# Supplementary material for: Quantifying Spatiotemporal Gait Parameters with HoloLens in Healthy Adults and People with Parkinson’s Disease: Test-Retest Reliability, Concurrent Validity, and Face Validity
Source: Sensors (Basel). 2020 Jun 5;20(11):3216. doi: 10.3390/s20113216 (PMC7313704; doi:10.3390/s20113216)
Supplement: Supplementary file 1 [file sensors-20-03216-s001.zip]

Archive with 535 entries (535 files):
- Data/HYA_01_CWS1.csv
- Data/HYA_01_CWS1_HoloLens_raw.csv
- Data/HYA_01_CWS1_IWW_raw.csv
- Data/HYA_01_CWS2.csv
- Data/HYA_01_CWS2_HoloLens_raw.csv
- Data/HYA_01_CWS2_IWW_raw.csv
- Data/HYA_01_FWS1.csv
- Data/HYA_01_FWS1_HoloLens_raw.csv
- Data/HYA_01_FWS1_IWW_raw.csv
- Data/HYA_01_FWS2.csv
- Data/HYA_01_FWS2_HoloLens_raw.csv
- Data/HYA_01_FWS2_IWW_raw.csv
- Data/HYA_01_SWS1.csv
- Data/HYA_01_SWS1_HoloLens_raw.csv
- Data/HYA_01_SWS1_IWW_raw.csv
- Data/HYA_01_SWS2.csv
- Data/HYA_01_SWS2_HoloLens_raw.csv
- Data/HYA_01_SWS2_IWW_raw.csv
- Data/HYA_02_CWS1.csv
- Data/HYA_02_CWS1_HoloLens_raw.csv
- Data/HYA_02_CWS1_IWW_raw.csv
- Data/HYA_02_CWS2.csv
- Data/HYA_02_CWS2_HoloLens_raw.csv
- Data/HYA_02_CWS2_IWW_raw.csv
- Data/HYA_02_FWS1.csv
- Data/HYA_02_FWS1_HoloLens_raw.csv
- Data/HYA_02_FWS1_IWW_raw.csv
- Data/HYA_02_FWS2.csv
- Data/HYA_02_FWS2_HoloLens_raw.csv
- Data/HYA_02_FWS2_IWW_raw.csv
- Data/HYA_02_SWS1.csv
- Data/HYA_02_SWS1_HoloLens_raw.csv
- Data/HYA_02_SWS1_IWW_raw.csv
- Data/HYA_02_SWS2.csv
- Data/HYA_02_SWS2_HoloLens_raw.csv
- Data/HYA_02_SWS2_IWW_raw.csv
- Data/HYA_03_CWS1.csv
- Data/HYA_03_CWS1_HoloLens_raw.csv
- Data/HYA_03_CWS1_IWW_raw.csv
- Data/HYA_03_CWS2.csv
- Data/HYA_03_CWS2_HoloLens_raw.csv
- Data/HYA_03_CWS2_IWW_raw.csv
- Data/HYA_03_FWS1.csv
- Data/HYA_03_FWS1_HoloLens_raw.csv
- Data/HYA_03_FWS1_IWW_raw.csv
- Data/HYA_03_FWS2.csv
- Data/HYA_03_FWS2_HoloLens_raw.csv
- Data/HYA_03_FWS2_IWW_raw.csv
- Data/HYA_03_SWS1.csv
- Data/HYA_03_SWS1_HoloLens_raw.csv
- Data/HYA_03_SWS1_IWW_raw.csv
- Data/HYA_03_SWS2.csv
- Data/HYA_03_SWS2_HoloLens_raw.csv
- Data/HYA_03_SWS2_IWW_raw.csv
- Data/HYA_04_CWS1.csv
- Data/HYA_04_CWS1_HoloLens_raw.csv
- Data/HYA_04_CWS1_IWW_raw.csv
- Data/HYA_04_CWS2.csv
- Data/HYA_04_CWS2_HoloLens_raw.csv
- Data/HYA_04_CWS2_IWW_raw.csv
- Data/HYA_04_FWS1.csv
- Data/HYA_04_FWS1_HoloLens_raw.csv
- Data/HYA_04_FWS1_IWW_raw.csv
- Data/HYA_04_FWS2.csv
- Data/HYA_04_FWS2_HoloLens_raw.csv
- Data/HYA_04_FWS2_IWW_raw.csv
- Data/HYA_04_SWS1.csv
- Data/HYA_04_SWS1_HoloLens_raw.csv
- Data/HYA_04_SWS1_IWW_raw.csv
- Data/HYA_04_SWS2.csv
- Data/HYA_04_SWS2_HoloLens_raw.csv
- Data/HYA_04_SWS2_IWW_raw.csv
- Data/HYA_05_CWS1.csv
- Data/HYA_05_CWS1_HoloLens_raw.csv
- Data/HYA_05_CWS1_IWW_raw.csv
- Data/HYA_05_CWS2.csv
- Data/HYA_05_CWS2_HoloLens_raw.csv
- Data/HYA_05_CWS2_IWW_raw.csv
- Data/HYA_05_FWS1.csv
- Data/HYA_05_FWS1_HoloLens_raw.csv
- Data/HYA_05_FWS1_IWW_raw.csv
- Data/HYA_05_FWS2.csv
- Data/HYA_05_FWS2_HoloLens_raw.csv
- Data/HYA_05_FWS2_IWW_raw.csv
- Data/HYA_05_SWS1.csv
- Data/HYA_05_SWS1_HoloLens_raw.csv
- Data/HYA_05_SWS1_IWW_raw.csv
- Data/HYA_05_SWS2.csv
- Data/HYA_05_SWS2_HoloLens_raw.csv
- Data/HYA_05_SWS2_IWW_raw.csv
- Data/HYA_06_CWS1.csv
- Data/HYA_06_CWS1_HoloLens_raw.csv
- Data/HYA_06_CWS1_IWW_raw.csv
- Data/HYA_06_CWS2.csv
- Data/HYA_06_CWS2_HoloLens_raw.csv
- Data/HYA_06_CWS2_IWW_raw.csv
- Data/HYA_06_FWS1.csv
- Data/HYA_06_FWS1_HoloLens_raw.csv
- Data/HYA_06_FWS1_IWW_raw.csv
- Data/HYA_06_FWS2.csv
- Data/HYA_06_FWS2_HoloLens_raw.csv
- Data/HYA_06_FWS2_IWW_raw.csv
- Data/HYA_06_SWS1.csv
- Data/HYA_06_SWS1_HoloLens_raw.csv
- Data/HYA_06_SWS1_IWW_raw.csv
- Data/HYA_06_SWS2.csv
- Data/HYA_06_SWS2_HoloLens_raw.csv
- Data/HYA_06_SWS2_IWW_raw.csv
- Data/HYA_07_CWS1.csv
- Data/HYA_07_CWS1_HoloLens_raw.csv
- Data/HYA_07_CWS1_IWW_raw.csv
- Data/HYA_07_CWS2.csv
- Data/HYA_07_CWS2_HoloLens_raw.csv
- Data/HYA_07_CWS2_IWW_raw.csv
- Data/HYA_07_FWS1.csv
- Data/HYA_07_FWS1_HoloLens_raw.csv
- Data/HYA_07_FWS1_IWW_raw.csv
- Data/HYA_07_FWS2.csv
- Data/HYA_07_FWS2_HoloLens_raw.csv
- Data/HYA_07_FWS2_IWW_raw.csv
- Data/HYA_07_SWS1.csv
- Data/HYA_07_SWS1_HoloLens_raw.csv
- Data/HYA_07_SWS1_IWW_raw.csv
- Data/HYA_07_SWS2.csv
- Data/HYA_07_SWS2_HoloLens_raw.csv
- Data/HYA_07_SWS2_IWW_raw.csv
- Data/HYA_08_CWS1.csv
- Data/HYA_08_CWS1_HoloLens_raw.csv
- Data/HYA_08_CWS1_IWW_raw.csv
- Data/HYA_08_CWS2.csv
- Data/HYA_08_CWS2_HoloLens_raw.csv
- Data/HYA_08_CWS2_IWW_raw.csv
- Data/HYA_08_FWS1.csv
- Data/HYA_08_FWS1_HoloLens_raw.csv
- Data/HYA_08_FWS1_IWW_raw.csv
- Data/HYA_08_FWS2.csv
- Data/HYA_08_FWS2_HoloLens_raw.csv
- Data/HYA_08_FWS2_IWW_raw.csv
- Data/HYA_08_SWS1.csv
- Data/HYA_08_SWS1_HoloLens_raw.csv
- Data/HYA_08_SWS1_IWW_raw.csv
- Data/HYA_08_SWS2.csv
- Data/HYA_08_SWS2_HoloLens_raw.csv
- Data/HYA_08_SWS2_IWW_raw.csv
- Data/HYA_09_CWS1.csv
- Data/HYA_09_CWS1_HoloLens_raw.csv
- Data/HYA_09_CWS1_IWW_raw.csv
- Data/HYA_09_CWS2.csv
- Data/HYA_09_CWS2_HoloLens_raw.csv
- Data/HYA_09_CWS2_IWW_raw.csv
- Data/HYA_09_FWS1.csv
- Data/HYA_09_FWS1_HoloLens_raw.csv
- Data/HYA_09_FWS1_IWW_raw.csv
- Data/HYA_09_FWS2.csv
- Data/HYA_09_FWS2_HoloLens_raw.csv
- Data/HYA_09_FWS2_IWW_raw.csv
- Data/HYA_09_SWS1.csv
- Data/HYA_09_SWS1_HoloLens_raw.csv
- Data/HYA_09_SWS1_IWW_raw.csv
- Data/HYA_09_SWS2.csv
- Data/HYA_09_SWS2_HoloLens_raw.csv
- Data/HYA_09_SWS2_IWW_raw.csv
- Data/HYA_10_CWS1.csv
- Data/HYA_10_CWS1_HoloLens_raw.csv
- Data/HYA_10_CWS1_IWW_raw.csv
- Data/HYA_10_CWS2.csv
- Data/HYA_10_CWS2_HoloLens_raw.csv
- Data/HYA_10_CWS2_IWW_raw.csv
- Data/HYA_10_FWS1.csv
- Data/HYA_10_FWS1_HoloLens_raw.csv
- Data/HYA_10_FWS1_IWW_raw.csv
- Data/HYA_10_FWS2.csv
- Data/HYA_10_FWS2_HoloLens_raw.csv
- Data/HYA_10_FWS2_IWW_raw.csv
- Data/HYA_10_SWS1.csv
- Data/HYA_10_SWS1_HoloLens_raw.csv
- Data/HYA_10_SWS1_IWW_raw.csv
- Data/HYA_10_SWS2.csv
- Data/HYA_10_SWS2_HoloLens_raw.csv
- Data/HYA_10_SWS2_IWW_raw.csv
- Data/HYA_11_CWS1.csv
- Data/HYA_11_CWS1_HoloLens_raw.csv
- Data/HYA_11_CWS1_IWW_raw.csv
- Data/HYA_11_CWS2.csv
- Data/HYA_11_CWS2_HoloLens_raw.csv
- Data/HYA_11_CWS2_IWW_raw.csv
- Data/HYA_11_FWS1.csv
- Data/HYA_11_FWS1_HoloLens_raw.csv
- Data/HYA_11_FWS1_IWW_raw.csv
- Data/HYA_11_FWS2.csv
- Data/HYA_11_FWS2_HoloLens_raw.csv
- Data/HYA_11_FWS2_IWW_raw.csv
- Data/HYA_11_SWS1.csv
- Data/HYA_11_SWS1_HoloLens_raw.csv
- Data/HYA_11_SWS1_IWW_raw.csv
- Data/HYA_11_SWS2.csv
- Data/HYA_11_SWS2_HoloLens_raw.csv
- Data/HYA_11_SWS2_IWW_raw.csv
- Data/HYA_12_CWS1.csv
- Data/HYA_12_CWS1_HoloLens_raw.csv
- Data/HYA_12_CWS1_IWW_raw.csv
- Data/HYA_12_CWS2.csv
- Data/HYA_12_CWS2_HoloLens_raw.csv
- Data/HYA_12_CWS2_IWW_raw.csv
- Data/HYA_12_FWS1.csv
- Data/HYA_12_FWS1_HoloLens_raw.csv
- Data/HYA_12_FWS1_IWW_raw.csv
- Data/HYA_12_FWS2.csv
- Data/HYA_12_FWS2_HoloLens_raw.csv
- Data/HYA_12_FWS2_IWW_raw.csv
- Data/HYA_12_SWS1.csv
- Data/HYA_12_SWS1_HoloLens_raw.csv
- Data/HYA_12_SWS1_IWW_raw.csv
- Data/HYA_12_SWS2.csv
- Data/HYA_12_SWS2_HoloLens_raw.csv
- Data/HYA_12_SWS2_IWW_raw.csv
- Data/HYA_13_CWS1.csv
- Data/HYA_13_CWS1_HoloLens_raw.csv
- Data/HYA_13_CWS1_IWW_raw.csv
- Data/HYA_13_CWS2.csv
- Data/HYA_13_CWS2_HoloLens_raw.csv
- Data/HYA_13_CWS2_IWW_raw.csv
- Data/HYA_13_FWS1.csv
- Data/HYA_13_FWS1_HoloLens_raw.csv
- Data/HYA_13_FWS1_IWW_raw.csv
- Data/HYA_13_FWS2.csv
- Data/HYA_13_FWS2_HoloLens_raw.csv
- Data/HYA_13_FWS2_IWW_raw.csv
- Data/HYA_13_SWS1.csv
- Data/HYA_13_SWS1_HoloLens_raw.csv
- Data/HYA_13_SWS1_IWW_raw.csv
- Data/HYA_13_SWS2.csv
- Data/HYA_13_SWS2_HoloLens_raw.csv
- Data/HYA_13_SWS2_IWW_raw.csv
- Data/HYA_14_CWS1.csv
- Data/HYA_14_CWS1_HoloLens_raw.csv
- Data/HYA_14_CWS1_IWW_raw.csv
- Data/HYA_14_CWS2.csv
- Data/HYA_14_CWS2_HoloLens_raw.csv
- Data/HYA_14_CWS2_IWW_raw.csv
- Data/HYA_14_FWS1.csv
- Data/HYA_14_FWS1_HoloLens_raw.csv
- Data/HYA_14_FWS1_IWW_raw.csv
- Data/HYA_14_FWS2.csv
- Data/HYA_14_FWS2_HoloLens_raw.csv
- Data/HYA_14_FWS2_IWW_raw.csv
- Data/HYA_14_SWS1.csv
- Data/HYA_14_SWS1_HoloLens_raw.csv
- Data/HYA_14_SWS1_IWW_raw.csv
- Data/HYA_14_SWS2.csv
- Data/HYA_14_SWS2_HoloLens_raw.csv
- Data/HYA_14_SWS2_IWW_raw.csv
- Data/HYA_15_CWS1.csv
- Data/HYA_15_CWS1_HoloLens_raw.csv
- Data/HYA_15_CWS1_IWW_raw.csv
- Data/HYA_15_CWS2.csv
- Data/HYA_15_CWS2_HoloLens_raw.csv
- Data/HYA_15_CWS2_IWW_raw.csv
- Data/HYA_15_FWS1.csv
- Data/HYA_15_FWS1_HoloLens_raw.csv
- Data/HYA_15_FWS1_IWW_raw.csv
- Data/HYA_15_FWS2.csv
- Data/HYA_15_FWS2_HoloLens_raw.csv
- Data/HYA_15_FWS2_IWW_raw.csv
- Data/HYA_15_SWS1.csv
- Data/HYA_15_SWS1_HoloLens_raw.csv
- Data/HYA_15_SWS1_IWW_raw.csv
- Data/HYA_15_SWS2.csv
- Data/HYA_15_SWS2_HoloLens_raw.csv
- Data/HYA_15_SWS2_IWW_raw.csv
- Data/HYA_16_CWS1.csv
- Data/HYA_16_CWS1_HoloLens_raw.csv
- Data/HYA_16_CWS1_IWW_raw.csv
- Data/HYA_16_CWS2.csv
- Data/HYA_16_CWS2_HoloLens_raw.csv
- Data/HYA_16_CWS2_IWW_raw.csv
- Data/HYA_16_FWS1.csv
- Data/HYA_16_FWS1_HoloLens_raw.csv
- Data/HYA_16_FWS1_IWW_raw.csv
- Data/HYA_16_FWS2.csv
- Data/HYA_16_FWS2_HoloLens_raw.csv
- Data/HYA_16_FWS2_IWW_raw.csv
- Data/HYA_16_SWS1.csv
- Data/HYA_16_SWS1_HoloLens_raw.csv
- Data/HYA_16_SWS1_IWW_raw.csv
- Data/HYA_16_SWS2.csv
- Data/HYA_16_SWS2_HoloLens_raw.csv
- Data/HYA_16_SWS2_IWW_raw.csv
- Data/HYA_17_CWS1.csv
- Data/HYA_17_CWS1_HoloLens_raw.csv
- Data/HYA_17_CWS1_IWW_raw.csv
- Data/HYA_17_CWS2.csv
- Data/HYA_17_CWS2_HoloLens_raw.csv
- Data/HYA_17_CWS2_IWW_raw.csv
- Data/HYA_17_FWS1.csv
- Data/HYA_17_FWS1_HoloLens_raw.csv
- Data/HYA_17_FWS1_IWW_raw.csv
- Data/HYA_17_FWS2.csv
- Data/HYA_17_FWS2_HoloLens_raw.csv
- Data/HYA_17_FWS2_IWW_raw.csv
[truncated: 235 more entries]
