# Supplementary material for: Quantifying Spatiotemporal Gait Parameters with HoloLens in Healthy Adults and People with Parkinson’s Disease: Test-Retest Reliability, Concurrent Validity, and Face Validity
Source: Sensors (Basel). 2020 Jun 5;20(11):3216. doi: 10.3390/s20113216 (PMC7313704; doi:10.3390/s20113216)
Supplement: Supplementary file 1 [file sensors-20-03216-s001.zip › Data/HYA_01_CWS1.csv]

IWW_x_SpineBase IWW_x_AnkleLeft IWW_x_AnkleRight IWW_x_SpineShoulder IWW_y_SpineBase IWW_y_AnkleLeft IWW_y_AnkleRight IWW_y_SpineShoulder IWW_z_SpineBase IWW_z_AnkleLeft IWW_z_AnkleRight IWW_z_SpineShoulder HoloLens_x_position HoloLens_y_position HoloLens_z_position
-0.192974798880212 -0.242 -0.239 -0.223 0.823427812347134 0.151291260055989 0.167029495977604 1.34545386061588 1.39807560335936 1.271 1.449 1.387 -0.164893004895181 -0.014 1.41044309065512
-0.192023043596836 -0.242 -0.239015362397891 -0.222992318801055 0.823733149291567 0.151346221771146 0.167014301471409 1.34599299566759 1.40101536239789 1.271 1.44900768119895 1.38702304359684 -0.16487007139425 -0.014 1.41146214112793
-0.195 -0.241982459271456 -0.241 -0.222 0.824144911403992 0.152248929708986 0.167569298370858 1.34640122428154 1.403 1.27105262218563 1.45 1.39 -0.162923261073765 -0.014 1.4124699970116
-0.195 -0.241 -0.241 -0.221949615738231 0.824422771134397 0.157827032432401 0.167576605442137 1.34759705379665 1.403 1.274 1.45 1.39007557639265 -0.16093556773655 -0.0130000000000004 1.41349901786882
-0.194961624985427 -0.241 -0.241 -0.22 0.824534681751778 0.159248947995803 0.169379309249738 1.34788036125393 1.40300767500291 1.274 1.45 1.393 -0.158909577507662 -0.012 1.41452759658731
-0.190056003891486 -0.240962664072343 -0.241 -0.219981332036171 0.825146907146617 0.157824480311319 0.169293920272404 1.34923736120636 1.40403733592766 1.27405600389149 1.45 1.39305600389149 -0.155865207132277 -0.011914480077745 1.41461315635161
-0.192924541146515 -0.239 -0.241 -0.218924541146515 0.825527355536302 0.158065030590232 0.169513079534604 1.35014396329172 1.40594969409768 1.277 1.45 1.39594969409768 -0.153933536476282 -0.00996894409937874 1.41561317449178
-0.19 -0.239 -0.241 -0.215992279722252 0.826203010908322 0.158198392183574 0.170020386013887 1.34991725706108 1.404 1.277 1.45 1.39402316083324 -0.151839691247233 -0.00795346628679969 1.41667371589348
-0.19 -0.238944283121086 -0.241 -0.214814277070285 0.826576256503201 0.150342217181454 0.170065542649687 1.35085371445859 1.404 1.27696285541406 1.45 1.39698142770703 -0.149004318276748 -0.00700379867046546 1.41766333497848
-0.19 -0.236002215377011 -0.241 -0.205007384590038 0.825850546459663 0.153627526162337 0.169830177230161 1.3510498523082 1.404 1.27500147691801 1.45 1.396000738459 -0.146182240340998 -0.007 1.41959872956791
-0.189 -0.239 -0.240990551959175 -0.203 0.826360755843266 0.148938269506103 0.165580377921633 1.35142273993184 1.407 1.277 1.45002834412247 1.399 -0.14287824294438 -0.007 1.42179669249473
-0.189 -0.23898222773301 -0.24 -0.20298222773301 0.826435201487913 0.146734465798687 0.165604538127719 1.35170840049597 1.407 1.27705331680097 1.453 1.39905331680097 -0.138894916927169 -0.007 1.42289501848489
-0.188899256953717 -0.237924442715287 -0.239924442715287 -0.201773328145862 0.826165718420533 0.150791820890771 0.164740933125834 1.35153411655304 1.40705037152314 1.27994962847686 1.45297481423843 1.40210074304628 -0.135018109903154 -0.007 1.42488943618661
-0.1849763749231 -0.235 -0.237 -0.192968499897467 0.826000630002051 0.14854322876051 0.16438677123949 1.34821748127435 1.4090472501538 1.278 1.452 1.40600787502563 -0.128875954669411 -0.0070493827160494 1.42704974852375
-0.181931070246307 -0.235 -0.237 -0.188982767561577 0.826100161952955 0.148757858311581 0.163979827675616 1.34916827157044 1.41503446487685 1.278 1.452 1.40706892975369 -0.124154782528086 -0.00799905033238363 1.42901563826529
-0.178009928331329 -0.235 -0.237 -0.188002482082832 0.827247095963086 0.137827675223579 0.163970024820828 1.34963880860024 1.41699503583434 1.278 1.452 1.41099007166867 -0.11717221478807 -0.008 1.43212491957474
-0.174992335118021 -0.232 -0.236969340472084 -0.175992335118021 0.826322069518134 0.142987057033386 0.16247456327576 1.34704977005354 1.42302299464594 1.277 1.45201532976396 1.41302299464594 -0.110270289399467 -0.008 1.43519842641917
-0.173903517300697 -0.231980703460139 -0.232942110380418 -0.174826331141254 0.826570124563944 0.146303981355744 0.164210065885283 1.34700822911069 1.42603859307972 1.27705788961958 1.45396140692028 1.41605788961958 -0.102047015855803 -0.008 1.43840682173671
-0.1687230971438 -0.231 -0.229924481039218 -0.165597232209164 0.825515947272877 0.136800157485884 0.156670553558167 1.34640446194288 1.42822655688235 1.28 1.45197482701307 1.41910069194771 -0.0930969625851436 -0.00802258064516112 1.44152306059236
-0.15796139949345 -0.23098455979738 -0.22702316030393 -0.14996139949345 0.823799346260192 0.134868378778725 0.159733488858411 1.34617780223993 1.43709264121572 1.28002316030393 1.45100772010131 1.42303088040524 -0.0824468434527277 -0.00908379373848992 1.44485672615968
-0.152886398884104 -0.228829598326156 -0.229924265922736 -0.14481066480684 0.822420533240342 0.134562871045909 0.152476058726181 1.34457554099485 1.44909466759658 1.28307573407726 1.45203786703863 1.42713253463521 -0.0723419644746731 -0.0100051124744378 1.44776300259508
-0.147000635662428 -0.220000953493642 -0.226000423774952 -0.13500105943738 0.821930052971869 0.129530543491376 0.152789966098004 1.3427901928176 1.45399947028131 1.28699957622505 1.45399978811252 1.43399925839383 -0.059071792688138 -0.0110545454545455 1.45107087973327
-0.139953509995313 -0.219907019990625 -0.225972105997188 -0.125804741980313 0.819327498837731 0.130029544397938 0.148881920037169 1.34208118549508 1.46204649000469 1.28705578800563 1.45399070199906 1.4370743840075 -0.0450100169143717 -0.0131472636815918 1.45627994522274
-0.134792974123325 -0.209741217654156 -0.222948243530831 -0.104723965497766 0.816930517564692 0.127998541066515 0.145918293536479 1.33687275409432 1.46715526940751 1.29306900862556 1.45296549568722 1.44506900862556 -0.0310509675166049 -0.0171251221896375 1.460454423058
-0.12303615222733 -0.195045190284162 -0.220009038056832 -0.0890482029697732 0.816959909619432 0.136434060776891 0.147525059195598 1.33646126532796 1.4759728858295 1.29698794925756 1.45100602537122 1.44898794925756 -0.0144547901772256 -0.0210097087378639 1.46459210996849
-0.113159346631513 -0.168892253750016 -0.215039051978794 -0.0768460767857369 0.816498514894052 0.139072919532144 0.15048560630643 1.33458536727679 1.48308149701064 1.3071770116964 1.44964158969462 1.45098460767857 0.00590388335341691 -0.0221589147286816 1.46800839535559
-0.104516539560556 -0.153755354399435 -0.207234676637036 -0.0567272009642596 0.815132318725781 0.138180630427078 0.154052351052249 1.33018461927159 1.48604963493803 1.3300511498192 1.4487400971917 1.4490511498192 0.0252833175563438 -0.0241811594202882 1.47012208473148
-0.0925765973063492 -0.0821705150872404 -0.196839356634065 -0.0410373731698061 0.813452794524478 0.139367173654033 0.15845309162881 1.3339011472304 1.48447084774664 1.33299299253066 1.44758116464553 1.45199299253066 0.0452088851673775 -0.0278043478260866 1.4704021840915
-0.0728083861607832 -0.0107705215917596 -0.184096536572388 -0.0247547342858025 0.812051415700003 0.146197487731658 0.163915626231862 1.33428807937679 1.47793868357145 1.32927971708383 1.44544440883918 1.456 0.0675810371349378 -0.029 1.47059878974033
-0.0478452925850964 0.0500485724787912 -0.169249661054511 0.0072234662659719 0.810904417294572 0.155057615504365 0.17066775305716 1.33141132314627 1.47006875885107 1.3228968617234 1.44160944655571 1.4559484308617 0.0889782386505019 -0.029 1.46896376149248
-0.0390430955566509 0.10970790789381 -0.152542174682942 0.0199377508626153 0.80887991197803 0.157766736145342 0.178937270300455 1.32921077388916 1.47398084641927 1.3170287303711 1.43535589457819 1.45301436518555 0.114660845741896 -0.0291058823529405 1.46716630919316
-0.0255506783852517 0.170611842198806 -0.134217522060187 0.0315162418552427 0.80845 0.15041837173321 0.188951976157498 1.32903860403092 1.47892351972515 1.32192351972515 1.42596336968968 1.45494263979386 0.13927760619351 -0.0311024096385537 1.46358718474029
0.021211574972949 0.234557788565047 -0.114519147788752 0.0555342018061718 0.808414032254599 0.165935409708681 0.200939668824044 1.32798828418732 1.47090382955775 1.3140384681769 1.41271148867325 1.45680797311996 0.165487531920745 -0.0340745098039207 1.45990549667314
0.0319990614886731 0.262997525742866 -0.0900021329802883 0.0898775284994292 0.806580159546926 0.173349354986761 0.216728626360694 1.32583659199912 1.46600042659606 1.31599982936158 1.39800127978817 1.45636581731598 0.193035351722924 -0.03603498542274 1.45539107091755
0.0702596677941688 0.32215765544646 -0.0527867014547899 0.129839498332499 0.804930447934714 0.1565388398647 0.239020735190971 1.32334026076442 1.46291653535187 1.28799072615021 1.39196290460083 1.45309765321175 0.222255289338645 -0.0379786200194365 1.45094225731171
0.0989184912806494 0.339412383840292 -0.0244185666653462 0.170713387702866 0.80386763693277 0.153128085573542 0.254613771912265 1.3212560237813 1.45377506335984 1.28707497888005 1.39043925220533 1.44648496163711 0.252109067800477 -0.0420289855072465 1.44622100601109
0.146774026164281 0.360898542359473 -0.00411990448425895 0.207792473008013 0.801660422466709 0.148860153176777 0.263211820805438 1.32034061434787 1.4420553405312 1.29098155315627 1.3909861648672 1.43600922342187 0.285384536259996 -0.0441504702194354 1.44047417086599
0.177394100216715 0.382126409503475 0.0153569209509872 0.242312305832114 0.801932010125311 0.148092482453438 0.267642519127862 1.32243818432838 1.43886615464338 1.29605205097202 1.39297025658742 1.42294051317484 0.319795436244234 -0.0472630057803468 1.43464453124905
0.23053127250042 0.39926563625021 0.0351049478845361 0.284495854333725 0.804918877070039 0.139159867965896 0.265781490554009 1.32890010544169 1.42121250900017 1.30287603641657 1.39642505843851 1.41496458183331 0.352648613078027 -0.0497511737089219 1.42832124547571
0.261272659255463 0.414152719110655 0.0569596515118854 0.313043580589479 0.807824971397937 0.143605271911066 0.257972830203962 1.3307573354424 1.43297454681489 1.29592364044467 1.4011506903813 1.41277092133402 0.38561480044626 -0.0450563380281709 1.42127218129007
0.310233769526912 0.419947213332633 0.0833647967234521 0.353188523812025 0.815328232629079 0.144399864707547 0.245549026488823 1.3379810522483 1.43205278666737 1.29318852381203 1.40684056827541 1.40399245904752 0.427279781678989 -0.0308923220973831 1.41317043674234
0.341654120936719 0.413088394721178 0.116764148409653 0.378795552490604 0.820472614874781 0.172055357888471 0.229842567819697 1.34494609090376 1.43889392633459 1.31803535788847 1.41318810798045 1.40289392633459 0.462046497002037 -0.0188101135190961 1.40711254268163
0.379105255866462 0.418251194515105 0.159601471460906 0.423904300254378 0.826756124229571 0.174043863478935 0.212185942607687 1.35854589761804 1.43305023890302 1.31997488054849 1.41988672535605 1.39682416383943 0.498159314404417 -0.0106170212765951 1.40143372703597
0.422252139281384 0.428031517410173 0.214320530767627 0.459260018633927 0.827813572819564 0.17496172667983 0.193911639263898 1.35569986274614 1.4350551554678 1.31900787935254 1.42662983626181 1.38993696517965 0.532636309902178 -0.00360119047619001 1.39617961224465
0.454698935711788 0.432056670463118 0.283365091220234 0.492491144013689 0.833269020146829 0.17369086242746 0.176352146199433 1.35954859482401 1.44201889015437 1.32011334092624 1.43311085655735 1.38205667046312 0.566357279073853 0.00181504702194408 1.39584332767006
0.49099597102908 0.434999673326682 0.369178917709143 0.517997168831245 0.831660178581414 0.161791320849115 0.160839951825397 1.36414948930071 1.44299989110889 1.32599934665336 1.43902320210229 1.38499967332668 0.599054994952837 -0.00124578313253007 1.39842565958942
0.528351684411392 0.445060288756239 0.474205775124772 0.563341636285352 0.833100655242783 0.159296788828848 0.148707544552892 1.36399331588159 1.43597990374792 1.33296985562188 1.44406028875624 1.3859497593698 0.625524530919413 -0.00365542168674684 1.40120762599365
0.563522326280497 0.451019345417796 0.595263413882154 0.597541671698293 0.83218851198383 0.156977306243924 0.145624718327531 1.36433528288006 1.43405803625339 1.33005803625339 1.45021279959576 1.38096130916441 0.666756778753315 -0.00707128514056203 1.40527473252596
0.591003951800412 0.452 0.712811065041153 0.626179643365484 0.832633302361356 0.155310964433796 0.150725688294007 1.36509368578324 1.43679920963992 1.333 1.46097490120499 1.379 0.701708997606218 -0.00842492917846755 1.4077653360722
0.630220644788835 0.452060867527955 0.822707585012471 0.672243470111818 0.833105794957823 0.154975825557268 0.123137418644172 1.3644409028131 1.42894674091304 1.333 1.45997717467702 1.37899239155901 0.7348199622857 -0.0140860215053769 1.41010653284631
0.659681567458936 0.460052428266072 0.916240802297037 0.704646615281555 0.827183064723558 0.156951570991225 0.143798274490989 1.36185615340373 1.42194757173393 1.33298252391131 1.45706990435476 1.37801747608869 0.773301979668618 -0.0194106972301809 1.41179467340875
0.698983820219423 0.463103560023097 0.986880260196326 0.742061490236746 0.81832220059157 0.151987249201617 0.151376343581706 1.35651656948585 1.41892232998268 1.33202589000577 1.46087054997113 1.37907767001732 0.809682451077632 -0.0240785498489426 1.41418126530201
0.736382914903555 0.467179236763366 1.02030144364748 0.782301443647479 0.816872055359166 0.152373163574689 0.16505473913715 1.35412372671328 1.41599185287439 1.33300814712561 1.45594297012075 1.38200814712561 0.848944159709701 -0.0262787878787868 1.41578693675333
0.78408428252389 0.489406605946459 1.05740660594646 0.819987471584257 0.813445990886971 0.166207312076263 0.152281435082163 1.35330501138629 1.41507744875171 1.33396127562415 1.44880637812073 1.38303872437585 0.888217196489425 -0.0323900497512418 1.41835772189918
0.840102587838515 0.511077529024003 1.07835082340316 0.870626470362793 0.812296907034746 0.169346304620845 0.154353437656618 1.35052175411702 1.41902505881451 1.33174941185488 1.439 1.38517541170158 0.92607179475559 -0.0391027190332318 1.42082996312435
0.883439070465889 0.55342310426713 1.09213571268946 0.89541512116775 0.814935604623234 0.178743489203191 0.153281441629996 1.35062368867938 1.42006386479504 1.32191218590682 1.43903193239752 1.39207184789442 0.965238076656438 -0.0411726190476184 1.42232926887471
0.938897405330266 0.607233932329116 1.10918695944381 0.947598270220177 0.819301668653533 0.20453946448437 0.148442699260717 1.35489581438471 1.42805608783314 1.31070086488991 1.44298130405562 1.40098130405562 1.00309830136376 -0.0435268138801307 1.42286148080049
0.985992935670449 0.671660473548747 1.11899852826468 0.978995290446966 0.816240459181421 0.227835548208524 0.145960372349037 1.35939932447349 1.4309995584794 1.3026935918134 1.44200014717353 1.40000014717353 1.04381390869757 -0.0337742857142871 1.42352812667999
1.02645858559614 0.739156507765756 1.12711006054307 1.02043107046037 0.82162989411286 0.236129342287848 0.143903960840152 1.36306401854922 1.43805503027154 1.29755028916402 1.44194496972846 1.40296331315231 1.08199490855112 -0.0215676470588243 1.4250186955641
1.06246414491643 0.798938595429659 1.13626244344608 1.05727765528634 0.840933588278587 0.220333785901353 0.162267018920544 1.36643434534531 1.42949021985727 1.29394687195681 1.4223879809188 1.39089096750703 1.12207544348146 -0.0128220858895724 1.42653417385779
1.08653900098491 0.853514761517519 1.14853596504434 1.095473706472 0.844412501135699 0.184318493264505 0.119109128303901 1.36828072535358 1.42956328722328 1.2911005904607 1.41747585602964 1.38653897597878 1.15895316348198 -0.00694736842105265 1.42694730087825
1.12142649849135 0.946693679090379 1.13300500704189 1.11356739233581 0.851727544503166 0.169525932146003 0.135362505101619 1.37279997776528 1.43393018336347 1.28597006347988 1.42338407087751 1.39487531736513 1.196813048022 -0.00615891472868164 1.42534618833862
1.16134366903457 1.06490451255825 1.13424262769365 1.16585211552012 0.853176011353133 0.167605360741657 0.135796401937966 1.37447276206479 1.42796645377353 1.27429958624512 1.41350404510395 1.38420843908996 1.23089979689551 -0.00794775339602974 1.4228021958618
1.18040523783084 1.15197988558883 1.12099954799076 1.18586776941988 0.855992723365202 0.150933851118723 0.124450985380143 1.37903337140536 1.42575900865514 1.28799683593532 1.3880011300231 1.39396004553822 1.26725951712262 -0.00708908045976979 1.41803954404101
1.23564398243464 1.29204287733851 1.14848790936822 1.24418918990333 0.85658918259191 0.145208092462241 0.146721608141173 1.37185704056499 1.40548624721752 1.29692638512905 1.38755652497744 1.3880046109306 1.30102937098877 -0.008 1.41269636960653
1.25483908130716 1.37890191345921 1.18303430300859 1.26844311955443 0.856199807361169 0.149480086012936 0.178423603488499 1.37429693443269 1.40247912523038 1.29932622651405 1.40422296955584 1.38802200399112 1.33819262534089 -0.008 1.40604021737901
1.29493215342883 1.49870188426862 1.18499067397958 1.31391531664749 0.851163707518837 0.160071590109781 0.191746489800949 1.3678627992171 1.40101139940272 1.29052434754225 1.41693938086728 1.3889997418772 1.37669177640684 -0.00826592797783878 1.3995785154612
1.32596117560036 1.57953741250461 1.19706055882891 1.34151506730586 0.848202125659209 0.159985669572243 0.205024079927722 1.36727563097252 1.39949068813802 1.28994845212301 1.419 1.38890182936106 1.41101955755638 -0.0111093585699264 1.39452403067612
1.37144356239404 1.63745312879859 1.20491078416646 1.39252126034655 0.848780111902974 0.195344408977343 0.207016135535337 1.36199927358785 1.39795328365467 1.28404087892878 1.41883941149963 1.37884979669035 1.45195484848601 -0.0194920634920628 1.38985976147896
1.41698507101146 1.6819832373349 1.20000072177917 1.44198403711911 0.843386991349463 0.166807889668182 0.215058817725718 1.35791606379732 1.39550051304592 1.28700047987053 1.41000129920251 1.3720028363669 1.49076023241488 -0.0272608695652158 1.38550361957858
1.45499197732321 1.70280766276312 1.22121984425799 1.47685399810165 0.839205219578673 0.182365009279248 0.227662379970279 1.35414007145101 1.39348150149468 1.27957403613014 1.41503664070966 1.37597563224372 1.53048815406549 -0.0320796645702297 1.38219073488558
1.5020919302373 1.7304162617833 1.24539962673607 1.51162249179085 0.839097671220907 0.169637093339485 0.241140684284227 1.35633357542506 1.39083565593282 1.28544875605435 1.419 1.37324311086976 1.57334933392576 -0.036 1.37856029325076
1.5459659915441 1.75094526905318 1.26689649259091 1.5658836856563 0.839310568499561 0.151274593001351 0.254087660310434 1.35709910830937 1.39300304553336 1.28349052194444 1.419 1.36102103538786 1.61387227888003 -0.035924528301887 1.37431587385902
1.59935844846021 1.75803078828786 1.33039967048149 1.59543508333224 0.845398244830387 0.151202306394064 0.263264921580089 1.36351548556296 1.38406347361816 1.28253675624118 1.41897737714256 1.35694628842005 1.65825234333467 -0.0323154034229851 1.36995093091785
1.63871455879626 1.76160327561574 1.3840961044874 1.64015145391528 0.844684875031609 0.149775665762122 0.254967131271041 1.37388145773179 1.39275484903109 1.28647829386854 1.41516908208213 1.35228819372694 1.69250170165041 -0.0225354523227396 1.36880223097861
1.69841869268184 1.76704989200569 1.43831625107472 1.69691927218362 0.847651127073131 0.148747580650726 0.233877031774993 1.37318474389877 1.38062699007114 1.2855127917274 1.40902970876163 1.34192614714449 1.73961837211239 -0.0169106145251399 1.36916393223299
1.716120685918 1.769 1.50410750215012 1.71608321372517 0.850350368781123 0.145725892204685 0.206357731420037 1.37993344419602 1.39104133133677 1.286 1.40327334519384 1.34693993256682 1.77594072139096 -0.015048417132216 1.3687433351195
1.77555820552385 1.76913173512072 1.58618286695863 1.76449986716255 0.853925122763674 0.146287121028855 0.17771151477079 1.36874501195537 1.39503260003234 1.28608352124254 1.4004274076856 1.33386959987064 1.82093630574163 -0.0023729933899924 1.36943002343304
1.78707510433684 1.77202145838195 1.68925535474524 1.78708583352781 0.851883711512058 0.137826953303772 0.15324066639187 1.36673922671023 1.38801502086737 1.28303218757293 1.40301931254376 1.32800429167639 1.85783084257054 0.00510191082802346 1.37089585586342
1.8224346191161 1.78203725306709 1.80939078117152 1.82732285991482 0.86293756726965 0.131748948256762 0.139558524918635 1.37569303857348 1.39504967075613 1.29797516462194 1.41209934151225 1.33013659457935 1.89800605473476 0.00892100192678211 1.37235622292146
1.85823149697485 1.78502123270646 1.92256915748202 1.85457122027826 0.86500111747177 0.130900999751436 0.135979940601754 1.37664252124937 1.39885137105476 1.29591506917415 1.41991506917415 1.34051164775135 1.9366171686243 0.00776190476190388 1.37197789738903
1.91498774065137 1.78599978863192 2.04097442446233 1.92698435876209 0.859061283004245 0.132329691402603 0.123072787944974 1.37261087083649 1.39200147957656 1.29200084547232 1.41600084547232 1.31800486146584 1.97635838288143 0.00242196531792038 1.37265216927709
1.929497328526 1.788 2.14823088810184 1.9406465270838 0.857353163752699 0.135565275379003 0.145810569241143 1.37059914916818 1.38988810108165 1.287 1.4190248664263 1.3230497328526 2.01411683299306 -0.00265665665665462 1.37406743096899
1.97000147460075 1.78810885593486 2.24789409326664 1.99274022035708 0.84548121431693 0.135156690083931 0.140901461520814 1.36101611067836 1.38097822881303 1.28704354237395 1.42084760169119 1.32708708474789 2.05415058190442 -0.0109139139139115 1.37479637932467
2.01508918936942 1.79302270274858 2.33308918936942 2.0261037839935 0.836078156712618 0.133673524351653 0.13242729188642 1.36171947022879 1.37998054050122 1.2890016216249 1.4140032432498 1.3309983783751 2.09418163337241 -0.0219085545722692 1.37735833025389
2.07037138446111 1.807 2.38811980143907 2.09027554330986 0.822669654276332 0.141996525758267 0.130707047763932 1.34912193050367 1.36807188086344 1.29 1.41595207942437 1.33005990071953 2.13465756612341 -0.0326203703703674 1.37996911202052
2.10225577742197 1.80745467803209 2.3985629347064 2.11432073142655 0.825946928427156 0.141775820057979 0.126190172762758 1.35257523670633 1.37408660533945 1.28997834866514 1.41184844065597 1.33534642135778 2.17767202363739 -0.0411884920634915 1.38374428567465
2.1589858742059 1.82799488548834 2.42399366774747 2.17398514356138 0.826259922064584 0.144749259613551 0.119421685353365 1.3523600535806 1.3779990258073 1.28900024354817 1.40500170483722 1.35099610322921 2.21952282172816 -0.043 1.38813174298604
2.21277519511416 1.86562753890194 2.43413535152787 2.21767675763935 0.828723828106111 0.160432611291637 0.118273861311786 1.35510011327099 1.38403691405306 1.28092617189389 1.404 1.35103691405306 2.26374906242988 -0.0430959446092975 1.39076977463982
2.2758838725738 1.91718568272095 2.44506467360296 2.27266829389726 0.834627364238964 0.171938206242665 0.123401293472059 1.35833681513677 1.38725869441184 1.27489221066173 1.40395688426469 1.35410778933827 2.30618526511856 -0.0429135082604487 1.39334177089727
2.31610298907692 1.97114418470768 2.44800374505734 2.30310860666293 0.833616777856894 0.174607881951914 0.123461086066629 1.35912220819004 1.39898501977063 1.26998876482797 1.40200749011468 1.35900374505734 2.34820460240635 -0.0301582278481047 1.39594587472503
2.37155805814643 2.04911611629286 2.45 2.3615105638361 0.842669593121097 0.189311843946586 0.124042374715517 1.37101070017628 1.39132058659476 1.26401187357758 1.406 1.36108311504309 2.39410726352419 -0.0159559386973202 1.39951545673592
2.41849982363505 2.14449911817527 2.45006519438718 2.40478233264617 0.851879098995814 0.176238012422694 0.124295415229104 1.37520240104276 1.41804346292479 1.265 1.40595653707521 1.368 2.43628804780998 -0.00660122699386751 1.40100408634742
2.44097289747295 2.25686448736476 2.45299646488778 2.43995757865332 0.855885168679961 0.180195227598498 0.12678699515461 1.37396149653084 1.41999764325852 1.265 1.40400235674148 1.368 2.47896669460558 -0.00117365269460973 1.40151719727463
2.48329796806004 2.3706090275242 2.4560357561672 2.48445291145126 0.860177139506624 0.156459204707987 0.126217092599355 1.381315101597 1.43091656894319 1.26609534977921 1.4029880812776 1.3759761625552 2.518776297983 -0.003 1.40107742023393
2.50887465026742 2.50634662266869 2.46489769102041 2.52270398680061 0.85994426658667 0.142036111614439 0.131382722303116 1.38010111960402 1.42370133893308 1.27438399280033 1.4003426683491 1.37402133293335 2.55701341803834 -0.00281596244131484 1.40042487593654
2.54905139494055 2.61420900609159 2.47869546050644 2.55507195291678 0.860143169354668 0.129896233524056 0.141316496573928 1.38106736172638 1.40997772885909 1.29198972101189 1.39757004966709 1.37499828683531 2.5929735087233 -0.001 1.39809688203577
2.5794966586202 2.73735339474005 2.49396849610674 2.59750907508571 0.861985778401728 0.110483974056637 0.151237461179997 1.37953918818447 1.39711174818955 1.28596275060349 1.39757882190711 1.37402483293101 2.63462218291005 -0.0014353041988002 1.39535598798785
2.61983274523405 2.8467295477938 2.50725622930279 2.63879004035026 0.861530212800948 0.131901070154245 0.156364661889525 1.38022814921388 1.40563700848772 1.2829359426743 1.40327758174468 1.3759572951162 2.6663724557366 -0.0048628963153383 1.39237437982736
2.65796385171106 2.92592492278451 2.51898887744956 2.67496570546947 0.856045199792332 0.151181721942105 0.156120231719801 1.37831181668324 1.38901575694646 1.28000278063761 1.41598795057035 1.37400185375841 2.70819392870696 -0.00946246246245993 1.38962664473796
2.69561982010409 3.01569419851658 2.53508677481457 2.72642147767078 0.850960951333442 0.136771619308854 0.162215740602796 1.37247574484457 1.39801239640208 1.29611156761874 1.42701239640208 1.37695041439167 2.74630143561703 -0.0166788247213746 1.38715658662708
2.74612918014746 3.071 2.54267316508791 2.76110746514463 0.84776009988826 0.110601096848837 0.17334747334146 1.36893935964861 1.39889142498582 1.305 1.42847773006239 1.37284799498015 2.78520185538682 -0.0265161290322558 1.38464870199787
2.79711820068785 3.0710312228232 2.57308474766299 2.81107805705801 0.843711917973425 0.110169022498977 0.187684278199476 1.3684513914216 1.39398215838674 1.30501784161326 1.45001338120994 1.36599776979834 2.82747792685942 -0.0322770083102491 1.38222374667318
2.85062658638326 3.08514743209018 2.61135629421793 2.84660201436823 0.844527981854299 0.096433105795299 0.203120745261622 1.36461437462879 1.386 1.31293856996243 1.45611057406763 1.36496314197746 2.86572663883324 -0.0337925696594425 1.38083080692118
2.90184530190686 3.09736846493376 2.6409536739462 2.89575860427539 0.841215239967683 0.105982125753715 0.211324470645925 1.36590178039984 1.38602167440787 1.30815172085508 1.46450148861903 1.36197832559213 2.90878286416192 -0.0311866666666664 1.37826984472267
2.93996489185766 3.11398469645077 2.68396039081377 2.92996849269277 0.844157290371578 0.0902944483508879 0.21603566099369 1.37184452673063 1.38699909979122 1.31499369853855 1.4420207048019 1.36100090020878 2.94891737185046 -0.0325107033639156 1.37510913291756
2.98642050446427 3.11704947111344 2.73615889001833 2.97949471113444 0.841262297801994 0.0928743156985231 0.201016453246864 1.37092920748293 1.39295052888656 1.31397526444328 1.42259715743728 1.35891342555147 2.99074407371893 -0.0228595387840677 1.3737245365902
3.02087522782837 3.121 2.79565022811424 3.01981118676776 0.844830628890423 0.109245502252531 0.17200048201744 1.37979473279698 1.38908538808082 1.312 1.41559113867918 1.35195730595959 3.03248750942324 -0.0204460784313731 1.37327067940412
3.06106058347723 3.121 2.86371377324364 3.05707159865491 0.853582594019813 0.11179207452513 0.142305567194071 1.3864394730528 1.39302019449241 1.312 1.41760551433918 1.34999632827411 3.07279457819503 -0.0146283185840757 1.37294798377183
3.09443166124689 3.121 2.9416288935487 3.0963383290854 0.860454266361987 0.112919766669596 0.125249528665407 1.39162546622137 1.40402333304037 1.312 1.42524315022889 1.34802333304037 3.11393685145527 -0.00077039274924485 1.373373245762
3.12654512390856 3.12856578768555 3.03067495717157 3.12739253106118 0.849489539852413 0.115992401782641 0.1341501863201 1.37349477261263 1.40256543398625 1.31758154155009 1.43510691215989 1.35394689761935 3.15321130486491 0.00191487179487203 1.37190795369703
3.15399886769921 3.13200004309003 3.12301153560136 3.17149627190323 0.85386959664682 0.115369955818432 0.15675934377664 1.3694257227837 1.40549919858387 1.32149898659261 1.44099902056215 1.35150002830795 3.19221755615576 0.00121621621621573 1.37041011369961
3.18684250240536 3.14001901296216 3.20580853380649 3.2089112204383 0.852998348494922 0.107922986822626 0.131616789790343 1.37487175756455 1.40646097791406 1.32346641100418 1.43758763939739 1.3455282475034 3.23109684352989 0.00257128810226245 1.36906550229573
3.22028605056059 3.14151627185113 3.33520348034882 3.25370347311608 0.844702306337659 0.111340483257715 0.13113341470865 1.39510295021862 1.4039215853334 1.31944884895197 1.4474913437272 1.34495603293024 3.26872427163645 -0.00147325102880482 1.36870153149837
3.25954679298522 3.14250456667614 3.44261361014955 3.28509364005249 0.839855253671549 0.114170034603309 0.112695202828685 1.39210277023034 1.39999344519633 1.31699762506336 1.44649417798489 1.34301310960735 3.30870568194536 -0.00658479532163609 1.36938053215202
3.29439584592751 3.14751763787034 3.53577482342702 3.33544455725746 0.831879095794166 0.113938910541547 0.123420626099276 1.38286629267727 1.39646389563874 1.31500881893517 1.43898836966016 1.35002403012203 3.34798559427501 -0.0115820433436513 1.37100986282497
3.33488410524762 3.14961177723593 3.60941416139063 3.37309974067387 0.84237204816498 0.114956791408524 0.133462267530381 1.37832730344246 1.4019137458295 1.31601100113073 1.43735961761352 1.352 3.38985637946984 -0.0178333333333298 1.37364273508078
3.37497594489621 3.1555016990459 3.6814833004709 3.42297007779773 0.840651032609333 0.120479545645188 0.110297116241894 1.37276333837904 1.39800234683939 1.31700041150111 1.43050209286653 1.352 3.42919739393272 -0.0245555555555552 1.37619596048597
3.4176318978816 3.1661305376705 3.6906802453046 3.45252504879805 0.831601178417949 0.118890954879084 0.121492055419186 1.34357644497795 1.39803717046362 1.31251873224775 1.42791081184995 1.35755821276369 3.47229601194665 -0.0315024154589373 1.37994083645076
3.46901956245706 3.1784546379726 3.70742949870087 3.50376401415677 0.822072080175312 0.119783897387205 0.134482390950871 1.34306065517487 1.40104338563647 1.31449260004438 1.41953476950273 1.36368023337202 3.51403422102474 -0.0352852852852845 1.38343632334825
3.5151216457093 3.20156457878639 3.72952696093618 3.55105335338127 0.8194799968473 0.118976037274252 0.126515676203405 1.36391339327505 1.40302347548776 1.31399132362993 1.42150085273662 1.36602774375826 3.55806062413139 -0.0380990712074301 1.38726560289694
3.5595680029399 3.24963104064643 3.74257650397047 3.57889768402235 0.809595365019077 0.137091647721496 0.129831883215298 1.35143297271991 1.39811091124303 1.30693471791615 1.42302115568928 1.36911903002969 3.60223844068804 -0.0383737672583829 1.39276748878821
3.61603390308271 3.31152467884045 3.750546873655 3.61695623681707 0.814586474138205 0.156460342542983 0.124297400446467 1.35741512887468 1.41067468906631 1.30144740830719 1.42502370509477 1.38156676672456 3.64586059546369 -0.0325875000000015 1.3963583773175
3.66751106170885 3.41003846759158 3.75300095886585 3.66450735257274 0.813674987472952 0.163548545737391 0.121654633812145 1.35269342080901 1.42000162000957 1.30299812353212 1.42599963784632 1.38500187646788 3.69063578082534 -0.0212857142857163 1.39992067382992
3.70993314690434 3.4565239513985 3.75757585668891 3.69500520855184 0.826968295347791 0.167109248719765 0.119655880045056 1.36124365461877 1.42551353429483 1.29399236400113 1.42397924117399 1.38902711450572 3.73013466190541 -0.017 1.40219037589703
3.74851008059013 3.54939469490282 3.76410587925535 3.74121492756421 0.825427242965424 0.158241274201937 0.125643140549304 1.36833787850089 1.42012752014753 1.2929180227623 1.42249810504876 1.39090549045208 3.77257337581341 -0.0165407854984897 1.40278694894517
3.78306416988088 3.66405421746846 3.76950830447614 3.77801936338159 0.831589265160046 0.145568973937281 0.127837601692517 1.33261360415867 1.43100742164659 1.28700995831053 1.42248798764258 1.37600829859211 3.81121187302363 -0.0135571030640676 1.40318245437059
3.82781257789607 3.76289781341191 3.77669066508034 3.81334914966019 0.845587917058733 0.12569173169748 0.113810712005886 1.3572343087545 1.43250199497465 1.30498337382571 1.41052132279859 1.39096674765141 3.84681607081022 -0.0105781893004128 1.40283050078468
3.85693719649265 3.87247801729609 3.78901616956341 3.85585931244945 0.850182505907828 0.130779312537174 0.118261487955565 1.36233634694394 1.43263375232018 1.30288009593729 1.39933589261319 1.3869600319791 3.8855763558571 -0.00610721247563335 1.40316091897797
3.90101269857739 3.99411474646717 3.80345527384574 3.89802699916874 0.847793899922612 0.136137415793849 0.137537233891832 1.35332912252702 1.41550034915689 1.29699228595179 1.39353434056359 1.38499903574397 3.9219584601128 -0.00708749999999981 1.40171158379392
3.92439412626921 4.11382252438792 3.81534850215328 3.92641126219396 0.837493500480286 0.133504125006227 0.154434685465137 1.35241588737806 1.4069657281505 1.28897429611288 1.39340506433875 1.38402570388712 3.96102467386412 -0.00822962962962935 1.39997626370885
3.97063662745913 4.21041876976607 3.82003637871195 3.97472757423901 0.832815993674858 0.139039268801016 0.151750578325929 1.3515847618778 1.40294543193207 1.28596362128805 1.39923646162768 1.38683629579622 3.9966764314891 -0.010201603665522 1.39673471644081
4.00502779914362 4.28703521224858 3.82201420845118 4.01402779914362 0.80831945170883 0.162213440916221 0.132360347459013 1.33241449728368 1.40000247103499 1.28399938224125 1.41200803086371 1.37800247103499 4.03990951608703 -0.0151303116147316 1.39257475032507
4.05053118117538 4.34420044572656 3.84521046801289 4.0595011143164 0.82361030066859 0.167720166950622 0.149277394468004 1.33969280624017 1.40396993314102 1.28306013371797 1.42489977713672 1.38186971027774 4.07637386470357 -0.0219050505050495 1.38748996902713
4.10390221672168 4.36493904189399 3.86653396499854 4.10990221672168 0.8235906542691 0.161057109352054 0.1668986914618 1.33987333392268 1.40129460137851 1.28916571327541 1.41518412586157 1.36896317482769 4.11679870478591 -0.0296106106106096 1.38313491418684
4.15204427282714 4.41501126944691 3.89503300338023 4.15803058849875 0.820962076798073 0.120913399323954 0.172167067553132 1.33471925943635 1.41699436527655 1.29800080496049 1.42500160992099 1.36700241488148 4.15658205433691 -0.0341099195710454 1.37974257985621
4.20743839096918 4.42910483262306 3.93632402810765 4.19651463287686 0.82353151808777 0.112714853671231 0.181073232733677 1.3338377397443 1.40997140928462 1.29899046976154 1.42694281856924 1.36993328833078 4.19420063186618 -0.0349955106621777 1.37668827250111
4.25394115169184 4.44007239628399 3.97128503404078 4.25066966562689 0.822480954676888 0.11217746613006 0.194645075111556 1.33773755715196 1.40689140557402 1.29803619814199 1.42094570278701 1.36287330650302 4.24086521507038 -0.0341166150670794 1.37189969835265
4.30506436253033 4.44400715139226 4.04104052455613 4.28711680607355 0.813317795017562 0.11203954707849 0.179727163281071 1.33653494640982 1.40099046481032 1.29999761620258 1.41799284860774 1.35599523240516 4.28285633529859 -0.0331860465116324 1.36853744459967
4.33238746219403 4.44704121938234 4.11446027794303 4.33628029179994 0.816648506613456 0.111867312140585 0.159671352435887 1.34286452464328 1.39699175612353 1.29901648775294 1.41636877090999 1.35395053674119 4.32282453093699 -0.0212843450479241 1.36615977565484
4.37963862652986 4.45205473941685 4.18406048256862 4.37085758419725 0.824926310479841 0.113977004778977 0.143882865121828 1.35195407601152 1.39594526058315 1.30098175352772 1.41499954388055 1.34785402822175 4.36370821914167 -0.0150000000000012 1.36392537256487
4.41402470136145 4.45499942554973 4.25514580696102 4.41701953130905 0.826880390626181 0.115428655786377 0.133414209665099 1.35863198185342 1.3930051700524 1.30000402115186 1.41384489697604 1.34000229780107 4.4015933550377 -0.00881924198250917 1.3637557273059
4.45731932644082 4.45402520998217 4.33302091964836 4.45145377967905 0.827654285333315 0.113063529518722 0.129317894391903 1.36211092424479 1.40205041996434 1.30705041996434 1.41286455965312 1.344 4.44147615347545 -0.000890269151139008 1.3652950033164
4.49565740926344 4.45707304547372 4.42299048915876 4.50549305694758 0.83865527485363 0.109972322622119 0.132646427628446 1.36568184134312 1.408 1.31303652273686 1.41201826136843 1.34394521589471 4.48161783016836 0 1.36689280679619
4.53101556326127 4.46100119717395 4.53007242902361 4.53202813358768 0.831951089428289 0.111708802826056 0.135670727887804 1.36148129893373 1.4079958098912 1.31499760565211 1.41300538728275 1.34100179576092 4.52019668478513 -0.000464183381088255 1.36829205607812
4.55733371931153 4.46302502894836 4.65197612898622 4.57930869036317 0.833744220183184 0.109707497105164 0.120215446097504 1.36365350405277 1.40093325613769 1.31099165701721 1.42210011579346 1.34393325613769 4.55769817681892 -0.00359709241952002 1.36869979491459
4.5977475956279 4.46605470211911 4.77007868052636 4.61678406370731 0.830616910222621 0.109409270638412 0.122920539624369 1.36400399277627 1.39289059576177 1.30996353192059 1.43396353192059 1.33616410635734 4.59698548849737 -0.00876535750251749 1.36837139929059
4.63801999092971 4.46900210430839 4.8820415600907 4.6590205170068 0.827214591927438 0.109372030657596 0.105729137959184 1.36044444462585 1.38699789569161 1.3080010521542 1.43199473922902 1.3449994739229 4.63527449865897 -0.0137636887608077 1.36890963877522
4.67631781737178 4.47303345446019 4.96143490798244 4.6984098171373 0.816922269136101 0.113259774469567 0.123187017934544 1.34989727634509 1.38292472746458 1.30999163638495 1.42194981830972 1.34404181807523 4.67386844348473 -0.0183532934131739 1.36968771702506
4.71492482871961 4.47718874055502 5.01330198488804 4.74775496222009 0.814521034960843 0.116860211486469 0.134359137807045 1.35043178017481 1.37405662216651 1.3089811259445 1.41594337783349 1.34884900755598 4.71389773582519 -0.0219547325102879 1.37237312559942
4.76302276597353 4.48700700491493 5.02902977088847 4.78702510094518 0.798984944302457 0.12051433720983 0.117153648877127 1.33337655543289 1.37699941625709 1.30799708128544 1.4129947463138 1.34100466994329 4.7550970855481 -0.0298807339449523 1.37588811987264
4.80250170647473 4.49919364109551 5.08006161307584 4.83035207471911 0.807448063589045 0.127978112088343 0.106295667325 1.34463239087416 1.37606161307584 1.30299119813202 1.40400880186798 1.34908801867978 4.79644761534672 -0.0356245210727964 1.37848827800589
4.8600113160314 4.52197241926096 5.08723338062263 4.87087517733486 0.807226499290661 0.132630962029668 0.108125541058189 1.3482755268714 1.3830972419261 1.30172772260693 1.40503889677044 1.35892220645912 4.83643804319243 -0.039 1.38125522160722
4.91102601424402 4.57101979344654 5.09900395868931 4.91502431766289 0.807056147278968 0.150830226210818 0.111430995327597 1.34805372116795 1.38800395868931 1.28799830341887 1.40700056552704 1.3550050897434 4.88073669100535 -0.0388146067415733 1.38591768959908
4.9573806995751 4.60672679009792 5.10602595678921 4.95828552468133 0.817937044958249 0.15145850626769 0.113201247941992 1.35465751419656 1.39509517489378 1.28493078189544 1.40799134773693 1.36400865226307 4.92019461796763 -0.0365467479674789 1.38904854942387
5.00171012459832 4.69129279093541 5.10909104161517 4.99183758285956 0.819844661275645 0.177462468850419 0.114483809170168 1.35782511290812 1.40598179167697 1.2769453750309 1.40701820832303 1.36492716670786 4.96031515982773 -0.0258582600195494 1.39062323879227
5.04002721598606 4.76104408989743 5.11400163295916 5.03702177278885 0.817411958704277 0.167883239549061 0.114145814181343 1.35864613448326 1.40500870911554 1.27399836704084 1.40799945568028 1.36100544319721 4.99814756474943 -0.0178135048231527 1.39214427267065
5.09029158799856 4.84299482964213 5.11705145670563 5.07734304470418 0.839404304470418 0.15552745998795 0.106556481323051 1.36994430447042 1.42104288058802 1.2710085761176 1.40698284776479 1.37101715223521 5.03997652182808 -0.00857677902621798 1.39342260697207
5.12479056345852 4.96027286994324 5.12305929225939 5.11781032754498 0.843447475218935 0.161498021060259 0.117708023591354 1.37402028360246 1.42598023591354 1.27231622538341 1.40498023591354 1.37303952817293 5.07757391506682 -0.00187291666666688 1.39287475382282
5.16401823480332 5.06284148498891 5.12602515145286 5.158017606017 0.847291716586658 0.146406854101669 0.117620412701484 1.37949052818051 1.42500188635896 1.27452525660278 1.40396604553864 1.37499937121368 5.11593234301663 -0.00115882352941158 1.3913502848716
5.20217693260121 5.16367673051851 5.13062358914582 5.19743735848929 0.852975041111649 0.119417541013366 0.0926692787226235 1.38551970569877 1.430404440586 1.27542714354499 1.39532513620425 1.37602559965861 5.15327683764302 -0.00228950050968325 1.38990319876576
5.233479815354 5.29713251268445 5.13979974610277 5.23355089911015 0.846685684587852 0.106161276852705 0.0701248218345878 1.37721915761455 1.41887560342674 1.274 1.38580319884569 1.37394668718289 5.19057296781196 -0.00460812086874485 1.38826067685625
5.26050468917785 5.45951167779431 5.15500568895808 5.26900640722627 0.827025044476465 0.119586535418265 0.085795558590644 1.35102031106756 1.38249760531761 1.26949944119527 1.38700205389383 1.36899925492702 5.22589437436715 -0.0083167701863353 1.38568503673976
5.29716258904841 5.54251670871763 5.174029102126 5.31362760600072 0.827010017871167 0.133044525445584 0.140685496114931 1.34934101964182 1.37840922266522 1.26608578935916 1.40028593946597 1.36703831956783 5.26420032459402 -0.0115412935323378 1.38093900231622
5.33327586116638 5.59328434719652 5.18504859321766 5.34283839330884 0.82167193776022 0.140138913200869 0.1413774463982 1.36754297106696 1.37498308526447 1.27514270524406 1.39800184683995 1.36898216184449 5.30208124032764 -0.0156676860346588 1.37534808002474
5.37801085361225 5.66400449847179 5.18999717145569 5.39001063287216 0.81633438507172 0.122458959728399 0.129887913741908 1.3405537190781 1.37299839231959 1.28300168692692 1.39050010566202 1.36049928861406 5.33956751178938 -0.0210086455331403 1.3688004512081
5.41919531865754 5.67239062252035 5.18946266867923 5.42238385047898 0.813259158138246 0.120560133295275 0.139992936646058 1.33554524516114 1.37146760725426 1.28605817782218 1.39244434299617 1.36143770097298 5.37580899991351 -0.0272299578059067 1.36274301037552
5.46531702796373 5.72385394126567 5.20112071324261 5.47455698691575 0.812899263770988 0.1194473060345 0.14498659514127 1.33403474047235 1.37253711825582 1.28844710798488 1.39111230170193 1.35549221974898 5.41665029375136 -0.0291564625850338 1.35826567318288
5.51651232426835 5.73100346475991 5.23850982398525 5.51501329314797 0.810172954138865 0.120515462469654 0.157383597445132 1.33427684259281 1.37100184193255 1.28499947373356 1.39850291207665 1.34549944731674 5.45597382631931 -0.0294730538922168 1.35504872359401
5.56413014821146 5.7424094745539 5.26690608115196 5.55530911712258 0.825169682727054 0.119308388569484 0.175835292840397 1.34275574604474 1.37460455845298 1.28399564339779 1.40598731547348 1.34156912771516 5.49778231549255 -0.0262587064676618 1.3526432915837
5.59775163438789 5.74753294619985 5.2847910548689 5.59717267338688 0.826842073991616 0.11703570423808 0.216249028690076 1.34577302878161 1.38337716120141 1.28400399282333 1.40987415036177 1.34192808592101 5.53837856194818 -0.027001996007985 1.35047700336476
5.64251536184783 5.75250262757221 5.36854028506999 5.63252573039297 0.830330005998692 0.115333578998426 0.174092627662175 1.35223378008241 1.37299954063261 1.28450080717082 1.41299701609028 1.33500192343126 5.57740440811786 -0.0192678571428581 1.35002822892245
5.6659504554441 5.75646610614027 5.43170723340545 5.67312432305365 0.830640481486359 0.113428368206819 0.164745771086893 1.35833952333551 1.37158829926846 1.28549145452208 1.40813729174051 1.33838293175655 5.61721914505429 -0.013753483386924 1.34946331207944
5.71661673491696 5.75954459563199 5.54143715094844 5.71217478814848 0.831456697819032 0.112014409998285 0.15901985064962 1.36272260768929 1.37100930017562 1.28652987118244 1.41838220440359 1.32904875305591 5.65722321727786 -0.0108037558685469 1.34810109514676
5.74403776143085 5.7625 5.64299646226772 5.74704190260452 0.837101604036389 0.110462528342077 0.119060232133392 1.36596003429206 1.3699981545284 1.289 1.4170003392346 1.32699921053494 5.69431993276414 -0.00437500000000199 1.34754335961097
5.79148986717084 5.76401667293984 5.73968703833238 5.79016633936841 0.839503222550095 0.108804772921455 0.115612472269563 1.3704540462592 1.3689827607288 1.28909050617378 1.41504672649834 1.32599013253559 5.73424091615017 0.000349758454105592 1.34600457429889
5.81773707047788 5.77197980799849 5.80993149476534 5.82273306080129 0.841827951744437 0.108640868618497 0.127236156855377 1.37080523622652 1.36738342321439 1.2995 1.4165810043945 1.32251939006619 5.77127468239275 0.00259531090723805 1.34457707901417
5.85451429318143 5.77350050621099 5.92104937103576 5.86351832306591 0.839767178484947 0.103296368577356 0.13251501562378 1.37149795964683 1.3644981736435 1.29949791556449 1.42150343433148 1.32749784611654 5.80970051239717 0.00518154761904776 1.3430873157811
5.88484434023682 5.77497194683532 6.02536253450604 5.9022625944708 0.833858893212959 0.105868716064725 0.123727672474677 1.36727215731645 1.36098817787157 1.29596670083103 1.42895987819519 1.32159314934621 5.84635683080297 2.48447204963927e-05 1.34160473587946
5.9116023744156 5.78197017808117 6.16008546115589 5.9237017808117 0.838169344201233 0.107638709134089 0.149581506158612 1.35267707858575 1.33798011872078 1.283 1.42001988127922 1.31198011872078 5.88270461907599 -0.00594742063492017 1.34006156763848
5.9380025950846 5.78900014971642 6.23800244536818 5.97100149716419 0.822489919652188 0.11175005489602 0.165239905678656 1.34214985577318 1.34299965066169 1.284 1.41000009981095 1.31200004990547 5.91949565113799 -0.0112485380116938 1.33860079732764
5.98888660693589 5.79193576578476 6.28595084115113 6.00035765784763 0.820914472362177 0.112826447454413 0.163390467555599 1.33932187896068 1.33614987983555 1.284 1.41195717718984 1.31297858859492 5.9565521270232 -0.0182921810699563 1.3374782735208
6.03159363960785 5.80190324752568 6.31670974257703 6.04952591287582 0.810560816078244 0.108918410732306 0.151357167246404 1.33373398788067 1.33798064950514 1.28499032475257 1.40011610296919 1.32191292277311 5.99342223195447 -0.0266275659824027 1.33817742558338
6.07202195086879 5.81501197320116 6.34401077588104 6.08901835890844 0.809320490901247 0.11099209930127 0.136706108709623 1.33062144476627 1.34000119732012 1.28900039910671 1.39199920178659 1.32100239464023 6.02971146775518 -0.0346486486486478 1.33983115030651
6.12582309986487 5.84435805447175 6.37042224902457 6.13401568352335 0.810523680233342 0.116137445550713 0.127168632296682 1.33416253857292 1.34293580544717 1.28997860181572 1.39004279636855 1.32687161089435 6.06705315488708 -0.038 1.3423506162937
6.17254691731038 5.86480300752625 6.38090150376313 6.16767496241832 0.816213660152509 0.117378771428996 0.121880528569516 1.33668567142949 1.34597045112894 1.28801969924737 1.38702954887106 1.32799015037631 6.10635466783302 -0.0375718654434253 1.3450127612096
6.21602273434153 5.92204240829093 6.38100306039213 6.21001442756289 0.820103637494645 0.126861384658721 0.121539777028573 1.33973292923247 1.34100262319325 1.28400262319325 1.387 1.33399781400562 6.14668328970152 -0.0339088235294133 1.34830768938936
6.26688255879612 6.01691554236968 6.38784957522255 6.24229085462061 0.828241209407379 0.152330419827901 0.1210409595195 1.34628602199873 1.34687106447648 1.28987106447647 1.387 1.3291074462696 6.1851653704484 -0.0264269547325109 1.34969284396683
6.29770926488434 6.07148636796233 6.39097092648843 6.29152513264442 0.832816971202882 0.156623464287132 0.120158528230059 1.35267884871401 1.34898061765896 1.27613567638731 1.38402907351157 1.33494185297687 6.22465703550078 -0.015819191919192 1.35024798951265
6.34101208131269 6.1840274954013 6.394 6.31802041325248 0.840520904015467 0.117549465083598 0.121290274954013 1.35813296200459 1.34700083319398 1.28199458423914 1.384 1.33300249958194 6.26065672026873 -0.00878529411764791 1.35058050074412
6.36937197025885 6.24857069093392 6.394 6.36593884629943 0.842643006050403 0.139767971182102 0.121935706909339 1.36508602443243 1.34895668760406 1.26928153057362 1.384 1.33887006281217 6.29506346316451 -0.00206268656716625 1.34992514517388
6.40267407951907 6.34505186769184 6.39796049448716 6.39373333778833 0.84212562953558 0.137457950150334 0.123088642165058 1.36211120935514 1.35098024724358 1.26305925826926 1.384 1.33701975275642 6.32976290263214 0.00315589743589737 1.3485692832879
6.43600663897979 6.46102681126455 6.40100102138151 6.43300995846969 0.841509946377471 0.1389487794491 0.122490296200637 1.36666995914474 1.35199948930925 1.25899974465462 1.381 1.33900051069075 6.36343204780249 0.00449719101123566 1.34786690063652
6.46144334316521 6.56375196278258 6.40491436048696 6.47116501474781 0.841304496074435 0.134272339218088 0.123625164541217 1.36651342558052 1.35004281975652 1.25802140987826 1.381 1.34095718024348 6.39665280728155 0.00676483279395939 1.34642999966695
6.49467436408225 6.68184547265525 6.40797039673475 6.50467436408225 0.835586936946831 0.132100623608124 0.123986644963272 1.36333167549382 1.35198026448983 1.25700986775508 1.37109867755083 1.34595066122458 6.43265743219325 0.00447246376811586 1.34499525695854
6.53100160265818 6.77500468469315 6.4110002465628 6.55100141773608 0.831389807681018 0.143340809958789 0.125469603650304 1.3574600708868 1.3470000616407 1.2519997534372 1.3709998150779 1.3449998150779 6.46549413722272 0.0012939481268023 1.34420894284929
6.55644062141613 6.84936489337024 6.41491394175633 6.57350516509889 0.828337125430064 0.156197298669539 0.119178338626702 1.35858525825494 1.34797848543908 1.24808605824367 1.36806454368275 1.34206454368275 6.49870713411871 -0.00370198675496493 1.34186518525304
6.5995641359637 6.90247290860727 6.41796959088119 6.61953372684489 0.819341430083893 0.16908096397251 0.118485676368845 1.34982990962795 1.35096959088119 1.25096959088119 1.36503040911881 1.33804054549175 6.53538357154812 -0.0103645224171528 1.34022467538523
6.63601727325551 6.93500735712735 6.42200415837633 6.64401695338041 0.813859577764865 0.158717121124082 0.120149117144719 1.34775851897828 1.34899776087429 1.25300127950041 1.3650003198751 1.33599904037469 6.56908967131686 -0.0174409937888181 1.33836762798728
6.68884068459061 6.95750621751081 6.43472090554959 6.69586215339448 0.812568338821119 0.149913219234899 0.117449253898702 1.34322940056195 1.34215028162714 1.25691412478449 1.36597853119612 1.33306440641163 6.60488287529302 -0.0249269162210341 1.33484934986021
6.73159323341583 6.99662228817185 6.45381598654526 6.72968039768387 0.812926222881718 0.115405582431937 0.120331235791548 1.34236745738738 1.34398063016266 1.26591283573196 1.36996126032532 1.32705810951202 6.63924039583903 -0.029 1.33178588048864
6.78101286199999 7.00000107183333 6.48700571644444 6.7790096465 0.81779226514111 0.111469685595556 0.117162933250554 1.34714076100167 1.34000071455556 1.266 1.37800142911111 1.32599821361111 6.6775325460267 -0.0286430594900851 1.32889757000202
6.81615493848619 7.00292957820718 6.50262441710497 6.80536620386464 0.823981175277845 0.110610657059227 0.125177279026989 1.3492200005271 1.34195305213812 1.266 1.38190610427624 1.3211173696547 6.71286786022161 -0.027135841170324 1.32570028112566
6.86353859717971 7.00993128043102 6.57726371890379 6.84758768258612 0.832704984076091 0.118452052374615 0.153372372941324 1.35524080299987 1.33407853665026 1.26302945124385 1.39289201210589 1.32000981708128 6.75015474753834 -0.0266351084812641 1.32346107256654
6.89301845391948 7.013 6.64103092278399 6.87501945142864 0.837332039906234 0.118849511220511 0.166548897752377 1.36076386036045 1.33499600996336 1.263 1.3860049875458 1.31699800498168 6.78542058130923 -0.0187305389221578 1.32280994727504
6.92920260975724 7.013 6.70166383256618 6.91315950758195 0.841331856051543 0.117891120065889 0.164387627903689 1.36833319458165 1.32717240870114 1.263 1.39578448912358 1.31308620435057 6.81963223740725 -0.0105640243902467 1.32144850065433
6.95970491394946 7.01597049139495 6.78518359526016 6.94370491394946 0.845519278125025 0.11802842620773 0.165340065436298 1.3694406556084 1.32204918100842 1.263 1.39302950860505 1.30705901721011 6.85541803432349 -0.000998948475286893 1.32147488506587
6.98599889733391 7.016 6.86899647995056 6.97999847323157 0.847319925357988 0.117240033504085 0.160370211202966 1.37222988209955 1.3190001272307 1.26699983035906 1.3959998727693 1.30899991517953 6.89114610721857 0.00862889518413621 1.324032763709
7.02121123520279 7.01893426960023 6.94626909947278 7.01227696560255 0.852914674037776 0.114344853994438 0.143986994732037 1.37735519090174 1.31802191013326 1.267 1.396 1.30704382026651 6.92392577993237 0.0108252947481244 1.32659861712952
7.05072206350149 7.02296166393124 7.05001284622942 7.04568372743273 0.854347349097309 0.113319296496674 0.132705615869435 1.37783645391364 1.32295207991405 1.267 1.39104792008595 1.30501916803438 6.95921143210333 0.01 1.33001142297577
7.08101227834828 7.02300115109515 7.14205103188504 7.08501112725313 0.854609002384202 0.112550322306642 0.121514132431593 1.38014887576374 1.32100306958707 1.267 1.37400882506283 1.30400191849192 6.9913970069731 0.00980923076923099 1.33240498193366
7.11225489483883 7.02593014639114 7.27190315667388 7.11332474844769 0.852070539794345 0.113370440989519 0.132029225544193 1.37728822369132 1.32881372370971 1.267 1.39646445566541 1.30888357731857 7.02551051046482 0.00819619047619132 1.33490509104577
7.14170863478596 7.02896985877096 7.36508571605251 7.14369858770962 0.849762806863306 0.111746678146734 0.136418003220874 1.37463622286926 1.33691962338923 1.267 1.40095981169462 1.30998995292365 7.05735112832161 0.00433333333333422 1.33711761991033
7.16801549910819 7.03200301371548 7.45201980441602 7.18001248539271 0.845038015253091 0.111220882588105 0.133563914754905 1.37151870840765 1.33799956946922 1.26700172212313 1.40100215265391 1.31200043053078 7.09121455799577 3.2738095239612e-05 1.33881400640701
7.20316086914446 7.03883683566698 7.49692777724015 7.20832403347749 0.840537455367889 0.113222216159615 0.165116646965253 1.36858992757129 1.33702330919043 1.27090676323827 1.40588345404784 1.31297669080957 7.12399785860146 -0.00512650602409756 1.341075874733
7.25151223400173 7.04493902925022 7.53165449908456 7.2476036901264 0.835332333226898 0.114269736590453 0.154566047660422 1.36206625488143 1.34590854387532 1.271 1.40105080895815 1.31893902925022 7.1573297475444 -0.0115867082035302 1.34255511792371
7.27499804860903 7.05499915156914 7.55199830313829 7.27399779407977 0.831860290163353 0.120239494335209 0.143300946000406 1.35941021974359 1.34699991515691 1.26900016968617 1.39500050905851 1.31999991515691 7.19055041373616 -0.019971181556195 1.34448097637163
7.32294732397132 7.0716347858676 7.59505473989262 7.31216215581391 0.83015738074061 0.104720723302343 0.0979555307585484 1.35787372859929 1.34895703363148 1.269 1.3832577982111 1.32489258407871 7.22070696954074 -0.0277487487487481 1.34780968364073
7.35864765944671 7.09773826130327 7.59896979938115 7.34170806068442 0.826823522686927 0.12202060832401 0.0939704019563125 1.35682036887914 1.3529597325082 1.2670201337459 1.38003020061885 1.32994966563524 7.25326506699403 -0.031 1.35148217587677
7.40501707949933 7.11802514481846 7.59900332101376 7.37601707949933 0.828582348431158 0.136035598280336 0.0888707258787215 1.35933084923066 1.35500237215268 1.25799810227785 1.37999857670839 1.33300426987483 7.28731779121703 -0.032048850574711 1.35623407961713
7.44016008223409 7.16976345440019 7.60583668265663 7.41116008223409 0.833414511307187 0.147554693621174 0.0903643034949488 1.3610782374222 1.35988334475473 1.25409332419621 1.37706999314716 1.34179002055852 7.3182599426213 -0.0349263803680992 1.3615153534367
7.46971980463096 7.23339129971553 7.60897101427217 7.44468115699385 0.837322994887468 0.167824926051691 0.0927272945131983 1.36693328459254 1.36495169045361 1.24706763336494 1.377 1.34992270472578 7.3509311531674 -0.0284772946859896 1.3670321293381
7.50599989096196 7.30299979101042 7.6119999909135 7.4739999121638 0.841879986309668 0.181019960625151 0.0917000031802762 1.37111998749091 1.36999998485583 1.24300001211534 1.377 1.35499998485583 7.38400656294997 -0.0208075709779192 1.37256797190817
7.5314149213402 7.36458230940124 7.612 7.50234741226406 0.847637457180529 0.181792222609952 0.091357876058882 1.37451191450194 1.37097749697462 1.23615752117764 1.377 1.35890998789849 7.41810778138211 -0.0125954415954444 1.37922815019472
7.56171220811743 7.43532848560733 7.61596162774899 7.53172180118018 0.851959421344557 0.173025090466614 0.0922512703128953 1.37949251433938 1.37199040693725 1.23203837225101 1.37799040693725 1.36791366243523 7.45054642237371 -0.00219222903885603 1.38512862480001
7.58600007627944 7.51200025230892 7.616 7.55900008801474 0.85453000803868 0.157259905325479 0.0951400053688991 1.3826800036086 1.37600001466912 1.22199998239705 1.378 1.3720000117353 7.48370688065201 0.002 1.38966537404727
7.61142655658918 7.59610322564113 7.616 7.58833833452597 0.857209567886706 0.125701731494894 0.0969296384060844 1.38388287171556 1.380889722421 1.21613233309481 1.378 1.3759117779368 7.51411275740464 0.00133142311365882 1.39387818679683
7.64169447212343 7.6959917580073 7.61896944721234 7.62166391933577 0.857566944721234 0.116734936749688 0.0988110572716524 1.38504828809806 1.38198981573745 1.22094907868724 1.378 1.38094907868724 7.54284861041093 -0.00265439672801435 1.39730451813535
7.665 7.789 7.622 7.648 0.85655 0.09756 0.0996 1.38489 1.386 1.222 1.378 1.386 7.57224051384843 -0.00749019607843082 1.40184817390046
7.69043842140859 7.89075368563435 7.62591360329363 7.67735202470222 0.854084429925014 0.0998592419350069 0.0958038048051801 1.38369635099544 1.38697840082341 1.23667601235111 1.378 1.38697840082341 7.59980876168002 -0.0102178403755869 1.40667175392486
7.72070174458136 7.97715494298052 7.626 7.70671168642865 0.849931159247772 0.124611950910165 0.0947497430103422 1.38081863252019 1.39195029076356 1.24789063967983 1.378 1.39195029076356 7.62558120058126 -0.011 1.41199564715343
7.74700122051402 8.04000168994249 7.62900103274264 7.74000126745687 0.844239707546063 0.139361543950241 0.0955095498180965 1.37759985588546 1.39700018777139 1.25700056331416 1.37799976528576 1.39600004694285 7.65357779587116 -0.0112076023391811 1.41858511489802
7.77242859601729 8.07520882525472 7.65051650432232 7.76640661894104 0.838146917185087 0.171527173961877 0.0861307601613135 1.37459746962411 1.40091209169497 1.2687362750849 1.37310988538129 1.39697802292374 7.68090577732131 -0.0127743271221524 1.42488573321991
7.80467538119719 8.10767538119719 7.67673624722271 7.79867538119719 0.832793460659089 0.160292543598062 0.0817230119913729 1.37213454929696 1.4089188452993 1.28087826794894 1.37102028867518 1.40194927831206 7.70871476839773 -0.0170553963705812 1.43117114009915
