# Supplementary material for: Quantifying Spatiotemporal Gait Parameters with HoloLens in Healthy Adults and People with Parkinson’s Disease: Test-Retest Reliability, Concurrent Validity, and Face Validity
Source: Sensors (Basel). 2020 Jun 5;20(11):3216. doi: 10.3390/s20113216 (PMC7313704; doi:10.3390/s20113216)
Supplement: Supplementary file 1 [file sensors-20-03216-s001.zip › Data/HYA_01_CWS1_HoloLens_raw.csv]

Time HoloLens_x_position HoloLens_y_position HoloLens_z_position HoloLens_x_orientation HoloLens_y_orientation HoloLens_z_orientation
104.0161 0.024 -0.014 0.093 2.475 359.4 359.77
104.0488 0.025 -0.014 0.093 2.182 359.401 359.518
104.0828 0.026 -0.014 0.095 1.912 359.214 359.492
104.1161 0.027 -0.013 0.097 1.459 358.807 359.578
104.149 0.028 -0.012 0.099 1.204 358.453 359.37
104.1813 0.028 -0.012 0.102 0.383 358.112 359.283
104.2156 0.029 -0.01 0.104 359.462 357.55 359.335
104.2478 0.03 -0.008 0.106 358.863 357.269 359.362
104.2829 0.031 -0.007 0.109 358.153 357.072 359.325
104.318 0.033 -0.007 0.112 357.944 357.042 359.299
104.348 0.035 -0.007 0.115 357.632 356.981 359.218
104.3813 0.036 -0.007 0.119 357.046 356.746 359.274
104.4157 0.038 -0.007 0.123 356.932 356.468 359.073
104.4477 0.04 -0.007 0.129 356.738 356.064 358.748
104.4828 0.042 -0.008 0.134 356.639 355.663 358.361
104.516 0.045 -0.008 0.141 356.389 355.501 358.038
104.5496 0.048 -0.008 0.148 356.038 355.409 357.776
104.5819 0.051 -0.008 0.156 355.512 355.339 357.574
104.6154 0.054 -0.008 0.165 355.02 355.189 357.491
104.6464 0.057 -0.009 0.175 354.381 354.661 357.38
104.6826 0.06 -0.01 0.186 354.066 354.001 357.178
104.7152 0.063 -0.011 0.199 353.894 353.55 357.353
104.7482 0.068 -0.013 0.213 353.777 353.393 358.013
104.7817 0.072 -0.017 0.227 353.759 353.558 358.404
104.8158 0.076 -0.021 0.244 353.525 353.636 358.797
104.8467 0.079 -0.022 0.263 353.15 353.657 359.087
104.8811 0.081 -0.024 0.283 352.832 353.749 358.878
104.9179 0.081 -0.028 0.305 353.521 353.54 358.923
104.9474 0.081 -0.029 0.325 354.534 353.357 359.001
104.9819 0.079 -0.029 0.347 354.822 353.351 359.274
105.0143 0.077 -0.029 0.372 354.183 353.455 0.004
105.0483 0.073 -0.031 0.397 353.883 353.202 0.924
105.0815 0.069 -0.034 0.423 353.382 352.728 1.43
105.1155 0.064 -0.036 0.451 352.603 352.423 1.42
105.1498 0.059 -0.038 0.481 352.252 352.479 1.011
105.1823 0.054 -0.042 0.51 352.519 352.979 0.547
105.2145 0.048 -0.044 0.542 352.349 353.716 0.632
105.2464 0.042 -0.047 0.575 351.777 354.852 0.775
105.281 0.035 -0.05 0.609 351.378 355.654 1.089
105.3165 0.027 -0.045 0.644 350.766 356.128 1.205
105.3464 0.019 -0.032 0.682 350.316 356.888 0.337
105.382 0.012 -0.019 0.719 351.818 357.36 359.924
105.4143 0.006 -0.011 0.754 353.738 356.973 0.207
105.4472 0 -0.004 0.788 354.161 355.619 0.637
105.4808 -0.001 0.002 0.822 352.73 354.872 359.905
105.5127 0.001 -0.001 0.854 352.523 355.227 358.649
105.5542 0.004 -0.004 0.887 353.604 356.266 357.455
105.5804 0.007 -0.007 0.922 353.887 357.107 357.019
105.6136 0.009 -0.008 0.957 353.735 358.048 355.973
105.6489 0.011 -0.014 0.992 353.756 359.299 354.545
105.6799 0.012 -0.019 1.028 352.942 0.222 353.692
105.7148 0.014 -0.024 1.066 351.401 0.984 353.347
105.7479 0.015 -0.026 1.105 350.161 1.416 353.466
105.7809 0.017 -0.032 1.144 349.479 1.405 354.063
105.8144 0.019 -0.039 1.182 349.469 1.031 354.811
105.8475 0.02 -0.041 1.221 349.413 359.661 356.609
105.8811 0.02 -0.044 1.259 350.405 358.091 357.793
105.9128 0.02 -0.035 1.298 350.276 356.482 357.957
105.9478 0.021 -0.022 1.338 349.753 355.24 358.646
105.9818 0.022 -0.013 1.379 349.124 354.56 359.582
106.0144 0.022 -0.007 1.415 348.791 355.201 357.96
106.0467 0.02 -0.006 1.452 350.72 355.601 357.03
106.0811 0.017 -0.008 1.487 353.438 354.864 357.612
106.113 0.012 -0.007 1.522 355.067 353.705 358.15
106.1478 0.006 -0.008 1.557 355.575 352.499 358.667
106.1803 -0.001 -0.008 1.593 354.509 351.447 358.739
106.2129 -0.008 -0.008 1.631 352.577 350.419 359.162
106.249 -0.014 -0.011 1.668 350.722 349.517 0.143
106.2807 -0.019 -0.019 1.707 349.307 348.846 0.871
106.3143 -0.024 -0.027 1.746 348.611 348.962 0.884
106.3488 -0.028 -0.032 1.787 346.931 349.52 0.72
106.3806 -0.032 -0.036 1.828 345.91 350.11 0.92
106.4153 -0.037 -0.036 1.87 345.053 351.612 359.043
106.4471 -0.042 -0.033 1.913 344.983 352.748 357.86
106.488 -0.044 -0.021 1.955 347.243 354.902 356.066
106.5145 -0.044 -0.017 1.995 350.694 357.098 353.898
106.5503 -0.045 -0.015 2.034 352.575 358.831 353.46
106.58 -0.045 -0.003 2.075 351.23 359.576 355.121
106.6153 -0.044 0.005 2.114 350.359 359.948 357.104
106.6467 -0.043 0.009 2.152 350.893 0.588 357.029
106.6813 -0.044 0.008 2.192 350.998 0.992 356.236
106.7121 -0.044 0.003 2.229 351.08 1.165 355.716
106.7467 -0.043 -0.002 2.268 350.418 0.983 355.464
106.78 -0.043 -0.01 2.308 349.525 1.301 354.237
106.8133 -0.041 -0.021 2.348 349.011 1.867 353.437
106.8472 -0.039 -0.032 2.389 348.192 2.103 353.942
106.8796 -0.036 -0.041 2.431 347.467 2.213 354.593
106.9132 -0.032 -0.043 2.473 347.091 1.986 355.586
106.9462 -0.03 -0.043 2.517 347.183 0.749 356.778
106.9799 -0.028 -0.044 2.56 348.692 359.145 357.228
107.0142 -0.026 -0.031 2.603 349.893 357.859 357.197
107.0458 -0.023 -0.017 2.647 350.244 356.69 357.931
107.0806 -0.022 -0.007 2.691 348.732 355.601 358.281
107.1132 -0.022 -0.001 2.733 348.611 355.466 357.104
107.1466 -0.023 -0.003 2.773 351.149 355.227 356.566
107.1795 -0.024 -0.003 2.811 353.461 354.64 356.618
107.215 -0.027 -0.001 2.849 353.536 353.846 357.219
107.2452 -0.03 -0.001 2.888 352.977 353.038 357.518
107.2841 -0.034 -0.005 2.925 352.771 352.207 357.627
107.3139 -0.037 -0.009 2.963 352.047 351.329 358.328
107.3472 -0.04 -0.016 3.001 350.878 350.605 359.228
107.3801 -0.043 -0.026 3.039 349.729 350.293 359.736
107.4111 -0.046 -0.032 3.079 348.64 350.874 359.392
107.4472 -0.048 -0.034 3.12 347.478 351.475 359.513
107.4795 -0.051 -0.031 3.162 346.428 352.591 358.19
107.5145 -0.055 -0.033 3.204 347.317 353.87 356.095
107.5472 -0.057 -0.023 3.245 349.48 356.22 352.933
107.579 -0.058 -0.021 3.285 352.638 358.423 351.867
107.613 -0.059 -0.016 3.326 352.346 359.828 353.199
107.6469 -0.059 -0.001 3.368 350.538 0.559 355.399
107.68 -0.061 0.002 3.407 351.814 0.404 357.332
107.7125 -0.063 0.001 3.445 354.507 359.905 358.326
107.7458 -0.065 0.003 3.484 355.554 359.365 358.225
107.7797 -0.066 -0.001 3.522 355.447 358.86 357.944
107.8121 -0.066 -0.006 3.561 355.078 359.146 357.024
107.8463 -0.065 -0.011 3.601 353.991 359.738 356.015
107.8786 -0.063 -0.017 3.642 352.408 0.479 355.058
107.9136 -0.061 -0.024 3.683 351.136 1.003 354.466
107.9451 -0.058 -0.031 3.724 349.335 1.156 354.119
107.9796 -0.055 -0.035 3.767 346.85 0.73 353.738
108.0129 -0.052 -0.038 3.811 345.994 359.846 354.071
108.0452 -0.047 -0.039 3.854 346.278 358.525 355.696
108.079 -0.044 -0.034 3.898 347.338 356.542 357.352
108.111 -0.041 -0.022 3.942 349.257 355.222 357.58
108.1467 -0.039 -0.017 3.984 351.509 354.195 357.717
108.1777 -0.039 -0.017 4.024 353.025 353.905 356.256
108.2108 -0.039 -0.014 4.063 354.231 354.306 354.216
108.2467 -0.04 -0.011 4.101 354.806 354.282 354.352
108.2791 -0.04 -0.006 4.139 355.302 354.343 354.865
108.3133 -0.042 -0.007 4.176 355.672 354.469 355.468
108.3453 -0.044 -0.008 4.214 354.931 354.37 355.809
108.3813 -0.048 -0.01 4.252 354.006 353.819 356.296
108.4104 -0.052 -0.014 4.291 352.942 353.128 356.853
108.4457 -0.058 -0.021 4.329 351.419 352.314 357.364
108.4787 -0.063 -0.029 4.369 350.415 352.041 356.993
108.512 -0.067 -0.034 4.409 348.714 351.925 357.37
108.5493 -0.071 -0.035 4.451 347.492 352.73 356.762
108.579 -0.076 -0.034 4.493 346.6 354.164 355.206
108.6113 -0.08 -0.035 4.534 347.071 355.448 353.797
108.6457 -0.083 -0.022 4.575 348.725 357.777 350.814
108.677 -0.086 -0.016 4.614 350.64 358.606 350.894
108.7116 -0.087 -0.01 4.653 350.324 358.624 352.799
108.7459 -0.086 -0.001 4.694 350.227 359.058 353.743
108.7781 -0.085 0 4.733 352.251 359.298 354.481
108.8107 -0.084 0 4.771 354.716 359.419 354.351
108.8456 -0.084 -0.003 4.81 355.936 359.545 354.52
108.8777 -0.085 -0.008 4.848 356.234 359.586 354.724
108.9108 -0.085 -0.013 4.886 355.72 359.937 353.939
108.9455 -0.085 -0.018 4.926 354.213 0.653 352.989
108.9789 -0.083 -0.021 4.966 352.224 1.197 353.16
109.0113 -0.08 -0.029 5.006 350.287 1.832 353.346
109.044 -0.078 -0.035 5.047 349.222 2.224 353.444
109.0788 -0.076 -0.039 5.088 348.36 1.452 354.368
109.1095 -0.072 -0.039 5.13 348.224 0.727 355.466
109.1451 -0.069 -0.038 5.172 349.518 359.736 357.253
109.1779 -0.068 -0.027 5.212 351.659 358.554 357.639
109.212 -0.067 -0.019 5.25 353.183 357.291 358.26
109.2431 -0.066 -0.01 5.29 351.943 356.602 358.233
109.2787 -0.067 -0.002 5.33 351.371 356.715 356.481
109.3107 -0.069 -0.001 5.367 352.971 356.526 355.29
109.3447 -0.071 -0.002 5.405 354.618 356.232 354.607
109.3774 -0.073 -0.004 5.442 355.388 355.997 354.431
109.4127 -0.076 -0.008 5.479 355.515 355.687 354.577
109.4449 -0.081 -0.011 5.516 354.775 355.074 354.339
109.4784 -0.087 -0.015 5.554 353.85 353.88 354.582
109.5111 -0.094 -0.02 5.591 352.183 352.312 355.451
109.5458 -0.101 -0.027 5.628 350.553 350.914 356.505
109.5774 -0.106 -0.029 5.667 348.498 350.315 356.676
109.6117 -0.11 -0.03 5.707 346.122 350.411 357.007
109.6451 -0.113 -0.026 5.749 343.869 351.912 355.804
109.6786 -0.116 -0.028 5.79 344.003 353.274 355.069
109.712 -0.117 -0.02 5.829 346.486 355.571 353.589
109.7456 -0.118 -0.014 5.869 350.049 357.827 352.462
109.7767 -0.12 -0.012 5.907 353.096 358.445 353.72
109.8122 -0.121 -0.005 5.946 353.614 358.72 355.115
109.8434 -0.123 0 5.984 353.646 358.766 355.456
109.8779 -0.125 0.002 6.022 354.115 358.405 355.584
109.9106 -0.127 0.006 6.06 354.404 358.276 355.418
109.9442 -0.129 0.001 6.097 354.945 357.929 356.009
109.9764 -0.131 -0.005 6.132 355.71 357.519 355.934
110.01 -0.133 -0.01 6.169 355.228 357.156 355.468
110.0442 -0.135 -0.017 6.207 354.329 357.039 354.54
110.0766 -0.135 -0.025 6.243 353.773 356.753 354.393
110.1107 -0.134 -0.034 6.28 353.028 356.752 354.096
110.144 -0.132 -0.038 6.317 351.804 356.74 354.353
110.1781 -0.13 -0.038 6.357 350.799 356.046 355.175
110.2108 -0.127 -0.035 6.397 350.223 355.248 356.436
110.2448 -0.126 -0.028 6.436 351.305 353.778 357.751
110.2772 -0.126 -0.017 6.475 353.492 352.243 357.929
110.3102 -0.126 -0.01 6.511 354.309 350.979 357.587
110.3442 -0.127 -0.003 6.546 353.754 350.298 356.319
110.3777 -0.129 0.003 6.581 353.578 349.853 355.554
110.4102 -0.13 0.004 6.614 353.839 349.264 356.007
110.4458 -0.132 0.007 6.649 354.306 348.645 356.306
110.4767 -0.134 0.005 6.683 355.054 347.97 356.537
110.5112 -0.135 0.002 6.717 355.315 347.257 356.521
110.5459 -0.138 -0.003 6.751 355.162 346.31 356.724
110.5761 -0.14 -0.009 6.785 354.666 345.554 357.129
110.6103 -0.142 -0.016 6.819 353.356 344.989 357.649
110.6425 -0.146 -0.024 6.854 352.003 344.682 357.994
110.6799 -0.15 -0.029 6.892 350.011 344.272 358.528
110.7098 -0.153 -0.029 6.927 348.713 344.125 358.778
110.7451 -0.157 -0.027 6.964 347.599 344.637 358.025
110.777 -0.16 -0.028 7 348.278 345.26 357.283
110.8108 -0.161 -0.02 7.036 350.853 346.7 355.275
110.8442 -0.163 -0.012 7.07 352.289 347.893 354.032
110.877 -0.164 -0.003 7.105 351.67 348.221 355.203
110.9087 -0.162 0.008 7.14 350.122 348.787 356.863
110.944 -0.16 0.011 7.174 350.173 349.711 357.538
110.9751 -0.157 0.01 7.208 351.431 350.888 357.251
111.0099 -0.155 0.01 7.241 352.345 351.833 356.63
111.0424 -0.153 0.009 7.275 352.654 352.388 356.615
111.0774 -0.151 0.005 7.308 353.172 352.947 356.426
111.1096 -0.15 0.001 7.341 353.211 353.462 355.907
111.1432 -0.148 -0.004 7.374 352.389 353.961 355.13
111.1764 -0.147 -0.01 7.407 351.653 353.951 355.255
111.2085 -0.146 -0.018 7.44 350.976 353.592 355.739
111.2432 -0.143 -0.027 7.471 350.767 353.495 355.614
111.2765 -0.14 -0.031 7.503 350.745 353.055 356.202
111.3088 -0.136 -0.031 7.537 350.119 352.377 357.305
111.3436 -0.131 -0.036 7.569 350.308 351.224 359.261
111.3762 -0.126 -0.03 7.601 351.681 350.448 359.719
111.4107 -0.121 -0.022 7.635 353.01 350.248 358.934
111.4424 -0.115 -0.015 7.668 352.87 350.236 359.178
111.4775 -0.109 -0.003 7.702 351.4 350.596 359.422
111.5101 -0.105 0.002 7.735 351.389 350.74 359.368
111.5436 -0.101 0.002 7.766 352.634 350.3 359.459
111.5785 -0.098 -0.002 7.796 355.079 349.727 358.767
111.6111 -0.094 -0.007 7.825 357.101 349.637 357.538
111.6417 -0.09 -0.01 7.851 357.794 349.914 356.696
111.6772 -0.085 -0.011 7.878 357.668 350.628 356.701
111.709 -0.079 -0.011 7.905 356.835 351.803 357.413
111.7432 -0.073 -0.012 7.933 355.687 353.354 358.041
111.7754 -0.067 -0.016 7.96 355.321 354.865 358.603
111.8103 -0.062 -0.021 7.989 355.318 356.002 359.203
111.8424 -0.057 -0.028 8.017 354.727 357.652 358.914
111.8751 -0.05 -0.032 8.046 354.344 359.74 358.642
111.9137 -0.043 -0.035 8.077 353.644 2.306 358.505
111.941 -0.035 -0.04 8.107 353.646 4.967 358.349
111.976 -0.025 -0.043 8.136 355.576 8.424 357.855
112.0083 -0.011 -0.039 8.163 358.049 13.614 356.619
112.0432 0.008 -0.031 8.189 358.543 19.723 356.2
112.0745 0.032 -0.018 8.211 358.904 26.783 357.331
112.1083 0.059 -0.022 8.224 1.63 35.934 356.655
112.1441 0.089 -0.024 8.231 4.65 45.611 357.671
112.1753 0.117 -0.027 8.232 7.208 56.066 357.052
112.2085 0.143 -0.036 8.228 10.707 66.516 357.383
112.2423 0.167 -0.042 8.222 13.345 76.207 357.684
112.275 0.188 -0.05 8.213 15.106 84.954 358.223
112.3086 0.209 -0.056 8.203 16.126 92.532 358.85
112.3434 0.229 -0.062 8.189 16.698 100.364 0.471
112.3757 0.25 -0.065 8.176 16.308 106.762 1.026
112.4091 0.271 -0.069 8.163 16.336 112.081 1.7
112.4422 0.29 -0.072 8.148 16.324 116.424 2.356
112.4752 0.309 -0.075 8.132 15.198 119.678 2.423
112.5094 0.33 -0.077 8.115 14.019 121.875 2.765
112.5433 0.353 -0.079 8.098 12.731 122.77 2.122
112.5749 0.374 -0.079 8.078 11.092 123.374 1.784
112.6116 0.4 -0.073 8.058 10.216 123.228 1.461
112.642 0.423 -0.063 8.038 9.763 123.631 358.76
112.6761 0.441 -0.06 8.017 9.476 124.667 354.286
112.7097 0.456 -0.066 7.999 10.926 127.165 351.89
112.7429 0.47 -0.068 7.98 12.793 129.525 353.449
112.7745 0.482 -0.069 7.961 13.889 132.6 355.523
