# Supplementary material for: Quantifying Spatiotemporal Gait Parameters with HoloLens in Healthy Adults and People with Parkinson’s Disease: Test-Retest Reliability, Concurrent Validity, and Face Validity
Source: Sensors (Basel). 2020 Jun 5;20(11):3216. doi: 10.3390/s20113216 (PMC7313704; doi:10.3390/s20113216)
Supplement: Supplementary file 1 [file sensors-20-03216-s001.zip › Data/HYA_01_CWS1_IWW_raw.csv]

IWW_x_SpineBase IWW_x_Head IWW_x_ShoulderLeft IWW_x_ElbowLeft IWW_x_WristLeft IWW_x_HandLeft IWW_x_ShoulderRight IWW_x_ElbowRight IWW_x_WristRight IWW_x_HandRight IWW_x_HipLeft IWW_x_KneeLeft IWW_x_AnkleLeft IWW_x_FootLeft IWW_x_HipRight IWW_x_KneeRight IWW_x_AnkleRight IWW_x_FootRight IWW_x_SpineShoulder IWW_y_SpineBase IWW_y_Head IWW_y_ShoulderLeft IWW_y_ElbowLeft IWW_y_WristLeft IWW_y_HandLeft…
-0.192974798880212 -0.215 -0.202974798880212 -0.148 -0.058 NaN -0.199 -0.11935281567703 NaN NaN -0.159 -0.194050402239576 -0.242 -0.201924396640637 -0.162 -0.204 -0.239 -0.138 -0.223 0.823427812347134 1.5461478821276 1.30370017156328 1.0945518445263 0.903080128893473 NaN 1.28520499755415 1.02001938930308 NaN NaN 0.829105544246353 0.512739436864594 0.151291260055989 0.0830652544570502 0.8209995764…
-0.192023043596836 -0.215 -0.202 -0.148023043596836 NaN NaN -0.199 -0.133 NaN NaN -0.158984637602109 -0.195984637602109 -0.242 -0.199 -0.162023043596836 -0.204023043596836 -0.239015362397891 -0.138 -0.222992318801055 0.823733149291567 1.54800430147141 1.30331969275204 1.09501737395099 NaN NaN 1.29005390297009 1.03160483915534 NaN NaN 0.829321305803821 0.510021752234386 0.151346221771146 0.0782552…
-0.195 -0.215035081457087 -0.201964918542913 -0.151052622185631 NaN NaN -0.199017540728544 -0.133 NaN NaN -0.157 -0.194 -0.241982459271456 -0.199 -0.165 -0.207 -0.241 -0.138 -0.222 0.824144911403992 1.54859718634451 1.30328491140399 1.09602577951677 NaN NaN 1.29183158223503 1.03223578844042 NaN NaN 0.829497893327845 0.511560873466967 0.152248929708986 0.0802385949569864 0.822052455701996 0.488870…
-0.195 -0.217 -0.2 -0.154 -0.0610503842617695 NaN -0.199974807869115 -0.133 NaN NaN -0.157 -0.194 -0.241 -0.197488472146915 -0.164949615738231 -0.207 -0.241 -0.138 -0.221949615738231 0.824422771134397 1.55061349277446 1.3035514346755 1.09914848847215 0.910386310792334 NaN 1.29077002136425 1.03258645173743 NaN NaN 0.829943274977015 0.512734534583559 0.157827032432401 0.0820695424514958 0.822192015…
-0.194961624985427 -0.216984649994171 -0.199969299988342 -0.154 -0.0629846499941709 NaN -0.198976974991256 -0.132984649994171 NaN NaN -0.157 -0.194 -0.241 -0.139 -0.163 -0.206976974991256 -0.241 -0.138 -0.22 0.824534681751778 1.54804084425032 1.30323204975458 1.0990894627498 0.914496008998484 NaN 1.28960808124927 1.03365535926722 NaN NaN 0.830075756252186 0.512875155486768 0.159248947995803 0.134…
-0.190056003891486 -0.215 -0.196 -0.154 -0.0612426835297728 NaN -0.196 -0.131 NaN NaN -0.156981332036171 -0.194 -0.240962664072343 -0.140176081721207 -0.163 -0.204037335927657 -0.241 -0.138056003891486 -0.219981332036171 0.825146907146617 1.54816717452672 1.30478906660181 1.09902466699096 0.913908875057813 NaN 1.28935047933845 1.03954370831406 NaN NaN 0.830831200778297 0.508381574137574 0.1578244…
-0.192924541146515 -0.214899388195353 -0.195899388195353 -0.153974847048838 -0.0734717880256038 NaN -0.195899388195353 -0.131 NaN NaN -0.156 -0.193974847048838 -0.239 -0.201899388195353 -0.162924541146515 -0.205924541146515 -0.241 -0.140924541146515 -0.218924541146515 0.825527355536302 1.54902749151254 1.30471333787177 1.09925742352442 0.909696872988648 NaN 1.28885326988365 1.04082521413163 NaN N…
-0.19 -0.210976839166757 -0.192 -0.153 -0.0530231608332427 NaN -0.192 -0.131 NaN NaN -0.156 -0.193 -0.239 -0.197984559444505 -0.16 -0.203 -0.241 -0.138 -0.215992279722252 0.826203010908322 1.54738741146664 1.30368748866942 1.09878088559162 0.891387484188781 NaN 1.28898486377498 1.0421937829361 NaN NaN 0.831852933705544 0.509762515811219 0.158198392183574 0.0883112940086805 0.823872547691657 0.489…
-0.19 -0.207832849363257 -0.191962855414057 -0.1528699939492 NaN NaN -0.191925710828114 -0.130925710828114 NaN NaN -0.156 -0.192962855414057 -0.238944283121086 -0.196055716878914 -0.159981427707029 -0.203 -0.241 -0.138 -0.214814277070285 0.826576256503201 1.54834668602547 1.30464609981848 1.1001318977612 NaN NaN 1.28957081246183 1.04277230429607 NaN NaN 0.832219599515936 0.50627568784071 0.150342…
-0.19 -0.199006646131034 -0.190001476918008 -0.146005169213026 NaN NaN -0.188002953836015 -0.127002953836015 NaN NaN -0.156 -0.191001476918008 -0.236002215377011 -0.198997784622989 -0.159000738459004 -0.203 -0.241 -0.138 -0.205007384590038 0.825850546459663 1.54869973415476 1.30444015507639 1.09759191260882 NaN NaN 1.2875015581485 1.04764632985875 NaN NaN 0.831670413537042 0.508688183390851 0.153…
-0.189 -0.19901889608165 -0.186990551959175 -0.14598110391835 -0.0729338637142261 NaN -0.186 -0.127 NaN NaN -0.154 -0.191 -0.239 -0.195442565591334 -0.159 -0.20298110391835 -0.240990551959175 -0.136 -0.203 0.826360755843266 1.54923129287917 1.3045471954343 1.09651716558775 0.906921780204482 NaN 1.2878102983645 1.04798242664407 NaN NaN 0.832260755843266 0.508798930868961 0.148938269506103 0.080608…
-0.189 -0.200928910932042 -0.185928910932042 -0.143928910932041 -0.0658933663980623 NaN -0.185875594131073 -0.12698222773301 -0.0420533168009689 NaN -0.154 -0.190928910932042 -0.23898222773301 -0.136946683199031 -0.15898222773301 -0.200946683199031 -0.24 -0.136 -0.20298222773301 0.826435201487913 1.54727568712544 1.30637079355238 1.095944885307 0.90582025211831 NaN 1.28890244058689 1.046118495556…
-0.188899256953717 -0.196823699669004 -0.181874071192146 -0.14 -0.06 NaN -0.178823699669004 -0.125748142384291 -0.0447985139074331 NaN -0.153899256953717 -0.186924442715287 -0.237924442715287 -0.134 -0.157798513907433 -0.197974814238429 -0.239924442715287 -0.136 -0.201773328145862 0.826165718420533 1.54755272507288 1.30752453343708 1.08084678762906 0.892701217817784 NaN 1.28956733281459 1.0448101…
-0.1849763749231 -0.189984249948733 -0.176944874820567 -0.139968499897467 -0.06 NaN -0.171984249948733 -0.116007875025633 NaN NaN -0.149992124974367 -0.183992124974367 -0.235 -0.134 -0.149992124974367 -0.196968499897467 -0.237 -0.136 -0.192968499897467 0.826000630002051 1.54611984378204 1.30769582623641 1.08498504001641 0.897729048584152 NaN 1.28868141622206 1.04019787759074 NaN NaN 0.83205535373…
-0.181931070246307 -0.187913837807884 -0.169982767561577 -0.135965535123154 -0.0600344648768465 NaN -0.169982767561577 -0.117 -0.0421033946305394 NaN -0.148965535123154 -0.18294830268473 -0.235 -0.135016713866971 -0.148982767561577 -0.193 -0.237 -0.135982767561577 -0.188982767561577 0.826100161952955 1.54735052215887 1.30716190075394 1.0856396449798 0.891353770393595 NaN 1.28764997407143 1.043710…
-0.178009928331329 -0.183012410414161 -0.169002482082832 -0.134004964165664 -0.0619950358343357 NaN -0.169002482082832 -0.117 -0.047985107503007 NaN -0.147004964165664 -0.180007446248496 -0.235 -0.192853557112902 -0.148002482082832 -0.193 -0.237 -0.135002482082832 -0.188002482082832 0.827247095963086 1.54681136514556 1.30670116657893 1.08675717042557 0.893843695509606 NaN 1.29049280195979 1.04371…
-0.174992335118021 -0.170992335118021 -0.158961675590105 -0.125984670236042 -0.0520536541738534 NaN -0.159984670236042 -0.112984670236042 -0.0410536541738534 NaN -0.141984670236042 -0.174 -0.232 -0.191015329763958 -0.144992335118021 -0.187969340472084 -0.236969340472084 -0.132 -0.175992335118021 0.826322069518134 1.5462345169384 1.30472613190558 1.06849353652964 0.855922684449023 NaN 1.2899946399…
-0.173903517300697 -0.169749144981812 -0.153922813840557 -0.123922813840557 -0.0587877380615331 NaN -0.157864924220976 -0.110961406920279 -0.0480964826993032 -0.062 -0.139884220760836 -0.173826331141254 -0.231980703460139 -0.193019296539861 -0.143942110380418 -0.183922813840558 -0.232942110380418 -0.131942110380418 -0.174826331141254 0.826570124563944 1.54420800194456 1.30550263311413 1.074137525…
-0.1687230971438 -0.156697924156873 -0.149597232209164 -0.119496540261455 -0.0479496540261455 -0.0447986161045819 -0.150672751169946 -0.108874135065364 -0.0528237890915092 -0.0617230971438002 -0.133672751169946 -0.1647230971438 -0.231 -0.193899308052291 -0.140748270130727 -0.179697924156873 -0.229924481039218 -0.128899308052291 -0.165597232209164 0.825515947272877 1.54307539966758 1.3045905476053…
-0.15796139949345 -0.14496139949345 -0.1339227989869 -0.0999613994934499 -0.0459768396960699 -0.0369768396960699 -0.13797683969607 -0.10401544020262 -0.0460231603039301 -0.0510617608104801 -0.12096139949345 -0.1539227989869 -0.23098455979738 -0.19003860050655 -0.13093051908821 -0.16796911959476 -0.22702316030393 -0.12502316030393 -0.14996139949345 0.823799346260192 1.54250876478379 1.303461116945…
-0.152886398884104 -0.139753864248892 -0.12381066480684 -0.095 -0.0429053324034202 -0.0338863988841042 -0.134829598326156 -0.105867465364788 -0.048981066480684 -0.059 -0.115867465364788 -0.143526662017101 -0.228829598326156 -0.194886398884104 -0.121962132961368 -0.163867465364788 -0.229924265922736 -0.127924265922736 -0.14481066480684 0.822420533240342 1.54229017007896 1.30484474888884 1.04619409…
-0.147000635662428 -0.127001377268594 -0.11400105943738 -0.095 -0.0380005297186899 -0.0280006356624279 -0.126000953493642 -0.0990007416061659 -0.048000105943738 -0.059 -0.109000741606166 -0.11900264859345 -0.220000953493642 -0.189000635662428 -0.120000211887476 -0.157000741606166 -0.226000423774952 -0.124000423774952 -0.13500105943738 0.821930052971869 1.53919033478221 1.30250025320553 1.04537008…
-0.139953509995313 -0.114907019990625 -0.104907019990625 -0.0939163179915626 -0.035944211994375 -0.024944211994375 -0.120841933984063 -0.0989070199906251 -0.052981403998125 -0.0569721059971875 -0.102953509995313 -0.0996373779634377 -0.219907019990625 -0.186907019990625 -0.112934913993438 -0.14481403998125 -0.225972105997188 -0.123972105997188 -0.125804741980313 0.819327498837731 1.53829741515571 …
-0.134792974123325 -0.104689461184987 -0.0947067133413767 -0.0848792349052728 -0.0299827478436104 -0.0189482435308312 -0.103723965497766 -0.0888447305924935 -0.0509654956872208 -0.0539309913744416 -0.0978102262797143 -0.0606549568722078 -0.209741217654156 -0.17656869609026 -0.105775721966935 -0.124758469810545 -0.222948243530831 -0.122069633696156 -0.104723965497766 0.816930517564692 1.5337562045…
-0.12303615222733 -0.0870542283409949 -0.078051215655384 -0.0780210887992758 -0.0290030126856108 -0.0160090380568325 -0.0880482029697732 -0.0800271141704974 -0.0490060253712217 -0.0500120507424433 -0.0870331395417191 -0.0410602537122165 -0.195045190284162 -0.152075317140271 -0.0930391649129407 -0.111042177598552 -0.220009038056832 -0.182813213492129 -0.0890482029697732 0.816959909619432 1.5335406…
NaN -0.0748614691071632 -0.0678768614285895 -0.0709384307142948 -0.0229307345535816 -0.00687686142858954 -0.0758768614285895 -0.0759307345535816 -0.0449461268750079 -0.0459538230357211 NaN -0.00483838062502377 -0.168892253750016 -0.143769115178605 NaN -0.107915342232155 NaN -0.171361218660808 -0.0768460767857369 NaN 1.53367990300268 1.29201622387232 1.03857081652412 0.834236352750902 0.7805221599…
NaN -0.0565055517477206 -0.0517272009642596 -0.0627442509039934 -0.0136931010847921 0.00913639951787019 -0.0595055517477206 -0.0667272009642596 -0.0377101510245259 -0.0398124506629285 NaN 0.0166649476496172 -0.153755354399435 -0.112499605303428 NaN -0.0967272009642596 NaN -0.0884373519887855 -0.0567272009642596 NaN 1.52850113403134 1.29025432194938 1.03089771614946 0.826000162605466 0.78210193495…
NaN -0.0280677388702736 -0.0360373731698061 -0.0480350373466932 0.00395795518396813 0.0169813134150969 -0.0310677388702736 -0.0510373731698061 -0.021039708992919 -0.0290256940542417 NaN 0.0549089028985976 -0.0821705150872404 -0.0262055524339336 NaN -0.0810373731698061 NaN -0.0560770821627251 -0.0410373731698061 NaN 1.52799121462802 1.29107803790859 1.02846579284132 0.824284087690448 0.78278836492…
-0.0728083861607832 -0.0157623988393711 -0.0129003608036072 -0.0358620380357639 0.00714562651780479 0.0241149683035301 -0.0168083861607832 -0.0348237152679205 -0.00886203803576388 -0.0228007216072145 NaN 0.0683372403570216 NaN 0.0275901706247878 -0.0397547342858025 -0.0688007216072145 NaN -0.0788160507143518 -0.0247547342858025 0.812051415700003 1.52679044641877 1.28921980614375 1.02872888191251 …
-0.0478452925850964 0.015240655978739 0.000378173680875519 -0.0177765337340281 0.026240655978739 0.0392922251170402 0.0082750354042731 -0.0117249645957269 0.00924065597873897 0.00325784569150604 NaN 0.112103138276602 0.0500485724787912 0.105151710755394 -0.00784529258509638 -0.0429656205744659 NaN -0.0547765337340281 0.0072234662659719 0.810904417294572 1.51910767543756 1.28790429742819 1.0246546…
-0.0390430955566509 0.0289329624674319 0.0218946553059644 -0.00506224913738469 0.0399329624674319 0.0559185972818816 0.023923385677065 0.003923385677065 0.0229329624674319 0.0179281740722484 NaN 0.117971269628899 0.10970790789381 0.17067917752271 0.00095690444334906 -0.0410095767903669 NaN -0.0420622491373847 0.0199377508626153 0.80887991197803 1.52068229068375 1.2881488029012 1.02207264136328 0.…
-0.0255506783852517 NaN 0.0414780017178173 0.00840152144296654 0.0474302015460356 0.0633250411681158 0.0484206415116792 0.0214015214429665 0.0372868010306904 0.0352963610650467 NaN 0.131305921099403 0.170611842198806 0.241850843057715 0.0114302015460356 0.0905640420270244 NaN 0.0881682770109979 0.0315162418552427 0.80845 NaN 1.28632713403033 1.02227667249585 0.816584798525057 0.766830668182089 1.…
0.021211574972949 0.0952692772382987 0.091211574972949 0.0501346386191494 0.0921154045306994 0.0972500431498488 0.0922308090613989 0.0631923408844991 0.0674039158574481 0.0663077454151985 0.0443077454151985 0.163134638619149 0.234557788565047 0.330538554476597 0.056211574972949 NaN -0.114519147788752 0.00246161812279778 NaN 0.808414032254599 1.51665634724919 1.27567577022654 1.02496517939593 0.82…
0.0319990614886731 0.108998805531039 0.101999061488673 0.0569994027655193 0.0979994880847308 0.10999889085025 0.103998976169462 0.0729991468078847 0.0879982082965578 0.0819986348926155 0.0599986348926155 0.169999402765519 0.262997525742866 0.357997611062077 0.0669990614886731 NaN -0.0900021329802883 0.0259979523389232 NaN 0.806580159546926 1.51697997184466 1.27596997440424 1.02115033189173 0.8156…
0.0702596677941688 NaN 0.136361680141878 0.0952132985452101 0.135120560047293 0.139204024695418 0.136352406292086 0.117287489343544 0.129259667794169 0.116287489343544 0.101268941643961 0.219176203146043 0.32215765544646 0.423194750845627 0.103259667794169 NaN -0.0527867014547899 0.0642225723950019 NaN 0.804930447934714 NaN 1.27596166929296 1.01219145230042 0.806732456666118 0.759389303557189 1.2…
0.0989184912806494 NaN 0.175431128560305 0.11874978880053 0.148824767680583 0.161543596880384 0.174562341600398 0.148599831040424 0.157318660240225 0.147637320480451 0.13086225712061 0.238524852160371 0.339412383840292 0.444449873280318 0.131937236000663 NaN NaN 0.0884498732803181 NaN 0.80386763693277 NaN 1.27607964200156 1.01012808557354 0.803721019430351 0.756200724444864 1.2668675631864 1.0030…
0.146774026164281 NaN 0.19789393064854 0.157815531562679 0.191797084718946 0.189866260382942 0.203861648672009 0.179852425250143 0.173921600914138 0.180843201828277 0.17578786129708 0.265870872093875 0.360898542359473 0.467889318937607 0.180769414453348 NaN -0.00411990448425895 0.111889318937607 0.207792473008013 0.801660422466709 NaN 1.2729348497092 1.00586015317678 0.800126971096234 0.760927679…
0.177394100216715 0.245416407776152 0.245230511447513 0.187423843629297 0.215356920950987 0.226208203888076 0.254171024622348 0.229193332181785 0.237185896328639 0.225319741685259 0.204379228510424 NaN 0.382126409503475 0.483104101944038 0.216371792657278 NaN 0.0153569209509872 0.128312305832114 0.242312305832114 0.801932010125311 1.50664108186615 1.27189665875601 1.0052573974514 0.79882568720517…
0.23053127250042 0.301442727083683 0.276672945167198 0.24446043616703 0.263566690667114 0.25472607241724 0.277885454167366 0.255672945167198 0.262796908750629 0.268637527000504 0.25546043616703 NaN 0.39926563625021 0.497035418166695 0.266637527000504 NaN NaN 0.170371890750294 0.284495854333725 0.804918877070039 1.51086366978672 1.27687925378007 1.00512197772767 0.798467290452672 0.73361773068375 …
0.261272659255463 0.326992674219261 0.314992674219261 0.2713744719959 0.296221752885244 0.296043580589479 0.328425378366118 0.294145393329916 0.307585423257513 0.305043580589479 0.282145393329916 NaN 0.414152719110655 0.499 0.303323565625681 NaN NaN 0.190923640444672 0.313043580589479 0.807824971397937 1.51509151970921 1.2821104940999 1.01698181274044 0.810609849743436 0.763269506989979 1.2715267…
0.310233769526912 0.365211146669469 0.353165900954582 0.32421868762195 0.34321868762195 0.336309179051722 0.383113114287215 0.338143278097139 0.330452457148861 0.345279015241798 0.326233769526912 NaN 0.419947213332633 0.498939672380152 0.354203605716988 0.373045245714886 NaN 0.188067868572329 0.353188523812025 0.815328232629079 1.52058925541058 1.29287020975265 1.02095721935341 0.814122393143818 …
0.341654120936719 0.393707157769426 0.375777873546368 0.353724836713661 0.37297234193296 0.377883947211782 0.398654120936719 0.357654120936719 0.390300542052006 0.382530368327069 0.357795552490604 0.431194468386592 0.413088394721178 0.490946963167293 0.381654120936719 0.379618763048247 NaN 0.197724836713661 0.378795552490604 0.820472614874781 1.53125194774837 1.29572712022823 1.0313883663735 0.82…
0.379105255866462 0.43400477806042 0.419904300254378 0.395306211478546 0.428406689284588 0.428431808736098 0.435954539157399 0.395080136414951 0.408180614220993 0.41302989751193 0.403080136414951 0.442954539157399 0.418251194515105 0.488050238903021 0.419180614220993 0.415557405993651 NaN 0.238778702996825 0.423904300254378 0.826756124229571 1.54405007236359 1.30650943892424 1.04649166141503 0.83…
0.422252139281384 0.473204863166124 0.455299415396643 0.44631517410173 0.483417605684792 0.484441243742422 0.473196983813581 0.437228501223754 0.454409726332249 0.4532915360441 0.445283656691557 NaN 0.428031517410173 0.49002363805763 0.465173345755951 0.476480640505138 NaN NaN 0.459260018633927 0.827813572819564 1.54061909514407 1.29994649495774 1.05389659154522 0.846371055665247 0.78662489197630…
0.454698935711788 0.499698935711788 0.493793386483651 0.486793386483651 0.536831166792396 0.540831166792396 0.498585594785552 0.466415583396198 0.506264462161217 0.490472253859316 0.48171782586616 NaN 0.432056670463118 0.492754427993156 0.487736716020533 0.538303420651712 NaN NaN 0.492491144013689 0.833269020146829 1.54800181832453 1.30716861838764 1.04984981070599 0.837639752189369 0.78844446294…
0.49099597102908 0.53599597102908 0.53499542657355 0.52799542657355 0.579995208791338 0.583995208791338 0.528996624375715 0.487997604395669 0.519998475524517 0.514997277722351 0.518995862137974 0.507998802197835 0.434999673326682 0.480001415584377 0.525995753246868 0.605992486513689 NaN NaN 0.517997168831245 0.831660178581414 1.54498033538461 1.31280937387614 1.05814907878124 0.835030289650342 0.…
0.528351684411392 0.57141197316763 0.560562695058227 0.574462213797829 0.634532550680108 0.641462213797829 0.563472261923869 0.524341636285352 0.570472261923869 NaN 0.559261251277034 0.522060288756239 0.445060288756239 0.491170818142676 0.557512454428028 0.641653128192585 0.474205775124772 0.516185678872692 0.563341636285352 0.833100655242783 1.55137231529817 1.31705697710383 1.06178931092377 0.8…
0.563522326280497 0.61265774420507 0.616425599191516 0.620561017116089 0.687754471294051 0.687909234636421 0.610328872102535 0.558270835849147 NaN NaN 0.585696435040663 0.528232145013554 0.451019345417796 0.507980654582204 0.608290181266943 0.706909234636421 0.595263413882154 0.635553595149096 0.597541671698293 0.83218851198383 1.54963232145014 1.32054910574119 1.07838913615361 0.838448990129453 …
0.591003951800412 0.646903556620371 0.639179643365484 0.650305137340536 0.727380433725566 0.735405532520577 0.628254939750515 0.573305137340536 NaN NaN 0.621778062645319 0.540501975900206 0.452 0.507 0.624104346980453 0.753928655415381 0.712811065041153 0.768915412021607 0.626179643365484 0.832633302361356 1.54977007903601 1.31294818968642 1.07435023710802 0.849612495999576 0.778781241059825 1.31…
0.630220644788835 0.682304337639773 0.685258686993807 0.701304337639773 0.781311946080767 0.790380422049716 0.677144560378892 0.624159777260881 NaN NaN 0.65228151231679 0.560213036347841 0.452060867527955 0.507007608440994 0.667167385701875 0.790243470111818 0.822707585012471 0.921692368130483 0.672243470111818 0.833105794957823 1.55053387010509 1.31479747901466 1.07666960937814 0.852070890270437…
0.659681567458936 0.722506806572029 0.719576710926792 0.741664091370245 0.82278642399108 0.840699043547627 0.696821376168461 0.645821376168461 NaN NaN 0.689646615281555 0.588332045685123 0.460052428266072 0.508 0.689733995725008 0.822664091370245 0.916240802297037 1.01341556318394 0.704646615281555 0.827183064723558 1.54839574686617 1.31165570452321 1.07398763060648 0.856030270406124 0.7824915139…
0.698983820219423 0.752061490236746 0.753242720277166 0.780139160254069 0.868061490236746 0.881216830271391 0.744113270248294 NaN NaN NaN 0.727009710225197 0.607983820219423 0.463103560023097 0.508155340034646 0.731983820219423 0.861035600230971 0.986880260196326 1.09398382021942 0.742061490236746 0.81832220059157 1.54632009686657 1.30009906138418 1.07273388350087 0.8520481228862 0.78085427179203…
0.736382914903555 0.792350326401125 0.800260708019442 0.823252560893834 0.908382914903555 0.927285149396264 0.786260708019442 NaN NaN NaN 0.765382914903555 0.64539920915477 0.467179236763366 0.514024441376823 0.769382914903555 0.900423650531593 1.02030144364748 1.1312118252658 0.782301443647479 0.816872055359166 1.54064814473887 1.29737956929249 1.07287079374806 0.849665740143454 0.77950535613840…
0.78408428252389 0.835716400953284 0.832929385020477 0.855006833772183 0.955484054698165 0.962832574080844 0.81908428252389 NaN NaN NaN 0.813045558148037 0.694832574080844 0.489406605946459 0.517232346255119 0.81708428252389 0.952793849704991 1.05740660594646 1.15730979500683 0.819987471584257 0.813445990886971 1.53684899772674 1.2913567539932 1.07162046696277 0.843078006834772 0.779004863329554 …
0.840102587838515 0.873052470209492 0.880751764435351 0.906451058661211 0.981127646653027 1.00592717613693 0.874701646806328 NaN NaN NaN 0.867152705467539 0.738403293612656 0.511077529024003 0.529977293765957 0.873077529024003 0.99417776428205 1.07835082340316 1.17315035288707 0.870626470362793 0.812296907034746 1.54062797890343 1.29721211413848 1.06500988237098 0.84382887182269 0.782116843591724…
0.883439070465889 0.914279408478293 0.910287391577673 0.924383188770231 1.02514369578884 1.04223150988201 0.902383188770231 NaN NaN NaN 0.91239915496899 0.793558816956586 0.55342310426713 0.569133600111933 0.915447053565269 1.04032730707457 1.09213571268946 1.17908781409318 0.89541512116775 0.814935604623234 1.53207509983939 1.29498035690342 1.06301162241776 0.837559201690062 0.775365869914098 1.…
0.938897405330266 0.949916101274646 0.946860013441505 0.972504790498275 1.04369174994208 1.07154218238704 0.950897405330266 NaN NaN NaN 0.962729141830841 0.864551763383585 0.607233932329116 NaN 0.971953493163408 1.08161696616456 1.10918695944381 1.19011217566628 0.947598270220177 0.819301668653533 1.54266103060718 1.29751673053998 1.05698971723059 0.837429712570103 0.773787798431059 1.29984406184…
0.985992935670449 0.997992788496917 0.991993230017514 0.998996026314628 1.0799945545793 1.09999573196756 0.997992935670449 NaN NaN NaN 1.00099426023224 0.945987784596818 NaN NaN 1.02199249414985 1.11399514327343 1.11899852826468 1.19599911695881 0.978995290446966 0.816240459181421 1.54323991316762 1.29786994701753 1.05645008094544 0.835840238421122 0.783118600379708 1.2885116998543 NaN NaN NaN 0.…
1.02645858559614 1.02947692901998 1.01745858559614 1.02933935334114 1.10119260595038 1.12421094937422 1.03356864613921 NaN NaN NaN 1.05339438361268 1.0305227875796 NaN NaN 1.06543107046037 1.13813757567884 1.12711006054307 1.19601834342385 1.02043107046037 0.82162989411286 1.5487701550942 1.30100621692608 1.0512765497865 0.836998957103638 0.781873631842714 1.28906797088736 NaN NaN NaN 0.822039432…
1.06246414491643 1.0714425235116 1.07382741275136 1.07046012776852 1.13030692699704 1.14390216219937 1.06866748714287 1.02329728428928 1.10049729231089 1.07425404147964 1.09339238205664 1.08776150195237 0.798938595429659 0.79454071325246 1.09749163440689 1.14595240874515 1.13626244344608 1.2326973003325 1.05727765528634 0.840933588278587 1.55397970210985 1.30966831099485 1.06266815964421 0.837208…
1.08653900098491 1.09461461110457 1.09040085637558 1.09352584171784 1.14726379904814 1.16431267244833 1.10116248085995 1.10249793407943 1.14412676672682 1.15018670846738 1.11395140251713 1.1385986081772 0.853514761517519 0.881919975639324 1.12261402564509 1.16990119092385 1.14853596504434 1.2190023418379 1.095473706472 0.844412501135699 1.5508960257977 1.3132014257781 1.06483199458168 0.833113798…
1.12142649849135 1.12402120936236 1.11450751929558 1.11892019563431 1.16846644909524 1.1823604283253 1.13650874462325 1.136596138772 1.20051763911059 1.19613111757775 1.1453829071482 1.18095551798835 0.946693679090379 0.98702161450901 1.15897758277546 1.18794036477684 1.13300500704189 1.2109363100018 1.11356739233581 0.851727544503166 1.55816651559408 1.31851164182588 1.06427891922775 0.837336909…
1.16134366903457 1.17100295368139 1.16082741844069 1.15631342087002 1.21315928464682 1.2168119731698 1.18257270181904 1.19358380398929 1.25241983186131 1.25840953501405 1.18283667024923 1.27767414582146 1.06490451255825 1.13531392160447 1.20239676391684 1.19614979312256 1.13424262769365 1.20252413147216 1.16585211552012 0.853176011353133 1.55841463761111 1.31976866268158 1.06807029318078 0.834571…
1.18040523783084 1.19877845975581 1.17938033422507 1.17385475260545 1.22238033422507 1.2337909115587 1.21341689861755 1.22451764306371 1.30018030751735 1.30523056673812 1.20135441359852 1.31382179744146 1.15197988558883 1.22822002912908 1.22437988221583 1.20299841796766 1.12099954799076 1.20847401573958 1.18586776941988 0.855992723365202 1.55887924385602 1.3239404468046 1.07151738822752 0.8359754…
1.23564398243464 1.25565468793316 1.22968305533076 1.21863784786206 1.27508267671351 1.28404586927803 1.27225745202503 1.27978503759931 1.37068540080072 1.37978195031069 1.25414015332736 1.39515621157514 1.29204287733851 1.35105833551636 1.27864015332736 1.22553984238699 NaN NaN 1.24418918990333 0.85658918259191 1.55335520656923 1.322419935326 1.06994195634653 0.849033369351716 0.803303300737398 …
1.25483908130716 1.27701770727993 1.25349812953222 1.23730494609898 1.28777064309039 1.29379637034683 1.30147629334152 1.31207158803623 1.39335052899095 1.41274406450026 1.27283050555501 1.41719277778779 1.37890191345921 1.46314671920575 1.29736238232019 1.26941807583125 1.18303430300859 1.27808575752148 1.26844311955443 0.856199807361169 1.5560547269415 1.32348876343701 1.06995113300084 0.845349…
1.29493215342883 1.32591221077398 1.30141467134048 1.27642139933311 1.32493072535353 1.33242373083821 1.34939484934715 1.36390042418705 1.45887038114338 1.47288501548102 1.31243448493393 1.47537892439551 1.49870188426862 1.59566108712923 1.33892295646981 1.28799509566676 1.18499067397958 1.28297668494895 1.31391531664749 0.851163707518837 1.55751137735199 1.32221350927477 1.06793057571408 0.84610…
1.32596117560036 1.35350106778687 1.33337754284852 1.30143257474226 1.34278573842294 1.34984197395693 1.37751734768234 1.39148562716958 1.48646201487854 1.51251242256729 1.34493233728421 1.50064948105789 1.57953741250461 1.68261642105147 1.36802029333097 1.2859015105523 1.19706055882891 1.29606055882891 1.34151506730586 0.848202125659209 1.55414649616504 1.32210345538111 1.06138173687289 0.838602…
1.37144356239404 1.4039672429773 1.37213366889423 1.34677924490568 1.37444891194147 1.38625718488186 1.43114428846506 1.44032644912013 1.53395718870364 1.56429287121527 1.38751444719175 1.51456626169149 1.63745312879859 1.74495832139395 1.4203013049295 1.27182078566856 1.20491078416646 1.30385725466634 1.39252126034655 0.848780111902974 1.55057479348843 1.31521692419854 1.04841181052258 0.8297413…
1.41698507101146 1.44998393373917 1.42648164162022 1.38398721097408 1.41898354164757 1.42248765964259 1.46198951869404 1.48048723437559 1.5804852309683 1.60248737093092 1.43648395714069 1.56948111297329 1.6819832373349 1.79048400591709 1.45848676230557 1.34751507522473 1.20000072177917 1.29600115484667 1.44198403711911 0.843386991349463 1.54241846953553 1.30371410785901 1.04763504861388 0.8307092…
1.45499197732321 1.47693554894598 1.45302661626869 1.42148868639676 1.44486133466536 1.44480561889005 1.50051323230353 1.5164994920374 1.61087818770745 1.63620245676444 1.47198757538499 1.60997841520757 1.70280766276312 1.80178018223087 1.49606325697835 1.3959371944092 1.22121984425799 1.35175946170201 1.47685399810165 0.839205219578673 1.54020070673009 1.29924349122418 1.04418650802382 0.8176894…
1.5020919302373 1.51819104018571 1.50254565770578 1.4676579610917 1.47965053580392 1.47566545004629 1.54938542465029 1.56378214002337 1.6471384783483 1.65729294325405 1.51919269732375 1.65613243461909 1.7304162617833 1.82621552434602 1.54940113562827 1.43765385008 1.24539962673607 1.37669527853103 1.51162249179085 0.839097671220907 1.54227394827303 1.30790355114011 1.03899066383783 0.810348038320…
1.5459659915441 1.57587351450849 1.55338336357076 1.52435933157071 1.53586378265849 1.53188267047851 1.59240211480859 1.60239600437194 1.67793574207646 1.69542354057308 1.57496294601073 1.71039627753631 1.75094526905318 1.83745428844101 1.58797157502193 1.49386797995183 1.26689649259091 1.43292044611854 1.5658836856563 0.839310568499561 1.54749500717137 1.30226107675792 1.04028711864478 0.8147565…
1.59935844846021 1.60246429862095 1.58751581272381 1.56505633944123 1.58056450487165 1.56908555472994 1.62337320632188 1.63884461551111 1.69178461193455 1.70378838241079 1.61936943584564 1.73135560289655 1.75803078828786 1.8425188523812 1.64329876892694 1.60479970574586 1.33039967048149 1.477277418634 1.59543508333224 0.845398244830387 1.5514735549547 1.30804007593765 1.04535665208361 0.821610144…
1.63871455879626 1.65009438957455 1.63957346894175 1.6215537763237 1.63785923316151 1.62890667245126 1.66293483511674 1.6479550697844 1.72158275101015 1.71215042496757 1.65867797257224 1.76690067839989 1.76160327561574 1.84504341226293 1.67759237606113 1.67297525796319 1.3840961044874 1.50981525443351 1.64015145391528 0.844684875031609 1.56015116793445 1.31808625949458 1.04869557622143 0.81977518…
1.69841869268184 1.70404510325121 1.69299555894659 1.67410871418714 1.70521943552023 1.69825641989817 1.70879494782064 1.69098980076876 1.77098423755172 1.76398771456237 1.71689415233024 1.78741227547397 1.76704989200569 1.84704977610533 1.73152009929819 1.76197890613538 NaN 1.49870366675569 1.69691927218362 0.847651127073131 1.56498607048894 1.32274416684132 1.0491803853728 0.820179466757778 0.7…
1.716120685918 1.72710042481812 1.7146688331351 1.70719662598176 1.73934617196881 1.74032815173886 1.71776886314475 1.70563671479175 1.77640845854565 1.77239644505901 1.73513126767172 1.80331997566989 1.769 1.84899623412661 1.75903039822713 1.80179289011803 NaN 1.57537241808574 1.71608321372517 0.850350368781123 1.5676818448222 1.32791063345822 1.05576095664879 0.827270050027525 0.777836025720821…
1.77555820552385 1.77449986716255 1.77973477969503 1.7749799287586 1.82168977045779 1.82126038518654 1.78145640045276 1.75845640045276 1.81113013445446 1.8056737340017 1.79648555095875 1.83157469440145 1.76913173512072 1.84828878596013 1.80813764709368 1.86786933419574 NaN 1.60982507046126 1.76449986716255 0.853925122763674 1.55057258409185 1.33037415608877 1.06763592367934 0.827330776266135 0.77…
1.78707510433684 1.79710729190977 1.81806652098406 1.82307939601323 1.8800922710424 1.87910943774796 1.80209441688059 1.77907081266045 1.86198497913263 1.83606222930766 1.81408154185142 1.82601502086737 1.77202145838195 1.84701287502917 1.82507295849864 1.90713089612991 1.68925535474524 1.78221243798134 1.78708583352781 0.851883711512058 1.55476096483917 1.31439609299845 1.07195742381214 0.844973…
1.8224346191161 1.84718626533547 1.84958363138448 1.86072022596382 1.92376989671995 1.93075747903092 1.84631044222579 1.81242220142707 1.8558692382322 NaN 1.85250912525029 1.83303725306709 1.78203725306709 1.85312417689031 1.85929802453676 1.96858363138448 1.80939078117152 1.88239078117152 1.82732285991482 0.86293756726965 1.56449298776603 1.33114138098711 1.08471980997433 0.855891964268267 0.798…
1.85823149697485 1.86359245298472 1.89721026426839 1.91906163532315 1.98616779885546 1.99221026426839 1.87233766050717 1.84667944660681 1.92565821390035 NaN 1.894146566149 1.83710410073607 1.78502123270646 1.86297876729354 1.88433766050717 2.01627396238778 1.92256915748202 1.99578148454665 1.85457122027826 0.86500111747177 1.56305443219295 1.3279799733246 1.08565372479479 0.860974361775986 0.7941…
1.91498774065137 1.93698414739401 1.95298795201945 1.96798943159601 2.03998837475561 2.04798795201945 1.93398668381097 1.87799323622144 1.95599344758952 NaN 1.94698858612369 1.88798900885985 1.78599978863192 1.86200021136808 1.94598668381097 2.07498731791521 2.04097442446233 2.12397231078153 1.92698435876209 0.859061283004245 1.55911085181336 1.32383089620066 1.0927384696951 0.868088463354059 0.7…
1.929497328526 1.94863409387065 1.97260922744435 1.990745992789 2.08473355957585 2.08565896029695 1.9556465270838 1.9153729963945 NaN NaN 1.96250976173915 1.8861740649841 1.788 1.8609751335737 1.96443516246025 2.109497328526 2.14823088810184 2.24938008665964 1.9406465270838 0.857353163752699 1.55176158238133 1.31902850902439 1.08964445848356 0.870277267723004 0.804599359856205 1.3120754007211 1.0…
1.97000147460075 1.9995660508613 2.02187084747892 2.0512845000314 2.14419741528351 2.13939335596627 2.00769667798313 1.94563136442221 NaN NaN 2.00384907629194 1.90032656780459 1.78810885593486 1.85891291525211 2.00008855934865 2.14974022035708 2.24789409326664 2.360611067836 1.99274022035708 0.84548121431693 1.54305703703163 1.31310485643469 1.08807581227997 0.85331533957469 0.808290313977436 1.3…
2.01508918936942 2.0251070272433 2.06112324349228 2.10909243261921 2.19809243261921 2.20209081099431 2.03907135149553 1.97409081099431 NaN NaN 2.04209891911881 1.9151037839935 1.79302270274858 1.85501459462409 2.04907945962002 2.18309567586901 2.33308918936942 2.43311837861759 2.0261037839935 0.836078156712618 1.53884787561076 1.30207493510469 1.07305108106306 0.850409578377526 0.797963189175427 …
2.07037138446111 2.0913474241733 2.13709584115125 2.16626356316595 2.25531148374158 2.25844326532455 2.08362296748316 2.03040732489283 NaN NaN 2.10340732489283 1.97910782129516 1.807 1.86403594043172 2.0983474241733 2.24249118590018 2.38811980143907 2.50577237726577 2.09027554330986 0.822669654276332 1.51917458665631 1.29280850590217 1.06750776657257 0.85013718124602 0.793752628791335 1.313257761…
2.10225577742197 2.12119082341738 2.14632073142655 2.18914752074766 2.28232073142655 2.29597431006877 2.13571449405043 2.06538568543114 NaN NaN 2.13825577742197 1.9895155934403 1.80745467803209 1.86721651334861 2.12832073142655 2.28423412608711 2.3985629347064 2.48745467803209 2.11432073142655 0.825946928427156 1.52801889499545 1.29367541619834 1.06290965559951 0.848963299305097 0.792453588736095…
2.1589858742059 2.17498660485042 2.20598514356138 2.24098709194677 2.34198514356138 2.33998904033216 2.16799196291025 2.12798441291686 NaN NaN 2.1949858742059 2.05798295162781 1.82799488548834 1.87699756451826 2.18798514356138 2.33998611775408 2.42399366774747 2.50799488548834 2.17398514356138 0.826259922064584 1.53790753772796 1.30114813929195 1.04979326598102 0.843691312724659 0.798488497307766…
2.21277519511416 2.20878749979851 2.2467136716924 2.2717136716924 2.36456601548018 2.37943066395231 2.20952910142713 NaN NaN NaN 2.2507136716924 2.12714433564471 1.86562753890194 1.8936890623237 2.23777519511416 2.38039374989926 2.43413535152787 2.515 2.21767675763935 0.828723828106111 1.53231098437475 1.29702797461501 1.05980893943805 0.84860455273321 0.794655460920751 1.31342990038297 NaN NaN N…
2.2758838725738 2.27262517816195 2.30445271522072 2.32940959948542 2.4103233680148 2.41447427308838 2.25316412485329 NaN NaN NaN 2.30886231470614 2.22050905073575 1.91718568272095 1.94973296750022 2.30094854617676 2.41253894669134 2.44506467360296 2.51523713654419 2.27266829389726 0.834627364238964 1.53245057760811 1.29534148873973 1.0645014114169 0.848858761402908 0.799697870582289 1.31581081349…
2.31610298907692 2.30112171436363 2.32511609677761 2.34810673413426 2.42509362643356 2.43608239126153 2.3060842637902 NaN NaN NaN 2.34810298907692 2.28916478252307 1.97114418470768 1.98315354735104 2.34410486160559 2.43703557804475 2.44800374505734 2.52600561758601 2.30310860666293 0.833616777856894 1.53522567236808 1.29905844440741 1.06275406338722 0.84380185450028 0.790094736103747 1.3149395505…
2.37155805814643 2.36642744879301 2.38728496586201 2.40520185081892 2.47520185081892 2.48027309228442 2.3517242882326 NaN NaN NaN 2.40348681668093 2.37791426547394 2.04911611629286 2.0662348520687 2.40056993172401 2.45620185081892 2.45 2.529 2.3615105638361 0.842669593121097 1.54893778417155 1.3089224148668 1.0649057517069 0.839431028470696 0.803304459569822 1.31485400030126 NaN NaN NaN 0.8466468…
2.41849982363505 2.4030213787325 2.41208657311968 2.42306484165729 2.49282579557096 2.50373886972138 2.41278233264617 NaN NaN NaN 2.44473886972138 2.45543427651798 2.14449911817527 2.1717381642616 2.44839116632309 2.4736736753342 2.45006519438718 2.52732667739569 2.40478233264617 0.851879098995814 1.55131193466782 1.31173756721155 1.06400750724747 0.837265348210424 0.805035976841113 1.32750614477…
2.44097289747295 2.44894461657516 2.46094108146294 2.47094225983368 2.52995522191183 2.5369599353948 2.44795757865332 NaN NaN NaN 2.4779599353948 2.51992222753108 2.25686448736476 2.2948515252866 2.46597878932666 2.50396347050702 2.45299646488778 2.45209073454707 2.43995757865332 0.855885168679961 1.55409664164339 1.31702362501429 1.07693441015509 0.848296696194332 0.79136648540667 1.320138884915…
2.48329796806004 2.48264361100968 2.48354826123047 2.48746483017366 2.54238139911685 2.55932180550484 2.48359593612007 2.47954826123047 2.53264361100968 2.52671512334409 2.51046483017366 2.5847866356785 2.3706090275242 2.46145408413298 2.51927413061523 2.53414302466882 2.4560357561672 2.50825029317043 2.48445291145126 0.860177139506624 1.55792656702414 1.32001408754607 1.07639750879511 0.84726321…
2.50887465026742 2.53659732213385 2.52949065746709 2.52640532573368 2.57444799160039 2.58640532573368 2.53378931853401 2.52598131493418 2.58732264186781 2.58732264186781 2.54949065746709 2.65130130893446 2.50634662266869 2.5844319544021 2.54306664666759 2.54623466226687 NaN 2.53141062146875 2.52270398680061 0.85994426658667 1.55938341176941 1.32289119904004 1.07703173311334 0.847548559652016 0.79…
2.54905139494055 2.56409422405768 2.55209079772831 2.54507366608146 2.59506167392867 2.60504968177587 2.57007537924615 2.5710805187402 2.64808394506957 2.64810450304579 2.57207709241083 2.71108565823426 2.61420900609159 2.69621757191502 2.59203597645839 2.55711649519859 NaN 2.64213362684544 2.55507195291678 0.860143169354668 1.56321628731439 1.32523816691379 1.07755915566754 0.848386774368631 0.7…
2.5794966586202 2.61944699275818 2.6054966586202 2.58831041163763 2.63117383051707 2.63431041163763 2.61462082327525 2.61858357387874 2.69779465379232 2.7097449879303 2.61729799517212 2.76152149155121 2.73735339474005 2.82471347223969 2.61362082327525 2.62514899758606 NaN 2.71887010163904 2.59750907508571 0.861985778401728 1.56681419273282 1.32424052552407 1.0711822634354 0.840630954961255 0.7894…
2.61983274523405 2.65591815500165 2.64559786837317 2.61372598302456 2.64540569639608 2.65942704883798 2.66476868790836 2.66587545011785 2.76228114651393 2.77021708918823 2.64211032697874 2.80383274523405 2.8467295477938 2.96296442465469 2.66361922081507 2.63776868790836 2.50725622930279 2.62786832057936 2.63879004035026 0.861530212800948 1.56149031974403 1.32973854025329 1.06644053290671 0.836561…
2.65796385171106 2.69796014419425 2.6729740473823 2.64696848610708 2.66398238929513 2.67898146241593 2.69996663234867 2.70596199795265 2.82094438724778 2.8259471678854 2.69295180228141 2.84196385171106 2.92592492278451 3.05291472711327 2.6919731205031 2.67296663234867 2.51898887744956 2.57604912459779 2.67496570546947 0.856045199792332 1.55738389289266 1.32463483830944 1.05959648815443 0.82883732…
2.69561982010409 2.74542147767078 2.72338428846454 2.68744627047494 2.70137189206245 2.69635949566037 2.74349585608327 2.75553304528952 2.86753304528952 2.88164461290825 2.71865700931033 2.86858263089784 3.01569419851658 3.15637189206245 2.74148345968119 2.71438428846454 2.53508677481457 2.57016526179569 2.72642147767078 0.850960951333442 1.55472363674925 1.31657632357899 1.0458966536784 0.814740…
2.74612918014746 2.77993374512194 2.75510746514463 2.72395546012478 2.73165145008507 2.72573831009642 2.78395546012478 2.79867316508791 2.9109120301191 2.93380345510493 2.77204232013612 NaN 3.071 3.186 2.78119432515597 2.74610746514463 2.54267316508791 2.66367316508791 2.76110746514463 0.84776009988826 1.55324063407658 1.31217383583352 1.04309972108168 0.81225036143307 0.761469437339479 1.2866876…
2.79711820068785 2.82207136645304 2.80508697786464 2.76711151008287 2.76111597048619 2.7590892080663 2.82711374028453 2.82912266109116 2.95206690604972 2.97007582685636 2.81911820068785 NaN 3.0710312228232 3.1860579852431 2.83512266109116 2.79613827250276 2.57308474766299 2.6940892080663 2.81107805705801 0.843711917973425 1.54516789491387 1.30648212738815 1.0367851071618 0.806418965410663 0.75783…
2.85062658638326 2.85462658638326 2.84454058433065 2.81756515634568 2.81356515634568 2.79955287033817 2.87840543824799 2.88434400821042 2.98238086623296 3.00438086623296 2.87265115839829 3.01640543824799 3.08514743209018 3.21206143003757 2.89051601231562 2.85850372630811 2.61135629421793 2.73429486418036 2.84660201436823 0.844527981854299 1.54872727493668 1.30293333936369 1.0390690171194 0.810426…
2.90184530190686 2.90573692986752 2.88880195309113 2.86384530190686 2.86010539480128 2.84501869716981 2.91219209243275 2.91299702276194 3.01365023223605 3.03558520901244 2.92580195309113 3.04960688342031 3.09736846493376 3.21708669763147 2.93317041802489 2.9004305109193 2.6409536739462 2.75906204598554 2.89575860427539 0.841215239967683 1.5510775729452 1.30100631059053 1.03904722043677 0.81018229…
2.93996489185766 2.93896939290155 2.92496669227521 2.90196489185766 2.90995408935232 2.89095769018743 2.96595048851721 2.95795859039621 3.04297299373666 3.06197569436299 2.96196669227521 3.07697479415421 3.11398469645077 3.22099639916489 2.98595138872599 2.96494058622065 2.68396039081377 2.80695588976988 2.92996849269277 0.844157290371578 1.55818345548218 1.31076101591639 1.04162762344883 0.81163…
2.98642050446427 2.99233393001575 2.97643287224263 2.94959365336133 2.9647296989233 2.94974206670166 2.99253181446952 3.00329682668066 3.09212367778361 3.0892844589023 3.01434629779411 3.11117314889705 3.11704947111344 3.21698763222164 3.0205689178046 3.07025972334558 NaN 2.85739576890755 2.97949471113444 0.841262297801994 1.5597130398687 1.30810256305803 1.04361056631302 0.81341561920168 0.74805…
3.02087522782837 3.02017408611123 3.0120033099496 2.99783253378796 3.02398196292939 3.01030216823246 3.03572579868694 3.02789657484858 3.1025123284849 3.11255502252531 3.0430033099496 3.12529885828286 3.121 3.216 3.06655502252531 3.09187522782837 NaN 2.8879753430302 3.01981118676776 0.844830628890423 1.5633587738576 1.31264112538286 1.04702461862527 0.816391070704054 0.753782204254056 1.293265063…
3.06106058347723 3.07407159865491 3.05805874761429 3.03609730073616 3.06911382350268 3.07012851040625 3.06908995728438 3.06904406071072 3.12603855312188 3.13804406071072 3.08905874761429 NaN 3.121 3.21599449241116 3.09207527038081 3.13207343451786 NaN NaN 3.05707159865491 0.853582594019813 1.57294303462692 1.32829536617286 1.05505649150232 0.822431870580751 0.760784068163228 1.30455094519676 1.02…
3.09443166124689 3.11346666080745 3.09051332688819 3.08954832644875 3.13172332425154 3.14079332337266 3.11822166388354 3.09339666168633 3.14722166388354 3.16229166300465 3.12153665992857 3.16517499780279 3.121 3.21295333391926 3.13326832996428 3.17236166212577 NaN NaN 3.0963383290854 0.860454266361987 1.58005064974073 1.33662316700357 1.06953618237682 0.839786249670419 0.774030181322157 1.3322230…
3.12654512390856 3.14370856070803 3.14920065509226 3.15141241458326 3.20882254086178 3.21477834782779 3.13139565698784 3.12757350571099 3.16687087904261 3.18759474666325 3.16699337895808 3.18315075149458 3.12856578768555 3.217 3.15770820700874 3.23068718953245 3.03067495717157 3.09767495717157 3.12739253106118 0.849489539852413 1.54994229021722 1.31416849548343 1.06579431760619 0.82887794718873 0…
3.15399886769921 3.17949866482843 3.18349816724522 3.19699727398744 3.27499503297869 3.27899571424521 3.17749763097737 3.14999843239349 3.20399726486695 3.21499358867097 3.1914995694094 3.19049950807838 3.13200004309003 3.21700021765286 3.19299673205799 3.28949503864028 3.12301153560136 3.19001240621278 3.17149627190323 0.85386959664682 1.55279050073992 1.31407591468268 1.0879736321855 0.85395918…
3.18684250240536 3.2198674007396 3.23343367416731 3.24349116533574 3.33099116533575 3.33840777967144 3.21430492876302 3.17428808561299 3.23622806394816 NaN 3.23279089660902 3.20012421687811 3.14001901296216 3.21749610695118 3.21540189429935 3.341895648243 3.20580853380649 3.28094125815078 3.2089112204383 0.852998348494922 1.55832196167248 1.32814417122328 1.0956249818561 0.867688047736563 0.79233…
3.22028605056059 3.26276942372071 3.27386108903808 3.28967241220984 3.37724260220369 3.37868807496655 3.24580189081167 3.21178155706569 3.25123595070853 NaN 3.26032811373576 3.21281409026645 3.14151627185113 3.21703297530232 3.25568418006458 3.37953314952793 3.33520348034882 3.43057079255076 3.25370347311608 0.844702306337659 1.58204514355537 1.32402923923554 1.09223321755579 0.870277742591134 0.…
3.25954679298522 3.29708053044514 3.31655149540266 3.34855241138837 3.43855691019385 3.43706978914822 3.26709925845564 3.25401606833884 3.31800502135589 3.29001606833884 3.30154110671142 3.22802989031994 3.14250456667614 3.2185 3.28954855045978 3.43004647404678 3.44261361014955 3.52862687591302 3.28509364005249 0.839855253671549 1.57825707767276 1.31133521806358 1.07023799996177 0.860422305784406…
3.29439584592751 3.34040851207442 3.35938057556243 3.38646077459956 3.48003970111671 3.49063383882071 3.32197278966057 3.28618519763862 3.32835275740689 3.32237921421241 3.3319246702383 3.25767504700525 3.14751763787034 3.21851080171927 3.32791188573493 3.46272118364343 3.53577482342702 3.63735617662767 3.33544455725746 0.831879095794166 1.5712976693327 1.31567593436226 1.09182316498165 0.8691213…
3.33488410524762 3.37514286775912 3.39493118632903 3.43226850332484 3.53310149554921 3.55208543257195 3.36835901537439 3.30810060705826 3.36888409419434 3.36573975228506 3.37230136635445 3.27384603448226 3.14961177723593 3.21902706410799 3.36812226065099 3.48557839096402 3.60941416139063 3.71938005567471 3.37309974067387 0.84237204816498 1.56510870395803 1.31423698852545 1.09439148304037 0.871006…
3.37497594489621 3.42696890437803 3.44199549518933 3.49348821435767 3.58699019309912 3.60548933473592 3.41150133656514 3.36801930193745 3.41700761918584 NaN 3.4109794651553 3.31549137053991 3.1555016990459 3.22050076191858 3.40997301134697 3.53899685747715 3.6814833004709 3.78998447389059 3.42297007779773 0.840651032609333 1.5541665652832 1.30608939982873 1.05181012271769 0.849269718813645 0.7868…
3.4176318978816 3.45596870503887 3.48150272555723 3.53933167825923 3.62349594241621 3.63990473824572 3.46190847625473 3.40645133813724 3.4328107370243 NaN 3.45864428803615 3.33602735885037 3.1661305376705 3.2236064924411 3.44866906834523 3.58501034859119 3.6906802453046 3.79417115211126 3.45252504879805 0.831601178417949 1.52495087864032 1.30104744540688 1.03703979440124 0.836921231194085 0.78438…
3.46901956245706 3.50065331979022 3.53227658379264 3.57105494189535 3.67162078056286 3.6796047644735 3.50083355316224 3.46102179642544 3.53153624469885 NaN 3.51093279118412 3.38869472903576 3.1784546379726 3.23628768336593 3.49010106485583 3.63418413579082 3.70742949870087 3.80753086780421 3.50376401415677 0.822072080175312 1.5265309737012 1.29861421342877 1.04242195590524 0.83993711106951 0.7907…
3.5151216457093 3.54310884089779 3.56608749954528 3.62302225941626 3.70204323743388 3.70954908052336 3.54206699716718 NaN NaN NaN 3.55314512119706 3.44759686588588 3.20156457878639 3.24953015296424 3.54506202057653 3.6675635816333 3.72952696093618 3.83604518476256 3.55105335338127 0.8194799968473 1.54917135359953 1.3097021554766 1.0267102893375 0.824353703427116 0.7775765920226 1.29981490931127 N…
3.5595680029399 3.58690847654765 3.61340355843169 3.64195847735155 3.73976423143536 3.7384435278622 3.5915345519607 NaN NaN NaN 3.60699395802742 3.52233992380059 3.24963104064643 3.27601881040532 3.58862516623709 3.71623271258209 3.74257650397047 3.84259990403707 3.57889768402235 0.809595365019077 1.53483152758534 1.29570253812764 1.06335876078653 0.827491287004663 0.78200214390281 1.306265583068…
3.61603390308271 3.62635212650053 3.65077201768773 3.68403085830583 3.76460387960275 3.78348505771992 3.64075486357429 NaN NaN NaN 3.65656660170596 3.6026696483652 3.31152467884045 3.46233104221489 3.65042544420642 3.73844282903365 3.750546873655 3.85296783791129 3.61695623681707 0.814586474138205 1.5426016935214 1.30176660839718 1.05081698567218 0.840118271875204 0.781877962624396 1.306277037039…
3.66751106170885 3.66801509300276 3.68901044436478 3.71100927157236 3.79450522091447 3.80700735384066 3.67900717990997 3.64302251761459 3.73351178728413 3.68502345584853 3.70951104107695 3.68452020695393 3.41003846759158 3.53503846759158 3.69651191361141 3.76050607408495 3.75300095886585 3.85099725606934 3.66450735257274 0.813674987472952 1.5308986350061 1.2964181569797 1.05419279401256 0.8303973…
3.70993314690434 3.71485216893881 3.72633607400567 3.74584371000454 3.81776149763592 3.83281618403112 3.71646625153813 3.6914290781434 3.77538998338153 3.73553168378638 3.74945770077175 3.755730675364 3.4565239513985 3.53049683689278 3.74445139100809 3.7848835358697 3.75757585668891 3.82146396461935 3.69500520855184 0.826968295347791 1.55064099381172 1.30384781516362 1.05432444483646 0.8243943529…
3.74851008059013 3.7457900573454 3.75621835129246 3.77668155079037 3.84163600788053 3.86206503417604 3.76089630277497 NaN 3.82859419079306 NaN 3.78134612611473 3.82229744655573 3.54939469490282 3.6216256409399 3.786321539168 3.81994729252452 3.76410587925535 3.85608543264172 3.74121492756421 0.825427242965424 1.55224154958758 1.31048003597326 1.05927894809413 0.827740789733495 0.772858532117738 1…
3.78306416988088 3.77403264112897 3.79101659718422 3.81053837362292 3.87303421844283 3.88953167001083 3.80403028102812 3.79402323605791 3.8580375437637 3.84608100248256 3.81157939573447 3.88660243756312 3.66405421746846 3.71862002940159 3.82554960909146 3.87100885183159 3.76950830447614 3.79160054242724 3.77801936338159 0.831589265160046 1.4963489344245 1.28913868032735 1.04019985637142 0.8218878…
3.82781257789607 3.83323276644013 3.8213158973116 3.83081407308789 3.89426568975683 3.91125554828931 3.83204551508714 3.83643228053166 3.87718334324551 3.90111550995079 3.8667997750768 3.94462382303794 3.76289781341191 3.81050456741729 3.85935214835716 3.88701662617429 3.77669066508034 3.86636079878953 3.81334914966019 0.845587917058733 1.54860087989956 1.30487278810339 1.04786283133476 0.8290817…
3.85693719649265 3.86179936041809 3.85953956828221 3.86152682202091 3.92096006454965 3.93599906036486 3.88193012110453 3.89229341959669 3.9478791888727 3.96150616832354 3.8951757298936 4.00620838514871 3.87247801729609 3.91149425460193 3.89304975521902 3.85811604781047 NaN NaN 3.85585931244945 0.850182505907828 1.54622067946805 1.31126372500902 1.05417739962571 0.829163281169748 0.775456393387929…
3.90101269857739 3.90104049875312 3.88605592684954 3.88601678152654 3.94251065763286 3.95950874965944 3.92551601185756 3.92952290542023 3.98903001410859 4.00902862934047 3.92701487355313 4.06251658587942 3.99411474646717 4.05055117374438 3.94201291370308 3.88751315042748 NaN 3.97704146300914 3.89802699916874 0.847793899922612 1.54135044355777 1.31585433981712 1.05487498248915 0.830485695670242 0.…
3.92439412626921 3.94339412626921 3.94424847090885 3.91732558257022 3.96523990294648 3.97523990294648 3.96244553404346 3.97829987868309 4.07242839811871 4.09647980589295 3.95335985441971 4.10335128645734 4.11382252438792 4.19120808269475 3.96444553404345 3.96017135924748 NaN 4.01958016984367 3.92641126219396 0.837493500480286 1.54175499368156 1.30995641358749 1.04434723348347 0.826234455087838 0.…
3.97063662745913 3.9892910296956 3.97389127844279 3.95574576359498 3.99352749132328 4.00338197647548 4.01476395295096 4.01392765715474 4.12296403586669 4.15296403586669 3.99554568067926 4.1442910296956 4.21041876976607 4.33249152718997 4.01669119552706 3.9803637871195 3.82003637871195 3.96903554955468 3.97472757423901 0.832815993674858 1.53480939575727 1.30541627454625 1.03450770948684 0.81838498…
4.00502779914362 4.00504138983605 4.02202656362612 3.99601667948617 4.02201544396868 4.02401606172742 4.05602347483239 4.06402718138487 4.17503274121359 4.20503027017861 4.02503212345485 4.16003274121359 4.28703521224858 4.4130315056961 4.05402038603865 4.00002841690236 3.82201420845118 3.86306733570343 4.01402779914362 0.80831945170883 1.50347826561204 1.27014181772483 1.02034877066009 0.8040782…
4.05053118117538 4.07241091373944 4.06542093602577 4.02352115888905 4.04746102517108 4.05031069087616 4.09441091373944 4.10835078002148 4.22840089145311 4.25442093602577 4.07749109203007 NaN 4.34420044572656 4.46422049029921 4.087611359466 4.04635078002148 3.84521046801289 3.97219042344023 4.0595011143164 0.82361030066859 1.51684087971944 1.28924646991346 1.01834406456474 0.801234688188246 0.7441…
4.10390221672168 4.11362602792933 4.10793904189399 4.07586539154936 4.09360761534317 4.08166285310164 4.13577332861858 4.14390221672168 4.26869967827395 4.29675491603242 4.12701269223862 4.26999427965246 4.36493904189399 4.48681015379089 4.14884697896321 4.08208634258324 3.86653396499854 3.9915523775847 4.10990221672168 0.8235906542691 1.5158882606329 1.28759809079051 1.0168337075481 0.8007867804…
4.15204427282714 4.14704668770862 4.15803863810368 4.12204105298516 4.12604024802467 4.11703300338023 4.17704105298516 4.19203300338023 4.30602334385431 4.33703219841974 4.18104185794566 4.32303541826171 4.41501126944691 4.53000965952592 4.19404185794566 4.1400482976296 3.89503300338023 4.02103139345924 4.15803058849875 0.820962076798073 1.51313045882748 1.27097382356234 1.02022990340474 0.804876…
4.20743839096918 4.20524778619997 4.20634308858458 4.17338120953842 4.17648604216148 4.15849557239994 4.22833355834611 4.23339073977688 4.33533355834611 4.37714295357691 4.23343839096918 4.36725731643843 4.42910483262306 4.5420953023846 4.24646698168456 4.20065758645377 3.93632402810765 4.06033355834611 4.19651463287686 0.82353151808777 1.51371067386708 1.27573353293861 1.02001603184878 0.8003227…
4.25394115169184 4.23195925076284 4.24292305262084 4.21401354797583 4.22797734983384 4.21086875540785 4.26399544890483 4.27448867491692 4.37030768420695 4.39223528792296 4.27994115169184 4.39465156655589 4.44007239628399 4.552018099071 4.29588685447885 4.27035743032477 3.97128503404078 4.09626693496979 4.25066966562689 0.822480954676888 1.51463104569879 1.27703086260189 1.01017687975317 0.7932324…
4.30506436253033 4.28411442227613 4.2930977356942 4.26911918987097 4.28112872506065 4.25813110885807 4.31808343290968 4.30112634126323 4.38705959493549 4.40506197873291 4.33107151392259 4.43003575696129 4.44400715139226 4.553 4.34406436253033 4.3441096546813 4.04104052455613 4.16503575696129 4.28711680607355 0.813317795017562 1.50445277733522 1.2711381764855 1.00623197861221 0.787960786713498 0.7…
4.33238746219403 4.33244516932932 4.33442868157638 4.31942868157638 4.33557707135282 4.31362653461163 4.35336273056463 4.35418136528231 4.41218136528231 4.43120609691172 4.36141219382344 4.44522258466466 4.44704121938234 4.553 4.37137921831757 4.39048638871166 NaN NaN 4.33628029179994 0.816648506613456 1.53493802917999 1.28299059249205 1.01547187889246 0.796712183738048 0.725779873674203 1.271694…
4.37963862652986 4.3866021335853 4.38676635183584 4.37187583066953 4.40594881655865 4.39013128128147 4.39741966886248 4.37674810536356 4.43445616180705 4.45636492944564 4.41145616180704 4.47238317591792 4.45205473941685 4.553 4.41776635183584 4.44996706303094 NaN NaN 4.37085758419725 0.824926310479841 1.53835525125126 1.29039057362203 1.02068425381029 0.803076670743339 0.743996843876166 1.2964038…
4.41402470136145 4.41902757361278 4.42802527581171 4.41903159476464 4.45703446701597 4.45103791371757 4.42003044586411 4.41702010575932 4.45902642471225 4.47601723350799 4.43602814806304 4.49300919120426 4.45499942554973 4.5529982766492 4.45901780795825 4.5020425093197 NaN NaN 4.41701953130905 0.826880390626181 1.54079476219271 1.29634273438327 1.03006985182207 0.807745577912085 0.754056347675442…
4.45731932644082 4.46743697302427 4.47226050314909 4.47436974640516 4.517495796316 4.51748739298862 4.47331932644082 4.45212604991085 4.50512604991085 4.50620167985736 4.48532772976821 4.50906722661912 4.45402520998217 4.54986554676176 4.49036974640516 4.57638655305994 NaN NaN 4.45145377967905 0.827654285333315 1.54908336133096 1.30118327697443 1.04732689028399 0.817568150783102 0.765241091866877…
4.49565740926344 4.51920087505272 4.50389480705302 4.51885828431616 4.57711394347417 4.57620525031632 4.51151131831601 4.46771219336873 4.52051131831601 NaN 4.52449305694758 4.517127829579 4.45707304547372 4.534127829579 4.53465740926344 4.6230043752636 4.42299048915876 4.50171656863233 4.50549305694758 0.83865527485363 1.54917229594197 1.31076018447989 1.06118007990213 0.831871209867526 0.782056…
4.53101556326127 4.53004010532712 4.55202095054402 4.56503052793557 4.63703292228346 4.64103890815318 4.53903172510951 4.50601795760916 4.54802693641374 NaN 4.55102214771796 4.5240107745655 4.46100119717395 4.54100598586972 4.57001137315247 4.6770299293486 4.53007242902361 4.59407422478452 4.53202813358768 0.831951089428289 1.53264334250361 1.2973409122405 1.06441908655023 0.851298039023034 0.790…
4.55733371931153 4.59730034738038 4.58740880615662 4.61645052107056 4.69246720703614 4.70633371931153 4.59229200439759 4.53630034738038 4.59319188860413 NaN 4.58827531843201 4.54209177281067 4.46302502894836 4.551 4.58935874825989 4.72726697544922 4.65197612898622 4.71918470355593 4.57930869036317 0.833744220183184 1.5548837914547 1.31549167097096 1.07958499421033 0.864742943202668 0.789526542264…
4.5977475956279 4.63378406370731 4.63669289350879 4.67091170198525 4.74896640410436 4.74716697854112 4.62776582966761 4.57260172331026 4.61663819138967 NaN 4.62187523390584 4.55323704251616 4.46605470211911 4.551 4.63271112754849 4.75994817006466 4.77007868052636 4.86226102092341 4.61678406370731 0.830616910222621 1.55047278384653 1.30735395404506 1.07897213064109 0.867499539144322 0.793876564254…
4.63801999092971 4.676021569161 4.67402840816327 4.72001946485261 4.80103051247166 4.81003366893424 4.66902946031746 NaN 4.65102735600907 NaN 4.66901473015873 4.56602367346939 4.46900210430839 4.55099789569161 4.6710205170068 4.811021569161 4.8820415600907 4.9840426122449 4.6590205170068 0.827214591927438 1.54469540734694 1.30648448671202 1.07800857433107 0.869081277641723 0.794229363446712 1.310…
4.67631781737178 4.71735963544701 4.72827599929655 4.75745163521253 4.85935963544701 4.87440145352225 4.72529272652664 NaN NaN NaN 4.69742654436739 4.6111254542257 4.47303345446019 4.54705854530533 4.71030945375673 4.85224254483636 4.96143490798244 5.06560218028337 4.6984098171373 0.816922269136101 1.53597041818075 1.29602413450943 1.07524438195994 0.852604843394631 0.793030287246508 1.3008372036…
4.71492482871961 4.76049072544306 4.76200032494162 4.81196257683062 4.90309469521913 4.92303807305263 4.76103807305263 NaN NaN NaN 4.74867946599808 4.62673608816459 4.47718874055502 4.5539811259445 4.74796257683062 4.88203807305263 5.01330198488804 5.13741522922105 4.74775496222009 0.814521034960843 1.53558193317179 1.2973542273032 1.06820532725237 0.863637100653934 0.794100139999312 1.2989778133…
4.76302276597353 4.78603794328922 4.81401751228734 4.86201342608696 4.96002451720227 4.9770210147448 4.81502043100189 NaN NaN NaN 4.78402801965973 4.66502451720227 4.48700700491493 4.553 4.79802043100189 4.93602451720227 5.02902977088847 5.1590105073724 4.78702510094518 0.798984944302457 1.51281886705482 1.27938629274858 1.04509406285066 0.852559766986768 0.786313105512287 1.28120085761815 NaN Na…
4.80250170647473 4.85130806537922 4.84445769713484 4.88546649900282 5.0022376504354 5.0133168672472 4.85026405603933 NaN NaN NaN 4.83245769713484 4.70750170647473 4.49919364109551 4.55308801867978 4.83352811207866 4.97840488592697 5.08006161307584 5.17712322615169 4.83035207471911 0.807448063589045 1.52803124663132 1.29015665529017 1.0520909286861 0.83511868869972 0.791554656010111 1.299760865816…
4.8600113160314 4.8869140741053 4.89677793540877 4.93856400317136 5.03018635149837 5.04942786447482 4.88095297087574 NaN NaN NaN 4.88508910957227 4.76545862889144 4.52197241926096 4.56377793540877 4.8939140741053 5.02458345155658 5.08723338062263 5.19133062254873 4.87087517733486 0.807226499290661 1.53161145689729 1.28973099006925 1.05678751773349 0.843472591629632 0.782909161854238 1.29643954735…
4.91102601424402 4.93302544871698 4.93602205555472 NaN NaN NaN 4.92902488318994 NaN NaN NaN 4.94002601424402 4.83904637321761 4.57101979344654 4.60301866239245 4.94002714529811 5.05401696581132 5.09900395868931 5.20800169658113 4.91502431766289 0.807056147278968 1.53471472215082 1.28726333660956 NaN NaN NaN 1.29441435307638 NaN NaN NaN 0.810094575113786 0.47461489180893 0.150830226210818 0.063397…
4.9573806995751 4.97826822015518 4.97525956789211 5.00424226336597 5.10017304526141 5.12222495883983 4.97321630657676 NaN NaN NaN 4.98639800410124 4.92172679009792 4.60672679009792 4.63651048352116 4.9883806995751 5.08415574073527 5.10602595678921 5.211 4.95828552468133 0.817937044958249 1.54309062901127 1.29318829290024 1.06250977705727 0.858823114814705 0.793430765431369 1.31976433940384 NaN Na…
5.00171012459832 5.00940058310675 5.00581937453653 5.03269191627529 5.12083758285956 5.14841879142978 4.99876474956743 NaN NaN NaN 5.03254624969102 5.00634741590451 4.69129279093541 4.69665695739609 5.03287399950563 5.10240058310675 5.10909104161517 5.21103641664607 4.99183758285956 0.819844661275645 1.54645433341573 1.29633440630407 1.06366696289576 0.858689467777466 0.795576569298705 1.31772892…
5.04002721598606 5.03103646942133 5.05001469663248 5.07001741823108 5.16600707615638 5.17101469663248 5.04002721598606 NaN 5.09003157054384 5.09703157054384 5.06203048190439 5.07904408989743 4.76104408989743 4.78605497629185 5.08002395006774 5.12402231710857 5.11400163295916 5.213 5.03702177278885 0.817411958704277 1.53861012434682 1.29118930242404 1.06565501947455 0.832247517055351 0.78299219360…
5.09029158799856 5.09828301188095 5.07725728352814 5.1021800984697 5.1791886745873 5.1981800984697 5.09031731635137 NaN 5.14843738199783 5.15548883870346 5.11825728352814 5.16038592529221 4.84299482964213 4.88850082058079 5.12430016411616 5.16525728352814 5.11705145670563 5.21268268364863 5.07734304470418 0.839404304470418 1.55721355026582 1.30830850676804 1.05650082355416 0.846035334838896 0.786…
5.12479056345852 5.13198820432315 5.10771150711267 5.12361268668035 5.20147433807511 5.2195336303345 5.12792891206376 5.13467197893974 5.19986961980437 5.21302773249608 5.14883009163145 5.20620560927424 4.96027286994324 5.06411475725154 5.15971150711267 5.19559292259389 5.12305929225939 5.1758418873083 5.11781032754498 0.843447475218935 1.55886261388142 1.31277324193793 1.055485259758 0.844250271…
5.16401823480332 5.18102012116229 5.14302200752125 5.15401571965804 5.22501383329907 5.246017606017 5.17402200752125 5.16802766659815 5.24303646960665 5.264035212034 5.19001634844436 5.26603709839297 NaN 5.16904778776043 5.19502074994861 5.22500314393161 5.12602515145286 5.16803332567504 5.158017606017 0.847291716586658 1.56296111923965 1.31343743854218 1.0577290253812 0.83979910083556 0.78356796…
NaN NaN NaN NaN NaN NaN NaN NaN NaN NaN NaN NaN NaN NaN NaN NaN NaN NaN NaN NaN NaN NaN NaN NaN NaN NaN NaN NaN NaN NaN NaN NaN NaN NaN NaN NaN NaN NaN NaN NaN NaN NaN NaN NaN NaN NaN NaN NaN NaN NaN NaN NaN NaN NaN NaN NaN NaN
5.233479815354 5.25528433502459 5.2066219828663 5.20353312817111 5.27337318971978 5.29437318971978 5.25653312817111 5.24876415037859 5.34967529568341 5.37399517258608 5.25240873159785 5.38376415037859 5.29713251268445 5.3762035964406 5.27453312817111 NaN NaN 5.24470272145029 5.23355089911015 0.846685684587852 1.56784915761455 1.32659497163765 1.05394104875654 0.837823326091638 0.783343534575362 1…
5.26050468917785 5.272508827307 5.26350429124302 5.25000498057617 5.31200362871466 5.32750217666622 5.28800803284378 5.2965054949338 5.39950752977887 5.43700553162487 5.287005036316 5.44000399349512 5.45951167779431 5.56901359834684 5.30150512380376 5.2499987582117 5.15500568895808 5.2075208705644 5.26900640722627 0.827025044476465 1.53135921972284 1.29577146292153 1.04104416296107 0.813923793902…
5.29716258904841 5.31631332291817 5.30024669334292 5.28524920413531 5.34122839289591 5.34440832971915 5.34155678056843 5.33971917545408 5.44332247314167 5.4821733907274 5.32222756716817 5.46443581399882 5.54251670871763 5.67336927775885 5.34257012664898 5.23593829118206 5.174029102126 5.26558740720549 5.31362760600072 0.827010017871167 1.52530525958544 1.29813802449414 1.02874885685125 0.81745095…
5.33327586116638 5.37062433544275 5.34068667038885 5.31767837058208 5.35819037504174 5.36608303098671 5.37466330268649 5.39005411179151 5.50050920128075 5.52517190664225 5.35971465519108 5.49012885394444 5.59328434719652 5.70751624321812 5.37528939734401 5.26611101578894 5.18504859321766 5.31664105298192 5.34283839330884 0.82167193776022 1.55677885765827 1.29288042181842 1.02314774204302 0.804584…
5.37801085361225 5.402014367127 5.38401194239864 5.35551181973718 5.38500725901832 5.38750679295531 5.42001283869311 5.41901501809855 5.53250952525366 5.56500669670935 5.40151172349122 5.56000142643722 5.66400449847179 5.79100674770768 5.41951093285877 5.29000950825422 5.18999717145569 5.27849785642612 5.39001063287216 0.81633438507172 1.52289898262078 1.28827441546218 1.02179677446667 0.79374691…
5.41919531865754 5.44229743546979 5.42183320075795 5.39569361520939 5.41132982821552 5.40986801126037 5.46022849441958 5.46663795820555 5.55844195959338 5.59032151709807 5.44467205439945 5.57592455434217 5.67239062252035 5.80320777793635 5.46216292591181 5.32035060600916 5.18946266867923 5.2459136193447 5.42238385047898 0.813259158138246 1.52008919017231 1.28245820689744 1.00933855536732 0.788263…
5.46531702796373 5.48101240405375 5.47507633515573 5.42824857544658 5.44361271973433 5.4391075670295 5.50074573464312 5.50915604001702 5.59100041803239 5.62118306612045 5.48729894230306 5.62719799533283 5.72385394126567 5.83801261731101 5.50983059220923 5.35880346371823 5.20112071324261 5.25194195528006 5.47455698691575 0.812899263770988 1.51468465302126 1.28238138894969 1.00441822657003 0.788416…
5.51651232426835 5.50901735461918 5.51601195546784 5.47801302561194 5.47351314008484 5.46901018838296 5.54300725429229 5.54201124091584 5.61950926689918 5.64400429818761 5.53801497321178 5.67200931533002 5.73100346475991 5.84100130245769 5.56251015756333 5.42951316650166 5.23850982398525 5.27500022894579 5.51501329314797 0.810172954138865 1.51099801007271 1.27479329374927 0.998515370548977 0.7829…
5.56413014821146 5.56951537249314 5.55138487606108 5.51737654813677 5.52560458651837 5.50924492392978 5.57336822021246 5.58418393149887 5.64344243803054 5.66188429814092 5.59256518445845 5.70138468342102 5.7424094745539 5.84203674215869 5.59929435061498 5.48456159841645 5.26690608115196 5.30043865035438 5.55530911712258 0.825169682727054 1.52907307947643 1.2841504202246 1.00206829466667 0.7849264…
5.59775163438789 5.60524960553194 5.59618565547008 5.56863370550774 5.5698175267876 5.55532450882105 5.62351287393558 5.61515275252928 5.66962277391002 5.68706285993054 5.62177162013407 5.72956486715697 5.74753294619985 5.84397602143049 5.64066870219307 5.54790493792851 5.2847910548689 5.34654032783796 5.59717267338688 0.826842073991616 1.53524459526174 1.29170558703796 1.01192217009698 0.7930595…
5.64251536184783 5.65001889962074 5.630529165136 5.61003244106718 5.63103308942616 5.62103202894769 5.64853228225534 5.6490253569873 5.69702046671448 5.70951672288184 5.6685155593735 5.74751389778396 5.75250262757221 5.84499802932084 5.67751688169368 5.59902882586665 5.36854028506999 5.5440354630698 5.63252573039297 0.830330005998692 1.54033191233306 1.2986658653858 1.0174974108619 0.790630001635…
5.6659504554441 5.67882911446169 5.67609042919392 5.65913400872929 5.67974993677501 5.66830006944478 5.69620720938543 5.67329931885091 5.72827698944841 5.73437240594513 5.6914971675207 5.76882967855555 5.75646610614027 5.84203503405745 5.70383765993961 5.64737434477675 5.43170723340545 5.5567422674629 5.67312432305365 0.830640481486359 1.543166449759 1.29986254708086 1.02059530170555 0.7988754421…
5.71661673491696 5.7270827063106 5.72264604305495 5.70970564465871 5.7442859580304 5.74078151908426 5.73608101717725 5.70964999147748 5.76572938776166 5.76568451060744 5.74408742677897 5.79106558892214 5.75954459563199 5.84348541631156 5.7497055038976 5.81416245663784 5.54143715094844 5.66531274386033 5.71217478814848 0.831456697819032 1.54780230036195 1.30767665186704 1.03206522668252 0.80326188…
5.74403776143085 5.75605407990274 5.76054729363306 5.75654889679423 5.8045504999554 5.80105876823104 5.75904133121884 5.72699917614454 5.79401873532917 5.79653207962979 5.77104231453225 5.80450795327208 5.7625 5.84349726813916 5.77953057339279 5.86703686488226 5.64299646226772 5.61910606811113 5.74704190260452 0.837101604036389 1.55035770523895 1.31374385365971 1.03598646333235 0.811762596183482 …
5.79148986717084 5.81394189284369 5.80521862351336 5.8101092942404 5.86353863816154 5.86505281544375 5.80601810656917 5.75532246577413 5.8277138625303 5.82886810414142 5.82050154879543 5.81591834379401 5.76401667293984 5.8420129294534 5.82252309788442 5.91547512355727 5.73968703833238 5.74115372038075 5.79016633936841 0.839503222550095 1.55623590521521 1.31554177968788 1.05074492811896 0.81810392…
5.81773707047788 5.83733586106793 5.84171286879978 5.85873834519013 5.9237462717734 5.93124386596744 5.8293342571973 5.78866683197511 5.86591025286584 5.87092270117706 5.84669989421614 5.83227825641622 5.77197980799849 5.84154807419782 5.85120918828158 5.94985227978132 5.80993149476534 5.86400881864163 5.82273306080129 0.841827951744437 1.55634594794713 1.31680294883818 1.06068273845313 0.8278029…
5.85451429318143 5.88501476964196 5.88651756872294 5.90752159860743 5.98052684934837 5.98952190624032 5.87801052137596 5.81201552380366 5.89600776190183 5.8890091117978 5.88351429318143 5.85900118115897 5.77350050621099 5.86099709177357 5.88501509716892 6.00801867048694 5.92104937103576 6.01155307339328 5.86351832306591 0.839767178484947 1.55218272023471 1.31572240390529 1.06414874011333 0.831755…
5.88484434023682 5.91491293375454 5.92237763940579 5.95182503041262 6.0371882619254 6.03907804444647 5.90002248617354 5.85701205613542 5.91850602806771 5.91542011990557 5.9138609898213 5.86246645431934 5.77497194683532 5.85218738230059 5.91728715029929 6.04626633831869 6.02536253450604 6.12191905938364 5.9022625944708 0.833858893212959 1.54752427896493 1.30994741975743 1.06156221437673 0.84795667…
5.9116023744156 5.94257255249677 5.97153278993833 6.00547314610067 6.10248308674028 6.11445326482145 5.93847314610067 5.88077136528897 5.9487017808117 5.94867195889287 5.96053278993833 5.8579005936039 5.78197017808117 5.864 5.9436023744156 6.0817017808117 6.16008546115589 6.27916498627277 5.9237017808117 0.838169344201233 1.53390739753656 1.30696188872153 1.06791987844474 0.840748768494479 0.7934…
5.9380025950846 5.97700264499008 5.9950025950846 6.03600229565176 6.1480025950846 6.17000244536818 5.9610025950846 5.92400189640798 5.97300159697514 5.98200169678609 5.98400244536819 5.87100134744778 5.78900014971642 5.864 5.9730020461244 6.12400234555724 6.23800244536818 6.36500274480102 5.97100149716419 0.822489919652188 1.52890986475617 1.30358027298294 1.07040024852926 0.845290242041545 0.798…
5.98888660693589 6.02886519553081 6.04588660693589 6.08101507536636 6.19888660693589 6.21795084115113 6.01188660693589 5.961186366607 6.00431483503747 6.01527201222731 6.03195084115113 5.89742189206286 5.79193576578476 5.864 6.01312213239176 6.16999366396128 6.28595084115113 6.41882237272065 6.00035765784763 0.820914472362177 1.52625802490776 1.30893287961422 1.07527337120271 0.850036154685367 0.…
6.03159363960785 6.05574844356676 6.08661299010271 6.12062266535014 6.22970974257703 6.26059363960785 6.04964201584501 5.99765169109244 6.03768071683474 6.04868071683474 6.07261299010271 5.92770974257703 5.80190324752568 5.87093227326797 6.05955493861812 6.20962266535014 6.31670974257703 6.4507000673296 6.04952591287582 0.810560816078244 1.52554638566331 1.28752033987918 1.0651994615436 0.8578348…
6.07202195086879 6.09901676248162 6.12501835890844 6.1570223499755 6.27601436784139 6.29701596426821 6.08902115265538 6.05001835890844 6.08501596426821 6.08501716158833 6.11902075354867 5.98801716158833 5.81501197320116 5.88100279374694 6.09602314818891 6.25001756069503 6.34401077588104 6.47400798213411 6.08901835890844 0.809320490901247 1.51949130906999 1.29384907407244 1.06617771710965 0.853520…
6.12582309986487 6.14010127626045 6.17001568352335 6.2118017016806 6.3112296653661 6.336144072629 6.14086589623342 6.09501568352335 6.124144072629 6.12707987807617 6.1698872944177 6.03007987807617 5.84435805447175 5.88785021271007 6.15275890531205 6.2930584798919 6.37042224902457 6.4935720363145 6.13401568352335 0.810523680233342 1.52269981395558 1.29157964378752 1.06058239761405 0.85492918661464…
6.17254691731038 6.17367496241832 6.19377345865519 6.23874390978413 6.33180300752625 6.36274390978413 6.17368481204201 6.14154691731038 6.17351736843932 6.17057646618145 6.20664541354726 6.10328097747083 5.86480300752625 5.91374390978413 6.20647796994457 6.32271436091307 6.38090150376313 6.49994090225788 6.16767496241832 0.816213660152509 1.52662168496386 1.29905514285998 1.05445968871955 0.85093…
6.21602273434153 6.21302011114828 6.24001442756289 6.28501136717077 6.38100568358538 6.39000918117639 6.21901442756289 6.18202273434153 6.22602011114828 6.22002185994378 6.26002011114828 6.19204197109206 5.92204240829093 5.93809268616163 6.24002579473366 6.35301005557414 6.38100306039213 6.49000306039213 6.21001442756289 0.820103637494645 1.52879541252208 1.30163773968181 1.05661854849973 0.82821…
6.26688255879612 6.25801149431964 6.27229085462061 6.31044127939806 6.39372063969903 6.41054872566766 6.25129085462061 6.23288255879612 6.27101149431964 6.26892553730396 6.30501149431964 6.2859370316236 6.01691554236968 6.14544427816878 6.29773213401867 6.37550574715982 6.38784957522255 6.49684957522255 6.24229085462061 0.828241209407379 1.54090396303646 1.29658109944277 1.05337134432302 0.840255…
6.29770926488434 6.30059297083807 6.30270926488434 6.33377710307799 6.42469957371381 6.43377710307799 6.29458327966755 6.2696511178612 6.32151544147389 6.32149605913285 6.33174802956643 6.35237007391606 6.07148636796233 6.07968807310707 6.33168019137277 6.39580617658956 6.39097092648843 6.497 6.29152513264442 0.832816971202882 1.54455685619681 1.30245146533005 1.05505284662818 0.828913580518519 0…
6.34101208131269 6.32801749707355 6.33201374770065 6.37000833193979 6.43800874853678 6.45400874853678 6.32801624728259 6.31901791367054 6.37102291283442 6.37402207964044 6.37501083152172 6.41902707880431 6.1840274954013 6.31498458591139 6.37401249790968 6.41600666555183 6.394 6.49698541910537 6.31802041325248 0.840520904015467 1.5506908165301 1.30978079986622 1.04435785869147 0.825729587568981 0.…
6.36937197025885 6.36909043968522 6.36428534546696 6.38956687604058 6.45854521984261 6.47454521984261 6.36615540827914 6.36106878348725 6.4248089091116 6.42585222150754 6.40043693885276 6.48259234713189 6.24857069093392 6.27880127932492 6.40335031406087 6.43165350083247 6.394 6.46275796692898 6.36593884629943 0.842643006050403 1.55260755385198 1.3116584200999 1.03933131285757 0.824761439635991 0.…
6.40267407951907 6.40663457400623 6.40757531573697 6.4197037086537 6.48177284330117 6.49777284330117 6.41551605746771 6.40457531573697 6.47847655195487 6.48541729368561 6.43367407951907 6.54241729368561 6.34505186769184 6.39483458737122 6.43964445038444 6.44487160708327 6.39796049448716 6.46497037086537 6.39373333778833 0.84212562953558 1.55236286414968 1.3051156779151 1.04247750671569 0.82335382…
6.43600663897979 6.45300842639743 6.44400485156216 6.44000663897979 6.50800255345377 6.51900204276301 6.44601021381506 6.4470109798512 6.52801251192346 6.54201327795959 6.47000587294366 6.58901353330496 6.46102681126455 6.52703013075444 6.47300689432517 6.45500229810839 6.40100102138151 6.50799923396387 6.43300995846969 0.841509946377471 1.55797004340871 1.30558086562083 1.0412600331949 0.8281690…
6.46144334316521 6.48529347401738 6.46259321231304 6.46544334316521 6.51778590121739 6.52682872097391 6.48514360486955 6.48907937523477 6.5759509159652 6.59288668633042 6.49250757279999 6.64086527645216 6.56375196278258 6.64247363436518 6.49942193328695 6.46380731109565 6.40491436048696 6.50506422963478 6.47116501474781 0.841304496074435 1.5581363603207 1.30889742051269 1.04138721671583 0.8246862…
6.49467436408225 6.51768423183733 6.50854608326617 6.4838223804085 6.53780264489833 6.5448223804085 6.521644760817 6.53554608326617 6.62947700898058 6.64350661224583 6.52567436408225 6.67665462857208 6.68184547265525 6.78064811755358 6.53168423183733 6.47390132244917 6.40797039673475 6.50103947102033 6.50467436408225 0.835586936946831 1.55081302138762 1.30827690742856 1.04077611800815 0.824015920…
6.53100160265818 6.55800221906518 6.54900203414308 6.52700104789189 6.56800086296979 6.56800104789189 6.56400184922098 6.57800228070587 6.67400289711287 6.69800326695706 6.56600160265818 6.71600228070587 6.77500468469315 6.89300523945944 6.56900141773608 6.516 6.4110002465628 6.5010001849221 6.55100141773608 0.831389807681018 1.54765989706003 1.30453991431943 1.03742 0.81814001849221 0.7652590630…
6.55644062141613 6.59322547580696 6.58129001948971 6.5436342524644 6.58169879614715 6.5846342524644 6.59335456317246 6.61420396124604 6.71998881563686 6.74985972827135 6.59144062141613 6.75220396124604 6.84936489337024 6.97617126232198 6.59150516509889 6.516 6.41491394175633 6.50393545631725 6.57350516509889 0.828337125430064 1.54602592931673 1.30317990523968 1.03742 0.818433545631725 0.750387021…
6.5995641359637 6.62369590881188 6.61070604518482 6.58359454508251 6.60179727254126 6.60182768166007 6.63359454508251 6.64766549969307 6.75069590881188 6.79059454508251 6.63060468145545 6.77477699979538 6.90247290860727 7.03640195399671 6.63753372684489 6.52688849989769 6.41796959088119 6.504 6.61953372684489 0.819341430083893 1.54460419092211 1.29851743822535 1.02729369509515 0.806591332384058 0…
6.63601727325551 6.66701247512898 6.66001279500408 6.60701311487918 6.62501247512898 6.62600895650286 6.65701695338041 6.6750159937551 6.79101375462939 6.83101183537877 6.67901151550367 6.82801119562857 6.93500735712735 7.05600703725224 6.66501727325551 6.54301151550367 6.42200415837633 6.50400095962531 6.64401695338041 0.813859577764865 1.53890902757969 1.29449833025197 1.02677700596905 0.806757…
6.68884068459061 6.70516271664877 6.69914124784489 6.64711977904101 6.66316271664877 6.65339887349143 6.70886215339448 6.72392655980611 6.83307684143326 6.86720565425653 6.7142271230604 6.86224859186428 6.95750621751081 7.07752768631469 6.71784068459061 6.5782271230604 6.43472090554959 6.50693559358837 6.69586215339448 0.812568338821119 1.53593526516379 1.28939206715624 1.0176209480043 0.79879475…
6.73159323341583 6.74264165800919 6.74159323341583 6.69058354849716 6.69965134292786 6.68668039768387 6.74565134292786 6.75173850719589 6.85380630162659 6.89770945243988 6.76649638422913 6.90261260325318 6.99662228817185 7.10374819211456 6.76059323341583 6.62158354849716 6.45381598654526 6.51393220556931 6.72968039768387 0.812926222881718 1.53622651342928 1.29608346460873 1.01407273502511 0.79462…
6.78101286199999 6.77901321927777 6.77601179016666 6.74101179016666 6.75001500566666 6.72701643477777 6.78701179016666 6.7990096465 6.88800714555555 6.92500714555555 6.81001536294444 6.93901071833333 7.00000107183333 7.10700107183333 6.81101321927777 6.67902358033332 6.48700571644444 6.52700464461111 6.7790096465 0.81779226514111 1.54128223298611 1.28833480895889 1.02297057879 0.80339038586 0.740…
6.81615493848619 6.81513146455525 6.80822536027901 6.773225360279 6.79101409490055 6.77192019917679 6.81922536027901 6.82536620386464 6.90753052138122 6.94453052138122 6.85199062096961 6.96829578207182 7.00292957820718 7.10992957820718 6.84713146455525 6.74345072055801 6.50262441710497 6.53969483889779 6.80536620386464 0.823981175277845 1.54738328793163 1.30147404088956 1.02455197223188 0.8044446…
6.86353859717971 6.8447153046428 6.85058768258612 6.82350914593586 6.83853859717971 6.8244895117733 6.85564658507382 6.86164658507382 6.94463676799254 6.96183310961819 6.89557786550484 6.98781347545563 7.00993128043102 7.11 6.89057786550484 6.83312627976584 6.57726371890379 6.69941944991348 6.84758768258612 0.832704984076091 1.54941134754556 1.31718734438605 1.02633272193694 0.805212637189038 0.7…
6.89301845391948 6.88501446388283 6.88701695765574 6.85302643399276 6.89102942652025 6.87503092278399 6.88601845391948 6.89201546139199 6.95501147135535 6.97500997509161 6.92501995018322 7.00101147135535 7.013 7.113 6.92701695765574 6.90703491282063 6.64103092278399 6.76403591032979 6.87501945142864 0.837332039906234 1.55780081795751 1.31562309726594 1.028169092296 0.808357670845448 0.74958356110…
6.92920260975724 6.91337501845838 6.92026726302017 6.90485779235496 6.94872848582911 6.93566383256618 6.92220260975724 6.92233191628309 6.97750432498423 6.99456897824716 6.96413795649431 7.02350432498423 7.013 7.113 6.96026726302017 6.97549142386505 6.70166383256618 6.83444832168976 6.91315950758195 0.841331856051543 1.55940465621627 1.32169616774574 1.04599712367228 0.823398544272063 0.756566125…
6.95970491394946 6.95657704332755 6.95664589673935 6.95451802611745 7.00148851751239 6.99839015549554 6.9556754053444 6.9556754053444 7.01760655193261 7.02074425875619 6.99470491394946 7.03984262077304 7.01597049139495 7.11002950860505 6.98773442255451 7.0423508106888 6.78518359526016 6.8033245946556 6.94370491394946 0.845519278125025 1.56522255658216 1.32406777018419 1.05127150752569 0.832136490…
6.98599889733391 6.98299889733391 6.99299847323157 6.99499830359063 7.05099792189853 7.05399766743712 6.97899902456461 6.97199932143625 7.02799957589766 7.04499898215438 7.02099889733391 7.04999957589766 7.016 7.11 7.01799872769297 7.10299745538595 6.86899647995056 6.90199580138681 6.97999847323157 0.847319925357988 1.5687098545329 1.32434998897334 1.05927966241454 0.83064006700817 0.770599874889…
7.02121123520279 7.02407977440325 7.03407977440325 7.04586067307069 7.1087073021379 7.1117073021379 7.00834269600232 7.00134269600232 7.05636460613558 7.07043033653535 7.05621123520279 7.05978089866744 7.01893426960023 7.11 7.05027696560256 7.14505786427 6.94626909947278 7.00763370560836 7.01227696560255 0.852914674037776 1.57153667971489 1.33150961782457 1.07301238172909 0.852128634372367 0.7866…
7.05072206350149 7.05075081555306 7.0647124794843 7.0866166393124 7.15853038315769 7.16747287905455 7.04465497538116 7.02477956760463 7.0768083196562 7.09972206350149 7.08968372743273 7.07287540777653 7.02296166393124 7.11 7.07675081555306 7.19155913520926 7.05001284622942 7.12488825400595 7.04568372743273 0.854347349097309 1.57041150082063 1.33505722266121 1.07827207991405 0.858087000384939 0.79…
7.08101227834828 7.09301035985636 7.10101611533212 7.13001611533212 7.20801765012565 7.23001841752242 7.07801304574505 7.05101151095151 7.10301266204666 7.12700997615798 7.11901227834828 7.08700498807899 7.02300115109515 7.11000844136444 7.10701227834828 7.23201534793535 7.14205103188504 7.22306215913817 7.08501112725313 0.854609002384202 1.5692109247131 1.335188576479 1.09609977361795 0.86550507…
7.11225489483883 7.11937131752026 7.14202204947596 7.17102204947596 7.25292891133082 7.27688234225824 7.11120832576626 7.0803014639114 7.13523161030254 7.15239460205655 7.15025489483883 7.09969730102827 7.02593014639114 7.13148774020169 7.13825489483883 7.27106861854854 7.27190315667388 7.38122790512157 7.11332474844769 0.852070539794345 1.57156388426755 1.33156638562962 1.09552373787641 0.878421…
7.14170863478596 7.1586081640225 7.17269858770962 7.197738776015 7.30448759910635 7.32551774033539 7.14070863478596 7.11069858770962 7.16569858770962 7.178738776015 7.18267849355693 7.10989952923654 7.02896985877096 7.12606028245808 7.16869858770962 7.29476891724404 7.36508571605251 7.47706562189982 7.14369858770962 0.849762806863306 1.56710581466814 1.32957929038658 1.09423296072849 0.8782647221…
7.16801549910819 7.18501248539271 7.20201377698505 7.24400990220801 7.34601377698506 7.36801808229288 7.17101248539271 7.14401248539271 7.19500861061566 7.20901119380036 7.21001377698506 7.14200172212313 7.03200301371548 7.11899870840765 7.19501722123132 7.34400387477705 7.45201980441602 7.58401894335445 7.18001248539271 0.845038015253091 1.56891865243865 1.32639949627898 1.09158065010148 0.88728…
7.20316086914446 7.21332403347749 7.23325410590619 7.26646388862008 7.37725410590619 7.40902101400188 7.19932403347749 7.17232403347749 7.21453381619137 7.23439396104878 7.24125410590619 7.14590676323827 7.03883683566698 7.11606992757129 7.23406763238274 7.35279021728612 7.49692777724015 7.62697439562101 7.20832403347749 0.840537455367889 1.56586295776605 1.3252572717528 1.09305480312245 0.886000…
7.25151223400173 7.2526036901264 7.26666466087619 7.3155020722101 7.42056304295988 7.4486036901264 7.24256304295988 7.21853255758499 7.25459352833477 7.26469514625108 7.2905020722101 7.19747158683521 7.04493902925022 7.116 7.2835020722101 7.42426835100259 7.53165449908456 7.6636341755013 7.2476036901264 0.835332333226898 1.56191973260528 1.32358686857411 1.09475292819006 0.88559386148082 0.820227…
7.27499804860903 7.27899779407977 7.30599669111966 7.35399677596274 7.45299728502126 7.48499694564891 7.26599804860903 7.24199804860903 7.28099779407977 7.29699728502126 7.31699779407977 7.198 7.05499915156914 7.116 7.30399830313829 7.45499745470743 7.55199830313829 7.67199932125531 7.27399779407977 0.831860290163353 1.55911023501535 1.31681057353926 1.0849508331591 0.882490263013566 0.8190700984…
7.32294732397132 7.31716215581391 7.33144143720927 7.38531253810372 7.48529105491946 7.51631253810372 7.30807622307688 7.2870117735241 7.32307622307688 7.33320512218243 7.35907622307688 7.2263769876565 7.0716347858676 7.12284961771019 7.35781842486577 7.49707622307688 7.59505473989262 7.70331253810372 7.31216215581391 0.83015738074061 1.55746609174955 1.31427564144723 1.08491085932737 0.879358746…
7.35864765944671 7.34670806068442 7.36367786006556 7.41767786006556 7.51767786006556 7.54669799381147 7.33473826130327 7.31769799381147 7.364587258209 7.374587258209 7.39662752570081 7.29233558638522 7.09773826130327 7.12992953188934 7.39067786006556 7.52769799381147 7.59896979938115 7.71983893003278 7.34170806068442 0.826823522686927 1.55597479830324 1.31204214712049 1.07913868986931 0.866787144…
7.40501707949933 7.37901850279094 7.40301375848557 7.45101518177718 7.54501091190235 7.5730128096245 7.37602040051309 7.36301707949933 7.41102040051309 7.41802040051309 7.44201755392987 7.36303415899866 7.11802514481846 7.15001423291611 7.43702040051309 7.56100616759698 7.59900332101376 7.723 7.37601707949933 0.828582348431158 1.55809169846132 1.31517970585307 1.07947948287071 0.860610023721527 0…
7.44016008223409 7.41709008908693 7.43132339957746 7.4822534064303 7.56746338587178 7.59937006167557 7.41799676489072 7.39816008223409 7.45299676489072 7.45999676489072 7.47813675118504 7.43332016446818 7.16976345440019 7.17930006852841 7.47899676489072 7.57369669636231 7.60583668265663 7.723 7.41116008223409 0.833414511307187 1.56158647484439 1.31457446525041 1.07841543084347 0.860658833447547 0…
7.46971980463096 7.44374879035879 7.46468115699385 7.50874879035879 7.59771014272168 7.62277777608662 7.44177777608662 7.44059419981035 7.48668115699385 7.50259419981035 7.50474879035879 7.50333332825987 7.23339129971553 NaN 7.50574879035879 7.59380676181445 7.60897101427217 7.72002898572783 7.44468115699385 0.837322994887468 1.56584922674285 1.31444115942911 1.07992502404062 0.859243816530267 0.…
7.50599989096196 7.4759999030773 7.48699993336564 7.53599991822147 7.61699994245214 7.64299993942331 7.47799989096196 7.46799991822147 7.53299986067361 7.54999985764478 7.54099989096196 7.57299979101042 7.30299979101042 NaN 7.54599987884662 7.60999995153865 7.6119999909135 7.7170000090865 7.4739999121638 0.841879986309668 1.56997998761207 1.32067998110007 1.08164999482069 0.854400014629271 0.7945…
7.5314149213402 7.50532490923869 7.5124149213402 7.55848243041633 7.65023489713718 7.66254993949246 7.51318989108642 7.50318989108642 7.57405487293416 7.59496486083265 7.56641492134019 7.63067232150275 7.36458230940124 NaN 7.57141492134019 7.62661744856859 7.612 7.717 7.50234741226406 0.847637457180529 1.57277564134742 1.33189189029892 1.08293052103676 0.83677572954755 0.790053738946989 1.3176524…
7.56171220811743 7.54264505667816 7.53974098730568 7.58772180118018 7.66684651099596 7.68577935955669 7.53578895261945 7.53965464974091 7.62154912605064 7.64155871911339 7.59671220811743 7.67755871911339 7.43532848560733 7.44547965313762 7.60171220811743 7.63888488324697 7.61596162774899 7.71006715143927 7.53172180118018 0.851959421344557 1.5760786306848 1.33480429059182 1.07971146524583 0.832061…
7.58600007627944 7.56900009681621 7.57200006747797 7.60500005574267 7.68700005867649 7.71000005867649 7.56900007627944 7.57600009388239 7.65800011441916 7.68500013202211 7.61900007627944 7.72700013495593 7.51200025230892 7.55500030805159 7.62400008801474 7.65200002933825 7.616 7.7 7.55900008801474 0.85453000803868 1.58006000739324 1.33808002077148 1.0789300026111 0.847620017984345 0.7783900200673…
7.61142655658918 7.60127216797857 7.59449272313658 7.62358094519978 7.70655888968398 7.72955888968398 7.59442655658918 7.60729422349437 7.69613983488377 7.72900750178896 7.64442655658918 7.77198544627316 7.59610322564113 7.65768417084091 7.65333833452597 7.66177944484199 7.616 7.7 7.58833833452597 0.857209567886706 1.58252442010018 1.34500384694813 1.07980037059094 0.853614799688141 0.78507914027…
7.64169447212343 7.63070465638598 7.62370465638598 7.64775557769874 7.74362318228556 7.75276576196129 7.62766391933577 7.63769447212343 7.73560281376045 7.77256207671024 7.67469447212343 7.81556207671024 7.6959917580073 7.76788991538178 7.67973520917363 7.67486760458682 7.61896944721234 7.70395926294979 7.62166391933577 0.857566944721234 1.58181784188217 1.34701095542903 1.07880048979043 0.834062…
7.665 7.664 7.654 7.671 7.751 7.773 7.651 7.667 7.769 7.812 7.694 7.852 7.789 7.875 7.703 7.685 7.622 7.707 7.648 0.85655 1.58329 1.34612 1.07478 0.85007 0.7867 1.33017 1.08737 0.88622 0.81646 0.86026 0.49433 0.09756 0.04221 0.85716 0.47552 0.0996 0.03634 1.38489 1.386 1.396 1.222 1.166 1.153 1.157 1.557 1.618 1.629 1.624 1.308 1.269 1.222 1.223 1.462 1.438 1.378 1.369 1.386
7.69043842140859 7.69335202470222 7.68237362387881 7.69056801646814 7.76371921070429 7.78963281399792 7.68035202470222 7.69635202470222 7.8100928345831 7.8530928345831 7.72335202470222 7.87743842140859 7.89075368563435 7.96696967740028 7.72550321893837 7.69087040494044 7.62591360329363 7.71678400823407 7.67735202470222 0.854084429925014 1.58257576739891 1.34803766561388 1.07089574873107 0.8530247…
7.72070174458136 7.72271168642865 7.7156719190395 7.72268186088678 7.79370174458136 7.80980116305424 7.70674151197051 7.72769180273407 7.83377133751238 7.88370174458136 7.75271168642865 7.90770174458136 7.97715494298052 8.07295610603476 7.75570174458136 7.7078309885961 7.626 7.717 7.70671168642865 0.849931159247772 1.57842155692166 1.34583256799334 1.06539438190467 0.840674670764991 0.77769442317…
7.74700122051402 7.75600136134257 7.74900183077104 7.75300136134257 7.80700140828541 7.82700089191409 7.74000089191409 7.75400107968548 7.86700107968548 7.91400126745687 7.78300136134257 7.93700122051402 8.04000168994249 8.15100234714235 7.77900107968548 7.71700061025701 7.62900103274264 7.71400107968548 7.74000126745687 0.844239707546063 1.57424981457575 1.34182984414975 1.05943991878887 0.84264…
7.77242859601729 7.78436266478852 7.78714289402594 7.78136266478852 7.83634068771226 7.8455824355511 7.7585824355511 7.77649452724607 7.88949452724607 7.94040661894104 7.81136266478852 7.96242859601729 8.07520882525472 NaN 7.80149452724607 7.72971429800865 7.65051650432232 7.73649452724607 7.76640661894104 0.838146917185087 1.57038680945122 1.33858296389318 1.05774802034193 0.834248783085056 0.76…
7.80467538119719 7.81073624722271 7.81967538119719 7.81763480384683 7.85976668023548 7.86876668023548 7.78869566987236 7.79976668023548 7.90979711324824 7.95980725758583 7.84367538119719 7.99764494818442 8.10767538119719 NaN 7.83070581420995 7.73692898963688 7.67673624722271 7.73996956698724 7.79867538119719 0.832793460659089 1.56681570806831 1.33041298068147 1.05335463508539 0.830021388897359 0.…
