# Supplementary material for: Quantifying Spatiotemporal Gait Parameters with HoloLens in Healthy Adults and People with Parkinson’s Disease: Test-Retest Reliability, Concurrent Validity, and Face Validity
Source: Sensors (Basel). 2020 Jun 5;20(11):3216. doi: 10.3390/s20113216 (PMC7313704; doi:10.3390/s20113216)
Supplement: Supplementary file 1 [file sensors-20-03216-s001.zip › Data/HYA_01_CWS2.csv]

IWW_x_SpineBase IWW_x_AnkleLeft IWW_x_AnkleRight IWW_x_SpineShoulder IWW_y_SpineBase IWW_y_AnkleLeft IWW_y_AnkleRight IWW_y_SpineShoulder IWW_z_SpineBase IWW_z_AnkleLeft IWW_z_AnkleRight IWW_z_SpineShoulder HoloLens_x_position HoloLens_y_position HoloLens_z_position
-0.335 -0.352 -0.349972237039888 -0.304972237039888 0.847748051258433 0.156849629827198 0.165713609184815 1.35208397935762 1.355 1.252 1.42603701728015 1.34498149135993 -0.2178709824471 -0.002 1.38269579775613
-0.334924407062063 -0.352 -0.347 -0.302 0.848617748276139 0.156828898234484 0.166110016064277 1.35255837948028 1.35503779646897 1.252 1.43 1.343 -0.214027518407911 -0.00295785440613049 1.38178748599451
-0.331018199023253 -0.352 -0.347 -0.302 0.849018134600117 0.157805450244187 0.166627588629419 1.35505835262512 1.35699090048837 1.252 1.43 1.343 -0.210051912559669 -0.003 1.3799053109774
-0.327969352049362 -0.352 -0.347022985962979 -0.296 0.841523178618775 0.158280766198766 0.166691044323272 1.34917942424482 1.35600766198766 1.252 1.42996935204936 1.341 -0.205764054278441 -0.003 1.37784088034009
-0.323768840121635 -0.35192887388358 -0.349946655412685 -0.295839966238055 0.843303615530495 0.158415740873501 0.15521409819218 1.35043254019826 1.35696443694179 1.25196443694179 1.42607112611642 1.34091109235447 -0.202149120533476 -0.003 1.37698657630484
-0.310872187595911 -0.348 -0.347 -0.286897750076729 0.847383292490025 0.160393067497698 0.157679396852941 1.35225556248082 1.35505112496164 1.25 1.43 1.33605112496164 -0.196675587195561 -0.003 1.37495005391289
-0.305924032381761 -0.348 -0.34697151214316 -0.282924032381761 0.847897501802301 0.160508100809544 0.1588183271879 1.35323 1.35702848785684 1.25 1.42998100809544 1.338 -0.191982241575697 -0.003 1.37407424147596
-0.297911148680702 -0.347964459472281 -0.344 -0.27498222973614 0.848684087160688 0.160316574997628 0.160756655395789 1.35324137296887 1.36003554052772 1.25005331079158 1.428 1.33805331079158 -0.186624409394357 -0.00401896207584808 1.37407950454159
-0.29274764978045 -0.346 -0.343924294934135 -0.27359623964872 0.848591786373147 0.160658297881119 0.16237005437185 1.35351872849439 1.36197476497804 1.253 1.42797476497805 1.34092429493413 -0.179628179100648 -0.005 1.37317204423697
-0.282976631457513 -0.346 -0.341 -0.258007789514162 0.83629423575952 0.159818519992309 0.167779376838867 1.33994836420203 1.36098442097168 1.253 1.427 1.33797663145751 -0.172753349245528 -0.005 1.37228033042358
-0.279753775278507 -0.345943178910425 -0.341 -0.258810596368082 0.835719288454443 0.159635871512589 0.167712311236075 1.33991065267236 1.35909470181596 1.25296211927362 1.427 1.33511364217915 -0.165568013299496 -0.00601901901901964 1.37135105401173
-0.267008564781454 -0.343001976488028 -0.341 -0.249006588293426 0.843964459245229 0.159939795762904 0.168349571760927 1.34874406394762 1.36399670585329 1.25100131765869 1.427 1.34099604702394 -0.157555541031789 -0.00701904761904744 1.37045439007468
-0.260934262342548 -0.342990608906078 -0.339018782187843 -0.245924871248627 0.844524977279778 0.159545068160665 0.168890321113154 1.35019066040663 1.369 1.25102817328177 1.42997182671823 1.34696243562431 -0.149924833300996 -0.00797142857142843 1.3696004488431
-0.253812382501088 -0.342 -0.340943714750326 -0.237831144250979 0.845035928687582 0.157950487780113 0.163664071312418 1.35233716693769 1.36898123825011 1.254 1.42696247650022 1.34305628524967 -0.141648430790321 -0.00900391006842633 1.36867473687409
-0.244046232951965 -0.342 -0.33801386988559 -0.229041609656769 0.844303467471397 0.156934808227004 0.164396532528603 1.35062809076659 1.3680046232952 1.254 1.42500924659039 1.34598613011441 -0.132838890436033 -0.00998142717497578 1.36781087715105
-0.231938396959379 -0.341976898859767 -0.336 -0.212946097339457 0.830304343695146 0.155325918798559 0.161573048669728 1.32970209654573 1.36302310114023 1.25399229961992 1.429 1.34994609733946 -0.123282082738122 -0.0100376811594199 1.36687792186137
-0.22389367911011 -0.338982279851685 -0.335946839555055 -0.205858238813479 0.834793083728002 0.154788836306561 0.158101594813348 1.34162475525829 1.36608860074158 1.25305316044495 1.42896455970337 1.343 -0.113607777568722 -0.0110078895463513 1.36603648143721
-0.21772963500726 -0.337918890502178 -0.332891854002904 -0.197783708005808 0.838288648175036 0.154131067441045 0.158029943924298 1.34468730686427 1.37097296350073 1.25597296350073 1.42705407299855 1.3428918540029 -0.103733934918291 -0.0129802761341216 1.3651776858749
-0.207892059399316 -0.334982009899886 -0.328973014849829 -0.189901054449373 0.8382400899505 0.152712999355392 0.15225263955339 1.34567566688154 1.37001799010011 1.25502698515017 1.42898200989989 1.33899100494994 -0.092544863891796 -0.0150118694362005 1.36330024667946
-0.19571620034471 -0.332946787564633 -0.325751675301622 -0.178592037995521 0.838022782900984 0.150797252676922 0.150432589637538 1.34598817512875 1.37192905008618 1.25796452504309 1.42701773747846 1.33792905008618 -0.0816399154158868 -0.0169901088031649 1.36146263484089
-0.179848481451765 -0.329924240725883 -0.311924240725883 -0.155823228360393 0.825308683924863 0.148415353207004 0.155590808771474 1.3286040883106 1.36792424072588 1.25597474690863 1.42797474690863 1.33402525309137 -0.0685866283134235 -0.0179989959839357 1.36062219290203
-0.173921230259737 -0.326991247806637 -0.308886221486287 -0.148886221486287 0.820263105790477 0.147843173289177 0.156674361026114 1.32415468118528 1.36502625658009 1.25502625658009 1.42704376096681 1.33497374341991 -0.0559410913284026 -0.0199416909620989 1.35981352732387
-0.164734855351495 -0.326 -0.295886366579212 -0.135583344123778 0.822924317034107 0.146902769482407 0.14472060578594 1.32702783889324 1.36801893890346 1.258 1.43194318328961 1.33188636657921 -0.0394120826672733 -0.0230208333333315 1.35798371756706
-0.151001771567808 -0.326 -0.290000759243346 -0.11400278389227 0.825219703895095 0.138241117353125 0.145269929137288 1.33105947991831 1.36899987345944 1.258 1.42900037962167 1.32600075924335 -0.0215308132576662 -0.0259970238095237 1.35623028801017
-0.138904611033126 -0.325976152758282 -0.25563434229365 -0.0957933239051063 0.825819109759615 0.138787551626544 0.151054244129353 1.33096465827449 1.37106359264458 1.25799205091943 1.42394435643599 1.32501589816115 -0.00186229270999239 -0.0313565683646126 1.3555894056788
-0.126584307142868 -0.323 -0.20892297759743 -0.0695276217532587 0.824439215357143 0.139742659737013 0.166560566853896 1.32899123614611 1.379 1.257 1.41698110487013 1.327 0.0200897473745726 -0.036071225071225 1.35578932179338
-0.105063658079928 -0.323 -0.153164932297994 -0.0450723387271906 0.823363182903996 0.140398061322111 0.166589913193527 1.32594899893766 1.379 1.257 1.41600289354909 1.327 0.0438171992559866 -0.0389202279202277 1.35704541066083
-0.0858550060882244 -0.316943613478754 -0.0684200243528976 -0.0189920421764787 0.814311265612245 0.145676167925771 0.154579689483311 1.32264822701485 1.38201611043464 1.26100805521732 1.42102416565196 1.32848056273864 0.0708827647432526 -0.0420138888888894 1.35844930706782
-0.0676103949007232 -0.309752069482278 0.00471780430135688 0.010223599441496 0.825555666983262 0.150500656123994 0.145137868770941 1.31953958500717 1.38401770932269 1.262 1.42417709322694 1.33218838523882 0.0986343206322892 -0.0429398148148152 1.36065961005391
-0.0451647563541219 -0.295797516691908 0.101974212253894 0.0420800729960267 0.825635625570884 0.170989383946303 0.169810926437743 1.31690732527969 1.38507593124053 1.26202531041351 1.43420248330809 1.33753208097431 0.132058589374343 -0.0380529100529118 1.36418002827359
-0.0128308306031424 -0.288046137108234 0.178438302528222 0.0760828653564065 0.816630838593886 0.168158809569156 0.163219721431673 1.31503570019747 1.38800768951804 1.26301537903608 1.44199231048196 1.34392026341885 0.168067081874781 -0.0309193083573493 1.36877788433068
0.00974410864281362 -0.293809646626257 0.235605669825546 0.111737463391929 0.819281929325251 0.153719495623211 0.153117842297161 1.31420896212555 1.38927687763454 1.26517304852158 1.44110382911295 1.35076154604618 0.202584325833788 -0.0270768491834767 1.37402700632805
0.0518007775593439 -0.283050963880168 0.269837842199466 0.148549353971887 0.817130192776034 0.14860423100848 0.167690967107773 1.31471136342899 1.40492587071976 1.27495366919985 1.44697220151991 1.35746454233007 0.240681847111583 -0.0250139720558878 1.38071326064347
0.0973984793300795 -0.257702805750294 0.294201325136898 0.186024023965573 0.815296755216096 0.176237830171951 0.164351378812156 1.31682715647285 1.41816234968142 1.27397123926616 1.44697123926616 1.36343786574425 0.275530305460333 -0.0260492307692289 1.38816442523809
0.140775115957246 -0.226296987852731 0.315468674764846 0.223666960242281 0.813203218249644 0.191667727084323 0.166466265047031 1.32084059362219 1.41885579238005 1.271 1.44405407785748 1.36809012976247 0.311259467227936 -0.0301813725490173 1.39689069220748
0.182995060266516 -0.188004480223393 0.340997013184405 0.259995749531653 0.810110361864197 0.200258994821675 0.161360597363119 1.32740923146937 1.41100091902018 1.271 1.44699965536743 1.37299942561239 0.345437241417707 -0.0350848303393199 1.4071396899966
0.22640263634221 -0.118167884892765 0.345071579794171 0.295366846445125 0.813856237270799 0.225596929118705 0.157537004991123 1.33400112082929 1.42004473737136 1.27600894747427 1.449 1.38408947474271 0.37924561060223 -0.0400303951367774 1.41754413365259
0.271509733437988 -0.0549266626802917 0.353056637048665 0.336377580324436 0.817992147234955 0.239765647068132 0.154973952836211 1.33206499672318 1.42509439508111 1.27833223983134 1.44898112098378 1.39415103212977 0.413586756944961 -0.041748502994019 1.42707503989897
0.297919424033992 -0.00207162308089582 0.355991047114888 0.355940314099253 0.824320691611108 0.228091085907789 0.154142536650782 1.34009549893774 1.42998507852481 1.28098806281985 1.44800298429504 1.4019761256397 0.448380481509203 -0.0327495183044314 1.43542660373259
0.333300148624766 0.0669158381114662 0.364 0.390315540861934 0.817910511308704 0.20914639503794 0.151414001981664 1.33780011659446 1.43606156894867 1.28908465730442 1.451 1.41202308835575 0.482034175436202 -0.0231156069364119 1.44067845941926
0.372581135505065 0.186234912948264 0.3642179258144 0.431599295989599 0.831112442468519 0.230663985689157 0.151904030507117 1.34829180991719 1.44385471612373 1.3001634443608 1.45103632096907 1.415 0.519306341574402 -0.0156627906976732 1.44427394014654
0.40392271167317 0.252835762305486 0.375971016877439 0.463920296412957 0.844187756276151 0.164543054217009 0.150503453822105 1.3570184800315 1.43601932208171 1.30897826265808 1.45299516947957 1.415 0.552235660289897 -0.00985753424657524 1.44561921721569
0.432304916608889 0.358687170249361 0.375632701963444 0.486335408269778 0.853113173662276 0.139491450430642 0.14901575779625 1.36420195399584 1.433 1.32310629274275 1.44963410006933 1.41501524583044 0.585121422609785 -0.00437808219177946 1.44513048297699
0.472657636574811 0.482884039917027 0.389286757574247 0.530604314690367 0.856177811956385 0.146498874745838 0.156402356644455 1.36706675410536 1.43275116453926 1.33089335623111 1.45212194727949 1.41703554792296 0.619427208016727 -0.00203121852970814 1.4423852470937
0.509749338376522 0.590347044748465 0.411311029120232 0.56479929426829 0.85861967687401 0.138909315186508 0.169913108906537 1.36713751707534 1.41882515437881 1.32497502205412 1.45999406723045 1.41917484562119 0.651696123008695 -0.00307385811467523 1.43877868955667
0.539355551446085 0.721650398986741 0.42298265602702 0.596277503567676 0.8508212463669 0.147291423030623 0.18334567922652 1.35538853590881 1.41209539185139 1.3239132801351 1.46803468794596 1.426 0.683827867077594 -0.00503669724770763 1.43529505819521
0.580804673181131 0.797684199681436 0.421392979925668 0.628973093149274 0.853179825013274 0.171452140401487 0.193496301799273 1.36200832794689 1.42283158003186 1.31409356664897 1.47209356664897 1.42588772002124 0.717544285567754 -0.00911594202898576 1.43065987355439
0.622993798198622 0.885987019485489 0.441996971213281 0.679992500147172 0.849500540854771 0.171040060575734 0.212177253900041 1.35825055239301 1.41400129805145 1.3189992788603 1.47699927886031 1.42000086536763 0.751798242056021 -0.0134318407960167 1.42690925692202
0.656495204518909 0.901233037420663 0.456271876990774 0.707398105593633 0.850459317928916 0.222416111285775 0.246504222825925 1.35406261929238 1.41591261096725 1.30397087032242 1.49312622860286 1.41501941978506 0.786642083192683 -0.0203149171270728 1.42240473520848
0.707826845796905 0.925721291014321 0.480344777500363 0.748791660869377 0.848183399368156 0.218004564342014 0.24851193375697 1.35220115805799 1.40673611304354 1.30103518492753 1.49193674237397 1.41694722260871 0.820768662926876 -0.0258397790055243 1.41824090385
0.755053786503877 0.966827975110189 0.511802884955335 0.793827975110189 0.838736233412685 0.220159538147878 0.234557489452471 1.34726835187499 1.39252689325194 1.30345162278738 1.48617563108398 1.414 0.860171306162998 -0.026 1.41444109910512
0.79645063370095 0.999051712064043 0.543384146761466 0.826384146761465 0.833260589942676 0.163831692107821 0.231888709121313 1.34844276626155 1.4130369371886 1.321 1.49300738743772 1.41395567537368 0.899150798270888 -0.0259671641791051 1.40995441411232
0.857712876709838 1.00621193631914 0.583882833962141 0.878616542019319 0.848217490706805 0.168159360977173 0.231066041897288 1.35836719940711 1.41786513143327 1.3209807330619 1.49700501463465 1.40784586449517 0.938034981638117 -0.0248585858585897 1.40542222262316
0.895273108600111 1.01720369737602 0.63535499895116 0.910865713848075 0.853196550411802 0.171542319402387 0.227931947181101 1.36601964781845 1.41115277303201 1.32007638651601 1.49483904761347 1.400050924344 0.977594544278188 -0.0192919254658306 1.39877631722124
0.944294624705267 1.02503777239811 0.696989414239923 0.944370169501489 0.853810131718594 0.165855627117719 0.222183245116306 1.37218862276187 1.41706043583698 1.32301510895924 1.48857879574375 1.40196978208151 1.0188097202196 -0.00131428571427968 1.39018171779208
0.983874194449017 1.03005245166694 0.767974852339832 0.993681871670234 0.85126224264477 0.161307479966497 0.213516755846458 1.37989891678338 1.42522729055674 1.32496503222204 1.48029356839504 1.39798251611102 1.05610011218805 0.00810506208213888 1.38405856922587
1.03390694114698 1.03302519280964 0.847500085762288 1.03298251957589 0.854537043634701 0.159438179936 0.201629299515111 1.38029721333668 1.43774807190362 1.32307557842891 1.47205267493687 1.39689922876145 1.09626070351601 0.0128806112702962 1.38075631974379
1.05383992921985 1.0305306121371 0.934753887018692 1.07139206302547 0.846337375966663 0.140499834255172 0.18621769626582 1.37643420966394 1.42204140831775 1.32264723662143 1.4659254247388 1.393034092437 1.13472267657142 0.016 1.38119288434452
1.09176550462281 1.03398952520889 1.02892502862044 1.10155250394028 0.863470099311801 0.145205326371918 0.166978766242139 1.37954536305716 1.42758658913534 1.33946329271708 1.46398112717039 1.3889710677298 1.17314281518049 0.016 1.38464774830755
1.13099859832757 1.0334998231239 1.12898889291106 1.12999893964428 0.866064728118471 0.14068110715936 0.146642257352487 1.38136973269611 1.43200001373675 1.33750047638198 1.46300010889303 1.38750024545975 1.21329850928086 0.0169446036294172 1.38931094683978
1.15236893840731 1.0365543531952 1.23405246202674 1.18120103312002 0.858931757256231 0.139740707846907 0.137864025347696 1.37025141261595 1.4331552946534 1.33599311372281 1.45614826674348 1.39608427853195 1.25239309790249 0.0150343839541542 1.39459163927695
1.19192185628093 1.04264337020813 1.34614644065025 1.20409381482231 0.862657086581964 0.139255419556288 0.143955931138021 1.37340709479652 1.44819491493136 1.33494260906256 1.47088393249953 1.40426019256939 1.29322334167814 0.0119794238683121 1.39821324155874
1.23933552952621 1.04997886566663 1.45660947222839 1.26030971626462 0.853288146085113 0.141823868755628 0.150548062555425 1.37654085364751 1.43254915513171 1.33200822770258 1.46500967448208 1.39203070327357 1.3354025769348 0.00683589743589636 1.40084821757335
1.28344214420333 1.05154860207873 1.53959402155581 1.29639516350011 0.855159210403317 0.14078357746674 0.144221276991288 1.34907287151441 1.43798475364816 1.33103224329169 1.47650539830553 1.3905875199816 1.37819702847314 0.00147222222222051 1.40451364026398
1.32069905289359 1.05730102406614 1.60734014363636 1.34284619016217 0.839133641689145 0.140427235890009 0.144724256714013 1.36345240601535 1.42771715638107 1.33454887856372 1.47745153941746 1.39955830317227 1.41703486249947 -0.00778703703703787 1.4087190829613
1.35675992707998 1.07293606655312 1.62476151992376 1.386172400807 0.824801738490307 0.148689548858349 0.15965682867057 1.36181874992123 1.41364987864157 1.33697500257815 1.47487537762132 1.40254981836117 1.46267047317902 -0.0163400383141751 1.4126657741416
1.40404198347557 1.10535829332828 1.63983036925079 1.4239915543593 0.83577306029816 0.159694575729813 0.162018998443665 1.36177231222186 1.43045781340887 1.33693844011003 1.46797890670444 1.40895898166073 1.50202745101532 -0.0210557275541779 1.41701365150295
1.46547922753515 1.18160799361142 1.67725614027393 1.47911369250643 0.834949283988976 0.212164783327802 0.133509251185233 1.3618741519848 1.42706725266622 1.32984800159715 1.4659844245095 1.40542220223751 1.54616283542118 -0.0229456928838957 1.42163528171677
1.55175198313673 1.2168376616895 1.69095284094304 1.54677002072679 0.861378692274721 0.206068093546512 0.139588559487089 1.38140642671348 1.44700450939751 1.32104058457763 1.4650055742314 1.41200901879503 1.58732164054777 -0.0220093632958797 1.42497590066901
1.59150735273365 1.26557288600703 1.69510021644866 1.58443077118894 0.858209295268718 0.197425658143678 0.148035334522678 1.38483527190975 1.45097128192074 1.32480800118242 1.46147410410325 1.41308615423779 1.63178600796499 -0.023454810495627 1.42752866654343
1.62292554995337 1.36041043229188 1.70505788371769 1.61812132569422 0.836266539382014 0.171679478385406 0.138785710911455 1.36847924784949 1.43726592987885 1.31229384006081 1.45898070542744 1.41363683059689 1.67266936836449 -0.0127777777777789 1.42706154171609
1.66998902198976 1.42898501212768 1.70799929862819 1.64999478020733 0.8531966179707 0.188243372720711 0.136245322548819 1.3773782302318 1.45049458739431 1.32049649314097 1.4580002337906 1.42049763164982 1.71606645540968 -0.00284174085064194 1.42553949956394
1.69311023717682 1.52498501691799 1.70903918355321 1.68311535769372 0.858798149384903 0.177543737111878 0.134045452960531 1.3867100610171 1.45494367431408 1.32293272104748 1.4589662930801 1.42440555911008 1.75772215511168 0.00213084112149442 1.4221381694791
1.75442422033055 1.61620757637492 1.71334717812319 1.74508754318442 0.865449077457767 0.140908643449917 0.140082736209364 1.3890593442081 1.45050785799437 1.31305758894891 1.4549688124422 1.41590222686627 1.80230089403922 0.00828182701652195 1.41960978557477
1.82105604114928 1.72872994631215 1.69899060682825 1.80693032196484 0.883430093770161 0.135742398986712 0.145549170641642 1.40740901554587 1.45387428081556 1.31599295512119 1.46097886536356 1.416 1.84510072883842 0.0130889570552151 1.41721260976651
1.8022855096925 1.85322361296788 1.69480388940456 1.81417334517045 0.82875109643632 0.13523648125418 0.154237889046024 1.35326212871824 1.43298980322527 1.31985724515375 1.46231773840491 1.41007137742313 1.8880944246262 0.0158982035928144 1.41358056713909
1.8310185043029 1.97440915440879 1.70625858330199 1.83219478389379 0.859763698762747 0.128566553317215 0.164682254020765 1.368980609245 1.43186289365153 1.30572578730306 1.45677778496691 1.41692165351516 1.93115752980015 0.0137925925925929 1.40813032697848
1.88199724714789 2.09499348844596 1.7284329169314 1.89199677069271 0.851940422456921 0.151918738981974 0.172652061750025 1.36801005241007 1.42500037057625 1.29200074115249 1.44808220464248 1.41300021175785 1.97517011285096 0.009412429378531 1.40242158522102
1.93337437947025 2.18092077112953 1.75640511870364 1.94636426110619 0.849639272635215 0.165633197819018 0.173917108417966 1.36293851280847 1.41810118364061 1.27902023672812 1.43995419702452 1.405 2.01495482099209 0.00365217391304593 1.39713102309184
1.97097468088294 2.27158480852976 1.78525341702956 1.98309164258889 0.842315312497405 0.146610024688373 0.16424719020875 1.35283689667519 1.42780506382341 1.28090253191171 1.43611696170595 1.40474658297044 2.05851537832919 -0.00453253253253233 1.38847535544222
2.01986272237948 2.30091763342769 1.79796430781866 2.03784624906502 0.82201699766804 0.158147602481557 0.158087296980186 1.3441543805054 1.4180274555241 1.27601372776205 1.44198352668554 1.39203569218134 2.10167828863701 -0.0114652567975828 1.38102022476961
2.0656393078783 2.34813769708148 1.79710157665184 2.07369832091322 0.818654090160263 0.120043347486477 0.19301580977743 1.33699068507091 1.42091148044762 1.27798032898836 1.45382296089524 1.38786230291852 2.14514892824016 -0.0174117647058794 1.37362467738167
2.13122540377644 2.3623306645111 1.90805835256078 2.14506979694769 0.833143855791517 0.114406327410757 0.181780057912556 1.34312334102431 1.41176658975687 1.27615560682875 1.43596109829281 1.37355263036733 2.18941883367136 -0.022 1.36738660142168
2.19294926298773 2.37898630906018 1.9109975839518 2.19895570578294 0.832330668440003 0.117747253758542 0.194879232478507 1.34429903358072 1.40000966419281 1.28399355720479 1.4340016106988 1.35101852303623 2.234549261666 -0.0221228545618799 1.36198575446672
2.22253206332319 2.38303069596095 1.93000790270277 2.21866507915399 0.837910027347245 0.119265552620216 0.211177322558769 1.35407032109783 1.39884652019523 1.28198976801302 1.43861060943946 1.35390791211714 2.27797605362985 -0.0239295392953937 1.35712592631949
2.27481757581416 2.386 1.99857172481487 2.28379810972335 0.838904916596241 0.120790244734446 0.217952992722567 1.36189995555971 1.38394160172756 1.281 1.4418688388916 1.34490266954593 2.32383606988601 -0.0139614243323354 1.35329855359544
2.31589353112384 2.386 2.09395770964037 2.32389606609708 0.84015675523425 0.121807363627828 0.215022053710769 1.36491219228241 1.38100760491973 1.281 1.44189545143722 1.34001267486621 2.36814291975921 -5.68400770715157e-05 1.35085069684389
2.35544182748719 2.38603927355442 2.19343451653153 2.36653019298463 0.83640327469174 0.120496367196216 0.202200316264244 1.36111535642047 1.37896072644558 1.28101963677721 1.4368095994583 1.33692145289117 2.40868357195491 -0.000941176470588657 1.34758154844442
2.40073167551429 2.39007701847519 2.27427080484061 2.42071242089549 0.845871037141587 0.12011382612021 0.179303591123861 1.37884216761517 1.37503850923759 1.28303850923759 1.42473043533684 1.32909627309399 2.45070893117641 0.00185994397759113 1.34719034786277
2.43798602961721 2.39399852943339 2.33897573565095 2.45698639725886 0.848978834575962 0.119290308818988 0.153009860149115 1.38098919486478 1.3769992647167 1.2849992647167 1.41100514698313 1.33399816179174 2.49450388507613 0.00719540229884977 1.34564378348181
2.47640620590136 2.39404953730504 2.45837713708021 2.50542602082337 0.839812628224813 0.118451981492202 0.141014228570468 1.37602953730504 1.39094055523395 1.28500990746101 1.41398018507798 1.331 2.53382128461939 0.0100238805970149 1.34521646159732
2.51748548082813 2.399 2.59834972720814 2.54860199622688 0.848047862074237 0.118678740465025 0.121325134331006 1.38094737568835 1.385 1.286 1.41211651539875 1.33094174230062 2.5746533537565 0.0109185423365497 1.34574363923254
2.54194665018962 2.399 2.71674178691778 2.57893384623513 0.846932432751353 0.120126841691226 0.115033721571229 1.37930358510726 1.385 1.286 1.41798719604551 1.32800640197725 2.61707441304759 0.00659510357815683 1.34629133211691
2.59338293247382 2.40309314573687 2.833745165895 2.6294243305791 0.824355862027921 0.125250079919509 0.114875039581163 1.36383776398319 1.37697930094736 1.28796895142104 1.41093790284208 1.32104139810528 2.65488370367627 0.00182051282051331 1.34675383988185
2.63105214773207 2.41209925922001 2.90631022170408 2.67091318482406 0.831509549669354 0.134840844436201 0.144981339266639 1.37213947559135 1.37484118524799 1.285019851844 1.40488088893599 1.324980148156 2.69841011769593 -0.00552225519287572 1.34634136368087
2.68301052965717 2.41700171413024 2.9710066116452 2.71600979502993 0.826548956829313 0.135870100399057 0.144058986214402 1.36766865563214 1.36700244875748 1.28600024487575 1.39899902049701 1.32400269363323 2.73903483455436 -0.0116854599406526 1.34701820134353
2.72641585308634 2.42414394914527 2.99817593784422 2.75632788416423 0.822266088447535 0.136297033982191 0.13968952142407 1.36214777138581 1.37696801130105 1.287 1.39495201695158 1.33503198869895 2.78051672071803 -0.0205806451612872 1.34953064125275
2.77909525371754 2.44280702905503 3.02076859910003 2.79797996385254 0.819205846610247 0.138480134667878 0.111091737559675 1.35819957464195 1.373 1.2869807850225 1.3890192149775 1.33907685991 2.82164330593661 -0.0294550264550236 1.35206926433268
2.83475121784037 2.48381668682975 3.05982541602833 2.84777740543612 0.814421386536529 0.142044069212585 0.110671876777695 1.36071873933383 1.373 1.28600436459929 1.38999563540071 1.34298254160283 2.86467724561798 -0.0393754789272055 1.35567635585993
2.88248656454389 2.52370281545228 3.06300901045452 2.88348656454389 0.800671821345062 0.151241573494613 0.109430994359023 1.35062712307261 1.36411713590871 1.27691890590935 1.38802703136355 1.34208109409065 2.90509540484148 -0.043 1.3581217215019
2.93686360020639 2.60230421255659 3.06405287348202 2.9376697307723 0.814396581873968 0.180288290760386 0.111610636213981 1.35507077339234 1.37708812247004 1.26782375505992 1.39098237550599 1.35096475101198 2.94930093453878 -0.0416827309236919 1.36058149976839
2.98492416043596 2.6730773832706 3.06699535676139 2.97494118564421 0.832571320262823 0.189129745433108 0.104411360457144 1.37514831763519 1.38199226126898 1.25857634619144 1.3900015477462 1.34900309549241 2.99337869565187 -0.0259669669669633 1.3609783955973
3.02037126238333 2.7498332777937 3.07002475082556 3.01435476183296 0.841557270744433 0.182776455714048 0.103735792359656 1.38333374362551 1.38910725357741 1.25503300110074 1.38899174972481 1.358 3.03611757240294 -0.0142054794520522 1.35938437691409
3.06580611211914 2.85198023194485 3.07291237911748 3.05784116047215 0.853426468457386 0.175906802356844 0.103308157827204 1.38750986536728 1.40228038682405 1.25896495164699 1.38763199229344 1.35807009670601 3.0754308653577 -0.00507305936073298 1.35623867334218
3.11084030873879 2.96260771494528 3.06801735774578 3.10483336564047 0.863285041499991 0.151705816695156 0.107674516890761 1.39420625460377 1.41794445521349 1.25700694309831 1.36707290253229 1.36198611380337 3.12309354081078 0.00538654618473902 1.35467001584047
3.14124570100086 3.12631815316973 3.07394681874495 3.14183270233335 0.84094923686443 0.104305106807009 0.119247861483629 1.36600584630854 1.39837409971894 1.26503549828266 1.36612068481258 1.3589717080279 3.1661665542849 0.0101607142857145 1.35321986301858
3.16883078010041 3.23260777028348 3.09055980556299 3.18425071505698 0.83142479871364 0.122547521218643 0.133669205894807 1.37097052657529 1.37482757394142 1.26976439872907 1.38254289883114 1.35551633490051 3.2078360125958 0.0117787878787882 1.3518446695557
3.21143466129722 3.35080298734525 3.11066969147037 3.22742691472288 0.845855125194433 0.131059402772864 0.145292761884446 1.36716653591802 1.37351570810073 1.25602345213053 1.39866288011944 1.35699694741412 3.24924208710334 0.00867450980392099 1.35120878028606
3.25627136727409 3.46466367222425 3.12708984973757 3.26534980793763 0.839482292661483 0.130185473565137 0.148472741212697 1.364931951739 1.3649276346387 1.25746240012627 1.39680396420895 1.35545517676369 3.29054811301737 0.00456250000000296 1.34867343903919
3.2962323117975 3.55681225745088 3.13833721963806 3.31576399462915 0.827428026098093 0.144929227933991 0.141450770791952 1.35858349930566 1.35531541004709 1.2520198364493 1.37278179905773 1.3494818142723 3.33328428002726 -0.002461215932915 1.34430668238849
3.33637517250294 3.63360923463309 3.15492451123594 3.35736714902393 0.817960838560907 0.123026722858556 0.13804549739921 1.34485184229865 1.34603945948615 1.25799111896893 1.36204884567086 1.34799848453904 3.37624244844792 -0.0108938053097336 1.34059500374919
3.38492159588168 3.68207656887098 3.15901677432537 3.40629761258583 0.812137273961594 0.132414036859974 0.152886750326136 1.33946099006302 1.34212492983498 1.26052198337969 1.3610503229761 1.34249161283732 3.41878305297398 -0.0196978193146369 1.33620424982703
3.44451399228169 3.69498520746025 3.1615167362784 3.4479470079493 0.820754051173694 0.13149464611144 0.18247893915312 1.34770225918816 1.35944182762941 1.26453827676136 1.36705741514204 1.34144182762941 3.46329033503447 -0.0276778711484576 1.331762682616
3.49844756063595 3.72097214762837 3.18798888169892 3.4984490018972 0.82599151573596 0.116334485757315 0.203940985940349 1.35090954696903 1.35650065123006 1.26649917642214 1.36999876463321 1.33850065123006 3.50635632341876 -0.0330515995872033 1.32861550882975
3.54686937542261 3.7320716389305 3.23527280826443 3.53687546271324 0.831167586429024 0.121832809030888 0.217050659695108 1.35486872541448 1.3504616545323 1.26299391270936 1.37103031202938 1.3294384650793 3.55099638365821 -0.0338338461538459 1.32601407720212
3.59429775987169 3.74161493257143 3.26274292389401 3.58429712388691 0.83188906660109 0.117034052241068 0.234646968186279 1.36079175359084 1.34571505691669 1.26298044937121 1.37427370880306 1.32096610439201 3.59801155874542 -0.0313614457831318 1.32263378243192
3.6373916767943 3.74798493512444 3.29988911860878 3.62789356212422 0.830794547931269 0.116898261277195 0.229495377498204 1.36378705769728 1.35646790275517 1.26200291793135 1.38795914896113 1.3190041637149 3.64281339208632 -0.024342749529187 1.32032409330472
3.67243347840813 3.753 3.4455470030575 3.67086315079072 0.822258347166235 0.115761061390609 0.222179614152612 1.36225629550692 1.3524962962373 1.2615 1.3723444093325 1.31347155220801 3.68438628891475 -0.01 1.31896494009567
3.72668108581155 3.75308228533902 3.49968190018426 3.71720236452123 0.833014016475227 0.1157063953657 0.188169897776408 1.37477154760934 1.35150794558393 1.26154076157209 1.40584413710074 1.30896462596973 3.7279124285177 -0.00967048710601623 1.31751978952792
3.76397159407399 3.75749736536637 3.53399824986617 3.75547234727564 0.83640611642749 0.111156035223218 0.199739409954879 1.37998660172832 1.35199917179261 1.26350070319783 1.39800040003059 1.3070017064186 3.76831138991515 -0.00618072289156973 1.31715113880793
3.80628151487803 3.7610175272353 3.70923073447397 3.79785318751503 0.842363755567 0.108311912751877 0.136418930817203 1.38137700399798 1.35801436889608 1.26755525546257 1.39205841380179 1.30400173553919 3.81208338682907 0.00540677966101589 1.31771627347559
3.84229621894367 3.76355322491527 3.80767374029186 3.84131735307583 0.846925876765594 0.106386057471814 0.128830061136084 1.38363732433093 1.3599083578527 1.2734742356658 1.39857729300261 1.30393875238895 3.85073040962422 0.0110314465408789 1.31820475720237
3.88690315633304 3.76649336238358 3.92823080145647 3.88689976630229 0.843802935230292 0.10553140681231 0.127305824946462 1.38054083544903 1.35451010835255 1.27200302443523 1.40299092669432 1.30050744951284 3.89367423128687 0.0137046413502101 1.31765144581087
3.90625417063108 3.77403025840846 4.06970199507633 3.91425417063108 0.820693526316576 0.113080650959779 0.126333766767857 1.34653959595545 1.34598789663662 1.26401210336338 1.38900605168169 1.29603025840846 3.93549972399453 0.00803857566765452 1.31620260220479
3.94838966031214 3.7791091048874 4.1864183635362 3.95668580214937 0.826121132752822 0.11487333022671 0.125559694328021 1.3643524954578 1.344 1.26601558641249 1.3898908951126 1.3008908951126 3.97408668874074 -0.000822033898303241 1.31580754407062
3.97296770445 3.785990957246 4.27588244419801 3.999943159832 0.821146536619319 0.11760640873484 0.141309305011562 1.35252554061866 1.344 1.266998708178 1.383009042754 1.294009042754 4.01283534879012 -0.00926864035087315 1.31630782307691
4.03421065949606 3.79006620727019 4.3374032624639 4.046282885609 0.812513586001394 0.122006130498556 0.165959400692362 1.34877515090051 1.33404815074196 1.26899398115726 1.38089166083059 1.29399398115726 4.05517491353364 -0.0167089337175779 1.31720896019629
4.07007907953138 3.80154759259801 4.40403221132929 4.09378917756773 0.806485504901817 0.124890808662317 0.131229766503761 1.34290065702496 1.34191947167676 1.26790336601212 1.36291947167676 1.29309663398788 4.0948428803108 -0.0225077399380764 1.32070538338197
4.13588865020642 3.8349434941346 4.40599667612556 4.14191856507633 0.805601495743496 0.138357214840746 0.134264864613997 1.33562231495478 1.33700830968609 1.26200997162331 1.35800830968609 1.29899002837669 4.13804251664817 -0.0282235410484675 1.32503672007931
4.1933210112641 3.84529678399889 4.43113324995868 4.19423621583585 0.786166338935 0.135312827944367 0.1459821511512 1.32577867804379 1.32804845453043 1.26095760228587 1.34801211363261 1.3029939431837 4.18071711989541 -0.0303138461538461 1.3266852381467
4.24702324016362 3.89545681650414 4.45324280275069 4.23395386794914 0.80857884844011 0.141083454915553 0.13804085670439 1.33872798128743 1.33589594167828 1.25372251114207 1.34998265694638 1.30205202916086 4.22454419937285 -0.033 1.32916652263589
4.3049053627296 3.9778652621913 4.46697754369855 4.28791177881573 0.810776406991768 0.162774535083924 0.132998244670675 1.34087648719284 1.33000962412919 1.23802566434451 1.34900160402153 1.3049951879354 4.26667343989833 -0.033 1.33048380577656
4.36225443684108 4.04998671886846 4.47501734796644 4.33921974090821 0.825674456638698 0.179392643270653 0.116657505470186 1.35236693918657 1.34700578265548 1.22892108900674 1.34199421734452 1.30604047858835 4.3090623461257 -0.0319542483660227 1.33000247561627
4.40677199137904 4.12149470671261 4.478 4.37787054346998 0.828213218129108 0.177040198464895 0.112786879183787 1.35366052313276 1.3481642534849 1.22493429860604 1.341 1.31293429860604 4.35622776637839 -0.0156319845857461 1.32860517256194
4.45292440235083 4.21085363008352 4.478 4.4299147515871 0.831394788587589 0.157921316728285 0.112600305607518 1.359670156221 1.35798391539379 1.22100643384248 1.341 1.30900643384248 4.39871825089529 -0.00607964601770598 1.32808595123491
4.48628045691341 4.31573772362006 4.48502438755769 4.47223777868746 0.826161514310225 0.154474654561571 0.112912618358408 1.35379810335619 1.359 1.21892683732694 1.33801219377884 1.30703658133653 4.44219224244583 0.00253869969040418 1.32658223956886
4.5323854225914 4.43481245519647 4.48991537865456 4.51167448953494 0.841113403291254 0.139802120596582 0.118120957525185 1.36333150702188 1.35896788145072 1.22011785868497 1.33885979150046 1.31296788145072 4.48734698552256 0.008 1.32395169115447
4.55596011162615 4.56237704663681 4.5021742519872 4.55293019534577 0.8431565430076 0.116497055629155 0.126625558120925 1.36709363448034 1.35700332403115 1.22263796317928 1.33507075632831 1.31100332403115 4.52988500855065 0.00787072945521734 1.32059537462923
4.5992269113504 4.69111913416848 4.51841788305696 4.59134402688609 0.840319971982257 0.0998305328546718 0.135677579336909 1.365652202222 1.33897072111608 1.22379307872272 1.32899182781162 1.30999268027902 4.56963829722241 0.00682461538461496 1.31837928537575
4.63071271496192 4.81372635401887 4.53006335244106 4.63864936252086 0.838882234878599 0.105073625468519 0.142704166337106 1.35920278488825 1.33493664755894 1.22088913322815 1.32714254299238 1.30892080944868 4.60986287612271 0.00349068322981777 1.31676070631106
4.6749889752112 4.92097329551157 4.53399902001877 4.67898995519242 0.834051202926956 0.132633137681459 0.146069162116051 1.36123949285971 1.33100097998123 1.21400171496715 1.33599779504224 1.30400122497653 4.65208162101115 -0.00256862745097851 1.3142190118184
4.70735451915817 4.9993228656619 4.54412661398506 4.73028488146639 0.8224462724019 0.144720645594024 0.151831739346636 1.33947400837909 1.32201899209776 1.21101266139851 1.35404431489477 1.30498100790224 4.69267632903951 -0.0075630498533712 1.31180253140448
4.76371617308912 5.05058885342884 4.56452519359869 4.77570025813159 0.826585596658385 0.152329101609577 0.171161377059327 1.35258026606274 1.32493634016986 1.2131750645329 1.36114323461782 1.30188859529725 4.73687411165816 -0.0137874865156403 1.30941819605716
4.80800112008115 5.0870003170041 4.59700038040492 4.81900088761148 0.827549999154656 0.131249897079336 0.184850308761993 1.34764998795384 1.32099993659918 1.22400002113361 1.37 1.29500010566803 4.78259301179069 -0.0242407932011306 1.3066929729573
4.86133318686065 5.10209611159442 4.61526270502475 4.86134600173991 0.827488022482076 0.126344759082046 0.199474544887955 1.34709473711114 1.31807688927554 1.22500640743963 1.36996155536223 1.29992951816409 4.82455969488013 -0.0324154727793672 1.3035366712427
4.913757377008 5.11720948725753 4.65685406343456 4.91567680498588 0.82413414439887 0.120870492501389 0.201843767695245 1.34947007952074 1.33 1.22596777119115 1.36412891523541 1.28896777119115 4.87059790464897 -0.0370442967884824 1.30124721767249
4.95993890184264 5.12998310050967 4.70893110207787 4.95694540164662 0.827435632131729 0.120290766976869 0.208780822276788 1.35496273321916 1.33 1.22400259992159 1.37198960031364 1.28700259992159 4.91988708294838 -0.0382655038759679 1.29821965736974
5.00421754222184 5.14204834271596 4.75647445347674 5.0042658849378 0.821085989606022 0.12000999820127 0.210071903978423 1.34557723108621 1.323 1.2270060428395 1.35834909924579 1.2790060428395 4.96545035483063 -0.039054054054061 1.2928681998663
5.04061139025077 5.1500643568685 4.7986918363364 5.04861139025077 0.835247215462325 0.116661757034005 0.194730182080054 1.36494881247853 1.3229356431315 1.22803217843425 1.34001608921713 1.27991955391437 5.01080489499366 -0.0295555555555659 1.28663337835179
5.07793908120836 5.15399358749562 4.84093106557788 5.08593908120836 0.836298284655077 0.113105803316467 0.162382790942338 1.37037115074395 1.31900641250438 1.22999679374781 1.3409983968739 1.27500801563048 5.05667802304058 -0.0177231329690362 1.28236549044447
5.12025533737758 5.15801245548183 4.8996076895811 5.13324910963667 0.840712553373776 0.111640694003158 0.138020029571277 1.37487385224771 1.32403113870458 1.23102491096367 1.34683683958249 1.27501245548183 5.09538233145131 -0.0155263157894731 1.28016185104319
5.16167028732798 5.16003437370913 4.98276685211842 5.17367028732798 0.841192528526258 0.10855329712672 0.125782245018091 1.37872468582186 1.32912030798194 1.23510312112738 1.35209437138178 1.27698281314544 5.14071467455619 -0.00692117758784731 1.27886539537983
5.19993743321647 5.161996791447 5.09548374016952 5.21193743321647 0.845333229953167 0.108170625667835 0.122558919503034 1.3812758288811 1.33598877006449 1.240990374341 1.35630431670865 1.2760016042765 5.18147617051633 8.90890890886405e-05 1.27939166185377
5.23431167174528 5.16702174454037 5.24283354071411 5.25629717538503 0.841773774030803 0.107157970509566 0.12523953524636 1.37873203446757 1.33992027001865 1.24299275181988 1.359 1.26503624090061 5.22149822849601 0.000907975460123138 1.27990838153828
5.27714963185508 5.18996919365031 5.41114305722491 5.30064681644987 0.828812078490882 0.0981205187973422 0.121346172836005 1.35911879678056 1.29902912662974 1.23496405925869 1.36152971828032 1.26351713051068 5.26108940741655 -0.00044051130776595 1.28052967520342
5.32097962687695 5.18850056211026 5.53189640453493 5.33597908819424 0.82989109085935 0.126815871095928 0.102548998154696 1.3550863381219 1.30199672772068 1.23350281055128 1.36648967457892 1.26949611541932 5.29888535161648 -0.00420496224379662 1.28201008981644
5.35332794684479 5.19098603955199 5.60915488092912 5.38402629824205 0.823447043711376 0.113572644379122 0.145113883538558 1.35186892654202 1.30039620030116 1.23737904265937 1.36456948441524 1.26704710405874 5.34007855314306 -0.00646537396121769 1.28343952366484
5.40355890483615 5.20145430969331 5.69069081453243 5.42664148042183 0.816010624640017 0.138801432190021 0.137685218359286 1.34513342555725 1.30045248779136 1.22906721171096 1.36791222625345 1.26308946187601 5.37755255781411 -0.0096611111111065 1.28401779807378
5.44048471745923 5.20550014266242 5.75545681032895 5.46597383642298 0.801856525442424 0.107819927691378 0.121954442852673 1.32501916025645 1.30299990489172 1.23499948328443 1.35900759690623 1.2854912285952 5.41972317219059 -0.0175857142857086 1.28564409368226
5.49745087943475 5.21881048876394 5.77624145715741 5.51105037977789 0.80528506005349 0.126171974554226 0.122512448047155 1.33143662194727 1.29667001267986 1.22909340659582 1.35401566861081 1.27720317946091 5.45708900542256 -0.0263473053892152 1.28721988090478
5.5486825819785 5.23307740973953 5.79929281882902 5.55412279945471 0.806659830249975 0.134456222065057 0.118994796593872 1.33387513068545 1.30695536639396 1.22651439280862 1.34308333847581 1.2805225328342 5.49609903560192 -0.035661691542285 1.28971891625148
5.59799219072991 5.27049285678466 5.8299960519779 5.59449317780923 0.80633532557973 0.139998911775821 0.104696617299903 1.33753425568731 1.30700022942977 1.22450043603463 1.34599963273527 1.28349957537782 5.53605810646161 -0.04 1.29248594296212
5.6403308357007 5.32469175261584 5.83342200590467 5.64214524095319 0.806491480524514 0.145176492583918 0.105972421742493 1.34540961941487 1.30949251925119 1.21301792215331 1.346 1.29191452515586 5.57709693808229 -0.039606413994171 1.29702529628942
5.69661458694912 5.40515026299293 5.83698819983067 5.68074166027608 0.813604933822838 0.16294892386157 0.108074721976996 1.34819104324887 1.31846518842246 1.20595215097299 1.3445074021204 1.2920342226471 5.61725990421569 -0.0363436532507784 1.30134754423632
5.74396430952478 5.48145066390695 5.83999811054867 5.73146469434309 0.802014983501494 0.163921000411532 0.107715280621309 1.33615692688373 1.31999552074119 1.19850713834676 1.34450087481591 1.30599373521056 5.65999058267475 -0.0287755491881672 1.30470214482765
5.78522801991378 5.54552875798209 5.84647723992705 5.76674634205106 0.821598468101793 0.163035459415562 0.109244571195641 1.35848402250893 1.32206183431706 1.19404795011545 1.34249685124469 1.2957550723504 5.69950502133633 -0.0131150442477915 1.3060815330927
5.82710465139079 5.62455675075016 5.84997909704494 5.80714029384742 0.828146335089649 0.158144512918855 0.110958800387998 1.36321869317413 1.32757463522256 1.19353135443259 1.3405156772163 1.29800522573877 5.74266940321216 -0.00338784067086075 1.30656229662668
5.86346721636302 5.73489567994395 5.85349876971934 5.85146259033228 0.839682901067453 0.135434761480186 0.111799136358302 1.36915004577039 1.33099151387671 1.19150070301752 1.3405 1.29899964849124 5.7845304344809 0.00435951661631336 1.30617920201232
5.8988263873318 5.85857463882325 5.85512144660489 5.88633135843563 0.844260078494395 0.141005443561501 0.106007028433103 1.37092625953271 1.33597054934293 1.21491539162013 1.33886946273401 1.30047187647015 5.82601340244406 0.00673667711598769 1.30658311090432
5.93807860003718 5.97225798841746 5.86196859947395 5.93257493489354 0.83751876407818 0.137886673501633 0.12164968599474 1.36141186099973 1.32695719166551 1.2099233312567 1.332 1.30445567274917 5.86804277289068 0.00484351851851886 1.3059443467712
5.97397649063217 6.08292094250183 5.86600110959773 5.972968107527 0.820748240944289 0.125902177665642 0.121610332879318 1.35097902104454 1.32250495060612 1.20900383489618 1.329 1.3114974576644 5.90624117646853 0.00372360248447337 1.30456606348124
5.99801742870717 6.23862901274991 5.87285047828153 6.00512422993465 0.835141795179954 0.132874732072466 0.123665143484458 1.34943478561432 1.29295727950901 1.20004272049099 1.329 1.29346992540092 5.94637985259461 0.000132930513596928 1.30289677031303
6.0188077082737 6.32617314557689 5.873 6.0258077082737 0.831035957722587 0.147099146310482 0.124631058434727 1.34975298052176 1.29002884375895 1.20495192706842 1.329 1.28705768751789 5.98519591785391 -0.00682278481012158 1.30022073281057
6.07101098088252 6.39201072551316 5.87600536275658 6.08501098088252 0.819009578640554 0.169003631088138 0.123416726164792 1.34280823284402 1.2900012768468 1.20500306443233 1.32899770167575 1.28699974463064 6.02665059126775 -0.0131763619575202 1.29663192150867
6.11308332770674 6.43310464566705 5.89655232283352 6.12708332770674 0.817395174634509 0.144601669930092 0.110873296251154 1.33603752028533 1.29489341019846 1.2167441844763 1.32019186164278 1.28602131796031 6.06509952733673 -0.019942857142848 1.29348594839792
6.16241890111806 6.44388140839144 5.90688140839144 6.17345447860063 0.816391621977639 0.149909912359342 0.122852946405387 1.3332319011427 1.29401185916086 1.21798814083914 1.32098814083914 1.28204743664342 6.10800553498575 -0.0293873873873798 1.2910456302673
6.20500419889438 6.47600110914191 5.92700237673267 6.22500301052804 0.781853032710884 0.137979125362378 0.132328688835812 1.30181294556402 1.30699912853136 1.22600007922442 1.31800102991749 1.30399801938944 6.14803022727801 -0.037587121212118 1.28928338113881
6.25684240110561 6.48969421915997 5.9563447553428 6.26217002343421 0.819293907817412 0.12718113003385 0.116141476635889 1.33817793345484 1.29624025637431 1.22697815851143 1.33071606064855 1.27954603721433 6.18847432792801 -0.041 1.28596791386649
6.31346248976803 6.495942409618 5.99958726892902 6.30261606412002 0.824012374283762 0.131238342957022 0.130378519628228 1.34604165941336 1.292038393588 1.224028795191 1.332980803206 1.26414397595499 6.23395834263504 -0.041 1.28249101549797
6.35702312260851 6.50600173419564 6.07203988649968 6.342027169065 0.81351265962816 0.127608739817836 0.160327058176248 1.34075065952252 1.2909953754783 1.22400231226085 1.33699653160872 1.26999364128266 6.27618611153775 -0.0401360946745625 1.28009225013137
6.39614767169749 6.50893607537731 6.13952973367816 6.38799851424455 0.834933350254374 0.125476451892487 0.172269826785658 1.35878707665254 1.2831704656605 1.22791476716975 1.33112784924538 1.25923439028319 6.3184014746595 -0.0337209302325572 1.27768527302543
6.42669948781139 6.51592988048932 6.21524871952846 6.4276093341548 0.838973838366637 0.126192286853826 0.178628294830604 1.35863550939012 1.28102003414591 1.22503005121886 1.34089982927046 1.25702003414591 6.359186745089 -0.0242592592592598 1.27559534933323
6.47000308970714 6.519 6.31800938355501 6.46400469177751 0.813723128614561 0.126200100701566 0.166869045623795 1.346172598787 1.2700001144336 1.225 1.3459997711328 1.27299713916006 6.39938138785389 -0.0171364902506962 1.27611429723788
6.49641084302311 6.519 6.39821070844055 6.50410535422028 0.840463424009326 0.127060797846679 0.158711984043973 1.36838445352055 1.27097817937123 1.225 1.34404364125755 1.24854551571934 6.43428006671187 -0.0111503267973859 1.27673481843138
6.52569688476998 6.52196864325207 6.50390251382233 6.53072824151791 0.842880767861268 0.127980488453127 0.152048462232988 1.37049296283362 1.27198954775069 1.225 1.34894773875344 1.24602090449862 6.47449640559874 -0.00153079178885817 1.27924068010433
6.56500617916044 6.52600137314677 6.61702471664178 6.58000686573383 0.84287037761536 0.125577986051411 0.132691142000393 1.37197986955106 1.27399954228441 1.225 1.34799908456882 1.24799954228441 6.5092073253756 0.00143354430379571 1.28082154955512
6.59141284772408 6.53186952171646 6.7226513908963 6.60934760858231 0.844484118472027 0.11697136814919 0.137571485560857 1.37142239543694 1.27204349276118 1.225 1.34408698552236 1.24604349276118 6.54623920034403 0.00435795454545348 1.28336876080587
6.63457398367035 6.53497027793049 6.82895972756714 6.64564333516588 0.845718012098631 0.110027568171354 0.133818638690363 1.37145950463217 1.2710099073565 1.22896037057399 1.34598018528699 1.24798018528699 6.57961590846906 0.00517647058823944 1.2855791318729
6.66899186432875 6.54499760715551 6.93197559298624 6.69198899291536 0.822205630363076 0.104551294528867 0.140568375258594 1.34509630993091 1.27399928214665 1.23599832500886 1.3440004785689 1.26399617144882 6.61410428312715 -0.00125310410696854 1.28688722387884
6.71007441513712 6.55086777359102 6.99850143403153 6.7253571646941 0.823686502643058 0.127874400024294 0.153576898126755 1.34449707520501 1.28182369812136 1.23991184906068 1.344 1.26085191998733 6.64611967702847 -0.00871779141104057 1.28730057054494
6.74862535200395 6.56387183094872 7.06237887305918 6.76164507031953 0.826898352103492 0.143123394323652 0.146770690161359 1.35518040843631 1.28794084505326 1.24099014084221 1.34300985915779 1.25101971831558 6.68230550560181 -0.0148714733542286 1.28762250349694
6.79800875290222 6.56100270923164 7.08900833609736 6.81100604367058 0.824318699568812 0.107231883958003 0.14967716155885 1.35094962070757 1.29300041680487 1.23999958319513 1.34099833278053 1.25300041680487 6.72019185141417 -0.0213519034354632 1.28725682359636
6.83910219057312 6.57372210660597 7.12814494340298 6.83938008396716 0.818213388829136 0.116076757209073 0.136351146771286 1.34916890507516 1.29495724717015 1.23804275282985 1.3331710113194 1.25495724717015 6.75500091310289 -0.0289032258064447 1.28770623895084
6.88852961373266 6.61361601121033 7.13890400280258 6.87862561093007 0.818198848033631 0.145764120346093 0.13103867057909 1.34597062310598 1.29797120084077 1.23601919943948 1.33399040028026 1.26292320224207 6.79358302610631 -0.0368528265107164 1.28837494720684
6.94502392660163 6.65500418715529 7.16900179449512 6.92401794495122 0.795119751409646 0.161487734977701 0.107249922238545 1.32680095838355 1.29999521467967 1.23600179449512 1.325 1.27599641100976 6.83186474452366 -0.041 1.2901687721328
6.98411968089986 6.66184594415748 7.17193397606749 6.95333976067489 0.827393296582832 0.108767110306543 0.107122861037075 1.34470681385213 1.29217606382003 1.23893397606749 1.325 1.27013204786502 6.87083466537295 -0.0417333333333324 1.29375213295355
7.01075023810372 6.7362795329915 7.172 6.99262535715558 0.83194291996463 0.133894762554457 0.107228943315054 1.35344911557051 1.29398078754644 1.23602881868034 1.325 1.26900960622678 6.9063978687941 -0.045 1.2969152737132
7.04401858754564 6.79603596286005 7.17200121223124 7.02201979977688 0.84132173349067 0.144618231050103 0.108882113323124 1.36247276792799 1.29199959592292 1.23199757553753 1.325 1.27700242446247 6.94440799645137 -0.0428575498575565 1.29933095210722
7.08891604078572 6.88290277456368 7.17492930700776 7.06984534779349 0.845508909021103 0.164499994582721 0.113986758550203 1.3691585843344 1.29102356433075 1.22614138598447 1.325 1.28285861401553 6.97991328734336 -0.0305791139240618 1.30075330427003
7.11176968933678 6.96020438134523 7.175 7.09573828333725 0.837575005572062 0.149949019044289 0.11657393302039 1.36216568845887 1.29198953133349 1.21313609266463 1.325 1.28794765666745 7.01704169550432 -0.0143879310344876 1.30209033082116
7.14801408587099 7.04305446536783 7.1750014085871 7.13501737257422 0.833398460913175 0.137898675928127 0.116168675928127 1.35509059257499 1.28999906094193 1.20999624376774 1.325 1.29599624376774 7.05088541694419 -0.00626891615542116 1.30267351174573
7.17735965043519 7.15652398168272 7.17793596504352 7.17121023553673 0.851025363361402 0.135140192859092 0.113410192859092 1.37715845712726 1.28804268997099 1.20217075988395 1.325 1.28817075988395 7.08587017032179 -0.00168023255814053 1.30397904982014
7.19779225976922 7.26191975079995 7.18195845195384 7.19080264678076 0.85420070862746 0.112892876798703 0.112103087634539 1.37800615680573 1.28602077402308 1.20101038701154 1.32203116103462 1.29195845195384 7.11730341943638 0.00053575025175967 1.3045188292147
7.23101192358811 7.36903726121284 7.185 7.22701117836385 0.854249254775743 0.108655149499614 0.11174988449024 1.377008371685 1.28700074522426 1.18899664649084 1.322 1.28999962738787 7.15131885909877 0.0038611111111116 1.30582413283275
7.26230743043303 7.46683572010323 7.185 7.25635071603097 0.852293285597935 0.122170896518266 0.11144670926768 1.37273457903149 1.28895671440206 1.18019478519071 1.322 1.28902164279897 7.18404925365031 0.00258227848101495 1.30624671078102
7.29566386485698 7.56996103683066 7.18598981408658 7.2886740507704 0.850359455094642 0.133298566107131 0.109836501179748 1.37224407436537 1.28998981408658 1.17109167322082 1.31903055774027 1.28998981408658 7.21670057820756 -0.000904621435591688 1.30666826786667
7.33500671609604 7.63401279256388 7.19500127925639 7.33100799535243 0.825372411398292 0.151331611863049 0.118680566070952 1.34704418636653 1.292 1.1709996801859 1.31899904055771 1.29599872074361 7.24898417683234 -0.00565683382497342 1.30692085514806
7.35554523608997 7.67313378302852 7.19891337830285 7.35545861439283 0.832746718100876 0.156260856661594 0.120411669899012 1.35984653049608 1.292 1.17002165542429 1.31606496627286 1.29208662169715 7.28082939611595 -0.00974850299400703 1.30634643043608
7.39857441174978 7.72251502734277 7.2019703077965 7.39263379615679 0.833761488234996 0.135270913618887 0.119737126128841 1.3597933651164 1.29398020519766 1.17198020519766 1.316 1.28704948700584 7.31515844550577 -0.0149548387096713 1.3059392781463
7.43800757326695 7.73600405081721 7.20900228959233 7.42900581204208 0.818941560445238 0.122026100648131 0.115930507232763 1.3466510549737 1.29599982387751 1.17600070448995 1.31300017612249 1.2919985910201 7.35035082042638 -0.0214012855831005 1.30639364240901
7.48008127857034 7.7585085908632 7.22172224700964 7.46129493471677 0.827610700654261 0.100363034708202 0.118748467029827 1.35251201996829 1.29502136561464 1.17991453754143 1.31397863438536 1.28417092491715 7.38141435984856 -0.0275341614906835 1.30692825130553
7.523549348321 7.76889519728396 7.25762271022224 7.49465415103705 0.830857615960742 0.0972281919306163 0.13867955614618 1.35760738903655 1.29697903945679 1.1809895197284 1.31597903945679 1.28202096054321 7.41743696857558 -0.0311631631631633 1.30825986645066
7.56401625119214 7.775 7.29002541853129 7.52801666788937 0.832752996053114 0.0818316959577434 0.153990571608833 1.3600821543247 1.29199916660553 1.184 1.32100041669723 1.27999958330277 7.45245996449832 -0.0325061728395046 1.30871204388274
7.60216458953797 7.775 7.34969333235426 7.56714316875689 0.839785984584051 0.0858128174210138 0.178806554784059 1.36513925456183 1.29004284156216 1.184 1.32197857921892 1.27902142078108 7.48665075267466 -0.0351797752808985 1.30933326705048
7.62971677137373 7.77796853015264 7.40344403269659 7.59768530152637 0.842384089825671 0.103711180915822 0.19382653204436 1.37070220038034 1.28802097989824 1.18498951005088 1.32101048994912 1.27702097989824 7.51765643289608 -0.0354897119341569 1.3108090358073
7.65500770411052 7.78200088893583 7.46601748240465 7.63400859304635 0.844121777871659 0.104951220805206 0.199151306735669 1.37515133932998 1.3000020741836 1.18100118524777 1.32100177787166 1.28200029631194 7.54940153977033 -0.0301686746987972 1.31342176370047
7.68043381144156 7.78493467055095 7.52371518750199 7.66236848199251 0.849989341101898 0.10898028088997 0.203463965709895 1.37957157029676 1.30684756461888 1.18491289406793 1.3268693411019 1.28297822351698 7.58039451077777 -0.0181538461538547 1.31713358541707
7.703773368494 7.785 7.57747776218183 7.69567483305661 0.852545858817839 0.107010495370977 0.18170746771032 1.38384841804542 1.30898029291252 1.185 1.32600985354374 1.28795073228131 7.61110985005956 -0.00623602484472488 1.32293735052017
7.7300115936927 7.785 7.66303834836817 7.72801337733773 0.855727083740374 0.105949803799047 0.170517246938027 1.38985833675101 1.31600535093509 1.18500133773377 1.3300031213788 1.29300222955629 7.64253105835057 0.00470259481037873 1.3320999077772
7.75543635839101 7.785 7.74713564698564 7.75734964429732 0.849331777543185 0.105519538550306 0.142550005769893 1.38621086089237 1.32773985771893 1.18793496442973 1.33684825033604 1.29789160738289 7.67113362830552 0.00817956656346718 1.34405195331694
7.77481760320209 7.785 7.83813601516781 7.78375040438181 0.846614959561819 0.105123743934273 0.126757069418102 1.38197031929217 1.33889440185384 1.188 1.36176000421328 1.30592320134825 7.69807190787549 0.00938281979458297 1.35894958898507
7.79699846758147 7.785 7.92899373101512 7.8159977710276 0.852669576495244 0.105829950544675 0.117190656153751 1.39294923239763 1.35699874620302 1.188 1.39099797999376 1.32099895516919 7.72212038820698 0.011 1.37488958302537
