# Supplementary material for: Quantifying Spatiotemporal Gait Parameters with HoloLens in Healthy Adults and People with Parkinson’s Disease: Test-Retest Reliability, Concurrent Validity, and Face Validity
Source: Sensors (Basel). 2020 Jun 5;20(11):3216. doi: 10.3390/s20113216 (PMC7313704; doi:10.3390/s20113216)
Supplement: Supplementary file 1 [file sensors-20-03216-s001.zip › Data/HYA_01_CWS2_HoloLens_raw.csv]

Time HoloLens_x_position HoloLens_y_position HoloLens_z_position HoloLens_x_orientation HoloLens_y_orientation HoloLens_z_orientation
128.3287 -0.014 -0.002 0.006 354.722 10.755 0.648
128.3635 -0.015 -0.003 0.01 355.176 10.693 0.841
128.3972 -0.017 -0.003 0.014 355.611 10.28 1.475
128.4283 -0.019 -0.003 0.018 355.637 9.765 1.699
128.4653 -0.02 -0.003 0.022 355.506 9.351 1.479
128.4947 -0.022 -0.003 0.027 355.142 8.865 1.463
128.5303 -0.023 -0.003 0.032 354.743 8.588 0.99
128.5614 -0.023 -0.004 0.037 354.865 8.787 0.666
128.5948 -0.024 -0.005 0.044 354.746 8.978 1.094
128.6288 -0.025 -0.005 0.051 354.491 9.002 1.644
128.6614 -0.026 -0.006 0.058 354.674 8.919 1.538
128.6947 -0.027 -0.007 0.066 354.693 8.57 1.552
128.7297 -0.028 -0.008 0.074 354.656 8.036 1.458
128.7619 -0.029 -0.009 0.082 354.643 7.734 1.073
128.796 -0.03 -0.01 0.091 354.59 7.647 0.928
128.8274 -0.031 -0.01 0.1 354.577 7.488 1.075
128.8619 -0.032 -0.011 0.11 354.496 7.377 1.076
128.8957 -0.033 -0.013 0.12 354.498 6.986 1.074
128.9285 -0.035 -0.015 0.131 354.698 6.388 1.09
128.9622 -0.037 -0.017 0.142 354.955 5.74 1.193
128.9954 -0.038 -0.018 0.155 354.821 5.176 1.063
129.0297 -0.039 -0.02 0.168 354.391 4.867 0.73
129.0618 -0.041 -0.023 0.184 353.729 4.672 0.248
129.0954 -0.043 -0.026 0.202 353.372 4.527 359.69
129.1327 -0.044 -0.032 0.224 353.563 4.734 359.089
129.1612 -0.044 -0.036 0.243 353.526 4.994 358.83
129.1963 -0.043 -0.039 0.268 353.061 5.164 358.756
129.2282 -0.042 -0.042 0.294 352.891 5.047 358.783
129.2642 -0.04 -0.043 0.324 353.471 4.72 358.715
129.2957 -0.037 -0.038 0.356 353.014 4.312 357.916
129.328 -0.033 -0.031 0.391 351.585 3.875 356.921
129.3627 -0.028 -0.027 0.427 349.906 3.401 356.514
129.3949 -0.022 -0.025 0.464 348.05 2.923 356.379
129.4283 -0.015 -0.026 0.499 346.156 2.172 356.763
129.4608 -0.007 -0.03 0.534 344.91 1.532 356.926
129.4948 0.003 -0.035 0.569 344.148 0.671 357.575
129.5282 0.013 -0.04 0.603 344.288 359.299 359.026
129.5611 0.022 -0.042 0.637 345.547 358.86 359.205
129.5945 0.03 -0.033 0.672 346.164 358.224 359.974
129.6291 0.035 -0.023 0.707 347.414 356.858 1.192
129.6601 0.038 -0.016 0.742 349.19 356.227 0.5
129.6945 0.039 -0.01 0.776 351.214 355.866 359.276
129.731 0.038 -0.004 0.812 352.971 354.871 358.594
129.761 0.035 -0.002 0.843 354.293 353.69 358.659
129.7941 0.031 -0.003 0.875 354.812 351.927 359.1
129.8284 0.027 -0.005 0.908 354.428 350.336 358.961
129.8611 0.022 -0.009 0.941 353.631 349.127 358.708
129.8933 0.018 -0.013 0.974 352.59 347.57 359.816
129.9268 0.013 -0.02 1.009 351.386 346.408 0.387
129.963 0.008 -0.026 1.046 349.871 345.595 1.318
129.9942 0.004 -0.026 1.083 348.189 345.121 1.755
130.0276 -0.001 -0.026 1.122 346.776 344.993 1.704
130.0611 -0.006 -0.025 1.161 345.946 345.489 0.898
130.0941 -0.013 -0.02 1.2 345.887 345.36 0.436
130.1263 -0.022 -0.002 1.24 345.342 344.027 0.926
130.1613 -0.029 0.008 1.279 346.717 343.763 359.848
130.1962 -0.033 0.013 1.321 348.033 343.955 359.582
130.2283 -0.033 0.016 1.358 348.372 343.915 0.615
130.2621 -0.03 0.016 1.397 349.044 344.498 1.183
130.2944 -0.026 0.017 1.436 349.335 345.511 0.896
130.3293 -0.021 0.015 1.477 348.833 346.794 359.889
130.3619 -0.018 0.012 1.517 347.852 347.512 359.114
130.3943 -0.016 0.007 1.558 347.029 347.947 358.855
130.4268 -0.013 0.002 1.6 346.147 348.687 357.906
130.4628 -0.009 -0.008 1.642 345.469 349.966 356.045
130.493 -0.006 -0.016 1.684 345.124 351.137 354.893
130.5278 -0.002 -0.021 1.725 344.629 352.079 354.281
130.5601 0.002 -0.023 1.768 342.727 352.451 355.045
130.5957 0.005 -0.022 1.812 341.783 351.948 357.184
130.627 0.007 -0.024 1.854 343.033 350.906 359.542
130.6613 0.006 -0.013 1.896 344.257 349.58 0.543
130.6943 0.004 -0.003 1.939 345.772 348.313 0.336
130.728 0 0.002 1.981 346.359 346.997 359.919
130.7601 -0.003 0.008 2.024 346.441 346.591 358.764
130.7944 -0.006 0.013 2.068 347.011 346.763 357.5
130.827 -0.01 0.016 2.11 347.51 346.816 357.226
130.8604 -0.016 0.014 2.153 347.717 345.983 358.065
130.8919 -0.022 0.01 2.195 347.581 345.093 358.366
130.9273 -0.028 0.004 2.237 347.002 344.294 358.478
130.9595 -0.037 -0.004 2.279 345.713 343.133 358.761
130.9928 -0.045 -0.011 2.322 344.611 342.309 359.009
131.0259 -0.053 -0.017 2.365 343.454 341.574 0.383
131.0599 -0.06 -0.022 2.41 341.781 341.293 1.651
131.0931 -0.066 -0.022 2.455 340.347 342.459 1.097
131.13 -0.072 -0.024 2.503 339.705 345.159 358.9
131.1597 -0.076 -0.015 2.544 339.547 347.425 357.455
131.1934 -0.079 0 2.589 340.502 350.207 355.683
131.228 -0.083 -0.001 2.631 343.937 351.109 357.061
131.2637 -0.084 0.002 2.676 345.939 351.249 359.426
131.2931 -0.086 0.007 2.715 346.962 351.706 359.106
131.3279 -0.087 0.01 2.756 348.505 352.048 358.126
131.3614 -0.087 0.011 2.797 349.728 352.472 357.398
131.3925 -0.087 0.007 2.837 350.608 353.209 356.699
131.4279 -0.087 0.002 2.877 350.827 354.17 356.411
131.4591 -0.088 -0.005 2.918 349.682 354.87 356.285
131.4928 -0.088 -0.011 2.959 348.07 355.198 356.417
131.5265 -0.086 -0.02 3.001 346.516 355.406 356.793
131.5606 -0.084 -0.029 3.043 346.164 355.31 357.858
131.5921 -0.081 -0.039 3.084 347.621 354.69 358.805
131.6269 -0.079 -0.043 3.126 349.446 353.856 359.14
131.6593 -0.077 -0.043 3.169 350.567 352.279 1.266
131.6925 -0.077 -0.027 3.213 350.401 349.54 4.16
131.7258 -0.079 -0.015 3.256 350.694 346.936 5.497
131.7623 -0.083 -0.005 3.299 349.974 345.403 3.764
131.7928 -0.085 0.005 3.343 348.836 344.743 1.791
131.826 -0.087 0.01 3.386 348.945 344.463 0.799
131.8596 -0.089 0.012 3.428 350.324 344.804 0.209
131.8926 -0.09 0.009 3.469 351.26 345.44 359.474
131.9266 -0.093 0.005 3.511 351.054 345.465 359.799
131.9602 -0.098 -0.002 3.554 350.578 345.1 0.345
131.992 -0.102 -0.01 3.595 350.006 344.353 1.189
132.0259 -0.107 -0.019 3.638 348.815 343.777 1.318
132.058 -0.112 -0.027 3.681 347.579 343.806 0.861
132.0937 -0.116 -0.033 3.727 346.422 344.298 0.724
132.126 -0.119 -0.034 3.77 346.184 345.622 359.92
132.1585 -0.123 -0.032 3.816 345.406 347.854 357.575
132.1917 -0.126 -0.026 3.861 345.897 349.759 356.177
132.2271 -0.128 -0.01 3.905 348.088 352.106 354.94
132.2582 -0.13 -0.01 3.946 350.906 353.578 354.957
132.2931 -0.131 -0.007 3.988 353.135 354.463 356.109
132.3263 -0.131 0.005 4.032 352.339 355.518 357.283
132.3617 -0.131 0.011 4.073 351.452 356.563 357.88
132.3935 -0.132 0.014 4.114 352.076 357.348 358.244
132.4251 -0.134 0.009 4.154 352.653 357.818 358.302
132.4588 -0.135 0 4.193 353.323 358.487 357.401
132.4942 -0.135 -0.009 4.234 353.851 359.101 356.699
132.5246 -0.135 -0.016 4.273 352.723 359.884 355.93
132.5593 -0.132 -0.022 4.314 351.048 0.965 355.786
132.5916 -0.128 -0.028 4.356 349.04 2.018 355.9
132.6253 -0.127 -0.03 4.399 347.524 2.964 355.137
132.6578 -0.125 -0.033 4.442 347.217 2.858 355.524
132.6918 -0.124 -0.033 4.485 347.553 1.921 357.277
132.7267 -0.125 -0.033 4.529 347.86 359.546 359.529
132.7573 -0.127 -0.017 4.573 347.45 357.866 359.271
132.7919 -0.128 -0.007 4.617 347.042 356.619 359.208
132.8258 -0.13 0.002 4.661 346.426 355.479 359.029
132.8581 -0.133 0.008 4.705 347.123 354.839 357.933
132.8907 -0.137 0.008 4.747 349.046 354.018 357.457
132.9268 -0.14 0.007 4.79 350.75 352.97 358.011
132.9593 -0.142 0.004 4.829 351.605 352.195 358.317
132.9915 -0.145 -0.002 4.87 351.622 351.59 358.145
133.0255 -0.148 -0.007 4.911 350.78 351.262 358.074
133.0596 -0.151 -0.013 4.956 349.453 350.97 358.775
133.0905 -0.154 -0.023 4.999 348.844 350.631 359.811
133.1258 -0.158 -0.032 5.043 348.87 350.519 0.767
133.1607 -0.161 -0.037 5.091 348.095 350.142 3.391
133.1908 -0.164 -0.038 5.136 347.61 350.483 4.212
133.2252 -0.17 -0.04 5.183 347.293 351.361 2.66
133.2585 -0.177 -0.031 5.228 348.401 352.238 0.872
133.2903 -0.182 -0.018 5.273 350.044 353.322 359.089
133.3269 -0.185 -0.016 5.315 352.141 352.937 0.379
133.3573 -0.187 -0.008 5.357 352.462 352.24 2.774
133.3924 -0.187 0 5.4 352.243 352.34 2.916
133.4257 -0.187 0.001 5.44 353.486 352.458 2.191
133.4583 -0.187 0 5.479 355.245 352.732 1.367
133.4922 -0.186 -0.004 5.517 356.396 353.694 0.154
133.5231 -0.185 -0.006 5.556 355.873 354.719 0.92
133.5592 -0.185 -0.009 5.596 354.509 355.23 1.877
133.5892 -0.184 -0.016 5.635 353.297 355.978 0.856
133.6242 -0.183 -0.025 5.674 352.379 356.36 0.323
133.6576 -0.181 -0.035 5.713 351.783 356.248 0.285
133.6911 -0.179 -0.04 5.753 351.128 355.899 0.349
133.7242 -0.175 -0.04 5.794 350.815 355.273 0.824
133.7585 -0.171 -0.037 5.835 350.032 354.997 1.666
133.7908 -0.168 -0.031 5.877 349.729 354.112 2.904
133.8257 -0.167 -0.014 5.918 349.947 352.807 3.824
133.8596 -0.167 -0.004 5.962 349.86 352.065 3.201
133.8914 -0.168 0.004 6.002 349.176 351.793 2.253
133.9245 -0.168 0.007 6.043 350.172 351.74 1.484
133.9564 -0.169 0.005 6.084 352.356 351.365 2.002
133.9924 -0.171 0.004 6.125 353.875 350.948 2.094
134.0246 -0.173 0.001 6.164 355.344 350.71 1.514
134.0577 -0.176 -0.006 6.202 356.973 350.443 1.035
134.0893 -0.18 -0.012 6.242 357.278 349.756 1.491
134.1254 -0.184 -0.019 6.283 357.209 348.981 2.342
134.1569 -0.187 -0.028 6.324 356.912 348.75 2.7
134.1902 -0.189 -0.037 6.364 356.546 348.663 3.514
134.2254 -0.193 -0.041 6.406 355.696 348.998 3.679
134.2565 -0.197 -0.041 6.449 355.022 349.472 3.869
134.2905 -0.2 -0.041 6.492 354.861 350.599 3.047
134.3243 -0.203 -0.035 6.535 356.293 352.331 2.094
134.3587 -0.206 -0.025 6.577 358.829 355.035 0.247
134.3902 -0.206 -0.018 6.616 359.959 357.041 0.668
134.4261 -0.206 -0.012 6.653 0.018 358.842 2.353
134.4567 -0.204 -0.002 6.691 0.142 0.936 2.312
134.4908 -0.203 0.001 6.726 0.515 2.296 1.539
134.5224 -0.201 0.004 6.762 0.636 3.098 0.266
134.5576 -0.199 0.006 6.797 359.705 4.102 359.732
134.5899 -0.198 0 6.831 0.438 4.796 0.495
134.6248 -0.198 -0.008 6.864 1.14 5.482 0.581
134.6574 -0.198 -0.014 6.899 0.989 5.992 359.991
134.6893 -0.199 -0.02 6.936 0.162 5.846 359.867
134.7252 -0.199 -0.028 6.973 359.141 5.25 359.581
134.7562 -0.199 -0.036 7.009 358.116 4.32 359.527
134.7904 -0.198 -0.041 7.048 357.146 3.145 359.626
134.8221 -0.195 -0.041 7.086 356.175 2.007 359.837
134.8581 -0.192 -0.045 7.124 355.62 0.815 0.916
134.8891 -0.19 -0.045 7.16 356.986 358.974 1.829
134.9242 -0.189 -0.033 7.197 357.622 356.937 2.244
134.9558 -0.188 -0.016 7.233 356.843 355.392 2.147
134.9906 -0.188 -0.007 7.268 356.646 354.217 1.805
135.0232 -0.187 -0.002 7.303 356.899 354.002 0.895
135.0576 -0.187 0 7.335 357.529 354.048 0.614
135.0907 -0.186 0.004 7.369 357.794 354.212 0.627
135.1243 -0.186 0.003 7.402 358.122 354.561 0.638
135.1559 -0.186 0 7.433 358.727 354.952 0.441
135.1898 -0.186 -0.005 7.466 358.553 355.277 0.564
135.2237 -0.187 -0.009 7.498 357.731 355.41 1.328
135.2571 -0.188 -0.014 7.532 356.721 355.641 1.802
135.2881 -0.188 -0.02 7.566 355.63 356.183 2.042
135.3244 -0.188 -0.027 7.599 355.086 357.458 1.662
135.3566 -0.187 -0.031 7.634 354.285 358.92 1.429
135.3899 -0.187 -0.032 7.669 353.88 0.252 1.525
135.4223 -0.187 -0.035 7.703 354.456 1.513 1.357
135.4579 -0.186 -0.036 7.736 356.2 3.145 0.729
135.4903 -0.184 -0.032 7.767 357.499 5.166 359.853
135.5235 -0.181 -0.02 7.798 356.192 6.859 359.809
135.5573 -0.176 -0.008 7.829 354.728 8.987 359.302
135.5895 -0.168 0.004 7.86 352.683 11.148 0.24
135.6229 -0.157 0.008 7.889 352.927 13.389 1.435
135.6552 -0.143 0.009 7.916 354.205 16.411 1.171
135.6909 -0.127 0.011 7.942 355.136 20.065 0.581
135.7241 -0.107 0.011 7.966 355.532 24.279 0.29
135.7544 -0.087 0.008 7.988 355.828 28.582 0.414
135.7909 -0.067 0.002 8.008 355.878 32.841 359.696
135.8219 -0.046 -0.003 8.027 355.32 36.761 359.147
135.8566 -0.023 -0.011 8.043 354.316 41.187 358.121
135.8875 0.002 -0.02 8.057 353.955 45.808 357.606
135.9265 0.028 -0.031 8.07 353.474 50.578 357.261
135.9559 0.055 -0.037 8.081 352.674 55.134 357.321
135.9882 0.082 -0.04 8.09 352.239 59.159 357.9
136.0231 0.11 -0.042 8.099 351.21 61.767 358.814
136.0547 0.136 -0.04 8.111 351.868 63.314 358.818
136.0898 0.162 -0.037 8.125 354.247 63.407 358.97
136.124 0.188 -0.033 8.14 359.393 62.558 0.834
136.1554 0.214 -0.035 8.154 2.32 62.292 0.765
136.1904 0.242 -0.031 8.165 0.651 65.049 355.885
136.222 0.268 -0.03 8.171 0.652 67.87 355.877
136.2559 0.294 -0.03 8.174 1.641 71.71 355.641
136.2893 0.318 -0.031 8.176 2.83 75.916 356.376
136.3232 0.34 -0.033 8.176 4.419 79.591 358.236
136.3551 0.364 -0.034 8.175 4.913 83.066 359.038
136.3893 0.387 -0.031 8.174 4.233 86.831 359.032
136.4242 0.411 -0.031 8.172 3.459 90.552 359.881
136.4536 0.434 -0.034 8.17 3.142 94.116 1.794
136.4909 0.458 -0.037 8.168 2.44 96.554 4.566
136.5237 0.483 -0.042 8.168 1.89 98.195 7.065
136.5553 0.508 -0.047 8.169 1.126 99.432 8.564
136.5895 0.535 -0.048 8.169 0.417 100.847 7.76
136.6235 0.562 -0.05 8.165 0.292 103.697 5.669
136.6547 0.589 -0.053 8.158 1.559 107.066 4.958
136.6883 0.616 -0.052 8.147 3.377 111.956 3.933
136.7221 0.642 -0.047 8.134 5.231 117.568 4.227
136.7567 0.667 -0.033 8.116 4.147 123.606 4.772
136.7881 0.688 -0.027 8.097 0.893 129.028 5.564
136.8224 0.704 -0.025 8.073 359.255 134.109 7.685
136.855 0.712 -0.025 8.045 0.847 140.722 8.21
136.8867 0.717 -0.027 8.016 2.156 147.671 7.425
136.9222 0.72 -0.023 7.988 2.252 153.908 5.929
136.9554 0.724 -0.022 7.961 0.797 158.836 4.891
136.9904 0.729 -0.025 7.934 359.73 163.153 4.016
137.0252 0.734 -0.032 7.908 359.609 167.084 2.627
137.0546 0.738 -0.038 7.882 359.123 170.964 0.854
137.0887 0.743 -0.047 7.855 359.153 174.384 359.653
