# Supplementary material for: Quantifying Spatiotemporal Gait Parameters with HoloLens in Healthy Adults and People with Parkinson’s Disease: Test-Retest Reliability, Concurrent Validity, and Face Validity
Source: Sensors (Basel). 2020 Jun 5;20(11):3216. doi: 10.3390/s20113216 (PMC7313704; doi:10.3390/s20113216)
Supplement: Supplementary file 1 [file sensors-20-03216-s001.zip › Data/HYA_01_CWS2_IWW_raw.csv]

IWW_x_SpineBase IWW_x_Head IWW_x_ShoulderLeft IWW_x_ElbowLeft IWW_x_WristLeft IWW_x_HandLeft IWW_x_ShoulderRight IWW_x_ElbowRight IWW_x_WristRight IWW_x_HandRight IWW_x_HipLeft IWW_x_KneeLeft IWW_x_AnkleLeft IWW_x_FootLeft IWW_x_HipRight IWW_x_KneeRight IWW_x_AnkleRight IWW_x_FootRight IWW_x_SpineShoulder IWW_y_SpineBase IWW_y_Head IWW_y_ShoulderLeft IWW_y_ElbowLeft IWW_y_WristLeft IWW_y_HandLeft…
-0.335 -0.296 -0.311 -0.351953728399813 -0.360824167919288 -0.377713116078839 -0.293972237039888 NaN NaN NaN -0.311972237039888 -0.304 -0.352 -0.225 -0.299 -0.307 -0.349972237039888 -0.224 -0.304972237039888 0.847748051258433 1.56453796404959 1.30118259120961 1.07034287417357 0.842987974718311 0.768670108546279 1.30124507387294 NaN NaN NaN 0.85073749599923 0.515960647802403 0.156849629827198 0.11…
-0.334924407062063 -0.296 -0.310924407062063 -0.346829915889642 -0.341754322951706 -0.346659831779285 -0.291 NaN -0.268 NaN -0.308924407062063 -0.304 -0.352 -0.225 -0.298924407062063 -0.307 -0.347 -0.223981101765516 -0.302 0.848617748276139 1.56432151185876 1.30146510252331 1.06957489747669 0.840499791164404 0.765351319087439 1.30498790512993 NaN 0.859339525649651 NaN 0.851541322876414 0.51602981…
-0.331018199023253 -0.296 -0.307018199023253 -0.338040947802319 -0.329059146825571 -0.329081895604637 -0.291 NaN -0.268 NaN -0.305018199023253 -0.304 -0.352 -0.225 -0.295018199023253 -0.307 -0.347 -0.223004549755813 -0.302 0.849018134600117 1.56439963601953 1.30172877156593 1.06931122843407 0.833771347817553 0.759218572466507 1.30436291184372 NaN 0.856214559218602 NaN 0.851609681517093 0.51602004…
-0.327969352049362 -0.299900394160425 -0.300969352049361 -0.324946366086383 -0.309938704098723 -0.304885070185105 -0.289969352049361 -0.299969352049361 -0.275885070185106 -0.275869746209786 -0.301938704098723 -0.301 -0.352 -0.222022985962979 -0.289 -0.304 -0.347022985962979 -0.223 -0.296 0.841523178618775 1.53013403873138 1.30081815891075 1.06778279551939 0.829172412420009 0.761913487310489 1.300…
-0.323768840121635 -0.28689331082537 -0.296839966238055 -0.31775105859253 -0.301413209539536 -0.28950211718506 -0.285946655412685 -0.29578662165074 -0.26050211718506 -0.258324301894011 -0.29382218470895 -0.300946655412685 -0.35192887388358 -0.224946655412685 -0.28882218470895 -0.303946655412685 -0.349946655412685 -0.223 -0.295839966238055 0.843303615530495 1.55656142252233 1.30316928873884 1.0694…
-0.310872187595911 -0.280948875038364 -0.287974437519182 -0.303795500153457 -0.26876993767264 -0.261693250230186 -0.282795500153458 -0.283821062634275 -0.232718812711004 -0.220616562787733 -0.283821062634275 -0.297923312557547 -0.348 -0.222 -0.278846625115093 -0.301 -0.347 -0.222923312557547 -0.286897750076729 0.847383292490025 1.5566745093491 1.30313536812097 1.06814287313785 0.830027218759591 0…
-0.305924032381761 -0.278924032381761 -0.286895544524921 -0.295886048572641 -0.259886048572641 -0.249867056668081 -0.274924032381761 -0.276914536429481 -0.221800585002122 -0.205857560715802 -0.276914536429481 -0.29497151214316 -0.348 -0.22199050404772 -0.272924032381761 -0.300933528334041 -0.34697151214316 -0.21998100809544 -0.282924032381761 0.847897501802301 1.55799683708564 1.30338168723051 1.…
-0.297911148680702 -0.270893378416842 -0.275928918944562 -0.283946689208421 -0.247857837889123 -0.235822297361404 -0.266911148680702 -0.267768986569825 -0.200822297361404 -0.190840067625264 -0.267928918944562 -0.291928918944562 -0.347964459472281 -0.221 -0.264911148680702 -0.293928918944562 -0.344 -0.218 -0.27498222973614 0.848684087160688 1.55869898243641 1.30771507297836 1.07175418446516 0.8338…
-0.29274764978045 -0.264571004626765 -0.271772884802405 -0.280444829516989 -0.23964670969263 -0.22569717973654 -0.26184858986827 -0.25474764978045 -0.190621474670675 -0.18159623964872 -0.263671944714585 -0.287924294934135 -0.346 -0.220974764978045 -0.25974764978045 -0.28984858986827 -0.343924294934135 -0.217924294934135 -0.27359623964872 0.848591786373147 1.55693146014204 1.30661922821442 1.07063…
-0.282976631457513 -0.248054526599135 -0.263 -0.258984420971676 -0.225961052429189 -0.214038947570811 -0.255968841943351 -0.244953262915027 -0.176 -0.166062316113298 -0.251 -0.285 -0.346 -0.220007789514162 -0.249976631457513 -0.284 -0.341 -0.215 -0.258007789514162 0.83629423575952 1.51221185911292 1.29615493681579 1.06115236627612 0.823384469444945 0.769617458882199 1.2987927851737 1.062490759900…
-0.279753775278507 -0.254678013825739 -0.26279165600489 -0.257018940363192 -0.220810596368082 -0.218640133099356 -0.251867417457657 -0.238924238547233 -0.175886357820849 NaN -0.250753775278507 -0.284810596368082 -0.345943178910425 -0.220924238547233 -0.246753775278507 -0.283867417457657 -0.341 -0.215 -0.258810596368082 0.835719288454443 1.51706985153759 1.29554863834091 1.06020405426125 0.8227089…
-0.267008564781454 -0.238011200098824 -0.252007247122769 -0.257999341170657 -0.211006588293426 -0.20001251775751 -0.245004611805398 -0.23500263531737 -0.170003952976056 NaN -0.238008564781454 -0.275006588293426 -0.343001976488028 -0.21700263531737 -0.234008564781454 -0.277004611805398 -0.341 -0.215 -0.249006588293426 0.843964459245229 1.55847217763686 1.29754865598814 1.06144916328673 0.824208991…
-0.260934262342548 -0.23794365343647 -0.248859133591175 -0.250915480154705 -0.203821569215488 -0.192896697966862 -0.234868524685097 -0.218953044530392 -0.159953044530392 -0.158906089060783 -0.23388730687294 -0.270924871248627 -0.342990608906078 -0.217990608906078 -0.229924871248627 -0.273924871248627 -0.339018782187843 -0.215 -0.245924871248627 0.844524977279778 1.55826605574055 1.29763230233304 …
-0.253812382501088 -0.231868667750761 -0.233812382501088 -0.241812382501088 -0.184868667750761 -0.181868667750761 -0.220924953000435 -0.21369981200174 -0.15484990600087 -0.148831144250979 -0.221868667750761 -0.262924953000435 -0.342 -0.217 -0.22184990600087 -0.265924953000435 -0.340943714750326 -0.214943714750326 -0.237831144250979 0.845035928687582 1.55780459656526 1.29891855533257 1.06259592868…
-0.244046232951965 -0.225032363066376 -0.224046232951965 -0.232046232951965 -0.178032363066376 -0.175032363066376 -0.217018493180786 -0.198073972723144 -0.147036986361572 -0.140041609656769 -0.215032363066376 -0.259018493180786 -0.342 -0.217 -0.214036986361572 -0.262018493180786 -0.33801386988559 -0.21201386988559 -0.229041609656769 0.844303467471397 1.55544118837438 1.29832282021007 1.0618634674…
-0.231938396959379 -0.220792089737904 -0.217915295819146 -0.207984599239845 -0.170930696579301 -0.160953797719534 -0.201946097339457 -0.193946097339457 -0.136992299619922 -0.132984599239845 -0.202930696579301 -0.251922996199224 -0.341976898859767 -0.214 -0.198938396959379 -0.25296919847969 -0.336 -0.209 -0.212946097339457 0.830304343695146 1.50576519754478 1.29520338816723 1.06493550229725 0.8277…
-0.22389367911011 -0.19389367911011 -0.20689367911011 -0.205858238813479 -0.161822798516849 -0.154769638071904 -0.194858238813479 -0.186840518665164 -0.135911399258425 -0.130946839555055 -0.19392911940674 -0.241911399258425 -0.338982279851685 -0.21396455970337 -0.190840518665164 -0.248769638071904 -0.335946839555055 -0.20892911940674 -0.205858238813479 0.834793083728002 1.54899437708773 1.2956538…
-0.21772963500726 -0.187918890502178 -0.200513343013068 -0.19759445251089 -0.151702598507986 -0.141756671506534 -0.186783708005808 -0.177486306513794 -0.13086481750363 -0.127783708005808 -0.18972963500726 -0.236891854002904 -0.337918890502178 -0.211891854002904 -0.181837781004356 -0.235675562008712 -0.332891854002904 -0.204972963500726 -0.197783708005808 0.838288648175036 1.5508851299254 1.296253…
-0.207892059399316 -0.184901054449373 -0.182883064349259 -0.182802108898747 -0.140883064349259 -0.132883064349259 -0.178883064349259 -0.158946029699658 -0.125946029699658 -0.119919044549487 -0.179865074249145 -0.23291004949943 -0.334982009899886 -0.208 -0.175928039599544 -0.223820098998861 -0.328973014849829 -0.204710608954501 -0.189901054449373 0.8382400899505 1.55034649193048 1.29022076608731 1…
-0.19571620034471 -0.173662987909344 -0.169432400689421 -0.160733937823166 -0.127592037995521 -0.119698462866255 -0.165272763383321 -0.152769412780077 -0.119804887736988 -0.110787150258533 -0.164698462866255 -0.222804887736988 -0.332946787564633 -0.207893575129266 -0.167680725387799 -0.203645250430888 -0.325751675301622 -0.281314939546718 -0.178592037995521 0.838022782900984 1.5491767129514 1.286…
-0.179848481451765 -0.15459595053804 -0.138 -0.145671709812158 -0.104873734543138 -0.102924240725883 -0.124949493817255 -0.139671709812158 -0.108545444355295 -0.0988737345431376 -0.147924240725883 -0.211949493817255 -0.329924240725883 -0.202 -0.149772722177648 -0.183368672715688 -0.311924240725883 -0.187873734543138 -0.155823228360393 0.825308683924863 1.50562625873136 1.27774525197046 1.04217605…
-0.173921230259737 -0.138807451746024 -0.137859964906199 -0.1329299824531 -0.0998862214862868 -0.0999037258730119 -0.12296499122655 -0.126973743419912 -0.0909737434199123 -0.0939474868398247 -0.144886221486287 -0.2099299824531 -0.326991247806637 -0.201973743419912 -0.14096499122655 -0.15865866445886 -0.308886221486287 -0.18375268862918 -0.148886221486287 0.820263105790477 1.49922851481603 1.27679…
-0.164734855351495 -0.116886366579212 -0.121640160834172 -0.124810610965354 -0.0867537942549598 -0.0886212219307074 -0.118810610965354 -0.123867427675748 -0.0876780386411013 -0.0875833441237781 -0.131659099737637 -0.201943183289606 -0.326 -0.199056816710394 -0.136734855351495 -0.119204566054485 -0.295886366579212 -0.268715916448031 -0.135583344123778 0.822924317034107 1.53415106109654 1.277577766…
-0.151001771567808 -0.111000759243346 -0.103002404270597 -0.115001265405577 -0.0740016450272504 -0.0690025308111544 -0.109001265405577 -0.117000885783904 -0.0710021511894812 -0.0660027838922698 -0.114002277730039 -0.199000379621673 -0.326 -0.201999620378327 -0.123001771567808 -0.0780053147034242 -0.290000759243346 -0.254001898108366 -0.11400278389227 0.825219703895095 1.53317012654056 1.275390282…
-0.138904611033126 -0.0857933239051063 -0.0827933239051064 -0.089809222066252 -0.0598887128719803 -0.056856916549689 -0.092904611033126 -0.106856916549689 -0.0668410183885434 -0.0548251202273977 -0.103896661952553 -0.192793323905106 -0.325976152758282 -0.201763111734992 -0.110896661952553 -0.049618444132504 -0.25563434229365 -0.217729731260524 -0.0957933239051063 0.825819109759615 1.5312437841588…
-0.126584307142868 -0.059508726623389 -0.05645204123378 -0.06545204123378 -0.0455843071428676 -0.0387165730519552 -0.0805276217532587 -0.0886787827922159 -0.0467921535714338 -0.0326598876623462 -0.0906032022727373 -0.166943314610391 -0.323 -0.29698110487013 -0.0976598876623462 -0.00167878279221588 -0.20892297759743 -0.182658445779255 -0.0695276217532587 0.824439215357143 1.52285207997078 1.270862…
-0.105063658079928 -0.0340752322762782 -0.028083912923541 -0.037083912923541 -0.0240636580799277 -0.0240434032363143 -0.0560723387271906 -0.0720491903344896 -0.0360318290399638 -0.0150520838835772 -0.0700607645308401 -0.164008680647263 -0.323 -0.296002893549088 -0.0800520838835772 0.0149508096655104 -0.153164932297994 -0.113205441985221 -0.0450723387271906 0.823363182903996 1.51622958932732 1.269…
-0.0858550060882244 NaN -0.00868584652448618 -0.0167905643496575 0.00112082825981301 -0.00085500608822439 -0.00692750304411219 -0.0419275030441122 -0.00393555826143306 0.00308860739052954 -0.0548388956535827 -0.155927503044112 -0.316943613478754 -0.191959723913396 -0.0578711165228661 0.0511288834771339 -0.0684200243528976 0.0535880308644233 NaN 0.814311265612245 NaN 1.26078157629042 1.02512254291…
-0.0676103949007232 0.0253896050992768 0.0304604423900544 0.00954898900352642 0.0165489890035264 0.0174781517127488 0.00254898900352643 -0.0324333016737792 0.00444273306736002 0.014354186453888 -0.0345395576099456 -0.146203080478752 -0.309752069482278 -0.186734360159584 -0.0416103949007232 0.06744273306736 0.00471780430135688 0.127717804301357 NaN 0.825555666983262 1.51957129936259 1.273252102049…
-0.0451647563541219 0.0483667623296188 0.05721489984855 0.0407086915783209 0.0478858644729011 0.0446580707512979 0.0343161415025959 3.77269539698159e-05 0.0297086915783209 0.0345568290972521 -0.00829130842167915 -0.10182282710542 -0.295797516691908 -0.17182282710542 -0.0190888251135875 0.0925062082702292 0.101974212253894 0.224923591426871 NaN 0.825635625570884 1.51638834283088 1.27099636578999 1…
-0.0128308306031424 NaN NaN 0.0682614436133253 0.0821999274690135 0.0702768226494033 NaN 0.0401307218066627 0.0571230322886237 0.0561768589148966 0.0191999274690135 -0.0949769314458831 -0.288046137108234 -0.165838157466249 0.0161384113247016 0.11215379036078 0.178438302528222 0.299392165419988 NaN 0.816630838593886 NaN NaN 1.03290592092889 0.793771659055025 0.734146243753454 NaN 1.04385596881168 …
0.00974410864281362 NaN NaN 0.102484535860437 0.108571060121229 0.106536450416912 0.102501840712595 0.0575364504169122 0.073605669825546 0.0794326213039614 0.0456748892341798 -0.0917404272176232 -0.293809646626257 -0.272044551706094 0.0348133280514475 0.132622974677704 0.235605669825546 0.350692194086338 NaN 0.819281929325251 NaN NaN 1.0337445839128 0.805789142034092 0.757047993300207 1.282773523…
0.0518007775593439 NaN NaN 0.129870273759573 0.140847108359496 0.136856374519527 0.130865640679558 0.087856374519527 0.107837842199466 0.103884172999619 0.083819309879405 -0.0770694962002289 -0.283050963880168 -0.161523538041724 0.0807822452392829 0.167833209119451 0.269837842199466 0.38981467679939 NaN 0.817130192776034 NaN NaN 1.03796003142513 0.816479360435433 0.765977699979461 1.2812770886124…
NaN NaN NaN 0.181383476451234 0.190239672782021 0.178383476451234 0.172268433515864 0.126287607338425 0.155182151314336 0.143258846604583 NaN -0.018568588992362 -0.257702805750294 -0.135702805750294 0.12134512880611 0.219383476451234 0.294201325136898 0.407057521467685 NaN NaN NaN NaN 1.02821769914129 0.803357204248079 0.746994600234383 1.26581443107612 1.03742538976724 0.798655551893202 0.742929…
0.140775115957246 0.237666960242281 NaN 0.221504726669835 0.215829193814728 0.218540778574823 0.200739064052258 0.156775115957246 0.174829193814728 0.170594856432305 0.178630908337293 0.027009453339669 -0.226296987852731 -0.104278961900236 0.158027479292163 0.259648934289787 0.315468674764846 0.413847219767222 0.223666960242281 0.813203218249644 1.5024559837934 NaN 1.02810564088888 0.810037542131…
0.182995060266516 0.273995749531653 NaN 0.248996783429359 0.260994715633947 0.247996553674313 0.240995290021562 0.198995060266516 0.219994715633947 0.202996209041745 0.212995979286699 0.0819935668587183 -0.188004480223393 -0.0650045951009155 0.213993451981195 0.294995864409176 0.340997013184405 0.459994600756424 0.259995749531653 0.810110361864197 1.50713945203422 NaN 1.03494919930367 0.795741672…
0.22640263634221 0.300447373713567 NaN 0.296304214125226 0.298313161599497 0.290304214125226 0.28826842422814 0.231447373713567 NaN 0.249447373713567 0.265366846445125 0.162885799952863 -0.118167884892765 NaN 0.249411583816482 0.327241581805326 0.345071579794171 0.416071579794171 0.295366846445125 0.813856237270799 1.51667479408375 NaN 1.05041333652667 0.811090484926074 0.76020667784335 1.2647042…
0.271509733437988 0.350339822291992 0.354471975405545 0.330377580324436 0.333453096389323 0.324698523600206 0.318585249502875 0.281547491470432 0.295547491470432 0.299660765567762 0.306509733437988 0.261623007535319 NaN NaN 0.295490854421766 0.354169911145996 0.353056637048665 0.423962241967556 0.336377580324436 0.817992147234955 1.51076464853584 1.27984632413291 1.04764350403768 0.81785116801255…
0.297919424033992 0.367946282689328 0.378925392624067 0.349940314099253 0.356928376919104 0.360889581083619 0.348907486853843 0.309913455443918 0.323913455443918 0.333895549673694 0.332919424033992 0.293901518263768 -0.00207162308089582 NaN 0.32092240832903 0.362973141344664 0.355991047114888 0.422005968590075 0.355940314099253 0.824320691611108 1.5213676502418 1.28846370836072 1.05715099265224 0…
0.333300148624766 0.390400198166355 0.408277060269015 0.38224627579468 0.391223187438929 0.389261668031848 0.410146226253091 0.360400198166355 0.384361717573436 0.382338629217685 0.359338629217685 0.361646473961035 0.0669158381114662 0.0599158381114662 0.362300148624766 0.38524627579468 0.364 0.427 0.390315540861934 0.817910511308704 1.52395116928026 1.28468903913786 1.0532420406241 0.82570240065…
0.372581135505065 0.442671937927732 0.444381370175199 0.414526654051466 0.420708258896799 0.423562975020532 0.429853542773065 0.412744579865865 0.431889863742131 0.427053308102931 0.403599295989599 0.445762740350398 0.186234912948264 0.180233739597595 0.401599295989599 0.417562975020532 0.3642179258144 NaN 0.431599295989599 0.831112442468519 1.52811201498905 1.29500185685122 1.0639093495839 0.830…
0.40392271167317 0.478910635372103 0.464949279535518 0.44292995745381 0.458905804851676 0.453925126933383 0.475886482769968 0.452900974331249 0.479881652249542 0.483859914907621 0.435920296412957 0.486898559071036 0.252835762305486 0.300702922993747 0.433920296412957 0.447925126933383 0.375971016877439 NaN 0.463920296412957 0.844187756276151 1.53577111266513 1.30157379360397 1.06872811691975 0.84…
0.432304916608889 0.503312539524111 0.498213441626222 0.467198195795778 0.478289670778444 0.478266802032778 0.496396391591556 0.486365899930667 0.525426883252444 0.535434506167667 0.461312539524111 0.546548849896 NaN 0.422876635250555 0.463320162439333 0.478228687456667 0.375632701963444 NaN 0.486335408269778 0.853113173662276 1.54234704736798 1.31244989580873 1.0822621826833 0.848109695083391 0.…
0.472657636574811 0.544728732420737 0.526604314690367 0.493586540728886 0.516533218844442 0.51363986261333 0.548728732420737 0.534782054305181 0.58188869807407 0.592959793919995 0.502497670921479 0.618835376189625 0.482884039917027 0.539328388954062 0.505817602228144 NaN NaN NaN 0.530604314690367 0.856177811956385 1.54713960652587 1.3150700379949 1.08518181539105 0.848222145110281 0.7928670372430…
0.509749338376522 0.58567440453887 0.560849250160058 0.52692418399771 0.546549514809449 0.549699382484754 0.589699382484754 0.578899206051826 0.631974139889479 0.647248897294203 0.530649426592986 0.665974139889479 0.590347044748465 0.671347044748465 0.551749338376522 NaN NaN 0.590875992435217 0.56479929426829 0.85861967687401 1.54519573333255 1.3164799707617 1.08673568040267 0.85657604763689 0.80…
0.539355551446085 0.612381567405555 0.594277503567676 0.563234143635227 0.568338207473105 0.577242815621717 0.617320863500126 0.614268831581186 0.670407583365024 0.696398911378534 0.556442271310984 0.704485631243433 0.721650398986741 0.803005950432826 0.581277503567676 NaN 0.42298265602702 0.54698265602702 0.596277503567676 0.8508212463669 1.53492561464894 1.30677697495124 1.07881758199029 0.8544…
0.580804673181131 0.656692393202368 0.62674853319175 0.590785959851337 0.607711106532162 0.605748533191749 0.654767246521543 0.646010519808862 0.717991806479068 0.742991806479068 0.607673679872574 0.759326320127426 0.797684199681436 0.91985261964958 0.613973093149274 NaN 0.421392979925668 0.545374266595875 0.628973093149274 0.853179825013274 1.54010968440573 1.31313486649601 1.08521380236855 0.85…
0.622993798198622 0.692994663566257 0.66599423088244 0.631993942426561 0.644994519338318 0.64499423088244 0.6949940866545 NaN NaN NaN 0.642994807794196 0.724005192205804 0.885987019485489 1.01698572143404 0.664992500147171 NaN 0.441996971213281 0.56499711544122 0.679992500147172 0.849500540854771 1.53852023364926 1.30500119564961 1.07545143506799 0.843361065844469 0.788090174515806 1.279661978807…
0.656495204518909 0.718475784733854 0.701427235271215 0.661417525378688 0.670388395701105 0.677349556130995 0.733359266023522 0.727427235271216 0.802436945163743 0.834378685808577 0.678504914411437 0.743048668392984 0.901233037420663 NaN 0.700398105593633 NaN 0.456271876990774 0.581262167098246 0.707398105593633 0.850459317928916 1.53451330017416 1.3082738815784 1.07946747542794 0.845771451726665…
0.707826845796905 0.767633328695502 0.745598143767974 0.704774068405613 0.710879623188197 0.713686106086793 0.770914808115724 0.771826845796905 0.847598143767974 0.873633328695502 0.730668513623029 0.850527773912918 0.925721291014321 1.04558055130421 0.74198517797078 NaN NaN NaN 0.748791660869377 0.848183399368156 1.53375452833045 1.30646304751888 1.07900821444063 0.841778778226102 0.788696446887…
0.755053786503877 0.803627253871356 0.780304688052419 0.74912905696844 0.760928335729606 0.753154147123294 0.822827975110189 NaN NaN NaN 0.769204327433003 0.881430138826691 0.966827975110189 1.07897851603931 0.798028696349023 NaN 0.511802884955335 0.635853065265043 0.793827975110189 0.838736233412685 1.52962605923115 1.29703963938058 1.06767326018809 0.838322866570816 0.770019568788743 1.26365484…
0.79645063370095 0.828428471387788 0.831243785444776 0.793354597010584 0.797376759323745 0.798347209572863 0.855354597010583 NaN NaN NaN 0.816421083950068 0.937258560320217 0.999051712064043 1.11695567537368 0.838435858825509 NaN 0.543384146761466 0.669369371886025 0.826384146761465 0.833260589942676 1.53302481478789 1.29323411595656 1.06513555353166 0.836879113507474 0.768030597997872 1.26742281…
0.857712876709838 0.88667434283363 0.864847745276564 0.84182847833846 0.849098215471912 0.845963346905186 0.903693609771734 0.897655075895527 0.945423872638282 0.962481673452593 0.873770677524149 0.973059681595705 1.00621193631914 1.11092293224759 0.897597275081215 NaN NaN 0.71982847833846 0.878616542019319 0.848217490706805 1.54053970410907 1.30593568145112 1.07264450662702 0.836757880636809 0.7…
0.895273108600111 0.921865713848075 0.908763865160066 0.885247646428109 0.906171259912102 0.896247646428109 0.940120335568097 0.931840251676073 0.968094873396095 0.987763865160066 0.914171259912102 1.02707638651601 1.01720369737602 1.107025462172 0.929425881632124 NaN NaN 0.763324032944115 0.910865713848075 0.853196550411802 1.54834485536874 1.30887872347445 1.07497722013409 0.83676101506993 0.76…
0.944294624705267 0.955362615021867 0.938377723981111 0.933392832940356 0.951468377736578 0.9444759322162 0.983377723981111 NaN 1.01021907990904 1.01729462470527 0.959294624705267 1.0302039709498 1.02503777239811 1.108 0.984302179184889 NaN NaN 0.814521259093933 0.944370169501489 0.853810131718594 1.55548504406955 1.31311176755641 1.07762577143061 0.841078216950989 0.77219919031744 1.296846788376…
0.983874194449017 1.00376929111514 0.988839226671057 0.985874194449017 1.01403154944984 1.00810148500576 1.03354200055839 NaN 1.03978677500412 1.05661193611431 0.99901406556086 NaN 1.03005245166694 1.108 1.024891678338 1.05778677500412 NaN NaN 0.993681871670234 0.85126224264477 1.56402772709443 1.32253527934998 1.0875920638834 0.850023390305469 0.785168281871899 1.29122000392248 NaN 0.82739716839…
1.03390694114698 1.0475290490024 1.03693213395662 1.03628483329155 1.07343599014938 1.0715115685783 1.06525964048191 NaN NaN 1.09175578428915 1.05662982024096 NaN 1.03302519280964 1.108 1.07588174833734 1.10268020586023 NaN NaN 1.03298251957589 0.854537043634701 1.5639833881999 1.32226093058853 1.08820928532877 0.849284236562311 0.78206630345214 1.29372415929099 NaN NaN 0.782891084836241 0.852076…
1.05383992921985 1.0685540021012 1.07331535504222 1.08493382480718 1.12794618349729 1.12301713810924 1.08585129275985 1.06773843316359 1.08817145551809 1.09977870494565 1.08032671858222 1.0955511386555 1.0305306121371 1.10200156250946 1.08987061204975 1.13915159006679 NaN 0.957018647489824 1.07139206302547 0.846337375966663 1.56731884010511 1.32195781464289 1.06784321507371 0.839885418308266 0.78…
1.09176550462281 1.11753280040963 1.10802111852362 1.13185779201826 1.1772790168523 1.17973038105144 1.12301413525527 1.09375440680591 1.13081393274841 1.13074434736532 1.11734224199282 1.10180445737693 1.03398952520889 1.10205661848884 1.13009170332634 1.21099871521456 1.02892502862044 1.07601413547808 1.10155250394028 0.863470099311801 1.56670516109028 1.32451132240179 1.07660002635203 0.841748…
1.13099859832757 1.14499843528832 1.16049752333423 1.1759978503136 1.24299701997924 1.24299695199617 1.14949898045414 1.10900084547248 1.17249883005057 1.19599586206491 1.16049848943454 1.11749911561951 1.0334998231239 1.10499974150418 1.18199673320914 1.26249707482614 1.12898889291106 1.17949642357001 1.12999893964428 0.866064728118471 1.56215963393071 1.32306984388011 1.07635488988892 0.8447198…
1.15236893840731 1.17248778995793 1.1914030012821 1.22140560838852 1.28997517932403 1.28997648287724 1.19822313713752 1.1401521774031 1.18871016121449 1.23535366427997 1.18190937741542 1.12872458232346 1.0365543531952 1.10898478225969 1.18632849939921 1.31769414684284 1.23405246202674 1.30561551519622 1.18120103312002 0.858931757256231 1.54635361213394 1.31564142947878 1.06872523289747 0.83829972…
1.19192185628093 1.22480090187292 1.2350464532948 1.26502789437148 1.34119792447446 1.34121562631406 1.22352789437148 1.15620970937575 1.25851844687532 1.22063365729206 1.22582756176778 1.15296829982569 1.04264337020813 1.1077489797568 1.22155519707913 1.33957589871178 1.34614644065025 1.42550784530167 1.20409381482231 0.862657086581964 1.56031870046363 1.32069290511491 1.07993562131219 0.8516135…
1.23933552952621 1.26587125031771 1.28881902135011 1.31782477766123 1.40278879301502 1.40377851608851 1.27632477766123 1.2178509514766 1.2849361220614 1.25292192696393 1.26835640000488 1.17693073514687 1.04997886566663 1.12046585349395 1.27581331780993 1.39481886303728 1.45660947222839 1.55454643862486 1.26030971626462 0.853288146085113 1.55769270849073 1.31720164022609 1.07479152003188 0.8507588…
1.28344214420333 1.28899634311598 1.31552096323175 1.35699937000963 1.44501080477351 1.45009974760223 1.31540740028726 1.25148255426919 1.3201969609262 NaN 1.29200666544466 1.19023823291197 1.05154860207873 1.1205190579398 1.29401158946781 1.41257242833369 1.53959402155581 1.64170521308843 1.29639516350011 0.855159210403317 1.5295666879984 1.30508303339315 1.07152795510576 0.851224781989534 0.797…
1.32069905289359 1.34588497534745 1.37465126108094 1.41245211795461 1.50188413938508 1.51719913648982 1.36171915605424 1.30099541733667 1.39053102586495 NaN 1.3502093134645 1.22053144384613 1.05730102406614 1.12298039841677 1.35269905289359 1.47699107033236 1.60734014363636 1.71969208680917 1.34284619016217 0.839133641689145 1.54660597425666 1.30649800990899 1.07814189710854 0.858380473383099 0.7…
1.35675992707998 1.39113499879825 1.40816013740612 1.46101044701257 1.55419648778417 1.57307185363999 1.39853547973093 1.35099879991882 1.44309747913447 NaN 1.38683462520797 1.27329683493766 1.07293606655312 1.12203742553976 1.38869761000788 1.52765997268909 1.62476151992376 1.72952512684237 1.386172400807 0.824801738490307 1.54312432695108 1.30182232896444 1.04217832661851 0.855246935123043 0.79…
1.40404198347557 1.42254837647971 1.44954370347228 1.48498657309837 1.60120590248977 1.57855132949042 1.43738921962141 1.39253797618007 1.515359396818 NaN 1.43655692725834 1.31583655913937 1.10535829332828 1.16403985008741 1.43254579648463 1.56206098375877 1.63983036925079 1.74180656643588 1.4239915543593 0.83577306029816 1.54311961821197 1.30387064012834 1.05854970637327 0.85291482800071 0.78536…
1.46547922753515 1.48208284370492 1.50934104539057 1.53930407649571 1.62897954526284 1.63900102658964 NaN NaN 1.55722629428142 NaN 1.49961977327094 1.40943100468208 1.18160799361142 NaN 1.49428276278136 1.6236962578125 1.67725614027393 1.77460076723843 1.47911369250643 0.834949283988976 1.54938719395001 1.29715395583718 1.06183695376888 0.869956547512323 0.793454609321872 NaN NaN 0.84345561624445…
1.55175198313673 1.55375649253425 1.56473845494419 1.58284192516592 1.68573845494419 1.70081060530441 NaN NaN 1.66855356964612 NaN 1.57276551132927 1.48524955124371 1.2168376616895 NaN 1.57774747373922 1.68728675170276 1.69095284094304 1.77998158731697 1.54677002072679 0.861378692274721 1.57007448767255 1.29785492610577 1.06035880042961 0.840784425139891 0.791548499392288 NaN NaN 0.89892565682780…
1.59150735273365 1.5854690619613 1.59935418964424 1.60952813298731 1.68650728779806 1.70194760688065 NaN NaN NaN NaN 1.60850735273365 1.54999348227982 1.26557288600703 1.38006405769516 1.60353770568039 1.68439411528408 1.69510021644866 1.78153602977956 1.58443077118894 0.858209295268718 1.57609498472896 1.30033164121493 1.06823411708179 0.849638445931773 0.798629586042936 NaN NaN NaN NaN 0.856588…
1.62292554995337 1.61542407612924 1.63603671085387 1.66310107939769 1.73747139058608 1.7469322119113 1.63070521614594 NaN NaN NaN 1.64890713967528 1.65067130096518 1.36041043229188 1.4853712536171 1.65835728203733 1.72376629207316 1.70505788371769 1.78507599923095 1.61812132569422 0.836266539382014 1.551251422409 1.30041594778891 1.05306436346649 0.825962986714114 0.780536555789377 1.306058378528…
1.66998902198976 1.6624896318364 1.66349491749508 1.69349153279806 1.76149482099223 1.76899553251209 1.66598719264253 1.6519807889638 1.71700747095852 1.6940227686355 1.69498888987238 1.70998420908266 1.42898501212768 1.55397509680492 1.70199014518019 1.73749831253283 1.70799929862819 1.7889995527149 1.64999478020733 0.8531966179707 1.56549112058312 1.31250792601852 1.05017421937314 0.82552851358…
1.69311023717682 1.68368228052984 1.68704687550471 1.71638466465858 1.7749780371993 1.78991837157848 1.70753253375775 1.70364518512958 1.7447168723662 1.7297066313324 1.71658677129071 1.76765689917445 1.52498501691799 1.58464883566246 1.72719550538213 1.72150181065634 1.70903918355321 1.78987710759437 1.68311535769372 0.858798149384903 1.56880452208731 1.31864566437113 1.06286091246753 0.83395378…
1.75442422033055 1.75194351942371 1.74201968802778 1.76067546826065 1.83334738367691 1.84948247732904 1.78068337060065 1.7665374968565 1.81455669317281 1.79871026370324 1.77537622953979 1.83325220213743 1.61620757637492 1.70319506055437 1.79693397265399 1.77067187107063 1.71334717812319 1.77780803683696 1.74508754318442 0.865449077457767 1.57343727869077 1.326011798274 1.09511689679638 0.86248105…
1.82105604114928 1.81703089731239 NaN 1.7956034520853 1.85157830824842 1.87452802057464 1.83933262335505 1.79393424779774 1.8429318995048 1.8349131131613 1.82795546580173 1.92240805486571 1.72872994631215 1.81615469740887 1.85905604114928 1.80491780974718 1.69899060682825 1.76802348292938 1.80693032196484 0.883430093770161 1.59728671636515 NaN 1.09752187513809 0.861014023013902 0.80410298102502 1…
1.8022855096925 1.79947924841242 1.81505098387366 1.81112236129679 NaN NaN 1.85840787098929 1.86138747743983 1.92455062583554 1.9266322000334 1.82324472259358 1.94858121615974 1.85322361296788 1.94142754846252 1.84535688711563 1.81068318390706 NaN 1.83979534842912 1.81417334517045 0.82875109643632 1.52114982269802 1.30424582103943 1.00444387276486 NaN NaN 1.28765115543949 1.0489750912266 0.828365…
1.8310185043029 1.84699891768169 1.82119478389379 1.82345049228782 1.87237214580298 1.88252883877266 1.89876387822718 1.89976387822718 1.979214370515 1.98923395713621 1.84807726416653 2.00566594512113 1.97440915440879 2.08268336710573 1.88082263809081 1.87717627959089 NaN 1.91747007890903 1.83219478389379 0.859763698762747 1.5589122411138 1.31724686509169 1.0465615669297 0.82277315550576 0.776674…
1.88199724714789 1.89699730008735 1.88099677069271 1.84599878239233 1.89099899415019 1.90899857063448 1.93699793536091 1.93799793536091 2.03999671775325 2.05099666481379 1.9019970883295 2.03899820005823 2.09499348844596 2.21699274729347 1.92199777654252 1.88599952354483 NaN 1.94099872945287 1.89199677069271 0.851940422456921 1.55502021016967 1.30808049498399 1.04663999576484 0.821930045527939 0.7…
1.93337437947025 1.94246544474679 1.95621248564528 1.91118213055309 1.9570505918203 1.95616189382497 1.98445532638273 1.99840473456243 2.10439461619837 2.11652615493116 1.955333906014 2.10613153873279 2.18092077112953 2.30992077112953 1.97538449783431 1.9282327223734 NaN NaN 1.94636426110619 0.849639272635215 1.54541669150294 1.3009438106175 1.05174264415732 0.827774347098786 0.762788883182193 1.…
1.97097468088294 1.98872126385337 1.97832556600079 1.93013062982421 1.96303316173591 1.97262379576508 2.02997468088294 2.03897468088294 2.14416961705952 2.1689941745006 1.98899417450059 NaN 2.27158480852976 2.4005653149121 2.01403316173591 1.95203316173591 1.78525341702956 1.9302339234119 1.98309164258889 0.842315312497405 1.53491661879565 1.29921886620815 1.04120705578616 0.81643485323322 0.7509…
2.01986272237948 2.02489841456081 2.04481330243609 1.9868407579602 2.01485448572225 2.00391214232287 2.07886272237948 2.08786272237948 2.20283526685537 2.21885997682707 2.03885997682707 NaN 2.30091763342769 2.4289203789801 2.06585448572225 2.00385448572225 1.79796430781866 1.94196705337107 2.03784624906502 0.82201699766804 1.51518540524764 1.29213987779945 1.03955463998357 0.815173541762609 0.753…
2.0656393078783 2.05384585350052 2.0608360179947 2.00284585350052 2.01869832091322 2.0095901303492 2.13132457169206 2.12946226877354 2.24336391371534 2.26342292675026 NaN NaN 2.34813769708148 2.4890983550582 NaN 2.05804256361692 1.79710157665184 1.9420819056402 2.07369832091322 0.818654090160263 1.50868602504549 1.29063108019839 1.03376918606534 0.808189087710287 0.738838653537873 1.2737156299180…
2.13122540377644 2.14005034609409 2.14616705121566 2.08932265804441 2.09028375633722 2.07040046145879 2.16508924780128 2.17689473926534 2.28085583755815 2.30664187816861 2.15428375633722 NaN 2.3623306645111 2.49909725426797 2.17214760036206 2.16321395938954 1.90805835256078 2.05107780341438 2.14506979694769 0.833143855791517 1.52242921065959 1.2936658578686 1.02378766635798 0.798187551914114 0.74…
2.19294926298773 2.19295651113234 2.20495167903593 2.15594523624072 2.15494684693953 2.14094201484312 2.21995490043354 2.22196295392755 2.32396456462635 2.33897342346976 2.21894684693953 2.34795087368653 2.37898630906018 2.50399597325299 2.22995248438533 2.17399114115659 1.9109975839518 2.0549967786024 2.19895570578294 0.832330668440003 1.52490796246602 1.2889238978911 1.03223305788816 0.80612347…
2.22253206332319 2.21760368723208 2.22066507915399 2.1687264710759 2.1687878629978 2.15668554312796 2.24849113537525 2.25153206332319 2.3523274235835 2.37021487172667 2.24357299127113 2.36127626364858 2.38303069596095 2.504 2.26152183133621 2.23774693504986 NaN NaN 2.21866507915399 0.837910027347245 1.52930121462941 1.29157847934017 1.0358459618997 0.809493506222819 0.75199594162156 1.30142118728…
2.27481757581416 2.2770122367223 2.28593437235904 2.24014849935799 2.24605116890393 2.22412903326718 2.2970122367223 2.30381757581416 2.38433092354383 2.3914282539979 2.29979810972335 2.38848665227034 2.386 2.50396106781837 2.31275917754172 2.31109010108555 NaN NaN 2.28379810972335 0.838904916596241 1.53627331486868 1.29917603448815 1.03735106781837 0.810752308077507 0.756296924232521 1.307365695…
2.31589353112384 2.32786818139142 2.33287832128439 2.29785043657872 2.29886311144493 2.28085297155197 2.34786818139142 2.34489353112384 2.40095690545489 2.41294423058868 2.33989606609708 2.41293662566895 2.386 2.50200506994648 2.35090113604356 2.36585804149845 NaN NaN 2.32389606609708 0.84015675523425 1.54045915031452 1.29947921415829 1.03539506994648 0.808356210684443 0.749108632053328 1.3086566…
2.35544182748719 2.36161855848206 2.37058910331625 2.34171674236811 2.37163819525927 2.35472656075671 2.38935346198975 2.38337309876696 2.44819636777208 2.44828473326952 2.37351055620742 2.43913745744046 2.38603927355442 2.50098036322279 2.39835346198975 2.44627491488092 NaN NaN 2.36653019298463 0.83640327469174 1.5281531918401 1.30165841487731 1.02803838594043 0.800728969932998 0.761281929630088…
2.40073167551429 2.42488571246467 2.43088571246467 2.41490496708347 2.43719378636542 2.42929005945941 2.42580869398948 2.42148136546993 2.46886645784587 2.47761614780151 2.42580869398948 2.45321180080677 2.39007701847519 2.49882670843083 2.43478943937068 2.47542484179099 2.27427080484061 2.30217577192408 2.42071242089549 0.845871037141587 1.55886497487777 1.32065653416862 1.06539159585881 0.83122…
2.43798602961721 2.46998308848399 2.47598308848399 2.46098272084234 2.49797720621756 2.49497536800929 2.4669845590506 2.44599080895869 2.51298345612565 2.50898823546713 2.4669845590506 2.46399595594182 2.39399852943339 2.49000330877487 2.47498492669225 2.54797279451773 2.33897573565095 2.41295845649329 2.45698639725886 0.848978834575962 1.56573742283202 1.3204800661755 1.0756561507919 0.848553500…
2.47640620590136 2.49763407750456 2.51062417004355 2.49972324465364 2.5586836148096 2.55988176402977 2.51630713129127 2.49230713129127 2.54031703875228 2.54929722383026 2.50449537305043 2.47914861191513 2.39404953730504 2.49006935222706 2.51830713129127 2.60462417004355 2.45837713708021 2.53438704454122 2.50542602082337 0.839812628224813 1.54840487975804 1.31523082527497 1.07375995321034 0.850850…
2.51748548082813 2.56164083469313 2.57348548082813 2.57271851162563 2.62814573475438 2.64899038088938 2.54797096165625 2.5235437385275 2.57248548082813 NaN 2.554466061595 2.49425245003063 2.399 2.4969223230675 2.5495437385275 2.66767967315938 2.59834972720814 2.67554391953939 2.54860199622688 0.848047862074237 1.56788679673159 1.32031427223129 1.08185059162759 0.848367999898077 0.795393591653069 …
2.54194665018962 2.5939295782503 2.59794665018962 2.60892104228064 2.68587409444751 2.69889116638683 2.59689330037925 2.55094024821238 2.59694665018962 NaN 2.57794878418204 2.5069722580986 2.399 2.49300853596966 2.57694024821238 2.70192531026547 2.71674178691778 2.80372044699362 2.57893384623513 0.846932432751353 1.56822925310265 1.32052953052167 1.08691894591929 0.869932966807172 0.7950707042174…
2.59338293247382 2.63157957347389 2.65643468010542 2.67245537915805 2.76056922394757 2.76971411731604 2.64933118484222 2.60446572868437 2.64724838863167 NaN 2.62434153436854 2.52816559242111 2.40309314573687 2.48998965047368 2.6283208353159 2.76039328200014 2.833745165895 2.92198320500034 2.6294243305791 0.824355862027921 1.53419605906902 1.30481661190897 1.07187227873424 0.85601632867583 0.78894…
2.63105214773207 2.68785362929206 2.69879407376005 2.71709185142007 2.81607199957607 2.83909185142007 2.68187348113606 2.64969481454005 NaN NaN 2.65805214773207 2.54465511085204 2.41209925922001 2.489059555532 2.66013155510807 2.79899259220006 2.90631022170408 3.0175285919881 2.67091318482406 0.831509549669354 1.55385791409072 1.31012994670623 1.07959984598135 0.867032601523953 0.796055878543876 …
2.68301052965717 2.73001077453292 2.73801199891166 2.77100857065119 2.86901273353891 2.89301224378741 2.72501126428442 2.68400906040268 NaN NaN 2.71001101940867 2.5770075911482 2.41700171413024 2.49200073462724 2.71600955015418 2.84801199891166 2.9710066116452 3.09300489751496 2.71600979502993 0.826548956829313 1.55177944658081 1.30518851850172 1.07268052893162 0.861727592871395 0.792889483312171…
2.72641585308634 2.77430389264002 2.78727990111581 2.80638386438739 2.92135187568844 2.94335187568844 2.77138386438739 2.72141585308634 NaN NaN 2.75541585308634 2.60845583896003 2.42414394914527 2.49503198869895 2.75542385026108 2.89741585308634 2.99817593784422 3.11314394914527 2.75632788416423 0.822266088447535 1.54948321299621 1.29915007644017 1.07478042104821 0.851934547794865 0.7907799200282…
2.77909525371754 2.81307603874004 2.82303760878504 2.85476859910003 2.96569173919003 2.98773016914503 2.81994153389753 NaN NaN NaN 2.80803760878504 2.66601839380754 2.44280702905503 2.49936508457251 2.80909525371754 2.94973016914503 3.02076859910003 3.13153801937002 2.79797996385254 0.819205846610247 1.5449545869595 1.30026972245255 1.06729373296272 0.8562100082117 0.790724268353548 1.30117397438…
2.83475121784037 2.86775558243966 2.87576431163825 2.89382541602833 3.0008428744255 3.02483414522691 2.86778613463471 NaN NaN NaN 2.86076431163825 2.71776867623754 2.48381668682975 2.51791707261346 2.86475121784037 2.98683414522692 3.05982541602833 3.15887779121983 2.84777740543612 0.814421386536529 1.54671214372128 1.2936495919832 1.06240186664245 0.855702269591632 0.788400387746314 1.2932454405…
2.88248656454389 2.88044151227131 2.91036942863517 2.93630635545356 3.03825229272646 3.04735140772614 2.93031536590808 NaN NaN NaN 2.90649557499841 2.81384698272455 2.52370281545228 2.5356037004526 2.91449557499841 3.03012614636323 3.06300901045452 3.16304505227258 2.88348656454389 0.800671821345062 1.52647911499968 1.28523343680882 1.05461378599541 0.847663689472812 0.788717032968063 1.267474894…
2.93686360020639 2.9301103431225 2.95174022874834 2.97054635931425 3.06668735526631 3.08652873482024 2.96561685729028 NaN NaN NaN 2.96196934717044 2.9085509554727 2.60230421255659 2.60314559211052 2.96982835121838 3.04458160830226 3.06405287348202 3.168 2.9376697307723 0.814396581873968 1.53777690360506 1.29468124096278 1.05627469709581 0.844694214675766 0.792731662924834 1.28810397656005 NaN NaN…
2.98492416043596 2.99190249198909 2.99293499465939 3.00095201986765 3.10493963789801 3.11595356761385 2.99994582888283 NaN NaN NaN 3.01591487395873 2.99486379833397 NaN 2.66689939649668 3.01592725592837 3.07694892437524 3.06699535676139 3.168 2.97494118564421 0.832571320262823 1.55986514475547 1.30977618018591 1.06432729300366 0.840476655308681 0.789485123039938 1.3044641835933 NaN NaN NaN 0.8329…
3.02037126238333 3.03029700990667 3.02729700990667 3.04918975632926 3.11721450715481 3.13720625687963 3.04128875963148 NaN NaN NaN 3.04837126238333 3.06739601320889 2.7498332777937 2.7709487816463 3.05434651155778 3.09630526018185 3.07002475082556 3.16790924697296 3.01435476183296 0.841557270744433 1.568448130106 1.31284598836683 1.0652823925798 0.842653767457289 0.786581010532426 1.3211493504802…
3.06580611211914 3.06694630553117 3.0635958220011 3.07270096706012 3.14343810441258 3.16240305605957 3.07687620882515 3.07070096706012 3.09601640223718 3.09885868464865 3.09384116047215 3.1161565956492 2.85198023194485 2.88797911000552 3.09680611211914 3.13375353958963 3.07291237911748 3.157 3.05784116047215 0.853426468457386 1.57788468665008 1.31623794465873 1.06554476518584 0.833535738100673 0.…
3.11084030873879 3.11981253634553 3.09688196732867 3.11186113803373 3.16791321127108 3.18492015436939 3.12582642254216 3.10986113803373 3.15279865014891 3.14682989409132 3.14083336564047 3.18077087775565 2.96260771494528 3.05440983664335 3.14184030873879 3.17585072338626 3.06801735774578 3.157 3.10483336564047 0.863285041499991 1.58038114754965 1.33120692001339 1.06413499903079 0.836090939256701 …
3.14124570100086 3.14189776783783 3.14976621318324 3.15566932674935 3.19513127796726 3.2121066633484 3.16579718394619 3.16530878948505 3.21243485826654 3.21249229237722 3.17571968284087 3.27746481036258 3.12631815316973 3.19533696501915 3.17571302990496 3.16656591567095 NaN 3.16027076080747 3.14183270233335 0.84094923686443 1.53587625532753 1.30220236051839 1.03740293963047 0.836354502735121 0.78…
3.16883078010041 3.19268735486777 3.18412465448284 3.17709282946295 3.21155865507654 3.22553939110838 3.20481502490102 3.20540057812604 3.2842702688757 3.28108018192846 3.19384645519664 3.33740530162965 3.23260777028348 3.3044766098724 3.20328990279757 3.17609303283075 NaN 3.19398246237598 3.18425071505698 0.83142479871364 1.55114581200423 1.31282773385164 1.03929955085072 0.835677478420698 0.786…
3.21143466129722 3.23143520249416 3.21894218274136 3.2109429490685 3.23995570060897 3.25295722817418 3.25042407454452 3.25591578422871 3.32593214227468 3.3423970235421 3.23993760767934 3.38741741799768 3.35080298734525 3.44476470218943 3.24892255206838 3.23490453989717 NaN 3.2439220941744 3.22742691472288 0.845855125194433 1.55000696337264 1.30958572607945 1.04682660128961 0.835040992917385 0.775…
3.25627136727409 3.27727659941341 3.26486226343952 3.23421878240973 3.26523687658086 3.27719603579105 3.2939089762666 3.29689672402966 3.3889272021733 3.3999232197268 3.2777571238139 3.43720453894954 3.46466367222425 3.55734171547666 3.28479188930147 3.25124908739151 3.12708984973757 3.17572696605849 3.26534980793763 0.839482292661483 1.54806595083108 1.30571228064409 1.03599797470476 0.825269882…
3.2962323117975 3.31725435384062 3.31566866869808 3.26525848759215 3.3079953702553 3.30937800228111 3.3516110875079 3.35334775161399 3.44996511958818 3.46007863124695 3.31565682231573 3.46639072595577 3.55681225745088 3.67434421771865 3.32683590523163 3.24016067863114 3.13833721963806 3.26417852804368 3.31576399462915 0.827428026098093 1.5440293811144 1.29893480253498 1.03587161577095 0.804458343…
3.33637517250294 3.35887396255247 3.35238662619017 3.30737583041183 3.33491331617128 3.32993400328799 3.38539858503106 3.39985584809194 3.50283516097523 3.51931719926994 3.35189020915365 3.51383505510789 3.63360923463309 3.74625402174517 3.37285943105541 3.27638748374223 3.15492451123594 3.2729600353602 3.35736714902393 0.817960838560907 1.52546286855894 1.2883039292158 1.02516385304515 0.7951470…
3.38492159588168 3.40443032153536 3.40476433349223 3.34727894518221 3.36521333353415 3.35870142977211 3.44074722067587 3.44377698317011 3.55520562335345 3.57330180616717 3.40242125739069 3.5553083064299 3.68207656887098 3.80258454860882 3.4139251814149 3.30885970763454 3.15901677432537 3.48838143873833 3.40629761258583 0.812137273961594 1.51036079156499 1.27789635987755 1.01173661975386 0.7782813…
3.44451399228169 3.46517659126707 3.44098879607264 3.38800518031989 3.39441754314973 3.3872609247423 3.47457188987153 3.4833742405693 3.58439186449289 3.61521183911425 3.4615036658628 3.60866970909647 3.69498520746025 3.81413501081078 3.47499561112955 3.3624792268823 3.1615167362784 3.48586949582436 3.4479470079493 0.820754051173694 1.53342957098806 1.2841260644498 1.01505998509627 0.781630036140…
3.49844756063595 3.50096802973908 3.49394329933108 3.44144835066714 3.44344903544387 3.42795720874356 3.531939109734 3.52995356973654 3.63195198967416 3.65296486961432 3.51494718239369 3.65645227189087 3.72097214762837 3.84845871709815 3.5279485565616 3.41494350522554 3.18798888169892 3.30495099711748 3.4984490018972 0.82599151573596 1.53291984612411 1.28216531537891 1.01584441939007 0.7865729711…
3.54686937542261 3.55084829801568 3.53740577474262 3.49142088928271 3.48794515549606 3.47489571220743 3.57489666454397 3.56789364163595 3.65690871470144 3.68769375643536 3.56634415687272 3.70223218485225 3.7320716389305 3.83647473997552 3.57636738780033 3.4715025907484 3.23527280826443 NaN 3.53687546271324 0.831167586429024 1.5362934885242 1.29152531029174 1.01802383253621 0.788129578689168 0.738…
3.59429775987169 3.59278324215468 3.58776149306239 3.54434773567541 3.54312347020415 3.52360912522495 3.62462417541389 3.61708680937284 3.7092000759527 3.71293908042517 3.61035751098981 3.73029939157537 3.74161493257143 3.83397524372162 3.62279885910344 3.53604810213727 3.26274292389401 3.38307528458343 3.58429712388691 0.83188906660109 1.54875378851922 1.30399276001523 1.0175779553996 0.78647834…
3.6373916767943 3.63639802118502 3.62939828322172 3.59038570991325 3.60535261337622 3.58485385915976 3.6584154954639 3.648920773944 3.71947103386865 3.73694133048178 3.65688425094758 3.74696098543649 3.74798493512444 3.83300459007915 3.66639300474162 3.59486505566633 3.29988911860878 3.43683951377586 3.62789356212422 0.830794547931269 1.55243211778792 1.3037282392928 1.01670589349996 0.7845134446…
3.67243347840813 3.65999621972934 3.67937171868878 3.64991614190424 3.665497380102 3.64853011184303 3.71181618418522 3.69431832615973 3.76560598222705 3.76322073305993 3.68896679033549 3.77565274812479 3.753 3.83647077131391 3.7038333419183 3.75676439731825 3.4455470030575 3.56669894835125 3.67086315079072 0.822258347166235 1.54481230137918 1.29082399847643 1.02285457700292 0.789847287349392 0.74…
3.72668108581155 3.72418543970094 3.72576592919269 3.70292946621831 3.72811787364816 3.71574168275411 3.7484634540881 3.73114005278189 3.7792518338721 3.79109058343102 3.74670056867396 3.79682119577215 3.75308228533902 3.83136568726799 3.74625618776149 3.79652301737824 3.49968190018426 3.63575983163389 3.71720236452123 0.833014016475227 1.56379953169176 1.31554553527911 1.03560919364544 0.8022122…
3.76397159407399 3.76196915945565 3.76796572161654 3.7544556081145 3.78994785422507 3.78444188175997 3.77397942296916 3.7674620056121 3.82046818123679 3.82446617165095 3.78497154407016 3.81399028967285 3.75749736536637 3.8235100384963 3.78796574661845 3.85394486642037 3.53399824986617 3.67399804985087 3.75547234727564 0.83640611642749 1.56880039185684 1.31473080454838 1.04178647671598 0.809420347…
3.80628151487803 3.79794981412664 3.81334419707991 3.80741208589937 3.85402592700712 3.85406302975607 3.81915791696108 3.79680313867004 3.85522830769382 3.85976603592109 3.82730567153094 3.82909631387245 3.7610175272353 3.82463327572562 3.82924899326834 3.89397476810125 3.70923073447397 3.78974536805628 3.79785318751503 0.842363755567 1.56183565128311 1.31393386057702 1.05104834040788 0.819466846…
3.84229621894367 3.85310660820016 3.85740651980651 3.85959150034798 3.9211954747619 3.92574021844284 3.84459367948762 3.83060972487918 3.89746531635516 3.89271814677131 3.8662932849885 3.84199983773842 3.76355322491527 3.84440248994235 3.86172525238998 3.95398381280912 3.80767374029186 3.86723326730182 3.84131735307583 0.846925876765594 1.56997216621438 1.31589978003262 1.05515335908176 0.8273332…
3.88690315633304 3.88642359618859 3.90738657177482 3.92036576632375 3.98684940491599 3.99434571102941 3.88093991966499 3.86793829587215 3.92595291000769 3.93190855471783 3.91040220199155 3.86793106466712 3.76649336238358 3.83800819966957 3.91092205794377 4.00837749846914 3.92823080145647 4.01514706676896 3.88689976630229 0.843802935230292 1.56834152315197 1.3171548806448 1.06130899017893 0.834783…
3.90625417063108 3.90736915258324 3.95326022231278 3.99223601558601 4.05933284249309 4.05844782444524 3.9332420672677 3.90018760213247 3.976078671862 3.96718760213247 3.93829048072124 3.86412708531554 3.77403025840846 3.84499394831831 3.93423601558601 4.07828442903955 4.06970199507633 4.15877461525664 3.91425417063108 0.820693526316576 1.51797067214894 1.28015139511876 1.05114389264945 0.82766304…
3.94838966031214 3.96846759237457 3.99668580214937 4.03182607986174 4.11499753039909 4.13296635757411 3.973545524437 3.9316546293244 3.99005987604903 NaN 3.98640524672463 3.88535848748717 3.7791091048874 3.84415586412486 3.97342083313711 4.12557669726197 4.1864183635362 4.28758981407354 3.95668580214937 0.826121132752822 1.54428986114381 1.29352732561387 1.06979155095318 0.852529264015123 0.78225…
3.97296770445 3.99796124534 4.039943159832 4.08393153343401 4.17791732339201 4.19391990703601 4.00795478623 3.972945743476 4.05691215610401 NaN 4.011966412628 3.907970288094 3.785990957246 3.85398708178 3.999965120806 4.161952202586 4.27588244419801 4.38786823415601 3.999943159832 0.821146536619319 1.539865813199 1.29398939284366 1.0661048443325 0.835452438948138 0.775438952326459 1.2796370934005…
4.03421065949606 4.0492287160243 4.09327084792351 4.13432501750822 4.2263370551937 4.25231297982273 4.06333103635096 NaN 4.06343937552036 NaN 4.06623473486704 3.93821667833881 3.79006620727019 3.85398796231451 4.06221065949607 4.20042733783488 4.3374032624639 4.46525279139528 4.046282885609 0.812513586001394 1.53016348220775 1.28710226185599 1.05193911461568 0.838721221210637 0.776130610605318 1.…
4.07007907953138 4.08788581155561 4.13883749456167 4.1886442265859 4.28272475490914 4.30478917756773 4.11857980392731 4.05285360022631 4.13635432462224 NaN 4.10606297386673 3.9749502342142 3.80154759259801 3.85219326797577 4.09807907953138 4.27188581155561 4.40403221132929 4.50732211329295 4.09378917756773 0.806485504901817 1.53215324672968 1.28076305838674 1.04835696721001 0.835511769933569 0.77…
4.13588865020642 4.14190859345303 4.18991357926468 4.22793352251129 4.3269252128252 4.35291856507633 4.15394017026016 4.10491191732746 4.15796343738121 NaN 4.17089031214363 4.03290194570416 3.8349434941346 3.86398005675339 4.16388865020642 4.32590859345303 4.40599667612556 4.52696676125565 4.14191856507633 0.805601495743496 1.5177144304771 1.27424103526313 1.04024372760142 0.828911168218103 0.774…
4.1933210112641 4.16841186350866 4.24022410220324 4.2841635340402 4.3801635340402 4.39124832946846 4.20819381812172 NaN NaN NaN 4.22136946579453 4.09346031803909 3.84529678399889 3.87136946579454 4.22529678399889 4.36527861354998 4.43113324995868 4.53510902269347 4.19423621583585 0.786166338935 1.50379538038777 1.27064701340072 1.02621992692564 0.8163539244244 0.76824275683283 1.26955385993059 Na…
4.24702324016362 4.23664169298397 4.27786715268103 4.31190183878828 4.40784980962741 4.43264169298397 4.2410926123781 4.21200589711 NaN NaN 4.28305792627086 4.17063024704034 3.89545681650414 3.93498300522276 4.27505792627086 4.411502948555 4.45324280275069 4.55312140137535 4.23395386794914 0.80857884844011 1.53914294831912 1.27523227201079 1.02958209161473 0.820322317050834 0.760648342079557 1.30…
4.3049053627296 4.27294065120331 4.32691979892339 4.36291659088033 4.45592140294493 4.46894065120331 4.30289894664347 4.26890696675114 NaN NaN 4.34290215468654 4.26284922197598 3.9778652621913 4.10372410829647 4.33490215468654 4.43995348337557 4.46697754369855 4.55998877184927 4.28791177881573 0.810776406991768 1.53930972731634 1.28384591669095 1.03479148264566 0.822716086187462 0.769605355283411…
4.36225443684108 4.32830648074039 4.36423708887464 4.389277567463 4.47915613169794 4.49714456638698 NaN NaN NaN NaN 4.39726021949656 4.35543948181642 NaN NaN 4.39521395825273 4.46412143576506 4.47501734796644 4.55897686937808 4.33921974090821 0.825674456638698 1.53964619143534 1.2887811565311 1.03567028114482 0.820768356892592 0.776999942173445 NaN NaN NaN NaN 0.822894927239094 0.494298903206309 …
4.40677199137904 4.38157488719716 4.40573914068206 4.43745990975773 4.50641063371226 4.52236135766679 4.38790339416696 NaN NaN NaN 4.4426734392881 4.43216619974281 4.12149470671261 4.11708601925826 4.43285411812149 4.48549276045471 4.478 4.555 4.37787054346998 0.828213218129108 1.54249750818229 1.28911337382974 1.03231515024577 0.810168685972121 0.77681309899676 1.30572683790175 NaN NaN NaN 0.828…
4.45292440235083 4.41594370387828 4.44992761927207 4.46495496310262 4.53095978848448 4.54396461386634 4.44191153466586 NaN NaN NaN 4.48293405311455 4.50188579929593 4.21085363008352 4.24179572550117 4.48391636004772 4.51495174618138 4.478 4.555 4.4299147515871 0.831394788587589 1.54653338922685 1.29708693929976 1.03441655789427 0.81009012867685 0.766237323120885 1.2941789154969 NaN NaN NaN 0.8322…
4.48628045691341 4.46234142580763 4.47729874758168 4.4951646160144 4.56111584089902 4.56615851912497 4.49817680979324 NaN 4.51340849159128 4.51939629781243 4.50529265069226 4.56239629781243 4.31573772362006 4.36500598675463 4.53118900357208 4.54907316267307 4.48502438755769 4.49518900357208 4.47223777868746 0.826161514310225 1.52649912991526 1.29022932163273 1.03212145774672 0.808212312412589 0.7…
4.5323854225914 4.51857813388709 4.52638542259139 4.52257813388709 4.58049783751389 4.59244965968996 4.52789931937992 4.52094749720385 4.58102779357705 4.58504385285169 4.55340148186604 4.62822050487275 NaN 4.53062198673879 4.56261025243638 4.56125694839426 4.48991537865456 4.52715626777418 4.51167448953494 0.841113403291254 1.55081883260105 1.3015839591628 1.040521402085 0.815094743689091 0.7635…
4.55596011162615 4.55394016743923 4.54996011162615 4.55794016743923 4.61094847751711 4.61995346356384 4.58290692712769 4.57890194108096 4.64389363100307 4.6488919689875 4.57795844961058 4.70287368681615 NaN 4.62983213642673 4.59993684340807 4.57697340775077 NaN 4.59788033487846 4.55293019534577 0.8431565430076 1.55135908589143 1.30488441562766 1.04121881996894 0.814161578914798 0.769440027906538 …
4.5992269113504 4.60327082967628 4.59524887051334 4.58424887051334 4.63921227190844 4.64817567330353 4.62540990437491 4.6293367071651 4.70639526493295 4.71247578186373 4.62420495218745 4.76535134660707 NaN 4.74436146810238 4.63431474800216 4.6432269113504 NaN NaN 4.59134402688609 0.840319971982257 1.55392264140526 1.30315016355614 1.03824113228159 0.811839448745768 0.769511267819993 1.29247083773…
4.63071271496192 4.64077606740298 4.62980774362351 4.61852265763874 4.66842762897715 4.67239595275662 4.68147514330795 4.67579190551324 4.76096612472616 4.77801363905695 4.65276022929271 4.81371271496192 4.81372635401887 4.93074219212914 4.67749098141821 4.67417421921291 4.53006335244106 4.66287329511788 4.63864936252086 0.838882234878599 1.54749968323779 1.30044907170392 1.03286071703917 0.80620…
4.6749889752112 4.68898799522997 4.67998750523936 4.65099191515488 4.69499338512672 4.69699387511733 4.7109926501408 4.72498775023466 4.82098505528629 4.84098432030037 4.69998824022528 4.8579889752112 4.92097329551157 5.03897305051626 4.70799240514549 4.68499730505162 4.53399902001877 4.65500195996245 4.67898995519242 0.834051202926956 1.54748000489991 1.29977016904676 1.02607169046762 0.79783208…
4.70735451915817 4.72442415684995 4.72324689727087 4.69718992097759 4.71818992097759 4.72012661398506 4.76333552706041 4.77225955866937 4.88729121216564 4.89139883405294 4.72337351125593 4.88922157447386 4.9993228656619 5.12832919636116 4.75634185775966 4.72328488146639 4.54412661398506 4.66614560608282 4.73028488146639 0.8224462724019 1.51557478559674 1.28052906291921 1.010338483137 0.7801437376…
4.76371617308912 4.79149336368362 4.76289123762202 4.72779574787681 4.74849336368362 4.74052519359869 4.81646153376855 4.81381166283434 4.93384349274941 4.95482757779188 4.78271617308913 4.9249708124097 5.05058885342884 5.1805729384713 4.81063659830144 4.76887532266448 4.56452519359869 4.68952519359869 4.77570025813159 0.826585596658385 1.53981206955457 1.28809408626264 1.01148745543706 0.7821067…
4.80800112008115 4.82200118348197 4.81800086647787 4.77700082421066 4.77900069740902 4.77300052834017 4.84500120461558 4.86400082421066 4.98600044380574 5.00600088761148 4.82700118348197 4.98500088761148 5.0870003170041 5.21600016906885 4.85000114121476 4.82300071854263 4.59700038040492 4.72200029587049 4.81900088761148 0.827549999154656 1.53622995667611 1.2796900281077 1.0002001675895 0.77016018…
4.86133318686065 4.87830755710214 4.85931396454177 4.81633959430028 4.81234600173991 4.79828192734363 4.90224348270586 4.90333318686065 5.00722426038698 5.04824989014549 4.88333318686065 5.02721785294735 5.10209611159442 5.22409611159442 4.90430755710214 4.85741007613619 4.61526270502475 4.73628192734363 4.86134600173991 0.827488022482076 1.5342006319556 1.28103967083966 1.00814922231888 0.778892…
4.913757377008 4.92677349141243 4.90872514819915 4.86980572022128 4.86674126260358 4.84270903379473 4.94064457617703 4.95545120332392 5.04270903379473 5.08732228808851 4.93580572022128 5.061757377008 5.11720948725753 5.23914502963983 4.952757377008 4.92195074986111 4.65685406343456 4.78085406343456 4.91567680498588 0.82413414439887 1.5374280390637 1.28417250575066 1.01114192465928 0.7824535360997…
4.95993890184264 4.97393760188185 4.95294150176423 4.91893500196026 4.91194020180344 4.88594280172503 4.97994800156821 4.98296360109774 5.08594280172503 5.1069740007841 4.98493500196026 5.10793890184264 5.12998310050967 5.24798830035285 4.99893890184264 4.9799233023131 4.70893110207787 4.83293110207787 4.95694540164662 0.827435632131729 1.53913773806822 1.28920334420073 1.01186903802901 0.7832789…
5.00421754222184 4.99641695592519 5.00224775641932 4.9692719277773 4.97033839901175 4.9374109130857 5.01333839901175 5.03617524234537 5.12110877111092 5.1341329424689 5.0212658849378 5.1291389853084 5.14204834271596 5.25702417135798 5.04519337086386 NaN NaN 4.88519941370335 5.0042658849378 0.821085989606022 1.52211832599224 1.28032638688741 1.00887003650975 0.779202966387544 0.721275535493694 1.2…
5.04061139025077 5.0656918363364 5.0437561932049 5.01485272850766 5.02691708537616 5.00599753146179 5.06946658729664 5.0656274794679 5.13938614121102 5.15638614121101 5.06561139025077 5.15233787355964 5.1500643568685 5.261 5.07761139025077 5.10977228242203 4.7986918363364 4.91687375480121 5.04861139025077 0.835247215462325 1.554763490257 1.30278896059083 1.02039064356868 0.789544876135902 0.73378…
5.07793908120836 5.10793106557788 5.08992465307349 5.06691503431692 5.08290862181253 5.06690060618206 5.09795350934322 5.10393747808226 5.1629615249737 5.1799615249737 5.10293908120836 5.17296633435199 5.15399358749562 5.261 5.11493908120836 5.1569230499474 4.84093106557788 4.84811221882671 5.08593908120836 0.836298284655077 1.5561976594359 1.30455711437303 1.02042993587496 0.78862150693853 0.739…
5.12025533737758 5.147298931564 5.125298931564 5.11528647608217 5.14137989219592 5.13342348638234 5.14620551545025 5.13821174319117 5.20411832707742 5.21216192126383 5.1521868322275 5.19417437674567 5.15801245548183 5.258 5.15033007026859 5.21444216960509 NaN NaN 5.13324910963667 0.840712553373776 1.55912353190901 1.30882072047394 1.0352905782079 0.803578238329229 0.744855506882786 1.334904208200…
5.16167028732798 5.19567028732798 5.17361872676429 5.16187652958274 5.20318589296488 5.20223745352857 5.17977340845536 5.1725156056369 5.22348123192778 5.23844685821865 5.18273903474623 5.2221890554002 5.16003437370913 5.25777657089067 5.20346404507322 5.28558435305516 NaN NaN 5.17367028732798 0.841192528526258 1.566152840639 1.31856843530552 1.04029443282704 0.809841212695806 0.758678571418915 1…
5.19993743321647 5.23393743321647 5.20894224604597 5.21191818189846 5.27088930492145 5.27288449209195 5.22392780755747 5.20195187170498 5.25095508025798 5.26395828881098 5.22493101611047 5.23298235295849 5.161996791447 5.24502085559451 5.22995668453448 5.31894545459897 NaN NaN 5.21193743321647 0.845333229953167 1.57088226738727 1.3219045454599 1.04739838503813 0.819044951886423 0.768873331567157 …
5.23431167174528 5.25947113170798 5.25432616810552 5.27136240900614 5.33944213898749 5.34545663534773 5.2712246935838 5.23518120450307 5.28828992720491 5.29721019722356 5.25639140172663 5.24508697816147 5.16702174454037 5.245 5.27814496360245 5.37236965718626 5.24283354071411 5.30387702979485 5.25629717538503 0.841773774030803 1.5611129191806 1.31064531356861 1.06181929260197 0.836064733714204 0.…
5.27714963185508 5.31461709816955 5.31226322773708 5.32193157599298 5.40100464077674 5.40896810838486 5.30974841621281 5.26338136636012 5.31991784973415 5.32523123808624 5.3145714326797 5.26472551204405 5.18996919365031 5.26001826619594 5.30177749522667 5.44514513672993 5.41114305722491 5.48185860784295 5.30064681644987 0.828812078490882 1.53741531320311 1.30088233235782 1.07140388824714 0.849159…
5.32097962687695 5.34698997572557 5.36197160008801 5.37190614775423 5.45489878679378 5.46090246727401 5.34997157332444 5.3089633190075 5.35301124220511 5.35747446416641 5.35398811205792 5.2839817983633 5.18850056211026 5.26149900292527 5.35246786941667 5.48047160008801 5.53189640453493 5.62687891891784 5.33597908819424 0.82989109085935 1.53674802947102 1.29655801966557 1.07644054116582 0.85556796…
5.35332794684479 5.40192367021608 5.40662151911999 5.42523659234015 5.51334529692887 5.52337726886673 5.39449400847937 5.34698726273711 5.37252895941261 5.37936409520702 5.39126165962334 5.30558011451318 5.19098603955199 5.26298705231245 5.38328084278605 5.52613111070135 5.60915488092912 5.72171815562533 5.38402629824205 0.823447043711376 1.53493123202532 1.29053037294293 1.06926900165338 0.85248…
5.40355890483615 5.43723130667824 5.44521183778382 5.47775004681188 5.57825137056095 5.59674762992164 5.43061982524507 5.38065692138238 5.42544899494746 5.4185945434519 5.43804016470251 5.32064786855928 5.20145430969331 5.26949274932928 5.43161161520567 5.56318717072852 5.69069081453243 5.8086020814172 5.42664148042183 0.816010624640017 1.53294637458298 1.290877359799 1.06799591239707 0.846735949…
5.44048471745923 5.48990911288017 5.50246717464963 5.54995591796524 5.63846314081831 5.649462392712 5.46249109550273 5.42602345807163 5.44202768052452 5.4450187664573 5.47198804754841 5.35099161062331 5.20550014266242 5.27449760823369 5.47198082469533 5.619475804987 5.75545681032895 5.86945136741834 5.46597383642298 0.801856525442424 1.5509635055071 1.27257450270862 1.02034663699817 0.81030636270…
5.49745087943475 5.51101756182608 5.53883286336727 5.5864419385739 5.6778584556708 5.69561140266439 5.51892955131911 5.47489444063176 5.49969543994548 5.48411555250541 5.53241275080734 5.40401799606857 5.21881048876394 5.27550914062099 5.52649013996312 5.66917390628109 5.77624145715741 5.8790396093576 5.51105037977789 0.80528506005349 1.50699060014864 1.2703189638872 1.01634558645705 0.8076945264…
5.5486825819785 5.56507805783308 5.58612937628452 5.6187068168789 5.71372288089888 5.73248192059925 5.5551724466948 5.51165457259304 5.56438590683207 5.53055862053555 5.58470667800847 5.4571860324168 5.23307740973953 5.285506792861 5.5786183258986 5.72105417783429 5.79929281882902 5.90840257263969 5.55412279945471 0.806659830249975 1.52763917214198 1.27531322474726 1.02474646650587 0.813945141076…
5.59799219072991 5.60399356219264 5.63049259252718 5.67049238592232 5.76199440543559 5.76899518020382 5.60149198442023 5.56498844508235 5.57999672974029 5.57698997120355 5.63549203577626 5.52348888593766 5.27049285678466 5.36298373459001 5.62399260393963 5.76199329823034 5.8299960519779 5.94799569583043 5.59449317780923 0.80633532557973 1.53216920614445 1.27527488179251 1.02602732014794 0.8054636…
5.6403308357007 5.65209475158735 5.67563635898614 5.7076838876963 5.7868591992585 5.80526936254044 5.64436130108587 5.61290808266541 5.63475209447476 5.62490808266541 5.67536722239724 5.59254885004698 5.32469175261584 5.39816892619868 5.66882265434277 5.80070336928704 5.83342200590467 5.94949703934432 5.64214524095319 0.806491480524514 1.53559352889145 1.27605579485269 1.01621406946322 0.80533546…
5.69661458694912 5.68575045637393 5.71222224186978 5.74469762036755 5.8245753179034 5.84007751692787 5.6975585307547 5.65358375232503 5.7013131913363 5.69131319133631 5.73161158287765 5.68821672537922 5.40515026299293 5.58902181796383 5.72608476235095 5.82018157884661 5.83698819983067 5.94507682029657 5.68074166027608 0.813604933822838 1.53685941163313 1.28034126199254 1.02625100465232 0.81262449…
5.74396430952478 5.72397284858386 5.76546315381126 5.78646896324334 5.85597862085854 5.87047778068286 5.74497134269226 5.7090244998797 5.7440328298388 5.74802939985564 5.78396175435753 5.77044265074429 5.48145066390695 5.66703478982918 5.76996840396528 5.84747778068286 5.83999811054867 5.91754996968591 5.73146469434309 0.802014983501494 1.51930843856406 1.27824915631949 1.01738096166268 0.8019794…
5.78522801991378 5.76707070736925 5.7914036545956 5.81623575499593 5.88228886183282 5.89286086120158 5.78828427550598 5.75792645537035 5.80956145019627 5.80671174644442 5.81288461367256 5.83900284915383 5.54552875798209 5.61655265884424 5.81864156594881 5.87040179502065 5.84647723992705 5.92252947958701 5.76674634205106 0.821598468101793 1.54333209478705 1.28913634341169 1.02965864170609 0.813466…
5.82710465139079 5.8160984879373 5.8320596742264 5.84559084960396 5.91156266642563 5.92112667111562 5.83353671678684 5.80451923203357 5.8683938143032 5.87627884805036 5.86053560001707 5.91513989329779 5.62455675075016 5.6551603023578 5.85568750455134 5.88779097044938 5.84997909704494 5.93254086819539 5.80714029384742 0.828146335089649 1.54787226914023 1.29492867082159 1.02840369383699 0.803181003…
5.86346721636302 5.85896311759542 5.8614702815779 5.87247418361756 5.93547463349029 5.95296758884534 5.86646844664368 5.85098383059702 5.92298101852694 5.92698242456198 5.88797158924897 5.97344678544569 5.73489567994395 5.78787913009272 5.90095921555576 5.89699683642116 5.85349876971934 5.9339976587762 5.85146259033228 0.839682901067453 1.55490310936082 1.30483985375092 1.03111293288144 0.8051831…
5.8988263873318 5.89038675394876 5.89722407321039 5.89835512461789 5.96865461593233 5.98024177895192 5.91754127026636 5.91807763291073 5.97508587202525 5.98274240392008 5.92920371321441 6.03060623202123 5.85857463882325 5.92609367169201 5.92695209166955 5.90971317984142 5.85512144660489 5.90124715094264 5.88633135843563 0.844260078494395 1.55492448613079 1.30483770018303 1.0326211149961 0.8055414…
5.93807860003718 5.93701517167413 5.93110691336951 5.92954657220018 5.9915791779871 6.00609890641026 5.9563280703958 5.95814296936664 6.02584162443153 6.04238245632106 5.96111062787417 6.09014453764402 5.97225798841746 6.03184449669183 5.97802872570986 5.92385346421178 5.86196859947395 5.95776972947565 5.93257493489354 0.83751876407818 1.53564468942286 1.30776375132349 1.03142875964365 0.80957396…
5.97397649063217 5.9639820630697 5.97747658822582 5.95547889279048 6.01548528835892 6.0309784172486 6.00844550054707 6.00996779049908 6.09494326301495 6.10800887678181 5.9999727411052 6.14695948665088 6.08292094250183 6.15992244227224 6.00947752708514 5.93700380433506 5.86600110959773 5.946 5.972968107527 0.820748240944289 1.52781336457299 1.3004162923818 1.0308778846277 0.809228890918048 0.75445…
5.99801742870717 6.01737662134228 6.00863687582656 5.99123103116213 6.0444446336171 6.05735919263511 6.03197470821618 6.03620967091664 6.13693198772518 6.16280382625221 6.03216695042565 6.19129511189862 6.23862901274991 6.35600956563052 6.03295334797068 5.96048735410809 5.87285047828153 5.946 6.00512422993465 0.835141795179954 1.54023560194138 1.30507488003801 1.03311681948564 0.811642574990692 0…
6.0188077082737 6.0318750103779 6.04861541654739 6.00586539579159 6.06183655203264 6.07483655203264 6.0587500207558 6.07265387489265 6.17959618737476 6.2095577290295 6.04983655203264 6.2118077082737 6.32617314557689 6.44417314557689 6.0538077082737 5.96793269789579 5.873 5.93708653127684 6.0258077082737 0.831035957722587 1.53890278656957 1.30579567343616 1.03353903854137 0.811086922502147 0.73843…
6.07101098088252 6.10100868255827 6.09500766108083 6.06200842718891 6.1090058734953 6.10900434127914 6.11501098088252 6.1290117469906 6.24200944866636 6.2670117469906 6.1020117469906 6.26101072551316 6.39201072551316 6.52901098088252 6.11001072551316 5.98400919329699 5.87600536275658 5.95400255369361 6.08501098088252 0.819009578640554 1.53302839883411 1.30166766592404 1.02292540079781 0.804654981…
6.11308332770674 6.13427518934951 6.12436046119075 6.09429650730982 6.13150968691291 6.12563759467476 6.15708332770674 6.17401937382581 6.27821123546859 6.31201937382581 6.14701937382581 6.30210464566705 6.43310464566705 6.57108332770674 6.15110464566705 6.0192325534289 5.89655232283352 5.96378682039692 6.12708332770674 0.817395174634509 1.52689366361113 1.29272484615722 1.00530393646515 0.785428…
6.16241890111806 6.18341890111806 6.17638332363549 6.14144261943977 6.16164422517432 6.16256121104833 6.19752563356576 6.21156121104833 6.32544261943977 6.35845447860063 6.19641890111806 6.3524070419572 6.44388140839144 6.57496442251743 6.19745447860063 6.05952563356576 5.90688140839144 5.96795256335658 6.17345447860063 0.816391621977639 1.52960584561674 1.28764858425463 1.0050385769007 0.7832017…
6.20500419889438 6.21800388199669 6.22000245595709 6.18600332742573 6.19200411966996 6.18600269363036 6.23900332742573 6.25500237673267 6.3650021390594 6.39300205983498 6.24600340665016 6.3980021390594 6.47600110914191 6.60000079224422 NaN 6.09600602105609 5.92700237673267 5.97400134681518 6.22500301052804 0.781853032710884 1.47638406421286 1.27607148070445 0.991531130532505 0.768661561513362 0.7…
6.25684240110561 6.26592976705991 6.25032291385423 6.22708265747992 6.24286424259419 6.21925738938851 6.28008265747992 6.2843447553428 6.39141027980852 6.41843212129709 6.28806081599135 6.42441027980852 6.48969421915997 6.60978158511427 6.29477687663989 6.17034004686843 5.9563447553428 5.99062869469425 6.26217002343421 0.819293907817412 1.52655953163619 1.29435178257856 1.00548832195806 0.7879395…
6.31346248976803 6.31949128495903 6.31240489938603 6.28049128495903 6.29451048175303 6.27447208816503 6.33052008015003 6.32461606412002 6.41180803206001 6.45267365450202 6.34842409618003 6.47055847373803 6.495942409618 6.613961606412 6.35245289137103 6.25915534106405 5.99958726892902 6.01972164648702 6.30261606412002 0.824012374283762 1.5384060493605 1.29194725944748 1.01834838831002 0.7959267642…
6.35702312260851 6.33703988649968 6.36601387356511 6.33402659099979 6.34803005939107 6.32203410584756 6.36401907615202 6.37501329549989 6.44900809291298 6.47000809291298 6.39801907615202 6.4840092490434 6.50600173419564 6.62000173419564 6.38902659099979 6.34604740134745 6.07203988649968 6.2000404645649 6.342027169065 0.81351265962816 1.51277096642527 1.28697621420104 1.01294795417733 0.7896676362…
6.39614767169749 6.40452973367816 6.38948860301849 6.37901982245211 6.39889197320673 6.37974281575379 6.39629682915043 6.39750991122605 6.46270168509412 6.48370168509412 6.43029682915043 6.49965906867899 6.50893607537731 6.62293607537731 6.43401982245211 6.42625272697985 6.13952973367816 6.2685084254706 6.38799851424455 0.834933350254374 1.5482471513117 1.2974909367687 1.02640679906394 0.80258851…
6.42669948781139 6.44163938537366 6.44840899269572 6.43246909513345 6.46236892440391 6.44237894147686 6.42669948781139 6.42769948781138 6.49566943659252 6.50676960732206 6.46762936830071 6.51979965854092 6.51592988048932 6.623 6.45479965854092 6.49927877074732 6.21524871952846 6.21555093901246 6.4276093341548 0.838973838366637 1.55133656004929 1.30759012978265 1.03102622539119 0.807691216854715 0…
6.47000308970714 6.46600698044946 6.49500274640635 6.48500526394549 6.52200675158227 6.51500629384787 6.47300308970714 6.46500228867195 6.52900148763677 6.53300228867195 6.50800297527354 6.53700068660159 6.519 6.62599931339841 6.50200297527354 6.57600526394549 6.31800938355501 6.3230147619341 6.46400469177751 0.813723128614561 1.51627499159353 1.29424313776925 1.02855299587159 0.804821491069778 0…
6.49641084302311 6.5256689416448 6.51847630490943 6.52999625107641 6.57971258290235 6.56879986541744 6.49941084302311 6.48456358742453 6.54171633182594 6.55256358742452 6.53343266365188 6.54286907622736 6.519 6.62013092377264 6.52743266365188 6.62099625107641 6.39821070844055 6.44918513888819 6.50410535422028 0.840463424009326 1.55893818417289 1.32106167835902 1.0541587359387 0.817565677207078 0.…
6.52569688476998 6.5537177892686 6.56748783978375 6.58344603078651 6.63245648303582 6.62838331729064 6.53859236227687 6.51666552802204 6.56475959826584 6.57477005051516 6.56665507577273 6.55685366850964 6.52196864325207 6.61604180899724 6.55768643252067 6.67840422178927 6.50390251382233 6.56183980032646 6.53072824151791 0.842880767861268 1.56227481007916 1.31686069340916 1.0578866573247 0.8328911…
6.56500617916044 6.6060038905825 6.60100755230721 6.63000640801824 6.6870119006053 6.68601487575662 6.56501075631633 6.54700434829809 6.59100434829809 6.60100457715588 6.60300755230721 6.56700297515133 6.52600137314677 6.62300686573383 6.59700595030265 6.72400915431177 6.61702471664178 6.69603593067369 6.58000686573383 0.84287037761536 1.56322983064523 1.31860032497807 1.07504037532678 0.83958552…
6.59141284772408 6.62263031152997 6.63328236944054 6.65739110134349 6.73786918820933 6.74958648526166 6.61097792011228 6.56558681876879 6.60958681876879 6.6205650723882 6.63528236944054 6.57971729705233 6.53186952171646 6.65234760858231 6.62243459410467 6.76313014477641 6.7226513908963 6.8495858182474 6.60934760858231 0.844484118472027 1.56250609232164 1.31998912013956 1.07664433593583 0.86317547…
6.63457398367035 6.67646500274881 6.67756407631385 6.71344518803581 6.79444518803581 6.8094154659663 6.63180185286993 6.60857398367035 6.63178203815692 6.64278203815692 6.68352444688783 6.59287120436546 6.53497027793049 6.653 6.66557398367035 6.8214253733228 6.82895972756714 6.94903898641916 6.64564333516588 0.845718012098631 1.56326227226193 1.32600015956672 1.0841849022377 0.871422722619273 0.7…
6.66899186432875 6.70199401788878 NaN 6.76298827506202 6.85298612150198 6.86198755720867 6.68498731792422 6.63499377860434 6.6689911464754 6.66599449645768 6.70999377860434 6.60299760715551 6.54499760715551 6.65399976071555 6.69599282146654 6.84899353931989 6.93197559298624 7.05797415727955 6.69198899291536 0.822205630363076 1.51460164836696 NaN 1.05311745371057 0.84513630993091 0.80172918404003 …
6.71007441513712 NaN NaN 6.79136090568992 6.89114052834161 6.90992015099331 6.7074931320989 6.66336090568992 6.7012727547506 6.69436090568992 6.74814052834161 6.6157135094472 6.55086777359102 6.654 6.74294218872814 6.87736090568992 6.99850143403153 7.13623698121357 NaN 0.823686502643058 NaN NaN 1.07222916228407 0.863388555490716 0.802541708680091 1.28790967396783 1.03885242112827 0.81683881207136…
6.74862535200395 6.78748732379488 6.79238873221698 6.82071408442407 6.93061549284616 6.96743802800593 6.76047746463709 6.706576056215 6.73170422526628 6.72767464779291 6.79058591537279 6.63877323937081 6.56387183094872 6.64211830989349 6.77964507031953 6.92354647874163 7.06237887305918 7.20037887305918 6.76164507031953 0.826898352103492 1.54510987316685 1.3060250846333 1.07981871828917 0.87221619…
6.79800875290222 6.81700875290222 6.816011045329 6.86400687728032 6.97400604367058 7.00900812769492 6.78700979491439 6.75300833609736 6.77800750248762 6.76800833609736 6.84300812769492 6.71501000331683 6.56100270923164 6.661 6.82800896130466 6.97700958651196 7.08900833609736 7.22100750248762 6.81100604367058 0.824318699568812 1.54290895798783 1.30311892464344 1.07929864955223 0.871950258419018 0.…
6.83910219057312 6.85810219057313 6.86786705000894 6.89629457830746 7.00238008396716 7.0471663198179 6.8329953084985 6.79214494340298 6.81323044906268 6.80714494340298 6.8811663198179 6.76197393208357 6.57372210660597 6.661 6.8700808141582 7.02201668491342 7.12814494340298 7.25623044906268 6.83938008396716 0.818213388829136 1.53801688207463 1.29807030230102 1.07295851916872 0.873163493245492 0.80…
6.88852961373266 6.89069280896827 6.89475040728672 6.92968320924853 7.0386544100893 7.07672160812749 6.87559681177085 6.83558721205111 6.85658721205111 6.84761601121033 6.93052961373266 6.82143361653524 6.61361601121033 6.66793280196181 6.91952961373266 7.0586544100893 7.13890400280258 7.26789440308284 6.87862561093007 0.818198848033631 1.53609756748713 1.2929683825875 1.06799675063514 0.86252338…
6.94502392660163 6.91203588990245 NaN 6.98201555229106 7.09601136513577 7.11001435596098 6.90902332843659 6.88202572109675 6.89303768439757 6.89403529173741 6.99001973944635 6.88101375779594 6.65500418715529 6.67800957064065 6.96203170274716 7.10401555229106 7.16900179449512 7.294 6.92401794495122 0.795119751409646 1.50319430942726 NaN 1.0338753429333 0.833206859633536 0.780421692807065 1.2689814…
6.98411968089986 6.97067952134979 6.9764057846074 7.00742779258491 7.11458184842743 7.13347180853991 6.94714168887736 6.92405365696735 6.95461349741728 6.95170152932729 7.02227373674238 6.90349381651742 6.66184594415748 6.69364787235994 7.01383357719231 7.12942779258491 7.17193397606749 7.294 6.95333976067489 0.827393296582832 1.54291559579425 1.28747271812209 1.05894549537703 0.828075541881894 0…
7.01075023810372 7.0017118131966 7.01562535715558 7.05355811356812 7.13183669414474 7.15776945055728 6.98464456960914 6.97055811356812 7.01146205130032 7.0124236263932 7.04875023810372 6.99511622713625 6.7362795329915 6.743519688661 7.04372141942338 7.13693275641254 7.172 7.29102881868034 6.99262535715558 0.83194291996463 1.54893033580755 1.29675642582701 1.06497697362817 0.826692295970278 0.7796…
7.04401858754564 7.03102101200812 7.03301979977688 7.06801979977688 7.1490096978499 7.1580096978499 7.0170214160852 7.00402505277891 7.05902666908723 7.06902545685599 7.0820173753144 7.06403555878297 6.79603596286005 6.92403596286005 7.07402101200812 7.15400929377282 7.17200121223124 7.284 7.02201979977688 0.84132173349067 1.55573279621339 1.31151223858702 1.05969804022617 0.823797684638336 0.773…
7.08891604078572 7.08177465480125 7.08084534779349 7.11584534779349 7.17243445606212 7.18143445606212 7.06875109047051 7.0645390114938 7.12344475417082 7.13051544716306 7.12398673377796 7.14992633889443 6.88290277456368 NaN 7.12477465480125 7.17645802039286 7.17492930700776 7.284 7.06984534779349 0.845508909021103 1.56248693483124 1.31691945360767 1.05496428700411 0.81820502361517 0.7734107069299…
7.11176968933678 7.09586390733537 7.11861265933913 7.13382203266933 7.1927906266698 7.2017906266698 7.10265453400517 7.10261265933913 7.17744516067496 7.18840328600892 7.14775922067027 7.20741375467543 6.96020438134523 6.97242921532692 7.1457906266698 7.19283250133584 7.175 7.284 7.09573828333725 0.837575005572062 1.53800077448277 1.30851034459198 1.05063459651933 0.815150882566205 0.763712592931…
7.14801408587099 7.14002206786455 7.15101220775486 7.15701267728389 7.21300986010969 7.22300939058066 7.13902065927745 7.15201737257422 7.22802018974842 7.23602441550972 7.18401079916776 7.26402770221295 7.04305446536783 7.08406009971623 7.18201690304519 7.20600751246453 7.1750014085871 7.278 7.13501737257422 0.833398460913175 1.52776070153507 1.31752369988878 1.05063247911329 0.815722864127101 0…
7.17735965043519 7.18599678568179 7.17644503037716 7.18342368539167 7.23355175530463 7.24257310029012 7.18206082063827 7.18821023553673 7.27008216562377 7.28689006075432 7.20650906533364 7.32174064585587 7.15652398168272 7.2092678418568 7.21723158052222 7.2216584802321 7.17793596504352 7.278 7.17121023553673 0.851025363361402 1.57088889958958 1.32523180151431 1.05579729847659 0.821689795588488 0.…
7.19779225976922 7.20382342080384 7.20371955068845 7.19686496884999 7.24686496884999 7.25685458183845 7.19883380781538 7.21868838965383 7.31058451953844 7.34341832735382 7.23272993769999 7.36159490654998 7.26191975079995 7.33570162355763 7.23779225976922 7.23189612988461 7.18195845195384 7.27206232206923 7.19080264678076 0.85420070862746 1.57488790413434 1.33127830115146 1.05519747864831 0.822473…
7.23101192358811 7.24000968791534 7.23001341403662 7.22400857007895 7.26400894269108 7.27800745224257 7.23801229620024 7.25501229620024 7.36601602232152 7.40301714015791 7.25901453187301 7.41201006052747 7.36903726121284 7.46303428031581 7.27101080575172 7.24500335350915 7.185 7.278 7.22701117836385 0.854249254775743 1.57556960130502 1.33187042850395 1.05354072286753 0.826812843030539 0.767027756…
7.26230743043303 7.26543728722684 7.26522085923716 7.24650221562374 7.28748057282478 7.29756714402065 7.27028578763407 7.28728578763407 7.40806935964439 7.44800443124749 7.29715593084026 7.43841564442787 7.46683572010323 7.55300886249497 7.29937235882994 7.25380521480929 7.185 7.278 7.25635071603097 0.852293285597935 1.5745231577949 1.33299511078119 1.05543801297 0.834274865443877 0.7611402896497…
7.29566386485698 7.3016333071167 7.2857962817315 7.2667962817315 7.29789814086575 7.31185739721205 7.29772498033753 7.32066386485698 7.4446333071167 7.488592563463 7.33066386485698 7.48156200572273 7.56996103683066 7.68862490168763 7.3356333071167 7.2737962817315 7.18598981408658 7.278 7.2886740507704 0.850359455094642 1.57075850275275 1.33338623121203 1.05036266117241 0.828164578691114 0.7574268…
7.33500671609604 7.33101439163437 7.34400415758326 7.30001375200617 7.3350108736793 7.3350108736793 7.34400799535243 7.37200543683965 7.49100767553833 7.53201151330749 7.36700735572423 7.50501375200617 7.63401279256388 7.76301471144846 7.37100735572423 7.29600735572423 7.19500127925639 7.278 7.33100799535243 0.825372411398292 1.52544171159223 1.31650101381069 1.03856934118296 0.816509328390396 0.…
7.35554523608997 7.37502550590709 7.35671847948427 7.34206881675566 7.36826371557424 7.36826371557424 7.36845861439283 7.38863185778712 7.51448026981711 7.56722040472567 7.3895019252414 7.54706881675566 7.67313378302852 7.8080038504828 7.3935019252414 7.3185019252414 7.19891337830285 7.278 7.35545861439283 0.832746718100876 1.56125697836261 1.31960135230501 1.03655461017403 0.814455476391003 0.74…
7.39857441174978 7.40174266756964 7.40551502734277 7.37666348836029 7.39870307796496 7.39276246237197 7.40266348836029 7.42860410395329 7.55064369355796 7.59770307796496 7.43554471954628 7.59651502734277 7.72251502734277 7.82781194937781 7.43360410395329 7.34177235977314 7.2019703077965 7.278 7.39263379615679 0.833761488234996 1.56048563789385 1.31825415328367 1.03150008084991 0.809588200343688 0…
7.43800757326695 7.42900863000188 7.44300528367462 7.42700528367462 7.4320082777569 7.42900704489949 7.43900457918467 7.45500405081721 7.58000176122487 7.62700299408228 7.47600686877701 7.63700634040954 7.73600405081721 7.85800387469472 7.47300757326696 7.37500863000188 7.20900228959233 7.28200052836746 7.42900581204208 0.818941560445238 1.53026482399493 1.30194203597595 1.03050834444862 0.808418…
7.48008127857034 7.47695308488248 7.4723590315607 7.4563590315607 7.47799581611177 7.46814537541427 7.46444449401927 7.4775085908632 7.58978634385357 7.64363678455106 7.51416674102891 7.67223083787284 7.7585085908632 7.87952995647785 7.51508127857034 7.42295308488248 7.22172224700964 7.28493590315607 7.46129493471677 0.827610700654261 1.55706479581492 1.31325301349472 1.02131083677765 0.799935239…
7.523549348321 7.49779039456791 7.515549348321 7.50647598641977 7.521549348321 7.511549348321 7.49864367076544 7.51164367076544 7.61374847348149 7.66280087483951 7.56447598641977 7.70565415103705 7.76889519728396 7.87604192108642 7.55162271022224 7.47644454560496 7.25762271022224 7.3067694340247 7.49465415103705 0.830857615960742 1.55779842795926 1.31347031440815 1.0242566727363 0.802055580967161…
7.56401625119214 7.54401083412809 7.54601791798107 7.54402083486171 7.57602166825618 7.56502375174235 7.52801416770596 7.54500958403639 7.6370025001834 7.6640012500917 7.60101958477001 7.72901250091703 7.775 7.873 7.59901208421979 7.53303291908151 7.29002541853129 7.31107000513535 7.52801666788937 0.832752996053114 1.56019074588805 1.31719155844766 1.02095237100726 0.799392054317365 0.74208954996…
7.60216458953797 7.56944305969198 7.58807890641366 7.59292896094612 7.62688611938396 7.62077901547857 7.56127169344336 7.56750732203521 7.64287147531353 7.66693573765677 7.64699322328935 7.75835737656767 7.775 7.873 7.62737879734875 7.61030775829486 7.34969333235426 7.47540130877895 7.56714316875689 0.839785984584051 1.56194165680187 1.32084988627877 1.02651811575567 0.804214395549287 0.741033134…
7.62971677137373 7.60661187188252 7.62858040203516 7.64248599249307 7.69033913320538 7.6833496231545 7.59465383167901 7.59372726132285 7.65586363066143 7.67986363066143 7.67372726132285 7.76790559045791 7.77796853015264 7.86607342964385 7.66065383167901 7.6733496231545 7.40344403269659 7.53144403269659 7.59768530152637 0.842384089825671 1.57105380716656 1.32389853015264 1.03996870038534 0.8183908…
7.65500770411052 7.63301066722995 7.66601392666133 7.68601659346881 7.74301659346882 7.74601748240465 7.61100681517469 7.61800562992692 7.66300474099109 7.68300296311943 7.70300859304635 7.78800385205526 7.78200088893583 7.866 7.68100711148664 7.7330171860927 7.46601748240465 7.59001748240464 7.63400859304635 0.844121777871659 1.5748513422931 1.3226114489654 1.0411927142174 0.816061659346882 0.75…
7.68043381144156 7.66821604661138 7.7119765052982 7.74078051695104 7.79778051695104 7.80371518750199 7.63349914089061 7.63658624682268 7.67865157627173 7.69278223516983 7.73136848199251 7.80071690572078 7.78493467055095 7.866 7.70447736440759 7.78973696398501 7.52371518750199 7.64771518750199 7.66236848199251 0.849989341101898 1.57928135253193 1.32739351299805 1.05015052741556 0.821538051695104 0…
7.703773368494 7.70068468660035 7.74468468660035 7.78358615116296 7.85345805509435 7.85648761572557 7.64984234330018 7.64987190393139 7.68791131810635 7.69894087873757 7.75774380786279 7.80991131810635 7.785 7.86302956063122 7.72480292912522 7.81971424723157 7.57747776218183 7.60048282364321 7.69567483305661 0.852545858817839 1.58194447932172 1.33253984546237 1.06056831142861 0.82936333942971 0.7…
7.7300115936927 7.7300084723139 7.78401739053905 7.83301605280528 7.9030200660066 7.90602095782912 7.6770115936927 7.66400535093509 7.70100713458012 7.71100891822516 7.79101114778145 7.82000579684635 7.785 7.8629968786212 7.7470115936927 7.86501426916025 7.66303834836817 7.68604325339201 7.72801337733773 0.855727083740374 1.58878290555189 1.33728681619362 1.07495410684268 0.831551245881921 0.7818…
7.75543635839101 7.74858810805497 7.82215453758651 7.86821957315678 7.94702446644597 7.95198110939913 7.70243635839101 7.67573985771893 7.71665314362523 7.73056642953154 7.81545803691443 7.8327181791955 7.785 7.85615174966396 7.77243635839101 7.89630628725047 7.74713564698564 7.78089718322799 7.75734964429732 0.849331777543185 1.57322490530766 1.33030478465724 1.08396034079928 0.856213267639277 0…
7.77481760320209 7.78168320556153 7.8517216048874 7.90861600674125 7.98761600674125 7.99657760741537 7.71191360151678 7.68590400168531 7.73680800337062 7.7468464026965 7.8318464026965 7.84290400168531 7.785 7.856 7.7888464026965 7.92572160488741 7.83813601516781 7.88798241786431 7.78375040438181 0.846614959561819 1.5645210225776 1.32508905513881 1.09046884907354 0.858522912299985 0.80355441802911…
7.79699846758147 7.81999735309527 NaN 7.93999784068299 8.02699728343988 8.03799714412911 7.73799818895992 7.69899909447996 7.74299958206768 7.76599867654764 NaN 7.8589988855138 7.785 7.85999972137845 NaN 7.94499867654764 7.92899373101512 7.98599324342741 7.8159977710276 0.852669576495244 1.58907828369125 NaN 1.10697885416888 0.875578813072196 0.807619724861219 1.34342934663246 1.06899984327538 0.…
