# Supplementary material for: Quantifying Spatiotemporal Gait Parameters with HoloLens in Healthy Adults and People with Parkinson’s Disease: Test-Retest Reliability, Concurrent Validity, and Face Validity
Source: Sensors (Basel). 2020 Jun 5;20(11):3216. doi: 10.3390/s20113216 (PMC7313704; doi:10.3390/s20113216)
Supplement: Supplementary file 1 [file sensors-20-03216-s001.zip › Data/HYA_01_FWS1.csv]

IWW_x_SpineBase IWW_x_AnkleLeft IWW_x_AnkleRight IWW_x_SpineShoulder IWW_y_SpineBase IWW_y_AnkleLeft IWW_y_AnkleRight IWW_y_SpineShoulder IWW_z_SpineBase IWW_z_AnkleLeft IWW_z_AnkleRight IWW_z_SpineShoulder HoloLens_x_position HoloLens_y_position HoloLens_z_position
-0.359 -0.338979877385077 -0.343 -0.335 0.857828993869254 0.152033521457611 0.147434265054747 1.36329613739755 1.352 1.23803018392238 1.406 1.34 -0.304466534883732 0.018 1.37600449305365
-0.359 -0.34199490897871 -0.34599490897871 -0.335 0.85762035637149 0.151730509102129 0.145563190373342 1.36294059395248 1.352 1.2389983029929 1.4069983029929 1.34 -0.302654770577795 0.018 1.3769344440637
-0.359 -0.342 -0.344039442223628 -0.334019721111814 0.858315998010612 0.150906565733924 0.142932852579661 1.36301842231105 1.352 1.239 1.40994083666456 1.34294083666456 -0.301411750146639 0.017 1.37703684299408
-0.361963721543543 -0.342 -0.345975814362362 -0.335975814362362 0.85936730254024 0.151028307005365 0.142474958055716 1.36480811199794 1.35298790718118 1.239 1.40703627845646 1.34497581436236 -0.298562906485741 0.017 1.37706695992293
-0.361999378045596 -0.342 -0.344 -0.336 0.859349940914332 0.151100102622477 0.141050727686652 1.36468030164789 1.35300093293161 1.239 1.41 1.345 -0.295352656280303 0.017 1.37810095338719
-0.360043546587401 -0.342 -0.344 -0.336 0.859164136925803 0.151422814813079 0.14333905049274 1.36562887990511 1.3559346801189 1.239 1.41 1.345 -0.291689857287716 0.017 1.37813967515287
-0.357029560541409 -0.337049267569016 -0.341029560541409 -0.334019707027606 0.859298620508067 0.151261675097347 0.145964380864112 1.36520443408121 1.3550098535138 1.24098029297239 1.4090098535138 1.34301970702761 -0.287538780780534 0.0160125391849534 1.37818355880909
-0.355999814707517 -0.337 -0.340999876471678 -0.331999752943356 0.859630050646612 0.152190020999815 0.147660218027488 1.36433001791161 1.35799987647168 1.241 1.40899987647168 1.34700006176416 -0.284767015836415 0.0132782369146024 1.37821286089007
-0.353058664188235 -0.337 -0.339039109458823 -0.328078218917646 0.860433965121883 0.152523351392 0.151120971805177 1.36461432912847 1.35603910945882 1.241 1.40703910945882 1.34798044527059 -0.281598280743707 0.00818220793141023 1.37824635959366
-0.345098640617865 -0.337 -0.337024660154466 -0.3250369902317 0.860163575722398 0.152470739804634 0.150162823280322 1.36410641164016 1.35698766992277 1.241 1.4099630097683 1.34701233007723 -0.278409581060444 0.00515561959654676 1.37729730550989
-0.34099911967698 -0.333 -0.337 -0.324999339757735 0.861449680882905 0.152729944979811 0.148979997799192 1.36394016726137 1.35800044016151 1.243 1.41 1.34699955983849 -0.274577491283443 0.0138011527377384 1.3782984854264
-0.337086572922017 -0.333 -0.337 -0.322064929691512 0.860031382684231 0.152485410807626 0.148970216432305 1.36468355114482 1.35995671353899 1.243 1.41 1.34504328646101 -0.273504050505828 0.0100998003992016 1.3773568244387
-0.334029393984524 -0.333 -0.337 -0.319029393984524 0.860445590902321 0.153133533323405 0.148950195959897 1.36497725656144 1.35900979799484 1.243 1.41 1.34400979799484 -0.273435013325853 0.0100653950953654 1.37731080319727
-0.333999488286465 -0.333 -0.339999488286465 -0.317999488286465 0.860000098931283 0.151549982942882 0.149649788491739 1.36461996759148 1.35899965885764 1.243 1.41199965885764 1.34699982942882 -0.271608983087906 0.0127901907356948 1.37642179135266
-0.331058605904093 -0.333 -0.337058605904093 -0.315058605904093 0.860568669525209 0.151451953530136 0.148434223773692 1.36443371170726 1.35703907060273 1.243 1.41003907060273 1.34601953530136 -0.269410841118974 0.0150941619585655 1.37537503309472
-0.327048112709254 -0.332012028177313 -0.337 -0.315 0.860510841972412 0.151015292398018 0.149081820839427 1.36355070507781 1.35897594364537 1.24596391546806 1.41 1.346 -0.268469274146304 0.0169774011299427 1.37538498699493
-0.324002057151179 -0.332 -0.337 -0.312002057151179 0.860629917713953 0.150710205715118 0.142994182874065 1.36390974628469 1.35700137143412 1.246 1.41 1.34400137143412 -0.265378996211205 0.0169737089201869 1.37539136372936
-0.324 -0.332 -0.338953651408087 -0.312 0.859653174295957 0.150583012658474 0.142804403116232 1.36346066017614 1.357 1.246 1.40706952288787 1.344 -0.262552326336136 0.0160347417840379 1.3744822266412
-0.319059170998759 -0.332 -0.337023668399504 -0.307059170998759 0.859768343212035 0.152368580098449 0.142790118341998 1.36442828414225 1.3589763316005 1.246 1.40996449740074 1.3459763316005 -0.259366063348449 0.0149795918367348 1.37446075761428
-0.316 -0.332 -0.338999952942837 -0.302 0.858990011764291 0.14967000564686 0.142130059527311 1.36434000211757 1.358 1.246 1.40700007058574 1.343 -0.255468738234818 0.014007774538387 1.37353008710227
-0.316 -0.332 -0.337039237830807 -0.302 0.859480190542298 0.149905291460303 0.14461036414403 1.36442823429761 1.358 1.246 1.40994114325379 1.343 -0.250136408338403 0.0129419475655427 1.37252057200619
-0.313037288299587 -0.332 -0.337 -0.297062147165979 0.858907333365585 0.149771740120647 0.144650124294332 1.36362019213522 1.35602485886639 1.246 1.41 1.34497514113361 -0.245445124006102 0.0120056179775283 1.37163378463276
-0.313 -0.332 -0.337 -0.294000209570381 0.858750010478519 0.149550015368495 0.143640070555362 1.36357000279427 1.356 1.246 1.41 1.34400006985679 -0.240161630027011 0.0119531996179554 1.36963710674567
-0.311043815683406 -0.330043815683406 -0.337 -0.290087631366811 0.858368544058264 0.150078169765481 0.143004240097107 1.36203439531147 1.3550219078417 1.24893427647489 1.41 1.3449780921583 -0.235371264321802 0.010997929606627 1.36872828432433
-0.30507141449338 -0.32703570724669 -0.337 -0.283083316908943 0.858735477082086 0.148696782405944 0.144284407835612 1.36283988294677 1.35203570724669 1.24702380483113 1.41 1.34598809758444 -0.228070581513325 0.01 1.36574070793818
-0.30200502786693 -0.327 -0.337 -0.275013407645146 0.858270787699152 0.148480335191129 0.143820804458709 1.36063372062153 1.35100167595564 1.247 1.41 1.33801340764515 -0.220184202823448 0.00996274509803971 1.36383888302149
-0.296128701021789 -0.324064350510894 -0.337 -0.265214501702981 0.856763033262259 0.150006537734335 0.14408420845402 1.36048321752554 1.34806435051089 1.2460214501703 1.41 1.3370214501703 -0.212310412503961 0.00800196078431546 1.36098078102278
-0.292047381347136 -0.324 -0.337 -0.262035536010352 0.856176633388599 0.14880480667098 0.140562287852319 1.36027248752072 1.34997630932643 1.246 1.41 1.33601184533678 -0.204218148892314 0.00710483870967865 1.3583777541899
-0.283997400156342 -0.324 -0.334001299921829 -0.248998050117256 0.857019272043776 0.148650084494919 0.1415 1.36043986350821 1.34300064996091 1.246 1.40899805011726 1.32599935003909 -0.192731748862755 0.00495395395395413 1.35500028837817
-0.280093731000081 -0.324 -0.33595313449996 -0.24607029825006 0.855926244680023 0.148776953742497 0.1415 1.3602349208775 1.34397656724998 1.246 1.40607029825006 1.32502343275002 -0.181628559083514 0.0039053373615327 1.35111230232992
-0.274070900917366 -0.318070900917366 -0.333035450458683 -0.233153618654293 0.855939527327218 0.134856498987615 0.141915036935784 1.35734450511312 1.34103545045868 1.24303545045868 1.40501181681956 1.32203545045868 -0.169424290776247 0.00189565217391299 1.34722172640187
-0.267999823609306 -0.318 -0.332999902985119 -0.223999779511633 0.85371995413842 0.135819997971507 0.141219926886058 1.35393995854819 1.33899991180465 1.243 1.40499999118047 1.32499992944372 -0.155844882994786 -7.70010131703647e-05 1.34347751006979
-0.248400857650601 -0.318 -0.32222047170783 -0.199501072063251 0.848624222989156 0.135594609862982 0.133096155496174 1.34933420154789 1.3292004288253 1.243 1.40402004288253 1.31716034306024 -0.141546032253846 -0.00409667673715821 1.33856351262341
-0.246024995362657 -0.318 -0.314099981450627 -0.196037493043985 0.847334997217594 0.137742755054704 0.145609529771743 1.34860799851605 1.33196250695601 1.243 1.40696250695601 1.31601249768133 -0.125306627933235 -0.00715615615615794 1.33370084104718
-0.230999383795584 -0.316999867956197 -0.307999559853989 -0.171999383795584 0.842509865315321 0.139340145248184 0.136459952024085 1.34435991461167 1.3250000440146 1.2459999559854 1.4039999559854 1.3079999119708 -0.10717588199924 -0.0111564027370463 1.32893102786919
-0.217305952338929 -0.314065561215485 -0.298218537384949 -0.158305952338929 0.839516872439795 0.142567882662967 0.135393820574959 1.34246239625268 1.32597814626151 1.2450218537385 1.4030218537385 1.30604370747699 -0.087519238482331 -0.0150519877675833 1.32524302797634
-0.21107211156591 -0.314 -0.264408632206821 -0.138240371886365 0.838728773573852 0.144003414339841 0.148114960133295 1.34039463811835 1.32303605578295 1.245 1.39806009297159 1.30303605578295 -0.0639637594053275 -0.0180710059171588 1.32243735606055
-0.195027883519628 -0.314 -0.248027883519628 -0.113043567999418 0.83658372942075 0.144169738592003 0.152263029120093 1.33822374684795 1.32699302912009 1.245 1.39500522815993 1.303 -0.0382868811128164 -0.0201222222222263 1.3197744067628
-0.159765313865596 -0.311063776155466 -0.164806991071546 -0.0718928661765284 0.832792271240551 0.142183155198532 0.15579346861344 1.33337523065652 1.32797874128151 1.24402125871849 1.38521258718489 1.28734013949582 -0.0123428277949368 -0.0256777777777766 1.31819672243583
-0.147169968348687 -0.307056656116229 -0.0989206618887212 -0.0581841323777442 0.83133968800039 0.145284816747307 0.130080531000138 1.33227430566935 1.32997167194189 1.24498583597094 1.38697167194189 1.29192917985471 0.0182773808883506 -0.027934911242603 1.31741295874855
-0.120013056291381 -0.307 -0.0260348167770151 -0.0290140234240755 0.826352403324747 0.146329516433653 0.141404342273735 1.3279920648283 1.32800096713269 1.245 1.38999854930096 1.29299951643365 0.0518508412605533 -0.0260584615384608 1.31778737330913
-0.0887152906560364 -0.307 0.0639435393638954 0.00815059234595679 0.820591658186377 0.144716882174452 0.145525894573065 1.31836017540506 1.33582117733599 1.245 1.388044705666 1.290067058499 0.0877851148111459 -0.0293523523523504 1.3192359178712
-0.0543362424222945 -0.300069226381061 0.149169283427272 0.0436538680946968 0.816390645775166 0.155848446631662 0.152035916150104 1.31640730659527 1.33897033155097 1.24599011051699 1.39295055258496 1.28801977896602 0.124995869189031 -0.0373181818181741 1.32163222921646
-0.00399970576379306 -0.295 0.233000800322483 0.102000376622345 0.812559929265616 0.156129951039095 0.16677988159935 1.31158994421282 1.34100008238614 1.247 1.38700001176945 1.291 0.166421466122344 -0.0446606606606519 1.32403442112942
0.0205199781482448 -0.295 0.299694340563226 0.133385572029753 0.806665397253162 0.152049875636132 0.156913160793146 1.30694101214309 1.34786559388151 1.247 1.38798079912593 1.291 0.208532830853803 -0.0566092977250077 1.32553539235222
0.0688797713634723 -0.279219718049282 0.354258451583673 0.167886033968858 0.805945541338714 0.158607581095521 0.165024373376565 1.30230785256993 1.35468721643157 1.25094507048768 1.38208239426848 1.29156957267869 0.252318502901954 -0.0671376146788959 1.32811697317124
0.127996934315893 -0.269000547443591 0.395997755481279 0.214710378565077 0.800348160589536 0.156580116058041 0.154340591239078 1.29843316250559 1.35699961678949 1.25000005474436 1.37900016423308 1.29454219772426 0.302213595048682 -0.0701882352941189 1.33379184616114
0.173898155283171 -0.225054957707602 0.412601460421573 0.270160596535541 0.788768039964715 0.185964584946184 0.147572463486971 1.29692858904226 1.357 1.24707033051384 1.37509377401845 1.30022302358835 0.352274979345913 -0.0730439121756484 1.34029623740858
0.227373076042592 -0.191390348879141 0.416952684984347 0.330538678597379 0.799389528844336 0.197411421444962 0.150166997776582 1.29940577927214 1.36490536996869 1.24996451373826 1.37697634249217 1.30891719872261 0.40511268773556 -0.074 1.34874957600512
0.284902755134817 -0.111136484021309 0.450941994290944 0.390897636984018 0.796245595844874 0.217555793692159 0.13723216159296 1.30830493557615 1.35701364840213 1.24600682420107 1.3710102363016 1.3179846455476 0.458736590741625 -0.0736433637284961 1.35516844559468
0.335959784586264 -0.0321024762286592 0.454919983429713 0.442939780443692 0.808793746933655 0.231401578606432 0.13734719942004 1.31744376143266 1.36189997928714 1.24326009268272 1.37197999585743 1.32191998342971 0.517522338941769 -0.0509870259480991 1.36195346592706
0.383446082688619 0.0419840573038159 0.459941072626449 0.488469653638039 0.796746729160142 0.23217898196994 0.138980553966728 1.30852854422208 1.36595285810116 1.24360802377893 1.37397642905058 1.33385857430348 0.57909069873253 -0.0167837837837838 1.371425438932
0.441887191325765 0.129194259374954 0.463992220091432 0.540898861188617 0.829755387859344 0.22032799123419 0.136195465385769 1.34101647704654 1.38396499041144 1.24539221700158 1.37699416506857 1.33499805502286 0.632992572673479 -0.00905363984674187 1.37486070892488
0.491833932494889 0.247599272783594 0.464 0.589856796563616 0.841907171469839 0.196288593850691 0.13597503009512 1.35124221368523 1.38497713593127 1.24695427186254 1.377 1.34086281558763 0.682818469783371 -0.0109693486590028 1.37347163415053
0.550411277023778 0.405406387805743 0.481817292869448 0.643462029004487 0.857750435772651 0.16592288782087 0.16145862729935 1.36364525163142 1.37708120316913 1.247 1.37601015039614 1.33803045118843 0.736276096495741 -0.0120956521739054 1.36965804645704
0.606998981821267 0.576304565628082 0.510625339575281 0.696999036366556 0.855390045818043 0.150424626573808 0.164675948981951 1.36643995145469 1.36300025454468 1.24575589877693 1.36760002407336 1.33500005454529 0.786590982554174 0.000192107995839326 1.36523013311612
0.655066201103163 0.743867238922448 0.542765898050297 0.738199600945568 0.869839288617339 0.150982527000377 0.156321637709067 1.36686180543825 1.35122868544412 1.24406802656126 1.35701176515058 1.34088565727794 0.837369364406081 0.00418026183284014 1.3575522057529
0.693525805567684 0.896604921362678 0.57280942612331 0.792326144754078 0.825572918706362 0.162428519219415 0.168187614586504 1.33854789200839 1.33717470321191 1.24284627894056 1.35337605995748 1.34791264839405 0.885954195822572 -0.00730909090906711 1.3510961797872
0.757015717818515 1.02302812662261 0.599009927043272 0.847014890564909 0.857749305106971 0.179594533349761 0.208243353134616 1.35801808904417 1.33199476072716 1.2430005515024 1.3600002757512 1.338 0.936679846299821 -0.023435897435903 1.34567429096437
0.812752662906315 1.12276792309551 0.634212208151357 0.899818312227035 0.855285145429405 0.195670241722453 0.220133901420014 1.35124164993086 1.31341577903123 1.24495623378619 1.36097811689309 1.338 0.989481151941914 -0.0388850574712445 1.3410372364778
0.892081507721904 1.2001163871755 0.686395422804291 0.958325663897094 0.854202091543914 0.206813155053747 0.233594786431486 1.34713650593813 1.32683722921654 1.2420348794536 1.3550697589072 1.33602325296907 1.04750726114592 -0.0495464480874271 1.33341956850064
0.959881460476727 1.20798761527369 0.741902691436119 1.02388499896996 0.860379030670981 0.205712176173338 0.255251890427891 1.34685042461919 1.33199115376692 1.23501238472631 1.35400176924662 1.32701592321954 1.1015038936806 -0.0541142263759124 1.32670439397567
1.02948650331282 1.30684699767034 0.809529137022313 1.09250782016756 0.858706664990168 0.123461468473113 0.272857362457254 1.34887587411067 1.328085267419 1.27904074153629 1.34714921798324 1.32406395056425 1.16380057356904 -0.058157142857152 1.32029773184617
1.09226532240747 1.31690520289129 0.869300871323238 1.14834826987759 0.835260717938178 0.123745115758963 0.262251767981112 1.33743769280041 1.33096445108423 1.28 1.34107109783154 1.32301184963859 1.22484694764622 -0.043821192052991 1.31715770831332
1.15700239978782 1.33798811597218 0.919912878259868 1.21549396757913 0.838192851545968 0.148127043117729 0.280108601324857 1.33552270575674 1.33399355368285 1.25701578625182 1.35497560591276 1.30850237019547 1.2909041120816 -0.024585164835177 1.31714890169065
1.22166129945909 1.34388576137575 0.982518812517235 1.26839251256339 0.850583874656044 0.146377507407303 0.28037444554694 1.35471166162856 1.33446106966472 1.257985064013 1.36086113867349 1.30652713611819 1.34589229768673 -0.010789137380201 1.32045911662717
1.25810397958219 1.343498467911 1.05219446148373 1.30857202034645 0.850686251907791 0.139863932974211 0.274015183594852 1.36345185821038 1.33993394807697 1.26196988309542 1.36594162764375 1.3084766510575 1.40696643282784 0.0065813953488432 1.32209311058613
1.33507163932111 1.34900297472243 1.15776233635709 1.38055497288268 0.870962169359522 0.139682193862742 0.230290460448766 1.37857174287042 1.35249911241624 1.26250683114238 1.36300945134008 1.30849512061259 1.45942990026307 0.00123952095808177 1.32280742465644
1.40413584620175 1.35439462516042 1.29058801827235 1.4349266628508 0.880309316392342 0.137022553389399 0.172326289616525 1.38757331205448 1.35936776108652 1.26593096266036 1.35929092427821 1.30604931238546 1.51544354704638 0.00779166666665645 1.32751721312498
1.46141333778024 1.36488529123879 1.4289993498711 1.49151906737991 0.876253261145709 0.132347659305181 0.142418495004854 1.35234365272652 1.37139156526943 1.28182215986434 1.36784486044513 1.30786037440062 1.57526530364209 0.0268501440922205 1.33524757979879
1.48514426464371 1.36500712815838 1.56818225142019 1.52416281295505 0.865422319272864 0.131149112238914 0.151506704122711 1.37555184778524 1.35897114707126 1.2779901207516 1.38900379112788 1.3139773298417 1.62910232503033 0.0247072205737 1.34055214212259
1.57065543555165 1.36989716490593 1.73782165838274 1.60147190841965 0.869492934312868 0.149371026480613 0.135333693252548 1.36218422444288 1.35468224696535 1.27260842626838 1.3909633542829 1.30321277224537 1.68565773370262 0.0166858006042397 1.34409276383809
1.63090293190379 1.37792018152887 1.87910526587061 1.68279183759154 0.862376712201668 0.159730070443463 0.161769252960899 1.37612019254373 1.33866162359839 1.27002468033245 1.39397000964226 1.30257556020497 1.74983017305561 0.00438699690405125 1.3467870288229
1.69694501137976 1.39548341143976 1.99840662279297 1.7459452033291 0.845377569324057 0.171295147897496 0.191700758881712 1.36981994086685 1.34300300544529 1.26800411992901 1.39450286218146 1.30450186801517 1.80664696529396 -0.0140187265917657 1.34949945690442
1.74278114155257 1.39770511489175 2.09427000736494 1.79784011857422 0.794297778222095 0.153380720238619 0.159870001774938 1.31599104197228 1.34286238694948 1.26698034099278 1.38215727205773 1.31178375092062 1.8646664621312 -0.0299363295879858 1.3529219634407
1.79945196066798 1.44850089275119 2.14650089275119 1.86139089730464 0.786026040457319 0.178649761326431 0.137433228163634 1.30819306823337 1.33408807774979 1.267 1.37308807774979 1.314433729138 1.93090295961252 -0.0477758620689664 1.35694395775114
1.8900223435262 1.48302423171151 2.1670072380437 1.92501888185313 0.795933543494437 0.154757533859398 0.139697183456908 1.33001298647977 1.33300220288286 1.26100031469755 1.36800157348776 1.31500125879021 1.99329831420883 -0.0568060796645681 1.36140979856967
1.95962834415221 1.55851242957352 2.1895556607817 1.98384085421313 0.806972466973998 0.178227500831039 0.130922905913208 1.33931666177471 1.33986476632487 1.26198068090355 1.37290340451776 1.31892272361421 2.06012959350276 -0.0511641490433023 1.3651673027727
2.0451664015153 1.63327427896626 2.20089212254904 2.0681762085563 0.80724941157754 0.138715910245028 0.127413049728158 1.34154969942514 1.34495096479502 1.26398038591801 1.372009807041 1.32395096479502 2.12431364400433 -0.0392649572649701 1.36759329034348
2.11800394371983 1.80900610044161 2.21300024648249 2.12600363561672 0.828530308103112 0.186749227277396 0.117800141727431 1.35798083311081 1.35499993837938 1.25000036972373 1.36700012324124 1.33000073944747 2.18616096607384 -0.00942006269594471 1.36737120114766
2.18060267120555 1.90583850702109 2.21691266695035 2.18371183751762 0.833420833687934 0.174483789110662 0.12004978349645 1.37120481429217 1.35402183326241 1.25586900042552 1.36895633347517 1.34173800085104 2.25016062634889 0.00431623931623119 1.36862928500829
2.25043713269304 2.05876006042525 2.21997552750839 2.25839634520703 0.822956958920176 0.140189802154038 0.122986261683141 1.35394438770048 1.3549918425028 1.25897552750839 1.3680081574972 1.33009788996643 2.30544057284439 -0.00358333333333333 1.36442661720179
2.31899280288369 2.24098084296981 2.22699925912038 2.31999354376331 0.857096377098655 0.183115426655942 0.12946931627395 1.39043612202439 1.37999735400135 1.27099872992065 1.35800105839946 1.33 2.36630395826332 0.0117333333333242 1.35895431622677
2.37790918196056 2.39710933219549 2.24440556684386 2.38578191985596 0.852927266277793 0.137062837903833 0.137067260805933 1.38577635642812 1.35349086811775 1.2641272621046 1.35184545962807 1.32803636060131 2.42861558289306 0.0238378926038515 1.35440849012511
2.42453370729928 2.58708414520792 2.26859814819865 2.45233097134245 0.835933237875114 0.132111966343065 0.148668466373268 1.37208927960234 1.3411216415741 1.25509123118057 1.35904518411642 1.32503041039352 2.48721224892185 0.0213130193905784 1.34908457977842
2.49401201472773 2.72802111679419 2.29300455103323 2.51801128656241 0.85037926455303 0.13799980292558 0.169443568010053 1.38222727120047 1.34699945387601 1.24599817958671 1.38700600736387 1.31799908979335 2.54373795096822 0.0138653198653383 1.34506636033505
2.55860732510869 2.84155226837285 2.31747247163208 2.57869172964756 0.846425248584256 0.190703703895499 0.18862641775955 1.36755630600941 1.34406330340415 1.23621101134717 1.41930366255434 1.31310550567358 2.61440197899084 5.10597302562665e-05 1.3411701671519
2.6303019667978 2.98460393359561 2.36156741604371 2.64832162970491 0.82912096897727 0.143985154150171 0.166840421188637 1.35859582858951 1.32419662907104 1.23302949436066 1.38732443796722 1.30903932581421 2.67655649540351 -0.0163170731707058 1.33593855460023
2.70102221509791 3.05026087113609 2.42649942434352 2.71901846797296 0.829808428884039 0.107836767557234 0.16621958021286 1.35857945399036 1.33000107060713 1.23967146879119 1.35052875627321 1.30399892939287 2.74378063349759 -0.031982776089149 1.3294388192574
2.78239620012964 3.05638129121223 2.50381783866851 2.7866667205897 0.824053425364325 0.103506138785261 0.191637131801429 1.35657941869561 1.33392270843998 1.2500572257558 1.32903288161586 1.30007729156002 2.81183851547803 -0.0412101241642761 1.32241878020402
2.85043613817874 3.06592425736729 2.584147522666 2.85542772233066 0.821550282193869 0.105861237655585 0.224866950315229 1.35952466829728 1.34094108906345 1.25603366339231 1.32233435741767 1.29206732678463 2.88061265295796 -0.0428699690402487 1.31828078082248
2.91612086484521 3.10700377702641 2.65811333998336 2.921118976332 0.823992133374779 0.10144427715984 0.247682910115148 1.36551760094308 1.33501699661886 1.25299244594717 1.32993072710114 1.29299622297359 2.94798506175829 -0.0405877192982464 1.31330033584395
2.97868030853583 3.10895875964175 2.71634015426792 2.98270092871496 0.835448331500625 0.108834111445795 0.24185888556207 1.37462781993053 1.34381441838785 1.24908248071651 1.35131953408879 1.29104124035826 3.00764012451294 -0.0362017543859644 1.31305374525889
3.03654367884321 3.109 2.76461572955217 3.04054367884321 0.820512486205245 0.109733995774253 0.199886716979908 1.36566389200486 1.3340800563433 1.249 1.3787838478731 1.29992794929103 3.07903785808304 -0.00878124999999972 1.31661209164678
3.09913128093232 3.10900190262221 2.85424029902274 3.10212367044348 0.835910400462276 0.110110989363548 0.151756707001988 1.3879381890683 1.32903805244415 1.24900570786662 1.38541854938813 1.292 3.14062817723819 -0.0169201877934318 1.31552733610909
3.16676700082685 3.10998213044677 2.99112046670551 3.16583847903978 0.861876635534829 0.110620707832318 0.116683518053919 1.39730916707108 1.34864260893532 1.2519463913403 1.3757828742844 1.292 3.19557916032223 -0.00678306878306966 1.3171061523624
3.22552812371594 3.12884541983798 3.16602370423988 3.22651185211994 0.863460887906239 0.0985094194515722 0.108508411018621 1.39869999296846 1.349991864202 1.27977219765597 1.36410576537401 1.288032543192 3.25925349458577 0.0153763440860189 1.31986176233307
3.27958861217401 3.13700292486065 3.35572667670039 3.28959126675598 0.849304195398343 0.119470693514849 0.123774636675857 1.37708692594422 1.3374886782162 1.26249268784837 1.36200877458195 1.29498619018959 3.31568300873397 0.0189605734767042 1.32225052926659
3.3393621631654 3.13896263451562 3.50760417496021 3.35033985954496 0.848386230216093 0.12279928804521 0.118631854708305 1.37619243839627 1.33211271249722 1.25759341371096 1.36788790354685 1.28271995598399 3.37584734056755 0.017455399061039 1.32179729669655
3.39010801196482 3.14396077080004 3.64692970800501 3.41549801644381 0.808482666193967 0.126609859135218 0.135536901014014 1.35862506201452 1.3171143439912 1.25750060792885 1.36799848017787 1.28101182955287 3.43266497688276 0.0120825396825551 1.32145285100597
3.44959480932047 3.15452858842855 3.77063178658846 3.48008484304737 0.80772040197871 0.132035022524179 0.166203393586881 1.35596419056164 1.3120014537938 1.25699097572839 1.35899860802612 1.28299658315035 3.49771318375999 -0.00585422740522132 1.32109141375984
3.51976409935256 3.17759551276562 3.86237861042369 3.54092655326389 0.801569236337274 0.137274152801973 0.12921115648723 1.35086407666431 1.31790062984433 1.25208802534938 1.35555832912509 1.28398588165921 3.55824739417379 -0.023170212765958 1.32083432171095
3.5964971148338 3.22120987252077 3.90025784105263 3.61103827290166 0.794559727043964 0.138196302568643 0.130101039197967 1.34939873643538 1.31699968623264 1.25746688898202 1.3470572521676 1.28250370975758 3.62207361491679 -0.0377294832826704 1.32150906907453
3.67008686376514 3.27711416158275 3.93602391365302 3.6795818463708 0.783037394299662 0.157480073231277 0.1220652237604 1.34543666900653 1.31950571903145 1.24647846829587 1.34200143858574 1.29400117331869 3.68609326497624 -0.0448065727699544 1.32237929934021
3.73771906866889 3.36827982105249 3.95267898491417 3.74427743951255 0.775508041661558 0.185529804921345 0.118355290019355 1.33926178730234 1.32096388479496 1.2303079500496 1.34347312450591 1.29202916086755 3.75174442144281 -0.0427594936708891 1.32500027285598
3.81342200054263 3.4578195547162 3.96441211952115 3.81248033735331 0.784158186885456 0.184522954697805 0.113343497769824 1.34418378192438 1.3279477823644 1.22553648878932 1.34994977180917 1.30688786908199 3.81602212852136 -0.0351415929203636 1.3281171983167
3.89059624956419 3.57563778229233 3.96901682950544 3.88158591812769 0.801411867528724 0.180434822505073 0.11393107094258 1.36177841068316 1.32751387263752 1.22399485997816 1.34799769645922 1.30500201137424 3.88013597944703 -0.0138152734778138 1.32423720961114
3.95879189607563 3.66785952647009 3.98079122647712 3.94193032007586 0.816580302582993 0.148895471853564 0.113102694008558 1.37274259171309 1.33830995138032 1.2210529896465 1.34652626731874 1.30549018253938 3.94547931901591 0.0132937853107343 1.32502592930672
4.02738740834125 3.83053809988031 3.98744205407163 4.00840890761749 0.828891363951923 0.181987263733595 0.116460616096645 1.38239475912415 1.3553358088266 1.21852466544356 1.34402201506147 1.30747761726306 4.00503509147841 0.0162243589743576 1.32646790442426
4.07410017136901 3.98628882744731 3.99412688373408 4.06309683232338 0.838980884847093 0.123457463208664 0.1225891511934 1.37033096832323 1.35396660954366 1.2419699485893 1.33199165238592 1.30800333904563 4.06965237979366 0.0221233140655114 1.32462790051135
4.13298986508416 4.156087444326 4.06872049577327 4.12002353624802 0.839501077141577 0.133723899813005 0.157363515332197 1.37090023536248 1.33433671163861 1.22430304047475 1.32708417790965 1.30996632883614 4.12988420965562 0.0321452991452966 1.31936848960108
4.18649854218084 4.3283820889231 4.0753301170274 4.19231877428341 0.816331398357892 0.117704695006476 0.161531789365139 1.35406093957554 1.33102838440486 1.22003784587314 1.32765084739374 1.30009461468286 4.1949898296778 0.0329060773480726 1.3127140703101
4.25605816722266 4.50009994931218 4.0530172043898 4.26106144424929 0.827489156165643 0.128187220774934 0.1587601700989 1.36446121756864 1.32499754223003 1.21399262669009 1.33701392736317 1.3010057347966 4.25256507167508 0.0242744479495565 1.3069797283891
4.32580303851935 4.61994324928677 4.07364596913953 4.33473560406973 0.826477364370776 0.148835631967277 0.182944940962624 1.35393072432497 1.32205057583721 1.20515172751163 1.35371340358914 1.30788198971318 4.3191934427806 0.00879365079366466 1.30347522803104
4.40128139983549 4.72104186644731 4.10767423459209 4.40532930651312 0.821468289931055 0.160589718828086 0.201870924839003 1.34424198082106 1.32100958133553 1.21292334931579 1.35895209332237 1.29413413869738 4.38768800783435 -0.00406611570245494 1.3001879965445
4.47018049175262 4.76713299392299 4.15713299392299 4.47816149262077 0.820688386780654 0.165249394476244 0.208431324818646 1.34457881255426 1.32898100086815 1.21701424934889 1.37201662424037 1.29397862597666 4.44892575021426 -0.0175213675213628 1.29792258515271
4.54473305376179 4.82206646066659 4.21206646066659 4.54486641652371 0.815891517988221 0.136085609363972 0.22137011814629 1.34408833517262 1.32113336276192 1.22289997792856 1.37888330758332 1.28515003310716 4.51893555337598 -0.0260932944606394 1.29350236079593
4.61037537278044 4.86558678507014 4.28133693418232 4.6054234210281 0.805965519916345 0.100668836242486 0.216142853072424 1.33452273311798 1.31604804824766 1.23191351315422 1.36117297369157 1.285 4.58538442731505 -0.0336073619631974 1.29059238117994
4.68604206471086 4.87300439482054 4.36415284384123 4.67304143687935 0.83076946634322 0.109062781293569 0.229658237651351 1.35032177676316 1.32300376698903 1.22900062783151 1.34854580976929 1.28000188349452 4.653919505571 -0.0309971830985955 1.29019340934519
4.75187103319108 4.87988204824384 4.4515113427245 4.73788788344195 0.829934322713248 0.113415353388604 0.221809291964933 1.35310231379001 1.32889889849472 1.22998314974912 1.34652819297537 1.28294944924736 4.71532868486764 -0.0379421157684799 1.28916989583897
4.81355760936631 4.88397099077812 4.5423400402022 4.80650684322802 0.83475468127236 0.113807679262249 0.159738555093337 1.3614791531571 1.32602175691641 1.23198549538906 1.34997824308359 1.28101450461094 4.78310806618504 -0.0185815384615452 1.29178075198612
4.87609410349616 4.88900627356641 4.66181915841217 4.86809724027936 0.839296800481131 0.112606659325886 0.118943119521521 1.37370061167272 1.32699686321679 1.23400313678321 1.35222626947044 1.2820015683916 4.84918282482855 -0.0113671497584494 1.29255270412136
4.93505619382063 4.89293707958804 4.80610614469259 4.92902473361465 0.837292089410098 0.110513505119368 0.110237988315943 1.37408386525983 1.32503146020598 1.23596853979402 1.35397186236195 1.28298426989701 4.9082256990712 -0.0156317365269565 1.29426718732631
5.00040224604027 4.89399080378524 4.9618688655839 4.99142983468457 0.827599663093959 0.110995217968322 0.119965970471141 1.36596540896107 1.33490803785235 1.23897241135571 1.35798160757047 1.27606437350336 4.97010315922033 -0.007 1.29896293359709
5.06006527718877 4.90600593428989 5.12120057899821 5.05407595891056 0.839080581560409 0.116799388046603 0.122846210153379 1.37634166160117 1.33699169199416 1.24100237371596 1.364 1.27700830800584 5.03306223213194 -0.00690717299578118 1.30470223098042
5.11405798915475 4.91091436265043 5.28710545758459 5.11690384192553 0.839561607539742 0.124564521712983 0.0948976190684419 1.37771602154212 1.3301198922894 1.24296574506017 1.364 1.2838801077106 5.09420139978842 -0.00522222222223433 1.30807024286646
5.17257749481531 4.9209271542785 5.43692188332182 5.18153378738241 0.838219907018124 0.134101015101741 0.121272879477625 1.37513908557903 1.32106556114935 1.243 1.36300728457215 1.28102185371645 5.14947354467745 -6.32911392390718e-05 1.30871785435769
5.22715186397532 4.92903796599383 5.57217866350038 5.24214069750655 0.826551932653524 0.13928925785704 0.109864344610779 1.36565758288672 1.32101786635004 1.24301786635004 1.364 1.28600669988126 5.21395660636202 -0.00208843537413512 1.31044515642418
5.29393461477698 4.94573365369424 5.65074660561998 5.30401295192573 0.81860674950668 0.134565360337099 0.10297982868255 1.36019711090941 1.328874660562 1.250874660562 1.364 1.28895299771075 5.27157495512326 -0.0121135190918283 1.31203114280497
5.36829029485528 4.97373146291821 5.66091368450943 5.3733382479056 0.805327363301647 0.135648778986225 0.109178907813894 1.34845288148045 1.32503836244026 1.24703836244026 1.36102877183019 1.28999040938994 5.33173667430645 -0.0247267759562752 1.31368537711927
5.45704246527592 5.03105944835889 5.72000579948657 5.44803814581324 0.789529245148752 0.14215487138406 0.108709436462958 1.32893863671152 1.30900302710705 1.23899030733279 1.3489991835698 1.29250416662616 5.38655089205142 -0.0311022364217178 1.31517811819282
5.52764983716213 5.17603593611879 5.72996110479053 5.51172896689729 0.787979096765697 0.174119600262963 0.107641154862071 1.33545702928172 1.31400613287561 1.2236021989976 1.34750412390129 1.29947347649438 5.45229034033086 -0.0372406250000001 1.31709674546331
5.59231343818398 5.2502169923739 5.7379190089677 5.57185657500657 0.790915806500082 0.161542215805013 0.108431266152983 1.33975774485663 1.32438536153392 1.21904744017029 1.34947975224192 1.30493974635835 5.51417810338192 -0.0394298245614053 1.32005436351374
5.65907938673664 5.37261140641322 5.74401219406735 5.63156689025376 0.795514590742434 0.177456143521753 0.110343297479706 1.33721492926286 1.32751837153885 1.20849907341763 1.34549557282488 1.3055058557202 5.57201575208214 -0.0323291404612051 1.3172171373905
5.72019993270496 5.48784907508885 5.75442974328416 5.69671363339414 0.784478980094698 0.133135328980777 0.109197549322317 1.33218248708413 1.34282202164872 1.20600704233706 1.34053411040586 1.3198372076023 5.63228207842887 -0.00673058013766271 1.3188936310239
5.78283401192854 5.63195581344172 5.75746819178814 5.74796040825684 0.836484201442686 0.129682100844337 0.110880505350524 1.36531327465769 1.33805797463033 1.20897315273204 1.34000480527425 1.30912952856428 5.68902425912605 -0.00464809384164521 1.32047613554499
5.83089239286558 5.79597209460894 5.76199433646661 5.80649710070237 0.842625563565511 0.129584489120845 0.112357810100422 1.36993935577221 1.31 1.22796839237875 1.33300566353339 1.3085025734986 5.74386636992516 -0.00119668737060878 1.32183823377905
5.88686928619321 5.93859224069094 5.76306155859633 5.85738395930469 0.842866578157377 0.137383215766286 0.114245902637385 1.37440187440027 1.33647214391215 1.20976575208031 1.33 1.30898902369634 5.79945774047696 0.00638192419825064 1.3210170284231
5.94642731443936 6.0836300421488 5.76893043039367 5.9218781262319 0.831913440500392 0.124717245538954 0.115762027851698 1.37209533342924 1.32013420439831 1.21297479404247 1.33 1.30850140423496 5.85322919931493 0.0093128834355775 1.31778161682452
5.9940226668803 6.27705371065114 5.78300640585748 5.9820285799795 0.820016933985507 0.129530633723408 0.117452675677391 1.35327550305178 1.31300098551653 1.2020029565496 1.32700049275827 1.30500985516535 5.90960076041714 0.0121264016309879 1.31531106346658
6.04058042419844 6.3864691099686 5.79610336321342 6.04045320793577 0.773535319030412 0.151246696252893 0.1228555903796 1.32399522850857 1.31492048983583 1.20799204898358 1.32800795101642 1.32476146950749 5.96649551089801 0.012461393596992 1.31288761494563
6.11209646632324 6.4442697467544 5.80883909674249 6.09629450110171 0.811154716531675 0.169321641146078 0.119847997923119 1.33942505951494 1.30512377173654 1.20701237717365 1.32898762282635 1.29537131520963 6.02243112486123 0.00776470588237665 1.31061803477884
6.18481387680885 6.47392503371468 5.82931711058596 6.16282938707478 0.808547987786954 0.16111186947496 0.108243966914152 1.3368272381241 1.30599741495568 1.21896897946814 1.32937635242676 1.29400258504432 6.08140699558838 -0.00700662878785237 1.30804296500547
6.24770682375 6.51217165719643 5.87991887087501 6.22259575144643 0.78843356873268 0.147110431840714 0.123277067611789 1.3227503689725 1.32186873273214 1.22796970755357 1.33309087733929 1.30095961007143 6.1360286174396 -0.0189756838905715 1.306083331153
6.3161908610982 6.52880349483813 5.96894811942765 6.28031801149705 0.807188411532177 0.139401085922089 0.180157952346416 1.33247510227594 1.30915026865319 1.22503467738151 1.34189596785548 1.29704623650867 6.19504508457134 -0.028146131805147 1.30693647073771
6.37291020962403 6.54796953540816 6.05087012463476 6.33691020962403 0.814159161018901 0.126790106630618 0.199769583510142 1.34239425461621 1.309 1.22999198300215 1.34998717280343 1.297 6.24882380368848 -0.0377533539731663 1.30927587219088
6.42855539068818 6.55203085503823 6.13414163641458 6.39855539068818 0.802944221977393 0.127511360589295 0.178117328457771 1.31935299033695 1.31485600982158 1.23 1.3610925651147 1.32668116460494 6.306740606042 -0.0441476793248957 1.31032699043943
6.48133914736598 6.55496328596478 6.24264158069674 6.45133914736598 0.828055605478371 0.126690279929862 0.190218493414645 1.35670238557137 1.30117133216438 1.23 1.36988985789433 1.29637937836397 6.36456747184777 -0.0205630252100882 1.31449969525289
6.53092597783157 6.5579954680305 6.34285044500664 6.50791540323608 0.837865633656699 0.128417371457693 0.177060137051126 1.36610647962434 1.302996978687 1.23399395737401 1.368003021313 1.2989954680305 6.41656582697994 -0.0170710382513638 1.31542100822829
6.57047013147649 6.56106209283652 6.46519750470427 6.56038142742432 0.835916066488498 0.127899686772054 0.157406228761803 1.3670254635905 1.30192903675827 1.237 1.37096451837913 1.30498225918957 6.47416218998039 -0.00566666666668227 1.32082524573143
6.62232096152922 6.56791031567367 6.59727037370651 6.60244908199541 0.846511245535122 0.125659339586756 0.138240987993255 1.37424544709596 1.29410249637295 1.237 1.36705124818647 1.30302562409324 6.52508999286501 0.00738036809815816 1.32811759186834
6.67602938673145 6.57400699684082 6.72809165861475 6.66003638357227 0.846184071222387 0.122340741665127 0.138389973527104 1.3770069803937 1.30100629715674 1.24100069968408 1.37700629715674 1.30703008641553 6.57506498197937 0.015 1.33452898027822
6.7185510250382 6.58403005591117 6.86035251600286 6.71451322429813 0.795146013450954 0.123502490657106 0.124064990681471 1.37040871113224 1.31006011182235 1.242 1.38616029819293 1.31153958451254 6.62012726543402 0.0148951194184849 1.33983192750016
6.77233055244245 6.58696348467868 6.99235681054056 6.76336706776377 0.822084667632537 0.133505482754296 0.123576085886887 1.36636601337236 1.31592696935736 1.242 1.40180525161962 1.31542601208208 6.66770983941739 0.013460410557193 1.34651539900387
6.82499794651835 6.59999948662959 7.10599557711644 6.81299806498844 0.834259532438023 0.140479729493282 0.148249025386015 1.37253976700881 1.32899948662959 1.24899972356978 1.40999968407975 1.3179998815299 6.71503817511188 0.00976041666666746 1.35304523118668
6.87753319189392 6.60617102381503 7.18836216807889 6.86855331234275 0.821341107994015 0.140844848754302 0.161939254721796 1.36951919655138 1.32403018067324 1.25301006022441 1.42005030112207 1.31710060224414 6.76568721049686 0.00693627450981109 1.3608062617398
6.92937489277043 6.6227994939075 7.22357539886293 6.92235130381837 0.811725939699372 0.143260867644207 0.167700530536185 1.35971818064982 1.32696461657191 1.25398820552397 1.42494102761985 1.3268820552397 6.81479803997802 -0.00079999999998181 1.36823133453751
6.99798905779875 6.66099388524048 7.27799131060489 6.97799114969016 0.807650637222308 0.146999403006373 0.130835944189916 1.35254113605795 1.33699839085276 1.24900080457362 1.41400177006197 1.33599855176748 6.86471775267106 -0.014269503546079 1.37576287235103
7.04065456287567 6.68482575624316 7.30707049138661 7.03249343970628 0.773856594904571 0.140675966054778 0.115646142820833 1.30870033925846 1.33214098277322 1.24693957881148 1.41801007019809 1.35602014039617 6.91286266824315 -0.0277237318840544 1.38223974918712
7.1042043565823 6.7649962652269 7.31391431532425 7.08040020726973 0.811390080756836 0.159701796601407 0.116242533192542 1.35242259732862 1.34582863064849 1.24107344400779 1.41898775933204 1.35797551866407 6.95949516671828 -0.0374423076922949 1.38830885064936
7.15602426872583 6.85104013673887 7.31700326694386 7.13302240190077 0.829782025505194 0.172447811147613 0.115337787812299 1.35986255755034 1.36200420035639 1.2419971997624 1.4189985998812 1.3670028002376 7.01209943484281 -0.0442739463601398 1.39611371085047
7.20850427963504 6.93794681074334 7.324 7.18137049116044 0.834192966175764 0.167786963523343 0.110548748722806 1.36538250356924 1.37102058284225 1.23596912573663 1.416 1.37302058284225 7.060057731189 -0.0512074521651507 1.40239442748638
7.25632142686331 7.02988333496576 7.324 7.216501456471 0.84111181462165 0.166554506257009 0.105688965188178 1.36941280597848 1.37297230313728 1.23471812891751 1.416 1.37497230313728 7.10983297931643 -0.0318717948718159 1.40869088349824
7.30002423245747 7.13906461988658 7.32700151452859 7.25702473730033 0.841970069740867 0.160680120225154 0.104750328147862 1.36402457798764 1.38099646609995 1.23900302905718 1.416 1.37600454358577 7.16274008066529 -0.0208048552754427 1.41209205751383
7.34828601562366 7.26796133029064 7.33000794487844 7.30626218098836 0.822596095072447 0.141012744141127 0.105402224565962 1.35346939535506 1.37408739366279 1.24506355902748 1.41597616536469 1.38498411024313 7.20733127446338 -0.0136570327553038 1.4133283670747
7.38354000593415 7.38645390883424 7.33098722238706 7.33857833877297 0.857859878158023 0.127792497774693 0.105676422268377 1.37558148149981 1.38485944625766 1.25289777909648 1.41303833283882 1.38302555522588 7.25011590924731 -0.00954666666667394 1.41286636124381
7.41693732593065 7.5187512029368 7.33399430235733 7.39688984557507 0.85769119650496 0.123348128636874 0.106867739935075 1.39065187263736 1.38899240314311 1.26298100785777 1.413 1.38799050392889 7.29861344727462 -0.000966764418384576 1.41352667273463
7.47031110777821 7.65780568937433 7.34707179410266 7.44031110777821 0.853150609572949 0.108496282368987 0.108246997290295 1.39333572095069 1.38803988561259 1.27311965683777 1.41396809150993 1.39001595424504 7.3391099607514 0.00551717171716797 1.4148072295487
7.50854482756563 7.75682122010587 7.35589496020745 7.47854482756563 0.854454477452879 0.137534302371642 0.106649023873539 1.39158089124763 1.3929416445597 1.28782493367909 1.41004668435224 1.39197665782388 7.38250577123954 0.009 1.41526599411875
7.55802420046359 7.84702913933371 7.3690083960792 7.52202271880255 0.839693237474813 0.140476331631494 0.102222158286242 1.38633523277834 1.39900592664414 1.28800493887012 1.40699901222598 1.3940039510961 7.42546068075904 0.00842276422764406 1.41586441465251
7.60743654224846 7.90626395577814 7.38616243432501 7.56840608581252 0.805970301827025 0.153149697351775 0.106701876641349 1.35661111454612 1.41102030429063 1.29805076072656 1.40504060858125 1.40198984785469 7.4666259711458 0.00374975272009198 1.4173116274973
7.64947643517319 7.93168342591867 7.40180518518072 7.6075129629518 0.825259768975976 0.139638271300153 0.117475821293221 1.37212676805113 1.41297564814759 1.30293912036898 1.40895129629518 1.4010121759262 7.50539400976735 -0.00411999999999272 1.4191252664901
7.70501164920396 7.99399865586108 7.42789617246211 7.66001030506504 0.82966692640234 0.0776350360404816 0.141944113783868 1.36522551505647 1.42800358437045 1.31599955195369 1.41739874385326 1.40600044804631 7.54566405063522 -0.0126371308016688 1.42360513714817
7.73136099363766 7.991 7.46543610656756 7.68349058109733 0.822828327369297 0.0888778678100515 0.171017367497323 1.35530265828678 1.4360462812356 1.315 1.42752204202619 1.40705553748272 7.58833841171335 -0.0295899795500843 1.43066153374434
7.76946058597144 7.991 7.51121550253339 7.73526695016631 0.824762614364704 0.0897082435404032 0.190138435753392 1.36402648801859 1.44093084435531 1.315 1.43662249527013 1.41291701322638 7.62791227725759 -0.0469739130434453 1.43967895198717
7.80001220302441 7.99400140804128 7.56202487539592 7.76201689649534 0.816616249916729 0.0921702346735464 0.184750171871877 1.36363059897773 1.43900375477674 1.31600140804128 1.44200140804128 1.41400234673546 7.66605598858257 -0.0615940298507481 1.45115994832256
7.82624754560833 7.997 7.61552365417146 7.79837131841249 0.808869262351431 0.0926860904645412 0.163992615456882 1.34397446330333 1.4471332937891 1.31897143704519 1.44511425181923 1.41914281477403 7.70227136366782 -0.0587245005257622 1.46530204224681
7.85169687306052 7.997 7.66935876993571 7.83654530959078 0.833467016154262 0.0943402967489337 0.181738627253354 1.38144370387526 1.46083677780182 1.31603497618532 1.4568600952587 1.43382511907338 7.73996552681277 -0.0558202247191063 1.47756505111277
7.87100790913884 7.997 7.71602741834799 7.85301370917399 0.85144758750053 0.0969404481845345 0.167460870005273 1.38926621658313 1.47900896369069 1.316 1.46901001824253 1.44100790913884 7.76784395726301 -0.0487206645898205 1.48615750387747
7.88619564945241 7.9970308920188 7.76854575899883 7.87919564945241 0.865928957433562 0.097808329264489 0.168904671048365 1.40111621189363 1.49615446009401 1.316 1.48840159624442 1.45611327073561 7.79383260168495 -0.0364945598417588 1.49409234008375
7.90477937402177 7.99996516431923 7.82038456963967 7.89777937402177 0.875328409702589 0.0995493308294077 0.149401541158208 1.40740533552421 1.51082582159613 1.316 1.52654713614994 1.4668722691705 7.81388317470097 -0.0196012269938745 1.50480656598578
7.91700827123358 8 7.87102843236543 7.92000465256889 0.881160201611318 0.101512398657738 0.128772351255347 1.41184483047901 1.52500516952099 1.319 1.58303153407803 1.48400568647309 7.82930302401724 -0.00249216300942863 1.52017156177923
