# Supplementary material for: Quantifying Spatiotemporal Gait Parameters with HoloLens in Healthy Adults and People with Parkinson’s Disease: Test-Retest Reliability, Concurrent Validity, and Face Validity
Source: Sensors (Basel). 2020 Jun 5;20(11):3216. doi: 10.3390/s20113216 (PMC7313704; doi:10.3390/s20113216)
Supplement: Supplementary file 1 [file sensors-20-03216-s001.zip › Data/HYA_01_FWS1_HoloLens_raw.csv]

Time HoloLens_x_position HoloLens_y_position HoloLens_z_position HoloLens_x_orientation HoloLens_y_orientation HoloLens_z_orientation
260.4525 -0.059 0.018 -0.023 353.541 358.861 358.97
260.4891 -0.058 0.018 -0.021 354.493 358.787 358.817
260.5184 -0.058 0.017 -0.02 355.612 358.804 358.507
260.5535 -0.058 0.017 -0.017 356.037 358.865 358.332
260.5846 -0.057 0.017 -0.014 355.724 358.99 358.238
260.621 -0.057 0.017 -0.01 355.05 359.025 358.47
260.6529 -0.057 0.016 -0.006 354.664 359.019 358.501
260.6892 -0.057 0.013 -0.003 354.934 358.966 358.659
260.7203 -0.057 0.008 0 355.256 358.799 358.943
260.7519 -0.058 0.005 0.003 355.591 358.639 358.876
260.7866 -0.057 0.014 0.007 355.333 358.776 358.693
260.82 -0.058 0.01 0.008 357.023 358.819 358.566
260.8517 -0.058 0.01 0.008 357.311 358.568 358.414
260.8884 -0.059 0.013 0.01 355.52 358.171 358.186
260.9175 -0.06 0.015 0.012 354.095 357.966 358.173
260.9529 -0.06 0.017 0.013 353.27 358.079 358.255
260.9849 -0.06 0.017 0.016 353.102 358.494 358.364
261.0204 -0.061 0.016 0.019 353.363 358.941 358.609
261.0518 -0.061 0.015 0.022 353.514 359.12 358.8
261.0861 -0.062 0.014 0.026 353.54 359.186 358.878
261.1171 -0.063 0.013 0.031 353.781 359.163 358.903
261.1527 -0.064 0.012 0.036 354.095 359.086 358.8
261.1842 -0.066 0.012 0.041 354.02 358.995 358.568
261.2191 -0.067 0.011 0.046 354.119 358.923 358.495
261.2513 -0.07 0.01 0.053 354.217 358.827 358.452
261.2852 -0.072 0.01 0.061 354.002 358.704 358.239
261.3192 -0.075 0.008 0.069 353.943 358.683 357.962
261.3564 -0.078 0.007 0.078 354.162 358.701 357.979
261.3843 -0.081 0.005 0.088 354.275 358.78 357.791
261.4176 -0.085 0.004 0.099 354.322 358.726 357.745
261.4507 -0.089 0.002 0.111 354.242 358.555 357.532
261.4852 -0.093 0 0.125 354.357 358.435 356.933
261.5181 -0.098 -0.004 0.139 354.671 358.224 356.279
261.5512 -0.103 -0.007 0.155 354.729 357.928 355.614
261.5845 -0.108 -0.011 0.173 354.403 357.735 354.673
261.6186 -0.112 -0.015 0.193 353.712 357.687 353.993
261.6513 -0.115 -0.018 0.216 353.139 357.973 353.438
261.6851 -0.118 -0.02 0.242 352.422 358.046 353.56
261.7211 -0.12 -0.026 0.27 352.561 358.318 352.956
261.7514 -0.121 -0.028 0.298 352.691 358.768 352.108
261.7852 -0.121 -0.026 0.332 351.322 359.173 351.404
261.8177 -0.12 -0.029 0.367 349.938 359.939 350.799
261.851 -0.118 -0.037 0.404 349.384 0.998 350.748
261.884 -0.116 -0.044 0.445 348.486 1.726 350.972
261.9173 -0.115 -0.056 0.487 348.152 1.963 350.736
261.951 -0.113 -0.067 0.531 347.502 1.932 350.426
261.9837 -0.108 -0.07 0.58 345.998 2.411 349.423
262.0177 -0.102 -0.073 0.631 345.176 1.91 350.225
262.0511 -0.094 -0.074 0.684 346.063 0.866 350.574
262.0853 -0.088 -0.074 0.739 346.834 359.386 351.037
262.1182 -0.082 -0.052 0.797 344.876 357.302 352.254
262.1516 -0.073 -0.017 0.859 340.851 356.345 354.588
262.1849 -0.07 -0.009 0.913 342.865 355.773 355.007
262.2197 -0.072 -0.011 0.965 347.476 355.238 353.663
262.2501 -0.076 -0.013 1.014 352.237 354.52 353.071
262.2846 -0.081 0 1.066 353.355 353.908 353.292
262.3167 -0.089 0.005 1.115 353.18 352.167 355.127
262.3498 -0.096 -0.006 1.163 354.067 350.289 355.451
262.3828 -0.102 -0.022 1.213 354.162 349.209 355.626
262.4166 -0.107 -0.038 1.266 352.595 347.852 357.594
262.4485 -0.115 -0.049 1.322 350.699 346.729 357.739
262.4851 -0.123 -0.054 1.381 348.845 345.55 358.845
262.5172 -0.13 -0.059 1.441 348.416 345.275 358.865
262.5522 -0.134 -0.044 1.505 345.965 346.847 356.85
262.5824 -0.135 -0.026 1.566 342.684 350.178 352.6
262.6188 -0.132 -0.011 1.626 343.35 354.164 349.819
262.6501 -0.131 0.007 1.684 343.603 354.404 352.611
262.6845 -0.131 0.001 1.738 347.817 353.648 353.793
262.7179 -0.127 0.007 1.794 350.758 354.184 352.793
262.7499 -0.12 0.027 1.852 350.113 355.084 352.902
262.7846 -0.115 0.025 1.908 351.163 356.419 351.797
262.8183 -0.112 0.017 1.965 350.824 357.888 350.704
262.8514 -0.11 0.005 2.029 348.911 358.994 350.205
262.8837 -0.108 -0.013 2.084 347.827 0.038 349.634
262.9193 -0.105 -0.03 2.146 347.178 0.859 349.912
262.9498 -0.102 -0.047 2.207 347.086 1.391 349.667
262.9846 -0.098 -0.057 2.272 346.107 1.968 348.986
263.0164 -0.095 -0.052 2.336 344.567 0.793 350.463
263.0495 -0.093 -0.042 2.4 343.592 357.216 355.897
263.0846 -0.094 -0.01 2.465 343.317 355.791 355.468
263.1165 -0.093 0.005 2.527 343.602 355.941 355.024
263.1516 -0.098 -0.004 2.585 348.624 355.662 353.959
263.184 -0.104 0.011 2.644 350.716 355.123 353.781
263.2165 -0.109 0.024 2.705 350.84 354.476 355.686
263.2494 -0.115 0.022 2.763 351.191 353.515 356.604
263.2855 -0.12 0.014 2.824 349.455 353.238 356.175
263.3152 -0.124 0.002 2.888 347.665 352.912 356.298
263.3498 -0.13 -0.015 2.952 346.725 352.809 356.256
263.3826 -0.137 -0.031 3.018 346.539 352.744 356.053
263.4155 -0.145 -0.041 3.085 344.634 352.354 356.894
263.4504 -0.15 -0.043 3.157 344.661 353.778 355.919
263.4827 -0.156 -0.041 3.223 343.548 356.335 352.148
263.5207 -0.157 -0.036 3.291 345.572 358.92 349.492
263.55 -0.154 -0.008 3.355 345.154 0.253 349.938
263.582 -0.156 -0.018 3.415 349.926 358.729 352.829
263.6175 -0.155 -0.008 3.473 353.563 358.956 351.665
263.649 -0.153 0.015 3.534 353.598 359.403 351.033
263.6862 -0.151 0.019 3.597 354.675 0.329 350.409
263.7153 -0.152 0.018 3.65 353.949 1.165 351.269
263.7508 -0.153 0.013 3.71 350.907 1.721 352.417
263.7823 -0.154 -0.004 3.772 349.573 2.384 351.752
263.8166 -0.155 -0.022 3.834 349.159 2.749 351.616
263.8495 -0.155 -0.037 3.897 348.146 2.873 350.699
263.8824 -0.155 -0.045 3.96 346.965 2.813 349.687
263.9179 -0.153 -0.043 4.03 345.738 1.826 350.79
263.9495 -0.15 -0.037 4.091 345.053 359.432 354.954
263.9834 -0.155 -0.016 4.156 344.747 356.176 355.449
264.0157 -0.155 0.013 4.22 342.628 356.036 352.217
264.0511 -0.154 0.016 4.283 344.664 356.449 351.884
264.0823 -0.156 0.021 4.344 347.615 356.229 351.562
264.1169 -0.162 0.032 4.406 348.029 354.673 352.367
264.1481 -0.169 0.034 4.468 347.583 352.299 353.684
264.1843 -0.176 0.025 4.53 347.362 350.316 354.09
264.216 -0.18 0.01 4.593 346.648 348.859 353.984
264.2475 -0.184 -0.002 4.659 345.151 348.386 353.582
264.2838 -0.187 -0.017 4.725 345.062 347.919 354.078
264.315 -0.192 -0.025 4.791 344.374 347.506 354.662
264.3493 -0.196 -0.034 4.859 344.894 347.831 354.773
264.3819 -0.197 -0.03 4.927 345.025 350.757 351.43
264.4174 -0.199 -0.039 4.992 345.651 352.214 351.336
264.4508 -0.197 -0.019 5.06 346.368 354.29 350.422
264.4833 -0.197 -0.011 5.125 346.332 352.939 355.938
264.5178 -0.196 -0.016 5.186 350.52 352.682 356.052
264.5512 -0.192 -0.007 5.248 353.335 353.722 354.272
264.5829 -0.187 -0.007 5.308 355.678 355.667 352.137
264.6145 -0.184 -0.006 5.367 356.658 357.073 352.486
264.6505 -0.184 0 5.426 353.99 357.814 353.242
264.6821 -0.183 -0.001 5.488 351.715 358.471 352.808
264.7164 -0.182 -0.011 5.547 350.29 358.547 352.585
264.7487 -0.181 -0.024 5.606 349.081 358.6 351.961
264.7853 -0.18 -0.031 5.666 346.989 358.808 350.581
264.8166 -0.179 -0.037 5.728 345.997 357.729 352.164
264.8486 -0.176 -0.04 5.788 346.458 355.69 355.641
264.8828 -0.18 -0.035 5.847 348.262 353.265 356.351
264.9146 -0.179 -0.007 5.905 346.312 352.636 354.938
264.9485 -0.178 -0.005 5.963 347.328 354.03 352.686
264.9826 -0.177 -0.002 6.019 351.624 355.02 352.064
265.0148 -0.178 0.006 6.073 354.23 354.653 353.395
265.0491 -0.182 0.009 6.128 354.668 353.734 354.13
265.0817 -0.185 0.012 6.183 354.172 352.744 354.296
265.1144 -0.188 0.013 6.239 352.323 351.694 354.416
265.1498 -0.191 0.009 6.298 350.739 351.119 354.463
265.1804 -0.194 -0.005 6.353 350.86 350.653 354.518
265.2156 -0.197 -0.018 6.41 350.295 350.127 355.301
265.2485 -0.197 -0.027 6.469 347.811 350.117 356.738
265.2834 -0.195 -0.037 6.525 348.619 351.311 356.54
265.3157 -0.195 -0.047 6.581 349.717 353.053 354.053
265.3473 -0.191 -0.021 6.637 351.085 354.909 352.571
265.383 -0.191 -0.018 6.692 352.362 355.053 353.999
265.4135 -0.187 -0.008 6.746 353.897 354.635 355.826
265.4475 -0.18 0.006 6.798 355.981 355.599 355.579
265.4801 -0.174 0.015 6.848 357.437 356.59 354.535
265.5158 -0.169 0.015 6.896 358.685 357.103 354.128
265.5479 -0.163 0.014 6.942 359.071 357.793 354.272
265.582 -0.157 0.01 6.99 358.102 358.771 354.265
265.614 -0.15 0.008 7.039 356.94 0.119 353.487
265.648 -0.143 0.001 7.089 356.15 1.225 353.706
265.6805 -0.136 -0.012 7.138 354.653 1.794 354.143
265.7134 -0.13 -0.026 7.186 354.637 1.498 354.746
265.7502 -0.124 -0.037 7.237 354.212 0.938 354.609
265.7814 -0.117 -0.043 7.287 354.313 0.233 355.241
265.8162 -0.111 -0.053 7.337 354.958 358.602 357.351
265.8493 -0.105 -0.033 7.386 357.256 357.443 356.904
265.8805 -0.102 -0.022 7.437 356.616 356.664 356.106
265.9162 -0.101 -0.014 7.485 357.669 356.175 354.64
265.9508 -0.102 -0.01 7.529 1.693 355.024 353.916
265.9808 -0.102 -0.002 7.574 2.501 354.324 354.421
266.0149 -0.101 0.005 7.615 2.9 353.831 355.01
266.0479 -0.101 0.009 7.658 2.586 353.285 355.09
266.0811 -0.101 0.009 7.701 1.772 352.836 354.891
266.1139 -0.1 0.005 7.742 1.296 352.765 354.309
266.1476 -0.099 -0.003 7.781 0.645 352.678 355.027
266.1826 -0.095 -0.011 7.823 358.892 353.718 355.647
266.2142 -0.089 -0.027 7.864 357.359 355.574 356.312
266.2468 -0.081 -0.044 7.903 358.028 359.084 354.629
266.2813 -0.07 -0.062 7.943 357.698 3.813 353.242
266.3148 -0.056 -0.059 7.979 0.912 9.193 352.44
266.3465 -0.044 -0.057 8.017 358.956 14.58 351.933
266.3821 -0.035 -0.05 8.047 2.929 15.647 356.184
266.4142 -0.028 -0.039 8.073 9.358 16.423 356.036
266.4479 -0.018 -0.022 8.094 12.498 16.538 355.324
266.4805 -0.004 -0.005 8.11 13.294 17.617 353.249
266.5124 0.015 0.01 8.121 12.235 19.594 353.714
266.5479 0.035 0.016 8.131 10.268 20.693 355.041
266.5805 0.055 0.013 8.142 9.794 21.274 355.882
266.613 0.079 0.004 8.15 8.867 22.059 355.808
266.6472 0.104 -0.003 8.156 7.349 22.554 354.712
266.6836 0.13 -0.016 8.16 6.828 22.232 354.209
266.713 0.16 -0.027 8.163 6.569 23.427 354.676
266.7493 0.195 -0.037 8.161 7.007 25.595 355.403
266.7816 0.229 -0.044 8.161 7.394 27.76 355.681
266.8143 0.265 -0.051 8.158 7.995 29.442 357.383
266.8513 0.302 -0.058 8.15 9.401 31.999 358.581
266.8785 0.338 -0.058 8.145 9.016 34.477 356.942
266.9165 0.373 -0.056 8.136 10.218 38.051 354.535
266.9472 0.408 -0.051 8.124 13.146 42.169 354.492
266.9788 0.446 -0.04 8.113 12.258 47.486 354.519
267.0126 0.483 -0.03 8.104 11.183 52.008 355.015
267.0478 0.517 -0.027 8.094 12.281 55.513 355.372
267.0823 0.548 -0.028 8.083 13.372 59.514 353.333
267.1134 0.577 -0.033 8.07 15.681 62.23 352.598
267.1455 0.609 -0.035 8.057 15.22 64.448 352.401
267.1807 0.643 -0.031 8.042 12.118 66.94 351.461
267.2123 0.675 -0.034 8.018 11.708 72.176 351.516
267.2462 0.702 -0.044 7.994 13.93 77.946 352.098
267.2808 0.73 -0.053 7.972 15.149 82.959 354.418
267.3139 0.764 -0.056 7.954 13.45 86.301 355.818
267.3467 0.796 -0.063 7.934 13.413 88.906 357.483
267.3789 0.83 -0.067 7.916 13.307 90.19 355.613
267.414 0.86 -0.072 7.893 13.988 93.292 352.321
267.4463 0.887 -0.071 7.864 14.762 98.786 349.413
267.4792 0.911 -0.063 7.828 15.096 106.811 349.785
267.5128 0.933 -0.057 7.79 13.444 114.035 350.831
267.5464 0.947 -0.055 7.746 14.28 122.527 351.622
267.5808 0.951 -0.061 7.701 18.105 131.67 351.294
267.6116 0.948 -0.065 7.655 22.743 141.771 350.681
267.647 0.946 -0.065 7.611 23.095 151.001 350.849
267.6802 0.943 -0.062 7.567 20.472 159.626 351.22
267.7133 0.94 -0.062 7.526 18.041 167.264 351.971
267.746 0.94 -0.069 7.488 17.523 173.431 352.518
267.7822 0.946 -0.078 7.451 17.716 177.689 353.001
267.8128 0.951 -0.085 7.412 16.737 180.727 351.438
