# Supplementary material for: Quantifying Spatiotemporal Gait Parameters with HoloLens in Healthy Adults and People with Parkinson’s Disease: Test-Retest Reliability, Concurrent Validity, and Face Validity
Source: Sensors (Basel). 2020 Jun 5;20(11):3216. doi: 10.3390/s20113216 (PMC7313704; doi:10.3390/s20113216)
Supplement: Supplementary file 1 [file sensors-20-03216-s001.zip › Data/HYA_01_FWS1_IWW_raw.csv]

IWW_x_SpineBase IWW_x_Head IWW_x_ShoulderLeft IWW_x_ElbowLeft IWW_x_WristLeft IWW_x_HandLeft IWW_x_ShoulderRight IWW_x_ElbowRight IWW_x_WristRight IWW_x_HandRight IWW_x_HipLeft IWW_x_KneeLeft IWW_x_AnkleLeft IWW_x_FootLeft IWW_x_HipRight IWW_x_KneeRight IWW_x_AnkleRight IWW_x_FootRight IWW_x_SpineShoulder IWW_y_SpineBase IWW_y_Head IWW_y_ShoulderLeft IWW_y_ElbowLeft IWW_y_WristLeft IWW_y_HandLeft…
-0.359 -0.335 -0.332 -0.386 NaN NaN -0.317 NaN NaN NaN -0.334 -0.317 -0.338979877385077 -0.220979877385077 -0.315 -0.317 -0.343 -0.222030183922384 -0.335 0.857828993869254 1.54606462820143 1.32132869203003 1.09865281716609 NaN NaN 1.30783010061307 NaN NaN NaN 0.862418993869254 0.497596137397551 0.152033521457611 0.115994125136059 0.855608390190806 0.477918831948718 0.147434265054747 0.11129496934…
-0.359 -0.335 -0.33499490897871 -0.386998302992903 NaN NaN -0.317 NaN NaN NaN -0.334 -0.317 -0.34199490897871 -0.221 -0.315 -0.31999490897871 -0.34599490897871 -0.22499490897871 -0.335 0.85762035637149 1.54739772601049 1.32182915149645 1.09830059395248 NaN NaN 1.30741071274298 NaN NaN NaN 0.86232016970071 0.496372070348658 0.151730509102129 0.1156805260722 0.855320492132058 0.474475871644554 0.14…
-0.359 -0.335 -0.335 -0.387 NaN NaN -0.314059163335442 NaN NaN NaN -0.334 -0.317 -0.342 -0.221 -0.317940836664558 -0.32 -0.344039442223628 -0.225 -0.334019721111814 0.858315998010612 1.55043886455338 1.32238875896627 1.09863329482198 NaN NaN 1.30959602192065 NaN NaN NaN 0.863270870521541 0.496193549800127 0.150906565733924 0.114768340633987 0.856074814743903 0.472215358557172 0.142932852579661 0.…
-0.361963721543543 -0.335 -0.333024185637638 -0.387 NaN NaN -0.315975814362362 NaN NaN NaN -0.334 -0.316012092818819 -0.342 -0.221 -0.320963721543543 -0.32 -0.345975814362362 -0.225 -0.335975814362362 0.85936730254024 1.55119153502683 1.32325947924763 1.09995391655097 NaN NaN 1.3086323346752 NaN NaN NaN 0.863991414098638 0.497908958495255 0.151028307005365 0.114977218651672 0.857324883976476 0.47…
-0.361999378045596 -0.334998756091193 -0.332999689022798 -0.386998756091193 NaN NaN -0.318999689022798 NaN NaN NaN -0.331999067068394 -0.315999067068394 -0.342 -0.221 -0.321 -0.319999067068394 -0.344 -0.225 -0.336 0.859349940914332 1.55120121903063 1.32321961749804 1.09935980719413 NaN NaN 1.30711917902019 NaN NaN NaN 0.863990006219544 0.497310687259616 0.151100102622477 0.115020093293161 0.85726…
-0.360043546587401 -0.331087093174803 -0.332021773293701 -0.383087093174803 NaN NaN -0.318021773293701 NaN NaN NaN -0.329065319881102 -0.313065319881102 -0.342 -0.221 -0.321 -0.317065319881102 -0.344 -0.225 -0.336 0.859164136925803 1.55503464868869 1.32201678115125 1.09875349944209 NaN NaN 1.30453748149537 NaN NaN NaN 0.864009564534126 0.499471881020921 0.151422814813079 0.11531346801189 0.856878…
-0.357029560541409 -0.331 -0.329029560541409 -0.383 NaN NaN -0.318 NaN NaN NaN -0.329 -0.311019707027606 -0.337049267569016 -0.216049267569016 -0.317039414055213 -0.317 -0.341029560541409 -0.220049267569016 -0.334019707027606 0.859298620508067 1.55655571240499 1.32053448466529 1.09743300663822 NaN NaN 1.30499487617282 NaN NaN NaN 0.864217930762101 0.497737736324846 0.151261675097347 0.11516157656…
-0.355999814707517 -0.327999938235839 -0.319 -0.379999752943356 NaN NaN -0.317999814707517 NaN NaN NaN -0.324999752943356 -0.308 -0.337 -0.217999814707517 -0.316999814707517 -0.313999382358391 -0.340999876471678 -0.219 -0.331999752943356 0.859630050646612 1.5556500296468 1.31848000864698 1.09772996108858 NaN NaN 1.30549003829378 NaN NaN NaN 0.864750043852554 0.494140001852925 0.152190020999815 0.…
-0.353058664188235 -0.327019554729412 -0.319 -0.376078218917646 NaN NaN -0.315058664188235 NaN NaN NaN -0.321078218917646 -0.308 -0.337 -0.215058664188235 -0.314058664188235 -0.304195547294116 -0.339039109458823 -0.219 -0.328078218917646 0.860433965121883 1.55612061372988 1.31861726233788 1.09711231947953 NaN NaN 1.30609787606776 NaN NaN NaN 0.865446116142118 0.494169413358118 0.152523351392 0.11…
-0.345098640617865 -0.327 -0.319 -0.376 NaN NaN -0.315 NaN NaN NaN -0.319024660154466 -0.308 -0.337 -0.215 -0.312024660154466 -0.304 -0.337024660154466 -0.219 -0.3250369902317 0.860163575722398 1.55586332912085 1.31723726210813 1.09527281064288 NaN NaN 1.3062186436915 NaN NaN NaN 0.864966165038616 0.49429839708996 0.152470739804634 0.116310246601545 0.857650986406179 0.480387606735561 0.150162823…
-0.34099911967698 -0.323998899596225 -0.31899955983849 -0.370999339757735 NaN NaN -0.306999339757735 NaN NaN NaN -0.311999339757735 -0.304999779919245 -0.333 -0.215 -0.30499911967698 -0.304 -0.337 -0.21899955983849 -0.324999339757735 0.861449680882905 1.55662016065895 1.31731001980727 1.09462990096366 NaN NaN 1.30917981953378 NaN NaN NaN 0.866149705091788 0.49453000880323 0.152729944979811 0.1167…
-0.337086572922017 -0.319108216152521 -0.317043286461008 -0.368064929691512 NaN NaN -0.304064929691512 NaN NaN NaN -0.309064929691512 -0.304021643230504 -0.333 -0.215 -0.301086572922017 -0.304 -0.337 -0.217043286461008 -0.322064929691512 0.860031382684231 1.55733420044173 1.31739805210925 1.09418973945373 NaN NaN 1.30837774744901 NaN NaN NaN 0.864839001928876 0.49456913427078 0.152485410807626 0.…
-0.334029393984524 -0.319 -0.314029393984524 -0.358097979948414 NaN NaN -0.300039191979366 NaN NaN NaN -0.306029393984524 -0.300039191979366 -0.333 -0.212029393984524 -0.298029393984524 -0.304 -0.337 -0.217 -0.319029393984524 0.860445590902321 1.55719156767917 1.31892491108794 1.09765560903811 NaN NaN 1.30802333131825 NaN NaN NaN 0.865344709082786 0.502095535239205 0.153133533323405 0.11732333736…
-0.333999488286465 -0.318999658857644 -0.314 -0.358999488286465 NaN NaN -0.299999488286465 NaN NaN NaN -0.305999317715287 -0.299999488286465 -0.333 -0.212 -0.296999488286466 -0.299 -0.339999488286465 -0.219999488286465 -0.317999488286465 0.860000098931283 1.55732003581995 1.31799995053436 1.09266010234271 NaN NaN 1.30812028314816 NaN NaN NaN 0.864900083579877 0.50321979872601 0.151549982942882 0.…
-0.331058605904093 -0.317039070602729 -0.314 -0.356058605904093 NaN NaN -0.297058605904093 NaN NaN NaN -0.302078141205457 -0.297058605904093 -0.333 -0.212 -0.294058605904093 -0.299 -0.337058605904093 -0.217058605904093 -0.315058605904093 0.860568669525209 1.55752589758671 1.3177156652374 1.09324827881918 NaN NaN 1.30974757139974 NaN NaN NaN 0.865380427702331 0.50206305165561 0.151451953530136 0.1…
-0.327048112709254 -0.317 -0.313012028177313 -0.356 NaN NaN -0.296012028177313 NaN NaN NaN -0.302 -0.297 -0.332012028177313 -0.211012028177313 -0.29103608453194 -0.299 -0.337 -0.217 -0.315 0.860510841972412 1.55654202817731 1.31773963915468 1.09267709662462 NaN NaN 1.30883154705022 NaN NaN NaN 0.86539 0.501131065923128 0.151015292398018 0.115175532961564 0.857941082535958 0.476102148459087 0.1490…
-0.324002057151179 -0.314002057151179 -0.310002057151179 -0.353002057151179 NaN NaN -0.296 NaN NaN NaN -0.296004114302359 -0.297 -0.332 -0.213997942848821 -0.291 -0.299 -0.337 -0.217 -0.312002057151179 0.860629917713953 1.55765922513972 1.31773000685717 1.09254008914322 NaN NaN 1.30921972571318 NaN NaN NaN 0.865499924571123 0.502029375997476 0.150710205715118 0.114930164572094 0.858049924571123 0…
-0.324 -0.311069522887869 -0.307069522887869 -0.353 NaN NaN -0.293069522887869 NaN NaN NaN -0.296 -0.297 -0.332 -0.214 -0.288069522887869 -0.296069522887869 -0.338953651408087 -0.217 -0.312 0.859653174295957 1.55781629211265 1.3163526757573 1.09174877117972 NaN NaN 1.30947397468305 NaN NaN NaN 0.864669698151563 0.501219234665644 0.150583012658474 0.114822549172555 0.856965723468512 0.477953616355…
-0.319059170998759 -0.306059170998759 -0.307 -0.350035502599255 NaN NaN -0.287071005198511 NaN NaN NaN -0.292047336799007 -0.294035502599256 -0.332 -0.211035502599256 -0.284047336799007 -0.295011834199752 -0.337023668399504 -0.217 -0.307059170998759 0.859768343212035 1.55939118362239 1.31676467461011 1.09317272206836 NaN NaN 1.3102804142982 NaN NaN NaN 0.864580828393983 0.500271124147767 0.152368…
-0.316 -0.304999929414256 -0.304 -0.348 NaN NaN -0.282999929414256 NaN NaN NaN -0.291999929414256 -0.294 -0.332 -0.211 -0.283999882357093 -0.295 -0.338999952942837 -0.217 -0.302 0.858990011764291 1.55879998235356 1.31616996870699 1.09218995435455 NaN NaN 1.30678017458207 NaN NaN NaN 0.863720006352717 0.500199990353282 0.14967000564686 0.113780005882145 0.856610017881722 0.480669945648977 0.142130…
-0.316 -0.30205885674621 -0.304 -0.348 NaN NaN -0.28005885674621 NaN NaN NaN -0.28905885674621 -0.294 -0.332 -0.211 -0.279098094577017 -0.295 -0.337039237830807 -0.217 -0.302 0.859480190542298 1.55806471418655 1.31486609315749 1.09028806069588 NaN NaN 1.31405442764771 NaN NaN NaN 0.863984702892841 0.499798043755315 0.149905291460303 0.114025095271149 0.857355089624293 0.478405319694582 0.14461036…
-0.313037288299587 -0.299037288299587 -0.300049717732783 -0.34108700603237 NaN NaN -0.277037288299587 NaN NaN NaN -0.289 -0.291037288299587 -0.332 -0.211 -0.276037288299587 -0.292037288299587 -0.337 -0.217 -0.297062147165979 0.858907333365585 1.55639088144777 1.31432646330526 1.09422990938422 NaN NaN 1.30900537881861 NaN NaN NaN 0.863565344656274 0.498535785380159 0.149771740120647 0.113713977418…
-0.313 -0.299 -0.293000488997555 -0.338000209570381 NaN NaN -0.275000139713587 NaN NaN NaN -0.286000209570381 -0.286000349283968 -0.332 -0.211 -0.277999860286413 -0.292 -0.337 -0.217 -0.294000209570381 0.858750010478519 1.55678997066015 1.31483996367447 1.09122021376179 NaN NaN 1.30747010268949 NaN NaN NaN 0.86379998323437 0.496830118057981 0.149550015368495 0.113460017464198 0.856040039119804 0.…
-0.311043815683406 -0.293131447050217 -0.290065723525108 -0.338 NaN NaN -0.272065723525109 NaN NaN NaN -0.281109539208514 -0.286 -0.330043815683406 -0.209043815683406 -0.273109539208514 -0.292 -0.337 -0.217 -0.290087631366811 0.858368544058264 1.5562129256266 1.31363694664529 1.09160145594174 NaN NaN 1.30619848019421 NaN NaN NaN 0.863477229587762 0.496115992724443 0.150078169765481 0.113861017784…
-0.30507141449338 -0.286083316908943 -0.280119024155633 -0.33503570724669 NaN NaN -0.265083316908943 NaN NaN NaN -0.277047609662253 -0.281059512077817 -0.32703570724669 -0.209 -0.27003570724669 -0.292 -0.337 -0.217 -0.283083316908943 0.858735477082086 1.55530083119816 1.31562571907225 1.09391226737174 NaN NaN 1.30185201355601 NaN NaN NaN 0.863934405864685 0.494400472154769 0.148696782405944 0.112…
-0.30200502786693 -0.271025139334649 -0.27401005573386 -0.331006703822573 NaN NaN -0.256015083600789 NaN NaN NaN -0.27101005573386 -0.27800502786693 -0.327 -0.20600502786693 -0.26700502786693 -0.288006703822573 -0.337 -0.217 -0.275013407645146 0.858270787699152 1.55463110613072 1.31504102233294 1.09407976536621 NaN NaN 1.3014106536227 NaN NaN NaN 0.863430854737378 0.492333435709069 0.148480335191…
-0.296128701021789 -0.268064350510894 -0.268128701021789 -0.328064350510894 NaN NaN -0.256 NaN NaN NaN -0.267085800681192 -0.273107250851491 -0.324064350510894 -0.205021450170298 -0.261128701021789 -0.282128701021789 -0.337 -0.216021450170298 -0.265214501702981 0.856763033262259 1.55165520851771 1.31313182783208 1.09334608762772 NaN NaN 1.30030423869244 NaN NaN NaN 0.862275311200952 0.49141016316…
-0.292047381347136 -0.25811845336784 -0.25811845336784 -0.325035536010352 NaN NaN -0.248094762694272 NaN NaN NaN -0.264035536010352 -0.267071072020704 -0.324 -0.202035536010352 -0.259023690673568 -0.282 -0.337 -0.216 -0.262035536010352 0.856176633388599 1.55296353498187 1.3122599500829 1.09366597258549 NaN NaN 1.29911397749741 NaN NaN NaN 0.861914027414507 0.499650972984486 0.14880480667098 0.111…
-0.283997400156342 -0.247996100234513 -0.245996100234513 -0.318995450273598 NaN NaN -0.230998050117256 NaN NaN NaN -0.255997400156342 -0.261998050117257 -0.324 -0.202999350039086 -0.252996100234513 -0.275995450273598 -0.334001299921829 -0.214 -0.248998050117256 0.857019272043776 1.55204903155824 1.31087979201251 1.09404009099453 NaN NaN 1.30131027298358 NaN NaN NaN 0.863319025058628 0.49675733516…
-0.280093731000081 -0.242140596500121 -0.240140596500121 -0.312164029250141 NaN NaN -0.22807029825006 NaN NaN NaN -0.252093731000081 -0.25907029825006 -0.324 -0.20202343275002 -0.247140596500121 -0.269164029250141 -0.33595313449996 -0.214 -0.24607029825006 0.855926244680023 1.55059491479753 1.31056749848001 1.094176719415 NaN NaN 1.30172015824499 NaN NaN NaN 0.86185514912503 0.492756074275083 0.1…
-0.274070900917366 -0.227177252293415 -0.228141801834732 -0.306070900917366 NaN NaN -0.214165435473854 NaN NaN NaN -0.243106351376049 -0.254059084097805 -0.318070900917366 -0.199035450458683 -0.241070900917366 -0.260106351376049 -0.333035450458683 -0.283172822630729 -0.233153618654293 0.855939527327218 1.551469128526 1.30821800586236 1.09344874444648 NaN NaN 1.30340991140675 NaN NaN NaN 0.8614148…
-0.267999823609306 -0.223999603120939 -0.221999823609306 -0.299999779511633 NaN NaN -0.201999858887445 NaN NaN NaN -0.236999876526514 -0.250999911804653 -0.318 -0.198 -0.234999779511633 -0.25299973541396 -0.332999902985119 -0.282999294437225 -0.223999779511633 0.85371995413842 1.54978994240844 1.30805995854819 1.09326995422661 NaN NaN 1.30380990386707 NaN NaN NaN 0.859059954226615 0.4904399750407…
-0.248400857650601 -0.179901929713852 -0.202400857650601 -0.275501072063251 NaN NaN -0.186320686120481 NaN NaN NaN -0.223280600355421 -0.2412004288253 -0.318 -0.198 -0.210501072063251 -0.223601286475901 -0.32222047170783 -0.204603430602403 -0.199501072063251 0.848624222989156 1.54339088002292 1.30345420154789 1.08818402256033 NaN NaN 1.29312846741958 NaN NaN NaN 0.853974022560331 0.48766672135756…
-0.246024995362657 -0.179 -0.195087483769299 -0.265124976813284 NaN NaN -0.178099981450627 NaN NaN NaN -0.221024995362657 -0.241 -0.318 -0.199975004637343 -0.21 -0.203249953626568 -0.314099981450627 -0.194112479131956 -0.196037493043985 0.847334997217594 1.542519373261 1.3005357433686 1.08395224030795 NaN NaN 1.2895623671397 NaN NaN NaN 0.852023370664084 0.486790373075503 0.137742755054704 0.0993…
-0.230999383795584 -0.164999339780983 -0.172999295766382 NaN NaN NaN -0.172997843284546 NaN NaN NaN -0.206999339780983 -0.230999735912393 -0.316999867956197 -0.197999867956197 -0.190999559853989 -0.174998459488961 -0.307999559853989 -0.270999735912393 -0.171999383795584 0.842509865315321 1.52774993749927 1.29062996258759 NaN NaN NaN 1.28846012808249 NaN NaN NaN 0.847359823061304 0.48631993925985 …
-0.217305952338929 -0.150327806077424 -0.157349659815919 NaN NaN NaN -0.125070833186252 NaN NaN NaN -0.192327806077424 -0.22513112243097 -0.314065561215485 -0.195065561215485 -0.181218537384949 -0.140764880847323 -0.298218537384949 -0.26513112243097 -0.158305952338929 0.839516872439795 1.52636103230866 1.28979857567772 NaN NaN NaN 1.29130640562098 NaN NaN NaN 0.84342785202875 0.484970158159123 0.…
-0.21107211156591 -0.128264409075002 -0.136252390480683 -0.202312483452275 -0.248384595018184 -0.26727642766932 -0.121036055782955 NaN NaN NaN -0.189036055782955 -0.218084130160228 -0.314 -0.195987981405682 -0.17507211156591 -0.111348539235229 -0.264408632206821 -0.147430212723872 -0.138240371886365 0.838728773573852 1.52577673041282 1.29097545750088 1.07344704183722 0.860142338699616 0.808465209…
-0.195027883519628 -0.105040082559465 -0.113040082559465 -0.176045310719395 -0.221047053439372 -0.248033111679558 -0.120001742719977 -0.166 NaN NaN -0.170033111679558 -0.21500522815993 -0.314 -0.196 -0.156033111679558 -0.0780575097592319 -0.248027883519628 -0.193916349441117 -0.113043567999418 0.83658372942075 1.52225613437432 1.28573916670708 1.06840874845428 0.849208525113353 0.772382755346362 …
-0.159765313865596 -0.0668290900210621 -0.0758078313025733 -0.130977901050483 -0.169126712079905 -0.188296781827815 -0.0691054533614161 -0.140552726680708 NaN NaN -0.130850348739551 -0.203255104621865 -0.311063776155466 -0.192085034873955 -0.123701537710129 -0.031020418487461 -0.164806991071546 -0.126466851575725 -0.0718928661765284 0.832792271240551 1.51580988236766 1.28215759432248 1.0612454012…
-0.147169968348687 -0.0482549525230305 -0.047396592813603 -0.105354100726431 -0.122651545336633 -0.134750693540034 -0.056169968348687 -0.113382428784546 NaN NaN -0.115212460435859 -0.193141640290572 -0.307056656116229 -0.190028328058115 -0.11215580431963 -0.0122549525230305 -0.0989206618887212 0.0169603798157561 -0.0581841323777442 0.83133968800039 1.50977470089376 1.28066039620184 1.060577365295…
-0.120013056291381 -0.0150159576894652 -0.00701934265389727 -0.0500265961491087 -0.0700251454500665 -0.0880222440519819 -0.0270140234240755 -0.104004352097127 NaN NaN -0.0880130562913807 -0.160015957689465 -0.307 -0.188000967132695 -0.0910101548932961 0.0329782395143656 -0.0260348167770151 0.0919646996566375 -0.0290140234240755 0.826352403324747 1.5009342360412 1.2748927805065 1.0525238927091 0.8…
-0.0887152906560364 0.00944117917497157 0.0203741206759682 -0.00698352465205003 -0.0142741114810648 -0.0293411699800682 0.0130835338469534 -0.0736929378230353 NaN NaN -0.0606258793240318 -0.158044705666002 -0.307 -0.188977647166999 -0.0597152906560364 0.0623294150099659 0.0639435393638954 0.179988245029898 0.00815059234595679 0.820591658186377 1.49627639948509 1.26920986995974 1.04236224593488 0.…
-0.0543362424222945 0.0575253048155842 0.0714956363665582 0.0454857468835496 0.0473967415364716 0.039327515155411 0.0437033155097401 -0.0294351372523811 NaN NaN -0.0243560213883118 -0.136217568626191 -0.300069226381061 -0.183059336898052 -0.0263263529392858 0.104584641713636 0.149169283427272 0.264179172910281 0.0436538680946968 0.816390645775166 1.49312045960767 1.26685225133677 1.04208049447415…
-0.00399970576379306 0.116000388391793 0.120000317775103 0.104000553164069 0.12100061201131 0.109000776783586 0.0980004001612414 0.0210002706973104 NaN NaN 0.0240003295445518 -0.115999988230552 -0.295 -0.177000035308345 0.0280002471584138 0.148000376622345 0.233000800322483 0.340000906247517 0.102000376622345 0.812559929265616 1.48455992914792 1.26006998399355 1.03278993373801 0.797749937857313 0…
0.0205199781482448 0.148366371155683 0.146481576400104 0.1500975589187 0.172001554548349 0.173732742311366 0.131347170281613 0.0435583798963852 NaN NaN 0.0514623755260341 -0.11501920087407 -0.295 -0.179942397377789 0.0485967816445256 0.179385572029753 0.299694340563226 0.415521532696594 0.133385572029753 0.806665397253162 1.4786555892619 1.25873611318874 1.02726810092102 0.792571380615091 0.70895…
NaN NaN NaN NaN 0.241052465912471 0.240093663046711 NaN 0.0913408458521537 NaN NaN NaN -0.0804806332328046 -0.279219718049282 -0.163233450427362 NaN 0.227340845852154 0.354258451583673 0.475189789693272 NaN NaN NaN NaN NaN 0.776926422278543 0.700850545643545 NaN 1.05313314065159 NaN NaN NaN 0.486792232308702 0.158607581095521 0.11364939094067 NaN 0.463868161867274 0.165024373376565 0.109234465079…
0.127996934315893 0.253996441616662 0.259996989060252 0.254997317526407 0.291997262782047 0.302996605849739 0.241997810225638 0.137997481759484 NaN NaN NaN -0.0490016970751306 -0.269000547443591 -0.249995237240763 0.159996879571534 0.282996989060252 0.395997755481279 0.508998193436151 NaN 0.800348160589536 1.47095918540394 1.24733741880347 1.01788880766786 0.801798626464031 0.71889900584244 1.261…
0.173898155283171 0.304780937760104 0.311757494255491 0.306757494255491 0.345710607246264 0.359640276732424 0.294734050750878 0.197569946218584 NaN NaN NaN 0.0193589546770637 -0.225054957707602 -0.220703305138401 0.217616833227811 0.338663720237038 0.412601460421573 0.521695234440026 NaN 0.788768039964715 1.46697564949882 1.24390252113624 1.01710875480369 0.795178946961279 0.712903943118326 1.256…
0.227373076042592 0.340585993613033 0.356479534827813 0.33468062364434 0.394432219812159 0.405467706073899 0.32268062364434 0.235562336105206 NaN NaN 0.258195644733892 0.0753494185347658 -0.191390348879141 -0.0757269980713491 0.2486451373826 0.36668062364434 0.416952684984347 0.529905369968693 0.330538678597379 0.799389528844336 1.47443951003256 1.25006524227527 1.02432341352135 0.799565587731999…
0.284902755134817 0.405889106732687 0.415899343034285 0.401885694632154 0.443916403536948 0.458909579335883 0.391882282531621 0.297894224883486 NaN NaN 0.309912991436416 0.169839631274962 -0.111136484021309 0.00686180992842467 0.317882282531621 0.419909579335883 0.450941994290944 0.539982939497336 0.390897636984018 0.796245595844874 1.48265611275083 1.2568784841607 1.0303897807589 0.8052703437554…
0.335959784586264 0.45891977630112 0.470879768015977 0.440219838439698 0.478299855009985 0.493299855009985 0.447859763873405 0.36169973073283 NaN NaN 0.358999792871408 0.263099606455675 NaN NaN 0.364059805299123 0.444499896435704 0.454919983429713 0.54 0.442939780443692 0.808793746933655 1.49213675998276 1.27168793744717 1.04865732282389 0.817343749004941 0.739321752733255 1.25669417601451 1.0529…
0.383446082688619 NaN 0.518446082688619 0.494363584365647 0.528410726264488 0.532540366486301 0.501375369840358 0.431186802244994 NaN NaN 0.411387155315068 NaN NaN NaN 0.420340013416227 0.472670006708113 0.459941072626449 0.533082498322972 0.488469653638039 0.796746729160142 NaN 1.25026904473413 1.02350441881177 0.804446746813646 0.733403305652698 1.28962860438487 1.07740795593668 NaN NaN 0.79398…
0.441887191325765 0.555914421005753 0.562914421005753 0.533924145891463 0.554949430594309 0.566933870777173 0.538928035845747 0.486893026257191 NaN NaN 0.473879411417198 0.440745207994401 NaN NaN 0.471900806165759 0.491963045434302 0.463992220091432 0.536992220091432 0.540898861188617 0.829755387859344 1.5177986446963 1.29457315677061 1.06808253437793 0.832744548701682 0.754578591436647 1.2759274…
0.491833932494889 0.605833932494889 0.595245485731987 0.565268349800714 0.580405534213081 0.591428398281808 0.59762815587634 0.54171961215125 0.532513835532701 0.526445243326518 0.522856796563616 0.522102282295603 0.247599272783594 0.281565582694174 0.52671961215125 0.526199757594531 0.464 0.537 0.589856796563616 0.841907171469839 1.52779975882791 1.29994630538818 1.07223488547409 0.8362102044001…
0.550411277023778 0.667380825835352 0.650441728212203 0.613512780985195 0.622573683362046 0.624665036927322 0.653441728212203 0.612289472270076 0.617147366724092 0.61213721632795 0.581411277023778 0.631893606820548 0.405406387805743 0.458193229486766 0.583431577816061 0.603218419497084 0.481817292869448 0.490477068618663 0.643462029004487 0.857750435772651 1.5368297629783 1.30949336822873 1.08305…
0.606998981821267 0.718999072730083 0.700999090911846 0.65299929091124 0.653999436365344 0.654999454547107 0.707999018184793 0.671998927275978 0.687998727276584 0.698998436368375 0.63399905454832 0.727998272732507 NaN 0.62199705455438 0.641998945457741 0.627999563637686 NaN 0.669996727282645 0.696999036366556 0.855390045818043 1.54234990127303 1.31210995418196 1.08894989490941 0.853109890363969 0…
0.655066201103163 0.770989972621788 0.741218658065911 0.69910431534385 0.690294886547286 0.691294886547286 0.757047143982819 0.726932801260757 0.767456373252167 0.782380144770792 0.678142429584537 0.816284859169074 NaN 0.770122374828113 0.690066201103163 NaN NaN NaN 0.738199600945568 0.869839288617339 1.54851032128424 1.31908450387436 1.09560079272407 0.860555356456592 0.810532859078226 1.3440096…
0.693525805567684 NaN 0.791376059957479 0.737525805567684 0.729513326766834 0.726563241970236 0.797500847965984 0.777376059957479 0.847014174732817 0.863989217131117 0.717513326766834 0.885151441542172 NaN 0.973466803427366 0.731488369165133 NaN 0.57280942612331 NaN 0.792326144754078 0.825572918706362 NaN 1.28486413748159 1.06545260003407 0.831024987965555 0.781084488813521 1.26154709617936 1.030…
0.757015717818515 0.875015993569717 0.839015166316111 0.794012133052889 0.78000965129207 0.770010478545677 0.864016269320919 0.843016269320919 0.914017372325727 0.942019026832939 0.781015717818515 NaN 1.02302812662261 1.14003033263222 0.792016545072121 NaN 0.599009927043272 NaN 0.847014890564909 0.857749305106971 1.53716675440835 1.31067653104988 1.08762753754177 0.854448202102163 0.8006508119699…
0.812752662906315 0.931730779799408 0.892796429120128 0.837037143296103 0.814234091258264 0.807168441937543 0.921708896692501 0.900708896692501 0.975621364264874 1.00949006562343 0.836752662906315 NaN 1.12276792309551 1.24759285824026 0.850687013585595 NaN 0.634212208151357 NaN 0.899818312227035 0.855285145429405 1.52565756416829 1.29837528948489 1.07889541614468 0.848072677857032 0.7680691451221…
0.892081507721904 0.982418675773357 0.950337290381627 0.895325663897094 0.87034891686616 0.860383796319758 0.986255904989897 0.96426753147443 1.03531403741256 1.0831512666291 0.911139640144568 NaN 1.2001163871755 1.32906988123737 0.930081507721904 NaN 0.686395422804291 NaN 0.958325663897094 0.854202091543914 1.51970696855091 1.2975761620368 1.07914476808196 0.848957908456086 0.769198142209078 1.2…
0.959881460476727 1.05387438349026 1.01488676821658 0.952899152942887 0.928897383696271 0.909913306915815 1.04689384520304 1.03188146047673 1.10587615273688 1.14788676821658 0.982874383490263 NaN 1.20798761527369 1.33199646150677 0.998879691230111 NaN 0.741902691436119 NaN 1.02388499896996 0.860379030670981 1.52373274608887 1.29149077471189 1.07379948316186 0.843739270852268 0.740630671223083 1.3…
1.02948650331282 1.1097849392793 1.07861440444131 1.01172098871505 0.983806256134051 0.967742305569804 1.11648650331282 1.09952913702231 1.16569967186031 1.2018275729888 1.04661440444131 1.20912411678208 1.30684699767034 1.4396551459776 1.07240123589382 NaN 0.809529137022313 NaN 1.09250782016756 0.858706664990168 1.52756665109793 1.29033494072006 1.07176412588933 0.841332226294135 0.7387400756869…
1.09226532240747 1.16139566843195 1.13928902168465 1.08019422457594 1.04626532240747 1.03224162313029 1.18618237493735 1.17115867566017 1.22826532240747 1.25438381879336 1.10333642023901 1.27424162313029 1.31690520289129 1.44298815036141 1.14020607421452 NaN 0.869300871323238 NaN 1.14834826987759 0.835260717938178 1.51625662633293 1.28705898531096 1.06566263828455 0.834758207614689 0.737148603932…
1.15700239978782 1.21301724526317 1.21699682468807 1.14451703485691 1.12250640635043 1.09852459584819 1.23950403788402 1.20549835844568 1.26351146148623 1.27949950962841 1.17600706889063 1.32548368859705 1.33798811597218 1.43101494981396 1.19350215633108 NaN 0.919912878259868 1.46008335171801 1.21549396757913 0.838192851545968 1.51015280084154 1.28084227920404 1.0388886239959 0.808402781436042 0.…
1.22166129945909 1.28010617642885 1.27674965867311 1.22582257615012 1.2082047508762 1.19403350415978 1.2968266685498 1.25644153552803 1.30662941981918 1.31378846640442 1.24801234550322 1.35342795608491 1.34388576137575 1.43296465631439 1.25276943801774 1.29256549896973 0.982518812517235 1.50518709523102 1.26839251256339 0.850583874656044 1.53908820788126 1.29715673917306 1.06031039971036 0.827946…
1.25810397958219 1.31660582191335 1.3175717101043 1.28192607033406 1.28474201360816 1.26974079176131 1.33560058604027 1.30156339093145 1.33320199074097 1.34716080072768 1.2826181168689 1.36040016563183 1.343498467911 1.42756052492956 1.2935717101043 1.31680025477662 1.05219446148373 1.48814381656083 1.30857202034645 0.850686251907791 1.54609912707762 1.30988054651053 1.06721658630289 0.8301793919…
1.33507163932111 1.39006282699253 1.39106573696623 1.36208434338713 1.38159324989569 1.37809912870558 1.40154611346411 1.37354411461916 1.39003824758177 1.38953832998924 1.36057649516353 1.39304684211917 1.34900297472243 1.42900390350993 1.36907161577612 1.42408826455581 NaN 1.453775548179 1.38055497288268 0.870962169359522 1.55962054296522 1.31989706605005 1.07727503914567 0.844779108424986 0.77…
1.40413584620175 1.45227197562576 1.4532708084726 1.43897921372145 1.47319150948083 1.47459444091413 1.44607292715342 1.4122340920456 1.42481221376022 1.43117958579569 1.43012442752045 1.41652660109962 1.35439462516042 1.43096055009163 1.4361737399059 1.50441134353497 NaN 1.34126836973099 1.4349266628508 0.880309316392342 1.5700442270856 1.32673004453919 1.08811918389857 0.855663799513497 0.78761…
1.46141333778024 1.4915811068753 1.51684756642726 1.51324565016409 1.55763737839136 1.57051491265241 1.50455009529088 1.46495971668886 1.47942885173572 1.45570523484575 1.48790178379254 1.44573979900337 1.36488529123879 1.43495873809059 1.49094040572342 1.58963473841283 1.4289993498711 1.49378991147203 1.49151906737991 0.876253261145709 1.55485440741309 1.32001062875328 1.08313854449032 0.8534574…
1.48514426464371 1.55558412037435 1.56417723941942 1.57459210884687 1.64260105228346 1.6576119619936 1.53217105664897 1.4771236554089 1.50418548311334 NaN 1.53856667802244 1.45655290342011 1.36500712815838 1.43800121018547 1.51014220372023 1.66058963213051 1.56818225142019 1.63618569267674 1.52416281295505 0.865422319272864 1.57292714661193 1.30944903588708 1.10547177395274 0.87998790835785 0.804…
1.57065543555165 1.6279441741892 1.64538357598653 1.66014428184712 1.73597729752178 1.75539433462188 1.61339453669406 1.53583942411619 1.59225913617428 NaN 1.60162997218316 1.50250519610513 1.36989716490593 1.43849236868 1.59466510701735 1.74223593459258 1.73782165838274 1.82633793128697 1.60147190841965 0.869492934312868 1.56871605774055 1.32798233430193 1.10026259632457 0.88473156053906 0.81377…
1.63090293190379 1.69681733595886 1.71481249338207 1.73624755322768 1.82511662115978 1.84659760143899 1.68026727412122 1.60529947045655 1.62072587974387 NaN 1.65942772909836 1.53666432859109 1.37792018152887 1.43800495943891 1.66183209741348 1.81676126292318 1.87910526587061 1.97456848310686 1.68279183759154 0.862376712201668 1.56185867498947 1.32186515492026 1.09406593645621 0.873609204078982 0.…
1.69694501137976 1.75994460453468 1.77744593391414 1.81043871116883 1.90543353691482 1.93243088962911 1.75593113026395 1.66098550303118 1.69697996782491 NaN 1.72294806551056 1.59395743132549 1.39548341143976 1.44099920925625 1.72644181398514 1.88294441258534 1.99840662279297 2.11396362578734 1.7459452033291 0.845377569324057 1.55654018746402 1.31346352417249 1.0795605764439 0.865669620693359 0.80…
1.74278114155257 1.78527261673299 1.84372216453092 1.87758455148041 1.97272216453092 1.99274182353814 1.81287943658866 NaN NaN NaN 1.77378114155257 1.61446920680515 1.39770511489175 1.45096068198557 1.77762386949484 1.94185977758144 2.09427000736494 2.21399478126391 1.79784011857422 0.794297778222095 1.48795057912059 1.26629524864484 1.05360147873029 0.852319149292979 0.811236503181628 1.28987252…
1.79945196066798 NaN 1.89352046558448 1.93049110633455 2.03242260141805 2.05143238783469 NaN NaN NaN NaN 1.82748131991791 1.70907029041889 1.44850089275119 1.46585320375035 1.83742260141805 2.01825623233511 2.14650089275119 2.26353025200112 NaN 0.786026040457319 NaN 1.25975881636403 1.0449139674548 0.860312002259353 0.807687188383245 NaN NaN NaN NaN 0.782507250537363 0.52397690608751 0.1786497613…
1.8900223435262 1.92601825245802 1.99101227320453 2.02501888185313 2.12401195850698 2.14401069971677 1.9490217141311 NaN NaN NaN 1.92802045534089 1.76903272854542 1.48302423171151 1.50105633086183 1.91402360231641 2.09801825245802 2.1670072380437 2.26800692334615 1.92501888185313 0.795933543494437 1.5252902832278 1.26988644815284 1.0451212451141 0.850494033334412 0.807789380045822 1.2840527347217…
1.95962834415221 1.98287949240603 2.02924655523854 2.08384085421313 2.16126587433498 2.17734315072077 2.0166669823451 NaN NaN NaN 1.99174425873089 1.87099081396943 1.55851242957352 1.67654188173584 1.98755106776641 2.15487949240603 2.1895556607817 2.28957497987815 1.98384085421313 0.806972466973998 1.5261726128132 1.28997415171378 1.01784745726318 0.83190629006865 0.805858058620002 1.292572117051…
2.0451664015153 2.05628408600726 2.11614678743331 2.13946061274519 2.23131350713025 2.24632331417124 2.08335273529423 NaN NaN NaN 2.08607813814633 1.94924485784327 1.63327427896626 1.63346093092683 2.06722524376128 2.20550964795018 2.20089212254904 2.30683328030306 2.0681762085563 0.80724941157754 1.53316095843139 1.28846882951871 1.04976852519614 0.841550850815526 0.796730028636348 1.29540361905…
2.11800394371983 2.1180035739961 2.1670030194105 2.17800264968676 2.26800227996303 2.28400227996303 2.13900443668481 2.08900338913423 NaN NaN 2.15500375885796 2.11600653178597 1.80900610044161 NaN 2.14600425182294 2.22700215672178 2.21300024648249 2.31100018486187 2.12600363561672 0.828530308103112 1.53649063469241 1.30535010352265 1.06521940536099 0.848049968573483 0.793539955016946 1.3258977668…
2.18060267120555 2.17473367078003 2.21493017014175 2.22006116971623 2.30419216929071 2.32019216929071 2.20942800510625 2.14279917056727 NaN NaN 2.21466817099279 2.2196856741842 1.90583850702109 1.92608733304965 2.21349350489349 2.26123583581554 2.21691266695035 2.31393450021276 2.18371183751762 0.833420833687934 1.54656511739714 1.30699332011915 1.05578069098229 0.847551134963831 0.79282593828156…
2.25043713269304 2.24146160518465 2.28741266020144 2.29737187271542 2.35161659763149 2.36166554261471 2.28737187271542 NaN NaN NaN 2.28443713269304 2.32812714779936 2.05876006042525 2.11742560303996 2.28343713269304 2.3036573851175 2.21997552750839 2.34077974757554 2.25839634520703 0.822956958920176 1.52441403313688 1.29592136396867 1.04001790955613 0.825164033136884 0.794813521855651 1.307334633…
2.31899280288369 2.32099163864428 2.3469937554432 2.33899566056222 2.38599640144184 2.39399661312173 2.32599597808206 NaN NaN 2.35198931016547 2.35099301456358 2.42099026272499 2.24098084296981 2.30698010209019 2.35099290872363 2.33199703648152 2.22699925912038 2.31100317519837 2.31999354376331 0.857096377098655 1.57276486252903 1.32660674224647 1.06288756568125 0.814311129312222 0.76577307570882…
2.37790918196056 2.38580010015662 2.40100008346385 2.38612734556845 2.41938186977765 2.42050913188225 2.40454557594742 2.38023651083624 2.44620015023493 2.44821833053559 2.40205462436582 2.52703652752902 2.39710933219549 2.50140030046986 2.41776373955531 2.38010916526779 NaN 2.4533638564047 2.38578191985596 0.852927266277793 1.56750744641152 1.33078273372221 1.06518745809646 0.843146044569696 0.7…
2.42453370729928 2.44441206572518 2.46337151853382 2.43055398089497 2.44771616966043 2.44574658005396 2.48419919297051 2.4532701505554 2.54500659381152 2.54997618341799 2.44061480168202 2.61016878257698 2.58708414520792 2.66832742835612 2.46552357050144 2.43049316010792 NaN 2.38967916545539 2.45233097134245 0.835933237875114 1.54208929928879 1.31470543254078 1.0477094213218 0.824367768925891 0.77…
2.49401201472773 2.53501092247976 2.53100946614912 2.48300892002513 2.49500473307456 2.47800582532254 2.54301347105836 2.53401237881039 2.63201510943033 2.65801565555432 2.51801092247976 2.69600200245462 2.72802111679419 2.84202257312483 2.52901256085172 NaN 2.29300455103323 2.41298598281765 2.51801128656241 0.85037926455303 1.56822674874186 1.32753860920424 1.04814959950908 0.82466998361628 0.75…
2.55860732510869 2.59373393191699 2.58190274099473 2.53096604439888 2.52045137049736 2.50932476368906 2.61543851603096 2.60056512283926 2.7132486058185 2.74218530241435 2.57673393191699 NaN 2.84155226837285 2.96338345929511 2.59654402170454 NaN 2.31747247163208 2.33762478737319 2.57869172964756 0.846425248584256 1.55074686626604 1.32006121266924 1.04599642249638 0.824581899102125 0.75282993691187…
2.6303019667978 2.65143960714753 2.65429213534425 2.58348876441529 2.57842977569398 2.56049859586884 2.68433146115846 2.67131179825136 2.79718398935518 2.82816432644807 2.64335112406556 NaN 2.98460393359561 3.1105646077814 2.67622331516939 NaN 2.36156741604371 NaN 2.64832162970491 0.82912096897727 1.52506129195279 1.30202745773661 1.02471088467869 0.802370519503173 0.751591207857049 1.29552202240…
2.70102221509791 2.73301846797296 2.72202034153544 2.64801927092831 2.62901927092831 2.60701766501762 2.75901739736584 2.74301820032118 2.87601953858009 2.90201418554445 2.71602435631217 NaN NaN 3.20999625287505 2.74702007388366 NaN NaN NaN 2.71901846797296 0.829808428884039 1.54110971628911 1.3081371013312 1.04045716289111 0.814248734007071 0.745718404795379 1.28139034259428 1.03636857073948 0.8…
2.78239620012964 2.8006667205897 2.79653146035967 2.71860875191969 2.69960875191969 2.67172468925972 2.82274401214972 2.80968604347971 2.94758942902969 2.95397588682977 2.80524161700961 2.98112567966958 NaN 3.19627052046006 2.82055078324968 NaN NaN NaN 2.7866667205897 0.824053425364325 1.5400704822634 1.29751926689875 1.03006482263405 0.80961139726972 0.739875164424426 1.28264526670079 1.03113318…
2.85043613817874 2.8664529698749 2.86443613817874 2.79040247478643 2.77140247478643 2.74141930648258 2.8884529698749 2.87842772233066 3.0045287125076 3.01152029665952 2.86748663326721 3.04447821741913 3.06592425736729 3.196 2.88942772233066 NaN NaN NaN 2.85542772233066 0.821550282193869 1.5427867722593 1.29943199008511 1.02781733664704 0.807070787144754 0.736924069325505 1.28177757426327 1.030355…
2.91612086484521 2.92912464187162 2.93212653038483 2.8711473040301 2.85717185470178 2.82918318578102 2.95610575673956 2.93910953376597 3.05008498309429 3.06808309458108 2.93812275335842 3.09603965877733 3.10700377702641 3.209 2.95312086484521 NaN NaN NaN 2.921118976332 0.823992133374779 1.54553642029976 1.30680945168603 1.02775404077312 0.805779262834705 0.742123890337205 1.27915418144389 1.02624…
2.97868030853583 2.99363906817758 2.99761844799845 2.94739162602805 2.94612356369939 2.92399984262462 3.01084526996885 2.9958040296106 3.09407209193926 3.11109271211839 3.00165968835671 3.11656697623832 3.10895875964175 3.209 3.01568030853583 3.06993813946262 2.71634015426792 NaN 2.98270092871496 0.835448331500625 1.55921152369401 1.31687761215499 1.04019750511971 0.815749674172899 0.744137522430…
3.03654367884321 3.03269578589547 3.05455168447754 3.01645561686558 3.03231952108197 3.01726348164167 3.08342359432826 3.06445561686558 3.1317037915298 NaN 3.05458370701485 3.13584789294774 3.109 3.20503202253732 3.07354367884321 3.09777584223877 2.76461572955217 NaN 3.04054367884321 0.820512486205245 1.54216985843174 1.30359887662688 1.03224628665225 0.805236540907104 0.742096811832092 1.2857379…
3.09913128093232 3.09916172288763 3.11213128093231 3.0921522097766 3.12418265173192 3.12021119106503 3.132100838977 3.08811415733245 3.15607039702168 3.16806468915505 3.11714459928777 NaN 3.10900190262221 3.20200190262221 3.13909322848817 3.17115982026543 NaN NaN 3.10212367044348 0.835910400462276 1.56366159132146 1.32555860420459 1.05106239042278 0.820401104432492 0.753860297538354 1.32670337543…
3.16676700082685 3.1824810879751 3.17976700082685 3.17057043574127 3.21828452288953 3.22901647959102 3.18405291367859 3.14692782680596 3.19233882653034 3.20139243519004 3.19164191395421 3.19571408714825 3.10998213044677 3.20298213044677 3.18712439189153 3.25349895752834 NaN NaN 3.16583847903978 0.861876635534829 1.5850893715663 1.34544742676488 1.07290186635394 0.846730023800133 0.774621522862502…
3.22552812371594 3.24747930892794 3.24348744472594 3.24242235834193 3.31224337078591 3.3272108275939 3.23161761749395 3.19362575329195 NaN 3.24762575329195 3.25052812371594 3.20889423462599 3.12884541983798 3.20795932101 3.24651998791794 3.34030032137191 3.16602370423988 3.23771454391584 3.22651185211994 0.863460887906239 1.58744389111996 1.3457108135798 1.09001291180368 0.85718815387211 0.784025…
3.27958861217401 3.29959451741377 3.32559549114838 3.32711455460427 3.4086328108809 3.42464294051306 3.29306844200582 3.24205891210627 3.28804071866169 3.30506670929681 3.3080872571238 3.22755459861774 3.13700292486065 3.21349236205124 3.30309706461562 3.43860881591988 3.35572667670039 3.41277390764805 3.28959126675598 0.849304195398343 1.56157579199473 1.33185729632239 1.09891936729749 0.8652897…
3.3393621631654 3.36131574548541 3.38977718560597 3.42546462042052 3.49681493232446 3.51820584070548 3.37066708805737 3.30885268339116 3.33420700175565 3.38070083266352 3.36835915833123 3.26232861567613 3.13896263451562 3.20958016228613 3.36431512944134 3.51111566663866 3.50760417496021 3.59649789105853 3.35033985954496 0.848386230216093 1.55235668971626 1.33056208104767 1.06658613639267 0.872263…
3.39010801196482 3.41707182240912 3.45301145878705 3.48738346145642 3.58978043205748 3.6132675976431 3.44346136204694 3.36657357828716 NaN 3.51698257275532 3.41563662746961 3.29772478767143 3.14396077080004 3.21098877837598 3.42751237068033 3.56657556295046 3.64692970800501 3.75974903913118 3.41549801644381 0.808482666193967 1.53647775889128 1.31138870937984 1.06572010954644 0.87078573746029 0.81…
3.44959480932047 3.483595340876 3.51959171880337 3.56809947474094 3.67960590052454 3.70110258502125 3.4895939291389 NaN NaN NaN 3.48009200560949 3.34107921586219 3.15452858842855 3.22150789934063 3.48458934530156 3.63309769461458 3.77063178658846 3.8896029534105 3.48008484304737 0.80772040197871 1.54296957281977 1.31205564483568 1.04148980705229 0.848637801293578 0.808444881097442 1.3179685819791…
3.51976409935256 3.55130474416393 3.5848481625098 3.63973638422434 3.75664189403339 3.7737179074722 3.55779748688393 NaN NaN NaN 3.54731517119764 3.39996311054897 3.17759551276562 3.22887172605847 3.54984974738665 3.70473757288198 3.86237861042369 3.96270946153455 3.54092655326389 0.801569236337274 1.53296407760774 1.30527307279675 1.0369773277579 0.852951133907502 0.812307207098558 1.30735490716…
3.5964971148338 3.61806504410667 3.66000918540861 3.71202357227145 3.82902217880192 3.84552620232685 3.62604182577555 NaN NaN NaN 3.62498906778393 3.47401305204987 3.22120987252077 3.2439071636427 3.62799201160669 3.79587207179344 3.90025784105263 4.00718618353861 3.61103827290166 0.794559727043964 1.5330171070368 1.28916229044173 1.01477942796501 0.844023609274367 0.811981408878385 1.29697927199…
3.67008686376514 3.68256962427723 3.7245818581413 3.77557563211675 3.8920763926064 3.90607396357547 3.69403964307086 NaN 3.83803625890628 3.85803625890628 3.70108328495654 3.56463907745146 3.27711416158275 3.42304206033128 3.70059307801918 3.86557824402118 3.93602391365302 4.04597852714841 3.6795818463708 0.783037394299662 1.53520828315405 1.28797898429738 1.00804839920247 0.835813618467287 0.803…
3.73771906866889 3.7354939834171 3.79075364392211 3.83635424066954 3.95875751835595 3.96636576575395 3.77461499035614 NaN 3.91173322288671 3.93173322288671 3.76725056401846 3.67885363847231 3.36827982105249 3.50853053854859 3.7721422675119 3.925856526043 3.95267898491417 4.0371889720974 3.74427743951255 0.775508041661558 1.51760926627208 1.27450627551594 1.00456566295746 0.822530084934617 0.79011…
3.81342200054263 3.80149325080876 3.85649936998384 3.89357024314803 4.01261889486712 4.02265132934652 3.84350477818252 NaN 3.97653390887767 3.98859217026796 3.8409365658902 3.78122150075234 3.4578195547162 3.59835184203301 3.8464341634724 3.96569904382806 3.96441211952115 4.03997691305955 3.81248033735331 0.784158186885456 1.52525123181209 1.2795578844484 0.998314727503659 0.81220548746391 0.7868…
3.89059624956419 3.87509370524968 3.91657728829766 3.93807108239527 4.04306240117241 4.06005597209752 3.89904620598202 3.85803878002063 3.97804290555474 4.00903547959334 3.91309346447596 3.89112153711999 3.57563778229233 3.72898927361132 3.91704455576838 3.99903860965181 3.96901682950544 4.04250283648106 3.88158591812769 0.801411867528724 1.5480416409345 1.30047148765623 1.04021759733447 0.840465…
3.95879189607563 3.94280216854527 3.97300248963458 3.9915563892991 4.09066100356505 4.1012717952195 3.95405332744013 3.9042054712444 4.0291209469087 4.05127309071296 3.98178617369615 3.97353540027672 3.66785952647009 3.71621976327283 3.97008713717441 4.02848102375139 3.98079122647712 4.04397327767224 3.94193032007586 0.816580302582993 1.55761702626028 1.30927979344836 1.04772088072694 0.822975649…
4.02738740834125 4.00792635726571 4.03147546858711 4.042545931075 4.11775621551224 4.13123015082276 4.02232909993526 3.95549682495144 4.01019732354845 4.01041437945175 4.0488986737646 4.0898259248867 3.83053809988031 3.93283930714443 4.04228963522557 4.08004401604385 3.98744205407163 4.00978914240067 4.00840890761749 0.828891363951923 1.55929713293814 1.3130432923871 1.05837512627128 0.8275405801…
4.07410017136901 4.05210684946028 4.09510517993746 4.10008180661802 4.15606678091267 4.16605175520732 4.07512855325689 4.04613523134816 4.10015025705351 4.09716695228168 4.10510017136901 4.1821786389414 3.98628882744731 4.06923039414872 4.10909683232337 4.08410851898309 3.99412688373408 4.05219199512393 4.06309683232338 0.838980884847093 1.55276624401533 1.31427457449252 1.05043956548239 0.841611…
4.13298986508416 4.11492252275644 4.15693935833837 4.1481750564854 4.19532657672277 4.19647809696015 4.15070366019134 4.12563631786362 4.18848479762624 4.19531644180694 4.16398986508416 4.28719859273342 4.156087444326 4.20467668969357 4.16602353624802 4.14790568717451 4.06872049577327 4.16506390807797 4.12002353624802 0.839501077141577 1.55643703492358 1.31696387050551 1.04430522238707 0.83049074…
4.18649854218084 4.17741338896627 4.21941338896627 4.19951746511742 4.23562154126856 4.23563100273685 4.24015792932255 4.20822415960055 4.29103493023483 4.3029876228934 4.21056477245885 4.38607277610797 4.3283820889231 4.43185224669908 4.22544177337113 4.17178238622942 NaN 4.22544177337113 4.19231877428341 0.816331398357892 1.52672441173668 1.29352433141306 1.02579579408075 0.812361347190659 0.76…
4.25605816722266 4.25806062499263 4.28505243242606 4.24804423985949 4.27102457769972 4.26202703546969 4.304057347966 4.2870630827626 4.39707782938243 4.42107946789575 4.28005816722266 4.46305570945269 4.50009994931218 4.61311387667535 NaN NaN 4.0530172043898 4.17801884290312 4.26106144424929 0.827489156165643 1.5352725724659 1.31128515506937 1.04133826824467 0.827428882687162 0.75250931689319 1.2…
4.32580303851935 4.33075246268214 4.34792104880617 4.30108963493021 4.30049424162789 4.29444366579068 4.37281989713175 4.36270188684493 4.49039843182166 4.51636471459685 4.34980303851935 4.52985361435656 4.61994324928677 4.74965665287591 NaN NaN 4.07364596913953 4.20061225191472 4.33473560406973 0.826477364370776 1.53835706395705 1.29348547805675 1.02727141532962 0.814098771370316 0.7396998363057…
4.40128139983549 4.39241553853286 4.41634846918417 4.3535017705526 4.35349218921708 4.33164549058551 4.44431972517759 4.44224307449338 4.57420474915127 4.61605144778284 4.4173580505197 4.56863590924998 4.72104186644731 4.8589652157631 NaN NaN 4.10767423459209 4.23566465325656 4.40532930651312 0.821468289931055 1.5166009810083 1.28642534470829 1.0137682940827 0.800043755443955 0.734488289931055 1.…
4.47018049175262 4.47417336707818 4.48614724327188 4.41214961816336 4.39214249348891 4.37811636968261 4.51518999131855 4.51317336707818 4.65916861729521 4.69915199305484 4.48816624240373 NaN 4.76713299392299 4.90309024587631 NaN NaN 4.15713299392299 4.28013774370595 4.47816149262077 0.820688386780654 1.52836962343109 1.29612914845279 1.02288646311855 0.813169789673489 0.73792152163741 1.282200171…
4.54473305376179 4.54578306479751 4.54696643859515 4.47394976824991 4.45099977928563 4.42618315308326 4.59366637238084 4.58478306479751 4.72881640548799 4.76193309790467 4.55683307583323 NaN 4.82206646066659 4.9403665268809 NaN NaN 4.21206646066659 4.33703311997611 4.54486641652371 0.815891517988221 1.51995303156216 1.2875163656312 1.01729502096787 0.804821864637989 0.734419513132505 1.2698793795…
4.61037537278044 4.59453873682248 4.62029849558419 4.54135615348138 4.50548107892529 4.4864234210281 4.66333693418232 4.65334654383185 4.79140420172904 4.82440420172904 4.62930810523372 4.79627927628513 4.86558678507014 4.97665405261686 NaN NaN 4.28133693418232 4.40633693418232 4.6054234210281 0.805965519916345 1.50784608456634 1.2770105169341 1.01091102127453 0.778048403475906 0.731715657764249 …
4.68604206471086 4.68104457603688 4.68104771519441 4.61904771519441 4.58905211001494 4.55805273784645 4.71704457603688 4.71603578639581 4.83503453073279 4.85802699675473 4.70804269254236 4.85002197410269 4.87300439482054 4.97699686084247 4.72904206471086 4.79501569578763 NaN NaN 4.67304143687935 0.83076946634322 1.5240293421328 1.29458133100279 1.01720219741027 0.803755498448107 0.728109070809372…
4.75187103319108 4.75080363218756 4.75571938093316 4.69371938093316 4.670601429177 4.64058457892612 4.78680363218756 4.77203953569987 4.88907323620163 4.90027543921218 4.7748541829402 4.88441024121922 4.87988204824384 4.9720842512544 4.79487103319108 4.81957874372801 4.4515113427245 NaN 4.73788788344195 0.829934322713248 1.53864926826691 1.29666427746814 1.02064102412192 0.796710816298806 0.72665…
4.81355760936631 4.81652860014443 4.81755760936631 4.77441981556238 4.76631103098032 4.7422675171475 4.84657211397725 4.82561562781008 4.9366591416429 4.94170265547572 4.83854310475537 4.92272441239213 4.88397099077812 4.972 4.85556486167178 4.88055760936631 4.5423400402022 NaN 4.80650684322802 0.83475468127236 1.54646473743232 1.30565458420466 1.02863205407929 0.799975269638346 0.731851852873226…
4.87609410349616 4.88210508223738 4.88210194545417 4.8571207661534 4.86415056559385 4.84916468111827 4.90308469314654 4.88107998797173 4.9650595988809 4.96606744083891 4.90209410349616 4.95703764139846 4.88900627356641 4.9729984316084 4.91508626153814 4.95913958685263 NaN NaN 4.86809724027936 0.839296800481131 1.55562318383495 1.31560800180424 1.03678434444474 0.815041882069923 0.74672236827132 1…
4.93505619382063 4.94794608309971 4.94597754330569 4.93278878206981 4.95848991011301 4.95234833918611 4.95615057443857 4.93119776474754 5.0024022560864 5.00832360557145 4.96105619382063 4.98062247752825 4.89293707958804 4.97201573010299 4.96913484433558 5.04660002083394 NaN NaN 4.92902473361465 0.837292089410098 1.55761806789093 1.30809033528787 1.03950642761472 0.816221123876413 0.74820624754448…
5.00040224604027 4.99259536655034 5.0094206384698 5.0132643028188 5.06106198609397 5.06001600502014 5.02140224604027 4.98054938547651 5.03173330977181 5.0486321514094 5.02243903089933 4.99189884163758 4.89399080378524 4.97893562649664 5.04133787253692 5.13816314445638 4.9618688655839 5.02662976400001 4.99142983468457 0.827599663093959 1.53819061365799 1.30381853213987 1.04784302768242 0.821966845…
5.06006527718877 5.05909613549618 5.07807714576854 5.08608545377438 5.14910681721798 5.1591163120818 5.07207358519461 5.0290688377627 NaN NaN 5.08307595891056 5.01103797945528 4.90600593428989 4.99899406571011 5.09905459546697 5.21308782749034 5.12120057899821 5.17925280074922 5.05407595891056 0.839080581560409 1.54689771978961 1.30905217716285 1.0668842252144 0.844194794906229 0.771959423652342 …
5.11405798915475 5.13861267493699 5.14188671445561 5.15676682216622 5.23745852770777 5.25532150794846 5.13293809686535 5.08600660674501 NaN NaN 5.14590384192553 5.04245192096276 4.91091436265043 4.99408563734957 5.14421213638397 5.28573256722639 5.28710545758459 5.38835184890839 5.11690384192553 0.839561607539742 1.56155428687419 1.31912427215869 1.07037902620711 0.848160805021549 0.7797540078888…
5.17257749481531 5.20353378738241 5.20256292567101 5.22749007994951 5.32834438850651 5.35230068107362 5.19554835652671 NaN NaN NaN 5.19862120224821 5.08469404796971 4.9209271542785 4.98705099200505 5.20555564109886 5.35053378738241 5.43692188332182 5.54090731417752 5.18153378738241 0.838219907018124 1.55865316493944 1.32560374296685 1.07849092211986 0.862951969795018 0.797391572992998 1.350872293…
5.22715186397532 5.26413846421279 5.2721429308003 5.29720769631919 5.41319876314417 5.43619429655666 5.26313399762528 NaN NaN NaN 5.25714069750655 5.12213623091904 4.92903796599383 4.98601786635004 5.26015409726908 5.42316079715034 5.57217866350038 5.66718982996915 5.24214069750655 0.826551932653524 1.55611811887722 1.3091339426179 1.08667023361196 0.868714798134404 0.803660809141773 1.3391974815…
5.29393461477698 5.32502861935548 5.33499728449598 5.38854292903322 5.50060559875222 5.52163693361172 5.32205995421498 NaN NaN NaN 5.31901295192573 5.18204428678523 4.94573365369424 4.993874660562 5.32791894734723 5.49387194505798 5.65074660561998 5.75066826847122 5.30401295192573 0.81860674950668 1.55089335072627 1.3020726488199 1.03840005417223 0.848837108778146 0.808414169640008 1.342487514110…
5.36829029485528 5.36858760376726 5.39938620095592 5.47121356997477 5.59113684509426 5.60718479814458 5.39331906668547 NaN NaN NaN 5.39626152302509 5.26322316058483 4.97373146291821 5.01281777840879 5.40229029485528 5.57126152302509 5.66091368450943 5.75596163755975 5.3733382479056 0.805327363301647 1.5260299570638 1.28839139135787 1.01703938878323 0.839437945894285 0.808390959061006 1.3431936701…
5.45704246527592 5.45053851984766 5.49003574746814 5.54202977903129 5.66852840089841 5.68602976161542 5.46153590160677 5.39304136579702 NaN 5.33504136579702 5.47304846333605 5.34507172573735 5.03105944835889 NaN 5.48954090077689 5.65253586677502 5.72000579948657 5.82799338538534 5.44803814581324 0.789529245148752 1.51624553556747 1.2872226386384 1.03764732281903 0.840485422097783 0.80826861253112…
5.52764983716213 5.51475850386439 5.54923754952891 5.59236248295989 5.71586415710516 5.73587240490773 5.52229917917177 5.46953610716704 NaN 5.41175879783642 5.56365396106341 5.49496806764768 5.17603593611879 5.35846389283296 5.55766911735234 5.71206746508907 5.72996110479053 5.81819437009472 5.51172896689729 0.787979096765697 1.51809656665345 1.28357741025612 1.04873190485951 0.858469103828108 0.…
5.59231343818398 5.57979681099749 5.60984747867857 5.64790616685071 5.77337623656029 5.79733574104414 5.58186782300842 5.53323705376213 5.52199056343913 5.50192013763256 5.62831236234706 5.5899941704633 5.2502169923739 5.29476294623787 5.62132625165534 5.74219520779195 5.7379190089677 5.8249296707652 5.57185657500657 0.790915806500082 1.52936492102129 1.29076263979248 1.05410065522865 0.845817563…
5.65907938673664 5.62605712865692 5.66755644648279 5.7209810166734 5.83798487768898 5.84398777345066 5.65406606653975 5.59997876441431 5.69057788084851 5.60196814662146 5.6945730483895 5.70561221079146 5.37261140641322 5.37615303995721 5.69008349216047 5.77304634379889 5.74401219406735 5.823 5.63156689025376 0.795514590742434 1.52043854709205 1.2823808846862 1.03578574326068 0.839146203334679 0.7…
5.72019993270496 5.68816429505655 5.72228537537438 5.7503070530253 5.85944850108165 5.8807920337265 5.71176017655493 5.66672092634228 5.768364594352 5.70210141524515 5.74787435660679 5.79552866338117 5.48784907508885 5.52215073769627 5.75317583516497 5.8047454905657 5.75442974328416 5.8265 5.69671363339414 0.784478980094698 1.55271303562222 1.28696260899904 1.05123039035456 0.84260700238424 0.783…
5.78283401192854 5.74729327401767 5.77049023209114 5.79552997781323 5.89512028583526 5.91216750205866 5.77483416759818 5.73716516532329 5.84614734525307 5.8097245581328 5.81386017834701 5.88059594643399 5.63195581344172 5.68574856397025 5.81583202755098 5.84806308955316 5.75746819178814 5.85522129409331 5.74796040825684 0.836484201442686 1.54606736257324 1.31538813655178 1.05627780619078 0.844406…
5.83089239286558 5.8114934541475 5.82499397068368 5.85097432661711 5.93248089408883 5.95147939364651 5.84847844054193 5.81086218735417 5.89881876693151 5.90282631830936 5.86489994424344 5.96499091145045 5.79597209460894 5.85797462812364 5.87749928679883 5.83996224311073 5.76199433646661 5.82201414965113 5.80649710070237 0.842625563565511 1.5549742662042 1.31875430235708 1.05328137765106 0.8255266…
5.88686928619321 5.86832532391868 5.87187292594113 5.88148638578553 5.95552736778985 5.9774797087075 5.89995130726175 5.87081052151832 5.96795415824308 5.98808753520179 5.90898942311565 6.04172587770805 5.93859224069094 5.99588900030903 5.92930265477376 5.85030779298164 5.76306155859633 5.83282283194646 5.85738395930469 0.842866578157377 1.56031752516875 1.32069560194667 1.05535187995579 0.825532…
5.94642731443936 5.92546069500757 5.92895410515922 5.93597869926295 5.99807170953711 6.01017447918428 5.96984071348619 5.9480840001833 6.05892167110186 6.09177093695481 5.97336055330294 6.12273733198523 6.0836300421488 6.16831856368263 5.9889317076716 5.87965215196834 5.76893043039367 5.86923713787152 5.9218781262319 0.831913440500392 1.55484733208242 1.32191980881151 1.04535508215457 0.817994293…
5.9940226668803 5.97502118860549 5.99603350756218 5.97602315963856 6.02302020308896 6.03701330447322 6.01302660894643 6.0130285799795 6.14304681203539 6.19204631927713 6.0320241451551 6.19502759446297 6.27705371065114 6.38906110202515 6.03202069584723 5.91600985516535 5.78300640585748 5.84300492758267 5.9820285799795 0.820016933985507 1.53875768297807 1.31576176794411 1.02691030744488 0.803751130…
6.04058042419844 6.01862813029694 6.06434984472235 6.02331008964026 6.06421467744326 6.06419082439401 6.06753271809994 6.07153271809994 6.23865198334619 6.28670764046111 6.08154862013277 6.25141345285368 6.3864691099686 6.51350091403427 6.07461222826411 5.9365168160671 5.79610336321342 5.85311131422984 6.04045320793577 0.773535319030412 1.49379118450188 1.27899960707344 1.00733133889795 0.7858473…
6.11209646632324 6.09602220328131 6.10745540435921 6.06151729022748 6.09066581631133 6.0877029478323 6.13317072936516 6.13717072936516 6.31898507176035 6.37389843154477 6.14914597501785 6.30235638696998 6.4442697467544 6.57522023805978 6.15004695762862 6.00019548371247 5.80883909674249 5.86682671956884 6.09629450110171 0.811154716531675 1.53090115266197 1.30605814246367 1.01735338151352 0.7966040…
6.18481387680885 6.16282938707478 6.16684748238503 6.13181904689749 6.15682938707478 6.13787074778392 6.19982938707478 6.20682163194181 6.40677510114403 6.45479319645428 6.21882163194181 6.3817957814986 6.47392503371468 6.59794312902493 6.22281387680885 6.06982163194181 NaN 5.9966639442382 6.16282938707478 0.808547987786954 1.52759977146754 1.31000066799 1.02021291697856 0.799802063913933 0.72130…
6.24770682375 6.20270682375 6.23557555648215 6.16873711619643 6.17766643382143 6.161565459 6.256636141375 6.26868662878572 6.486636141375 6.52360584892857 6.27870682375 6.44159575144643 6.51217165719643 6.62413126726786 6.28870682375 6.13222179533929 5.87991887087501 5.91189832664287 6.22259575144643 0.78843356873268 1.49846302194643 1.28591230146482 1.00756484679143 0.777706423969108 0.700710981…
6.3161908610982 6.2711908610982 6.29134112975139 6.24015618371669 6.24223709760687 6.21635268887856 6.31827177498838 6.33521397935253 6.54827177498838 6.58230645236988 6.3471908610982 6.49931801149705 6.52880349483813 6.63684973134681 6.3571908610982 6.2506013456126 5.96894811942765 6.0958268840923 6.28031801149705 0.807188411532177 1.52879166705777 1.29194868018537 1.00803445161896 0.78898672326…
6.37291020962403 6.3368957790279 6.35090539942532 6.29990539942532 6.30190539942532 6.27291020962403 6.36891983002146 6.39490539942532 6.59392784701931 6.64090700282489 6.40391020962403 6.53594227761545 6.54796953540816 6.65497113880773 6.41391020962403 6.35084126344249 6.05087012463476 NaN 6.33691020962403 0.814159161018901 1.53651816691117 1.30189414237824 1.01736502424801 0.794790892690438 0.7…
6.42855539068818 6.38084337104501 6.4254216855225 6.3696788108411 6.37184337104501 6.33996679119794 6.42054510567543 6.47752453564994 6.67555539068818 6.68249368061171 6.46948339559897 6.55919541524214 6.55203085503823 6.661 6.46061710076464 6.44800793124891 6.13414163641458 6.25914163641458 6.39855539068818 0.802944221977393 1.4918624725089 1.280477765957 1.00363093691181 0.785656458581474 0.715…
6.48133914736598 6.46099648303723 6.46549824151862 6.43419229122509 6.45199648303723 6.43184962689634 6.47235138537772 6.5273758614012 6.72833914736598 6.72941257543643 6.51542481344817 6.57776747777692 6.55496328596478 6.661 6.51926571929553 6.54380067484937 6.24264158069674 6.36764158069674 6.45133914736598 0.828055605478371 1.55007122640082 1.30402518629716 1.01987660424486 0.799575730712807 0…
6.53092597783157 6.51691691389258 6.52491087126659 6.5038957647016 6.54386253025863 6.52785648763264 6.51893050980107 6.57093504177056 6.76494561636605 6.75695921227454 6.56492597783157 6.61095014833555 6.5579954680305 6.6580045319695 6.56892597783157 6.62388065813661 6.34285044500664 6.36400755328249 6.50791540323608 0.837865633656699 1.55685084542162 1.30919262799629 1.03505734015252 0.81651463…
6.57047013147649 6.56647013147649 6.58139916823476 6.57351448350258 6.61967415079648 6.61970076201213 6.5713193345878 6.61737255701911 6.80742577945041 NaN 6.60551448350258 6.62406209283652 6.56106209283652 6.65799112959478 6.61249674269214 6.70055883552866 6.46519750470427 6.51731281997209 6.56038142742432 0.835916066488498 1.56102371859488 1.31342819393797 1.04511235750089 0.827836349183238 0.7…
6.62232096152922 6.61832096152922 6.62542345790217 6.63025690129613 6.694026284457 6.69698784831714 6.60653876632174 6.65846189404203 6.85438502176232 NaN 6.66225690129613 6.63091031567367 6.56791031567367 6.65701281204662 6.66728252538937 6.76219284106304 6.59727037370651 6.66210381710047 6.60244908199541 0.846511245535122 1.57356574956235 1.34080151893562 1.06853327960396 0.851697514182977 0.77…
6.67602938673145 6.67501889147021 6.68604967756982 6.69504827820166 6.7700545753584 6.77906786935596 6.66404408009717 6.71102029083838 6.86002099052246 6.8610272876792 6.70803218546777 6.64701749210205 6.57400699684082 6.67800069968408 6.70803148578369 6.83204128136084 6.72809165861475 6.79012594313477 6.66003638357227 0.846184071222387 1.56956805942166 1.3434494377993 1.08045848168554 0.87153264…
6.7185510250382 NaN NaN 6.76462115549761 6.84883154687583 6.87677143505348 6.72770130459408 6.74066123004584 6.89007013045941 6.90019035410411 6.7544808945788 6.67233061502292 6.58403005591117 6.67893988817765 6.75353098776409 6.89156104367526 6.86035251600286 6.97129240418051 NaN 0.795146013450954 NaN NaN 1.07846803118052 0.875461581978691 0.808027737622492 1.27924529587548 1.06731927069109 1.24…
6.77233055244245 6.76126969357358 6.80145227018019 6.82524535002604 6.92998974277679 6.95206277341943 6.79614797583585 6.80519666293094 6.89691479758359 6.9187687362983 6.80141575485887 6.70459833146547 6.58696348467868 6.67307303064264 6.80535489599 6.94631838066868 6.99235681054056 7.0974298411832 6.76336706776377 0.822084667632537 1.551332598431 1.32254968404999 1.09584370758004 0.890255841062…
6.82499794651835 6.82399755161803 6.85099806498844 6.88499767008812 6.99599743314793 7.02199727518781 6.81999909172927 6.88999668283733 6.99999593252672 NaN 6.85399794651835 6.72499921019936 6.59999948662959 6.673 6.86099782804825 6.99599806498844 7.10599557711644 7.23399466884571 6.81299806498844 0.834259532438023 1.56284955850144 1.33185964340501 1.10114979899574 0.899519641430511 0.83071960233…
6.87753319189392 6.87652313166951 6.90655331234275 6.94473439638219 7.06064385436247 7.07663379413805 6.90662373391364 6.95868409526012 7.02358349301599 NaN 6.91049295099627 6.77742252942537 6.60617102381503 6.6760704215709 6.91553319189392 7.0525935532404 7.18836216807889 7.32333198740565 6.86855331234275 0.821341107994015 1.56178094648269 1.32238460854131 1.1010378887222 0.909035835614824 0.843…
6.92937489277043 6.92738668724646 6.96035130381837 7.01613900324983 7.1232451535341 7.13825694801013 6.96726874248616 7.02519797562998 7.08031592039028 NaN 6.95842207067454 6.81850463200675 6.6227994939075 6.68291743866779 6.96737489277043 7.11030412591425 7.22357539886293 7.35561078229102 6.92235130381837 0.811725939699372 1.55603923357429 1.31602666409419 1.0911097139317 0.90474177774977 0.8414…
6.99798905779875 6.97999163243434 7.01299163243434 7.07499066694599 7.18199066694599 7.19399114969016 7.02499082786071 7.08499050603127 7.13199179334906 NaN 7.02998857505458 6.88398954054292 6.66099388524048 6.68999887359693 7.03298954054292 7.1769893796282 7.27799131060489 7.40499211517851 6.97799114969016 0.807650637222308 1.55099080135533 1.31248055837409 1.07918190040289 0.904709996781706 0.8…
7.04065456287567 7.01767470327185 7.07043301851775 7.1333927377254 7.24530210594262 7.2456344224795 7.09357400129097 NaN 7.1844732993101 7.17049343970628 7.07664449267759 6.95401709000681 6.68482575624316 6.72473207407101 7.07369484366802 7.23343301851775 7.30707049138661 7.432 7.03249343970628 0.773856594904571 1.47823314092465 1.28673830351393 1.07212497409126 0.87338456835034 0.829543637394605…
7.1042043565823 7.08317987524637 7.11247365127752 7.17152261394938 7.27463277996106 7.30722883791823 7.14930228192601 NaN 7.23042468860566 7.21840020726973 7.13921659725026 7.05276369253557 6.7649962652269 6.89289460511008 7.14115539391044 7.27547365127752 7.31391431532425 7.432 7.08040020726973 0.811390080756836 1.54844099763346 1.3021075766996 1.07454964314345 0.885478582937277 0.82310066600188…
7.15602426872583 7.13201820154437 7.15801820154437 7.21402100178197 7.32101400118798 7.35101633471931 7.21001353448171 7.2450261355509 7.2600261355509 NaN 7.18802426872583 7.14504107015141 6.85104013673887 NaN 7.1970247354321 7.31200933412532 7.31700326694386 7.43500186682506 7.13302240190077 0.829782025505194 1.55339210951232 1.30327447104603 1.07610704108227 0.887328254518565 0.819006709720825 …
7.20850427963504 7.17150427963504 7.19732932547595 7.25926757694921 7.35134990831819 7.38634990831819 7.23946311395055 7.30156602816178 7.31664835953077 NaN 7.24043223968718 7.23383360511099 6.93794681074334 NaN 7.25053515389841 7.33229845121258 7.324 7.439 7.18137049116044 0.834192966175764 1.55802135317655 1.3129004279635 1.06984203994786 0.883652057269373 0.81196751273742 1.38075169757706 1.16…
7.25632142686331 7.21932142686331 7.22855685019645 7.28463994078461 7.38452915333372 7.41952915333372 7.28337682058875 7.35523833627514 7.37812754882425 NaN 7.28141836588284 7.31287827705976 NaN 7.04130466548994 7.30127988156922 7.36059839549053 7.324 7.439 7.216501456471 0.84111181462165 1.56858015997267 1.31768214268633 1.07667306098047 0.889536493958893 0.812679890645106 1.38375734683141 1.182…
7.30002423245747 7.2500292808861 7.27801464044305 7.32701514528592 7.42801363075732 7.45001565012878 NaN NaN 7.42802271792887 NaN 7.32402423245747 7.4040363486862 7.13906461988658 7.17607421190099 7.3530237276146 7.38100807748582 7.32700151452859 7.44199697094282 7.25702473730033 0.841970069740867 1.55519330989492 1.31608307449304 1.07542724860639 0.866794083241635 0.803196390373523 NaN NaN 1.370…
7.34828601562366 7.30838929904332 7.30728601562366 7.35720656683931 7.4553177951374 7.48121451171775 7.38820656683931 NaN 7.4733177951374 NaN 7.37223040147462 7.47646874782767 7.26796133029064 7.32410433810247 7.40030985025897 7.39710328341966 7.33000794487844 7.436 7.30626218098836 0.822596095072447 1.52260611547096 1.32228845813747 1.07002179006057 0.854919275109259 0.795951006814699 1.27322770…
7.38354000593415 7.35637389696593 7.34254000593415 7.38266778206355 7.49448889548239 7.50765500445061 7.41366778206355 NaN 7.51248889548239 NaN 7.40062944922473 7.53424612083653 7.38645390883424 7.46022391180131 7.43850167309533 7.40983389103178 7.33098722238706 7.436 7.33857833877297 0.857859878158023 1.5788264372411 1.33688948579106 1.07517278975593 0.83510849110978 0.783749209057235 1.37648272…
7.41693732593065 7.40291263614575 7.38991073693153 7.40994872121598 7.50597910864355 7.53195441885865 7.46689934164619 7.57688034950396 7.55891263614575 NaN 7.43393732593065 7.60087465186129 7.5187512029368 7.59574550529414 7.47493162828798 7.4229753102151 7.33399430235733 7.436 7.39688984557507 0.85769119650496 1.58846305900913 1.34382716131185 1.07652755001365 0.84286474930979 0.790796287673311…
7.47031110777821 7.44634301626828 7.42339087900339 7.44023931367554 7.54013561108281 7.56319145094044 7.51733503914576 7.63631908490073 7.59244671886101 NaN 7.49031110777821 7.65033503914576 7.65780568937433 7.76493332333462 7.52134301626828 7.44915156532784 7.34707179410266 7.439 7.44031110777821 0.853150609572949 1.59259564117947 1.34973148705643 1.07806472907981 0.855573270620232 0.78676152167…
7.50854482756563 7.48849814321339 7.47142811668503 7.46964986735818 7.55680159150297 7.58671989388654 7.55850981430145 7.67553315647757 7.6473464190686 NaN 7.52854482756563 7.69150981430145 7.75682122010587 7.8796344826969 7.56349814321339 7.46777824932685 7.35589496020745 7.439 7.47854482756563 0.854454477452879 1.59083100795851 1.35114319363319 1.08110381962701 0.855975214853895 0.7832616657843…
7.55802420046359 7.53501876770645 7.51103407820383 7.5090246943506 7.58702370657657 7.61201679215841 7.62002271880255 NaN 7.68202716378566 NaN 7.57802568212462 7.73103259654279 7.84702913933371 7.97902321268956 7.61002271880255 7.49401481661036 7.3690083960792 7.44600296332207 7.52202271880255 0.839693237474813 1.58595039147363 1.3491739832442 1.08087800348448 0.855930393897617 0.775564389443544 …
7.60743654224846 7.57344669439377 7.5802334993422 7.55939593366721 7.63520304290626 7.64630456435939 7.66653806370159 NaN 7.73726395577814 NaN 7.63039593366721 7.79752791155627 7.90626395577814 8.02620304290626 7.6564669986844 7.52456852013753 7.38616243432501 7.452 7.56840608581252 0.805970301827025 1.52648796327507 1.31684568410644 1.05661583734669 0.836491827386156 0.764065027364931 1.25847588…
7.64947643517319 7.61646425924698 7.60271995369729 7.59752513887801 7.6547564814759 7.67563472221385 7.71835467591114 NaN 7.76268342591867 NaN 7.66852513887801 7.84836685183734 7.93168342591867 8.0457564814759 7.70143990739457 7.57931814813252 7.40180518518072 7.452 7.6075129629518 0.825259768975976 1.57059074396889 1.32509723518283 1.05814100555512 0.836667808333283 0.750103872226207 1.284081112…
7.70501164920396 7.66701030506504 7.676021954269 7.66502643473207 7.72202374645423 7.72902240231531 7.76203091519513 7.83999955195369 7.82200627264829 NaN 7.7310147855281 7.91202016208378 7.99399865586108 8.08199551953694 7.74701164920396 7.64802957105621 NaN 7.45507303154791 7.66001030506504 0.82966692640234 1.56088377663681 1.30878421572219 1.0436645293546 0.819287343085404 0.7366880106744 1.35…
7.73136099363766 7.69054611858005 7.72537024988478 7.72451834983869 7.77548132485021 7.77948132485021 7.831 7.83945355610885 7.83641653112038 NaN 7.76438876237902 7.95724066242511 7.991 8.072 7.77330545615494 7.71460165606277 NaN 7.61820363743663 7.68349058109733 0.822828327369297 1.54704989117197 1.29589351412079 1.03146981162195 0.813358241313047 0.732234079254955 1.34339685287598 1.15196775247…
7.76946058597144 7.74818396339269 7.7644467548425 7.7792254567795 7.82628078129525 7.83028078129525 7.831 7.88732227468206 7.88037759919782 NaN 7.80541909258463 7.98264039064763 7.991 8.072 7.80554357274506 7.77810097661907 NaN 7.63969571516338 7.73526695016631 0.824762614364704 1.55231545021503 1.29731980655175 1.03250533900333 0.813172627914498 0.730553789541772 1.34306470258384 1.1601738185169…
7.80001220302441 7.78200797890058 7.81001689649534 7.83202112061917 7.88902675278429 7.88903003821394 7.85900187738837 NaN 7.90700891759476 NaN 7.83601361106569 8.00900422412384 7.99400140804128 8.072 7.83501079498313 7.82801361106569 7.56202487539592 7.57301783518953 7.76201689649534 0.816616249916729 1.55429387792736 1.29981767203842 1.0330176691315 0.810872726906609 0.72968612028609 1.26994878…
7.82624754560833 7.79951413318652 7.84627610856313 7.87736179742755 7.94651413318652 7.95357125909614 7.86345700727691 NaN 7.92631419250287 NaN 7.8652665875782 8.01806664689455 7.997 8.072 7.85827610856313 7.85739036038236 7.61552365417146 7.61162838500575 7.79837131841249 0.808869262351431 1.52045737625304 1.2950816485293 1.0495197591614 0.816824528551322 0.742941838948999 1.26763068456754 NaN 1…
7.85169687306052 7.85237042866415 7.87466189687519 7.91455696831922 7.99937042866415 8.0123004762935 7.9104403810348 NaN 7.95861526196143 NaN 7.89267355560363 8.02491838890091 7.997 8.072 7.88666189687519 7.89752199213389 7.66935876993571 7.67623052392285 7.83654530959078 0.833467016154262 1.57159094802621 1.31786858480188 1.06697212487189 0.831683020502256 0.76574835162731 1.29443078401527 NaN 1…
7.87100790913884 7.86901370917399 7.90101318189807 7.95001318189807 8.04502003648507 8.07002161831284 7.93000369093146 7.96000790913884 7.97002003648507 NaN 7.91501001824254 8.03100158182777 7.997 8.072 7.89900843641477 7.91701318189807 7.71602741834799 7.74502478196838 7.85301370917399 0.85144758750053 1.57829547839684 1.33121530439578 1.09159946987558 0.867980590124789 0.793848201564858 1.34409…
7.88619564945241 7.89522654147121 7.92632951486722 7.97546338028203 8.08338100156522 8.11141189358402 7.93722654147121 7.97516475743361 8.00815446009401 NaN NaN 8.0340617840376 7.9970308920188 8.0720308920188 7.91512356807521 7.94219564945241 7.76854575899883 7.79270021909284 7.87919564945241 0.865928957433562 1.58874827136155 1.34144464287963 1.10963701251962 0.907127904538427 0.828563875743504 …
7.90477937402177 7.91674453834099 7.95762841940508 8.0194774647884 8.11957035993712 8.15053552425635 7.95874453834099 7.99081420970254 8.02282582159613 NaN NaN 8.03993032863845 7.99996516431923 8.07496516431923 7.92686065727691 7.96077937402177 7.82038456963967 7.8592103912358 7.89777937402177 0.875328409702589 1.59523301314549 1.35803306228469 1.11790187949915 0.918327043818381 0.848878820970111…
7.91700827123358 7.93300310171259 7.97701499161087 8.03902016113185 8.14501395770667 8.17801447465877 7.9740005169521 8.00702119503605 8.05398862705383 NaN NaN 8.0430015508563 8 8.075 7.94000620342519 7.99000982208988 7.87102843236543 7.93102584760494 7.92000465256889 0.881160201611318 1.5991577327267 1.36059347606451 1.13183145780492 0.937072925948879 0.867614058073976 1.36479070822438 1.1762745…
