# Supplementary material for: Quantifying Spatiotemporal Gait Parameters with HoloLens in Healthy Adults and People with Parkinson’s Disease: Test-Retest Reliability, Concurrent Validity, and Face Validity
Source: Sensors (Basel). 2020 Jun 5;20(11):3216. doi: 10.3390/s20113216 (PMC7313704; doi:10.3390/s20113216)
Supplement: Supplementary file 1 [file sensors-20-03216-s001.zip › Data/HYA_01_FWS2.csv]

IWW_x_SpineBase IWW_x_AnkleLeft IWW_x_AnkleRight IWW_x_SpineShoulder IWW_y_SpineBase IWW_y_AnkleLeft IWW_y_AnkleRight IWW_y_SpineShoulder IWW_z_SpineBase IWW_z_AnkleLeft IWW_z_AnkleRight IWW_z_SpineShoulder HoloLens_x_position HoloLens_y_position HoloLens_z_position
-0.193996686208033 -0.28 -0.256996686208033 -0.195991715520083 0.814097124652729 0.166579635482884 0.171399287534727 1.34297374458492 1.41300497068795 1.266 1.43200497068795 1.39200331379197 -0.142384764318087 0.005 1.42194473210986
-0.192034701621369 -0.28 -0.255034701621369 -0.191086754053423 0.818315391514056 0.166363817178351 0.170977460848594 1.34519078716785 1.41594794756795 1.266 1.43494794756795 1.39396529837863 -0.138297457166885 0.00400621118012267 1.4230517009256
-0.192 -0.28 -0.255 -0.191 0.818023996439216 0.165993996439216 0.17083151216619 1.34439907299714 1.416 1.266 1.435 1.394 -0.134300740550863 0.00300500500500432 1.42408479868372
-0.191999941321613 -0.279999970660807 -0.255 -0.187999941321613 0.820349995599121 0.165829962005745 0.171369982396484 1.34634000982863 1.41600002933919 1.26600004400879 1.435 1.3930000146696 -0.129489476825241 0.00203864734299318 1.4260509231738
-0.188088048875154 -0.278044024437577 -0.255 -0.184088048875154 0.820056603665637 0.163297011646662 0.170196414662546 1.34699525181341 1.41795597556242 1.26893396334363 1.435 1.39397798778121 -0.123295372421528 0.000997058823528478 1.42818060134924
-0.18502988371636 -0.271069728671507 -0.25202988371636 -0.177069728671507 0.821366751552414 0.156032517818368 0.169467072479539 1.34800003876121 1.41700996123879 1.269 1.43301992247757 1.394 -0.117421021301947 1.66666666647162e-05 1.42920785196607
-0.183999808835899 -0.274 -0.252 -0.175999694137438 0.819650100169989 0.15779996597279 0.169639912064513 1.3457201517843 1.42000003823282 1.271 1.433 1.398 -0.110999693299299 -0.00181031307550804 1.43108607728469
-0.179098165216723 -0.274 -0.252 -0.168157064346757 0.822218561426437 0.156927473408577 0.167385155999693 1.34961205681792 1.42098036695666 1.271 1.433 1.398 -0.103615296134027 -0.00296141479099738 1.43229608019568
-0.178010149279669 -0.274 -0.251010149279669 -0.161071044957686 0.818043337424188 0.156830811942374 0.167468680593643 1.34581968368351 1.42396955216099 1.271 1.43596955216099 1.398 -0.0941312781734694 -0.00405973025048202 1.43547009581615
-0.174000315141965 -0.276999763643526 -0.251 -0.155000472712948 0.819259900730281 0.128032269022151 0.16511018593376 1.3473098794582 1.42599984242902 1.27199992121451 1.436 1.40299960607254 -0.0864397527716628 -0.00598651252408598 1.43745825219864
-0.169108793802908 -0.275043517521163 -0.251 -0.148152311324071 0.809996055462708 0.133938577086087 0.16511 1.34031557513816 1.42795648247884 1.27493472371826 1.436 1.403 -0.0766377767480027 -0.00795280235988374 1.43950274082737
-0.161067234185891 -0.274008404273236 -0.250008404273236 -0.140067234185891 0.813964618009675 0.14040629669402 0.159953702220829 1.34081445317966 1.43097478718029 1.27103361709295 1.43996638290705 1.40597478718029 -0.0655156690796392 -0.0099837398374013 1.44261430399567
-0.153983737350864 -0.271 -0.246993494940346 -0.128982111085951 0.807088228900463 0.147833509673777 0.157131088068274 1.33570689536323 1.4310113838544 1.269 1.43800325252983 1.40500325252983 -0.0546249166703583 -0.0119682539682529 1.44567798525603
-0.144181055533098 -0.271 -0.243072422213239 -0.118199161086408 0.812048385900252 0.137893590310561 0.151759218432138 1.33986323245397 1.43787326112683 1.269 1.43996378889338 1.40696378889338 -0.0419329902850277 -0.0148941176470603 1.44872098893588
-0.136089993220551 -0.271 -0.243 -0.099213733898808 0.804220105712076 0.136394961372917 0.150196648745802 1.32566243776309 1.438 1.269 1.44 1.41688750847431 -0.028645744277257 -0.0179661538461606 1.45189904184238
-0.124976818678694 -0.246985097722018 -0.239995032574006 -0.0847186188278061 0.784670166665201 0.148257335232385 0.150609536373574 1.309901789845 1.448 1.29099337676534 1.43799834419134 1.42502757666573 -0.0151448501795076 -0.0218222222222231 1.45490726901356
-0.111300522922833 -0.238193193307535 -0.237064397769178 -0.0741287955383569 0.790668199232415 0.152584905960847 0.150336010458457 1.30796640857546 1.448 1.28708586369224 1.43702146592306 1.42706439776918 0.00227495414123324 -0.026135977337115 1.45727018630141
-0.0971428327095211 -0.234040809345578 -0.237 -0.063112225700338 0.800381241383702 0.151541732686854 0.149280814476578 1.3201949193558 1.45591838130885 1.28897959532721 1.437 1.42601020233639 0.019256527001669 -0.0289688385269136 1.45929418881157
-0.0820011363705235 -0.213001590918733 -0.234000227274105 -0.0460012878865933 0.795780356062764 0.15438978333202 0.147900103788508 1.32278981287765 1.45699992424197 1.29399962120983 1.43600007575803 1.43299946969376 0.0391164467152031 -0.0319522388059737 1.46045738773852
-0.0594089512446878 -0.186480073200286 -0.231053341466698 -0.0116223171114814 0.802066204871043 0.151521919027586 0.146505248294237 1.3318067751119 1.4609288780444 1.2920355609778 1.4340355609778 1.4310355609778 0.0602813954878791 -0.0370352941176482 1.46060672950855
-0.0500912200477933 -0.147395286873771 -0.223871785664056 -0.00308108448692734 0.797992873422463 0.149411081966601 0.148886244464572 1.32372442922201 1.4639695933174 1.32268579761316 1.43548542878847 1.43495945775654 0.0838681870168542 -0.0379847619047614 1.45979953760924
-0.0270011848520753 -0.0790035030409183 -0.21234034515191 0.0189988666632323 0.806309569332028 0.142160372455674 0.155535527444933 1.32843975272652 1.46100015454592 1.30900072121431 1.43999758169835 1.435 0.110549189764156 -0.0370323809523804 1.45810740244224
-0.0142712382876209 0.00226824785595911 -0.198192413172553 0.046415794457432 0.801365365642499 0.14675214557162 0.165809187185812 1.32289809297753 1.45806259345099 1.31095827103267 1.4456815671421 1.43402086448366 0.14217641536394 -0.0318742514969968 1.45723184646352
0.0147603529217586 0.0892893224576291 -0.183161382968279 0.0896446612288145 0.810532734476498 0.148397108639929 0.1790633136377 1.33379819037796 1.45204958215412 1.31893389046117 1.45064693255435 1.43499173630765 0.176138036059722 -0.0259638095238099 1.45451106456199
0.0300451551767773 0.180143528954757 -0.168980647781381 0.105070958134936 0.810845950807225 0.150324385149173 0.194653996751087 1.3351995014214 1.45199677463023 1.32099838731512 1.45300322536977 1.43600806342442 0.210445436013791 -0.0240590476190448 1.45192731190676
0.0575118077179465 0.267448245960616 -0.157209225263737 0.14823284069963 0.814465663231401 0.159074475887289 0.209250560672966 1.32881350470558 1.45003487087729 1.32001743543864 1.45496512912271 1.44091282280678 0.247310056779699 -0.0269815384615379 1.44915097030363
0.096520874499295 0.339127745883332 -0.149098282153991 0.193447162883802 0.806924596573216 0.159397911504228 0.214863413840671 1.32995439770805 1.44308599688474 1.32 1.46586486203826 1.42717199376948 0.281272615517222 -0.0347054263565926 1.44555040467406
0.123053746863936 0.421045634129757 -0.145964506787967 0.223053746863936 0.798687170683955 0.124349339785224 0.223169818108279 1.32290297234402 1.43798276043987 1.33699290135759 1.47203245093672 1.429 0.321751920470864 -0.0432063008130089 1.44054879966372
0.174832999211006 0.465009150273495 -0.143715418816293 0.274832999211006 0.795961432683043 0.133347206089309 0.241412191375804 1.31613259085788 1.42137432100779 1.33015413217968 1.48503028005534 1.429 0.361552114443137 -0.0502161383285334 1.43474010735785
0.212623410526968 0.47292875334294 -0.134843886446963 0.327012204170792 0.790931094031206 0.143824351385674 0.264725547666617 1.31512735619534 1.41506106856319 1.33098982190613 1.50299153221483 1.41881117724381 0.403895888876901 -0.0549915878023095 1.42834638119917
0.257994409497491 0.480999006132887 -0.111318792178848 0.370994657964269 0.800858760150777 0.145589793772574 0.28571779273421 1.31778926453834 1.40500124233389 1.331 1.51816591204982 1.41000074540033 0.452270372049537 -0.0527447013487433 1.42025477990319
0.30310841277348 0.505515441724717 -0.0651090185108151 0.413166559766514 0.797653380222407 0.137852926591679 0.296996832332075 1.31880003619906 1.43441853006966 1.3221744409791 1.52280312419493 1.40901938233101 0.499597249201299 -0.047768115942008 1.41101190234988
0.352500613936391 0.518867509819859 0.0118165520582661 0.467449656174798 0.796194370088769 0.159970690072833 0.291170572213704 1.31649395014795 1.42609172397087 1.32694904223841 1.50915287328478 1.40108153241855 0.54990651395403 -0.0323091787439454 1.40271701352854
0.399997863532777 0.525999681802754 0.109995545238557 0.507998181730023 0.80818945406444 0.159830016818997 0.274820719125776 1.3333892308718 1.426 1.327 1.48100127278898 1.401 0.601855125253104 -0.0134171656686438 1.39219837776734
0.455754554472142 0.540672251176879 0.175536055256728 0.561798254315225 0.815330495572748 0.157257465293654 0.272971296351713 1.33831009489465 1.42502184992154 1.32797815007846 1.47219664929387 1.39415294945079 0.645174965760038 -0.016747126436786 1.38949174253801
0.505500196407981 0.541 0.236387995601609 0.598632797360966 0.812045496255107 0.155764790106294 0.220529991880847 1.34496257751544 1.43588779919363 1.328 1.47002040014661 1.38707140051315 0.694084856722579 -0.0120046816479442 1.38669280692352
0.554071933733488 0.547007818884075 0.326629411838743 0.654062551072598 0.81938896044115 0.15332791200522 0.17560977105575 1.35555472260598 1.44601876532178 1.33300625510726 1.47004048889059 1.387 0.735274585984853 -0.0166863295880164 1.38795750963464
0.599143195317636 0.551906869056265 0.445309610145342 0.693254952450118 0.825003271938479 0.145753980439015 0.153135056524814 1.35851374890998 1.45777648573504 1.33692549524501 1.47184957046101 1.387 0.774993125839214 -0.011374677002578 1.38914050462124
0.640544418268397 0.558922217753141 0.583431319768638 0.730588865266602 0.826711998965727 0.134475118299948 0.145802781898702 1.36387044102241 1.46096666475135 1.35282221200718 1.47448888493625 1.38798888825045 0.832873962011857 0.001 1.39389238604124
0.696998980783523 0.561999945399117 0.731997269955864 0.786998980783523 0.833039885156143 0.135699975429603 0.146309880788073 1.36715994121305 1.46399994539912 1.35100003640059 1.4769996723947 1.38400007280118 0.879335407580061 0.000991794871794592 1.39920996927932
0.748846396904425 0.564934701711571 0.881669787290133 0.835911695192854 0.831034620497093 0.137842332249447 0.145292636739989 1.36806975753059 1.46106529828843 1.35002176609614 1.47895646780771 1.38986940342314 0.92755247136246 -0.00023987538940976 1.404690538877
0.801491535894191 0.57589244028531 1.02264083633255 0.88948175773831 0.824702091289844 0.147544662980161 0.139190037877109 1.3648915834435 1.45505866893529 1.34801955631176 1.47999022184412 1.38702933446764 0.977158063311676 -0.0080263929618869 1.40915430538325
0.842 0.579 1.148 0.929 0.81806 0.14951 0.15383 1.35683 1.447 1.347 1.48 1.387 1.02395356143916 -0.0226317204301163 1.41257484147013
0.897969599670501 0.589801150813605 1.24717420292492 0.983005754068027 0.811687321019973 0.157316286269833 0.154507526732853 1.3530201395312 1.44601807719876 1.34896384560247 1.49178307361484 1.39387345960866 1.06871214930725 -0.0360725806451659 1.41830814885497
0.963332614418324 0.617712510826355 1.29749689394612 1.03447635900515 0.807462610002523 0.172157528063263 0.160032810189386 1.34972347195379 1.44501026747049 1.34702053494097 1.48705133735244 1.39597946505903 1.124854179395 -0.04424293785312 1.42541029095396
1.0290973008195 0.664072651278559 1.30404670439336 1.10106875924578 0.807622413060324 0.184485884542231 0.157078562472116 1.35271177736164 1.4440064867213 1.34299481062296 1.4839870265574 1.40201556813112 1.17376430113305 -0.049892655367233 1.43239172385164
1.10247650104548 0.718862454113958 1.33926872050183 1.15292339407214 0.809442217225928 0.211548133585573 0.163535932092002 1.35405217075243 1.44889843340303 1.33908125327757 1.47420313319394 1.41375624016728 1.23136567006628 -0.0455223880596857 1.44018531604052
1.17229752251516 0.814032820854207 1.36573529833905 1.21140951167941 0.812657319525705 0.231767808654364 0.138805742527814 1.36047423181809 1.45295927666755 1.33108144666491 1.47301018083311 1.41894909583443 1.28895453924832 -0.0295995995995999 1.44746067129852
1.23653419522896 0.907077832236422 1.37449275334116 1.26302321320305 0.840186647449127 0.22944328736702 0.142251739432891 1.35979126453943 1.45101042822923 1.32435702197134 1.46550778871706 1.41551712109139 1.34395773780575 -0.0137220602526631 1.44894993866723
1.2738236963134 0.996864973870108 1.37156619976071 1.29050725715863 0.843169037000709 0.210193721176449 0.142904874538299 1.37138847658277 1.46131036757962 1.32189978276507 1.47040174777091 1.42923809624376 1.39738275132066 -0.00303206997083746 1.45229135996992
1.35772992010005 1.09955429092817 1.37744184929278 1.35922715900814 0.848965980644483 0.184037735682281 0.133611085764121 1.36616357321702 1.4575338749158 1.32527022678078 1.46752440550501 1.41999186483166 1.45583562251059 0.00411847922192983 1.45564767521116
1.38561253371963 1.23130582858353 1.378521432829 1.37515387601687 0.852715442692353 0.160993956484145 0.139382359748618 1.37064065591417 1.47648815014829 1.33602885175316 1.46646616756593 1.44696345444599 1.50536185001067 0.00588682581785965 1.45427407008978
1.44874688046893 1.38718176310506 1.39075356370577 1.45358201917236 0.855692260826113 0.147719993255078 0.135056552781398 1.37607180482769 1.47012143013972 1.35073412859482 1.44497079429482 1.42833677044657 1.56639209944501 0.013 1.45009072761849
1.47757540031277 1.52788642723538 1.38018353697061 1.49864750214645 0.853462125372562 0.143154929332761 0.0896333430657651 1.37020814800227 1.44009613577824 1.35199198868515 1.45364975820942 1.43791988685147 1.61966275928986 0.0126296296296258 1.44281239171887
1.56110334191955 1.72120050712253 1.39504941228328 1.58360974505937 0.85276930147678 0.160980279255885 0.103809375550984 1.38017187893072 1.44398346023297 1.33948077584531 1.46598959741405 1.43199229653693 1.67485422603863 0.00242771084335488 1.43628247191374
1.62813638711171 1.8611604882677 1.45088250073507 1.65553738894297 0.845262274797875 0.195352117372736 0.204798698697998 1.3688653461533 1.4288053392552 1.32185459536021 1.45423526300314 1.42562840604413 1.73216914824865 -0.0126213017751436 1.43076098218051
1.67996938926265 1.98472790939303 1.41042676848054 1.70153431103997 0.840670309120261 0.215975774280053 0.133077005995251 1.36420607757605 1.43294979264059 1.32644893057174 1.46686790499412 1.42302619385605 1.79039070637639 -0.0273255813953596 1.42629637963789
1.73530685411328 2.06114458022257 1.37392257457879 1.74607960383248 0.836396899202347 0.209173089871813 0.0429515215333798 1.35975296901577 1.42733448190072 1.32103981194534 1.48411329167242 1.42451724892282 1.84856701443788 -0.0389534883720915 1.42191501612371
1.79601015444605 2.128642349862 1.37504683730955 1.79594129281453 0.833076816675702 0.18260440257606 -0.010536305391141 1.35389294209178 1.41304505835121 1.33962615430983 1.49717112421785 1.42808675053192 1.91748172919 -0.0447071823204527 1.4190912906773
1.86070109974014 2.17182079822588 1.4099546083768 1.85221630342355 0.833540961683759 0.147758458689459 -0.0336137951120821 1.35040549843519 1.4064707335178 1.34973317026038 1.50641729522564 1.4306193739872 1.97647038533676 -0.0519500998003891 1.41589503255167
1.92800149947474 2.19200026702975 1.47480093948448 1.91600156109699 0.840620234369957 0.125350184250527 -0.0325082679632141 1.3530701396771 1.42400071892625 1.3499999589185 1.51222769729107 1.4289997945925 2.03840750774547 -0.0469915343915341 1.41437479715272
1.99940505869818 2.20471596935721 1.56574088233656 1.99033951316523 0.851780708489675 0.134124018856475 -0.0134470442783076 1.35972143012531 1.45823530211557 1.34804369702197 1.51497822300936 1.41921848510984 2.1059561073805 -0.0453655589123741 1.41088355020656
2.07524018066724 2.22677711966239 1.67892948863698 2.07118952604505 0.852089392144534 0.155998132754833 0.0173425556088667 1.35811793173625 1.44910130924437 1.3400810473955 1.51504476497579 1.40316209479099 2.17000990671728 -0.0344753787878642 1.41059014853111
2.12999901819372 2.23399987272882 1.81052181008971 2.12599901819372 0.853069982182034 0.135070384540793 0.0536332113645382 1.36787982218397 1.4480000181816 1.34799985454722 1.5128032157856 1.403 2.22876495571192 -0.012923995656883 1.41292599718978
2.19572239928402 2.23596186266519 1.95667289839869 2.1985889186122 0.856002984684466 0.132038922182274 0.0891976026549362 1.36900807103249 1.43524789267624 1.35388558799558 1.50862946803405 1.39711441200442 2.29044269770931 -0.00763785046728766 1.41363495710598
2.26033932249905 2.23995870765619 2.11353780526789 2.26729803015524 0.856980399530064 0.127170170197728 0.11780840914629 1.376145777012 1.44093806148429 1.3559793538281 1.50289941431638 1.397 2.33948793504624 -0.0037437694703998 1.41636244338874
2.31710736978655 2.2450063158698 2.27727158240126 2.32111684359124 0.862700257770838 0.12150673153738 0.133238310504829 1.38660778944557 1.45399526309765 1.35800157896745 1.49598894722786 1.40097947342316 2.40649310570393 9.34744268093488e-05 1.42043642278054
2.38363140110422 2.2489194941826 2.44553824985185 2.39351064237812 0.856664180223338 0.119481661760504 0.132191535306154 1.38523817703609 1.45106037936305 1.35897987354565 1.48914088518045 1.38826164390655 2.45674200041173 0.00185714285714565 1.42260070563583
2.44152622929861 2.24999168823331 2.6146119349626 2.449542852832 0.853921943064064 0.121016784290961 0.127152057539456 1.3811044107141 1.44901662353338 1.36197506469993 1.48602493530007 1.388 2.52294824696746 0.00191957671957764 1.42427136129553
2.48611139870465 2.25501344467125 2.75220359073609 2.5141152400393 0.841733002094204 0.130769872230033 0.145396121899137 1.37532002505986 1.441 1.36400192066732 1.48499039666339 1.38601152400393 2.58298230016904 -0.00292145593870619 1.42474992194524
2.54297648530669 2.2618764723646 2.85612943866395 2.57294119169658 0.833056174224755 0.135809295422007 0.174044360356233 1.36512352677259 1.441 1.36498235319494 1.48008823402529 1.39189411916966 2.63949892442676 -0.0154398826979372 1.42525909634714
2.61044576708304 2.2798511016044 2.98494116696461 2.6364788556154 0.827385993059975 0.13824047776591 0.148090783232145 1.35810699499698 1.43802481639927 1.365 1.47900827213309 1.39001654426618 2.69622119718826 -0.0300866873065149 1.42768156452416
2.6761183431258 2.3010469891823 2.98909223802452 2.70510616074521 0.823360758794147 0.148622081452612 0.148287765438548 1.35224366516209 1.43101392272068 1.36299303863966 1.47698085625906 1.3900121823806 2.75916173821392 -0.0421948717948697 1.43234940258912
2.74264061732721 2.32746024511522 3.04094048115209 2.76478055377882 0.818166151794007 0.144170958693547 0.113304875358513 1.34868276695484 1.43884007262673 1.35907996368663 1.46621990013825 1.39686006354839 2.82245572708949 -0.0468184438040309 1.43784079260933
2.8193809857944 2.3964380002607 3.05588597106739 2.83344614518446 0.816274660862764 0.14375268782484 0.110358326078455 1.3560786687241 1.44197556522873 1.35304886954255 1.46699185507624 1.40691855076242 2.88206573991261 -0.0439552845528406 1.44108978951005
2.8911274459343 2.48476848565473 3.06701108225516 2.89612190480672 0.822174240697876 0.161494556320483 0.113929630591495 1.35941536739382 1.44800369408505 1.3474758378478 1.46599445887242 1.4090073881701 2.94512149913676 -0.0407485029939715 1.43948538954657
2.9587739078778 2.58677544791414 3.07289338329372 2.96082721623094 0.829732997532432 0.180490846663715 0.113733553890209 1.36757215816729 1.44996446109791 1.34263058709854 1.46305330835314 1.41292892219581 3.00895781068866 -0.00856756756755317 1.43607375982506
3.02546190398213 2.70642929210226 3.07994292921023 3.01456789259171 0.836783173799325 0.176838097805598 0.105100930838719 1.37169730659043 1.46190216436039 1.33795108218019 1.46399184703003 1.41994292921023 3.07082830963217 0.003 1.43467503401964
3.08508625798767 2.84426739976176 3.08601035095852 3.07710005926569 0.851392076118273 0.14450671034333 0.106665515640862 1.38337926410788 1.46503105287556 1.33299137420123 1.46100862579877 1.41501207611827 3.12736997364838 0.003 1.4360564896994
3.14070907710436 2.99585456629213 3.09187824127582 3.13382299899964 0.860775337687829 0.131303957129395 0.138136967376006 1.38863102594186 1.46611502271859 1.32810146560348 1.46589853439652 1.42185794815513 3.18585463680569 0.00303809523809651 1.43347964487913
3.19054627049465 3.17536956737031 3.09842193993122 3.18459488437022 0.858449432838118 0.133040427739638 0.104686467481157 1.3911106354729 1.4601863531897 1.32494557524816 1.44215247277988 1.42001620462519 3.24696042843194 0.00492670682730771 1.42960304167894
3.23660559995592 3.35378657477399 3.09499625363536 3.24810284267586 0.843922823442304 0.130923146997849 0.0502089566050997 1.367879195301 1.44147627855094 1.32500634616442 1.42102247818787 1.42099276973785 3.30440456796728 0.003612286002014 1.42395772240103
3.29351929896757 3.50834041621135 3.09303583257615 3.3035451657501 0.829109437981668 0.121464862845521 0.0601286871646779 1.35646972712703 1.42872081994996 1.32844132359008 1.4327850045431 1.41706662690438 3.36385906468019 -0.00184337349398622 1.41746821739061
3.34909981393698 3.66138494503827 3.146577047152 3.36008852672335 0.826776032797122 0.134332381248359 0.147065129684653 1.35656571416004 1.43991930389632 1.32850493536212 1.4349843350797 1.41402004262696 3.42322241476999 -0.0122149901380608 1.41201334224649
3.41454501407791 3.76104684627908 3.15899746085485 3.42604182145757 0.824060229367643 0.135488395539085 0.1652063055438 1.35139509938384 1.42750264868065 1.31749681111744 1.43400021159543 1.41200467752613 3.48317092000442 -0.0257708333333417 1.40750453302458
3.4787900809589 3.83363283741064 3.17661454797422 3.48636197281801 0.827873791561367 0.138448264970334 0.188255700266271 1.34365297686868 1.42016335784007 1.3116174726913 1.434 1.41152722397666 3.54019435193497 -0.0361381578947412 1.40224120953623
3.55190123636441 3.86674064712178 3.20966662820892 3.54849299158647 0.829375952275501 0.126934995964825 0.209963611401064 1.34468413006516 1.42595488191371 1.30904075040535 1.43795959129805 1.40752297686448 3.60524763746792 -0.0426909620991248 1.39538264127823
3.62754847196695 3.90850526258841 3.19500149987648 3.61753891285653 0.825486083835872 0.109953333496978 0.125950494665145 1.34087077678637 1.42000479203893 1.31899779292031 1.44400008822803 1.40248750301823 3.66362818971399 -0.0397032755298652 1.39106620784328
3.69182177227999 3.91684468376028 3.24499738256773 3.67346698566344 0.82049611001841 0.122381591916583 0.142439332839005 1.34725525084263 1.4126592304057 1.31703426690254 1.44694102250398 1.39168762605927 3.72243459123912 -0.0363702531645615 1.38783158909454
3.76044582717056 3.94327907319357 3.52415218908467 3.74658696895596 0.830588107821199 0.119631250921259 0.2893294772807 1.33673090288764 1.41993391560179 1.31551123192166 1.39750672792088 1.38898150607266 3.78100504814024 -0.0428856121536592 1.38870510867217
3.82205296434779 3.9475110815087 3.58499824241892 3.80811187569628 0.833236348637925 0.108660094855455 0.280640308788815 1.3416132216732 1.41499889203885 1.31699898294822 1.40799966666566 1.38598779537859 3.83458702989734 -0.0196505808757636 1.39360065393179
3.87639753545503 3.95338947367444 3.6642639097644 3.85734723841419 0.831684298240704 0.104894294305099 0.272038397940382 1.35975708994127 1.42869829202545 1.31797692379166 1.40897856678721 1.38603300845222 3.90052614557016 -0.00423668639054011 1.39313302366262
3.93447275819154 3.9539931303616 3.78924939812575 3.91795316180908 0.820309137748672 0.0965623040998539 0.183832362682914 1.36191455056025 1.42998349475892 1.32295343133032 1.41547367997782 1.38104472469349 3.95769947185389 -0.00768707482993294 1.39179647350981
3.99704724880207 3.96100929484631 3.9311177347199 3.97605034708417 0.843399535257685 0.109494856557196 0.108602330868255 1.36228281169101 1.41800619656421 1.34199380343579 1.43301471683999 1.38299922542947 4.01413480124182 -0.00103667745415627 1.39417533980216
4.0569316620678 3.97278983516088 4.08033791203781 4.03986160712143 0.842810508241956 0.11565018887156 0.136905078974013 1.36584642513617 1.42585989010725 1.33414010989275 1.45166723900473 1.38201751373659 4.07471259399837 -0.00291869918699072 1.39580253411866
4.11750825830328 3.973 4.23871327589359 4.10249186691339 0.846945741995129 0.107706549042956 0.134702374247201 1.36521573698646 1.43095902152527 1.334 1.45795082583033 1.38299180430505 4.12618707150392 -0.00201535682023307 1.39801960436067
4.16800172384326 3.989000079562 4.40300411070315 4.16300180340525 0.83257984538452 0.130860096004809 0.145769651783662 1.3548499641971 1.42199997347933 1.33099994695867 1.459 1.38099994695867 4.18918208727976 -0.000103857566766465 1.40162181879316
4.23184777039832 3.99194682017223 4.55525237556522 4.22979459057055 0.826853346131966 0.134415829674491 0.13287275037954 1.3535239309225 1.42101772660926 1.32903545321851 1.459 1.37903545321851 4.25045769959602 -0.0032831858407177 1.40406469905044
4.28657016342126 3.99497612019007 4.6790288877295 4.29548260411818 0.817266096994311 0.133507800737911 0.124356465470973 1.34396649499114 1.41107959936643 1.32800795993664 1.45701591987329 1.379 4.31045460968432 -0.0151024033437985 1.40552671057323
4.34299644420793 4.01299885706683 4.70999809511139 4.3649956187562 0.801051024830072 0.133729985395854 0.13522930535062 1.33744040955105 1.3960009524443 1.328 1.45300025398515 1.3710005079703 4.37394006069052 -0.0298333333333598 1.40697647984379
4.42061479902946 4.02675452134699 4.72375452134699 4.42787781187197 0.805824783839028 0.13408368769178 0.134100164317926 1.33128976402627 1.4048421922945 1.326035068379 1.451035068379 1.371 4.43287710215854 -0.0461904761904717 1.40655877915341
4.49541019448554 4.08354569034697 4.77558554207092 4.49546598689907 0.804689803524092 0.141093729365783 0.123395840613388 1.33157681186208 1.41095217793126 1.31508767379269 1.43711158482706 1.38290435586252 4.49476069531504 -0.0519204119850185 1.40914783393617
4.56234300932206 4.13499845787737 4.78799963714762 4.55899809502499 0.794353877763037 0.138260087386949 0.125479934384194 1.32903007710613 1.41023834486372 1.30900018142619 1.4399999092869 1.37400027213929 4.55111423642397 -0.0510970319634687 1.41139912387088
4.6288782189215 4.26566879869623 4.79978966604778 4.6199132745802 0.79477943594587 0.184554088680952 0.125617546103891 1.33519992523167 1.41187730519454 1.29917527829352 1.4419649443413 1.38971955473037 4.61666736405227 -0.0520941828254706 1.40956983609635
4.70041767900402 4.35825364492064 4.80595078977499 4.68149969604571 0.814627114155209 0.169739340874741 0.114700300762898 1.34774715062972 1.41993438636665 1.29503280681668 1.44001640340834 1.39099179829583 4.67171454027144 -0.024723270440248 1.40727754558
4.77106392438608 4.48014063364937 4.81200688416466 4.74505605676933 0.823696384311878 0.159888267416524 0.112101093339615 1.35265355196985 1.42501770213768 1.29 1.43699803309581 1.39499901654791 4.73520691013653 -0.00438095238095174 1.4062147414093
4.83486071688014 4.6204935771363 4.81887730797171 4.80100093634104 0.840047992972663 0.148179102271076 0.123172290560122 1.36617847197859 1.44268450621296 1.29 1.43503505486523 1.39401752743261 4.79442319525051 0.000523809523810329 1.40918686266115
4.88559952407463 4.76882260077942 4.82296796192597 4.86052743840806 0.847303773180078 0.145222186366265 0.123072402855552 1.37387976842082 1.45887184770388 1.29595194288896 1.43698398096299 1.39697597144448 4.85070593823833 -0.00383238095237876 1.40715544099776
4.94400551667232 4.9308282566133 4.83907614334383 4.9180064361177 0.850369452929995 0.135472169393116 0.12359815307186 1.37736982645468 1.45099735659452 1.29861434674253 1.4502435952609 1.39599954027731 4.90428994270185 -0.00183864118896164 1.40001078258229
4.99115656209976 5.09674419834381 4.86291144387362 4.97301598911639 0.845693640925107 0.121521919190908 0.127196203150564 1.37588653315061 1.4284041473272 1.29682032703824 1.46086186085861 1.39207028649169 4.96243755754091 0.00190670553935875 1.39415637624103
5.04159936164479 5.25225326679092 4.8837307576945 5.03252724674086 0.841294855536903 0.113727717235663 0.130702131196088 1.37266580111008 1.41907211490394 1.29210384226626 1.44885417430411 1.38604807660262 5.01803016615009 0.000466666666669382 1.38889245075349
5.0910233646925 5.38303830277459 4.89700651147168 5.0910233646925 0.832930589862729 0.122445845003403 0.137278422780133 1.36701668681 1.40599655275029 1.28599885091676 1.41499885091676 1.38799655275029 5.07579300297824 -0.00780680680681147 1.38537119834876
5.15093283264778 5.48125054532423 4.91370259270512 5.15093283264778 0.834443058397993 0.137433033216477 0.158875294916797 1.35852132782945 1.39715745092082 1.28305248364027 1.41205248364027 1.37915745092082 5.13397121462165 -0.0207753846153992 1.3818246244805
5.21846882436547 5.54748468035456 4.92392072005455 5.21152432032728 0.827376685160999 0.107124340791885 0.170748193823166 1.35414377325676 1.40295243203273 1.29292072005455 1.41100792799455 1.38396036002727 5.19342552782573 -0.0328915906788202 1.37820025880116
5.28801240272159 5.56600898747941 4.95000952672817 5.27601024572653 0.824410424209028 0.099681202524745 0.196862550646657 1.34971014020468 1.40100017974959 1.29999964050082 1.42300071899835 1.37400089874794 5.25183462614883 -0.0425549450549492 1.37455991775472
5.36864705216027 5.62057508110497 5.00206815063252 5.34479156505724 0.820033817162748 0.118167307851612 0.210800510518404 1.33732046232045 1.39638390254995 1.29150294937013 1.42692967174585 1.37043653458329 5.30689518537416 -0.0480410958904084 1.37043031941333
5.42500058450035 5.62248186355926 5.03083011754921 5.40544918704318 0.817494720517707 0.120010855592705 0.254156864218187 1.33640486004983 1.39010569802872 1.29001813644074 1.427 1.36554238361215 5.36929036156834 -0.0527578347578356 1.36770580969311
5.48597525076901 5.63099694347924 5.10400122906971 5.46397482991289 0.822861356074617 0.121249317238729 0.2477895837079 1.34122134595196 1.39350305209964 1.28999999557889 1.43799995578886 1.36450302999407 5.42214430279712 -0.0556846307385429 1.36661921881292
5.53875935556806 5.63748842111669 5.29137039168809 5.52220470861412 0.832216578489345 0.122884200162114 0.178017928227458 1.34921058528837 1.39151543851108 1.29150876068313 1.43798989180672 1.35655924192672 5.48185913219349 -0.0283753753753682 1.36977772096288
5.58946258143071 5.6449316825159 5.40428850351398 5.57396394898775 0.833899459723292 0.120824230974741 0.150643625766688 1.35726113155858 1.38506254193551 1.2924918434162 1.43157920918198 1.35402991560033 5.53975176380685 -0.0207591463414633 1.36931726008609
5.64353220295842 5.64849967772969 5.49564447809324 5.63052938083259 0.833156377251642 0.11821012353799 0.130487254263697 1.36514315165536 1.38601381546586 1.29601102044707 1.41902569580278 1.3530013975094 5.59554928444515 -0.017348039215682 1.36985518948734
5.69770787454889 5.65598242284991 5.66721670712984 5.68375187138312 0.837628336138534 0.10319634420876 0.113904693025947 1.36725667513866 1.39238828267115 1.308361862987 1.42727780543616 1.358 5.65049003684838 -0.0109213836477989 1.37135727821578
5.75294020338664 5.65997223292388 5.79464731997 5.74189632715455 0.84212296637136 0.104217683576908 0.111687510331483 1.36939778789361 1.38951094633924 1.30702358461069 1.43046600273577 1.35750347088452 5.70513360236285 -0.0104662813102116 1.37386884257123
5.80105223858279 5.66750284452745 5.94415271670045 5.79055950042439 0.838771042812439 0.116448125315305 0.124571082269732 1.36898575298271 1.39098656391471 1.30499896259406 1.43851920879343 1.35850195769734 5.75357687546351 -0.0139159067882471 1.37619011472113
5.85481010469965 5.66602020713538 6.08119133438367 5.84974427153351 0.838750753661295 0.106289956168638 0.126417450900294 1.36550365218718 1.38411363861423 1.30452731400425 1.45234319908079 1.36146394456388 5.80527332180897 -0.0133775811209435 1.37862288058482
5.90932338534864 5.6848812956752 6.23367051156224 5.90333525578112 0.83532659648367 0.121329097966462 0.157892011258606 1.34471617598235 1.365 1.30195251827008 1.44297625913504 1.35104748172992 5.85730494178536 -0.0177011834319524 1.38092682867587
5.97396173457 5.69399461892391 6.30595754928859 5.96296472405672 0.82917361727893 0.11923133929005 0.165075748949886 1.33820386839581 1.36899760841063 1.30599760841062 1.44999581471859 1.34800179369203 5.90900223309374 -0.0265467928496286 1.38246610679957
6.0425388636882 5.7142694318441 6.35220955810097 6.01855882160258 0.825457631517569 0.117353671171349 0.152635666962787 1.33362046228672 1.3868203787706 1.30304989478594 1.45188025251373 1.35802993687157 5.96602939726979 -0.0352917847025557 1.38603869599202
6.09531689395387 5.74065844697694 6.37273434764873 6.07329159372994 0.819349063199783 0.118692669346608 0.154170139324214 1.33072744433142 1.36922770201538 1.30793674944017 1.44015180134358 1.3609620496641 6.01706489996626 -0.0465745489078924 1.38927936383144
6.16096603795365 5.81096342548855 6.41597753280011 6.12897126288386 0.820269477506979 0.142967319094386 0.123835868113041 1.33234913266159 1.38299268509771 1.30500156747906 1.43900052249302 1.37399320759073 6.06928410855882 -0.057 1.39254573535502
6.20153660798559 5.87478255331232 6.42202981155475 6.18443972043264 0.815708658871026 0.159424287925014 0.126282827851646 1.33343984669617 1.374 1.30197764133393 1.44197764133393 1.37307452888689 6.12679158372702 -0.0574186046511634 1.39620684809007
6.27197609166471 5.97750680034437 6.4259431162036 6.24216096400303 0.837848179921839 0.1783646824254 0.134530117399077 1.34129580577872 1.374 1.2990426628473 1.4390426628473 1.38285779050899 6.17966953316116 -0.0590512820512619 1.39866271600557
6.33200493385252 6.08400948073621 6.42900038696883 6.29900541756355 0.837160731371079 0.173338790722422 0.136009705903693 1.35000108351271 1.38800087067986 1.29700087067986 1.43899970977338 1.389 6.23842564128378 -0.0344666666666728 1.40268761278316
6.38332675181104 6.18297265655379 6.43304559327596 6.355372345087 0.844741580817287 0.160754892551544 0.13297417938363 1.36123974213888 1.39703799439663 1.30599240112067 1.436 1.38901519775865 6.29045956098225 -0.0171176470588107 1.40847904188433
6.42539057926749 6.30818591037766 6.43891496454895 6.40330554381645 0.847519749886504 0.149798732841955 0.133512205083654 1.36635587743184 1.40192913712413 1.30501417257517 1.436 1.39097165484965 6.33973144864897 -0.00743089430893821 1.41062425895285
6.47589004580412 6.45767453558021 6.439 6.45887905038454 0.848428086796992 0.151226503456571 0.131474508122031 1.36730806480615 1.39800879633567 1.31298240732866 1.436 1.39399340274825 6.39257602153362 0.000635021097054383 1.40984445691094
6.51251110850179 6.60739571937026 6.4460982900965 6.51245213444389 0.848847888797562 0.134974944163942 0.127282299644082 1.36984346574322 1.3960589740579 1.31397051297105 1.4329803419807 1.3959606839614 6.44384325717085 0.007 1.40716393019988
6.56337779864578 6.74630091168654 6.45588034589342 6.55744959110972 0.850628222952602 0.140443113354421 0.117558936181942 1.3711836073874 1.40192820753605 1.31103589623197 1.43102393082132 1.39204786164263 6.48574761031429 0.007 1.40488008596943
6.61398390828329 6.88195687419921 6.46299774715966 6.61698101177428 0.845311718595345 0.152556121896272 0.120009172885761 1.3676711360752 1.40100032183433 1.308000965503 1.42700128733734 1.40099710349099 6.53889295498304 0.00566561514196088 1.40211549724133
6.653533734189 6.98500192207409 6.47018727515404 6.6575524617044 0.842371752494841 0.15104694840144 0.11887357498254 1.36214928440861 1.4039906362423 1.30607491006161 1.4239812724846 1.4009906362423 6.59143989160791 -0.00112312312312295 1.39929305548305
6.70931698981766 7.08971785807877 6.48976034730444 6.71529302454811 0.825832506527746 0.152818311431052 0.115066612449286 1.35371329031179 1.40301198263478 1.31390413892178 1.42202396526956 1.40001198263478 6.64277980062562 -0.0122682497801134 1.39583882873155
6.76495410087792 7.09699499282305 6.5029891511166 6.76995493540742 0.827588364322195 0.154848322595721 0.131656105083954 1.35221116834129 1.40899499282305 1.31499916547051 1.42299916547051 1.39500417264746 6.68765428909528 -0.0245813544415196 1.39355793885633
6.83260454265788 7.14615353464327 6.51960454265788 6.8264414120994 0.823906313055847 0.141518182057896 0.140726062150886 1.34583717668822 1.40796161633918 1.32403838366082 1.42996161633918 1.39396161633918 6.74989314539046 -0.0331475409836132 1.39063638786672
6.89411056146162 7.16177411084739 6.58111056146162 6.87135056868626 0.825565999277536 0.136246237589004 0.106751308906916 1.34758472865105 1.40405647228815 1.32794352771185 1.42605647228815 1.39005647228815 6.79842282577537 -0.0393234714003981 1.38918931644988
6.95396517871539 7.18898406483586 6.63696753948045 6.92896635909792 0.828808099584128 0.122817884955295 0.160677864085645 1.3508480877803 1.40699822942621 1.32200354114759 1.43599409808735 1.38600236076506 6.84986377465575 -0.0432905982906011 1.38768840269815
7.01140842288241 7.19507706092121 6.72763189955392 6.98242383506665 0.835663652320919 0.121835666668655 0.184862661292728 1.35573442831202 1.39896917563152 1.323 1.44705394264485 1.38093835126303 6.90223021085431 -0.0466173913043454 1.38730600143479
7.06336401163766 7.20488000219578 6.80801601800543 7.03634001207681 0.843760881813718 0.120012319591584 0.182656999505949 1.35884196069606 1.39504799912169 1.323 1.45391600153705 1.37309599824337 6.94810763378362 -0.0415128205128035 1.38882056624065
7.10100989223342 7.20800064514566 6.90801849417552 7.08600924708776 0.84701092255829 0.117159784951447 0.164768230150413 1.36470149673793 1.38599913980579 1.327 1.46099870970869 1.3719995699029 6.99845442268279 -0.0163769063180861 1.39199357005777
7.14732403672403 7.21102859147565 6.99516272000976 7.12943840262663 0.851339360931478 0.116149897678604 0.156352439919736 1.37172718996778 1.38198093901623 1.327 1.45501906098377 1.37002859147565 7.0489515489976 -0.00363999999999805 1.39346821100109
7.18059611029863 7.21396436267341 7.1145507487186 7.17445356099226 0.855380939280392 0.115112591855396 0.137093780862442 1.37862625228251 1.38002375821773 1.327 1.45697624178227 1.37296436267341 7.09488062246042 -0.000597883597888219 1.39495563946006
7.23398149677294 7.21699895264752 7.25195252002113 7.21398638441782 0.86264747937171 0.107102792939934 0.12779316649565 1.38127910276805 1.37900034911749 1.33099860353003 1.44600384029241 1.37499930176502 7.14268068961361 0.004 1.39822702514588
7.27347841016273 7.21703905389083 7.36957191910611 7.26038077543564 0.866026259642265 0.107625061886756 0.11165740639844 1.38504164467131 1.38708787125438 1.331 1.43416597903605 1.37599023652729 7.18462451892065 0.00373913043478247 1.39969075916057
7.32130507850858 7.22094327171499 7.52671668652818 7.29844689922111 0.861653535679216 0.106131698569018 0.136390626314435 1.38320666229396 1.39587236135872 1.331 1.45075890478869 1.37501418207125 7.22550682559641 0.00219900497512418 1.40205435455666
7.37000106110258 7.22000019045431 7.64400296564567 7.34900122434913 0.850319784786631 0.103400074277181 0.122590389343023 1.3744199186488 1.40100002720776 1.33400002720776 1.44900005441552 1.38000005441552 7.26931952504881 0.00390631163708192 1.40538625928985
7.40932300813757 7.22706760635437 7.75349577993208 7.39434554358903 0.842315351103876 0.106180028702237 0.137158406510054 1.37136877869021 1.40199248818285 1.33502253545146 1.45101502363431 1.38201502363431 7.31366698866447 0.00242900302114695 1.40878509015234
7.45147466391374 7.23589004593543 7.81819367019319 7.43943801255889 0.829963935690391 0.112708633992222 0.170879731130995 1.36337956951402 1.40101221711829 1.33796334864515 1.45297556576343 1.38397556576343 7.35753294651272 -0.00550630630629884 1.41312572697197
7.50500474049709 7.24600143907947 7.903 7.48900330141761 0.819729577587849 0.116850463891501 0.131949972064928 1.35407946923363 1.4060005079104 1.33500008465173 1.443 1.3890010158208 7.39714260160481 -0.0226234234234399 1.41704519290271
7.56151889261028 7.26325181553146 7.90330523094722 7.52840443100507 0.81470871382791 0.122452397609837 0.131249449630071 1.34781106830832 1.41209920005785 1.3359618461316 1.44293895381056 1.40109156928417 7.44712559477445 -0.0372923497267925 1.42458051473506
7.62818889277746 7.29560637443612 7.94252287810439 7.58036781348832 0.8106889049943 0.138178674119861 0.0836392259812701 1.34794833007337 1.42484493538393 1.33105964023695 1.43509542437912 1.41285686343132 7.48724402130925 -0.0471890243902449 1.43312673913
7.67889090842975 7.3359127267438 7.94898690901157 7.62590181758677 0.808724189116298 0.145863614446148 0.0799867200407275 1.34879814544331 1.42400218183141 1.32301745465124 1.435 1.41798909084297 7.53093783287511 -0.0532526881720468 1.44259609803568
7.72831445786611 7.42796745858565 7.9530748709205 7.67631445786611 0.81363987349728 0.181513042620323 0.0812356566437241 1.35046612995126 1.4330598967364 1.31760489994034 1.43497753872385 1.4240898451046 7.57509153086948 -0.0575862068965528 1.4513716214014
7.76946309261351 7.52918185541106 7.96287216490798 7.71746309261351 0.817548993798283 0.201989356729324 0.101604230843686 1.35388538555288 1.44089773192638 1.31014061860122 1.43203835052761 1.43584659788957 7.61216924595391 -0.0540495137046818 1.45874079702769
7.81297883613959 7.59596751593518 7.963 7.75698080487079 0.822697489867718 0.172744356972286 0.0975021508388375 1.3587476276789 1.4499955703548 1.2970063983764 1.432 1.440997539086 7.65714165102922 -0.0251078431372602 1.4710271316901
7.84921385836667 7.67373322868572 7.969 7.79622913396429 0.829567970892965 0.167207249540248 0.0977038897609523 1.36498522680183 1.46111456698214 1.28687779521905 1.429 1.44903818899405 7.69622779437023 -0.0120914634146354 1.48405945962096
7.87664918448472 7.77233289584471 7.969 7.82562412623363 0.837004903937108 0.177542925155851 0.0969200233004365 1.37335300126784 1.47581206311682 1.28194770564769 1.429 1.45393735437227 7.73466523981836 -0.0144420289855035 1.49651208558612
7.91599893339006 7.88620597058113 7.97299989060411 7.87099876929622 0.842499852315546 0.167047296684036 0.0975699819496779 1.37845986325514 1.48799967181233 1.28186073245092 1.42999997265103 1.46599967181233 7.7711535507367 -0.021 1.50799378339909
7.9392166535458 8.00979190606397 7.98208217893117 7.89528389085312 0.844468975862288 0.0990162769897467 0.113674937100658 1.38319331982118 1.49208217893117 1.28626147841735 1.43293276269268 1.46708217893117 7.80111219425665 -0.0197048192771091 1.51751346266724
