# Supplementary material for: Quantifying Spatiotemporal Gait Parameters with HoloLens in Healthy Adults and People with Parkinson’s Disease: Test-Retest Reliability, Concurrent Validity, and Face Validity
Source: Sensors (Basel). 2020 Jun 5;20(11):3216. doi: 10.3390/s20113216 (PMC7313704; doi:10.3390/s20113216)
Supplement: Supplementary file 1 [file sensors-20-03216-s001.zip › Data/HYA_01_FWS2_HoloLens_raw.csv]

Time HoloLens_x_position HoloLens_y_position HoloLens_z_position HoloLens_x_orientation HoloLens_y_orientation HoloLens_z_orientation
277.8373 -0.035 0.005 0.153 355.21 359.226 358.568
277.8722 -0.034 0.005 0.156 355.379 359.179 358.394
277.9053 -0.032 0.005 0.159 355.395 359.155 358.318
277.9375 -0.031 0.004 0.163 355.629 359.105 358.031
277.9708 -0.03 0.003 0.167 355.792 359.153 357.654
278.0053 -0.028 0.002 0.172 356.095 359.213 357.421
278.0372 -0.026 0.001 0.178 356.411 359.246 357.383
278.0712 -0.025 0 0.184 356.785 359.248 357.263
278.1074 -0.023 -0.002 0.191 357.128 359.223 357.275
278.1385 -0.022 -0.003 0.198 357.356 359.132 357.224
278.1696 -0.019 -0.004 0.207 357.415 358.928 357.231
278.2042 -0.017 -0.006 0.215 357.561 358.867 357
278.2381 -0.015 -0.008 0.225 357.781 358.947 356.803
278.2709 -0.012 -0.01 0.236 357.767 359.022 356.764
278.3045 -0.009 -0.012 0.247 357.939 359.087 356.848
278.3385 -0.006 -0.015 0.26 358.257 359.331 356.619
278.371 -0.003 -0.018 0.273 358.145 359.044 356.947
278.4055 0 -0.022 0.287 358.144 358.86 356.669
278.4357 0.002 -0.026 0.303 357.849 358.533 356.494
278.471 0.004 -0.029 0.321 357.046 357.549 356.931
278.5045 0.005 -0.032 0.341 357.628 356.398 356.86
278.5361 0.005 -0.037 0.361 358.629 355.177 356.451
278.5701 0.004 -0.038 0.385 358.545 354.002 356.317
278.6051 0.002 -0.037 0.413 358.521 353.065 356.253
278.6366 0.001 -0.032 0.443 358.655 352.014 356.26
278.67 -0.002 -0.026 0.477 358.546 351.008 356.208
278.705 -0.005 -0.024 0.513 358.293 350.18 356.223
278.7375 -0.008 -0.027 0.549 357.785 349.519 356.47
278.7719 -0.012 -0.035 0.584 357.057 348.906 356.937
278.803 -0.017 -0.043 0.622 355.269 348.359 357.343
278.8358 -0.023 -0.05 0.661 353.639 347.942 358.004
278.8705 -0.03 -0.055 0.705 351.871 347.457 359.156
278.9022 -0.038 -0.053 0.751 349.954 347.234 0.404
278.9368 -0.048 -0.048 0.8 347.161 347.496 0.423
278.9713 -0.057 -0.032 0.852 345.01 348.037 0.163
279.0047 -0.068 -0.013 0.904 342.23 347.871 0.008
279.0395 -0.071 -0.017 0.949 347.138 348.984 358.231
279.0706 -0.074 -0.012 0.995 348.712 349.265 358.463
279.1062 -0.073 -0.017 1.039 351.594 348.965 358.807
279.1449 -0.072 -0.01 1.085 352.812 348.642 359.071
279.17 -0.068 0.001 1.133 352.825 349.071 358.426
279.2037 -0.063 0.001 1.18 353.697 350.263 357.075
279.2362 -0.058 0 1.227 353.964 351.013 356.79
279.2683 -0.054 -0.007 1.275 353.105 351.512 355.84
279.3024 -0.051 -0.022 1.323 351.879 352.211 354.401
279.3396 -0.045 -0.037 1.373 351.329 352.946 353.903
279.3692 -0.039 -0.044 1.424 350.25 353.205 354.086
279.4046 -0.032 -0.05 1.476 350.669 352.396 354.138
279.4363 -0.025 -0.046 1.531 351.07 351.138 354.669
279.4698 -0.018 -0.03 1.589 349.755 347.837 358.018
279.5031 -0.017 -0.014 1.644 349.987 344.489 356.905
279.5374 -0.014 -0.003 1.699 350.068 344.381 352.357
279.5684 -0.011 0.004 1.754 350.821 345.185 352.361
279.6061 -0.013 0.006 1.81 353.613 345.972 351.902
279.6349 -0.017 0.013 1.864 354.379 346.151 351.344
279.6694 -0.025 0.013 1.919 354.184 344.937 352.523
279.7027 -0.032 0.003 1.974 353.988 343.205 353.785
279.7359 -0.038 -0.012 2.031 353.681 341.858 354.203
279.7697 -0.043 -0.027 2.09 352.85 341.425 354.645
279.8041 -0.048 -0.039 2.15 352.504 341.618 354.945
279.8341 -0.051 -0.044 2.213 351.915 341.924 356.324
279.8703 -0.055 -0.052 2.277 353.365 342.842 357.038
279.9037 -0.057 -0.047 2.339 354.044 345.198 353.563
279.9352 -0.061 -0.046 2.403 355.457 346.932 350.455
279.9683 -0.062 -0.036 2.467 358.357 348.99 347.828
280.0035 -0.06 -0.013 2.529 355.118 350.538 350.927
280.0342 -0.06 -0.008 2.587 355.682 350.394 353.375
280.077 -0.057 -0.003 2.65 0.223 351.391 352.366
280.1022 -0.054 0 2.705 1.866 352.349 351.926
280.14 -0.052 0.002 2.762 1.539 353.433 352.075
280.17 -0.051 0.002 2.823 359.668 354.282 352.678
280.2015 -0.051 -0.002 2.88 357.424 354.926 352.852
280.2363 -0.051 -0.015 2.939 355.29 355.015 353.511
280.2704 -0.049 -0.03 2.997 354.327 355.198 353.431
280.3027 -0.045 -0.042 3.058 352.624 355.784 352.743
280.3352 -0.04 -0.047 3.12 351.08 356.433 352.272
280.3699 -0.037 -0.044 3.182 351.463 356.388 352.369
280.4027 -0.039 -0.042 3.244 352.06 353.419 356.083
280.4361 -0.043 -0.009 3.308 351.531 350.752 356.095
280.4694 -0.045 0.003 3.37 349.53 350.48 354.76
280.5036 -0.044 0.003 3.428 351.754 351.035 354.13
280.5367 -0.047 0.003 3.486 356.382 351.269 353.804
280.5682 -0.051 0.005 3.544 358.997 350.832 354.631
280.6014 -0.057 0.004 3.601 358.865 349.256 355.766
280.6345 -0.064 -0.001 3.66 357.964 347.861 355.726
280.6677 -0.07 -0.011 3.719 356.894 347.282 355.593
280.7015 -0.075 -0.025 3.78 355.449 347.111 355.833
280.7367 -0.081 -0.036 3.84 355.524 346.872 356.746
280.7671 -0.088 -0.043 3.9 354.417 346.398 357.35
280.8014 -0.093 -0.04 3.96 353.213 346.098 357.654
280.836 -0.097 -0.036 4.021 352.055 347.753 354.811
280.8676 -0.097 -0.045 4.077 354.048 349.733 353.046
280.9049 -0.092 -0.019 4.137 354.978 352.955 350.268
280.9353 -0.093 -0.004 4.198 352.98 353.161 353.036
280.9691 -0.095 -0.008 4.256 356.266 351.862 355.778
281.0034 -0.093 -0.001 4.314 0.401 352.124 354.111
281.0343 -0.092 -0.003 4.371 3.05 352.616 353.237
281.0712 -0.09 -0.002 4.428 3.09 353.549 352.865
281.1028 -0.087 0 4.488 1.154 354.816 353.803
281.1365 -0.085 -0.003 4.55 357.957 356.381 353.865
281.1704 -0.084 -0.015 4.611 356.178 357.404 353.551
281.2023 -0.083 -0.029 4.672 355.164 357.739 353.191
281.2363 -0.084 -0.046 4.732 354.833 357.58 352.556
281.2678 -0.082 -0.052 4.791 354.939 357.525 352.217
281.3034 -0.08 -0.051 4.851 355.066 357.285 353.608
281.3326 -0.082 -0.056 4.91 356.622 355.207 356.184
281.3687 -0.085 -0.026 4.969 356.436 352.951 355.481
281.4005 -0.087 -0.005 5.03 353.673 352.142 355.03
281.4341 -0.084 0.001 5.09 354.557 353.995 353.496
281.4677 -0.086 -0.004 5.147 0.075 354.827 353.337
281.5027 -0.094 -0.002 5.203 2.58 353.873 354.163
281.5341 -0.1 0.002 5.258 1.549 352.953 354.681
281.5684 -0.106 0.001 5.315 0.296 352.397 355.486
281.6019 -0.11 -0.007 5.373 359.11 352.108 356.093
281.6352 -0.114 -0.02 5.431 358.342 351.984 356.516
281.6677 -0.118 -0.032 5.489 358.311 352.26 356.663
281.7006 -0.122 -0.042 5.547 357.033 352.123 357.951
281.737 -0.127 -0.048 5.607 356.963 352.624 357.643
281.7662 -0.13 -0.052 5.663 356.737 354.041 355.784
281.8013 -0.132 -0.058 5.718 0.078 355.272 355.347
281.8347 -0.129 -0.029 5.778 359.306 358.178 354.075
281.868 -0.13 -0.021 5.836 358.875 358.176 357.628
281.9008 -0.13 -0.018 5.891 1.692 357.928 358.802
281.9348 -0.129 -0.011 5.947 4.454 358.019 357.988
281.9666 -0.127 -0.01 6 7.39 357.919 357.596
282.0012 -0.125 -0.014 6.05 9.595 358.116 357.084
282.0341 -0.123 -0.013 6.101 8.311 358.47 357.654
282.068 -0.121 -0.017 6.154 6.227 358.71 357.961
282.1018 -0.12 -0.026 6.206 4.756 359.236 356.678
282.1335 -0.117 -0.034 6.261 2.589 359.396 356.707
282.1688 -0.114 -0.046 6.315 1.27 359.41 356.907
282.2039 -0.111 -0.057 6.37 1.265 358.699 357.455
282.2337 -0.108 -0.057 6.422 0.719 357.394 359.59
282.2681 -0.106 -0.061 6.476 2.178 355.496 0.506
282.2993 -0.103 -0.037 6.532 3.577 354.558 359.195
282.3343 -0.097 -0.018 6.587 2.646 354.757 359.537
282.3683 -0.095 -0.008 6.637 3.642 355.019 359.483
282.4011 -0.096 0 6.689 5.102 354.947 358.762
282.4327 -0.099 0.007 6.739 5.974 354.379 358.411
282.4709 -0.102 0.007 6.787 6.395 353.609 358.281
282.5022 -0.105 0.006 6.837 5.144 352.935 358.138
282.5339 -0.108 0 6.887 3.235 352.151 358.421
282.5672 -0.112 -0.011 6.939 2.121 351.227 358.746
282.6051 -0.115 -0.025 6.99 1.189 350.615 359.419
282.6313 -0.118 -0.032 7.042 359.499 350.416 359.693
282.6679 -0.12 -0.039 7.095 358.576 350.756 359.615
282.7017 -0.122 -0.043 7.147 359.615 351.56 359.14
282.7329 -0.123 -0.047 7.197 359.419 353.746 356.273
282.7674 -0.122 -0.044 7.244 3.541 356.066 355.265
282.8025 -0.119 -0.017 7.297 359.268 358.938 355.606
282.8331 -0.118 -0.004 7.344 357.061 359.805 357.646
282.8681 -0.117 -0.001 7.392 359.632 0.52 358.296
282.8996 -0.114 0.004 7.438 2.433 1.123 358.411
282.9328 -0.113 0.004 7.48 5.109 1.217 358.5
282.9673 -0.111 0.002 7.522 6.737 1.298 358.218
283.0008 -0.108 0.004 7.566 4.68 1.462 357.78
283.0346 -0.105 0.003 7.611 1.295 1.483 357.229
283.0677 -0.101 -0.004 7.655 359.333 1.805 356.195
283.1047 -0.097 -0.023 7.699 358.156 1.831 356.027
283.133 -0.091 -0.036 7.743 357.194 1.994 355.276
283.1696 -0.082 -0.047 7.787 357.152 2.548 354.738
283.2024 -0.073 -0.053 7.83 357.425 2.673 356.128
283.2334 -0.065 -0.058 7.872 357.355 2.211 358.014
283.2711 -0.057 -0.054 7.914 359.662 1.141 358.596
283.3018 -0.046 -0.026 7.956 355.674 2.099 358.157
283.3358 -0.033 -0.012 7.996 353.183 3.929 357.786
283.3686 -0.021 -0.014 8.034 355.995 7.283 355.87
283.4008 -0.01 -0.021 8.07 1.467 10.068 355.315
283.433 -0.001 -0.021 8.099 5.716 11.333 356.94
283.4662 0.008 -0.011 8.129 5.417 12.466 358.168
283.5005 0.021 0 8.159 4.203 13.902 358.448
283.5328 0.035 0.003 8.186 3.474 16.04 358.265
283.5667 0.052 0.005 8.212 2.021 19.611 358.088
283.5977 0.072 0.008 8.24 359.214 24.231 359.255
283.6347 0.094 0.003 8.266 356.393 29.726 1.276
283.6663 0.119 -0.002 8.291 354.497 36.14 2.075
283.7012 0.144 -0.01 8.314 352.736 43.683 3.168
283.7317 0.171 -0.013 8.335 351.476 50.636 3.93
283.7678 0.197 -0.019 8.351 349.227 58.811 3.941
283.7996 0.22 -0.015 8.365 350.115 66.901 4.916
283.8317 0.246 -0.004 8.378 348.588 74.944 4.411
283.8703 0.27 0.005 8.388 348.043 81.327 6.356
283.9001 0.296 0.015 8.392 345.674 87.754 7.459
283.9321 0.322 0.027 8.387 343.427 94.544 8.925
283.9668 0.345 0.027 8.377 344.193 100.91 9.204
284.0009 0.368 0.022 8.366 346.015 108.034 6.107
284.033 0.391 0.02 8.352 345.652 115.353 2.689
284.0659 0.412 0.014 8.337 344.4 122.665 0.669
284.0999 0.432 0.006 8.319 343.268 130.699 358.95
284.1354 0.449 -0.006 8.3 342.807 139.657 356.67
284.1658 0.466 -0.015 8.28 342.592 147.541 355.515
284.2011 0.485 -0.029 8.259 342.491 154.543 354.51
284.2359 0.503 -0.038 8.237 341.723 160.966 353.323
284.2659 0.524 -0.04 8.214 340.217 166.488 352.004
284.3019 0.551 -0.043 8.189 338.779 168.203 353.229
284.3309 0.576 -0.041 8.162 337.241 170.556 352.547
284.3663 0.605 -0.036 8.132 335.413 171.885 351.382
284.3972 0.632 -0.023 8.102 335.422 175.418 347.45
284.4311 0.656 -0.019 8.074 337.301 177.865 348.345
284.4689 0.676 -0.037 8.053 342.897 179.569 354.773
284.5002 0.694 -0.038 8.03 344.89 182.727 358.223
284.5323 0.713 -0.024 8.005 341.752 185.389 0.786
284.5661 0.734 -0.014 7.98 340.44 187.513 1.619
284.5989 0.755 -0.01 7.956 339.747 189.045 2.896
284.6317 0.777 -0.006 7.93 338.338 189.565 4.194
