# Supplementary material for: Quantifying Spatiotemporal Gait Parameters with HoloLens in Healthy Adults and People with Parkinson’s Disease: Test-Retest Reliability, Concurrent Validity, and Face Validity
Source: Sensors (Basel). 2020 Jun 5;20(11):3216. doi: 10.3390/s20113216 (PMC7313704; doi:10.3390/s20113216)
Supplement: Supplementary file 1 [file sensors-20-03216-s001.zip › Data/HYA_01_FWS2_IWW_raw.csv]

IWW_x_SpineBase IWW_x_Head IWW_x_ShoulderLeft IWW_x_ElbowLeft IWW_x_WristLeft IWW_x_HandLeft IWW_x_ShoulderRight IWW_x_ElbowRight IWW_x_WristRight IWW_x_HandRight IWW_x_HipLeft IWW_x_KneeLeft IWW_x_AnkleLeft IWW_x_FootLeft IWW_x_HipRight IWW_x_KneeRight IWW_x_AnkleRight IWW_x_FootRight IWW_x_SpineShoulder IWW_y_SpineBase IWW_y_Head IWW_y_ShoulderLeft IWW_y_ElbowLeft IWW_y_WristLeft IWW_y_HandLeft…
-0.194064456467789 -0.192935543532211 -0.187064456467789 -0.164 -0.118 -0.109107427446315 -0.160386738806734 -0.167128912935578 -0.120042970978526 -0.122064456467789 -0.163042970978526 -0.215957029021474 -0.278064456467789 -0.153978514510737 -0.158085941957052 -0.210042970978526 -0.257 -0.131 -0.194064456467789 0.810263000883565 1.52558922459052 1.30369406374797 1.06798316163341 0.845500644564678…
-0.191024852618218 -0.18903313682429 -0.186008284206073 -0.163008284206073 -0.113041421030363 -0.108008284206073 -0.169917157939275 -0.167 -0.117024852618218 -0.12596686317571 -0.162008284206073 -0.216 -0.279983431587855 -0.153008284206073 -0.158 -0.21 -0.257 -0.128024852618218 -0.193008284206073 0.815286010865755 1.5324981998227 1.30595094632603 1.06296233229303 0.841007527453509 0.7830486857010…
-0.193996686208033 -0.194980117248199 -0.184 -0.164 -0.116 -0.116986744832133 -0.169996686208033 -0.167 -0.123 -0.132978460352215 -0.164996686208033 -0.218996686208033 -0.28 -0.156 -0.160993372416066 -0.208 -0.256996686208033 -0.131 -0.195991715520083 0.814097124652729 1.52477052002401 1.30417106041343 1.05560248534398 0.841545178432688 0.785311417278806 1.28988772113528 1.03498097756863 0.768970…
-0.192034701621369 -0.183208209728215 -0.184 -0.164 -0.116 -0.109138806485476 -0.168034701621369 -0.167 -0.123 -0.120225560538899 -0.163034701621369 -0.217034701621369 -0.28 -0.156 -0.157069403242738 -0.208 -0.255034701621369 -0.131 -0.191086754053423 0.818315391514056 1.54284039806719 1.30479889548116 1.05707397378397 0.838690490859092 0.780229877199346 1.29445914522221 1.0355597630217 0.7690191…
-0.192 -0.185967596438787 -0.180043204748283 -0.160043204748283 -0.116 -0.111967596438788 -0.168 -0.167 -0.121021602374142 -0.122967596438788 -0.163 -0.217 -0.28 -0.154021602374142 -0.157 -0.208 -0.255 -0.131 -0.191 0.818023996439216 1.52311883205005 1.30395928902088 1.0506504237397 0.838184968546053 0.780367515726974 1.29411464451044 1.03680649851616 0.790070150739133 0.755504985161615 0.8200054…
-0.191999941321613 -0.18099991198242 -0.179999897312823 -0.162999897312823 -0.11499995599121 -0.10799991198242 -0.167999897312823 -0.166999897312823 -0.120999926652017 -0.119999882643227 -0.162999941321613 -0.216999941321613 -0.279999970660807 -0.153999941321613 -0.156999926652017 -0.20699995599121 -0.255 -0.131 -0.187999941321613 0.820349995599121 1.53066997770221 1.3057099928119 1.0541399573114…
-0.188088048875154 -0.175132073312732 -0.17315408553152 -0.15615408553152 -0.112066036656366 -0.102132073312732 -0.16115408553152 -0.16015408553152 -0.116110061093943 -0.112176097750309 -0.159088048875154 -0.213088048875154 -0.278044024437577 -0.150088048875154 -0.152110061093943 -0.204066036656366 -0.255 -0.131 -0.184088048875154 0.820056603665637 1.52918345857256 1.30523078598721 1.051294055556…
-0.18502988371636 -0.163119534865441 -0.168049806193934 -0.151049806193934 -0.10902988371636 -0.0980398449551471 -0.157039844955147 -0.153069728671507 -0.106099612387868 -0.100119534865441 -0.15602988371636 -0.213 -0.271069728671507 -0.14702988371636 -0.14902988371636 -0.200039844955147 -0.25202988371636 -0.12802988371636 -0.177069728671507 0.821366751552414 1.53615947442939 1.30628924186211 1.05…
-0.183999808835899 -0.162999502973337 -0.165999655904618 -0.150999770603079 -0.107999885301539 -0.104999655904618 -0.157999847068719 -0.155999808835899 -0.108 -0.112999655904618 -0.154999808835899 -0.211999885301539 -0.274 -0.149 -0.151999847068719 -0.2 -0.252 -0.127 -0.175999694137438 0.819650100169989 1.52693069430802 1.30530001988107 1.0545002114275 0.838960203398604 0.780389993882749 1.293390…
-0.179098165216723 -0.15025522956348 -0.157176697390102 -0.145117798260068 -0.105058899130034 -0.0961766973901016 -0.154078532173378 -0.151098165216723 -0.108 -0.104176697390102 -0.150098165216723 -0.209058899130034 -0.274 -0.149 -0.148078532173378 -0.2 -0.252 -0.127 -0.168157064346757 0.822218561426437 1.54473346393286 1.30580979081746 1.0599214292703 0.844175552209407 0.780233141286935 1.295527…
-0.178010149279669 -0.147030447839008 -0.153040597118678 -0.143020298559339 -0.102030447839008 -0.0920405971186778 -0.148060895678017 -0.144071044957686 -0.106020298559339 -0.103010149279669 -0.146040597118678 -0.206030447839008 -0.274 -0.149 -0.147010149279669 -0.195050746398347 -0.251010149279669 -0.126010149279669 -0.161071044957686 0.818043337424188 1.52150185733452 1.30520629255339 1.0617919…
-0.174000315141965 -0.136000866640405 -0.148000393927457 -0.138000393927457 -0.101000078785491 -0.0910000787854913 -0.146000157570983 -0.143000078785491 -0.103000236356474 -0.103 -0.144000157570983 -0.204000157570983 -0.276999763643526 -0.236993066876761 -0.142000393927457 -0.192000236356474 -0.251 -0.126 -0.155000472712948 0.819259900730281 1.54018850859065 1.30632991097239 1.0640498235205 0.829…
-0.169108793802908 -0.132087035042326 -0.140174070084653 -0.131152311324071 -0.0931740700846528 -0.086108793802908 -0.141108793802908 -0.142021758760582 -0.102021758760582 -0.100065276281745 -0.137152311324071 -0.199108793802908 -0.275043517521163 -0.240912964957674 -0.137108793802908 -0.191021758760582 -0.251 -0.126 -0.148152311324071 0.809996055462708 1.51339597245233 1.30174204858713 1.0536708…
-0.161067234185891 -0.1101848940112 -0.131075638459127 -0.118109255552073 -0.0890336170929455 -0.0750924470056001 -0.123151276918255 -0.132084042732364 -0.0960504256394182 -0.0890924470056001 -0.129067234185891 -0.191067234185891 -0.274008404273236 -0.241 -0.125100851278836 -0.184058829912655 -0.250008404273236 -0.124016808546473 -0.140067234185891 0.813964618009675 1.53779812827171 1.30080705958…
-0.153983737350864 -0.104967474701729 -0.111988616145605 -0.110985363615778 -0.0769821110859509 -0.0669821110859509 -0.116985363615778 -0.125990242410519 -0.0919837373508644 -0.0859788585561238 -0.123983737350864 -0.182970727231556 -0.271 -0.241995121205259 -0.120983737350864 -0.174988616145605 -0.246993494940346 -0.12 -0.128982111085951 0.807088228900463 1.50323275909223 1.29345430960202 1.04454…
-0.144181055533098 -0.085362111066196 -0.105126738873169 -0.102162949979788 -0.0661991610864078 -0.0561991610864078 -0.108162949979788 -0.120108633319859 -0.082181055533098 -0.0732353721930274 -0.114181055533098 -0.165325899959576 -0.271 -0.239054316659929 -0.111181055533098 -0.168126738873169 -0.243072422213239 -0.12 -0.118199161086408 0.812048385900252 1.54708995754492 1.29605202028373 1.049891…
-0.136089993220551 -0.0869775016948623 -0.0862137338988079 -0.0881574881359637 -0.0590787440679819 -0.0490787440679819 -0.0971237406782572 -0.110112491525688 -0.0731012423731195 -0.0690449966102754 -0.103123740678257 -0.147202484746239 -0.271 -0.232078744067982 -0.101112491525688 -0.156134989830826 -0.243 -0.119011249152569 -0.099213733898808 0.804220105712076 1.50273386128934 1.29019715744084 1.…
-0.124976818678694 NaN -0.0749917209566764 -0.0829735070613646 -0.0469834419133529 -0.0399668838267057 -0.082965228018041 -0.0959850977220176 -0.0629817861046881 -0.0569867535306823 -0.0969735070613646 -0.110937079270741 -0.246985097722018 -0.123162269249142 -0.0879817861046881 -0.1419718512527 -0.239995032574006 -0.112996688382671 NaN 0.784670166665201 NaN 1.27707933767653 1.0540346175375 0.8354…
-0.111300522922833 -0.0630214659230595 -0.0701073296152974 -0.0673434547689516 -0.0372146592305948 -0.0204293184611895 -0.062450784384249 -0.0871931933075353 -0.0522361251536542 -0.0491717273844758 -0.0813434547689516 -0.0738157050762601 -0.238193193307535 -0.218896339540171 -0.0772361251536542 -0.125364920692011 -0.237064397769178 -0.111042931846119 -0.0741287955383569 0.790668199232415 1.484544…
-0.0971428327095211 -0.0342958677554367 -0.0561428327095211 -0.0600714163547606 -0.0251224280367324 -0.0110918210275493 -0.0570510116819718 -0.0612652607462536 -0.0430918210275493 -0.0341530350459155 -0.0641734397187042 -0.0324182957921691 -0.234040809345578 -0.203183642055099 -0.0651224280367324 -0.103224451400676 -0.237 -0.110010202336394 -0.063112225700338 0.800381241383702 1.52530160218447 1.…
-0.0820011363705235 -0.0300003030321396 -0.0300019697089073 -0.0460010606124886 -0.00300166667676774 0.0109983333232323 -0.0230025757731865 -0.051000757580349 -0.0250013636446282 -0.0230008333383839 -0.0520009090964188 -0.00900174243480263 -0.213001590918733 -0.186001287886593 -0.0450015151606979 -0.0940006818223141 -0.234000227274105 -0.202992954502755 -0.0460012878865933 0.795780356062764 1.511…
-0.0594089512446878 0.00634212191071965 -0.0123200488001904 -0.031266707333492 0.00976885364430691 0.0267155121776085 -0.00139117075578831 -0.0215334146669841 0.00544880484411647 0.00450214631081487 -0.0333378292890899 0.0381465365328255 -0.186480073200286 -0.157515634178085 -0.0204445122224867 -0.0723911707557883 -0.231053341466698 -0.183355609777989 -0.0116223171114814 0.802066204871043 1.52547…
-0.0500912200477933 0.0198682377087431 -0.00111149116952509 -0.0171418978521228 0.0228682377087431 0.0368986443913408 0.0247364754174862 -0.0130810844869273 0.0158986443913408 0.016878373269609 -0.0260709489260614 0.0518682377087431 -0.147395286873771 -0.118395286873771 -0.00911149116952509 -0.0393344735085753 NaN -0.0681757250604464 -0.00308108448692734 0.797992873422463 1.49745947161833 1.28156…
-0.0270011848520753 0.0529982999948485 0.0269985575713866 0.000999072724462801 0.0399991242397704 0.0519992272703857 0.0379993303010009 0.0139986090866942 0.0279993818163085 0.0339991242397704 -0.00100128788269055 0.101997424234619 -0.0790035030409183 -0.0110055121379156 0.0089990727244628 -0.0290005151530762 NaN NaN 0.0189988666632323 0.806309569332028 1.52952833296465 1.28568978569632 1.0375396…
-0.0142712382876209 0.0725827103267371 0.0534366589410951 0.0264575234247583 0.060561845843074 0.0735409813594108 0.0605201168757477 0.041415794457432 0.0563949299737688 0.0594575234247583 0.0146661682613897 0.141165420653474 0.00226824785595911 0.0457898599475377 0.0246661682613897 -0.0133338317386103 NaN NaN 0.046415794457432 0.801365365642499 1.49458465342194 1.27759254927989 1.01547028546177 …
0.0147603529217586 0.116636397536461 0.0916859796905803 0.0517934076911712 0.0907520892294055 0.0968099350758775 0.0907520892294055 0.0648099350758775 0.0917107707676397 0.0937190344599929 0.0447520892294055 0.189603342767049 0.0892893224576291 0.146173630764685 0.0537603529217586 -0.00209090061588465 NaN -0.0232148560011819 0.0896446612288145 0.810532734476498 1.51977390444497 1.29424976514077 1…
0.0300451551767773 0.131070958134936 0.113059669340741 0.0680387044372377 0.100045155176777 0.110035479067468 0.123048380546547 0.0990419298070075 0.111075796189591 0.116070958134936 0.0570419298070075 0.204074183504706 0.180143528954757 0.304083859614015 0.0700403171221226 0.00402902832792829 -0.168980647781381 -0.0259790350964962 0.105070958134936 0.810845950807225 1.51681298482075 1.2915465340…
0.0575118077179465 0.17423284069963 0.149354888770144 0.0915815494725256 0.127511807717947 0.131616420349815 0.152476936840657 0.124546678595236 0.157180534383696 0.15923284069963 0.0825466785952361 0.249197969822341 0.267448245960616 0.355093357190472 0.0945641140338808 0.0216861621043942 -0.157209225263737 -0.013226660702382 0.14823284069963 0.814465663231401 1.5125458441581 1.28335558591268 1.…
0.096520874499295 0.222410307076055 0.199385736537558 0.142373451268309 0.16257001557629 0.169533159768544 0.203373451268309 0.178336595460562 0.202447162883802 0.207410307076055 0.123496303960797 0.261852576769014 0.339127745883332 0.464648620382627 0.136484018691549 0.0466928682687789 -0.149098282153991 -0.0021351379617373 0.193447162883802 0.806924596573216 1.50936857574544 1.28257786257232 1.…
0.123053746863936 0.253041577762667 0.233051718680391 0.161055775047481 0.190036507303805 0.189036507303806 0.254050704588619 0.208049690496846 0.230055775047481 0.245046648221529 0.144055775047481 0.278058817322798 0.421045634129757 0.547050704588619 0.164051718680391 NaN -0.145964506787967 0.00303143684494361 0.223053746863936 0.798687170683955 1.50100457460902 1.27405830752186 1.01503143092452…
0.174832999211006 0.29309722580474 0.282877036976628 0.214788961445383 0.225207320218796 0.224207320218796 0.302899055859439 0.255921074742251 0.283788961445383 0.289987131390684 0.197788961445383 0.33472290479695 0.465009150273495 0.595899055859439 0.213877036976628 NaN NaN NaN 0.274832999211006 0.795961432683043 1.49577780102304 1.26279387771881 1.00677605955975 0.79258949107827 0.7516863942099…
0.212623410526968 0.346460561025116 0.323592876245371 0.237776081934954 0.267572520057639 0.265582698151505 0.342603054339237 0.297582698151505 0.332511451494445 0.337521629588311 0.233643766714699 0.357776081934954 0.47292875334294 0.601949109530671 0.253603054339236 NaN NaN NaN NaN 0.790931094031206 1.49178979634701 1.25732363855467 1.00277918566138 0.789034503738205 0.749973842207657 1.2454380…
0.257994409497491 0.384995279131215 0.370994161030713 0.289993539863767 0.296996397231716 0.297996024531549 0.392993788330546 0.346993912563935 0.385993415630378 0.378994906431047 0.276994657964269 0.389996024531549 0.480999006132887 0.615998260732553 0.302993912563935 NaN NaN NaN 0.370994657964269 0.800858760150777 1.50025894277386 1.26460908812692 1.00780937013672 0.793329462069425 0.7591188620…
0.30310841277348 0.427166559766514 0.413166559766514 0.344914589463367 0.349953354125389 0.334282853752582 NaN 0.397992118787412 0.414437912400672 0.417244089090559 0.315244089090559 0.433147177435502 0.505515441724717 0.619922470675955 0.352030883449435 NaN NaN NaN 0.413166559766514 0.797653380222407 1.50216239827784 1.26603189562003 1.01103623213097 0.796036504766409 0.73571265624124 NaN 0.9958…
0.352500613936391 0.484419081517843 0.462500613936391 0.39351080548871 0.401480230831754 0.38251080548871 NaN 0.454429273070161 0.466470039279435 0.460561763250302 0.36351080548871 0.497347740651613 0.518867509819859 0.631877701372177 0.397541380145665 NaN 0.0118165520582661 0.155775785848992 0.467449656174798 0.796194370088769 1.49805270260421 1.26296189955876 1.00673494474573 0.791418104126944 …
0.399997863532777 0.527998045359775 0.512997727162529 0.440997863532777 0.441998181730023 0.428997908989527 0.54099840901377 0.490998363557021 0.485999136321761 0.49499845447052 0.416997590792281 0.523998818124515 0.525999681802754 0.625000318197246 0.445997818076028 NaN 0.109995545238557 0.250995681608805 0.507998181730023 0.80818945406444 1.51453924859993 1.27755933496776 1.01450964452822 0.799…
0.455754554472142 0.581798254315225 0.565820104236766 0.504579755099811 0.509492355413645 0.494536055256728 0.591863804079849 0.533060453373721 0.543710854629059 0.540973053687556 0.473732704550601 0.561169702981428 0.540672251176879 0.625 0.499798254315225 NaN 0.175536055256728 0.31555790517827 0.561798254315225 0.815330495572748 1.52024261495741 1.28537541912688 1.02378286274379 0.8082109981786…
0.505500196407981 0.622591997067739 0.601642997434272 0.554500196407981 0.568408395748222 0.553408395748222 0.623683797727498 0.560724598020724 0.573704197874111 0.566744998167337 0.522510396481287 0.599612397214352 0.541 0.620051000366532 0.550489996334674 NaN 0.236387995601609 0.374408395748222 0.598632797360966 0.812045496255107 1.52684329152058 1.2893805257163 1.01823926242591 0.8023325264493…
0.554071933733488 0.677053168411708 0.660065678626228 0.616087571501637 0.633092262832082 0.624100081716157 0.680045349527634 0.617045349527634 0.606070369956673 0.605054732188523 0.568081316394377 0.617037530643559 0.547007818884075 0.617 0.602059423518968 0.604103209269787 NaN NaN 0.654062551072598 0.81938896044115 1.53684057113127 1.29639357358275 1.03156007072269 0.815380101998225 0.752726724…
0.599143195317636 0.7103667095826 0.701217700072624 0.670956933430165 0.690901054863924 0.686807923920189 0.708459840526335 0.645459840526336 0.650161821506383 0.639348083393853 0.619031438185153 NaN 0.551906869056265 0.617 0.639292204827612 0.668770671542695 NaN NaN 0.693254952450118 0.825003271938479 1.54346408696407 1.30489832468168 1.03787004734447 0.821709674820694 0.756939907388388 1.304679…
0.640544418268397 0.759455524271987 0.745511083019743 0.721444412522435 0.74539996552423 0.750299959778268 0.752511083019743 0.67665553576391 0.671766653259423 0.671644424014359 0.661533306518846 0.646933329502692 0.558922217753141 0.622933329502692 0.685488859520641 0.743177730533204 NaN NaN 0.730588865266602 0.826711998965727 1.54823777477711 1.30984621913217 1.04669221660395 0.830749772019047 …
0.696998980783523 0.806999144586171 0.798999035384405 0.777998980783523 0.809998835181169 0.80999892618264 0.8049990535847 0.717999253787936 0.713999235587642 0.713999235587642 0.715999017184111 0.659999763396175 0.561999945399117 0.626999927198823 0.733999126385877 0.821998580377049 0.731997269955864 0.798996924150274 0.786998980783523 0.833039885156143 1.5513399444891 1.31075998434775 1.0605497…
0.748846396904425 0.859824630808282 0.855737566423711 0.838650502039139 0.877498139366138 0.874563437654567 0.853911695192854 0.769846396904425 0.767802864712139 0.770737566423711 0.767846396904425 0.685434081500284 0.564934701711571 0.627978233903857 0.786824630808282 0.889498139366138 0.881669787290133 0.968234465367275 0.835911695192854 0.831034620497093 1.55083131836999 1.31211974512636 1.054…
0.801491535894191 0.907540426673595 0.912452423270667 0.901393754335381 0.945344863555976 0.942344863555976 0.903520870361833 0.820511092205952 0.808608873764762 0.820520870361833 0.820491535894191 0.708775102414738 0.57589244028531 0.624039112623524 0.837511092205953 0.962295972776572 1.02264083633255 1.13241593874729 0.88948175773831 0.824702091289844 1.55058234675741 1.30991209863229 1.0599116…
0.842 0.951 0.958 0.959 1.01 1.007 0.958 0.87 NaN NaN 0.865 0.734 0.579 0.624 0.876 1.012 1.148 1.248 0.929 0.81806 1.54131 1.30278 1.05457 0.8305 0.7588 1.29319 1.04105 NaN NaN 0.81387 0.50388 0.14951 0.07038 0.82654 0.5004 0.15383 0.10002 1.35683 1.447 1.41 1.236 1.173 1.223 1.257 1.526 1.625 NaN NaN 1.355 1.313 1.347 1.351 1.498 1.493 1.48 1.466 1.387
0.897969599670501 1.0069695996705 1.01298767686926 1.01889729087545 1.06989729087545 1.07180690488163 1.00415037165813 NaN NaN NaN 0.921951522471738 0.782114217260606 0.589801150813605 0.623018077198763 0.935897290875448 1.07091536807421 1.24717420292492 1.34717420292492 0.983005754068027 0.811687321019973 1.53735285111102 1.2946005830657 1.02815627664673 0.823184675130785 0.752005094215441 1.298…
0.963332614418324 1.06441475418222 1.06546609153466 1.07938395177076 1.13533261441832 1.13337368430027 1.06438395177076 NaN NaN NaN 0.98238395177076 0.835455824064172 0.617712510826355 0.638835720472203 0.99638395177076 1.1422710095954 1.29749689394612 1.40739421924125 1.03447635900515 0.807462610002523 1.53324189127959 1.29265858412158 1.01607033475411 0.813588157017859 0.747802301978408 1.28719…
1.0290973008195 1.12306616455726 1.12405578580318 1.13806746190152 1.19907394862282 1.19608173268838 1.12906097518022 NaN NaN NaN 1.05308951675394 0.905112868950619 0.664072651278559 NaN 1.0730908140982 1.21206746190152 1.30404670439336 1.41804670439336 1.10106875924578 0.807622413060324 1.53830290605114 1.29679037622984 1.01606066416982 0.813659989550802 0.750913583194402 1.28746097805668 NaN Na…
1.10247650104548 1.17296402071093 1.16612652726608 1.18894370739153 1.25484214079456 1.2577202608782 1.1750452739885 NaN NaN NaN 1.12059838096184 0.990232741212756 0.718862454113958 NaN 1.14157806764245 1.26294370739153 1.33926872050183 1.45326872050183 1.15292339407214 0.809442217225928 1.54049449816456 1.29707410913738 1.02410302451458 0.821193587440669 0.761157319545949 1.30328153362541 NaN Na…
1.17229752251516 1.22547059667809 1.22341969251252 1.24147059667809 1.30549095834432 1.31541969251252 1.24528734168205 NaN NaN NaN 1.18831788418139 1.1008801083575 0.814032820854207 NaN 1.21129752251516 1.33031788418139 1.36573529833905 1.46389819166886 1.21140951167941 0.812657319525705 1.54859712801846 1.30648328208542 1.04705563722172 0.838830206487214 0.76877384736831 1.29983878897416 NaN NaN…
1.23653419522896 1.27453659892738 1.28752614722124 1.30401571899201 1.3485166263352 1.35551534196859 1.29603074262946 1.21510062874621 NaN NaN 1.26453556211297 1.22307748701851 NaN NaN 1.2715351143106 1.36201113532225 1.37449275334116 1.45649478001616 1.26302321320305 0.840186647449127 1.53668773816036 1.30646206301026 1.05731946543612 0.836756276726168 0.77100996702413 1.29701652221119 1.0691522…
1.2738236963134 1.3088627144869 1.31647609882021 1.32266573124059 1.36962501847447 1.3761362674948 1.32496315520725 1.27478553159725 NaN NaN 1.30428168918599 1.29811413946444 NaN NaN 1.30882110759081 1.37821679889708 1.37156619976071 1.45257575418842 1.29050725715863 0.843169037000709 1.54975150797265 1.31642587604141 1.06355057973532 0.838267899143725 0.780504182159534 1.32867490441292 1.0704829…
1.35772992010005 1.37724342934481 1.38735302244037 1.39532874664895 1.43689350371166 1.43398146175052 1.38532478102817 1.3404712140582 1.34117897370338 1.3294148935851 1.38426779774323 1.41047144781013 NaN 1.13736670828034 1.39124212285256 1.41764130206193 1.37744184929278 1.46191471044607 1.35922715900814 0.848965980644483 1.53952590113057 1.32107833025722 1.06663929151567 0.830251730337481 0.77…
1.38561253371963 1.37818272777003 1.39713079461434 1.41159578361683 1.44957456831271 1.43908300631378 1.42012117736328 NaN 1.41014618221603 1.39517503396919 1.40562342184624 1.46870489429007 1.23130582858353 1.28132891135917 1.42311371296962 1.41710194286118 1.378521432829 1.45701032717751 1.37515387601687 0.852715442692353 1.54381971536466 1.31831858052904 1.06807842394608 0.841176177408628 0.78…
1.44874688046893 1.47131614776718 1.4637947162965 1.465429777153 1.49117828651306 1.48509645202568 1.49773086605919 NaN 1.48465291821374 1.48438704680856 1.47463431270938 1.58708995157246 1.38718176310506 1.46728402047558 1.48674009115459 1.46906058770169 1.39075356370577 1.46336405839949 1.45358201917236 0.855692260826113 1.55386832120646 1.32778877881506 1.07619367108028 0.853401309765187 0.786…
1.47757540031277 1.53651661653653 1.5245193211088 1.50810823308481 1.52766822663285 1.52315837796219 1.55795936186839 1.52949528716424 1.58473305937759 1.58619959902155 1.51157540031277 1.67223564993839 1.52788642723538 1.61270476916408 1.51955937768306 1.50372761529498 NaN 1.58301460827303 1.49864750214645 0.853462125372562 1.56698139534008 1.31933961832608 1.08137877642237 0.8497494246739 0.779…
1.56110334191955 1.60360534164261 1.5901578034733 1.55958821568739 1.57759270284531 1.57059382095099 1.62060345513118 1.61410578981892 1.68113693863587 1.69064445988136 1.57616730970663 1.75515590222663 1.72120050712253 1.79972031746542 1.60210447476045 1.52955284567126 1.39504941228328 1.59258938646653 1.58360974505937 0.85276930147678 1.56388935690203 1.3071727176678 1.06560186087658 0.84636033…
1.62813638711171 1.6740682546945 1.67133242965498 1.61830667642929 1.63728537032353 1.62979444401059 1.69303074504948 1.68800085121537 1.77852546562194 1.79243554114027 1.6622319736101 1.83602928717334 1.8611604882677 1.9538728104279 1.67158785994476 1.5652744462118 1.45088250073507 1.8957717252174 1.65553738894297 0.845262274797875 1.55408961708352 1.29828262908959 1.05406732511125 0.83257219850…
1.67996938926265 1.72498086870079 1.69971141136844 1.65562226279212 1.66225507766976 1.66217491416099 1.76080391056941 1.75233841998239 1.85026676458876 1.86971035092658 1.69269003443276 1.87460630118891 1.98472790939303 2.10848223756732 1.72693118865492 1.61102395732745 1.41042676848054 1.98905941483045 1.70153431103997 0.840670309120261 1.55307282399995 1.29645774285661 1.04505162244692 0.82737…
NaN NaN NaN 1.74102933511762 1.75601047682772 1.74203143048317 1.8261131497394 1.82110895900831 1.92412572193267 1.95409848218059 1.78707962389069 1.95804609804198 2.06114458022257 2.18614038949148 1.80310895900831 1.70515505705029 NaN 2.08008171925623 NaN NaN NaN NaN 1.03156830275391 0.814277380793069 0.765873383751233 1.28263956507959 1.05781904634456 0.860326631567826 0.799422100471897 0.84266…
NaN NaN NaN 1.75472453475461 1.76090161955522 1.75670485866565 1.87893749119635 1.87197684337426 1.98281943466261 2.00007522381904 1.82425230861965 1.97956712604296 2.128642349862 2.25168170203991 1.85397684337426 1.77754396941721 NaN 2.11823263253069 NaN NaN NaN NaN 1.03077593763205 0.813054595111196 0.758116031385425 1.277767986923 1.04803676088957 0.854085533447543 0.795734178855366 0.85060042…
NaN NaN NaN NaN NaN NaN NaN NaN NaN NaN NaN NaN NaN NaN NaN NaN NaN NaN NaN NaN NaN NaN NaN NaN NaN NaN NaN NaN NaN NaN NaN NaN NaN NaN NaN NaN NaN NaN NaN NaN NaN NaN NaN NaN NaN NaN NaN NaN NaN NaN NaN NaN NaN NaN NaN NaN NaN
1.92800149947474 1.93300158163774 1.91900156109699 1.85500168434149 1.84600199245274 1.81800230056399 1.98200121190424 1.98700112974125 2.09900080108925 2.11900063676325 NaN 2.11000119136349 2.19200026702975 2.30600030811125 NaN 1.94000223894174 NaN 2.23900193083049 1.91600156109699 0.840620234369957 1.53118999650807 1.30440998562148 1.04820973091618 0.829169697434754 0.756000363365866 1.28637029…
1.99940505869818 2.00831766465425 1.99333951316523 1.93520842209933 1.94088069443457 1.92755296676981 2.03971093785196 2.04079833189589 2.13714790807163 2.1493226961595 2.0182521191213 2.16673278636294 2.20471596935721 2.32067227233524 2.04555799827507 2.04661851230277 NaN 2.33094623996752 1.99033951316523 0.851780708489675 1.53102371424687 1.30372529395769 1.03539621549389 0.814761828566791 0.77…
2.07524018066724 2.09116926419618 2.08507808587625 2.03598690755631 2.04000716940519 2.01017939512061 2.1053414899116 2.0984225373071 2.19739214453379 2.19850358470259 2.09918952604505 2.22640227545822 2.22677711966239 2.32396960722669 2.1113414899116 2.11928070436498 NaN 2.33695947630225 2.07118952604505 0.852089392144534 1.53686022754582 1.30702606140314 1.03505060785547 0.812737425190031 0.746…
2.12999901819372 2.13999912728331 2.13599909092011 2.10299880001455 2.11399867274336 2.08699861819857 2.16699889092253 2.14799910910171 2.21599967273124 2.22699949091526 2.15199905455691 2.24899960000485 2.23399987272882 2.3259999636368 2.17199890910413 2.18799876365135 NaN NaN 2.12599901819372 0.853069982182034 1.5376099874547 1.31301989163768 1.02831012254397 0.805530130725688 0.743750047272154…
2.19572239928402 2.21553171260999 2.22134102593596 2.19618847659674 2.2219024465857 2.20667362257687 2.21898936062765 2.19410377263207 2.26897029196025 2.26819911596909 2.22556984994479 NaN 2.23596186266519 2.3250190686674 2.23183681128843 2.27628381993375 NaN NaN 2.1985889186122 0.856002984684466 1.54806672800549 1.31795408460296 1.04308282586891 0.818311535263742 0.762740830599083 1.32225029297…
2.26033932249905 2.28330835324119 2.2873289994131 2.28113286078 2.31702962992048 2.30994704523286 2.27245287644453 2.24448384570238 2.30364901507762 2.30363869199167 2.28737029175691 NaN 2.23995870765619 2.3230206461719 2.29633932249905 2.31362836890572 NaN NaN 2.26729803015524 0.856980399530064 1.56331308909352 1.32178108196596 1.04577491490114 0.821133159976524 0.773570884981484 1.3225378321519…
2.31710736978655 2.34611526462379 2.33013737016808 2.33714210707043 2.38716579158217 2.38317526538686 2.33811684359124 2.29508210630736 2.34207105353521 2.34406789560032 2.34010421185165 2.31705526386072 2.2450063158698 2.326 2.35610105391675 2.44213579120063 2.27727158240126 2.35029684588045 2.32111684359124 0.862700257770838 1.56905908933493 1.32944728931203 1.06419127382759 0.840040073812326 0…
2.38363140110422 2.41753076883247 2.41524899847157 2.42518861910853 2.48988672229328 2.49176596356718 2.41051064237812 2.34595342437381 2.38609430955426 2.38613456246296 2.40467165401292 2.35129557409776 2.2489194941826 2.326 2.41871190692162 2.52626912492592 2.44553824985185 2.53421622658225 2.39351064237812 0.856664180223338 1.56229907379956 1.32157201795752 1.07117629711594 0.846281593221249 0…
2.44152622929861 2.4745345410653 2.48443479986501 2.49443479986501 2.56340155279825 2.58126856453119 2.45960103519883 2.40650129399854 NaN 2.42567584109905 2.46550129399854 2.3629085705664 2.24999168823331 2.326 2.47355116459869 2.59840986456494 2.6146119349626 2.69667011732944 2.449542852832 0.853921943064064 1.55764781853844 1.32342312711362 1.08876379602391 0.867265203546488 0.794240731625739 …
2.48611139870465 2.53612676404323 2.54612100204126 2.56713828804716 2.64814981205108 2.66414981205108 2.53213252604519 NaN NaN NaN 2.51910755737001 2.38507490602554 2.25501344467125 2.32500768266929 2.5221152400393 2.67510371603537 2.75220359073609 2.85224968675181 2.5141152400393 0.841733002094204 1.55541867473955 1.31923527515839 1.08573827725259 0.870390992070262 0.796905006264964 1.3146673878…
2.54297648530669 2.60083531086624 2.60788825128141 2.63772943003589 2.72462354920555 2.74062354920555 2.59978237045106 NaN NaN NaN 2.57401177891681 2.42331177460278 2.2618764723646 2.32892941277977 2.58094119169658 2.72804707252692 2.85612943866395 2.97970591534258 2.57294119169658 0.833056174224755 1.55474217629549 1.31682341114044 1.07464958536519 0.865792763515718 0.794355881693148 1.313333999…
2.61044576708304 2.66547058348231 2.67247058348231 2.70643749494995 2.79740440641759 2.81836304575215 2.66050367201466 NaN NaN NaN 2.64144576708304 2.47953676054702 2.2798511016044 2.33495036720147 2.64447885561539 2.79643749494995 2.98494116696461 3.10596598336388 2.6364788556154 0.827385993059975 1.53669047010089 1.30498835566243 1.06654592890072 0.862833989185958 0.793100092002369 1.3071414526…
2.6761183431258 2.73309919938486 2.74009745904478 NaN NaN NaN 2.72112356414606 NaN NaN NaN 2.70412182380597 2.54811660278572 2.3010469891823 2.34603828748188 2.7131183431258 2.87610616074521 2.98909223802452 3.11803654714179 2.70510616074521 0.823360758794147 1.53638340411108 1.30172222067982 NaN NaN NaN 1.30432278803656 NaN NaN NaN 0.821010462936332 0.491863331034402 0.148622081452612 0.06167867…
2.74264061732721 2.78886051746546 2.79488050838712 NaN NaN NaN 2.79058064456224 NaN NaN NaN 2.7726006354839 2.61366060824887 2.32746024511522 2.36756019972351 2.77964061732721 2.93578055377882 3.04094048115209 3.13858019064517 2.76478055377882 0.818166151794007 1.53267576559309 1.29734935941981 NaN NaN NaN 1.2946477102152 NaN NaN NaN 0.815649550250689 0.471251208719348 0.144170958693547 0.0609351…
2.8193809857944 2.85248686980325 2.86146243503198 NaN NaN NaN 2.86936469594688 NaN NaN NaN 2.8493809857944 2.69831582640434 2.3964380002607 2.41957646396459 2.85340542056567 2.99651130457453 3.05588597106739 3.14594298553369 2.83344614518446 0.816274660862764 1.54045549220384 1.29901558348495 NaN NaN NaN 1.28687222721751 NaN NaN NaN 0.814081973037924 0.451171432388882 0.14375268782484 0.062427619…
2.8911274459343 2.91511821072167 2.92410528142399 2.94509974029641 3.03608681099873 3.06508126987115 2.92410528142399 NaN NaN NaN 2.91612559889177 2.86417731608251 NaN NaN 2.92313114001935 3.04307942282862 3.06701108225516 3.16200554112758 2.89612190480672 0.822174240697876 1.54570722193628 1.29982609524034 1.06819612468125 0.850347650226616 0.787615171719073 1.29871976335503 NaN NaN NaN 0.821642…
2.9587739078778 2.97786275513303 2.97998714129036 2.9980404496435 3.08216483580082 3.10821814415396 2.97998714129036 NaN NaN NaN 2.98279167732885 2.95829413269955 NaN NaN 2.99273836897571 3.08523591360501 3.07289338329372 3.16494669164686 2.96082721623094 0.829732997532432 1.54954052144641 1.30306136081155 1.07675487269237 0.865023991317836 0.79036024553707 1.3092098668738 NaN NaN NaN 0.828456502…
3.02546190398213 3.03652712774187 3.03654343368181 3.04859235150162 3.11771464605113 3.15164942229139 3.03654343368181 NaN NaN NaN 3.05243744507223 3.03339668022239 2.70642929210226 NaN 3.05450266883197 3.10583694060065 3.07994292921023 3.17194292921023 3.01456789259171 0.836783173799325 1.56025251863225 1.31037040178954 1.07478744735573 0.855708757689888 0.779946013833159 1.31971520911234 NaN Na…
3.08508625798767 3.10009833410594 3.08209488378643 3.10006728123038 3.16806210575112 3.18505002963285 3.09908108250841 NaN NaN NaN 3.11407245670964 3.12117251597533 2.84426739976176 2.89534503195066 3.1170776321889 3.14608108250841 3.08601035095852 3.17495169552691 3.07710005926569 0.851392076118273 1.56330966682119 1.3157737554498 1.06496014986592 0.842436158820319 0.77061426707116 1.34148794113…
NaN 3.15584329212033 3.13588387836172 3.13820856829286 3.20326944765495 3.21341149949982 3.14504622332729 NaN NaN NaN NaN 3.21897068793041 2.99585456629213 3.09094137586082 NaN 3.19204622332729 3.09187824127582 3.14756820737949 3.13382299899964 NaN 1.57445865842407 1.32924056372802 1.07638297635027 0.845927553559116 0.778702175891845 1.33465184891366 NaN NaN NaN NaN 0.46051642618079 0.13130395712…
3.19054627049465 3.21651386124427 3.19353816818205 3.19454627049465 3.23474882830954 3.24574072599694 3.20452196355686 NaN NaN 3.25023838261602 3.2224571450561 3.32018976874045 NaN 3.2279142901122 3.22647334968129 3.19994328381183 NaN 3.17874072599694 3.18459488437022 0.858449432838118 1.57967924536764 1.33304123679029 1.07908982524164 0.847795334814202 0.766272899369963 1.32093092065943 NaN NaN …
3.23660559995592 3.27108625479262 3.2601057574362 3.24809748559603 3.29007459575127 3.28458172102657 3.27862573252062 3.27811460670406 3.36062714155262 3.34117420595596 3.27059753808946 3.42414607505903 3.35378657477399 3.44481383261398 3.2766110620226 3.21057260929157 3.09499625363536 3.34164941251706 3.24810284267586 0.843922823442304 1.55467357053299 1.31681017285002 1.04915716521562 0.8071563…
3.29351929896757 3.31719219454636 3.31701627601882 3.3005938763664 3.33030775347149 3.32874314186629 3.34633128864501 3.3394275915258 3.42881326165471 3.432333785209 3.32309286871682 3.50263924772411 3.50834041621135 3.61408779428359 3.3364685730521 3.25033686460723 3.09303583257615 3.42465636643753 3.3035451657501 0.829109437981668 1.54016068968318 1.30308954509751 1.03149046280034 0.79984835748…
3.34909981393698 3.38401763722467 3.37408707817434 3.34120644304255 3.36524507974746 3.36076759005548 3.40606404227049 3.40800342085339 3.5168630262858 3.52738744661942 3.37661350471243 3.56703373156194 3.66138494503827 3.75944069521249 3.3940846425529 3.28474455415162 3.146577047152 3.48807265680343 3.36008852672335 0.826776032797122 1.5464011284384 1.30562674387521 1.02409218657697 0.7920513493…
3.41454501407791 3.45204224838621 3.4370295949159 3.39753947895673 3.41753033176212 3.40752756607042 3.47254288691027 3.47604352543434 3.59654257699269 3.61804726199438 3.44254256577935 3.6300997391189 3.76104684627908 3.89101452678705 3.46154490828019 3.34154362001872 3.15899746085485 3.53501850224686 3.42604182145757 0.824060229367643 1.53541213197983 1.29490919046563 1.0209936594067 0.79109978…
3.4787900809589 3.51285401864661 3.49193570455669 3.45246873850859 3.46411497073954 3.45018961542797 3.53433535747451 3.54077386829953 3.66714813712026 3.69796672674125 3.50824694863945 3.69593414103351 3.83363283741064 3.94932772159979 3.5257900809589 3.39843692182302 3.17661454797422 3.90260229143042 3.48636197281801 0.827873791561367 1.53289493097671 1.28714422478783 1.01755638466265 0.7883407…
3.55190123636441 3.57300738532496 3.55747506580973 3.51051984219262 3.51507699932522 3.49315394298746 3.59649299158647 3.60497472410633 3.73098558580656 3.76893423928644 3.58041327541073 3.76457646649967 3.86674064712178 3.99067802108009 3.59493389758304 3.46645755785433 3.20966662820892 3.99343321252162 3.54849299158647 0.829375952275501 1.53342226382224 1.28766429736515 1.01532225044507 0.78716…
3.62754847196695 3.63404249329153 3.62854701038361 3.57555146865699 3.57505279789829 3.55505064963729 3.66354930569132 3.66555876186903 3.80105496086396 3.81910669558401 3.65854769706126 3.82908038708385 3.90850526258841 4.02199940155037 3.66755070845598 3.62012715775081 3.19500149987648 3.6255118735647 3.61753891285653 0.825486083835872 1.53205998809227 1.27948215076079 1.00896893147847 0.780671…
3.69182177227999 3.68997540471033 3.69183806382657 3.64424004127349 3.64031221597093 3.62030716454279 3.73174481942802 3.73866841312326 3.8668074378164 3.8908107170997 3.72495734101891 3.88573481839138 3.91684468376028 4.02591967952927 3.73476784621212 3.70558263544758 3.24499738256773 3.66326837927516 3.67346698566344 0.82049611001841 1.53404992351342 1.27956838039908 1.00826354752265 0.77828765…
3.76044582717056 3.75960546288331 3.75597555301956 3.7189048693999 3.71538987733077 3.69588877996753 3.79162395681065 3.79154644640772 3.89033152117514 3.91585204858124 3.78696917860862 3.92667114342995 3.94327907319357 4.03690836943725 3.80493658020689 3.79644518217965 3.52415218908467 4.054 3.74658696895596 0.830588107821199 1.52234895676053 1.28526325630497 1.00675472544771 0.776173201692431 0…
3.82205296434779 3.82210780748915 3.81956002310403 3.79106597389913 3.79158727138036 3.77560144949909 3.84611390979985 3.84154006085737 3.93054608741027 3.9360319244431 3.85205293404467 3.97151572737235 3.9475110815087 4.03549491474108 3.86305396624801 3.88417900111405 3.58499824241892 4.05592880637509 3.80811187569628 0.833236348637925 1.5288580957322 1.29451178474604 1.00964816592214 0.77792231…
3.87639753545503 3.868451118487 3.88026972054084 3.8586295460247 3.87384255073965 3.86471552018798 3.894773865165 3.88527411113329 3.96286828177379 3.96198459571907 3.90541896866782 3.99941544136456 3.95338947367444 4.03010966769252 3.91690989505699 3.97040304449324 3.6642639097644 4.02163515275837 3.85734723841419 0.831684298240704 1.54383582251593 1.29579973985728 1.01726649214873 0.78463492132…
3.93447275819154 3.92498599120196 3.94392392982394 3.93431714375242 3.96815239997698 3.95815691937282 3.95347049849362 3.94352397380314 4.00989330447312 4.01468812076757 3.96495583722873 4.02668812076757 3.9539931303616 4.03545578157287 3.97497183620344 NaN NaN NaN 3.91795316180908 0.820309137748672 1.53950969891682 1.29329702457111 1.01800122077538 0.786620254375611 0.753209130796159 1.306838895…
3.99704724880207 3.99704647423154 4.01104802337259 4.01105654364837 4.07506893677678 4.06908365361677 3.99904260137891 3.99203640481471 4.05302633539787 4.0470333065326 4.03004879794312 4.04301161855789 3.96100929484631 4.03799612714737 4.03304337594944 4.13905267079575 3.9311177347199 4.0120875264694 3.97605034708417 0.843399535257685 1.54932374117564 1.30964032531962 1.03339610302672 0.80307933…
4.0569316620678 4.0559491758044 4.07191414833121 4.08272149722868 4.16244127744319 4.17510851644792 4.05303674448736 4.03817685438011 4.08640453295583 4.08924690932648 4.09189663459462 4.0577372939511 3.97278983516088 4.03308756868297 4.08801923075077 4.20580906591165 4.08033791203781 4.12302094776495 4.03986160712143 0.842810508241956 1.55406540865225 1.31005264423063 1.0664797870768 0.840256754…
4.11750825830328 4.1204754755235 4.13746727982856 4.16036893148921 4.25425419175998 4.25931975731954 4.1174754755235 4.08462299803252 4.1286557808123 4.12471315067692 4.15151645399823 4.08973773776175 3.973 4.04291804305055 4.1524754755235 4.28336893148921 4.23871327589359 4.32336086101095 4.10249186691339 0.846945741995129 1.55855361111444 1.30670770144892 1.0715232013297 0.850788452835294 0.790…
4.16800172384326 4.18200175036392 4.20400182992592 4.23100204209124 4.34000233381856 4.37100254598389 4.17900132603328 4.13200129951261 NaN NaN 4.20300172384326 4.09800090170263 3.989000079562 4.043000079562 4.20300172384326 4.35300190948792 4.40300411070315 4.50200424330648 4.16300180340525 0.83257984538452 1.54734000132603 1.30441989391734 1.07892993475916 0.86713014984176 0.800300283771121 1.3…
4.23184777039832 4.24683004378906 4.27177686396129 4.30663505108724 4.42644005838541 4.46529824551136 4.22811366953717 4.18013139614642 NaN NaN 4.26684777039832 4.13139729528527 3.99194682017223 4.04594682017223 4.26684777039832 4.42372368413352 4.55525237556522 4.65916374251893 4.22979459057055 0.826853346131966 1.54738911366954 1.30049090643703 1.07651360745877 0.8726798446577 0.810810325280954…
4.28657016342126 4.30851444386475 4.33946668424489 4.38637116500517 4.51232340538531 4.55132340538531 4.2974507643716 NaN NaN NaN 4.3275224038014 4.16969752240755 3.99497612019007 4.04897612019007 NaN 4.4934507643716 4.6790288877295 4.79195724829971 4.29548260411818 0.817266096994311 1.53390817553898 1.28794013600297 1.06392069319854 0.865180973114689 0.811684507643716 1.30416910016027 NaN NaN Na…
4.34299644420793 4.37699568225249 4.40999555525991 NaN 4.57999574574877 4.6209956187562 4.36799555525991 NaN NaN NaN 4.37999669819308 4.23499587274135 4.01299885706683 4.05999930154084 4.37299606323021 4.56499549176363 4.70999809511139 4.83399739665223 4.3649956187562 0.801051024830072 1.52750040002661 1.28436022096708 NaN 0.866119936503713 0.820089466631189 1.26444253350185 NaN NaN NaN 0.8026608…
4.42061479902946 4.44773753835597 4.47386027768247 4.52875507254547 4.65957973065046 4.69075507254547 4.43775507254547 NaN NaN NaN 4.45663233321896 4.30377260673497 4.02675452134699 4.07768438458899 4.44570246997696 4.63180767511397 4.72375452134699 4.85168438458899 4.42787781187197 0.805824783839028 1.51710551172492 1.27715852560904 1.04644600467869 0.861875747698642 0.818842268420666 1.29214553…
4.49541019448554 4.51248989793344 4.53352974965739 4.58456163103655 4.71754569034697 4.74953772000218 4.51241019448554 NaN NaN NaN 4.5274420758647 4.38634643172722 4.08354569034697 4.09982465241462 4.52735440207201 4.68954569034697 4.77558554207092 4.87580871172504 4.49546598689907 0.804689803524092 1.51518394810338 1.27757561631037 1.04344215755852 0.858794150144714 0.816915303061997 1.284118465…
NaN 4.55899860906587 4.58899833692658 4.64099830668888 4.77499827645118 4.80099845787737 NaN NaN NaN NaN NaN 4.47699727860713 4.13499845787737 4.15999818573809 4.5999978228857 4.74399836716428 4.78799963714762 4.90399915334444 4.55899809502499 NaN 1.50883019170701 1.26787029360805 1.03844015058374 0.853180169028735 0.81000020864012 NaN NaN NaN NaN NaN 0.457640525531201 0.138260087386949 0.0571199…
4.6288782189215 4.63170294062798 4.65286069109214 4.68717619202047 4.82608855287372 4.84029888682594 4.64726383116723 NaN NaN NaN 4.65780810760409 4.61258115954948 4.26566879869623 4.39186343227302 4.66484316326279 4.79312360853242 4.79978966604778 4.904 4.6199132745802 0.79477943594587 1.52495236832034 1.2833242872443 1.05630134406239 0.842215610575564 0.801639161827782 1.27246610064778 NaN NaN …
4.70041767900402 4.69548329263737 4.71251609945404 4.73858171308739 4.85377855398744 4.88463912501657 4.71445048582069 NaN NaN NaN 4.73140127559568 4.70922083810397 4.35825364492064 4.49022083810397 4.73443408241236 4.82177035228328 4.80595078977499 4.904 4.68149969604571 0.814627114155209 1.53062546474636 1.29179225392357 1.06210464457595 0.861479082564209 0.795618554088679 1.29313506372917 NaN …
4.77106392438608 4.76106392438608 4.7640462222484 4.79504818915258 4.89902950356281 4.91603343737118 4.77305507331724 NaN NaN NaN 4.79806294093398 4.80409342794888 4.48014063364937 4.50416915376008 4.80306687474236 4.85005408986514 4.81200688416466 4.89600786761675 4.74505605676933 0.823696384311878 1.54261402402685 1.30110042459219 1.06158879035392 0.831386920087156 0.785238365761734 1.296688302…
4.83486071688014 4.82486071688014 4.81017621066718 4.84314115580195 4.9284741770216 4.94940406729115 4.82801846377366 NaN NaN NaN 4.86087824431275 4.89733489390174 4.6204935771363 4.67298528159052 4.8698081345823 4.90403599120627 4.81887730797171 4.90385978053909 4.80100093634104 0.840047992972663 1.55661005881093 1.3115042092143 1.06038155874211 0.818333114853757 0.773627349527815 1.314953814479…
4.88559952407463 4.88353544792657 4.87051942888956 4.88566360022269 4.95479175251881 4.97380777155582 4.88851942888956 NaN NaN NaN 4.91159952407463 4.99026312429732 4.76882260077942 4.85753425811315 4.91762355263015 4.93575170492627 4.82296796192597 4.8772162569997 4.86052743840806 0.847303773180078 1.5570583980963 1.31146184218926 1.06858360109157 0.836461743812429 0.779947297368222 1.3132464195…
4.94400551667232 4.9440064361177 4.92600655104837 4.93300586146433 4.98900459722693 5.00900321805885 4.94100758542443 NaN 4.97501080348328 4.98401172292867 4.97000528681097 5.07700896459251 NaN 4.97501620522492 4.97500563160299 4.94701206772069 NaN 4.93903287017254 4.9180064361177 0.850369452929995 1.5646497942741 1.31480026893778 1.0642791127352 0.836378907009298 0.760589323058335 1.316570083899…
4.99115656209976 4.99901598911639 4.98199841749346 4.983103847231 5.02829713508313 5.03650799455819 5.00584027288717 4.98664698503503 5.06734826744536 5.08420769446199 5.0151917053456 5.15362941341211 NaN 5.11352240116805 5.02313899047684 5.05015497959322 NaN NaN 4.97301598911639 0.845693640925107 1.56289145320503 1.31709888240236 1.05669565292896 0.827037106133985 0.754803496859009 1.31728717271…
5.04159936164479 5.06447917013823 5.03656731057638 5.02764743824742 5.05875961698688 5.06378365528819 5.06255128504217 5.05545513183692 5.16125481265931 5.17627083819352 5.05567948931583 5.23435897863167 NaN 5.36498879545686 5.07955128504217 5.06489583402765 4.8837307576945 NaN 5.03252724674086 0.841294855536903 1.55639224324152 1.31180310868702 1.03597626491741 0.804570127004501 0.73566376500072…
5.0910233646925 5.12201532110984 5.09002221560926 5.06601991744279 5.10400880963816 5.09601110780463 5.12502374772025 5.13002681194222 5.24603102524742 5.27303179130291 5.11002221560926 NaN 5.38303830277459 5.49104443121853 5.13402413074799 4.97001761927631 4.89700651147168 NaN 5.0910233646925 0.832930589862729 1.54786610077755 1.30911426224437 1.02531410137271 0.794563496188874 0.736767992934611…
5.15093283264778 5.16130021812969 5.14698531628805 5.1170902835686 5.12659762542457 5.12449265814403 5.18591533810102 5.19877538172696 5.32558294171262 5.35454795261911 5.16698531628805 NaN 5.48125054532423 5.6049706325761 5.19589784355426 5.01519525084914 4.91370259270512 NaN 5.15093283264778 0.834443058397993 1.53786809448599 1.29440206831043 1.01018941602007 0.777887057403946 0.731621671425011…
5.21846882436547 5.24037368843092 5.20554017631637 5.16363531225092 5.17362738425637 5.1557542321691 5.24652432032728 5.26051639233274 5.40636576043638 5.42544504038183 5.22950846433819 NaN 5.54748468035456 5.66057188829456 5.26247675236001 5.07651639233274 4.92392072005455 NaN 5.21152432032728 0.827376685160999 1.54120193489931 1.29459635312251 1.00986047567967 0.778343974724146 0.72117276826305…
5.28801240272159 5.29801078497529 5.26701114447447 5.2220106052257 5.21001168372323 5.19900844823064 5.31301096472488 5.32601114447447 5.47101132422406 5.50100736973312 5.30401168372323 5.4770106052257 5.56600898747941 5.69800431399012 5.33501186347282 5.13801348121911 4.95000952672817 NaN 5.27601024572653 0.824410424209028 1.53774055003374 1.28589951467611 1.00398996225259 0.773800235471961 0.71…
5.36864705216027 5.36625055926853 5.35374760989839 5.27996265825129 5.27385716587007 5.24517364301374 5.37975640093016 5.39119883425372 5.53119004322195 5.55731516001832 5.38972611436755 5.54771057465562 5.62057508110497 5.71978901523755 5.40819781307792 5.21168134523469 5.00206815063252 NaN 5.34479156505724 0.820033817162748 1.51835307555139 1.2737837387643 1.00378369223334 0.775086967496766 0.7…
5.42500058450035 5.42347945794469 5.41146738873433 5.34659956279457 5.34258742833379 5.3135874283338 5.43846132150395 5.45595503677219 5.5830339107672 5.60857911049316 5.45144010794774 5.60053687913198 5.62248186355926 5.72546663023288 5.46647339071431 5.37015579637498 5.03083011754921 NaN 5.40544918704318 0.817494720517707 1.51934724734369 1.27464839616041 1.01114504182284 0.781759410228722 0.71…
5.48597525076901 5.48347266373664 5.46997788643364 5.43047268584221 5.43996392387273 5.4194644198878 5.49397700493136 5.50397393514726 5.62698127538825 5.63998394642179 5.51097700051024 5.6274913264528 5.63099694347924 5.7284981972054 5.52697568488849 5.44546645615115 5.10400122906971 NaN 5.46397482991289 0.822861356074617 1.53003717556363 1.28558925345701 1.00694535085423 0.782422296612388 0.730…
5.53875935556806 5.54125016562249 5.52978000121707 5.50021616431756 5.51672804928345 5.50463376462422 5.54974955345734 5.55123485029127 5.65191851855437 5.66881026607409 5.56377791836189 5.6559199892444 5.63748842111669 5.72310616962511 5.57926321519583 5.60922537749592 5.29137039168809 5.47688237467145 5.52220470861412 0.832216578489345 1.53536703229604 1.29139063818604 1.01273086576832 0.785840…
5.58946258143071 5.604818449278 5.58887896425718 5.5672851391643 5.5991444259042 5.59011043201198 5.59947550008492 5.60098264319055 5.68960195151299 5.69868149039462 5.6169374279008 5.68818014721681 5.6449316825159 5.72249931622148 5.6250057453849 5.69362129933063 5.40428850351398 5.46515502385059 5.57396394898775 0.833899459723292 1.54549327117144 1.30312712595312 1.02793266558291 0.799111748006…
5.64353220295842 5.6605339769522 5.64203486394909 5.63404096600624 5.68354287553521 5.68204610125245 5.65004419021643 5.65452317185436 5.71952696079112 5.72198183237786 5.67103486394909 5.70950685502592 5.64849967772969 5.71950333263833 5.67853360046782 5.76952438262863 5.49564447809324 5.6328826092108 5.63052938083259 0.833156377251642 1.55166890152159 1.30580311064818 1.03603663382725 0.8026165…
5.69770787454889 5.71420162012058 5.69771925122968 5.70015153073506 5.76454229359393 5.76850465910603 5.70964888867031 5.69574922931837 5.76069380184433 5.75419626051081 5.72718150882375 5.72593486761113 5.65598242284991 5.72500253414673 5.73270787454889 5.84274189667323 5.66721670712984 5.76507188432825 5.68375187138312 0.837628336138534 1.55401270347545 1.31782766151246 1.05333742606867 0.81650…
5.75294020338664 5.76297544591749 5.75936215199509 5.77076674618095 5.84122838855605 5.85018050775375 5.76244767884137 5.73558073069948 5.79619100040297 5.77964827856235 5.78095061604019 5.74629183394915 5.65997223292388 5.7359137615728 5.78794020338664 5.90881115609874 5.79464731997 5.85256054785711 5.74189632715455 0.84212296637136 1.55529081103023 1.32161963586988 1.05888710415241 0.8309188449…
5.80105223858279 5.82455627109202 5.82055722484472 5.83906517274863 5.92007631652361 5.93658123586293 5.81355729176731 5.75799879539329 5.8089986950094 5.80899902962237 5.83055218839085 5.76353538902228 5.66750284452745 5.77049757395021 5.83255334291133 5.98055911561947 5.94415271670045 6.00716409481024 5.79055950042439 0.838771042812439 1.55385459359237 1.3179034231598 1.07068418274102 0.8512395…
5.85481010469965 5.88221013496884 5.87526175439724 5.90122432494401 5.995651384909 6.01565410918066 5.86628032696963 5.81445502802355 5.8355478908855 5.8313714514478 5.88284260670134 5.79792620703965 5.66602020713538 5.73000874143186 5.8882827906954 6.03280463239378 6.08119133438367 6.15567465692016 5.84974427153351 0.838750753661295 1.5521013166348 1.31793674707814 1.07734127534387 0.86433816652…
5.90932338534864 5.92348957140336 5.94133525578112 5.97825216275376 6.08019281059136 6.10907410626656 5.9132877740512 5.86241834880848 5.89329964448368 5.8705251827008 5.95524029232128 5.846406478376 5.6848812956752 5.734 5.93737086707856 6.11118094015888 6.23367051156224 6.36744497334512 5.90333525578112 0.83532659648367 1.52810220778111 1.30636725439364 1.07800307624007 0.868836608533099 0.8031…
5.97396173457 5.98496352826203 6.00196412615937 6.03496651774875 6.14296293036469 6.17795934298062 5.96496950723547 5.90897249672219 5.90099581471859 5.89298684625844 6.01496472405672 5.85299641261594 5.69399461892391 5.74399402102656 6.00695874508328 6.15497429041422 6.30595754928859 6.4489521682125 5.96296472405672 0.82917361727893 1.52612110013111 1.29963392818555 1.07058450814597 0.8751962571…
6.0425388636882 6.04055882160258 6.05158875847415 6.10058875847415 6.20864863221728 6.24261869534571 6.02157877951696 5.95961869534571 5.96619957914378 5.92646901098788 6.08452888473101 5.90667856908885 5.7142694318441 5.75712972644346 6.07550892681664 6.23752888473101 6.35220955810097 6.50206985270032 6.01855882160258 0.825457631517569 1.51360004208562 1.30075368202032 1.07078648155281 0.8764066…
6.09531689395387 6.09529159372994 6.10925364339405 6.15825364339405 6.27217774272226 6.30321569305815 6.07826629350601 6.02021569305815 5.98574699776069 5.97240544473763 6.13632954406584 5.97313979238636 5.74065844697694 5.76983554854445 6.12535484428977 6.28932954406584 6.37273434764873 6.50891144921624 6.07329159372994 0.819349063199783 1.51164530022393 1.2922994234685 1.0577092584981 0.8682456…
6.16096603795365 6.14797283036292 6.16497126288386 6.21397126288386 6.34096447047459 6.35897126288386 6.13497074039084 6.07597126288386 6.0679571555723 6.02797126288386 6.20196603795365 6.07294827319094 5.81096342548855 5.94390908621439 6.18796760543271 6.35196760543271 6.41597753280011 6.54598066775823 6.12897126288386 0.820269477506979 1.51725705313936 1.2895114002813 1.05396187052501 0.8308994…
6.20153660798559 6.21340990887788 6.2272012279946 6.26634283287968 6.37250679643083 6.39932047421362 6.19038755021181 6.1394620790987 6.12754406087428 6.09761113687248 6.24849189065346 6.17178255331232 5.87478255331232 6.01173783598018 6.22855896665166 6.39809688755295 6.42202981155475 6.54597018844525 6.18443972043264 0.815708658871026 1.52567359939883 1.29504987759153 1.06423259577287 0.8652538…
6.27197609166471 6.26721784779943 6.25361603437427 NaN NaN NaN 6.24126051064674 6.20011830115572 6.19896187071561 6.1778338821737 6.31306141735932 6.27450680034437 5.97750680034437 6.10859212603898 6.30193342881741 6.41081512766168 6.4259431162036 6.5420568837964 6.24216096400303 0.837848179921839 1.53139680744776 1.31472401671357 NaN NaN NaN 1.31103152088618 1.02937538535285 0.800818532569461 0.…
6.33200493385252 6.3310046436259 6.3290047403681 6.3710047403681 6.46200377294604 6.48000232181295 6.30100503059472 6.26300599801678 6.27800802960311 6.26200861005635 6.3720047403681 6.38000822308753 6.08400948073621 6.21799787167146 6.35800541756355 6.43800125764868 6.42900038696883 6.54599970977338 6.29900541756355 0.837160731371079 1.5395405833555 1.30380071589233 1.07068808450432 0.8621276201…
6.38332675181104 6.37945593275959 6.37832675181104 6.42027355965575 6.50118237310384 6.50420516974181 6.35342553724228 6.32550152603555 6.36160031146679 6.35167630026005 6.42132675181104 6.46562310810477 6.18297265655379 6.19725381508886 6.41429635629373 6.45116717534518 6.43304559327596 6.5429696044827 6.355372345087 0.844741580817287 1.54563838991394 1.31123016755093 1.05089493927156 0.83750104…
6.42539057926749 6.43814964548953 6.42039057926749 6.45548978729372 6.52465985819581 6.53061734047029 6.40820633579022 6.39006461003848 6.43888036656121 6.43873864080947 6.4633905792675 6.54583784883569 6.30818591037766 6.3586615250962 6.45244726956819 6.47268820334616 6.43891496454895 6.5390566903007 6.40330554381645 0.847519749886504 1.55444244682343 1.31511373487656 1.05153078782614 0.83377399…
6.47589004580412 6.48789224488804 6.48286365679711 6.49990324030763 6.55194062473423 6.55893842565031 6.46787025404887 6.45984826320969 6.52581087878309 6.53179768427959 6.51289224488804 6.61983946687402 6.45767453558021 6.52364154932144 6.50488564763629 6.48597141190907 6.439 6.54299120366433 6.45887905038454 0.848428086796992 1.55603676734664 1.31658687730084 1.0682232313169 0.840784430485864 0…
6.51251110850179 6.54838333137634 6.52945213444389 6.52943247642459 6.58020640920264 6.5801572641544 6.52851110850179 6.52261922760793 6.59875683374303 6.61284529482988 6.54648162147284 6.69367820166583 6.60739571937026 6.68741537738956 6.54555042454039 6.50212777712545 6.4460982900965 6.543 6.51245213444389 0.848847888797562 1.56023587588522 1.31654212747954 1.05816605211904 0.833294111906955 0.…
6.56337779864578 6.58653334898433 6.57444959110972 6.57247352193104 6.60074872637618 6.59580855342947 6.57937779864578 6.58424617912854 6.67407866337932 6.6969709746834 6.59441369487775 6.76117438666459 6.74630091168654 6.82827698086522 6.60032993700314 6.51484444966144 6.45588034589342 6.543 6.55744959110972 0.850628222952602 1.5638063262511 1.33068698016188 1.04184958304978 0.817779771413038 0.…
6.61398390828329 6.64598101177428 6.62398423011762 6.59699227597598 6.61899420698198 6.61399420698198 6.63298294278028 6.64098197727728 6.7479765060936 6.78097328775026 6.64398423011762 6.81698229911162 6.88195687419921 6.99694625366618 6.64598551745496 6.53499356331332 6.46299774715966 6.545999034497 6.61698101177428 0.845311718595345 1.5597913066474 1.3347587448461 1.04271965563726 0.8191095108…
6.653533734189 6.6905243704313 6.67263673552372 6.63058055297751 6.63045882412739 6.63123409394254 6.6805524617044 6.6965524617044 6.82165546303912 6.86174910061614 6.6975243704313 6.8705150066736 6.98500192207409 7.09910492340881 6.6885618254621 6.55840264158117 6.47018727515404 6.54615918388093 6.6575524617044 0.842371752494841 1.55510333004516 1.32410372135009 1.03478574540143 0.81144982947946…
6.70931698981766 6.74532897245244 6.73918518083511 6.69125707664377 6.67841285089589 6.65570043413055 6.73829302454811 6.75429302454811 6.89016121556555 6.94004138921777 6.75232897245244 6.92434095508722 7.08971785807877 7.21458604909621 6.74728104191333 6.60048474670455 6.48976034730444 6.56279629520878 6.71529302454811 0.825832506527746 1.54813531635962 1.31299600290473 1.02702502229379 0.80725…
6.76495410087792 6.79595827352539 6.78696077711386 6.72796995693828 6.70797579864472 6.68297746770371 6.78895827352539 6.81195243181894 6.95394742464199 7.00094992823046 6.80795410087792 6.98694825917148 7.09699499282305 7.24397663317422 6.80395326634843 6.65495493540742 6.5029891511166 6.56000250358848 6.76995493540742 0.827588364322195 1.54393343826151 1.3008500310445 1.02036548285876 0.8014348…
6.83260454265788 6.84650858350583 6.84641262435379 6.78350858350584 6.75853737125145 6.73247979576022 6.84551817942104 6.86842222026899 7.01045100801461 7.06047979576022 6.87462373448829 7.04947019984502 7.14615353464327 7.2642111101345 6.87060454265788 6.71875807730115 6.51960454265788 6.57348939167543 6.8264414120994 0.823906313055847 1.53756943921149 1.30071907562307 1.0231749599431 0.80657751…
6.89411056146162 6.898251742182 6.88839292290237 6.835251742182 6.81320938796588 6.78129409639811 6.89823762410996 6.91137880483034 7.05633645061422 7.10929409639811 6.93808232531754 7.09730821447015 7.16177411084739 7.28568940241517 6.93211056146162 6.79588467230901 6.58111056146162 6.62327997832607 6.87135056868626 0.825565999277536 1.54158197472392 1.30367722224173 1.01554040332334 0.796150781…
6.95396517871539 6.95196871986298 6.94496694928919 6.88796931005424 6.86996694928918 6.84096517871539 6.94197462177562 6.96197049043677 7.09597698254068 7.14597875311448 6.99796517871539 7.14097462177562 7.18898406483586 7.30798701579218 6.98896694928918 6.90293743972596 6.63696753948045 6.76091914379676 6.92896635909792 0.828808099584128 1.543698784206 1.30374998229426 1.01901788121336 0.7986884…
7.01140842288241 7.0053313619612 6.99437759851393 6.95145465943513 6.93955483863271 6.91657795690907 6.99836218632968 7.01133906805332 7.13628512540847 7.17915412184242 7.05436218632968 7.17020035839514 7.19507706092121 7.31202311827636 7.04940842288241 7.0096627239224 6.72763189955392 6.8566627239224 6.98242383506665 0.835663652320919 1.54771359856165 1.31094746952747 1.02251838172065 0.80077828…
7.06336401163766 7.04748400944187 7.04241201075934 7.00929201295513 7.01013601580965 6.99010001646838 7.04443601032018 7.05447200966145 7.1725560081244 7.19876000439157 7.10043601032018 7.19568800570904 7.20488000219578 7.31496400065874 7.10136401163766 7.09396801888374 6.80801601800543 6.94096801888374 7.03634001207681 0.843760881813718 1.55198768095736 1.3169860813526 1.02231251995389 0.7992882…
7.10100989223342 7.09801053737907 7.09600967718486 7.07501333301026 7.09601741893275 7.08301956941828 7.09100989223342 7.10100709660223 7.18900709660223 7.21600365582539 7.14001010728197 7.2160040859225 7.20800064514566 7.31799935485434 7.14300924708776 7.17801634368999 6.90801849417552 7.03699978495145 7.08600924708776 0.84701092255829 1.56036139351462 1.32189097632043 1.03561304938847 0.8115729…
7.14732403672403 7.14744793311852 7.14147652459417 7.13755276852923 7.1777433783669 7.17479103082632 7.13731450623215 7.13437168918345 7.22212389639448 7.23320967082143 7.18730497574027 7.23512389639448 7.21102859147565 7.31493328655682 7.18631450623215 7.25469572590748 6.99516272000976 7.03735332984743 7.12943840262663 0.851339360931478 1.56691023972518 1.32650348009242 1.04991970999453 0.825111…
7.18059611029863 7.1934416818834 7.1904060445568 7.19431101168589 7.25407342950862 7.2560140339643 7.16960798940749 7.17253671475431 7.23484557158477 7.25473865960499 7.21861986851636 7.24784557158477 7.21396436267341 7.30808315376205 7.21860798940749 7.32613282505293 7.1145507487186 7.17631316654133 7.17445356099226 0.855380939280392 1.57412245096767 1.33404841207066 1.06323832532836 0.825238455…
7.23398149677294 7.23298638441782 7.23598428971287 7.24998079853796 7.32197660912806 7.32797521265809 7.22298149677294 7.20598847912277 7.25399336676766 7.26399685794258 7.27198149677294 7.25799650882508 7.21699895264752 7.308 7.27198149677294 7.39297695824555 7.25195252002113 7.31695147266865 7.21398638441782 0.86264747937171 1.57840853370654 1.34348673575145 1.07417623651344 0.847662169294661 0…
7.27347841016273 7.27641982932648 7.28241006585377 7.30947841016273 7.3906639161442 7.40679084128941 7.24948817363544 7.23638077543564 7.27325385029043 7.28318550598147 7.31442959279919 7.26812692514521 7.21703905389083 7.33882425749124 7.30549793710815 7.46254675447169 7.36957191910611 7.45178671550571 7.26038077543564 0.866026259642265 1.58252539604877 1.34827801706735 1.08230315864869 0.863079…
7.32130507850858 7.3183901709361 7.32340435300735 7.35730507850858 7.45703561915476 7.48585125222846 7.29829089643732 7.27444689922111 7.29863126614741 7.30173054064618 7.35737598886484 7.2808156330737 7.22094327171499 7.32125527728256 7.35527671436607 7.5172058040098 7.52671668652818 7.6304046809606 7.29844689922111 0.861653535679216 1.58006573881956 1.34408098290639 1.09361562979417 0.886066012…
7.37000106110258 7.36700133318016 7.37400133318016 7.41700133318016 7.52300168688102 7.56100185012757 7.34500141480344 7.31500087064827 7.31800138759568 7.32800092506379 7.41000106110258 7.32100043532413 7.22000019045431 7.314 7.39900125155689 7.57400133318016 7.64400296564567 7.75600261194481 7.34900122434913 0.850319784786631 1.57454983593722 1.3352697632925 1.10052003618632 0.897880241332817 0…
7.40932300813757 7.41632300813757 7.42336807904048 7.4664131499434 7.58548826811493 7.62951080356638 7.39734554358903 7.34739812630909 7.36921784269743 7.36224788996604 7.44934554358903 7.33724037814889 7.22706760635437 7.314 7.4452704254175 7.62337559085764 7.75349577993208 7.8526985989952 7.39434554358903 0.842315351103876 1.56845750168129 1.32650261900014 1.10177713537362 0.906746394327767 0.8…
7.45147466391374 7.45847466391374 7.47140136120403 7.52032805849432 7.64920588731147 7.69616923595662 7.44243801255889 7.39935249273089 7.39764570356973 7.39459683509659 7.49443801255889 7.36860905221488 7.23589004593543 7.314 7.48056018374174 7.67238914408575 7.81819367019319 7.94386380799949 7.43943801255889 0.829963935690391 1.56030164642413 1.31770958755102 1.09226850604736 0.906275864216777 …
7.50500474049709 7.50500330141761 7.51800355537282 7.57300414793495 7.71100440189015 7.75100448654189 7.48900355537281 7.44000397863148 7.43800372467628 7.42800338606935 7.54500465584535 7.41500499445229 7.24600143907947 7.3180005079104 7.53400440189015 7.74300474049709 7.903 8.03099788370666 7.48900330141761 0.819729577587849 1.55301970456545 1.30683001777686 1.08424952087119 0.901609586053022 0…
7.56151889261028 7.54437390791035 7.56045021564715 7.62239680023139 7.76337390791035 7.80434338481563 7.53135101558931 7.48737390791035 7.48239680023139 7.46838153868403 7.60052652338396 7.47450363106292 7.26325181553146 7.32403052309472 7.586549415705 7.79940443100507 7.90330523094722 8.00640443100507 7.52840443100507 0.81470871382791 1.54949527997975 1.30694072363442 1.07852292549935 0.89665399…
7.62818889277746 7.59241552567788 7.61829624520398 7.67337974153571 7.81141552567788 7.84846323786744 7.57645130982005 7.53541552567788 7.53337974153571 7.51740359763049 7.66817696473007 7.53921274887224 7.29560637443612 7.32795228781044 7.6571411805879 7.85136781348832 7.94252287810439 8.05836781348832 7.58036781348832 0.8106889049943 1.54503427261563 1.29418518389655 1.06990484753656 0.88817317…
7.67889090842975 7.63490836308099 7.6579149085752 7.72289309026115 7.84792145406942 7.89190618124958 7.62589309026115 7.58888436293553 7.5938690901157 7.57387781744132 7.71789309026115 7.60884945363305 7.3359127267438 7.35693672688925 7.70489745392396 7.89390836308099 7.94898690901157 8.06498690901157 7.62590181758677 0.808724189116298 1.54492013090988 1.29742258177322 1.07156613815841 0.88197333…
7.72831445786611 7.68131445786611 7.71031445786611 7.77223958694561 7.88722461276151 7.92522461276151 7.66238932878661 7.63937435460251 7.65147168679916 7.63754655771967 7.77032194495816 7.78041927715481 NaN 7.59447168679916 7.75731445786611 7.9270748709205 7.9530748709205 8.06497753872385 7.67631445786611 0.81363987349728 1.54800141308326 1.29797597074519 1.06241310241109 0.86670469362887 0.8038…
7.76946309261351 7.72246309261351 7.75146309261351 7.80359092770553 7.91661649472393 7.95461649472393 7.71333525752148 7.68836082453989 7.71319463892026 7.70906680382824 7.8124503091043 7.83528412348468 7.52918185541106 7.65619463892026 7.79846309261351 7.93687216490798 7.96287216490798 8.06203835052761 7.71746309261351 0.817548993798283 1.55080343916368 1.3039915092535 1.0641276288589 0.86339320…
7.81297883613959 7.76597883613959 7.79497883613959 7.84597932832239 7.95698031268799 7.98198671106439 7.74698375796759 7.73197883613958 7.77696899248358 7.78396357847278 7.85198080487079 7.88997342212878 7.59596751593518 7.72396702375238 7.84197883613959 7.946995078172 7.963 8.062 7.75698080487079 0.822697489867718 1.55501794267589 1.31224597394469 1.06686866126278 0.852775207294028 0.78764356340…
7.84921385836667 7.80224440956191 7.82725204736072 7.88222913396429 7.97322913396429 8.00212984257976 7.77630551195239 7.77822913396429 7.84442771673334 7.85448118132501 7.89319858276905 7.95140480333691 7.67373322868572 7.66396236265001 7.87722149616548 7.97709929138453 7.969 8.0619236220119 7.79622913396429 0.829567970892965 1.5601403386106 1.3138935464861 1.06750175669373 0.84533849365382 0.78…
7.87664918448472 7.83359906798254 7.85958653885699 7.91162412623363 8.00262412623363 8.01878700486572 7.81549883497817 7.80762412623363 7.89929836896944 7.91621066509062 7.91867424273581 8.00333595634608 NaN NaN 7.90563665535918 7.98983712136791 7.969 8.05212529125546 7.82562412623363 0.837004903937108 1.56788101990819 1.32204575767546 1.06772711830112 0.832316512078502 0.773520608878132 1.311764…
7.91599893339006 7.87999874194725 7.90499876929622 7.95399885134314 8.02999926157773 8.04599926157773 7.84699915218184 7.85799863255136 7.95699844110854 7.97699835906163 7.96099885134314 8.05599857785341 NaN NaN 7.93899909748389 8.01299937097362 7.97299989060411 8.04900008204692 7.87099876929622 0.842499852315546 1.57390983782059 1.33021977929379 1.070649920141 0.82734013154856 0.768890123890847 …
7.9392166535458 7.90326147841735 7.93831377410082 7.9742465367935 8.04714941623849 8.06311953299079 7.88022412435773 7.87426894922927 8.00336606978429 8.02332124491274 7.98429136166505 8.11940342384391 8.00979190606397 NaN NaN 8.01402241243577 7.98208217893117 8.05429883247697 7.89528389085312 0.844468975862288 1.57884825055705 1.33333672373073 1.06898830198148 0.824091291813984 0.7682617400627 1…
