# Supplementary material for: Quantifying Spatiotemporal Gait Parameters with HoloLens in Healthy Adults and People with Parkinson’s Disease: Test-Retest Reliability, Concurrent Validity, and Face Validity
Source: Sensors (Basel). 2020 Jun 5;20(11):3216. doi: 10.3390/s20113216 (PMC7313704; doi:10.3390/s20113216)
Supplement: Supplementary file 1 [file sensors-20-03216-s001.zip › Data/HYA_01_SWS1.csv]

IWW_x_SpineBase IWW_x_AnkleLeft IWW_x_AnkleRight IWW_x_SpineShoulder IWW_y_SpineBase IWW_y_AnkleLeft IWW_y_AnkleRight IWW_y_SpineShoulder IWW_z_SpineBase IWW_z_AnkleLeft IWW_z_AnkleRight IWW_z_SpineShoulder HoloLens_x_position HoloLens_y_position HoloLens_z_position
-0.231 -0.269991551443001 -0.256 -0.256 0.82760966205772 0.155004784974748 0.157320821775613 1.35090143625469 1.442 1.30996620577201 1.45 1.424 -0.229684333533239 0.009 1.44482665769855
-0.231 -0.27 -0.255027974721885 -0.256 0.827755803791717 0.155281607583435 0.159002163225577 1.35101664303337 1.442 1.31 1.45291607583435 1.424 -0.228718206588411 0.009 1.4448371184273
-0.231 -0.271966193870669 -0.255 -0.256 0.82743557801134 0.156548364077228 0.159305605203187 1.35082338061293 1.442 1.307050709194 1.453 1.424 -0.227667146568004 0.009 1.44483137792563
-0.231 -0.270012523585326 -0.255 -0.256 0.827360438325486 0.156063193514258 0.158972129009505 1.35039269257085 1.442 1.30998121462201 1.453 1.424 -0.22667368251529 0.009 1.44385919687344
-0.231 -0.27 -0.25694981665362 -0.253075275019571 0.82740874541634 0.155094840756458 0.150732024638457 1.35057523258209 1.442 1.31 1.44715055003914 1.42302509167319 -0.22667368251529 0.009 1.44385919687344
-0.231 -0.27196768855329 -0.257 -0.253 0.827173877373605 0.15507 0.151218529436418 1.35065870754213 1.442 1.30704846717006 1.447 1.423 -0.22565944868109 0.008 1.44487023709454
-0.231 -0.26901884431628 -0.257 -0.253 0.827160062814388 0.154493643234481 0.152342964788589 1.35016314071938 1.442 1.30600628143876 1.447 1.423 -0.224693321736264 0.008 1.4448806978233
-0.231 -0.271997906568069 -0.257 -0.253 0.827139905795563 0.154460104671597 0.152200094204437 1.35005008373728 1.442 1.3070031401479 1.447 1.423 -0.222791709849912 0.008 1.44490128750486
-0.231 -0.27003224278305 -0.257 -0.253 0.827051450925237 0.154558387860848 0.152288549074763 1.35012871028868 1.442 1.30995163582542 1.447 1.423 -0.221656843812701 0.008 1.44492763230307
-0.231 -0.27 -0.258984652992359 -0.253 0.826901151025573 0.154798158359083 0.153609794239918 1.34964376001687 1.442 1.31 1.45096930598472 1.423 -0.219657039099978 0.008 1.44593528673309
-0.231 -0.267082069496798 -0.259 -0.253 0.826880547129979 0.155023708005246 0.153882613745288 1.34999015166038 1.442 1.30902735649893 1.451 1.423 -0.217534701018218 0.00791941391941356 1.44595826632508
-0.231 -0.267 -0.259 -0.251032793918387 0.826968524273673 0.155364425033874 0.159260472602803 1.34998032793918 1.442 1.309 1.451 1.42201639695919 -0.215703306534892 0.00700366300366235 1.44597809572849
-0.231 -0.269975966483128 -0.258008011172291 -0.251 0.826940240335169 0.155905673966963 0.159191281787567 1.35018831765382 1.442 1.30999198882771 1.45397596648313 1.422 -0.213599468647477 0.007 1.44700093362537
-0.231 -0.27 -0.258970348308342 -0.251 0.826833261686082 0.155861482584583 0.159122075618416 1.35000563382142 1.442 1.31 1.45108895507497 1.422 -0.211559548938224 0.007 1.44707236914368
-0.231 -0.27 -0.256048951580974 -0.249032634387316 0.826761142203556 0.156243636294473 0.160369277164054 1.35009836828063 1.442 1.31 1.45001631719366 1.42495104841903 -0.208556788833326 0.00694605009633894 1.4481095448665
-0.231 -0.267018836882378 -0.256993721039207 -0.249 0.826571193002551 0.154779292861973 0.157458522934339 1.35008012557922 1.442 1.30900627896079 1.44701883688238 1.425 -0.205671382097838 0.006 1.44910618586078
-0.231 -0.267 -0.256025040542251 -0.249 0.826657746351197 0.154526260135563 0.156114055137461 1.35037248783732 1.442 1.309 1.44992487837325 1.425 -0.202502634080044 0.006 1.45012126032491
-0.230016169741898 -0.267 -0.256 -0.246048509225695 0.826719029815486 0.158179848560138 0.156680136457442 1.35082272361615 1.44495149077431 1.309 1.45 1.4230323394838 -0.199694519578432 0.00598854166666629 1.45016312415842
-0.23 -0.268987117854751 -0.256 -0.245006441072625 0.827465169195532 0.157097407233518 0.154991014234188 1.35190304364157 1.445 1.3129742357095 1.45 1.42598067678213 -0.195558091009229 0.00495156695156696 1.45124494679071
-0.226999646395295 -0.269 -0.256000176802353 -0.241 0.827550035360471 0.157089985855812 0.154980040664541 1.35170005657675 1.44300070720941 1.313 1.44999946959294 1.428 -0.19176992510484 0.00400189933523273 1.45223568639654
-0.22503517581028 -0.269 -0.25698241209486 -0.241 0.827746482418972 0.157011407032411 0.155205954781818 1.35201437187036 1.44692964837944 1.313 1.44705276371542 1.428 -0.187599289735748 0.003 1.453326455319
-0.225 -0.268008015918717 -0.256008015918717 -0.238024047756152 0.827710320636749 0.156454488914482 0.15619206424047 1.35185136270618 1.447 1.31597595224385 1.44997595224385 1.42700801591872 -0.18363941906212 0.00296363636363603 1.45436210180581
-0.221998621205738 -0.268 -0.255998965904303 -0.232998621205738 0.827760048257799 0.157369996553014 0.157219810415789 1.35101006549273 1.44500068939713 1.316 1.44999931060287 1.42800068939713 -0.179609057904566 0.00195325203252052 1.45541618405178
-0.218070432424812 -0.268 -0.253052824318609 -0.229070432424812 0.827897534865132 0.157360176081062 0.156679684458412 1.35119665445982 1.44696478378759 1.316 1.44803521621241 1.42996478378759 -0.175499490202331 0.000938308457711046 1.45653737857504
-0.217008031142781 -0.268 -0.253 -0.226024093428344 0.828118233148588 0.156328352388493 0.156858474082872 1.35142815283716 1.44997590657166 1.316 1.448 1.42801606228556 -0.170549750395081 -5.58823529421624e-05 1.45852358437063
-0.211998318479906 -0.265 -0.253 -0.219998318479906 0.828100159744409 0.156455846645367 0.156529386245166 1.35305066420044 1.45199831847991 1.315 1.448 1.43299915923995 -0.165620485203173 -0.00107319485657843 1.45955772849519
-0.210031628311277 -0.265 -0.253 -0.218031628311277 0.828286995310429 0.151598121928853 0.155811544333616 1.35382750681705 1.45003162831128 1.315 1.448 1.43201581415564 -0.159689147233601 -0.00302699896157929 1.46061240957733
-0.202049171568229 -0.265 -0.253 -0.206073757352343 0.826809158204583 0.150029219669043 0.155014855692363 1.3516634607168 1.45 1.315 1.448 1.43398770710794 -0.153431027556221 -0.00412352941176549 1.46177676402247
-0.198100596730341 -0.263050298365171 -0.250075447547756 -0.205025149182585 0.825854394707108 0.148469987200311 0.157271653896402 1.35067514918259 1.45194970163483 1.31012574591293 1.44702514918259 1.43692455245224 -0.146622049330691 -0.00604383282364992 1.46381473952296
-0.198 -0.264967936871502 -0.25 -0.200080157821244 0.825810320631285 0.146678536184363 0.157034809469275 1.35011865704469 1.452 1.31491984217876 1.447 1.4389679368715 -0.140476888650885 -0.00706150793650827 1.46591674571077
-0.194032046028902 -0.262024034521676 -0.248016023014451 -0.2 0.825968718158844 0.146025047249552 0.151187187777558 1.3494652074797 1.45398397698555 1.31301602301445 1.4430320460289 1.439 -0.133549242259186 -0.00805421686746998 1.46792306891791
-0.189139087333086 -0.260055634933235 -0.248 -0.193194722266321 0.825454743257307 0.140954929001076 0.151276105554674 1.34978082023602 1.45497218253338 1.31591654760015 1.443 1.439 -0.126492318770126 -0.00905603864734319 1.46905740011281
-0.184085188501208 -0.258034075400483 -0.247017037700242 -0.186119263901692 0.82608875511784 0.134410915428573 0.151486422082949 1.34917073375115 1.45991481149879 1.32288073609831 1.44594888689928 1.439 -0.118797402205978 -0.0100234454638123 1.47102875010329
-0.177056198265444 -0.258991971676365 -0.247 -0.180048169941809 0.826000802832363 0.130619785080685 0.150894816994181 1.34951710980349 1.46099197167637 1.32696788670546 1.446 1.44395985838183 -0.111617792319666 -0.0110861538461532 1.47114956669757
-0.169001064328369 -0.256000399123139 -0.244000399123139 -0.169001463451508 0.824230235482652 0.133319636797944 0.150130101111195 1.34909005720765 1.461 1.32600013304105 1.44400026608209 1.44599973391791 -0.103367830667469 -0.0132018072289147 1.47219587223314
-0.164090658056471 -0.252072526445177 -0.241054394833882 -0.163108789667765 0.822295719274249 0.135627390713459 0.149540878966776 1.34788230188189 1.46590934194353 1.32698186838871 1.44301813161129 1.45090934194353 -0.0943052336573928 -0.0161337099811673 1.47229399740152
-0.161024665722944 -0.249024665722944 -0.241 -0.160024665722944 0.822101315505224 0.139329661160779 0.149371315505224 1.34784016443815 1.4640164438153 1.32600822190765 1.443 1.4490164438153 -0.0848869569798218 -0.018 1.47239597368754
-0.154999443051254 -0.244999443051254 -0.240999814350418 -0.158999257401672 0.822740037129916 0.142378647233379 0.147779907175209 1.34509007921049 1.46900018564958 1.32800061883194 1.44299993811681 1.45200012376639 -0.0751701131648341 -0.018 1.47242078583684
-0.146158986765769 -0.236158986765769 -0.23805299558859 -0.147211982354359 0.823329400882282 0.120906161188858 0.146306497794295 1.34634738854887 1.47194700441141 1.33782334803803 1.4420176651962 1.45396466960761 -0.0653358078265844 -0.0180628166160085 1.47154478462408
-0.137056402036481 -0.222087736501192 -0.234025067571769 -0.131100270287077 0.824015738512799 0.129861091206342 0.141023151863665 1.34471046571121 1.4789561317494 1.33899373310706 1.44299373310706 1.45797493242823 -0.055181981423345 -0.019154320987656 1.47064032173245
-0.132126519335391 -0.214202430936626 -0.232050607734156 -0.131 0.822791882872519 0.13191812707249 0.140795060773416 1.34480721657462 1.47997469613292 1.339 1.43910121546831 1.458 -0.0449694710666833 -0.0208054768649654 1.46963346943878
-0.125116389682909 -0.17986656824078 -0.223149643878026 -0.119199525170701 0.822297814735853 0.148646618926715 0.13885275538219 1.34503617576756 1.48098337290244 1.32943047501886 1.43506650839023 1.46291686451221 -0.03546426552068 -0.0188624999999981 1.46788496823232
-0.12102519795146 -0.127759199630007 -0.207100791805838 -0.111050395902919 0.824009101885994 0.1681482841157 0.133444080229349 1.34596414147629 1.48199370051214 1.31601962087088 1.43102519795146 1.463 -0.0249925734597044 -0.0156656716417902 1.46696054077727
-0.115000072450862 -0.0810008694103406 -0.205000024150287 -0.103000096601149 0.825939976815724 0.16311974521447 0.136699960272778 1.34951995713324 1.47900003622543 1.31000045885546 1.43699992754914 1.46599996377457 -0.0139540321927878 -0.011526946107784 1.46592704802309
-0.105178228013134 -0.0456416208472807 -0.204984851378699 -0.0941604052118202 0.828022215661216 0.139213806983967 0.146960867918471 1.35238795742017 1.47801782280131 1.31196435439737 1.44501051672677 1.46207129120525 -0.00193789045951609 -0.0056898288016112 1.46306087559334
-0.0930968276724156 0.0055884823922336 -0.202469353680447 -0.0781291035632208 0.834547228918534 0.174687903188213 0.162217039129685 1.35591175859555 1.4799838620546 1.29910489664512 1.45217547602456 1.45803227589081 0.0102169898273475 -0.00191222570532893 1.46016161029351
-0.0832738102241308 0.0273976175069122 -0.19753187471616 -0.0692464292017178 0.83561152373669 0.178734309253485 0.181569215982858 1.35749619036414 1.47902738102241 1.29997261897759 1.45850588597315 1.45410952408965 0.0227392813124707 -0.00111858076563957 1.4570860068723
-0.0731818841083949 0.0859268837604702 -0.190250758146467 -0.0562364493409133 0.835541818841084 0.156327060260549 0.204118140554426 1.35794254275156 1.47801818841084 1.3049090579458 1.46401282710314 1.45203637682168 0.0350492889542195 -0.00211594202898587 1.45346151209631
-0.0601045303207622 0.117750735388952 -0.180704347631994 -0.0351688566720005 0.833962784862309 0.172971698344838 0.228964554920825 1.35735482447634 1.47601608158781 1.30202412238171 1.46870737994518 1.45001608158781 0.0496420619548606 -0.00427190332326398 1.4493979796032
-0.0509979892623069 0.143001827943357 -0.168970986833372 -0.0239987204396499 0.830470240374552 0.186000945960687 0.255209201158491 1.35217023032086 1.47899872043965 1.3019997258085 1.47260062502989 1.45199908602832 0.0649622896326483 -0.00719132149901352 1.44453843310518
-0.0293771538527171 0.162657132861166 -0.155129019411227 -0.0102400069971836 0.833054912971243 0.196172566255654 0.281952821343862 1.35464679874051 1.46524000699718 1.29905143007083 1.47570364288789 1.44217143356942 0.081763653890475 -0.00908089668616004 1.43979388125596
-0.0150908959461209 0.172935074324199 -0.139256789026189 0.00589611891871897 0.83241447987163 0.193876166493274 0.308296157553373 1.35260363439192 1.46301298513516 1.29800649256758 1.47802751404981 1.43802597027032 0.0984772924929875 -0.0101151515151518 1.43503358725978
0.00547597219646185 0.192500925901392 -0.121432639338885 0.0274510184915315 0.828851081022996 0.190047568986278 0.333339951863461 1.34775377037645 1.463 1.29604990740986 1.47958331904627 1.43117467593451 0.116798464854028 -0.012136178861788 1.42923661554111
0.0355030711807813 0.200867485648208 -0.101734914009944 0.051602456944625 0.829173042996531 0.188228987514454 0.356184946350562 1.34883962591841 1.45709938576384 1.296 1.48038213840791 1.42018220723371 0.135891318366412 -0.0142808798646398 1.42450262090396
0.0489112241352543 0.203979513261982 -0.0802419566999941 0.0589521976112908 0.826865911366527 0.190404839813867 0.375931883091114 1.34756887758647 1.45501365782535 1.29500682891267 1.48043505266535 1.42099317108733 0.152001465394384 -0.0176649746192926 1.42129276022662
0.0985625790695695 0.223436305517478 -0.0570321110696633 0.104675317966074 0.824430179963074 0.184734880636138 0.391681504161551 1.34353668475788 1.44236640141364 1.29305636944825 1.47975314234922 1.40642277086189 0.175022084476437 -0.0177238658777097 1.41693058593521
0.11770969918382 0.236790338299426 -0.03218372077958 0.117806466122547 0.823946773685711 0.175351117702645 0.402534551638312 1.34539758307553 1.43314515040809 1.29004838346936 1.47834748799013 1.40009676693873 0.194867680793138 -0.0137037037037028 1.41324359155628
0.144826432913416 0.239980714768157 -0.00577512949037245 0.13687786019833 0.826185471792012 0.176759907395336 0.407591767597832 1.34522134996623 1.43200642841061 1.28900642841061 1.47622917011873 1.39503214205307 0.216074714042704 -0.00824927536231655 1.41032906483539
0.167409734213894 0.243897345080677 0.022115319137331 0.155512389133217 0.829610176945592 0.173642380572757 0.405953894116547 1.34849376986777 1.42517964610881 1.29094867254034 1.47340926926563 1.39012831864915 0.237296468169985 -0.00148299319727338 1.40765883795328
0.203396803184371 0.246949733598698 0.0514092814429023 0.194346536783069 0.832856214950606 0.172812734154997 0.396721673270895 1.356141150458 1.4191005328026 1.2890335109342 1.46989886596146 1.38311728826971 0.257686706559381 0.005 1.40490937210226
0.216895969891098 0.249975993051792 0.082028413765713 0.202935981471445 0.832453681065392 0.170171206137584 0.378995847137311 1.35691479849455 1.41602400694821 1.28800800231607 1.46570904073685 1.383 0.277257977273938 0.00506853582554565 1.40110707824338
0.249003530200035 0.258 0.113894372445135 0.233003530200035 0.829119961982461 0.167830038017539 0.351877157792233 1.35923003258646 1.4159994568923 1.288 1.46085087412242 1.3739994568923 0.298869404867338 0.00590382819794581 1.39835416453878
0.261794110036472 0.258 0.14692881382054 0.245794110036472 0.82898221727653 0.16796778272347 0.314466347312096 1.35934809947726 1.414031675379 1.288 1.4553354466488 1.372031675379 0.318620348443653 0.00496581196581175 1.39676025530814
0.270937828729162 0.258993092081018 0.181053394231299 0.257917104972216 0.831899690718193 0.161723450810397 0.265864157773337 1.36184266112336 1.41697927624305 1.29097927624305 1.44917383884662 1.37895164456713 0.342005368641377 0.0039069767441862 1.39710648506279
0.31974289584499 0.264849147501399 0.216189770016785 0.30576803792809 0.830574696074678 0.158453220295062 0.205171331252393 1.36490155670073 1.4092011366648 1.2890502841662 1.4423771312465 1.3663268470803 0.364264118177841 0.00293593593593557 1.39825452133307
0.326901381793562 0.273852072690342 0.262260363451711 0.326671272645205 0.831897317812519 0.156924161460577 0.148316899145487 1.36261944728258 1.40604930910322 1.29195069089678 1.43904930910322 1.36304930910322 0.386228043697559 0.00206545820745178 1.39849233549246
0.33792955961113 0.274993596328285 0.344474898919329 0.338923155939414 0.833867448803438 0.154485560922269 0.142809392853174 1.36526271008637 1.40798719265657 1.29498078898485 1.44893596328285 1.36498719265657 0.40745217727702 0.00292380952380969 1.39872213956285
0.353552790364614 0.277916148193365 0.423736001220858 0.353580740966826 0.834609037048341 0.154800496795248 0.138153044866527 1.36820586868734 1.41091614819337 1.29402795060221 1.45094409879558 1.365 0.429353245602995 0.002 1.39907307909024
0.371672663103105 0.281927258467357 0.510436057048169 0.386399882355693 0.832636916327817 0.149046748199154 0.147072330767257 1.36631655262015 1.41296362923368 1.29498181461684 1.44805455614948 1.36401818538316 0.449073825601674 0.00198824786324747 1.40018460893854
0.379935915113728 0.282 0.575487320909827 0.397911883281377 0.832213124138206 0.150378384614363 0.151059159148482 1.36565504668479 1.41399198938922 1.295 1.4539519363353 1.36598397877843 0.470417740629693 0.000772727272725002 1.40140401573116
0.41200149403271 0.286000344776779 0.65700528657728 0.426001838809489 0.828639628790335 0.146789486282599 0.125139929895388 1.36203997931339 1.41299977014881 1.29699988507441 1.45700045970237 1.36400034477678 0.491547051658379 -0.00234447821681988 1.40171891771358
0.424771004371199 0.288947154854892 0.702189707775012 0.441718159226091 0.825466896606233 0.142398739266211 0.124540745179505 1.36186317070871 1.41103523009674 1.29601761504837 1.46092953980652 1.36694715485489 0.51187769157863 -0.00637547892720553 1.40294685673873
0.442865562626635 0.288007468742965 0.718880500112565 0.457880500112565 0.824655676244653 0.144086705637523 0.128003859399624 1.36017269686304 1.41000746874296 1.29997012502814 1.46497012502814 1.37097012502814 0.533062030444876 -0.0101719745222933 1.4041397415147
0.488679334735457 0.290915702217157 0.728719007390523 0.504651235474509 0.816301372651541 0.141446710982387 0.134405668848183 1.34909976958959 1.40222479408758 1.29902809926095 1.46402809926095 1.371 0.556260366316796 -0.0135379442843437 1.40565643714286
0.495891284701419 0.29198188078357 0.73096376156714 0.509927523134279 0.815745798149258 0.14193949085447 0.137172346460789 1.34923166516044 1.40690940391785 1.30194564235071 1.46694564235071 1.37198188078357 0.578544093382519 -0.0182986330178787 1.40887375482923
0.538710703044388 0.298952905146761 0.745899082457345 0.54675107006145 0.813554801239589 0.137301486273308 0.186526030212173 1.35003461773106 1.41196636081911 1.302 1.46004709485324 1.38292599380205 0.603440866555182 -0.0222279202279213 1.41330077547891
0.569217806392355 0.311671983325826 0.773293502547934 0.569419662807231 0.815080133358062 0.140408752793012 0.138033873477643 1.34953312066697 1.41589907179256 1.3068738397407 1.4648738397407 1.38592430384442 0.626300816302034 -0.0236585117227293 1.4175024685702
0.589637221527012 0.316909305381753 0.775963722152701 0.588655360450661 0.816200047183986 0.141962791614526 0.136259432240298 1.35025639580726 1.4218911664581 1.3089637221527 1.4630362778473 1.3879637221527 0.650631548159126 -0.0185759368836279 1.42369572141804
0.627751768916545 0.330908546442938 0.776 0.610856287267473 0.817789678812846 0.148089891082831 0.138008437657429 1.353508704386 1.42597387041227 1.309 1.463 1.3969412084276 0.674458123870041 -0.0131619047619066 1.42776705736966
0.651994783443471 0.355994566086949 0.783998261147824 0.636994348730427 0.821049293591303 0.166206070194081 0.136030432539479 1.35617942400522 1.43699760907826 1.31199934793043 1.46399978264348 1.4059980437913 0.700360645386663 -0.00205663881151376 1.43001317104075
0.679500942602184 0.398233590424783 0.787928706086026 0.660572236516158 0.828043096833127 0.187464299925402 0.132160224505264 1.3617194755813 1.44191088260753 1.31003564695699 1.46498217652151 1.40992870608603 0.722740506097856 0.00510615711252647 1.43113762028884
0.721670449929043 0.447615524917217 0.792960767848696 0.692748914231652 0.830769442352717 0.184516364005677 0.13273489982033 1.36507426370874 1.45589014997635 1.30603138572104 1.46698430713948 1.41694507498817 0.746982564056776 0.00710714285714301 1.43140010090189
0.736602729121718 0.490834672090374 0.795920545824344 0.714417336045187 0.832980409368258 0.18938678183215 0.130909791283411 1.3670957063133 1.456 1.30697351527478 1.46602648472522 1.41797351527478 0.769954634306481 0.008 1.43155135913719
0.753690835485268 0.533236181787133 0.798945441556224 0.733654463189417 0.832018913593842 0.17649133018297 0.13099745393929 1.36633509450278 1.46287269696452 1.30503637229585 1.46403637229585 1.42781813852075 0.794299587043269 0.008 1.43083851020243
0.787726915492582 0.592526118060657 0.799991968102723 0.770702819800751 0.83264477926677 0.181437993177241 0.131763815439097 1.36672670692212 1.45804015948639 1.30698393620545 1.46697590430817 1.42899196810272 0.818481286681447 0.00807476635514087 1.43002459381998
0.796733671394237 0.657046923557739 0.802911223798079 0.78070407932693 0.835881458415868 0.14967973204565 0.132953897677885 1.36868051994471 1.46091122379808 1.30797040793269 1.46602959206731 1.42705918413461 0.845464903284674 0.00911179487179509 1.4282425800235
0.821544890349671 0.746379809644831 0.803 0.811435664033593 0.843274741411922 0.155396028131251 0.133912887877148 1.3734918907717 1.46001820438601 1.31094538684196 1.466 1.43092718245595 0.871792917292585 0.00962880886426517 1.42675113192083
0.84087938192404 0.825504831056584 0.805980955040638 0.836841292005315 0.8448110488691 0.155112602811113 0.131823458437949 1.37401720673929 1.46198730336043 1.30702539327915 1.46401269663957 1.431 0.896089962233191 0.00683168316831412 1.4269580990056
0.855608977148435 0.903914544791654 0.805284227446155 0.858426499817705 0.844868696590495 0.14596478030508 0.132394269817909 1.3759191670293 1.4629739318099 1.31673931809896 1.46016166112079 1.431 0.924946116566303 0.00361202185792219 1.42632658897954
0.883520220684968 0.995440717226148 0.801471114467729 0.884554490636042 0.842825640749117 0.141542823646032 0.138375015880022 1.37201888260166 1.45317134975537 1.30717134975537 1.45549871949429 1.431 0.948782402345873 0.000815513626831856 1.42649242750536
0.899870569205979 1.07040138257765 0.798151519957418 0.9038463009321 0.841550111780783 0.158332479781353 0.151075791536672 1.37264433740276 1.44903235769851 1.29708089424626 1.45088016299793 1.43298382115075 0.97588585954577 -0.00352631578947622 1.4246148479294
0.932017291159297 1.13600480326281 0.798935347767279 0.940868395880403 0.838435292978492 0.183385273847598 0.171806691700243 1.36813847260937 1.44123823244623 1.29117867433467 1.44716228286955 1.42911911622312 1.00135476956521 -0.00931840796020106 1.42196255376845
0.95754234012046 1.19591992268429 0.807432501749371 0.965560646515642 0.833343179551474 0.17371459698078 0.201877811283119 1.365555582924 1.44001830639518 1.29296338720964 1.445201370347 1.42605491918554 1.02832557092177 -0.0143687500000015 1.41926107414077
0.957267482335254 1.22080275075053 0.818909594093993 0.969165049521004 0.836188278864504 0.15248431902422 0.206302822877859 1.35946768637751 1.42657018454795 1.29597534384382 1.44698356256254 1.4174478315455 1.05628827535078 -0.020287790697674 1.41646024240606
0.990001675689414 1.22278912590835 0.812192236076916 0.998488977565565 0.830355636178292 0.167241840536172 0.109474695505608 1.35606581685449 1.42073278388166 1.29148691449196 1.45380776392308 1.41158316165848 1.08272251675739 -0.0228625641025648 1.4136904806978
1.02837183161896 1.24838180433422 0.812 1.03842882696215 0.827475802420447 0.161220010454182 0.106062546924522 1.35348564142777 1.41500887178905 1.28761931805178 1.454 1.40499733631731 1.11246208578088 -0.0209076305220887 1.40889392789539
1.05792655741824 1.25417336696409 0.818945777556773 1.06989885548241 0.827734956959401 0.153598163037708 0.106645352362009 1.35409637491337 1.41437511142361 1.29994988045357 1.454 1.39983579039281 1.14160612001679 -0.0195223880597027 1.40419342604961
1.09909775315758 1.26836980892053 0.837437041991563 1.1086115208152 0.828937866033151 0.15769594648333 0.108940074689478 1.35541850498782 1.40703172342248 1.29555821171092 1.45594074126227 1.3885888881066 1.17045416889376 -0.0148167170191347 1.39952489052597
1.12633814667654 1.27541825364082 0.842908988557038 1.12541609427 0.831337917047301 0.157571329682589 0.110040887596978 1.3595496991294 1.41683617940267 1.29597567563538 1.45796359542282 1.38902150923584 1.19872016866639 -0.0124042553191449 1.39489169515632
1.16295914242891 1.28096448754393 0.988091205688565 1.15244413908391 0.83245417767429 0.156570745858061 0.227216179716609 1.36666212147682 1.41348994421965 1.29554245592713 1.43713071699 1.3850510740025 1.22725838027984 -0.00524367088607147 1.39136345332204
1.17965868034691 1.283424533771 0.998747946882292 1.16718418507131 0.833962963649709 0.153799319561004 0.214839011443317 1.36809229838332 1.40907606505425 1.29603720914241 1.44284876812938 1.38501245294957 1.25585137961343 0.008 1.38946294969202
1.23282258910735 1.29946466584231 1.02653432245323 1.22083125994624 0.841937174171383 0.153960155418023 0.205708684188146 1.37211710639171 1.40098094201485 1.29101766707884 1.44103326268191 1.3690342984198 1.27970829272246 0.00812916666666747 1.38710066491093
1.2553294621464 1.2982063678441 1.12321775298004 1.23832021233816 0.8434814158277 0.15241621272769 0.169324592614838 1.37573923114787 1.40212404626873 1.29348126239191 1.43604032201134 1.3676202520592 1.30682905707757 0.00979331306990721 1.38635549366629
1.26656939395355 1.28701701524836 1.15935544455178 1.24707650081644 0.845238496175002 0.151010516076971 0.151295036443855 1.38050686313561 1.40599251752134 1.29200572305188 1.44554533094241 1.37098523980087 1.33397827324305 0.00754901960784143 1.38575274240955
1.31129349430979 1.29598228187182 1.1706766405556 1.29724919898934 0.845259544209288 0.153161343130124 0.139907340393947 1.37929983847921 1.40445570467955 1.29597342280773 1.44475071137425 1.36351479450756 1.35959548025398 0.00370588235293952 1.38593206747138
1.32152201870131 1.29640036268713 1.22840229110858 1.31009749668136 0.847254604038325 0.149755072412023 0.127832730745658 1.3817743243762 1.40707547798005 1.30157256548221 1.42436119619463 1.36370587148777 1.38637518807825 0.001 1.38519234374961
1.34099113713058 1.29701196679393 1.32291392808937 1.3344792528466 0.846889582022064 0.132962521217121 0.164704818373395 1.37699676241652 1.40948817759849 1.30998534183132 1.43947765962937 1.37147488574467 1.41265134634841 0.000601719197706654 1.38433892090444
1.3783750832699 1.30451874270452 1.40493812143099 1.37186779732648 0.853247909190209 0.136521579112758 0.139299407023904 1.38648782876052 1.40749219660062 1.30701977761643 1.43792556741789 1.35848386535528 1.43869602013875 -0.00190678824721331 1.3826999037549
1.39538843949052 1.30858561411037 1.50160206649894 1.3928982807937 0.853369275914873 0.138558530693017 0.133350767197131 1.38612782339989 1.4075132166835 1.30298685927324 1.44097362360056 1.35699673855479 1.46705929659663 -0.000894578313252917 1.38087704041896
1.43015783439855 1.31445780716875 1.5848714005537 1.43110083533504 0.850671864883044 0.143197490741001 0.149701657403009 1.38098062653181 1.40845506764198 1.3010144637914 1.43855699906351 1.35454270649252 1.49534848705223 -0.000221544715447517 1.3783886702151
1.45584349927279 1.31798426398091 1.66464962390044 1.45932776325371 0.850849778655872 0.141092728035292 0.144849827831453 1.38008244760501 1.40451768248187 1.3010052453397 1.43844678823757 1.35302292782157 1.52450745951963 -0.00272046109510049 1.37769502501295
1.4711008099287 1.31796045589123 1.72646435520477 1.47897243083639 0.846702804318194 0.137959772418022 0.129757776103904 1.37779814256241 1.40508252282114 1.30052636273918 1.43707277605515 1.35504622763437 1.55176319514471 -0.00863022508038739 1.37720019889107
1.49218329627696 1.31747493130493 1.75109492299982 1.49617121396114 0.84101420136783 0.137837856633557 0.136216306745409 1.37648051930956 1.40801220285761 1.30296200519658 1.44001220285761 1.35651238367029 1.58234557902179 -0.0158703170028816 1.3785864118326
1.54633306343811 1.33051690256831 1.77844332749422 1.54946415846853 0.84172683889349 0.142100389347245 0.142620042124475 1.37256454032275 1.406454521382 1.2995083100424 1.43598954182612 1.35692987373832 1.61050115486912 -0.0208875255623711 1.37985874432685
1.57780184371378 1.33646749865544 1.79204551304648 1.5861766060396 0.837637005235552 0.143142206668834 0.14318023876436 1.36851369115731 1.394732095613 1.30054347473488 1.43403615914133 1.35065383125992 1.64090452642682 -0.0201264367816101 1.38145484665787
1.59300164389939 1.34250055356022 1.80999978732282 1.6130015522782 0.830985367951437 0.146455270649431 0.143580095605226 1.37971009864478 1.40349869148 1.30149971771624 1.4289997955783 1.36700020029396 1.66972844159859 -0.0210913811007273 1.38466193991852
1.6448257057208 1.35302367507514 1.82493016342343 1.63284367392481 0.835212069784149 0.154466301097456 0.141264289614771 1.37170665691917 1.40251935777652 1.30000905839256 1.42602330362237 1.367948205918 1.69951800889053 -0.0216279761904741 1.38783451780789
1.68213248400926 1.39287661109392 1.83309703802639 1.66019302316913 0.838831078481489 0.16620799535337 0.14341094230532 1.37234060735731 1.40248259863134 1.29651444753675 1.4274732106938 1.36949894711635 1.7272943752398 -0.0181850746268625 1.38901130951599
1.71154736523825 1.4479600771371 1.84388699560074 1.69203138367777 0.84304419131852 0.215375496901267 0.147911306852022 1.37416116301863 1.40347463602773 1.28820291177813 1.42650164978717 1.37196030425443 1.7551803260189 -0.0106976744186013 1.38931324433805
1.74346211169683 1.47848937612975 1.84801727784198 1.72346711511701 0.844751667338575 0.213239360307458 0.144419091262965 1.37715652233449 1.40996420491982 1.28111914556973 1.42846245143099 1.37648648618198 1.78342560443118 0.000743034055728641 1.38961906977606
1.78412932846794 1.5206577573445 1.85752326344153 1.76257531056938 0.842921334970623 0.211860919170438 0.141789391454687 1.37957931342224 1.41049776576426 1.27604074317327 1.42449631983682 1.37790418715486 1.8134125508318 0.00922560975609806 1.39005656459503
1.81107866571063 1.56951580016199 1.86147048116076 1.77302246142284 0.846072108054472 0.203000718050453 0.136846055526325 1.36519344654957 1.41536543106945 1.27405936799352 1.42495596947742 1.36300561535571 1.84324047529166 0.0103333333333333 1.39115565561695
1.86039762413915 1.62964950572366 1.86347261927905 1.80861104544517 0.846195198960424 0.158886629779098 0.137361378540689 1.3586978521763 1.43087222330224 1.26208380719015 1.42551825381397 1.36194309311084 1.86862028903028 0.00508398950131068 1.39055551334721
1.87199101532214 1.6928387710897 1.86747368870973 1.838 0.849328489351893 0.154561083329507 0.170448468133675 1.3609699130584 1.41604414616912 1.26975207580813 1.4349375106856 1.37316528279458 1.89863462649767 0.000942953020134231 1.38969528459508
1.89160183224642 1.77981942815593 1.86993725198121 1.838 0.851113729789825 0.143732480180138 0.14858898664726 1.3661692062673 1.41554715506935 1.25802434676549 1.42476354167893 1.38098376882301 1.92901625261903 -0.000292364990689235 1.38690283431084
1.91944024241024 1.86892467625917 1.8661974027969 1.88124935090135 0.856645890128606 0.127217142914893 0.124580259477761 1.37396870127718 1.4164761708795 1.26225974052224 1.41284415568666 1.37296883113733 1.95416707005201 -0.00192003853564531 1.38530748710107
1.91894397375332 1.95914360706484 1.86427874492718 1.90616030107179 0.860850649425854 0.133072005211086 0.111347977695956 1.37190381433946 1.40574434044181 1.2865476792432 1.40480228800172 1.36974434044181 1.97952652523421 -0.000898648648649083 1.38364052409962
1.96598038581617 2.06595545945755 1.86623269659385 1.96397589089904 0.861879570939729 0.153601439226016 0.105750202038322 1.37010075187705 1.39300531217479 1.26400939846309 1.39978539801265 1.35700531217479 2.01016465997529 0.000855831037649176 1.38192932081108
1.97723944701835 2.15394518559873 1.87160793666453 1.9762016395944 0.860487951779697 0.143968093843185 0.106513539328147 1.36778059218904 1.39203780742395 1.2569747950507 1.39719188792089 1.35906301237325 2.03609251551938 -0.000144834930778657 1.38120932975574
1.99652468827912 2.22904937655825 1.87995314400682 1.99248096425586 0.856327580216154 0.182417033250137 0.112364596388715 1.36622589526186 1.39510931005815 1.25489068994185 1.3964201599279 1.36402186201163 2.06473225737163 -0.00252923076923436 1.37926720608876
2.01999542320669 2.27599084641338 1.89081699748832 2.01399580460613 0.852640718937949 0.191678194073639 0.122029980043314 1.36470029749157 1.39999904650139 1.25000095349861 1.39686861623511 1.36499980930028 2.09258711570341 -0.00694189602446987 1.37649459913675
2.05834997107815 2.31164886056089 1.90374817597664 2.05819998347323 0.847072130608773 0.181202333840288 0.13423629711523 1.36335187484506 1.39498750103292 1.24919655194157 1.39793565904398 1.36595000413169 2.12088376431571 -0.0124663072776296 1.3739608908152
2.08698452779791 2.34137789869842 1.91829535833937 2.07510267113366 0.841682039410539 0.165353064051473 0.147710154427748 1.36327690600099 1.39394092833213 1.25209563333793 1.39901969055596 1.36192123777617 2.1480100123407 -0.0151967213114764 1.37236863963097
2.13600839938914 2.36444140756308 1.93300305432332 2.13000789033525 0.840290745763944 0.149920197399651 0.161162865973384 1.35217025707221 1.39099567304196 1.25594456559268 1.40000050905389 1.35799669114973 2.17765381763856 -0.0178586744639371 1.36946216313927
2.16942161895731 2.38010283389203 1.94518510100565 2.16131878506528 0.84320375224506 0.140693546577276 0.172492806395555 1.35322061938735 1.37404113355681 1.2579897166108 1.402 1.34497943322159 2.20810983930782 -0.0163859649122783 1.36684730834068
2.21055423035063 2.39021773335203 1.96068544035942 2.19259381823282 0.841723134552595 0.139019739628612 0.177778703095157 1.35718859006564 1.37780206058906 1.25698020605891 1.40417652357323 1.34290103029453 2.23954930988203 -0.0115639534883722 1.3641199135893
2.23794527269739 2.40097849998826 1.98169505321971 2.22194136360435 0.845831790904609 0.134558912732139 0.177158386216384 1.3600842145423 1.36801954546522 1.25600195454652 1.4061612116863 1.33800977273261 2.26774009582895 -0.00876725838264209 1.36139553471559
2.27924823941546 2.40404137323591 2.00879517918368 2.25229995596035 0.845176065138624 0.133391965228706 0.171972403595756 1.36358354092683 1.36196897007307 1.25502068661796 1.40787426347193 1.33191725352818 2.29654931339606 -0.00632686084142373 1.35761176007648
2.30371392311217 2.40805949359268 2.04256705784848 2.28187257269266 0.847723940857364 0.133549261643781 0.163561303069797 1.37070269609383 1.35884135041952 1.25698016880244 1.40923587806285 1.32386118161708 2.32650068053251 0.00118518518518405 1.35316054523096
2.33900707883078 2.41100066364039 2.08359192881128 2.32500663640386 0.850390827338347 0.132030508790962 0.153265632475028 1.37479044906333 1.35099955757308 1.25599977878654 1.41016625459176 1.31699889393269 2.35481963767763 0.0121237524950098 1.35143197398876
2.37115492236469 2.41403098447294 2.13245103166923 2.35521689131057 0.854132065631529 0.13432855405793 0.142425939647973 1.3768485057151 1.34901032815765 1.25497934368471 1.4105855921914 1.31197934368471 2.38181640825413 0.0127550200803217 1.34872789320296
2.3864356591424 2.417 2.18972560601949 2.37653467258386 0.85433613883337 0.134145245924462 0.132382772425151 1.37958039605377 1.35003960537658 1.253 1.41041408999447 1.30992078924684 2.409007086895 0.0107333333333335 1.3459895920998
2.40798907241947 2.417 2.25599689145923 2.40298658887844 0.854639846020456 0.131931122560545 0.124476678643087 1.37959999006584 1.35199900658359 1.253 1.40957194713371 1.30600198683282 2.43619667472415 0.009 1.34351242309742
2.43619605395276 2.419 2.33184612758559 2.43231987750187 0.856207541669457 0.129867213970145 0.120048206138302 1.38693268284356 1.35105159314546 1.256 1.40797936274181 1.306 2.46198725841076 0.00913102725366952 1.34256991850027
2.45563386258021 2.41905942461689 2.41464408106742 2.46357443796332 0.857946057221937 0.129598019179437 0.127033901888204 1.38718306712803 1.35601980820563 1.25598019179437 1.40596038358874 1.30603961641126 2.48892330796847 0.00952100840335966 1.33977547755951
2.48703015192384 2.4220162356513 2.49621338284567 2.4920487069539 0.860713459351904 0.129501368433467 0.14893396728678 1.38684197147194 1.35699536124249 1.25500231937876 1.40399304186373 1.30799536124249 2.51424461796045 0.0065833333333303 1.33732014204343
2.50022721396007 2.429 2.58897082328392 2.51328918140372 0.857870875301482 0.130090722953509 0.120388197833104 1.38765860316188 1.35501032790728 1.256 1.40103098372183 1.30598967209272 2.54026171989716 0.00272304648862421 1.33553310049409
2.52255328353397 2.42907904050485 2.68334368858249 2.54155328353397 0.854955906407382 0.130134114234661 0.106911644713104 1.38454625933738 1.35598023987379 1.25603952025243 1.40398023987379 1.30498023987379 2.56620674232763 0.000593059936905777 1.33395521781141
2.54995848112565 2.43299406873224 2.749899168448 2.56895848112565 0.84880931209039 0.128851942490193 0.112441622084283 1.37940778478894 1.35500148281694 1.25799703436612 1.40300148281694 1.30400148281694 2.59304734416643 -0.00283804143126527 1.3332138120419
2.5743061200398 2.4330226755585 2.81061224007961 2.59139682227382 0.844932970970363 0.130095283641231 0.133458616712232 1.377616666929 1.35195464888299 1.25803401333776 1.40001133777925 1.30498866222075 2.61789745002597 -0.00749256900212516 1.33277358525058
2.60163412960292 2.43505944965027 2.86441614755192 2.62649541375228 0.839851207139999 0.127955655074572 0.134021544608632 1.37471852111654 1.348 1.26096036689982 1.40098018344991 1.304 2.6449445589694 -0.0118192090395509 1.33394334666895
2.63300460080863 2.43800083651066 2.88500292778731 2.65100585557462 0.834469332882749 0.128729767868292 0.124700769589807 1.37513916976317 1.34800041825533 1.25900041825533 1.39999790872335 1.30400146389365 2.66971402700726 -0.0162333333333339 1.33444488481907
2.65538796501145 2.4421258264902 2.8991048554085 2.6792935951438 0.831280104855408 0.127656279971341 0.12830806918977 1.37117230681899 1.3500209710817 1.26105242770425 1.38998951445915 1.31098951445915 2.69667420830441 -0.0177129367327667 1.33693418624354
2.69265730116014 2.45421910038671 2.90939836433948 2.70759754650922 0.831248171744355 0.131082987732546 0.121526373829432 1.3713702809652 1.3520796728679 1.26598008178303 1.3889203271321 1.31009959108487 2.72316594160182 -0.016 1.34016750268577
2.7249555253453 2.4649851751151 2.92897304566382 2.73695956849572 0.829192830205299 0.131229797842479 0.121839568730621 1.37040133423964 1.35599460913276 1.26500134771681 1.38500539086724 1.31499326141595 2.75064873998608 -0.0155610766045543 1.34452733417686
2.76449658138829 2.4753351924371 2.92918621802061 2.7643476069718 0.833130154720217 0.134546952139436 0.130281912576691 1.37238750449394 1.36401241453471 1.26493792732646 1.38501241453471 1.32107448720824 2.77921582244658 -0.0113177387914217 1.34880731000342
2.80459603194885 2.5025549262972 2.94406165847747 2.79265769042631 0.837240850615835 0.13540068784178 0.124020467689768 1.37387639275311 1.36504110565164 1.25991778869671 1.38595889434836 1.32716442260658 2.80598647017734 -0.00575409836066054 1.35206175642149
2.83302253876122 2.53955197786615 2.94700072705681 2.8240159952499 0.843002930038958 0.139065439225952 0.121659614659889 1.37847133778454 1.36700654351132 1.25678729375506 1.38400218117044 1.33500145411363 2.83588046771253 0.00468169014084397 1.35557241303155
2.86432646081456 2.58313075961325 2.94804212397607 2.84632646081456 0.847044006222044 0.145842769771891 0.120846610950976 1.38034612130948 1.37612637192822 1.25636602687345 1.38702106198804 1.33708424795214 2.86312027313134 0.0124097859327248 1.35844353464803
2.89551864566229 2.63312835571742 2.95205984373026 2.8774986977522 0.848413460399036 0.153587644236728 0.0943911530685556 1.38378807446331 1.38807979164035 1.25661614765667 1.38898005208991 1.34513963537062 2.89065816016097 0.0148430769230761 1.35960515611174
2.92094743868482 2.68938185035756 2.95499393523286 2.90194946027387 0.851034582141359 0.160155027377593 0.102782654765992 1.3861451279704 1.39199191364382 1.25549981570952 1.38800202158905 1.35198584887668 2.91814528962793 0.0132999016715803 1.35990277270047
2.94328092640343 2.75172832771259 2.959 2.93127052172182 0.853305387423125 0.163399883951615 0.107924265919459 1.38889039317595 1.39295838127357 1.25097919063678 1.389 1.35403121404483 2.94470677040159 0.00984122287968412 1.36003158041115
2.97054005028348 2.82311699711124 2.95915121407937 2.9576048563175 0.855715895617846 0.155118546412795 0.108374068103132 1.39075676918156 1.389 1.24928082614741 1.38895679597732 1.35697839798866 2.97136483390768 0.00885416666666608 1.35947894810899
2.99500600121843 2.91902509600434 2.96600027278266 2.9850068195664 0.855530070923491 0.125159091633756 0.110369473529474 1.38743990998172 1.38900027278266 1.26199508991219 1.38699890886938 1.356 2.99805185658995 0.00759710144927444 1.35976790155041
3.02016724135641 3.03324899281266 2.9775031613857 3.01026484374466 0.847782178781892 0.12156793478581 0.144050075725573 1.38711540281239 1.38248431470624 1.24309961396835 1.38860298144309 1.356 3.02468827758929 0.00488744588744584 1.36005630710267
3.03641470092387 3.10640670870754 3.01317748473712 3.03566851834448 0.845594287649547 0.123870602871692 0.132993458363463 1.38763919294602 1.38089980772892 1.25230343209201 1.36812423931599 1.35595686978423 3.05548243135966 0.00365116279069771 1.360215301632
3.05699374899393 3.20147090250584 3.00271486839825 3.06499012169347 0.84667925168326 0.122956937849266 0.135967985711178 1.36887927056611 1.37600373901367 1.24250366775764 1.36116292459731 1.35650112979553 3.08371820741626 0.00140918163672686 1.35939996789891
3.08028400464733 3.27955743313256 2.98425958913878 3.0878534702378 0.843102379233417 0.128639136171243 0.148028602075595 1.36551641587036 1.38197535404152 1.23698919338796 1.36397527722488 1.35948456746971 3.11269988254306 -0.00275804776739626 1.35770583904998
3.10755080678037 3.32973338505411 3.00536633979803 3.12071113019617 0.832046076119016 0.153306507708518 0.145423243194521 1.38202875876244 1.3789097291706 1.23606450029333 1.36191380240046 1.35582760480093 3.14161969360431 -0.00735465116279085 1.35579007970569
3.13551770798794 3.36803668604746 3.02201211052215 3.15306055261076 0.819822349406997 0.160733673067918 0.141032502841245 1.3783253866366 1.37400093043662 1.23949899078982 1.35799596315928 1.34800403684072 3.17006887422878 -0.00994374999999988 1.3531580423131
3.15831467639524 3.3954099182232 3.0281712780773 3.1768143110943 0.830299612083865 0.16501702229604 0.142357474160908 1.35447014815996 1.3725271491575 1.2390864191422 1.35601223414838 1.35095067335471 3.19985984806715 -0.0157339097022105 1.3504018660232
3.18617582682481 3.4331018194107 3.04223507541857 3.20561383243176 0.820209283530858 0.148126467788202 0.149484111477792 1.35122086848795 1.37496626657701 1.2470016776841 1.3569786295074 1.34642793950237 3.2278586301567 -0.0192958579881655 1.34781149822388
3.22049235767717 3.43799900953453 3.05299170663733 3.23599098341423 0.824160623787187 0.147310160269576 0.152417738173817 1.35216511882172 1.37350087391037 1.24700025700272 1.35600075394206 1.342500507179 3.25670936859972 -0.020863041289023 1.34501964946655
3.25085832138535 3.46948204053869 3.07317167747817 3.26333899397691 0.823784754939687 0.121608779369611 0.168178880735397 1.35245059336497 1.37295191482713 1.25694198563242 1.35397547464598 1.34240053063678 3.28716641653103 -0.0189440928270006 1.34144449713687
3.29223903269305 3.47153231739049 3.09451790611687 3.30201945008387 0.814092435338874 0.131543841868226 0.183703142329753 1.34749440669807 1.36705210081428 1.2524892275365 1.35553686113442 1.33010616657604 3.31819891801489 -0.0115269121812996 1.33849629644377
3.32854047068294 3.47300380110188 3.1100216774397 3.32702825989162 0.826732984182006 0.130312407831946 0.186141762572915 1.35664374311192 1.36948962739131 1.2520006783773 1.35700833747681 1.3354947436689 3.3468603524152 -0.00442797055730705 1.33511393319685
3.36083373910282 3.47652735344271 3.12334335495634 3.35925577395975 0.828157528651418 0.125991567433396 0.181414909332872 1.36197191418008 1.36450613133851 1.25199088218576 1.36231882960232 1.32946918492042 3.37702361811454 0.000320081549441506 1.33249220873887
3.39939339866082 3.47960172324944 3.15142985710849 3.38616681954443 0.831698487168895 0.126855360062328 0.197318414976671 1.3646961956051 1.36507247708475 1.25099749729998 1.38795701428915 1.32746800592608 3.4052823155406 0.00757681159420872 1.33078102449984
3.42047320415424 3.48499329574845 3.17098392655492 3.42095814598577 0.833308419099672 0.130289454107249 0.169952494786396 1.36771613902994 1.36849680647142 1.2505015438632 1.38600160734451 1.32550313004728 3.43250260899746 0.0148140655105994 1.32930703805303
3.45428553418863 3.4880247764596 3.23445529627079 3.44828761182512 0.833805114658969 0.130661615264378 0.18800727656748 1.3659035764921 1.36748145644988 1.2495251485954 1.3964543527419 1.32494666394362 3.46063182179693 0.0187253668763101 1.3289116954326
3.48374504783397 3.49108262947327 3.33051112092246 3.48359155896214 0.827967469164588 0.124034303078433 0.210273242808047 1.38982112710579 1.36455774446769 1.25202605380901 1.39860050826188 1.32295774578842 3.48963286209994 0.0161323529411767 1.33026197746218
3.49751683077473 3.49500257049945 3.41587553867891 3.5055037937508 0.834632777633023 0.121373668428901 0.178256680148357 1.37120687191851 1.36749128252636 1.25350524715254 1.37603290356764 1.32049488678171 3.51663705222637 0.0118615520282186 1.3316577962368
3.53322633214919 3.49754874945875 3.45360428170878 3.53322633214919 0.835911286738349 0.123440906808665 0.144519406337843 1.37513227745906 1.36149367016244 1.25960256926056 1.38700505416053 1.32049050524366 3.54154107764685 0.0110572139303481 1.33367925799429
3.55804095037808 3.50259165991556 3.52262658827627 3.55808919948457 0.836688326268986 0.116039196745461 0.137511635675213 1.375982001756 1.36051758455471 1.26844669575818 1.39064738330609 1.31904582995778 3.57448538030549 0.0123830985915483 1.33500741203864
3.58547586662868 3.50749475880931 3.60492830492613 3.58747595577664 0.839727953659269 0.114042416590722 0.130568611327756 1.37965170606408 1.36149881075385 1.2660012105152 1.39749625803742 1.32149737940465 3.60113336485361 0.00937014314928431 1.33545341623763
3.60213806698957 3.50850645353398 3.69730056288432 3.6173053178747 0.829735696665154 0.113717593898793 0.122380723887486 1.38140952673011 1.35794351804972 1.26398798174068 1.40610751511197 1.31947454138753 3.62965746228197 0.00531782945736493 1.33677539839056
3.63385937999404 3.51009718321928 3.78496860077454 3.65199540210894 0.829777219455753 0.114882721463179 0.123709294932478 1.36063924219144 1.35962941012065 1.26349737723928 1.41714227266666 1.31465926551888 3.65813024605382 0.00140923076923213 1.33806089408851
3.65449944568963 3.51549408273562 3.86150128221443 3.67701054056035 0.832520251232101 0.118048013841831 0.113345764800399 1.3684821242838 1.36649317795985 1.26349926034195 1.423497120555 1.32348857489385 3.68882151970705 -0.00285612968591553 1.33958803311096
3.68769801401207 3.51555543383114 3.92180651957044 3.70885315838562 0.824690716512916 0.118969238300662 0.120207644916193 1.36755490196783 1.37246652864041 1.26348411867232 1.42550100516786 1.32105070962332 3.71912653847698 -0.00809309309309363 1.34193819137028
3.70755364473261 3.52208805733597 3.95372942027186 3.74600697595537 0.816619236813467 0.120085657033775 0.120178149240872 1.35327620015793 1.36801292547069 1.26197064755468 1.42500269964536 1.32753205209069 3.74931866975968 -0.0137577639751553 1.34446918413934
3.76193560370079 3.52649524910638 3.96548636395958 3.77147222806215 0.81418051845229 0.120574628453103 0.119481115430274 1.35618800744855 1.37049091400962 1.26050158363121 1.42500048349538 1.32899889986417 3.7802880295576 -0.017 1.3480725966134
3.7733267792422 3.5345778579796 3.98613403419748 3.80387149836534 0.811871799162531 0.122594667195439 0.119593589854129 1.35482749211833 1.37189885404408 1.2609844390837 1.42197997785101 1.33250669184903 3.81117640775088 -0.0171813576494427 1.35229647524391
3.80668835212493 3.54291495388679 3.99972800736113 3.85064650861793 0.807669233242768 0.125861687151838 0.119397117166613 1.37045943702569 1.36793418469715 1.25900203973907 1.4199743702346 1.33504310057453 3.84245092765672 -0.0178083832335334 1.35648474509796
3.8529904817193 3.56451800543719 4.01150739456885 3.85499448941644 0.809543292116919 0.142028391789426 0.117293840273938 1.33634467477243 1.36699799615143 1.25899806453456 1.41900387093088 1.3369982466325 3.8730979685389 -0.0156883629191292 1.35980403057156
3.89141093719604 3.58640258982757 4.01959763394104 3.8892935265686 0.820378859082033 0.136616618254772 0.118566351657056 1.3482541827536 1.37710273429901 1.25890236605896 1.42098904081102 1.34206604347794 3.9033255913689 -0.0074252873563118 1.36330500784465
3.94730902820736 3.62146865796174 4.02858645812885 3.92935782213484 0.82300725705184 0.143212858160177 0.12104886996261 1.34889937145536 1.39104879392748 1.24999336638118 1.42047118062372 1.35103252928499 3.93586222121051 0.00608571428571876 1.36754760796362
3.96597127879634 3.72382313785117 4.03299760033526 3.95096674386945 0.827672819699086 0.185761025706759 0.122150148547165 1.35369262318559 1.39399546507311 1.25599546507311 1.41900079988825 1.3529969767154 3.96558322408548 0.0145216049382732 1.37041771518032
4.01110879008884 3.78251373097508 4.03955852035229 3.99015714123944 0.83560557738039 0.187168108262448 0.126867129281517 1.35568396252713 1.398 1.257 1.41798540719843 1.3590241755753 3.99619794856494 0.0165971370143138 1.37157537588068
4.02951931120811 3.83677177835344 4.06106700789782 4.01884115454614 0.828307873427994 0.175551813848359 0.114843750584778 1.34652173028867 1.39808375987228 1.25662182358474 1.40696649605109 1.36401096567001 4.02530941166783 0.0132356495468252 1.3718905799238
4.05998638121971 3.89198901711267 4.06499824273803 4.04298813848168 0.828769793521718 0.167390120649597 0.113890426136029 1.34325851950679 1.40299780342253 1.25799956068451 1.40500087863099 1.36699824273803 4.05244947717245 0.00612909441233165 1.37218443868134
4.09011309489536 3.9434702366702 4.06810119016954 4.07313095198411 0.836527499946967 0.16300017878302 0.115642261049376 1.35725107133441 1.40601785708874 1.25900595236291 1.40404761890331 1.36901190472583 4.0796598724023 0.00319644723093023 1.37208614144162
4.10961172649685 4.02354541430784 4.08495170580288 4.09556343229973 0.839396393441197 0.151079050354895 0.162168434483803 1.36239138384157 1.40904829419712 1.26037025551125 1.41172633288299 1.37112878452565 4.10751639066322 0.00356125356125357 1.37056117176587
4.14698732967052 4.11796799074659 4.08200100028917 4.12998832995969 0.836121110320978 0.135135404895811 0.124802666995179 1.35942100695776 1.41199899971083 1.28299233111637 1.39500566830529 1.37899733256222 4.13404154977021 0.00182751937984504 1.36972271863334
4.16619512991236 4.21366092389672 4.08464130663594 4.15225178053208 0.835048028884506 0.133553076035368 0.103120964722935 1.35846632108976 1.41596852743349 1.27796223292019 1.38585445512003 1.37796223292019 4.1608440481444 0.001 1.36789864020746
4.19740850371286 4.31947061336629 4.09721749108311 4.1923431431188 0.819134316875241 0.132417352212378 0.118272528429479 1.34068487209851 1.411 1.272 1.38975749141355 1.3721143810396 4.19095751114928 0.001 1.36549317659981
4.22196243248897 4.4078647569603 4.11337342232798 4.21296844329074 0.830213049539025 0.129853922048151 0.150390041968495 1.35059483775255 1.411 1.272 1.39952417337627 1.37898948109691 4.22000368916895 0.000629405840887532 1.36462748662753
4.2433263019206 4.49344651841766 4.12675296906785 4.24838641016913 0.829947666619249 0.128152152277843 0.179606189193665 1.35320577750287 1.40987978350294 1.26996565242941 1.40796389719861 1.37496565242941 4.25059216662058 -0.00159316770186207 1.3631314475208
4.28139065461377 4.54535810006262 4.131 4.29340693188934 0.825084090367849 0.14348634042244 0.186053653958672 1.3481099291381 1.39608138637787 1.26603255455115 1.40788605907099 1.37101627727557 4.28251246865109 -0.00509970674486719 1.36223483129564
4.3050132991324 4.56700818408148 4.13100750207469 4.31801057110524 0.826534997480196 0.148098673496794 0.171776465424368 1.34870700940023 1.40099931799321 1.26800170501697 1.40100306903055 1.37199829498303 4.31380215428815 -0.00981369587110019 1.36040310359512
4.34419451083529 4.59110039268918 4.15308156905996 4.35206789937651 0.811832854705003 0.144151019295107 0.190795945447705 1.33786971076857 1.39892470548312 1.27303137271537 1.41003764725844 1.36114572036301 4.34513145519844 -0.0134260958205914 1.35771327188593
4.37579513784423 4.60731181876244 4.16646772814366 4.38946772814366 0.806087200255475 0.134662509725365 0.201457493586804 1.32934345843033 1.3871403184431 1.27809354562873 1.41603118187624 1.35103118187624 4.3761733130899 -0.0152134831460674 1.35526139128619
4.42592045112782 4.62696880436385 4.19595320654578 4.41895320654578 0.814736273920094 0.125364755535899 0.215168241043786 1.33775664826773 1.39598596196373 1.28399064130916 1.41799688043638 1.35299688043639 4.40589238033147 -0.0161714898177922 1.353495548635
4.45636894170807 4.63506006027806 4.22042042194641 4.45733462154918 0.813750085800397 0.127012230810328 0.223130017014893 1.34425163020755 1.39098283992055 1.285 1.42299141996028 1.34899141996028 4.43783979193459 -0.0154952651515162 1.35092583319898
4.49950058533956 4.64211303539926 4.26935525411195 4.49641984576866 0.813848490569703 0.127280173185933 0.218536321100112 1.34456546929317 1.38896770417164 1.28496770417164 1.42185466877239 1.34788696460075 4.46554458293541 -0.00864285714285859 1.34931633312544
4.52994611141884 4.64898783161071 4.29096175649079 4.52195480312548 0.819230473889524 0.127898904844964 0.220137166503636 1.35219649308788 1.38700347668266 1.28300347668266 1.41301564507195 1.34101216838929 4.49464302040461 -0.000999999999998256 1.34780390806836
4.56331335278109 4.65203916909764 4.32356652687086 4.555215430037 0.823603878387533 0.12842784569963 0.215096353322123 1.35414140655873 1.38098041545118 1.28101958454882 1.40888250065771 1.33891186953032 4.52515620714605 0.00565178571428692 1.34730090707898
4.59557740690878 4.656 4.37544104800893 4.57761137202106 0.819128846024283 0.128199980291877 0.201899652490879 1.35142525997937 1.3790849127807 1.283 1.41040603624338 1.33 4.55517224514177 0.0135347432024168 1.34780416357892
4.62894774205516 4.656 4.43841840348596 4.61294466805841 0.830042908578041 0.127620906829043 0.184757463757025 1.36155413817674 1.38399231500811 1.283 1.41469283133626 1.33 4.58599835635693 0.0151059280855193 1.34913855825293
4.65322727947321 4.65900841775827 4.5043316768829 4.63927778602282 0.832454325837285 0.126461632154639 0.167880186867681 1.36662107569213 1.3809747467252 1.2820252532748 1.41884946544362 1.33100841775827 4.61528998321405 0.0105 1.35027694676844
4.6804195662541 4.66010489156352 4.56501395178073 4.67243704818135 0.829521780118084 0.123050946387347 0.15547822156997 1.35981653385185 1.37808740963627 1.2852272650543 1.41998251807275 1.33201748192725 4.64519501398521 0.00732024169184332 1.35037414377248
4.70397350182249 4.66599337545562 4.62193596273767 4.69697239773176 0.834674203523669 0.119174361158383 0.147518954175818 1.3674813770514 1.38299447954635 1.29798564682051 1.41900110409073 1.33299889590927 4.67396828647548 0.005 1.34969375828037
4.72712562938538 4.66903768881561 4.70257789517275 4.72816331820099 0.836525652826961 0.119653015105249 0.13739341692113 1.37141917044975 1.37698743706146 1.29698115559219 1.42297487412292 1.32795602971512 4.70182708938166 0.00462962962963025 1.34902861305246
4.74758296371585 4.6750499683185 4.79559898619205 4.75456630760968 0.829555970853021 0.120134830270788 0.13425599256368 1.36503278718395 1.3749500316815 1.29398334389383 1.419099936637 1.32108328053084 4.73197718464777 0.00226744186046569 1.34829599993855
4.78196596083285 4.6779970823571 4.88990663542726 4.78796693338049 0.832267315768534 0.120419717961187 0.103940012819946 1.36932574996684 1.3720029176429 1.29300097254763 1.4249941647142 1.32599513726184 4.76128696644904 -0.000441767068274144 1.3476365965379
4.80215900828434 4.68102765361467 4.98647702485303 4.81817974849534 0.828686469992215 0.120541614518161 0.105206304309255 1.36545621789139 1.375979259789 1.29201382680733 1.429958519578 1.32800691340367 4.79105695009443 -0.00310127826942234 1.34695950000639
4.82543152498199 4.685 5.0560124239962 4.84459749612891 0.823813735781195 0.122225269345516 0.143608378205345 1.3620428215095 1.37301659711469 1.294 1.42385062596777 1.329 4.81989250480964 -0.00803603603603638 1.34649192660326
4.85099125857111 4.685 5.11597949126299 4.87998789648308 0.820481139747843 0.123129690687901 0.152396994293298 1.3622099428445 1.3739996637912 1.294 1.41500302587923 1.329 4.85001369770058 -0.013268292682927 1.34702945798854
4.88918114205338 4.68902362722435 5.15715751482903 4.91021264501919 0.816404392882066 0.123964804202285 0.158575659575628 1.35767880329728 1.37797637277565 1.29199212425855 1.40896849703419 1.33196849703419 4.88036366234838 -0.0188942115768454 1.34859386800058
4.91264223767815 4.6921215044256 5.177815815429 4.93755544880272 0.806826538052738 0.124538408849345 0.152386643738042 1.34866330758502 1.375 1.29101735777509 1.40486113779932 1.32796528444983 4.91067894980131 -0.022 1.35113584468762
4.94899051310011 4.6989982051811 5.22398794907312 4.96899179511361 0.803800789720315 0.122750466652913 0.118238912557838 1.34602068972326 1.375 1.2919997435973 1.3970020512216 1.3260005128054 4.9424520364158 -0.0217857857857855 1.35446197057399
4.99122093264381 4.70711362250253 5.22808206069627 5.01313255958628 0.809283345551463 0.123647884352677 0.117921036447023 1.35389223579566 1.38103156180626 1.292 1.3959873752775 1.33799368763875 4.97417497271403 -0.0214265873015878 1.35780286430859
5.02680926810181 4.72549933563729 5.24118940317276 5.0347403942208 0.809881456651543 0.133212845767608 0.116445086367153 1.3527042647558 1.3860344369405 1.29186225223799 1.39398278152975 1.33713774776201 5.00524219893356 -0.0219513677811551 1.36091897921638
5.07293192296143 4.75395799501875 5.25198406707608 5.07693771675194 0.813953988942339 0.159021905827352 0.112745460647562 1.35465711758922 1.38799710310474 1.28401158758103 1.39300144844763 1.34498841241897 5.03753314014356 -0.0158043912175686 1.36328839627629
5.10822980367202 4.76831675641279 5.26004347637038 5.11018011639159 0.817206150540202 0.147288568881816 0.109776458911645 1.35876292043216 1.38502484364022 1.28295652362962 1.39400621091005 1.346 5.06950883954509 -0.00624370594159415 1.36563468179246
5.14577835302491 4.82021829169116 5.267 5.13967682871731 0.812034504374129 0.157234119959459 0.112370913141575 1.35460039162958 1.38923689005106 1.27583079282067 1.395 1.3461522864614 5.1012433279191 0.00109329446064035 1.36753930459249
5.19093429809992 4.88780778970825 5.267 5.17894286791297 0.826219361033561 0.174036892365954 0.110103299378026 1.36448561699709 1.40298000376954 1.27097748697888 1.395 1.35498714528042 5.13183208203311 0.00602725366876132 1.36787050398762
5.21616231288039 4.94232462576078 5.27004994242474 5.20319352689585 0.828386929511432 0.180652940779739 0.105929142375387 1.36612035153808 1.40406867083401 1.26696254318145 1.39300624280309 1.36098751439382 5.16340549227611 0.01 1.367972983742
5.2391732905341 4.99532142927217 5.29150712077 5.2346759188893 0.820974109706512 0.171205185159166 0.11334979315233 1.34962631017235 1.37657713534726 1.26101672695281 1.39700960618281 1.35352771878441 5.19232008449029 0.00905521472392647 1.36752537854625
5.26798891483427 5.12399318354598 5.29299787918419 5.26348679401846 0.82482811670064 0.15702732644988 0.114043939592096 1.35611897342033 1.38199460468143 1.25950563833965 1.3965007069386 1.35549460468143 5.22124592505605 0.00553277931671156 1.36760494872858
5.28991753625585 5.20858486908597 5.29302586400056 5.28491753625585 0.826500844011481 0.151298492458172 0.113943403932977 1.35597795465717 1.3800030735743 1.26253482334244 1.39648706799972 1.3520030735743 5.24856535849712 0.004 1.36695268043215
5.31859488685312 5.30194421966242 5.29635688097052 5.32850712079642 0.82776013908374 0.13983070742382 0.109402812781835 1.3385032451855 1.38199616046322 1.27681525481131 1.39160247661249 1.34003865719244 5.27781991733429 0.00354782608695608 1.36622490959608
5.3440056802637 5.39999385850168 5.30501056874817 5.34849895938134 0.830078682463693 0.11794064868727 0.108595999120493 1.3553701175142 1.38149552918681 1.25752380523679 1.3939954705365 1.35449484758912 5.30506283804439 0.0015879917184254 1.36533389117874
5.37328275886161 5.48701835378598 5.31185118244899 5.3768252781619 0.834527577712536 0.112031747496861 0.12542390882452 1.35755440747923 1.38050581255221 1.25993040849736 1.39106377895043 1.35747359131721 5.33309388884724 -0.000234642497482506 1.36334534351674
5.39715878258081 5.56647838450082 5.32556739500515 5.40118124758252 0.833008989334978 0.119732487495698 0.15302856145736 1.35647653347812 1.37945991942963 1.2600487610573 1.40050535862266 1.35553982597557 5.36139842382765 -0.00147197640118028 1.36064759736201
5.42600193313951 5.6505009822665 5.33149904236927 5.43701774298563 0.828819656902595 0.115810143275557 0.15794699637431 1.37165779643566 1.37649901674976 1.26449745002482 1.40249170086156 1.37099713822812 5.39043148768589 -0.00441587301587156 1.35772581211904
5.44947109083421 5.70190282200329 5.33102000861086 5.46188910718968 0.824672162631044 0.130494651525718 0.157810724529104 1.35154415801182 1.3730167442966 1.25954436181785 1.38801000430543 1.34807284825833 5.42039789340379 -0.0103391136801541 1.35392265551526
5.48903728475949 5.75241396829829 5.3380074569519 5.5005715879807 0.815399031108042 0.154421541759525 0.15928321992628 1.3433621501007 1.37197875608393 1.25603637673881 1.38894652638032 1.34648901421245 5.44905900616183 -0.0149846153846166 1.35007326129832
5.51352125437873 5.76700573782122 5.35499962875772 5.52901648166659 0.816763424739818 0.141099356445317 0.176659856276204 1.34652551147979 1.36749960758416 1.25700186135371 1.37400031820767 1.34549764016123 5.47982369214351 -0.0187593123209172 1.34562443811783
5.55466757101348 5.77549934393558 5.35511131641454 5.56276187727249 0.813603678271492 0.136787272367288 0.185129770319013 1.34021149615645 1.36197046988081 1.25999162455114 1.374 1.3420041445148 5.51067457481442 -0.021 1.34207904921161
5.59168963567267 5.80391556256543 5.3660707579043 5.59613662413041 0.810349042127526 0.120741711970826 0.189263407190795 1.34043901342104 1.35759288397089 1.26592474861923 1.37408844738038 1.33648674711443 5.54191711461002 -0.0212222222222217 1.33841981981463
5.62802513742325 5.81000183527269 5.37450863752675 5.62202578564124 0.811207571974778 0.122954817932984 0.166769568235728 1.34262629599515 1.36348798768283 1.26300123296647 1.37950780969653 1.3344859727979 5.57242279153721 -0.0211285403050143 1.33494161760101
5.68626145561819 5.81699960478728 5.3990135031271 5.65578381828061 0.816680614769895 0.12422261675846 0.173793935786366 1.34871733003374 1.39101005598531 1.26347472829914 1.38640804701886 1.32266339877892 5.60657214669497 -0.0150793650793694 1.3310479697732
5.70116463677202 5.82205255670013 5.43260053454885 5.68467885161408 0.819846225051091 0.127639244442184 0.192191088548654 1.35107111603319 1.35898609249137 1.26002673935022 1.39290679644103 1.3204734143165 5.63771309430956 -0.00764347826087317 1.32744088649008
5.73399797708254 5.82899869448904 5.50398927910254 5.72748992339735 0.824745746456611 0.126715971010981 0.184752301041855 1.35739921867325 1.36099905047911 1.26249829316138 1.38800442545707 1.31750066121614 5.66688880459222 -0.00215498938428656 1.3236046273585
5.76682187664056 5.83394980884461 5.5643655817862 5.74857236803299 0.831964352223151 0.129295285389761 0.150922300265488 1.36068126647082 1.35558172091069 1.26004130266224 1.39306129068302 1.31450933070005 5.69635406543852 0.00276892822025629 1.31896881887275
5.79362431260668 5.83751381251185 5.61059727692102 5.78210245698125 0.830002851177331 0.126767052641626 0.143121684708059 1.35946366553457 1.35448171278727 1.2609909211285 1.39894630358947 1.30849040324954 5.72487011868373 0.00921580547112566 1.315801866341
5.81902350194954 5.84050023277327 5.67710148285042 5.80753165559081 0.828378742789578 0.121734094840839 0.142261748463113 1.36306393823762 1.35050237691809 1.2625006983198 1.40499538714316 1.30650060652588 5.75276827840279 0.0125221907459867 1.3143512481881
5.84283843578258 5.84102851562463 5.74153503867527 5.83726411681 0.831425800029288 0.119177554141091 0.130673471074614 1.36626271786928 1.35093523892927 1.2640325892853 1.40206658915112 1.30546965629497 5.77996665653343 0.0103701298701283 1.31367462932326
5.86903965546992 5.8464982726345 5.81698953524535 5.86562610362026 0.832612951130877 0.115346953527545 0.131017041881774 1.36747150434791 1.34953927390938 1.26811238525796 1.40147751762337 1.30499555439941 5.80948569972073 0.00749008498583497 1.31345912928791
5.89150458530667 5.84900053677724 5.88253641092935 5.89350042728974 0.834710758866621 0.112442555235224 0.133300787111073 1.3675184231667 1.35149600577537 1.27498904548027 1.40201202807421 1.30400140113909 5.83723164581543 0.00578020833333322 1.31494424347454
5.92126552314628 5.85197613212663 5.97528143868758 5.9247710684329 0.832561320853397 0.110540360586481 0.128731793712389 1.36655548519618 1.34348504090888 1.27448319248 1.40949008117325 1.30248688933775 5.86646032802207 0.00450639134709953 1.31706804363055
5.9422301197672 5.85798123653915 6.06131105072939 5.95169081904873 0.829233744732131 0.112804275968653 0.114004172799505 1.36442901011174 1.3434264634114 1.27297826599635 1.41814617561768 1.30047499626705 5.89607115207684 0.00227329192546594 1.31814189432135
5.97398822757282 5.85949932369912 6.17198068258497 5.98398839552068 0.823482297828228 0.114009455721502 0.134984415741999 1.36219581944006 1.34100142220426 1.27200045086726 1.40700076252954 1.30100046298397 5.92597683544337 -0.000511938872969569 1.31872168221582
6.00298506754821 5.87091880540386 6.24939640672617 6.01106626214435 0.826523779758545 0.131080279971262 0.152379698979615 1.3457599650158 1.32002029864904 1.25414209054325 1.40406089594711 1.29402029864904 5.95600105970913 -0.00316193480546613 1.32002324392814
6.01983159392287 5.87396842386054 6.30047373100896 6.02783159392287 0.825054630277951 0.130734631167121 0.163604431329568 1.34403705111531 1.32098947462018 1.25795789848072 1.40004210151928 1.29795789848072 5.98715058346363 -0.00831195335276759 1.32139057913399
6.06603765961502 5.87800434534019 6.32007242233657 6.07803331427482 0.818407320373547 0.13210237545264 0.174206190203926 1.33681939165237 1.32001158757385 1.25799565465981 1.40398841242615 1.29700144844673 6.01766351960491 -0.0131608863198439 1.322922991922
6.09144900578127 5.88093642374399 6.36894039573322 6.10051258203728 0.816599205357871 0.13370524498005 0.137897285970217 1.33640890067584 1.32783046331732 1.25506357625601 1.39616953668268 1.29797880791466 6.04972100507828 -0.0174351554126471 1.32545860085361
6.13758354427245 5.90081893229237 6.3809004127608 6.14559259765784 0.818383341770898 0.135295786184951 0.138011761419303 1.33685583544272 1.32998189322924 1.25896378645847 1.39302716015614 1.30394567968771 6.08223725390459 -0.019 1.32919559943211
6.16108071247207 5.91004656488773 6.41799844783708 6.16606053435405 0.814224827226695 0.129080046564888 0.122858851399436 1.33352333715029 1.32501396946632 1.26300776081462 1.38200465648877 1.30800310432585 6.11352405066784 -0.0194770833333348 1.33368984479454
6.21184327352176 5.93933265780101 6.41702224473997 6.20413245514132 0.817260818858705 0.129109332657801 0.122136461107575 1.33562217380907 1.3337997973403 1.26788877630017 1.3849332657801 1.30995551052007 6.1461532331578 -0.0204801932367143 1.33889032620242
6.23282729463116 5.96478411828896 6.42096545892623 6.23374957721519 0.818717910624181 0.134076737305107 0.124826425717154 1.33671093296814 1.33201727053688 1.25709498795286 1.385 1.31793091785247 6.17735584190091 -0.0173454545454532 1.34313424206357
6.27603744703592 6.00107681443266 6.42100576108245 6.26703072577306 0.821501080481911 0.125889012129986 0.124809347077322 1.34354830556053 1.33400864162367 1.25899135837633 1.385 1.32000480090204 6.20954175115348 -0.00956487025947681 1.34726804087967
6.31420975684268 6.07937898839524 6.42687842412964 6.2983515953581 0.832796169076013 0.165656728731231 0.12414377859864 1.35201472812023 1.34281763619446 1.25018236380554 1.385 1.3248986867747 6.24153201276712 -0.000487499999998257 1.35038820540386
6.34076938289338 6.1295653754529 6.43096452044514 6.32873390333851 0.833495831152303 0.182001097542704 0.112484221192416 1.35419208282479 1.34399113011128 1.25198226022257 1.38202660966615 1.32995565055642 6.27272134571968 0.00503581267217673 1.35273976526554
6.37402799226383 6.19610607594714 6.43700441983113 6.36802799226383 0.83987201838955 0.18798039068255 0.132171635337518 1.36021139961319 1.34600147327704 1.249 1.386 1.33500147327704 6.30139683650072 0.00780265848670713 1.3547297824414
6.39261515284041 6.26654163181628 6.43993923465901 6.38661515284041 0.841212250494282 0.174959595562852 0.133257516823834 1.36114075764202 1.34697974488634 1.249 1.386 1.33597974488634 6.33074432970104 0.0063484848484842 1.35585024763274
6.42568625309171 6.32346758100411 6.44 6.41671477553791 0.843825185471799 0.169767252185886 0.133220570448924 1.36409185785307 1.34799049251793 1.24503802992828 1.386 1.33401901496414 6.35908884527778 0.004 1.35569840507586
6.44602740063675 6.40909070555613 6.44000377939817 6.44303401458355 0.84299109602547 0.156095963027627 0.133417637876143 1.36590005669097 1.34900188969909 1.24600188969909 1.386 1.33899905515046 6.38724986047521 0.00353121998078834 1.35399313591096
6.47439244902871 6.50298879678471 6.44391619986603 6.47824579879426 0.844125697961149 0.131212968852053 0.130972375083732 1.36595874299799 1.35095809993301 1.24795809993301 1.386 1.33802095003349 6.41447226444934 0.00178654048370146 1.35211616036826
6.49780221848761 6.59620887395046 6.45093980562666 6.50874202411428 0.840590871114325 0.133703772451618 0.12088702386545 1.36348149799048 1.34901719839238 1.24899140080381 1.38005159517714 1.33899140080381 6.4427196075578 0.001 1.34928681833519
6.52399009164323 6.69696189093549 6.451 6.53499009164323 0.836801432900826 0.140737328554578 0.113242881045277 1.36329006478541 1.34999961890935 1.24800038109065 1.38 1.33999961890935 6.47059887997881 0.001 1.346823942402
6.55044642573701 6.76458531021681 6.451 6.56732340923413 0.833166065204284 0.154776195585607 0.112946150825144 1.35806927966006 1.34118452475433 1.24408201100192 1.37706150825144 1.33510251375241 6.49895325074898 -2.34454638114724e-05 1.34515907174217
6.57677982212594 6.83739027665646 6.45397459486068 6.59675441698663 0.830333542095764 0.138650236369015 0.108656583400613 1.35643304130485 1.34595765810114 1.24796612648091 1.377 1.33995765810114 6.52748577714666 -0.00432352941176298 1.34345020005382
6.61004525179012 6.89002865946707 6.45400603357202 6.62006184411316 0.821057661990844 0.160050362659937 0.108840754196502 1.35060763182298 1.34399698321399 1.25000754196502 1.377 1.33799396642798 6.55625469304664 -0.00895785440613216 1.34157258782283
6.63939141918088 6.90861456548122 6.45791885589078 6.66016827288053 0.819541443342321 0.166770634992421 0.109329856986348 1.34907184906287 1.34204057205461 1.25489856986348 1.377 1.33408114410922 6.58644047650918 -0.0126581469648565 1.33917889076288
6.67667202485837 6.9377429384025 6.4639468148419 6.6897429384025 0.817527728386034 0.157305894030336 0.112135002975692 1.34547191109486 1.33803545677207 1.25599113580698 1.377 1.33201772838603 6.61829738096201 -0.0152713414634149 1.33687706469932
6.71304287332242 6.95402803255697 6.47102143666121 6.72304452229636 0.813963116560745 0.145869246636034 0.114920527671661 1.34638090693567 1.3399917551303 1.26000659589576 1.37799010615636 1.32998680820849 6.65010008186963 -0.0162867274569404 1.33344637030978
6.73847189017814 6.97065469742417 6.48373594508907 6.74945157826191 0.815811610478334 0.127628817237605 0.115233500186808 1.34691882844608 1.33510155958113 1.2639187523351 1.37212187149735 1.3221624953298 6.68200805420917 -0.0172919132149905 1.33048418916727
6.79155188531262 6.98686472009438 6.49986472009438 6.79263643525364 0.824079823548958 0.117741083393433 0.11680664110932 1.35074744827271 1.33004227497051 1.26895772502949 1.37894081504129 1.3200169099882 6.7121941928163 -0.0171802325581397 1.3271587005949
6.81804361378946 6.99000335490688 6.52906262492845 6.81903019416193 0.829645692158676 0.124727796944481 0.130922346057324 1.35377498762823 1.33499440848853 1.26500111830229 1.38700335490688 1.31799440848853 6.74113688667228 -0.0137745098039224 1.32431126731415
6.85620090990504 6.99293853153116 6.5838525885816 6.84544678378042 0.834625708497864 0.12280036429454 0.141723796034659 1.35813861687632 1.33010244744807 1.26597951051039 1.38993853153116 1.31310244744807 6.76969070313156 -0.00810699588477372 1.32112736983668
6.88968092092337 6.99696132374829 6.63352621591653 6.88462290654581 0.842197095265522 0.131603655268053 0.175849027975973 1.36324107454158 1.32801933812586 1.26203867625171 1.39495165468536 1.31498066187414 6.7980297274592 0.00111420612813434 1.31966780348599
6.91704544120754 7 6.69009871710603 6.90803603957839 0.839954387426935 0.130989451571633 0.184867004213714 1.36242673783422 1.32600313387638 1.262 1.39199843306181 1.31198589755628 6.82579867243734 0.0124268018018013 1.31900414039629
6.9454107392977 7 6.75171988192258 6.93053265530507 0.842693105863226 0.130647111767097 0.189239172574507 1.36663262686138 1.32795936133088 1.262 1.39102031933456 1.30318287401106 6.85618590573048 0.018 1.31882591156013
6.9727591142477 7.00297323491641 6.81246469832822 6.96667881899693 0.845336714377278 0.13146259499354 0.192095108472262 1.37070413478799 1.32205353016718 1.26596431322188 1.39397323491641 1.30498215661094 6.88361544265889 0.0168411214953281 1.32012372821774
6.99204569385994 7.00300456938599 6.87512641967917 6.98705026324594 0.847732574087443 0.128911531404624 0.176101135391171 1.37301392967196 1.31999695374267 1.26600609251466 1.393 1.30599695374267 6.90998914775238 0.013119777158776 1.32170646084772
7.0213930669768 7.00593930669768 6.95632081863581 7.01933237367448 0.849385809439693 0.1234724849203 0.170407745006501 1.37553780376 1.31804046220155 1.26991907559691 1.393 1.30404046220155 6.93596394352496 0.011 1.32365714819775
7.04181959720056 7.00897293958008 7.01745879160169 7.03981959720056 0.84800289880016 0.120942009141531 0.131334581702291 1.37471793772318 1.31899097986003 1.27 1.39597293958008 1.30201804027994 6.96374395443227 0.0101104651162794 1.32499834565021
7.06801970376809 7.01200358250329 7.09109045820804 7.06902059939391 0.846479265586826 0.113746641403167 0.126091576301447 1.37421008060632 1.32000089562582 1.273 1.38201970376809 1.30300089562582 6.98892085970692 0.00717220543806522 1.32625042561415
7.08955387654279 7.01591888664414 7.18995188776465 7.09153359820383 0.84567662823795 0.110076043771115 0.127814310123424 1.37429817494949 1.32097972166104 1.273 1.40355387654279 1.30397972166104 7.01436767881379 0.00443403826787506 1.3275330591393
7.11575561591219 7.01897180183602 7.28313525630468 7.12072741774822 0.843807576855546 0.107899926702544 0.132763379035557 1.37273485103303 1.32595300306004 1.27002819816398 1.41093420428405 1.30598120122402 7.04011948065624 0.00243026706231435 1.32881383081632
7.13903286331222 7.02200793252364 7.36606685984211 7.14702606400625 0.839295047838813 0.108321745155201 0.128782873352651 1.36987581842682 1.32700566608831 1.27399660034701 1.41399886678234 1.30700453287065 7.06481505904516 0.000180473372781249 1.33006958892063
7.16741223483658 7.02885812565021 7.4238042019089 7.16953384142212 0.835018570129798 0.109828787643046 0.139899758198053 1.3662647880501 1.33189866117872 1.27106080329277 1.41302026776426 1.31091892894298 7.08993400039864 -0.00311322751322859 1.33106843103969
7.19673683768538 7.029 7.46860071924679 7.19873683768538 0.83105548153966 0.114992993765872 0.143023502277287 1.36069036382228 1.33596370174971 1.271 1.40507259650058 1.30901814912515 7.11584581613784 -0.00690857142857244 1.33165186583155
7.2260333488895 7.03201282649596 7.48904361008626 7.2250333488895 0.828086895987978 0.115625104945392 0.140960840707835 1.35949724230337 1.34100256529919 1.271 1.40198076025606 1.31400641324798 7.14054476998373 -0.00997632058287874 1.33334876055811
7.25147109831416 7.04179657627468 7.5223083593339 7.25047109831416 0.825719228541528 0.119519037357321 0.111091052633411 1.35739373610094 1.34295931525494 1.271 1.38730513558798 1.31889828813734 7.16596571327349 -0.0136049822064046 1.33629524313962
7.29363855714507 7.0519139421774 7.5329139421774 7.27677624966123 0.81896817508808 0.120710361523868 0.102885834234291 1.35346373466646 1.3479569710887 1.27199139421774 1.387 1.31999139421774 7.19327936734085 -0.0168515624999995 1.3387554951545
7.32704873396735 7.05803045872959 7.53901066055536 7.30603502753903 0.823340441651579 0.119574924777502 0.0977662935716822 1.35437103559681 1.34999847706352 1.27199695412704 1.38400152293648 1.32800152293648 7.21719638097277 -0.0191900108577632 1.34101689796099
7.35834864877314 7.07759290548321 7.54585751691912 7.32853184130569 0.823624097129507 0.129160523686773 0.0889631925325557 1.35503615878643 1.34902035472584 1.27004070945168 1.38497964527416 1.32897964527416 7.24656471154344 -0.0191936507936509 1.34403379191798
7.3887439900857 7.11666718711141 7.54897439900857 7.35676105741332 0.826693630978827 0.135953251135663 0.0870746779017533 1.35874816943399 1.34701706732762 1.26801706732762 1.38103413465524 1.33197439900857 7.27263676672127 -0.0142973760932944 1.34564796489135
7.4220397459032 7.16007490574065 7.54900611475434 7.3860397459032 0.83557603831991 0.155436586271144 0.085757704590467 1.36363096069715 1.34900611475434 1.26699847131142 1.38100152868858 1.33700764344292 7.29813775271916 -0.00489828801611548 1.34788755616048
7.44746898659605 7.20799924396948 7.55291830563016 7.41146898659605 0.839439326809785 0.166048404021813 0.0906870650940035 1.37064356284206 1.35291830563016 1.26602042359246 1.38197957640754 1.3418978820377 7.32445095702925 0.00583877349158704 1.34989249261797
7.47078785873408 7.26547425860184 7.55894465880019 7.43776018813417 0.842413067282761 0.187928373562038 0.0965860423301886 1.37232570352338 1.3549815529334 1.25807378826641 1.3849723294001 1.3459631058668 7.35040463275553 0.0143813813813804 1.35116596285049
7.49303057838388 7.32806795196418 7.559 7.46102944585115 0.845943329646245 0.187756545775154 0.0950700226506547 1.37372274072922 1.35900113253274 1.25499433733632 1.38499660240179 1.34700566266368 7.37482551888464 0.018 1.35215414586875
7.51943678208154 7.38674840462564 7.559 7.48645764200444 0.848818671826656 0.184773622764863 0.0950895828015419 1.37608951898657 1.35997914007709 1.25010429961453 1.38206257976872 1.35189570038547 7.40087632509188 0.0177263045793396 1.35270992214682
7.53883914928395 7.44055131116049 7.559 7.51377142266667 0.849306359694321 0.16803239521284 0.0947231323560494 1.3776768779679 1.36099153417284 1.24900846582716 1.382 1.35299153417284 7.42740646746694 0.0157745664739876 1.3540299004594
7.56200904217529 7.51403255183104 7.56300135632629 7.53301039850158 0.849730018084351 0.145000157592198 0.102002192727508 1.37798027126526 1.36200226054382 1.253 1.382 1.35800180843506 7.45187413928957 0.0118583078491331 1.35498850618074
7.58158085016034 7.58449106057724 7.56593712752405 7.5555179776844 0.849769161700321 0.123696244600465 0.106748356163884 1.37856742550481 1.36689521254009 1.253 1.382 1.36191617003207 7.4766981266761 0.00718237082066604 1.35586319953508
7.60480402109876 7.67820756357325 7.566 7.57880402109876 0.84953204499723 0.117390272848579 0.105481758734074 1.37861965916713 1.36799147917821 1.24705112493076 1.382 1.36299147917821 7.49973946102154 0.00177647058823451 1.35842458549796
7.62398506605399 7.76793004625291 7.56899764200853 7.60497956407388 0.84757154055443 0.0991043444481393 0.100773694186644 1.37772070739744 1.37199685601137 1.24400235799148 1.382 1.36399921400284 7.52287012155447 -0.001 1.36162146343089
7.64359289477672 7.83853442119621 7.569 7.62753182899323 0.84433717236184 0.110698790155209 0.100593663947009 1.37585867499621 1.37297964473884 1.244 1.382 1.36497964473884 7.54740292584173 -0.001 1.36490590339256
7.6638308409051 7.90841640112258 7.57296616818102 7.65080546704086 0.84178122946641 0.1391493711875 0.0994100649661468 1.37403522431854 1.37399154204525 1.244 1.37902537386424 1.36599154204526 7.57159917073225 -0.00195965417867385 1.36824518282799
7.69002577940991 7.97503032871754 7.579 7.68102881228166 0.836324753131865 0.1429651576712 0.0924899545069237 1.37125554167852 1.37199545069237 1.24399696712825 1.379 1.36800151643588 7.5960597014858 -0.0059411206077837 1.37110513276656
7.70664693344609 7.99458462758364 7.579 7.69960539620446 0.83294185942803 0.159185448580628 0.0924606230586245 1.36838105974521 1.36906230586245 1.24204153724164 1.379 1.36897923137918 7.62205842483489 -0.0120413943355097 1.37335284017792
7.73671750760626 8.03462334347502 7.579 7.73367984195376 0.827084991852648 0.15635022668613 0.0913802638903058 1.36446662984705 1.36999058358688 1.24695291793438 1.379 1.36701883282625 7.64909793284826 -0.0169050445103842 1.37576005175126
7.76304954414693 8.05103675856062 7.58600479459486 7.76004794594864 0.823345525044794 0.137177864953711 0.0904607511531954 1.36124453416185 1.375 1.2480127855863 1.376 1.36500159819829 7.67621361322268 -0.0225562248995977 1.37835250132276
7.79335177468457 8.07351905863694 7.58893726851786 7.78937268517862 0.820608549383329 0.123639610342537 0.0909201720677984 1.35790151388964 1.375 1.25583271604763 1.376 1.36597908950595 7.70397656171915 -0.0275763052208805 1.38166532908457
7.82373769296266 8.0829213078888 7.59098251286418 7.81279889793804 0.818389060978047 0.117570975000923 0.0907614864065449 1.35781017487136 1.38293005145671 1.25897376929627 1.37401748713582 1.36699125643209 7.73094146902161 -0.0319464285714268 1.38558910200654
7.85297842770833 8.083 7.59799479289511 7.83898065932471 0.820088720539942 0.117200238039081 0.0907799851225575 1.36089770143513 1.38799628063937 1.26299702451149 1.37100223161638 1.36899851225575 7.75719829032176 -0.0343012633624879 1.39110390324078
7.8813878469061 8.09278891272624 7.62345117308823 7.86836673817873 0.823672742057805 0.113666202505826 0.10581576994751 1.36392477403241 1.3919155650905 1.26593667381787 1.3749155650905 1.36704221745475 7.78273292514946 -0.0330715686274509 1.39777709553422
7.90479034647761 8.09597265388838 7.66165361591952 7.89476300036599 0.82974485200824 0.113134193070448 0.149263299074147 1.37035147932114 1.39695442314731 1.26699088462946 1.37995442314731 1.36799088462946 7.80889553420474 -0.0257692307692285 1.40636655155164
7.92501852406191 8.09900463101548 7.69506637788852 7.921035504452 0.833284198787367 0.111390231550774 0.154258391118311 1.376008876113 1.40401698039009 1.27 1.38100308734365 1.36901234937461 7.83406085929447 -0.0144759206798782 1.41773346314625
7.93675747330865 8.10193936832716 7.73713094602268 7.94353515717492 0.835945027283295 0.111536968416358 0.178587363432185 1.38163378929373 1.41477768386627 1.27 1.38295957888478 1.3768383155391 7.85736066306455 0.00086947141316377 1.43383526673815
