# Supplementary material for: Quantifying Spatiotemporal Gait Parameters with HoloLens in Healthy Adults and People with Parkinson’s Disease: Test-Retest Reliability, Concurrent Validity, and Face Validity
Source: Sensors (Basel). 2020 Jun 5;20(11):3216. doi: 10.3390/s20113216 (PMC7313704; doi:10.3390/s20113216)
Supplement: Supplementary file 1 [file sensors-20-03216-s001.zip › Data/HYA_01_SWS1_HoloLens_raw.csv]

Time HoloLens_x_position HoloLens_y_position HoloLens_z_position HoloLens_x_orientation HoloLens_y_orientation HoloLens_z_orientation
178.621 0.033 0.009 0.05 350.709 356.594 357.433
178.6555 0.033 0.009 0.051 350.714 356.604 357.445
178.6871 0.033 0.009 0.052 350.788 356.525 357.43
178.7202 0.032 0.009 0.053 350.882 356.464 357.411
178.7545 0.032 0.009 0.053 350.947 356.408 357.433
178.7868 0.033 0.008 0.054 350.989 356.371 357.418
178.8213 0.033 0.008 0.055 351.035 356.38 357.468
178.8562 0.033 0.008 0.057 351.078 356.545 357.35
178.8872 0.033 0.008 0.058 351.239 356.471 357.518
178.9204 0.034 0.008 0.06 351.362 356.483 357.546
178.9514 0.034 0.008 0.062 351.373 356.511 357.519
178.9878 0.034 0.007 0.064 351.51 356.534 357.606
179.0192 0.035 0.007 0.066 351.763 356.538 357.617
179.0527 0.035 0.007 0.068 351.901 356.574 357.628
179.0858 0.036 0.007 0.071 351.956 356.672 357.607
179.1204 0.037 0.006 0.074 352.057 356.746 357.568
179.1515 0.038 0.006 0.077 352.346 356.68 357.581
179.1873 0.038 0.006 0.08 352.567 356.702 357.466
179.2193 0.039 0.005 0.084 352.626 356.786 357.456
179.2544 0.04 0.004 0.088 352.98 356.864 357.503
179.2862 0.041 0.003 0.092 353.475 356.927 357.432
179.3198 0.042 0.003 0.096 353.795 356.925 357.425
179.3528 0.043 0.002 0.1 354.166 356.839 357.482
179.3856 0.044 0.001 0.104 354.463 356.837 357.542
179.4191 0.046 0 0.109 354.92 356.708 357.679
179.4531 0.047 -0.001 0.114 355.482 356.591 357.806
179.4868 0.048 -0.003 0.12 355.831 356.485 357.865
179.5189 0.049 -0.004 0.126 356.255 356.488 357.886
179.5529 0.051 -0.006 0.133 356.688 356.52 357.693
179.5856 0.053 -0.007 0.139 356.684 356.623 357.656
179.6192 0.055 -0.008 0.146 357.069 356.62 357.842
179.6524 0.056 -0.009 0.153 357.455 356.478 357.942
179.6869 0.058 -0.01 0.161 357.362 356.086 358.007
179.7196 0.058 -0.011 0.168 357.597 355.473 358.18
179.7521 0.059 -0.013 0.176 358.187 354.781 358.312
179.7853 0.059 -0.016 0.185 359.22 353.984 358.711
179.8207 0.059 -0.018 0.195 0.625 353.307 359.015
179.8516 0.059 -0.018 0.204 1.248 352.559 358.827
179.8856 0.058 -0.018 0.214 1.855 351.601 358.954
179.9185 0.057 -0.019 0.224 2.492 350.736 358.817
179.9509 0.056 -0.021 0.234 2.477 350.064 358.487
179.9862 0.054 -0.019 0.244 3.377 349.857 358.327
180.0182 0.053 -0.016 0.254 4.554 349.769 358.514
180.0517 0.052 -0.012 0.265 5.036 349.989 358.279
180.0851 0.049 -0.006 0.277 4.57 350.281 357.834
180.1182 0.046 -0.002 0.289 3.643 350.423 358.052
180.1501 0.043 -0.001 0.301 2.707 350.525 357.936
180.1858 0.039 -0.002 0.314 2.374 350.708 357.678
180.218 0.035 -0.004 0.328 2.101 351.072 357.298
180.2511 0.03 -0.007 0.343 1.529 351.192 357.281
180.2849 0.025 -0.009 0.36 0.915 351.432 356.859
180.3191 0.02 -0.01 0.377 0.116 351.943 356.452
180.3521 0.014 -0.012 0.395 359.175 352.55 356.609
180.3849 0.009 -0.014 0.414 358.316 353.256 356.922
180.4243 0.005 -0.018 0.433 357.989 354.334 357.235
180.452 0.001 -0.018 0.453 357.594 355.605 356.996
180.4858 -0.003 -0.014 0.473 357.322 357.23 356.655
180.5173 -0.006 -0.009 0.493 356.819 358.652 356.868
180.5518 -0.009 -0.002 0.515 355.929 359.86 356.93
180.5861 -0.012 0.005 0.536 355.748 0.786 357.003
180.6188 -0.016 0.005 0.555 356.356 0.368 358.058
180.6509 -0.019 0.006 0.576 355.432 0.009 358.283
180.6866 -0.021 0.005 0.597 354.465 359.896 358.172
180.7178 -0.021 0.004 0.619 354.297 359.757 358.786
180.7522 -0.02 0.003 0.642 354.844 359.595 359.584
180.7855 -0.02 0.002 0.664 355.807 359.361 359.51
180.8186 -0.02 0.003 0.685 356.687 359.069 358.925
180.8501 -0.02 0.002 0.706 356.864 358.641 358.35
180.8873 -0.019 0.002 0.728 355.905 358.268 357.699
180.9185 -0.018 0.001 0.748 355.064 357.836 357.798
180.9515 -0.018 -0.002 0.769 354.115 357.227 357.582
180.9844 -0.017 -0.006 0.789 352.983 356.527 356.879
181.0192 -0.016 -0.01 0.811 351.763 355.237 357.229
181.0506 -0.015 -0.013 0.833 350.601 353.743 357.868
181.0853 -0.012 -0.018 0.856 350.04 352.306 358.386
181.117 -0.008 -0.022 0.88 350.085 351.67 358.363
181.1521 -0.004 -0.024 0.904 351.246 351.4 358.374
181.1848 0.002 -0.019 0.928 353.11 350.912 359.547
181.2186 0.006 -0.014 0.952 354.86 350.088 0.094
181.2501 0.008 -0.003 0.977 354.846 348.371 0.772
181.286 0.009 0.005 1.001 354.221 346.542 1.162
181.3174 0.009 0.007 1.024 353.604 344.984 1.279
181.351 0.009 0.008 1.047 353.103 343.327 1.606
181.3852 0.008 0.008 1.072 352.828 341.723 2.035
181.4186 0.007 0.008 1.096 352.513 340.045 2.266
181.4507 0.005 0.009 1.122 352.488 338.886 1.397
181.4832 0.003 0.01 1.148 353.124 338.642 0.601
181.5193 0.003 0.007 1.174 354.154 338.876 0.185
181.5496 0.002 0.004 1.201 354.771 339.38 0.308
181.5862 0.002 0.001 1.227 354.954 339.702 1.182
181.618 0 -0.003 1.253 354.937 340.006 1.405
181.6522 -0.003 -0.009 1.279 354.746 340.05 1.871
181.6857 -0.006 -0.014 1.306 354.377 340.209 2.383
181.7177 -0.009 -0.02 1.333 353.681 340.999 2.145
181.7521 -0.012 -0.023 1.36 352.849 342.267 1.718
181.7846 -0.017 -0.021 1.389 351.574 343.79 1.505
181.8178 -0.022 -0.02 1.418 350.979 344.687 2.247
181.8513 -0.027 -0.015 1.447 351.958 345.852 1.817
181.8844 -0.032 -0.013 1.475 353.832 347.829 359.717
181.9173 -0.036 -0.007 1.503 354.898 349.41 359.345
181.9489 -0.038 0.008 1.531 354.593 351.321 358.676
181.9856 -0.041 0.008 1.557 355.063 352.12 359.493
182.0176 -0.042 0.01 1.583 353.581 352.686 0.119
182.0505 -0.043 0.008 1.61 353.199 353.964 359.038
182.0845 -0.043 0.004 1.636 354.034 355.077 358.746
182.1168 -0.044 0.001 1.662 355.13 355.523 359.431
182.1497 -0.045 0.001 1.688 355.823 356.139 359.356
182.1846 -0.047 -0.002 1.715 355.984 356.484 358.711
182.2175 -0.049 -0.001 1.743 355.412 356.293 358.334
182.2507 -0.052 0 1.771 354.008 355.743 358.502
182.2835 -0.053 -0.002 1.8 353.588 355.271 358.535
182.3182 -0.054 -0.008 1.828 353.025 355.264 357.764
182.3493 -0.053 -0.015 1.857 352.448 355.04 357.94
182.384 -0.052 -0.021 1.886 351.993 354.56 358.222
182.4166 -0.051 -0.02 1.916 352.192 354.167 358.018
182.4514 -0.048 -0.021 1.946 351.676 353.794 358.694
182.4835 -0.045 -0.022 1.975 352.651 353.339 359.578
182.5171 -0.044 -0.019 2.003 354.499 352.281 359.871
182.5506 -0.044 -0.012 2.031 354.52 350.851 359.802
182.585 -0.044 0 2.06 353.091 349.446 1.146
182.6173 -0.044 0.009 2.089 351.217 349.007 1.422
182.6501 -0.043 0.011 2.119 350.167 349.193 0.881
182.6882 -0.044 0.005 2.148 351.381 348.84 0.962
182.7193 -0.045 0.001 2.176 353.529 348.503 0.295
182.7491 -0.048 0 2.204 354.907 348.13 359.049
182.7849 -0.05 -0.002 2.231 356.117 347.733 358.123
182.8195 -0.052 -0.001 2.257 356.4 347.593 357.997
182.8491 -0.054 0.001 2.285 355.311 347.678 358.519
182.8854 -0.055 0 2.313 353.698 348.108 359.071
182.9167 -0.057 -0.002 2.34 352.86 348.312 359.341
182.9492 -0.06 -0.006 2.367 351.882 348.6 359.271
182.9819 -0.063 -0.012 2.395 350.885 349.079 359.46
183.019 -0.065 -0.015 2.425 350.411 350.457 358.818
183.0495 -0.068 -0.018 2.452 349.618 351.734 358.347
183.0837 -0.071 -0.017 2.483 348.645 353.004 357.835
183.116 -0.074 -0.012 2.514 348.581 354.373 357.073
183.1504 -0.077 -0.009 2.543 350.308 356.215 355.993
183.1842 -0.081 -0.007 2.572 352.565 357.516 355.435
183.2151 -0.086 -0.001 2.6 353.081 358.391 355.285
183.2502 -0.088 0.012 2.63 351.449 359.676 355.036
183.2836 -0.091 0.013 2.657 351.185 -0.001 356.282
183.3168 -0.094 0.011 2.684 351.999 0.274 356.895
183.3483 -0.097 0.009 2.71 352.825 0.7 356.773
183.3835 -0.098 0.009 2.737 353.011 0.673 357.426
183.4153 -0.101 0.01 2.763 353.451 0.362 357.558
183.451 -0.104 0.007 2.79 354.21 359.87 356.79
183.483 -0.106 0.003 2.815 354.557 359.397 356.1
183.5167 -0.108 0.001 2.841 354.33 358.607 356.142
183.5484 -0.109 -0.002 2.867 353.732 357.712 356.143
183.5838 -0.11 -0.007 2.893 353.008 357.195 355.985
183.6152 -0.109 -0.011 2.919 352.222 356.652 356.108
183.6506 -0.109 -0.016 2.945 351.361 355.836 356.705
183.6826 -0.107 -0.018 2.971 351.299 354.876 357.203
183.7179 -0.104 -0.016 2.999 350.28 354.027 357.622
183.7508 -0.1 -0.016 3.026 349.665 353.274 358.37
183.783 -0.096 -0.012 3.054 350.374 352.55 358.871
183.8172 -0.093 -0.007 3.081 351.29 351.452 359.411
183.8477 -0.09 0.003 3.109 350.725 349.847 0.978
183.8832 -0.087 0.012 3.138 350.281 348.453 1.732
183.9159 -0.086 0.015 3.165 350.703 347.418 1.735
183.9484 -0.086 0.014 3.192 350.973 346.092 1.998
183.9823 -0.086 0.01 3.219 351.104 344.682 2.251
184.0161 -0.087 0.009 3.246 351.813 343.88 1.317
184.0497 -0.087 0.008 3.273 352.405 343.723 0.15
184.0842 -0.087 0.005 3.3 353.245 344.069 359.876
184.115 -0.087 0.004 3.329 353.586 344.468 0.35
184.1494 -0.088 0.002 3.358 353.799 344.85 0.788
184.1828 -0.09 -0.002 3.387 353.812 345.028 0.845
184.2149 -0.092 -0.007 3.415 353.946 344.995 0.884
184.2493 -0.095 -0.009 3.444 353.141 344.714 1.237
184.2813 -0.098 -0.015 3.473 352.602 344.886 0.962
184.316 -0.101 -0.019 3.502 352.372 345.302 0.65
184.3498 -0.104 -0.021 3.531 351.971 345.972 0.393
184.3829 -0.108 -0.02 3.561 351.294 346.553 0.308
184.4145 -0.111 -0.013 3.591 350.531 347.133 0.248
184.4498 -0.115 -0.005 3.621 350.687 348.298 359.3
184.4815 -0.118 -0.001 3.65 351.55 349.256 358.927
184.5142 -0.12 0.006 3.678 351.766 350.134 357.985
184.5487 -0.122 0.014 3.706 350.619 350.719 357.614
184.5833 -0.123 0.019 3.735 349.312 350.726 358.601
184.6151 -0.122 0.017 3.763 349.107 351.124 359.154
184.6491 -0.121 0.012 3.791 350.064 352.053 358.608
184.6869 -0.119 0.011 3.819 350.637 352.221 358.733
184.7137 -0.118 0.013 3.847 350.522 351.933 358.763
184.7492 -0.118 0.01 3.875 351.201 351.891 357.554
184.7818 -0.117 0.006 3.903 351.74 351.926 356.557
184.8162 -0.116 0.002 3.932 351.225 351.929 356.06
184.8487 -0.115 -0.002 3.962 350.545 351.98 355.587
184.8816 -0.113 -0.007 3.992 350.217 352.132 355.568
184.9149 -0.111 -0.013 4.022 349.478 352.376 355.669
184.9471 -0.108 -0.017 4.052 348.471 352.514 355.906
184.9817 -0.104 -0.017 4.084 347.818 351.989 356.833
185.0146 -0.1 -0.018 4.115 348.25 351.317 357.63
185.048 -0.097 -0.017 4.146 349.575 350.466 358.202
185.0818 -0.094 -0.01 4.176 350.429 349.598 358.054
185.1137 -0.09 0.004 4.208 349.701 348.511 359.102
185.1487 -0.087 0.014 4.239 348.169 347.243 0.604
185.1811 -0.086 0.017 4.269 347.635 346.021 0.552
185.2137 -0.086 0.015 4.298 348.617 345.035 359.561
185.2468 -0.086 0.007 4.325 350.657 343.673 0.076
185.2814 -0.086 0.003 4.353 351.997 342.468 0.098
185.3133 -0.088 0.004 4.38 352.758 342.05 358.746
185.3484 -0.089 0.002 4.408 353.64 341.462 358.161
185.3828 -0.091 0.001 4.435 354.105 340.585 358.622
185.4146 -0.094 0.001 4.464 353.546 339.788 359.314
185.4482 -0.095 0.001 4.493 352.832 339.473 359.785
185.4813 -0.097 -0.001 4.523 352.102 339.61 0.439
185.5135 -0.098 -0.004 4.554 351.088 339.932 1.061
185.5476 -0.1 -0.009 4.586 350.341 340.701 1.026
185.5807 -0.103 -0.013 4.617 350.294 341.598 0.817
185.6134 -0.106 -0.015 4.648 349.957 342.503 0.822
185.649 -0.108 -0.016 4.679 349.925 343.731 0.55
185.6801 -0.111 -0.017 4.71 349.808 345.023 359.763
185.7153 -0.113 -0.01 4.739 349.833 346.583 358.241
185.7489 -0.115 -0.002 4.768 349.755 348.537 355.833
185.7815 -0.116 0.004 4.798 349.348 350.436 354.775
185.8151 -0.116 0.013 4.828 348.388 352.267 354.843
185.8482 -0.115 0.016 4.859 348.159 353.874 356.14
185.8825 -0.114 0.011 4.889 350.021 355.127 357.614
185.9135 -0.114 0.008 4.917 351.66 356.074 357.702
185.9466 -0.115 0.005 4.946 352.75 356.118 357.809
185.982 -0.116 0.005 4.975 353.361 355.972 357.471
186.0126 -0.117 0.003 5.003 354.081 355.879 356.904
186.047 -0.118 0 5.033 354.002 355.849 356.28
186.0802 -0.119 -0.002 5.063 353.242 355.863 355.938
186.1141 -0.12 -0.007 5.092 353.061 355.673 355.899
186.1474 -0.12 -0.012 5.122 352.796 355.768 355.549
186.1802 -0.119 -0.018 5.152 352.582 356.131 355.487
186.2136 -0.117 -0.022 5.182 351.615 356.744 355.315
186.2472 -0.114 -0.022 5.214 350.42 356.784 355.949
186.2805 -0.111 -0.021 5.246 349.856 356.713 355.925
186.3141 -0.108 -0.023 5.277 350.376 356.206 356.353
186.347 -0.106 -0.018 5.309 350.753 355.376 356.808
186.3804 -0.104 -0.008 5.341 350.394 354.349 357.439
186.4135 -0.102 0 5.373 349.531 353.5 358.177
186.4478 -0.102 0.005 5.404 349.468 352.522 358.74
186.4796 -0.102 0.01 5.435 349.643 351.816 357.941
186.5133 -0.103 0.01 5.464 349.851 350.848 358.3
186.5459 -0.103 0.006 5.493 351.16 349.97 358.799
186.582 -0.104 0.004 5.522 352.338 349.73 358.257
186.6132 -0.105 0.004 5.55 353.141 349.988 357.13
186.6477 -0.106 0.002 5.578 354.293 349.903 356.954
186.6799 -0.108 0 5.605 354.839 349.536 357.646
186.713 -0.111 -0.001 5.633 354.252 349.27 358.387
186.7469 -0.114 -0.003 5.662 353.306 349.222 358.863
186.7784 -0.118 -0.009 5.691 352.786 349.14 359.117
186.813 -0.122 -0.014 5.72 352.144 349.184 359.151
186.8455 -0.127 -0.018 5.75 350.661 349.432 359.611
186.8804 -0.131 -0.021 5.782 349.787 350.249 359.659
186.913 -0.135 -0.021 5.813 350.042 351.726 359.302
186.949 -0.139 -0.022 5.845 350.538 353.125 358.978
186.9796 -0.143 -0.017 5.877 350.832 354.779 358.335
187.0132 -0.147 -0.009 5.909 351.507 356.188 358.133
187.0477 -0.151 -0.003 5.939 352.822 357.313 357.587
187.0791 -0.156 0.001 5.967 354.028 357.578 357.702
187.113 -0.16 0.008 5.996 352.966 356.951 359.021
187.1459 -0.162 0.013 6.024 351.469 355.904 0.183
187.1812 -0.163 0.011 6.052 351.87 355.223 0.086
187.212 -0.164 0.008 6.08 353.096 354.833 359.542
187.2473 -0.163 0.006 6.109 353.945 354.71 359.25
187.2793 -0.161 0.005 6.137 354.323 354.843 359.164
187.3132 -0.16 0.003 6.167 354.309 355.242 358.147
187.3454 -0.16 0 6.196 353.918 355.406 357.123
187.3803 -0.159 -0.002 6.227 353.244 355.285 357.002
187.412 -0.158 -0.007 6.257 352.374 355.104 357.138
187.4463 -0.157 -0.012 6.288 351.563 354.909 356.709
187.4809 -0.155 -0.017 6.321 350.43 354.788 356.123
187.512 -0.152 -0.019 6.352 349.352 354.231 356.615
187.5467 -0.148 -0.019 6.384 348.519 353.58 357.048
187.5787 -0.143 -0.021 6.416 348.969 353.149 357.753
187.6132 -0.139 -0.019 6.448 350.611 352.259 359.123
187.6462 -0.135 -0.012 6.48 352.079 351.625 359.516
187.6796 -0.132 -0.002 6.512 352.404 351.22 359.497
187.7116 -0.13 0.004 6.543 352.874 351.004 359.397
187.7479 -0.128 0.008 6.574 353.802 351.146 358.887
187.7805 -0.127 0.007 6.603 354.819 351.125 358.807
187.8135 -0.127 0.004 6.631 356.474 350.596 359.828
187.8462 -0.129 0.004 6.659 357.62 349.853 359.494
187.8809 -0.131 0.002 6.687 358.628 349.145 358.556
187.9126 -0.134 0.001 6.714 359.337 348.298 358.292
187.9451 -0.137 0.001 6.741 358.907 347.292 358.721
187.9793 -0.139 0.001 6.77 357.73 346.855 358.959
188.012 -0.141 -0.003 6.798 356.823 346.907 359.012
188.046 -0.143 -0.008 6.827 356.147 346.987 359.367
188.0808 -0.146 -0.012 6.858 355.153 347.068 359.889
188.1121 -0.148 -0.015 6.888 353.843 347.179 0.387
188.1449 -0.152 -0.016 6.919 352.838 347.609 0.043
188.1778 -0.155 -0.017 6.951 352.185 348.165 359.567
188.2116 -0.159 -0.018 6.982 352.582 348.547 359.309
188.246 -0.162 -0.015 7.012 353.671 349.09 358.903
188.28 -0.166 -0.01 7.041 354.65 349.986 357.868
188.3124 -0.168 -0.002 7.069 354.595 350.748 357.31
188.3483 -0.169 0.011 7.098 353.779 351.505 357.079
188.3779 -0.17 0.018 7.126 352.964 352.147 357.961
188.4117 -0.169 0.018 7.154 352.96 352.764 359.558
188.4438 -0.168 0.014 7.18 353.866 353.418 0.122
188.4797 -0.166 0.011 7.207 354.296 354.016 0.068
188.5108 -0.165 0.011 7.234 354.758 354.055 0.427
188.5452 -0.164 0.008 7.26 355.438 353.958 0.072
188.5783 -0.163 0.005 7.285 356.075 353.963 358.8
188.6114 -0.162 0.003 7.311 356.099 354.058 357.637
188.6451 -0.161 0.001 7.336 355.396 354.069 357.111
188.6789 -0.16 -0.002 7.361 354.796 353.732 356.869
188.7104 -0.16 -0.006 7.386 353.656 353.531 356.15
188.7454 -0.159 -0.009 7.412 352.094 353.337 356.241
188.782 -0.156 -0.013 7.439 350.976 353.28 356.393
188.8101 -0.154 -0.016 7.464 350.702 353.105 356.78
188.8485 -0.152 -0.019 7.49 350.296 352.504 357.925
188.8792 -0.149 -0.02 7.518 350.125 351.472 359.361
188.9107 -0.148 -0.017 7.543 350.821 350.119 0.05
188.945 -0.146 -0.008 7.569 351.397 348.836 359.882
188.9781 -0.144 0.003 7.595 351.451 348.068 359.739
189.0118 -0.143 0.013 7.622 350.902 347.829 359.039
189.0451 -0.142 0.018 7.646 350.251 347.611 358.319
189.0791 -0.142 0.018 7.672 349.668 346.852 358.939
189.1104 -0.141 0.017 7.698 349.572 345.878 359.94
189.145 -0.14 0.013 7.723 350.515 345.298 359.221
189.1777 -0.14 0.009 7.748 351.951 345.215 357.92
189.2106 -0.138 0.003 7.771 354.39 345.264 358.124
189.2446 -0.135 -0.001 7.794 356.689 345.739 358.063
189.2784 -0.132 -0.001 7.819 356.431 346.739 358.181
189.3099 -0.129 -0.001 7.842 355.494 347.96 358.81
189.3446 -0.126 -0.004 7.867 355.003 349.131 359.18
189.3797 -0.124 -0.011 7.894 354.305 350.453 359.348
189.4103 -0.122 -0.015 7.919 353.86 351.541 359.591
189.444 -0.12 -0.021 7.946 353.864 352.976 359.467
189.4772 -0.117 -0.026 7.974 354.193 354.875 359.082
189.5104 -0.114 -0.031 8.001 354.353 357.113 359.126
189.544 -0.109 -0.034 8.028 354.614 359.556 359.123
189.5783 -0.103 -0.035 8.054 355.748 2.379 358.879
189.6123 -0.095 -0.028 8.081 357.344 6.143 357.926
189.6435 -0.086 -0.02 8.105 357.633 9.786 357.026
189.6788 -0.071 -0.002 8.131 356.848 15.119 355.777
189.7097 -0.052 0.008 8.15 356.583 22.699 354.722
189.7442 -0.032 0.007 8.166 356.41 29.776 356.751
189.7777 -0.01 0.007 8.178 356.148 37.119 356.683
189.8126 0.011 0.003 8.186 357.677 44.661 355.856
189.8455 0.033 -0.002 8.19 358.849 52.134 355.73
189.8783 0.052 -0.008 8.189 0.421 59.15 355.823
189.9145 0.072 -0.011 8.184 1.646 66.688 356.017
189.9437 0.091 -0.014 8.179 1.68 73.474 356.254
189.9792 0.111 -0.015 8.172 1.393 79.785 356.201
190.0107 0.13 -0.016 8.164 0.734 85.485 355.977
190.0444 0.149 -0.019 8.154 0.412 90.507 356.097
190.079 0.168 -0.023 8.143 359.753 95.035 356.291
190.1098 0.188 -0.029 8.133 359.367 98.447 356.472
190.1447 0.209 -0.033 8.122 358.554 101.116 356.515
190.177 0.232 -0.037 8.11 357.865 102.808 356.555
190.209 0.257 -0.039 8.099 357.708 103.866 356.555
190.2448 0.283 -0.039 8.086 357.048 104.661 357.311
190.2776 0.31 -0.037 8.072 356.684 104.879 358.134
190.3106 0.338 -0.029 8.056 355.913 105.943 357.784
190.3428 0.363 -0.022 8.038 356.493 106.778 358.727
190.3774 0.386 -0.018 8.018 357.194 109.116 357.956
190.4104 0.406 -0.018 7.997 357.222 112.626 355.781
190.4454 0.426 -0.018 7.975 357.517 116.976 355.972
190.4776 0.441 -0.023 7.956 358.93 120.508 357.581
190.5107 0.457 -0.03 7.936 1.541 124.127 358.123
190.5433 0.472 -0.035 7.917 3.882 127.781 357.416
190.5773 0.487 -0.036 7.896 4.227 131.959 356.655
190.6102 0.503 -0.034 7.874 3.923 135.613 356.937
190.6431 0.521 -0.034 7.854 3.827 138.458 356.285
190.6787 0.542 -0.036 7.831 3.799 141.469 355.502
190.7096 0.561 -0.039 7.81 3.052 143.861 355.988
190.7447 0.581 -0.043 7.787 2.617 145.972 356.924
190.776 0.6 -0.047 7.763 1.933 148.789 357.706
190.81 0.621 -0.049 7.737 359.746 151.519 358.317
