# Supplementary material for: Quantifying Spatiotemporal Gait Parameters with HoloLens in Healthy Adults and People with Parkinson’s Disease: Test-Retest Reliability, Concurrent Validity, and Face Validity
Source: Sensors (Basel). 2020 Jun 5;20(11):3216. doi: 10.3390/s20113216 (PMC7313704; doi:10.3390/s20113216)
Supplement: Supplementary file 1 [file sensors-20-03216-s001.zip › Data/HYA_01_SWS1_IWW_raw.csv]

IWW_x_SpineBase IWW_x_Head IWW_x_ShoulderLeft IWW_x_ElbowLeft IWW_x_WristLeft IWW_x_HandLeft IWW_x_ShoulderRight IWW_x_ElbowRight IWW_x_WristRight IWW_x_HandRight IWW_x_HipLeft IWW_x_KneeLeft IWW_x_AnkleLeft IWW_x_FootLeft IWW_x_HipRight IWW_x_KneeRight IWW_x_AnkleRight IWW_x_FootRight IWW_x_SpineShoulder IWW_y_SpineBase IWW_y_Head IWW_y_ShoulderLeft IWW_y_ElbowLeft IWW_y_WristLeft IWW_y_HandLeft…
-0.231 -0.269 -0.252 -0.229 -0.158033794227994 -0.149991551443001 -0.224 -0.198 -0.142 -0.137 -0.201 -0.225 -0.269991551443001 -0.235008448556999 -0.194 -0.222991551443001 -0.256 -0.148 -0.256 0.82760966205772 1.54342687403391 1.30759518432251 1.06094377898268 0.819687957313132 0.772881659008658 1.2874274654329 1.03409099074675 0.80995185868254 0.766779938594517 0.83058983102886 0.51344160522583 …
-0.231 -0.269972025278115 -0.252 -0.229 -0.158972025278115 -0.145139873609424 -0.224 -0.198 -0.142 -0.139916075834345 -0.201 -0.222083924165655 -0.27 -0.23305594944377 -0.194 -0.223 -0.255027974721885 -0.14605594944377 -0.256 0.827755803791717 1.54447978730036 1.30763888101112 1.06804298705805 0.826304736441244 0.774444680950547 1.28757580379172 1.03411972025278 0.811242793619893 0.76891789611741…
-0.231 -0.27 -0.252 -0.229 -0.161949290806003 -0.146966193870668 -0.224 -0.198 -0.142 -0.140983096935334 -0.201 -0.222 -0.271966193870669 -0.233 -0.194983096935334 -0.223 -0.255 -0.146 -0.256 0.82743557801134 1.54396929668557 1.30761050709194 1.06452406261508 0.828770953920622 0.772966199750232 1.2869901418388 1.02483956493044 0.811437295509654 0.767377551995405 0.830377437348453 0.51357033806129…
-0.231 -0.27 -0.252 -0.229 -0.162 -0.145012523585326 -0.224 -0.198 -0.142 -0.142987476414674 -0.201 -0.222 -0.270012523585326 -0.233 -0.195 -0.223 -0.255 -0.146 -0.256 0.827360438325486 1.54387056356134 1.30758018785378 1.06332713844364 0.830300607311005 0.77662676874922 1.28568814033046 1.02910213502265 0.811420125235853 0.766246950589856 0.830330250471707 0.513838309315981 0.156063193514258 0.0…
-0.231 -0.27 -0.25297490832681 -0.229 -0.159075275019571 -0.14305018334638 -0.224 -0.198 -0.142 -0.143 -0.20294981665362 -0.222 -0.27 -0.23494981665362 -0.195 -0.223 -0.25694981665362 -0.148924724980429 -0.253075275019571 0.82740874541634 1.54410397799843 1.30758 1.0642071665774 0.832952001565654 0.774690434263112 1.28552401466771 1.02946146883112 0.811293261917515 0.769769168143051 0.83037874541…
-0.231 -0.267048467170065 -0.253 -0.229 -0.159 -0.14693537710658 -0.223016155723355 -0.195048467170065 -0.142 -0.140048467170065 -0.203 -0.222 -0.27196768855329 -0.235 -0.195 -0.223 -0.257 -0.149 -0.253 0.827173877373605 1.54167990463669 1.3074619386868 1.0641709693434 0.834525281743267 0.77403001654848 1.28574628418363 1.01674889350298 0.809774879813967 0.770676590749615 0.83007500827424 0.51392…
-0.231 -0.267 -0.253 -0.22601884431628 -0.16198115568372 -0.14501256287752 -0.22399371856124 -0.195 -0.142 -0.14 -0.203 -0.222 -0.26901884431628 -0.235 -0.195 -0.223 -0.257 -0.14800628143876 -0.253 0.827160062814388 1.54109345479132 1.30746 1.06259992467324 0.835066733651845 0.77398025125755 1.28639591706481 1.0248772987288 0.813744748616184 0.77072974874245 0.830010376886326 0.513810690958264 0.…
-0.231 -0.267 -0.252995813136138 -0.228996859852103 -0.161996859852103 -0.146995813136138 -0.226995813136138 -0.197998953284034 -0.142 -0.145993719704207 -0.203 -0.224996859852103 -0.271997906568069 -0.237 -0.195 -0.225996859852103 -0.257 -0.148 -0.253 0.827139905795563 1.54201029308047 1.30748898468551 1.0609614929413 0.835680565226621 0.773659298700303 1.28757165381123 1.02944001046716 0.813599…
-0.231 -0.267 -0.249064485566101 -0.226048364174576 -0.159048364174576 -0.143064485566101 -0.223064485566101 -0.197016121391525 -0.142 -0.140096728349151 -0.203 -0.222048364174576 -0.27003224278305 -0.237 -0.195 -0.223048364174576 -0.257 -0.148 -0.253 0.827051450925237 1.54228548601037 1.30653563774978 1.07175298712105 0.836211294448576 0.773000801332322 1.28912452820139 1.02944983878608 0.813216…
-0.231 -0.266007673503821 -0.249 -0.226 -0.159 -0.142007673503821 -0.223992326496179 -0.194023020511462 -0.142 -0.14 -0.203 -0.222 -0.27 -0.235015347007641 -0.195 -0.223 -0.258984652992359 -0.150976979488538 -0.253 0.826901151025573 1.54264723753862 1.30634138123069 1.07422227420617 0.837400868530453 0.771005347007641 1.2894873910087 1.01871302731134 0.811155884152909 0.766021534700764 0.82980115…
-0.231 -0.263082069496798 -0.249 -0.223082069496798 -0.159 -0.140054712997865 -0.224 -0.194 -0.142 -0.137082069496798 -0.203 -0.222 -0.267082069496798 -0.235 -0.195 -0.223 -0.259 -0.151 -0.253 0.826880547129979 1.54490653292248 1.30614547129979 1.06938650892967 0.837244650604819 0.769589393358463 1.28853680936895 1.02468956901165 0.812686503166697 0.76644796314047 0.829770820694968 0.513635197734…
-0.231 -0.263 -0.249 -0.223 -0.159 -0.146885221285644 -0.224 -0.194 -0.142 -0.142901618244838 -0.201032793918387 -0.222 -0.267 -0.235 -0.195 -0.223 -0.259 -0.149032793918387 -0.251032793918387 0.826968524273673 1.54504868824326 1.30590393527021 1.06853196978021 0.837564589003466 0.767179516671657 1.28850016396959 1.01812231917048 0.810536565219002 0.764768202769813 0.829848688243265 0.51333491908…
-0.231 -0.263 -0.249 -0.225975966483128 -0.159 -0.149975966483128 -0.221024033516872 -0.194 -0.142 -0.138040055861454 -0.202983977655419 -0.222 -0.269975966483128 -0.235 -0.195 -0.222008011172291 -0.258008011172291 -0.149 -0.251 0.826940240335169 1.54529799720693 1.30585040055861 1.06944254960977 0.837609679553108 0.771693228719185 1.28785520726199 1.02462656548082 0.812702215197515 0.76428368513…
-0.231 -0.260088955074973 -0.249 -0.223088955074973 -0.159 -0.15 -0.220029651691658 -0.191088955074973 -0.142 -0.142851741541712 -0.201059303383315 -0.222 -0.27 -0.235970348308342 -0.195 -0.222 -0.258970348308342 -0.146088955074973 -0.251 0.826833261686082 1.54436846562399 1.30594703483083 1.0678101113589 0.837551779101499 0.77345721998885 1.28765593033833 1.01951774699962 0.810672565069398 0.762…
-0.231 -0.258032634387316 -0.249 -0.221032634387316 -0.159 -0.152951048419026 -0.22 -0.193951048419026 -0.142 -0.141032634387316 -0.201 -0.222 -0.27 -0.236 -0.194016317193658 -0.222 -0.256048951580974 -0.147967365612684 -0.249032634387316 0.826761142203556 1.54491053602768 1.30540897445651 1.06713044300394 0.83749097903162 0.783376338547609 1.28802379946641 1.02700321540528 0.813236433092933 0.76…
-0.231 -0.255018836882378 -0.245025115843171 -0.221 -0.159 -0.149025115843171 -0.22 -0.191018836882378 -0.136037673764756 -0.132056510647135 -0.201 -0.220012557921585 -0.267018836882378 -0.235006278960793 -0.194 -0.222 -0.256993721039207 -0.148 -0.249 0.826571193002551 1.5455460442547 1.30550930931431 1.06918693976155 0.837360816264903 0.781959983547661 1.28881503962097 1.03027015848389 0.8058966…
-0.231 -0.251100162169003 -0.245 -0.222949918915498 -0.159 -0.149974959457749 -0.219025040542251 -0.190025040542251 -0.138924878373248 -0.140774635119743 -0.201 -0.22 -0.267 -0.235974959457749 -0.194 -0.222 -0.256025040542251 -0.148 -0.249 0.826657746351197 1.54509176905486 1.3058122374319 1.0808507655201 0.837545242296972 0.781852504054225 1.28928798053972 1.03051424067528 0.805674507297605 0.76…
-0.230016169741898 -0.251 -0.242048509225695 -0.220048509225695 -0.159 -0.149016169741898 -0.219 -0.19 -0.136048509225695 -0.13509701845139 -0.199032339483797 -0.22 -0.267 -0.235016169741898 -0.194 -0.222 -0.256 -0.148983830258102 -0.246048509225695 0.826719029815486 1.54556207682647 1.30605611926194 1.08211415365294 0.837382748856123 0.780748110110926 1.28939838302581 1.03160221328391 0.80965451…
-0.23 -0.247025764290498 -0.242 -0.216025764290498 -0.159 -0.149 -0.219 -0.19 -0.136 -0.139967794636877 -0.197012882145249 -0.22 -0.268987117854751 -0.160483080446838 -0.194 -0.222 -0.256 -0.146019323217874 -0.245006441072625 0.827465169195532 1.54752731108693 1.30572218996469 1.07074381469228 0.837081932321787 0.781753365695197 1.29058233512358 1.03242478273117 0.809690193232179 0.76951660256894…
-0.226999646395295 -0.246999292790589 -0.241999115988237 -0.210998762383531 -0.157999469592942 -0.145 -0.213999469592942 -0.183999823197647 -0.134 -0.134999469592942 -0.197 -0.221999646395295 -0.269 -0.16 -0.189999469592942 -0.221999469592942 -0.256000176802353 -0.146000353604705 -0.241 0.827550035360471 1.54719006718489 1.30568997878372 1.06186898161845 0.837359697667977 0.77711006541687 1.29092…
-0.22503517581028 -0.24307035162056 -0.2370879395257 -0.20412311533598 -0.15505276371542 -0.145 -0.21105276371542 -0.18301758790514 -0.134 -0.13205276371542 -0.197 -0.22003517581028 -0.269 -0.16 -0.18705276371542 -0.21905276371542 -0.25698241209486 -0.14796482418972 -0.241 0.827746482418972 1.54756331659605 1.30557211054862 1.05621130633361 0.835680075317789 0.777473492475098 1.29149962313597 1.0…
-0.225 -0.240024047756152 -0.233032063674869 -0.204 -0.155 -0.145 -0.207032063674869 -0.183 -0.134 -0.129024047756152 -0.196008015918717 -0.22 -0.268008015918717 -0.158016031837434 -0.187 -0.219 -0.256008015918717 -0.148 -0.238024047756152 0.827710320636749 1.54927621261981 1.30472681353091 1.05595128254699 0.835927755542759 0.776587214326846 1.29219446901609 1.02092222512445 0.809764349060105 0.…
-0.221998621205738 -0.237997587110041 -0.229997931808607 -0.204 -0.152998965904303 -0.139997931808607 -0.206998965904303 -0.180999655301434 -0.132998965904303 -0.13099689771291 -0.195998276507172 -0.219999310602869 -0.268 -0.159999310602869 -0.186998621205738 -0.218999655301434 -0.255998965904303 -0.148 -0.232998621205738 0.827760048257799 1.54865071697302 1.30541061701043 1.05290034814555 0.8358…
-0.218070432424812 -0.23112325674342 -0.224105648637217 -0.204 -0.150052824318609 -0.134105648637217 -0.204052824318609 -0.180017608106203 -0.130052824318609 -0.122158472955826 -0.191088040531014 -0.218035216212406 -0.268 -0.158035216212406 -0.183070432424812 -0.218017608106203 -0.253052824318609 -0.148 -0.229070432424812 0.827897534865132 1.5506933751391 1.3071684814899 1.05389221581274 0.837323…
-0.217008031142781 -0.231 -0.224 -0.205983937714437 -0.149008031142781 -0.139951813143311 -0.200032124571126 -0.18 -0.13 -0.132911657429404 -0.188024093428344 -0.218 -0.268 -0.158 -0.181016062285563 -0.218 -0.253 -0.148 -0.226024093428344 0.828118233148588 1.55063080311428 1.30723967875429 1.0797309493534 0.837726948165743 0.781237274320403 1.29114935750858 1.03419879532858 0.810949919688572 0.76…
-0.211998318479906 -0.220996636959812 -0.216999159239953 -0.197998318479906 -0.144995796199765 -0.126997477719859 -0.198997477719859 -0.173999159239953 -0.123 -0.118003363040188 -0.183996636959812 -0.211999159239953 -0.265 -0.158063057003531 -0.174 -0.214995796199765 -0.253 -0.145002522280141 -0.219998318479906 0.828100159744409 1.55244963006558 1.30729947032117 1.07358702370943 0.837418965865142…
-0.210031628311277 -0.217063256622553 -0.216015814155638 -0.196031628311277 -0.140079070778192 -0.124047442466915 -0.196047442466915 -0.173015814155638 -0.123 -0.121936743377447 -0.180063256622553 -0.211015814155638 -0.265 -0.231813938327126 -0.174 -0.210079070778192 -0.253 -0.147952557533085 -0.218031628311277 0.828286995310429 1.55201695822848 1.30667996291805 1.07010598211096 0.836209451411435…
-0.202049171568229 -0.214018439338086 -0.208049171568229 -0.187055318014257 -0.1330430251222 -0.1170430251222 -0.184073757352343 -0.161073757352343 -0.118030732230143 -0.109079903798372 -0.1730430251222 -0.2040430251222 -0.265 -0.233 -0.1670430251222 -0.206024585784114 -0.253 -0.145018439338086 -0.206073757352343 0.826809158204583 1.55087700694847 1.30480155531853 1.0827116942776 0.83414266167881…
-0.198100596730341 -0.205226342643268 -0.206050298365171 -0.180176044278098 -0.129100596730341 -0.116025149182585 -0.183025149182585 -0.156125745912927 -0.114100596730341 -0.108025149182585 -0.171050298365171 -0.204 -0.263050298365171 -0.233 -0.162125745912927 -0.203075447547756 -0.250075447547756 -0.142075447547756 -0.205025149182585 0.825854394707108 1.54846211848099 1.30310350808587 1.05267685…
-0.198 -0.198112220949742 -0.201080157821244 -0.18 -0.127032063128498 -0.114032063128498 -0.176112220949742 -0.151080157821244 -0.113016031564249 -0.107016031564249 -0.168048094692746 -0.199080157821244 -0.264967936871502 -0.232016031564249 -0.162 -0.199064126256995 -0.25 -0.142 -0.200080157821244 0.825810320631285 1.54905925885195 1.30440803675698 1.05271669380167 0.832938457273741 0.77777450981…
-0.194032046028902 -0.197008011507225 -0.201 -0.175040057536127 -0.124024034521676 -0.110032046028902 -0.175008011507225 -0.152983976985549 -0.111016023014451 -0.105016023014451 -0.164032046028902 -0.195032046028902 -0.262024034521676 -0.225056080550578 -0.158032046028902 -0.195032046028902 -0.248016023014451 -0.142 -0.2 0.825968718158844 1.54954615447653 1.30466807723827 1.05684675224501 0.83369…
-0.189139087333086 -0.188250357199555 -0.193222539732938 -0.174027817466617 -0.120111269866469 -0.0983338095994073 -0.173055634933235 -0.146194722266321 -0.109055634933235 -0.0962503571995555 -0.160111269866469 -0.189166904799704 -0.260055634933235 -0.225972182533383 -0.154111269866469 -0.190139087333086 -0.248 -0.139083452399852 -0.193194722266321 0.825454743257307 1.55055134800938 1.30339644088…
-0.184085188501208 -0.181119263901692 -0.185136301601933 -0.167119263901692 -0.113119263901692 -0.0940681508009666 -0.169068150800967 -0.138136301601933 -0.101136301601933 -0.098948886899275 -0.151153339302175 -0.179170377002417 -0.258034075400483 -0.228948886899275 -0.150068150800967 -0.187051113100725 -0.247017037700242 -0.137034075400483 -0.186119263901692 0.82608875511784 1.54901708994338 1.3…
-0.177056198265444 -0.172072254912713 -0.181032113294539 -0.160056198265444 -0.107048169941809 -0.0880481699418088 -0.163048169941809 -0.138 -0.101 -0.0970160566472696 -0.147032113294539 -0.175032113294539 -0.258991971676365 -0.228008028323635 -0.141072254912713 -0.183032113294539 -0.247 -0.137 -0.180048169941809 0.826000802832363 1.54978357734109 1.30175991971676 1.06474454073993 0.8356467083873…
-0.169001064328369 -0.162001330410462 -0.172001197369416 -0.149001463451508 -0.0970013304104619 -0.0750017295336004 -0.153001330410462 -0.133000665205231 -0.0880017295336004 -0.0820019956156928 -0.13900106432837 -0.160001995615693 -0.256000399123139 -0.213001995615693 -0.131001330410462 -0.173001330410462 -0.244000399123139 -0.135000266082092 -0.169001463451508 0.824230235482652 1.54948004124272 …
-0.164090658056471 -0.158072526445177 -0.168072526445177 -0.145072526445177 -0.0920906580564706 -0.0769637367774118 -0.149072526445176 -0.124163184501647 -0.0742538425581178 -0.0810181316112941 -0.135072526445177 -0.147235710946824 -0.252072526445177 -0.210054394833882 -0.125108789667765 -0.169072526445177 -0.241054394833882 -0.135981868388706 -0.163108789667765 0.822295719274249 1.54651475746611…
-0.161024665722944 -0.156016443815296 -0.168 -0.142024665722944 -0.0880328876305916 -0.0750164438152958 -0.146024665722944 -0.123008221907648 -0.0829260028311688 -0.0819917780923521 -0.134008221907648 -0.137082219076479 -0.249024665722944 -0.21 -0.122024665722944 -0.161065775261183 -0.241 -0.136 -0.160024665722944 0.822101315505224 1.54597402873475 1.30406024665723 1.07046490325584 0.833035313512…
-0.154999443051254 -0.144999566817642 -0.158999504934448 -0.13899969058403 -0.081999566817642 -0.064999319284866 -0.141999257401672 -0.11499969058403 -0.073999814350418 -0.071999566817642 -0.125999443051254 -0.107999009868896 -0.244999443051254 -0.208999257401672 -0.119999443051254 -0.14799969058403 -0.240999814350418 -0.131999814350418 -0.158999257401672 0.822740037129916 1.5423999863857 1.30374…
-0.146158986765769 -0.138123656373376 -0.151141321569573 -0.134088325980983 -0.0751236563733763 -0.0541943171581627 -0.130211982354359 -0.110088325980983 -0.0710529955885898 -0.0651236563733763 -0.11715898676577 -0.0922826431391458 -0.236158986765769 -0.197211982354359 -0.111158986765769 -0.143088325980983 -0.23805299558859 -0.12905299558859 -0.147211982354359 0.823329400882282 1.54218388634316 1…
-0.137056402036481 -0.122100270287077 -0.132119070965904 -0.116112804072962 -0.0610877365011924 -0.0361128040729616 -0.122050135143538 -0.101056402036481 -0.0541065371800193 -0.049100270287077 -0.10408146960825 -0.0721253378588462 -0.222087736501192 -0.179112804072962 -0.102056402036481 -0.128094003394135 -0.234025067571769 -0.201542516815211 -0.131100270287077 0.824015738512799 1.54273649053995 …
-0.132126519335391 -0.117126519335391 -0.130050607734156 -0.116 -0.0580759116012346 -0.036 -0.117126519335391 -0.0980759116012346 -0.0510759116012346 -0.0548481767975308 -0.104 -0.0603036464049384 -0.214202430936626 -0.174126519335391 -0.101025303867078 -0.127025303867078 -0.232050607734156 -0.124999005499178 -0.131 0.822791882872519 1.54119998010998 1.30012731823144 1.05323227734804 0.8392384000…
-0.125116389682909 -0.103232779365818 -0.122133016780467 -0.109116389682909 -0.048166270975584 -0.0232161522682591 -0.103232779365818 -0.0852161522682591 -0.041166270975584 -0.045166270975584 -0.0961330167804672 -0.0413159148536095 NaN -0.14351544002431 -0.0891995251707007 -0.123066508390234 -0.223149643878026 -0.114149643878026 -0.119199525170701 0.822297814735853 1.54125833729024 1.302007410888…
-0.12102519795146 -0.0990251979514596 -0.119018898463595 -0.106018898463595 -0.0450188984635947 -0.0190251979514596 -0.0990251979514596 -0.0820188984635947 -0.0370251979514596 -0.0370503959029192 -0.0930188984635947 -0.0260944923179735 NaN -0.117163786684487 -0.0850251979514596 -0.117037796927189 -0.207100791805838 -0.101081893342244 -0.111050395902919 0.824009101885994 1.54121031497439 1.3040770…
-0.115000072450862 -0.0890001207514362 -0.112000084526005 -0.0990000845260053 -0.0370000966011489 -0.0130000724508617 -0.0910000966011489 -0.0780000483005745 -0.029000096601149 -0.0340000362254309 -0.0850000966011489 -0.018000096601149 -0.0810008694103406 -0.0910003139537341 -0.0790000724508617 -0.111000072450862 -0.205000024150287 NaN -0.103000096601149 0.825939976815724 1.54523995133717 1.30732…
-0.105178228013134 -0.0742673420197003 -0.10316040521182 -0.0881960508144469 -0.023249519218387 -0.00121387361576025 -0.0782316964170736 -0.0652316964170736 -0.0250712912052534 -0.0271247596091935 -0.0751782280131335 0.00262572117241956 -0.0456416208472807 0.00525336547129128 -0.0691782280131335 -0.106089114006567 NaN NaN -0.0941604052118202 0.828022215661216 1.54726328502929 1.30637728811727 1.0…
-0.0930968276724156 -0.0611048966451169 -0.0881210345905195 -0.0810564828089091 -0.0140726207543117 0.0109031723275844 -0.0700645517816104 -0.0530968276724156 -0.0130968276724156 -0.00815331048132474 -0.065080689727013 0.0168870343821818 0.0055884823922336 0.111152757866363 -0.059080689727013 -0.0911210345905195 NaN NaN -0.0781291035632208 0.834547228918534 1.55435262960409 1.31124030065431 1.076…
-0.0832738102241308 -0.0522464292017177 -0.0753559532913701 -0.0722464292017178 -0.0081642861344785 0.0178083328431084 -0.0534654773810224 -0.0432738102241308 -0.00619166715689158 -0.008 -0.0562464292017178 0.0354797605741514 0.0273976175069122 0.111027381022413 -0.0444107153361962 -0.0832190481793047 NaN -0.0395476204482617 -0.0692464292017178 0.83561152373669 1.55307751200071 1.31217480945938 1…
-0.0731818841083949 -0.0421818841083949 -0.0622364493409133 -0.0562910145734318 0.000836304302444612 0.0278181158916051 -0.0363092029842713 -0.0302364493409133 0.00381811589160512 0.0077089854265682 -0.0471636956975554 0.0477817390699261 0.0859268837604702 0.174817753295433 -0.0312364493409133 -0.0771091304650369 NaN -0.0468544927132841 -0.0562364493409133 0.835541818841084 1.55284363768217 1.310…
-0.0601045303207622 -0.0211688566720005 -0.0421608158780957 -0.0460804079390478 0.0138954696792378 0.0408954696792378 -0.0231045303207622 -0.0141286527024766 0.0149115512670474 0.0238713472975234 -0.0341045303207622 0.0648633065036187 0.117750735388952 0.211710531419428 -0.0210804079390478 -0.0522010198476196 NaN -0.0400562855573335 -0.0351688566720005 0.833962784862309 1.54861425378203 1.3084028…
-0.0509979892623069 -0.0149979892623069 -0.0309989946311535 -0.0319987204396499 0.0230010053688465 0.0500011881631823 -0.0079991774254892 -0.00299881183681773 0.0220011881631823 0.0240019193405252 -0.0229984462481463 0.0840010967660144 0.143001827943357 0.233002924709372 -0.0169973494821319 -0.0309989946311535 NaN -0.00899881183681773 -0.0239987204396499 0.830470240374552 1.54708992962418 1.30670…
-0.0293771538527171 0.00662284614728294 -0.0201885769263585 -0.0182400069971836 0.0338114230736415 0.0627771363597581 0.000845709787524841 0.0097771363597581 0.0347771363597581 0.0446399895042246 -0.00629143706800863 0.0957942797166998 0.162657132861166 0.264451412577866 0.0115028426486912 -0.0201885769263585 NaN 0.0037771363597581 -0.0102400069971836 0.833054912971243 1.54633320038485 1.30484257…
-0.0150908959461209 0.0169350743241994 -0.00112335878402122 0.00783119324291832 0.0528766412159788 0.078896118918719 0.0268311932429183 0.0268896263511389 0.0538766412159788 0.0579155966214592 0.00989611891871897 0.111896118918719 0.172935074324199 0.27195455202694 0.0259091040538791 -0.0259610445945196 NaN -0.011896118918719 0.00589611891871897 0.83241447987163 1.54232610012167 1.3053862343108 1…
0.00547597219646185 0.047226435147158 0.0263012962619491 0.0236007407211138 0.0744510184915315 0.10337615737674 0.044550833311253 0.0543012962619491 0.0774011110816707 0.0804260647866011 0.0353512036718099 0.133451018491531 0.192500925901392 0.286625694426044 0.0445258796063226 -0.0220998148197216 NaN -0.00614972222958233 0.0274510184915315 0.828851081022996 1.53940411250364 1.30060252269121 1.06…
0.0355030711807813 0.0578343570602604 0.0486355855325729 0.0485858926506511 0.0956521498265469 0.124652149826547 0.0607349712964167 0.0707349712964167 0.0966852784144948 0.103619021238599 0.060585892650651 0.150718407002443 0.200867485648208 0.302734971296417 0.0725361997687292 -0.00626502870358333 NaN 0.0353042996530938 0.051602456944625 0.829173042996531 1.54235898197456 1.30161095106193 1.0546…
0.0489112241352543 0.069918053047927 0.0678702506592178 0.0629043952225815 0.109904395222582 0.134931710873273 0.0709317108732725 0.0799385397859453 0.103952197611291 0.112938539785945 0.0788770795718906 0.156959026523964 0.203979513261982 0.297040973476036 0.0829317108732725 0.00393171087327253 NaN 0.0350068289126728 0.0589521976112908 0.826865911366527 1.54302576607414 1.3006268972018 1.0551561…
0.0985625790695695 0.113731687414326 0.101041719379713 0.113534394345443 0.15956257906957 0.169013534655587 0.103069904103839 0.103323566620974 0.146759872138452 0.146041719379713 0.129534394345443 0.193928980483209 0.223436305517478 0.310605413862235 0.129647133241948 0.0535625790695695 NaN 0.0709571652073347 0.104675317966074 0.824430179963074 1.53620785676337 1.29419630102647 1.04672464340541 …
0.11770969918382 0.128774210476305 0.127580676598851 0.125822593945668 0.182645187891336 0.199516165306367 0.116790338299426 0.127612932245093 0.167677443537578 0.169629060068215 0.151661315714457 0.216645187891336 0.236790338299426 0.317887105238152 0.14870969918382 0.0815645487757301 NaN 0.0985645487757301 0.117806466122547 0.823946773685711 1.54092936088439 1.29608597029321 1.0471096781932 0.8…
0.144826432913416 0.138935715893858 0.144890717019558 0.159781434039116 0.217775005628502 0.233781434039116 0.14283286132403 0.1349550011257 0.187871431787715 0.192852146555873 0.174852146555873 0.226935715893858 0.239980714768157 0.318 0.176820004502802 0.104852146555873 NaN 0.00461069900835157 0.13687786019833 0.826185471792012 1.5400362998424 1.29107265632592 1.04940521465559 0.8301096556505 0…
0.167409734213894 0.154589380322709 0.168384070484063 0.184358406754232 0.236512389133217 0.255435397943725 0.153717698971862 0.159358406754232 0.211384070484063 0.217358406754232 0.199358406754232 0.235769026431524 0.243897345080677 0.319948672540339 0.201358406754232 0.152742477238296 NaN 0.040050441996264 0.155512389133217 0.829610176945592 1.54829237157104 1.30054952199685 1.04600007969171 0.…
0.203396803184371 0.195313025848867 0.198497335986976 0.223346536783069 0.280262759447565 0.290413558651472 0.180547602388279 0.191463825052775 0.247396803184371 0.256346536783069 0.23736329225017 0.274346536783069 0.246949733598698 0.322949733598698 0.234447069585674 0.209061693842355 NaN 0.0960616938423555 0.194346536783069 0.832856214950606 1.55112543045751 1.30829232334069 1.0740602909769 0.8…
0.216895969891098 0.205919976839306 0.222807944414334 0.233919976839306 0.304807944414334 0.312823949046473 0.196871962942889 0.201919976839306 0.262879965258959 0.275847955994681 0.250895969891098 0.279959988419653 0.249975993051792 0.323 0.243927979155375 0.250671905041154 NaN 0.127751928201848 0.202935981471445 0.832453681065392 1.54989032298773 1.30713040301089 1.07417296085695 0.829884273073…
0.249003530200035 0.224008146615465 0.255003801753884 0.275004073307733 0.337005159523128 0.349005431076977 0.221003801753884 0.22400461641543 0.295004344861581 0.305006788846221 NaN 0.291002715538488 0.258 0.327 0.26900461641543 0.303008689723163 NaN NaN 0.233003530200035 0.829119961982461 1.55032069789339 1.30622007875062 1.07986974745492 0.824973391707572 0.778091651047401 1.3051296334023 1.03…
0.261794110036472 0.253524869314935 0.26877827234697 0.289762434657468 0.355699083899459 0.368683246209957 0.23477827234697 0.240730759278463 0.310746596967966 0.329604057762446 NaN 0.300841623104978 0.258 0.327 0.285730759278463 0.334493193935931 NaN NaN 0.245794110036472 0.82898221727653 1.55284929713798 1.30650540707004 1.07895472905124 0.837262187258118 0.784073706847827 1.30380138088083 1.03…
0.270937828729162 0.262937828729162 0.289854933701379 0.300924012891198 0.367917104972216 0.384889473296289 0.243937828729162 0.25093092081018 0.321924012891198 0.33993092081018 NaN 0.298020723756946 0.258993092081018 0.321041447513892 0.29096546040509 0.365785854511559 NaN NaN 0.257917104972216 0.831899690718193 1.5530886184162 1.31284592747689 1.08289250648245 0.839813628232013 0.78749685847141…
0.31974289584499 0.315642327512589 0.333868606260491 0.351692611678789 0.422592043346388 0.43276803792809 0.294692611678789 NaN NaN NaN 0.354944032509791 0.315547442504196 0.264849147501399 0.318075426249301 0.340717753761889 0.423516617097088 0.216189770016785 0.247547442504196 0.30576803792809 0.830574696074678 1.55317773721252 1.31517116752555 1.08638074560499 0.844441077946936 0.7845759290909…
0.326901381793562 0.329786327219383 0.348769890851643 0.374638399909726 0.437769890851644 0.459572654438766 0.308786327219383 0.317802763587123 0.406720581748424 0.419441163496848 0.364852072690342 0.328786327219383 0.273852072690342 0.321934254529041 0.344950690896781 0.437786327219383 0.262260363451711 0.310948072464656 0.326671272645205 0.831897317812519 1.54932443056154 1.31441364218522 1.074…
0.33792955961113 0.344903944924268 0.353967981641423 0.390897541252552 0.454891137580837 0.469935963282845 0.325891137580837 0.323961577969707 0.413955174297992 0.428942366954561 0.373942366954561 0.333967981641423 0.274993596328285 0.322 0.359903944924268 0.453897541252552 0.344474898919329 0.390494109934476 0.338923155939414 0.833867448803438 1.55588728750966 1.317877587149 1.07826355283582 0.8…
0.353552790364614 0.358608691569037 0.377329185546921 0.406552790364614 0.474440987955767 0.491385086751344 0.347385086751344 0.350245333740286 0.426636642171249 0.444552790364614 0.380804345784519 0.344692543375672 0.277916148193365 0.324916148193365 0.385273284342498 0.483161481933651 0.423736001220858 0.471680100016435 0.353580740966826 0.834609037048341 1.55503571455403 1.31506161575846 1.078…
0.371672663103105 0.392381696972532 0.405490809271497 0.431545365420979 0.499545365420979 0.51556355080414 0.381381696972532 0.369654477719944 0.451545365420979 0.467581736187301 0.403581736187301 0.348927258467357 0.281927258467357 0.327945443850518 0.403672663103105 0.509527180037818 0.510436057048169 0.615381304824841 0.386399882355693 0.832636916327817 1.55435218420672 1.31518618106954 1.0805…
0.379935915113728 0.404903872670593 0.418895862059809 0.446879840838241 0.515871830227457 0.533855809005889 0.393903872670593 0.377935915113728 0.465887851449025 0.482879840838241 0.415903872670593 0.363879840838241 0.282 0.328 0.406975968167648 0.525871830227457 0.575487320909827 0.681487320909827 0.397911883281377 0.832213124138206 1.5529512148551 1.31343417878109 1.07708803713774 0.85170846472…
0.41200149403271 0.442002183586268 0.447002183586268 0.466001953735082 0.53800264328864 0.559000689553558 0.435001379107117 0.418001723883896 0.49100114925593 0.505001723883896 0.444001379107117 0.374000804479151 0.286000344776779 0.331 0.441001838809489 0.554001034330337 0.65700528657728 0.762006091056431 0.426001838809489 0.828639628790335 1.54779030110505 1.31290965982024 1.08358993449241 0.84…
0.424771004371199 0.460665314080983 0.465665314080983 0.482700544177722 0.560594853887506 0.564894309709784 0.446788619419568 0.43273577427446 0.500823849516307 0.51973577427446 0.455788619419568 0.380876694661415 0.288947154854892 0.331 0.456718159226091 0.562841464564676 0.702189707775012 0.814066402436427 0.441718159226091 0.825466896606233 1.55036384857327 1.31000214054317 1.08303004057757 0.…
0.442865562626635 0.469932781313318 0.475925312570353 0.500865562626635 0.569932781313318 0.578895437598494 0.462880500112565 0.455828218911812 0.514895437598494 0.5368730313696 0.468902906341459 0.392910375084424 0.288007468742965 0.331 0.478835687654776 0.587813281425882 0.718880500112565 0.838820750168847 0.457880500112565 0.824655676244653 1.54862344373734 1.3075381490454 1.07900024840901 0.8…
0.488679334735457 0.510819831040196 0.520707433996405 0.533072724388725 0.592353716998202 0.602325617737255 0.514510739169771 0.509454540647875 0.565538838430718 0.570044625127777 0.520510739169771 0.417297518476307 0.290915702217157 0.333915702217157 0.520791731779248 0.638538838430718 0.728719007390523 0.845803305173366 0.504651235474509 0.816301372651541 1.53508114171239 1.29734419926212 1.078…
0.495891284701419 0.516909403917849 0.522 0.542836927052128 0.600855046268558 0.607909403917849 0.516 0.517873165484989 0.56798188078357 0.580818807835698 0.527891284701419 0.426836927052128 0.29198188078357 0.336945642350709 0.527891284701419 0.643927523134279 0.73096376156714 0.846 0.509927523134279 0.815745798149258 1.53582898170894 1.29635286464367 1.07553671314743 0.843919472779776 0.7843961…
0.538710703044388 0.557724158716742 0.560737614389096 0.570811620587043 0.619872171112637 0.631838531931752 0.56268379169968 0.542831804095575 0.61468379169968 0.61775107006145 0.567730886552919 0.453818348423221 0.298952905146761 0.338986544327646 0.569717430880565 0.671811620587044 0.745899082457345 0.840040367017062 0.54675107006145 0.813554801239589 1.53576060550526 1.29706508867959 1.0784002…
0.569217806392355 0.573596287170248 0.579520591014669 NaN NaN NaN 0.575671983325826 0.587839325614463 0.632545823066529 0.644318734599793 0.590419662807231 0.478369198703512 0.311671983325826 0.343873839740702 0.603142110236777 0.700268270496074 0.773293502547934 0.873142110236777 0.569419662807231 0.815080133358062 1.53750483462717 1.29468181852706 NaN NaN NaN 1.28414499412695 1.00151209169029 0…
0.589637221527012 0.58970977722161 0.59570977722161 0.608673499374311 0.675800471839857 0.684600943679713 0.578945583229052 0.599800471839857 0.676201887359426 0.668564665832414 0.610637221527012 0.506492110137817 0.316909305381753 0.344 0.630510249061466 0.718673499374311 0.775963722152701 0.874 0.588655360450661 0.816200047183986 1.54127125347937 1.29791905321654 1.07603235806007 0.840855594818…
0.627751768916545 0.616823625282808 0.620836690076674 0.634830157679741 0.701830157679741 0.715797495695076 0.637614588580951 0.639738704122679 0.695875884458272 0.70178443090121 0.652725639328813 0.540777898504277 0.330908546442938 0.357908546442938 0.665771366107344 0.74184975487054 0.776 0.876980402809201 0.610856287267473 0.817789678812846 1.54430053345714 1.30006628196644 1.07574189439511 0.…
0.651994783443471 0.642994348730427 0.638996087582603 NaN NaN NaN 0.662994566086949 NaN NaN NaN 0.667996739652169 0.593988480104331 0.355994566086949 0.377995652869559 0.696993261947816 0.758996304939125 0.783998261147824 0.871001304139132 0.636994348730427 0.821049293591303 1.54711939140174 1.30767834809043 NaN NaN NaN 1.29359962832035 NaN NaN NaN 0.818879393575303 0.475149721783652 0.1662060701…
0.679500942602184 0.667554413037665 0.655697000865612 0.679572236516158 0.750732647822599 0.764483119123691 0.683625706951638 0.686500942602184 0.748714824344105 NaN 0.700411825209717 0.648019708682862 0.398233590424783 0.401572236516158 0.716643530430132 0.775697000865612 0.787928706086026 0.867071293913974 0.660572236516158 0.828043096833127 1.55341575150286 1.31125512253828 1.07432887403516 0.…
0.721670449929043 0.688835224964522 0.683780299952696 0.695874457115826 0.772827378534261 0.789803839243478 0.724678296359304 0.719741067801391 0.795631217777739 0.793701835650087 0.736717528510608 0.700591985626434 0.447615524917217 0.554791649739825 0.763631217777739 0.787905842836869 0.792960767848696 0.867 0.692748914231652 0.830769442352717 1.55531587642553 1.31403850078109 1.07435952921418 …
0.736602729121718 0.719178973518218 0.697629213846937 0.717417336045187 0.790523274946062 0.81336436659475 0.737655698572156 0.749205458243437 0.816443820770406 0.827099519342562 0.751602729121718 0.750649279013843 0.490834672090374 0.504403690436595 0.778602729121719 0.800655698572156 0.795920545824344 0.867 0.714417336045187 0.832980409368258 1.5586691573925 1.31375821026482 1.07500252008136 0.…
0.753690835485268 0.745527160153939 0.717636277041492 0.731745393929044 0.813581718597715 0.832654463189417 0.783163437195431 0.780436229414312 0.842527160153939 0.852545346301865 0.771636277041492 0.782436229414312 0.533236181787133 0.553072506455804 0.798636277041492 0.812781766224895 0.798945441556224 0.869945441556224 0.733654463189417 0.832018913593842 1.55860290978367 1.31485944965284 1.076…
0.787726915492582 0.771791170670798 0.749742979287136 0.757791170670798 0.834831330157183 0.857799202568075 0.797887553438122 0.811751011184413 0.877718883595305 0.888710851698028 0.798783138773521 0.830614468930704 0.592526118060657 0.62343776719061 0.829751011184413 0.84275904308169 0.799991968102723 0.87 0.770702819800751 0.83264477926677 1.55490987865787 1.31567357448218 1.07674429735293 0.84…
0.796733671394237 0.79140815865386 0.757763263461544 0.770615303125009 0.84470407932693 0.866733671394237 0.816437750721167 0.833348974519246 0.893526526923088 0.911319382451939 0.811615303125009 0.865934685576948 0.657046923557739 0.703573450480827 0.842615303125009 0.85270407932693 0.802911223798079 0.87 0.78070407932693 0.835881458415868 1.5606830394375 1.31626224475962 1.07763307121875 0.8478…
0.821544890349671 0.82636284648954 0.782544890349672 0.78670872982379 0.86365411666575 0.887617707893724 0.844490277191632 0.864435664033593 0.933271824559474 0.942435664033593 0.839490277191632 0.927871328067186 0.746379809644831 0.785525444732936 0.865581299121698 0.876563094735685 0.803 0.87 0.811435664033593 0.843274741411922 1.56161598262277 1.31649599503508 1.07848470831575 0.84739709971054…
0.84087938192404 0.846873033604252 0.812809550406378 0.815815898726166 0.879898426883402 0.903898426883402 0.869841292005315 0.895803202086591 0.967784157127229 0.981752415528292 0.854904775203189 0.965765112167867 0.825504831056584 0.888352471381687 0.887860336964678 0.886936516802126 0.805980955040638 0.881923820162551 0.836841292005315 0.8448110488691 1.56103380899187 1.32333632355986 1.081967…
0.855608977148435 0.87621795429687 0.831504704388018 0.832556840768227 0.887791454479166 0.91081752266927 0.894348295247392 0.912556840768227 0.985530772578122 1.0044004316276 0.86863504533854 0.998139749726557 0.903914544791654 0.958149158502593 0.900661113528644 0.897713249908852 NaN 0.952123090312489 0.858426499817705 0.844868696590495 1.56356222270573 1.32233789296341 1.08498970997448 0.85436…
0.883520220684968 0.900588760587116 0.854605895562653 0.8516744354648 0.900777245318021 0.924760110342484 0.922520220684969 0.943468815758358 1.01941741083175 1.02957162561158 0.894554490636042 1.02848595073389 0.995440717226148 1.0641836925931 0.928520220684969 0.898982865024463 NaN 0.961862920195705 0.884554490636042 0.842825640749117 1.56615596311287 1.32198565454193 1.08219020547832 0.8544693…
0.899870569205979 0.929765406685837 0.875830122082848 0.865886748055232 0.911911016329111 0.931943374027616 0.944822032658221 0.965822032658221 1.03587056920598 1.05578967495972 0.910870569205979 1.03891910575374 1.07040138257765 1.164199146962 0.9478463009321 NaN NaN 0.987789674959716 0.9038463009321 0.841550111780783 1.56184551257411 1.32175186056766 1.07712093248861 0.857455650831875 0.8048894…
0.932017291159297 0.957166186438191 0.903166186438191 0.903838616824624 0.931404418884422 0.950434197940201 0.983808837768845 0.993166186438191 1.07383861682462 1.08219596549397 0.940106628326634 1.06228530266131 1.13600480326281 1.23776657081658 0.980017291159297 NaN NaN 0.900680115020099 0.940868395880403 0.838435292978492 1.56066513928582 1.31693770411666 1.06784349661102 0.856179903934744 0.8…
0.95754234012046 0.988432501749371 0.937377582563826 0.924633872096368 0.952615565701187 0.970633872096368 1.00659725930601 1.0205057273301 1.085798629653 1.09183524244337 0.96554234012046 1.10815790582165 1.19591992268429 1.30086500349874 1.00063387209637 NaN 0.807432501749371 0.927450808144553 0.965560646515642 0.833343179551474 1.55445514722569 1.31234292797017 1.06263189810381 0.8510450101909…
0.957267482335254 0.997049336581283 0.962784245211475 0.943793415977581 0.973827406906713 0.984884937937809 1.01013375330208 1.02584874174407 1.08566251881763 1.08663280125471 0.980666628176997 1.10178391977271 1.22080275075053 1.32271659136689 1.00034368033733 NaN 0.818909594093993 0.940893156656537 0.969165049521004 0.836188278864504 1.55418977084686 1.30494453826249 1.03780891733171 0.84520758…
0.990001675689414 1.01711384918135 0.998001030049101 0.979028234089677 0.996368367175849 1.00931344258244 1.00999431836524 1.06545906183567 1.10719507391889 1.10865413872997 1.00754403128703 1.1413094396125 1.22278912590835 1.34481736297343 1.01798966975498 0.97799251057236 0.812192236076916 1.13512125603003 0.998488977565565 0.830355636178292 1.5473547561382 1.30408874740886 1.036450643897 0.826…
1.02837183161896 1.05728091187605 1.03382659193275 1.01192550272373 1.02154540128545 1.03061813707978 1.06023951684453 1.09088957519706 1.14333568390704 1.13990797933088 1.05180242006305 1.17395986749393 1.24838180433422 1.35993014807361 1.07098315862266 0.998215565160076 0.812 1.16767919726291 1.03842882696215 0.827475802420447 1.54249327235314 1.30369855853603 1.02617786101611 0.823655823550426…
1.05792655741824 1.07952784695559 1.05436586922134 1.03987666773695 1.05573663384719 1.06175987203714 1.10545918283023 1.11437748831631 1.16170918984814 1.16084204031716 1.07793817651322 1.19298934650414 1.25417336696409 1.36295211232651 1.10396364657611 1.01759818031132 0.818945777556773 1.18933943355932 1.06989885548241 0.827734956959401 1.54409061570842 1.30417521871723 1.03669008504277 0.8274…
1.09909775315758 1.1206413064932 1.08961675594924 1.07706079460106 1.09287408398313 1.09208148956518 1.14122480315663 1.14961570892243 1.21208309478227 1.19799928550059 1.11909461207716 1.23455555946702 1.26836980892053 1.36150418810723 1.14755016802386 1.09005025728676 0.837437041991563 0.960496300729293 1.1086115208152 0.828937866033151 1.54105939324854 1.30291435131735 1.02800352871043 0.83138…
1.12633814667654 1.13139176990538 1.11140732100468 1.09896638239413 1.12738112218786 1.1312901107449 1.15594372558187 1.16942238028552 1.23119717498842 1.21994703252912 1.14680174209936 1.24441278732275 1.27541825364082 1.36591163974633 1.16893842320329 1.11448976608218 0.842908988557038 1.19689029444998 1.12541609427 0.831337917047301 1.5452359672596 1.30753801879777 1.0349853480416 0.8462858735…
1.16295914242891 1.15960462586458 1.14103216324746 1.13945970063034 1.16377591373143 1.17373856602 1.1845596158296 1.19664763999315 1.25008579135781 1.25355466826496 1.18449537373747 1.25949265897856 1.28096448754393 1.36401189103571 1.20646225473819 1.15455192705271 0.988091205688565 1.26318345040974 1.15244413908391 0.83245417767429 1.55489423107443 1.3118734308215 1.04841980577727 0.8463711826…
1.17965868034691 1.18023220039387 1.1591955900767 1.15954555585657 1.210790145035 1.21299178752917 1.21003145613757 1.2235932717665 1.31291617159385 1.31414301939979 1.20120849214521 1.27660871884231 1.283424533771 1.36499970058738 1.22462087237926 1.22879446514174 0.998747946882292 1.25137921316205 1.16718418507131 0.833962963649709 1.55883820423683 1.3148740794006 1.05580299824669 0.85668332780…
1.23282258910735 1.23580631293481 1.21384925242614 1.21537073705549 1.25580560259797 1.25483469256096 1.24094628842663 1.2643503179314 1.32349547211266 1.32738597749013 1.25879521545172 1.31342619470359 1.29946466584231 1.38148233292116 1.2713440737367 1.28405746958914 1.02653432245323 1.31753785897564 1.22083125994624 0.841937174171383 1.5660352966661 1.32091397315864 1.07126245355031 0.84302972…
1.2553294621464 1.25425878190679 1.24380005133249 1.2443534173616 1.2903463003737 1.29274905611533 1.25695516980432 1.27749122162292 1.35527585812569 1.35582021233816 1.28627182592456 1.32267932784213 1.2982063678441 1.38010673205822 1.28890441257876 1.32633183295835 1.12321775298004 1.21760389687452 1.23832021233816 0.8434814158277 1.5653941121828 1.32264708870563 1.07051296954934 0.837734003516…
1.26656939395355 1.25757337452896 1.25156936005295 1.25907195681736 1.30958982635366 1.30959138102225 1.26906488385508 1.29405881908802 1.38901298517663 1.40301230174628 1.29507199071796 1.31603956574072 1.28701701524836 1.38547186341274 1.30256507166297 1.34010564559892 NaN 1.19403126287473 1.24707650081644 0.845238496175002 1.5672451139537 1.32566912102576 1.07129250253501 0.830905871521528 0.7…
1.31129349430979 1.30624919898934 1.30119905642765 1.31129712354826 1.37319949743881 1.37525601645513 1.31084088965532 1.33084957231494 1.42663367834725 1.41728197623177 1.34224911078711 1.33992336844828 1.29598228187182 1.37201187088694 1.3423970558627 1.40926159908967 1.1706766405556 NaN 1.29724919898934 0.845259544209288 1.56523491637045 1.32478569355786 1.07514712084866 0.83844796199266 0.785…
1.32152201870131 1.32058541701495 1.31805209051356 1.34196016412033 1.40008507482365 1.41409792635639 1.33050814059468 1.3485319577362 1.43603487023405 1.43700702653705 1.3535550030114 1.35045682194745 1.29640036268713 1.37223844111824 1.35747806878243 1.45489102829474 1.22840229110858 1.3310427333821 1.31009749668136 0.847254604038325 1.56889023462935 1.32758109961528 1.08619118554537 0.85226731…
1.34099113713058 1.34447917033664 1.34298159355404 1.34597879904186 1.40794964772441 1.41993639712557 1.37000082509953 1.39300057756967 1.4474844293212 1.45198840450086 1.3719846149686 1.35299751490014 1.29701196679393 1.36003318837956 1.37499507105525 1.47998196484883 1.32291392808937 1.38096038769526 1.3344792528466 0.846889582022064 1.56828602679889 1.32764126168093 1.07710186413231 0.84463664…
1.3783750832699 1.38145524942756 1.37247970492761 1.41103123437753 1.47910411459177 1.48620822918355 1.37850002078003 1.39099584996235 1.4729989754781 1.48347294683016 1.41131001684505 1.36698647341508 1.30451874270452 1.38396304243692 1.4113927806725 1.52285686841135 1.40493812143099 1.47347040111044 1.37186779732648 0.853247909190209 1.57720684366452 1.32659154331243 1.08632364401071 0.85578623…
1.39538843949052 1.40874019329972 1.40397386370903 1.42904313261499 1.51205623536337 1.52999043678366 1.41053932723434 1.41420073314108 1.49848996880496 1.50676658868835 1.42550371043472 1.37767447067675 1.30858561411037 1.38252305798668 1.4277731875355 1.54496085590657 1.50160206649894 1.57591492307413 1.3928982807937 0.853369275914873 1.57567559875577 1.32552178542155 1.09368009561298 0.8600767…
1.43015783439855 1.44445825206607 1.44524393226529 1.47705504687491 1.55721842909093 1.57652868759844 1.42722082617685 1.43188891262018 1.51220191065445 1.53322775626965 1.4646855634384 1.39480144499006 1.31445780716875 1.38495660862579 1.45811649766941 1.58367127086742 1.5848714005537 1.68990941533086 1.43110083533504 0.850671864883044 1.57175865383212 1.32049935708204 1.0832475000891 0.85781430…
1.45584349927279 1.4739027147404 1.47279612689871 1.49838546199036 1.59421550034049 1.60782175954854 NaN NaN 1.53981727257431 1.54982522274227 1.48880932240636 1.4124027147404 1.31798426398091 1.385 1.48785144944075 1.60290330878905 1.66464962390044 1.77842645048813 1.45932776325371 0.850849778655872 1.56813791743 1.32064120838399 1.08288287232663 0.863169798314586 0.804131258705412 NaN NaN 0.813…
1.4711008099287 1.49400241386076 1.49404502120994 1.52266764518464 1.60658799992231 1.62713747647867 1.49156869207191 1.46149662237962 1.5629431905384 1.56061742590189 1.50455783121633 1.41802710546557 1.31796045589123 1.38497020265722 1.5011074934543 1.62001828710756 1.72646435520477 1.82521879287538 1.47897243083639 0.846702804318194 1.56712946329358 1.31816341871625 1.0793361344089 0.863479407…
1.49218329627696 1.51122147189307 1.51563297807414 1.54965744406025 1.63695599043628 1.64727136819962 1.51465792622741 1.48599698645522 1.54599891512388 1.55699758916418 1.52173403637605 1.43123451854321 1.31747493130493 1.38496230655106 1.52365798649831 1.64012059440384 1.75109492299982 1.8606061615231 1.49617121396114 0.84101420136783 1.56617379034264 1.31422368453011 1.07683648675788 0.8487027…
1.54633306343811 1.56048320916832 1.55754446042058 1.58258937407155 1.67211402171523 1.68352196090837 1.55941774702655 1.53433466156408 1.60530328704245 1.60330328704245 1.57392382356403 1.47905678424242 1.33051690256831 1.3905679781302 1.57830691800341 1.69049646581415 1.77844332749422 1.88631288280426 1.54946415846853 0.84172683889349 1.56252209381833 1.30846208428094 1.07690023225713 0.8417119…
1.57780184371378 1.59898645642779 1.59914359511714 1.62165151104007 1.70503469886672 1.72391260941142 1.58506431160826 1.56623890162865 1.63415926775243 1.632 1.61120910738416 1.51413211214892 1.33646749865544 1.39800279785154 1.60835527268319 1.72978976041618 1.79204551304648 1.88599055534337 1.5861766060396 0.837637005235552 1.56069318653998 1.30418238264786 1.0738544911121 0.846393439563147 0.…
1.59300164389939 1.63100110161678 1.6200015522782 1.62850174240014 1.71700085124933 1.73900105154329 1.62800140205773 1.57799876521432 1.64199917680955 1.632 1.61950208190727 1.51950249487841 1.34250055356022 1.37850259613099 1.62700146038669 1.74500111675183 1.80999978732282 1.90450015022047 1.6130015522782 0.830985367951437 1.57599004656835 1.30683984427145 1.06307099371058 0.876410230338055 0.…
1.6448257057208 1.64089926527156 1.64434886076206 1.65507539486658 1.7255897886775 1.74003280775825 1.64242271747504 1.63228008921179 NaN 1.67744606800396 1.66935551146238 1.55632175987494 1.35302367507514 1.39907656156743 1.679780413758 1.77354968355197 1.82493016342343 1.92294564964465 1.63284367392481 0.835212069784149 1.56473796554508 1.30015252854415 1.06984754486644 0.856856671050738 0.7942…
1.68213248400926 1.66625894355098 1.67128921313091 1.69053281377375 1.76709282649179 1.77363458977656 1.66369400655583 1.65961469152088 1.71962595821652 1.7209914379369 1.71055907663812 1.60208138009373 1.39287661109392 1.46965472163972 1.71418310878976 1.81448081448682 1.83309703802639 1.93494621656855 1.66019302316913 0.838831078481489 1.56499536855876 1.30126349875693 1.06338509586318 0.850393…
1.71154736523825 1.70006365538107 1.70118882545523 1.71896601537759 1.78919016666005 1.79617748467392 1.69794225744899 1.68994885659768 1.79986471745193 1.76991751064142 1.73510304254429 1.69335134180271 1.4479600771371 NaN 1.74796879864069 1.83021274736922 1.84388699560074 1.94039606943018 1.69203138367777 0.84304419131852 1.56764748783082 1.30480023661254 1.05900578178183 0.842846644999596 0.80…
1.74346211169683 1.72400492073232 1.72491442776431 1.74053806266161 1.80746510458188 1.81749602476503 1.72854398599327 1.7412668610533 1.7945645137666 1.8003284443733 1.76593119151368 1.73726810578597 1.47848937612975 NaN 1.78345171928701 1.85092755601287 1.84801727784198 1.93707184720666 1.72346711511701 0.844751667338575 1.5688694462036 1.30680977999352 1.06009508235561 0.843899850576889 0.7911…
1.78412932846794 1.76712972262208 1.76014010549247 1.76430583935134 1.8368875891629 1.85332949694702 1.78139954864987 1.76771918756976 1.84951941324483 1.83271918756976 1.80016744325133 1.80048663601674 1.5206577573445 NaN 1.82410080824664 1.87507241871448 1.85752326344153 1.94386015797255 1.76257531056938 0.842921334970623 1.57277542948498 1.31397792604545 1.06363372377901 0.849311458264059 0.79…
1.81107866571063 1.78002014921755 1.78121538168894 1.79419789717023 1.87168255969929 1.88665337117509 1.8010118913415 1.80301387323175 1.875007927561 1.8680118913415 1.82809631538686 1.8349610601134 1.56951580016199 NaN 1.85058987424355 1.88832585979994 1.86147048116076 1.92295712558007 1.77302246142284 0.846072108054472 1.55809422939622 1.31729045743709 1.06959395495218 0.854169982132094 0.81333…
1.86039762413915 NaN 1.83219730506003 1.83722349480695 1.90977166930768 1.92820897193282 1.84721603292727 1.8451676143803 1.89914666258276 1.90425142157045 1.88117920926382 1.90812571078522 1.62964950572366 1.66378569240765 1.8842525405552 1.89903142769631 1.86347261927905 1.928 NaN 0.846195198960424 NaN 1.3151733836811 1.07294992371237 0.85508215603243 0.820317846204516 1.32137918921681 1.040751…
1.87199101532214 1.83814462244526 1.84595867930136 1.84640698360243 1.91840040577986 1.93336566290378 1.87065676155753 1.86178509327425 1.91380575362358 1.928640470829 1.8954219930108 1.95656495617989 1.6928387710897 1.74049990226802 1.90312438071112 1.90235122593848 1.86747368870973 1.92666568205875 1.838 0.849328489351893 1.55099152339286 1.31385413011522 1.07325651213243 0.851335686078626 0.80…
1.89160183224642 1.84498579772013 1.84400405779425 1.8581757391994 1.92481378484074 1.93928019382372 1.89712223543214 1.89892290190927 1.97303374997828 1.9795042167555 1.90965913180139 1.9829693045366 1.77981942815593 1.85594858104583 1.93052792529344 1.91896550874889 1.86993725198121 1.899322117689 1.838 0.851113729789825 1.5576861020547 1.31641468428953 1.07331794772325 0.857260541048977 0.8011…
1.91944024241024 1.89033246786847 1.87036363673113 1.87951387470347 1.93853984875569 1.9590425635967 1.93780098764137 1.92742597445647 2.01340850363828 2.01744091248567 1.92900439002958 2.03136919025258 1.86892467625917 1.94682049235914 1.96190940858528 1.93213506507156 1.8661974027969 1.92567532535782 1.88124935090135 0.856645890128606 1.56160280511679 1.32300005192789 1.0749411689293 0.85745290…
1.91894397375332 1.92292430763346 1.90637662839026 1.91006197047249 1.97429796391082 1.98510130271221 1.94070798031499 1.96847198687666 2.03296363987318 2.04292430763346 1.94402263823277 2.07602263823277 1.95914360706484 2.05386828138679 1.96268831419513 1.94519666119861 NaN 1.98982300492125 1.90616030107179 0.860850649425854 1.55415304602909 1.32104493486439 1.05717942835083 0.832825673453631 0.…
1.96598038581617 1.968980794445 1.97497139598191 1.96297793404319 2.03897303049723 2.03997711678553 1.97598528936213 1.99199019290809 2.08097997718734 2.088980794445 1.99497875130085 2.12697875130085 2.06595545945755 2.14696118026117 1.99698569799096 1.9549959137117 NaN 1.98100367765947 1.96397589089904 0.861879570939729 1.54932201454013 1.31830114416072 1.0541612585768 0.832610089898343 0.789360…
1.97723944701835 1.98423944701835 1.9891008197972 1.9821008197972 2.0410504098986 2.0491260247465 1.99749149651134 2.02840327918879 2.09845368908739 2.11547889403669 2.0041764346451 2.13431506186624 2.15394518559873 2.25886957075083 2.01535286929019 2.0101008197972 NaN 2.04735286929019 1.9762016395944 0.860487951779697 1.54933219868638 1.31516038418457 1.05611948979068 0.831170037934693 0.7780181…
1.99652468827912 2.00332793017445 1.99750282626749 1.99037165419771 2.0452186201163 2.05910931005815 2.03632793017445 2.06045910224423 2.13498379052335 2.15359027431401 2.01841537822097 2.15919675810467 2.22904937655825 2.3283773067327 2.0434372402326 2.01832793017445 NaN 2.07510931005815 1.99248096425586 0.856327580216154 1.54404995095593 1.31279758769744 1.05817661928521 0.832475251039159 0.764…
2.01999542320669 2.01799713950418 2.01999561390641 2.00699675810474 2.05499809300279 2.06399904650139 2.05099713950418 2.08099599530585 2.17899141851254 2.17999485110753 2.0369963767053 2.16799828370251 2.27599084641338 2.38998798591756 2.06299618600557 2.03299713950418 NaN 2.07999904650139 2.01399580460613 0.852640718937949 1.54538973874138 1.31090036995746 1.04684221020977 0.820632309373625 0.7…
2.05834997107815 2.06318748450615 2.06431247417692 2.06022498140738 2.10022498140738 2.10726247830861 2.09422498140738 2.12036247004523 2.19539996694646 2.21234997107815 2.08526247830861 2.20554995455138 NaN 2.44024997934154 2.09739996694646 2.06026247830861 NaN 2.09953753821816 2.05819998347323 0.847072130608773 1.54628925088831 1.3023252545242 1.04890988327371 0.821574632881204 0.77583175068172…
2.08698452779791 2.07878762223833 2.08992545613004 2.07904359946579 2.11900421835387 2.12888607501812 2.11284669390621 2.149472573343 2.22745288278704 2.240472573343 2.10700421835387 2.24937412056321 NaN 2.45998030944404 2.13000421835387 2.0817088600145 1.91829535833937 2.06331504889533 2.07510267113366 0.841682039410539 1.54525727164071 1.29801063290022 1.04087713093082 0.813904332069448 0.77483…
2.13600839938914 2.11801221729329 2.13601221729329 2.13101145371246 2.16901348992801 2.17301196276634 2.15500458148498 2.1730076358083 2.25000534506581 2.26400432695804 2.15701221729329 NaN NaN 2.45901247182023 2.1800058541197 2.11700814486219 1.93300305432332 2.07900203621555 2.13000789033525 0.840290745763944 1.53616498872809 1.29853984473856 1.03476122172933 0.807151649334594 0.757448170314886…
2.16942161895731 2.16616453422724 2.18414396744884 2.17626736811927 2.22214396744884 2.22025708473007 2.17332906845449 2.20331878506528 2.27130850167608 2.28130850167608 2.20531878506528 2.30719538439485 2.38010283389203 2.50806170033522 2.20345246912492 2.14933935184369 1.94518510100565 2.08719538439485 2.16131878506528 0.84320375224506 1.55571711826703 1.29795468013409 1.03956976921974 0.813634…
2.21055423035063 2.18259381823282 2.19845526064516 2.20251464246844 2.23669278793829 2.24555423035063 2.20547505458626 2.2346729939972 2.30161361217391 2.31147505458626 2.23669278793829 2.32637608488079 2.39021773335203 2.51407917576438 2.24745526064516 2.18316784252454 NaN 2.10712825464236 2.19259381823282 0.841723134552595 1.55166640461262 1.30037235903394 1.04059590570435 0.81417432218906 0.78…
2.23794527269739 2.21194136360435 2.22095504543 2.22794918179044 2.27093159087174 2.27294527269739 2.22895309088348 2.26793354541826 2.33193940905783 2.33495309088348 2.27093159087174 2.34496286361609 2.40097849998826 2.51799218181391 2.26995504543 2.24088468175522 NaN 2.16288859084826 2.22194136360435 0.845831790904609 1.55544245545043 1.30246581727044 1.0448415172681 0.818341673631817 0.7518561…
2.27924823941546 2.24439304574115 2.27722755279751 2.2762792693424 2.31843441897706 2.32040338905013 2.27712411970773 2.29217583625262 2.35416549294364 2.35924823941546 2.30435167250524 2.36914480632569 2.40404137323591 2.52303102992693 2.31521720948853 2.28752750875786 NaN 2.19857922530275 2.25229995596035 0.845176065138624 1.55177019805825 1.30646875880292 1.04821074823341 0.822124157121405 0.7…
2.30371392311217 2.28291223508778 2.29999155987802 2.30399155987802 2.36083291029754 2.3598527414951 2.28961476712437 2.30975358550729 2.37087257269266 2.38351561113657 2.33881307909998 2.38327763676585 2.40805949359268 2.526 2.33661476712437 2.33891223508778 NaN 2.25493206628534 2.28187257269266 0.847723940857364 1.55770193648285 1.30650765802061 1.05511227408773 0.832161590623193 0.774523868838…
2.33900707883078 2.3280064151904 2.3490046454827 2.3530064151904 2.40200575155001 2.40200862732501 2.32000818489809 2.34700530912309 2.41400508790962 2.40900774247117 2.37900530912309 2.39700553033655 2.41100066364039 2.52600066364039 2.36700818489809 2.38401283038079 NaN 2.30101238795387 2.32500663640386 0.850390827338347 1.56619966596767 1.31430025439548 1.06165098218777 0.835700796368463 0.788…
2.37115492236469 2.35725820394115 2.37021689131057 2.38225820394115 2.42834082920232 2.44129951657174 2.35716525052234 2.37111360973411 2.4371342660494 2.44412393789175 2.40315492236469 2.42203098447294 2.41403098447294 2.52901032815765 2.40415492236469 2.44227886025645 NaN NaN 2.35521689131057 0.854132065631529 1.56474246704084 1.31549244872793 1.0661733482322 0.839363208324795 0.786569435249292…
2.3864356591424 2.3824356591424 2.39177230484335 2.40759408064873 2.4616534887136 2.47073269946677 2.37367329140189 2.38255447527215 2.45047526451898 2.45653467258386 2.41849506720727 2.42523763225949 2.417 2.53 2.41945546183069 2.4694356591424 NaN 2.37055440375476 2.37653467258386 0.85433613883337 1.56981039748411 1.31969802473739 1.07432020374827 0.845594065630078 0.789501687161961 1.3170803953…
2.40798907241947 2.40398907241947 2.42998062837997 2.43698509875382 2.4939836086292 2.50698162179638 2.406983111921 2.40998609217023 2.47398807900306 2.48298658887844 2.44298758229485 2.43699403950153 2.417 2.53 2.44198857571126 2.49098907241947 NaN 2.29903625969904 2.40298658887844 0.854639846020456 1.57180898671526 1.3265265379438 1.08224598163061 0.85420563393487 0.795027198565718 1.3161104917…
2.43619605395276 2.44528892161459 2.45633019613096 2.46630955887278 2.53135083338915 2.54433019613096 2.43611350492002 2.43315477943639 2.4912786029855 2.50822700984004 2.46922700984004 2.44421669121094 2.419 2.53 2.4661444608073 2.53553656871281 2.33184612758559 2.41763975500374 2.43231987750187 0.856207541669457 1.57114985711896 1.32559597573465 1.09077976300289 0.856729683613381 0.794667511044…
2.45563386258021 2.47351501334642 2.48835654770137 2.49647539693516 2.565376355907 2.57653482155205 2.44787156104779 2.44849520514079 2.51849520514079 2.53041597231826 2.49155462975768 2.46517827385068 2.41905942461689 2.53001980820563 2.48067347899147 2.58749520514079 2.41464408106742 2.4809412041519 2.46357443796332 0.857946057221937 1.5778060257835 1.32525654928323 1.09836938689077 0.877731265…
2.48703015192384 2.49906262322645 2.50607190074148 2.5200811782565 2.58408581701402 2.60307422012023 2.49104406819639 2.47306262322645 2.54304174881763 2.55105798446893 2.51904174881763 2.47402551316633 2.4220162356513 2.53100231937876 2.51402087440882 2.61208581701402 2.49621338284567 2.57721106346691 2.4920487069539 0.860713459351904 1.57562890989198 1.32755693842004 1.09535701147896 0.87431770…
2.50022721396007 2.52637180466193 2.53725819768189 2.55518590233096 2.62120655814551 2.6353821325692 2.5103821325692 2.50024786977462 2.56125819768189 2.57624786977462 2.53721688605279 2.48517557442369 2.429 2.53192770464907 2.52322721396007 2.64922721396007 2.58897082328392 2.66917738142943 2.51328918140372 0.857870875301482 1.57505888978777 1.32625797055866 1.08982463462949 0.869094652699546 0.…
2.52255328353397 2.56235568227183 2.56269160441746 2.57363232403882 2.64182992530095 2.67249400315533 2.54741496265047 2.52457304366018 2.58647424302911 2.60053352340775 2.5586125639126 2.50237544239805 2.42907904050485 2.52486167911651 2.54549400315533 2.67159280378639 2.68334368858249 2.78371913098053 2.54155328353397 0.854955906407382 1.56537711364544 1.32780986531331 1.09484244101039 0.875024…
2.54995848112565 2.57997330929506 2.59694810140706 2.60495254985788 2.68293772168847 2.69696292957647 2.56796886084424 2.55295699830871 2.60996441239341 2.62695996394259 2.58895403267483 2.52097182647812 2.43299406873224 2.51801037971859 2.56996292957647 2.70095551549177 2.749899168448 2.86887099492612 2.56895848112565 0.84880931209039 1.5657294661859 1.31938276705386 1.08406632581452 0.861889899…
2.5743061200398 2.61527210670205 2.60741949783232 2.62129478226055 2.69048752450784 2.71923809336429 2.60631745781906 2.57831745781906 2.64319274224728 2.6432834444813 2.60331745781906 2.53513605335102 2.4330226755585 2.51803401333776 2.60031745781906 2.71232879559831 2.81061224007961 2.9275895645211 2.59139682227382 0.844932970970363 1.56371791408472 1.31879621341783 1.0807469387996 0.8633507956…
2.60163412960292 2.63957467995265 2.64439633100183 2.64749541375228 2.73331706480146 2.74037651445173 2.63453504685246 2.60673321235338 2.66057467995265 2.66857467995265 2.63161431305283 2.54727743170128 2.43505944965027 2.521 2.62861431305283 2.74185211165392 2.86441614755192 2.97919816550091 2.62649541375228 0.839851207139999 1.56089562564339 1.31583157060842 1.08047504586248 0.841567089811256 …
2.63300460080863 2.66800627382995 2.66400627382995 2.67200439168096 2.74900522819162 2.75900460080863 2.66100543731929 2.64300460080863 2.68900690121294 2.69700690121294 2.66200397342563 2.56100376429797 2.43800083651066 2.52100271865964 2.65900606470228 2.78400376429797 2.88500292778731 2.98900125476599 2.65100585557462 0.834469332882749 1.55968993517042 1.31491814712889 1.08022884770657 0.83895…
2.65538796501145 2.6982726240621 2.6942726240621 2.6933984505523 2.77422019635785 2.781209710817 2.6874823348791 2.6654613637974 2.72240893609315 2.73042990717485 2.6813774794706 2.57930408068465 2.4421258264902 2.53401048554085 2.6883774794706 2.80232505176635 2.8991048554085 2.99507339878595 2.6792935951438 0.831280104855408 1.55937622520529 1.30609093234551 1.07472314566225 0.84143234555518 0.…
2.69265730116014 2.72451787364132 2.72051787364132 2.73131869147158 2.79551787364132 2.80143820077343 2.73333860968856 2.70955771007527 2.7619162379808 2.77165730116014 2.71773697402804 2.60833860968856 2.45421910038671 2.53498008178303 2.72461746472619 2.83341828255645 2.90939836433948 3.00305566549962 2.70759754650922 0.831248171744355 1.55897418810096 1.30897016356605 1.07493455084918 0.840917…
2.7249555253453 2.74996495936296 2.74596495936296 2.74697843653105 2.82096495936296 2.8229703502302 2.74997708881424 2.73696226392934 2.80693800502678 2.8039555253453 2.75395013447806 2.62497708881424 2.4649851751151 2.53400134771681 2.75495822077892 2.85397169794701 2.92897304566382 3.05492857100911 2.73695956849572 0.829192830205299 1.55672309974866 1.30701269543362 1.07073578170511 0.851125943…
2.76449658138829 2.78029794883297 2.77629794883297 2.77828553429827 2.83828553429827 2.84839726511063 2.79427311976356 2.77545933778417 2.8413351924371 2.83944692324946 2.78659589766595 2.67945933778417 2.4753351924371 2.55307448720824 2.79745933778417 2.89512414534707 2.92918621802061 3.02908690174295 2.7643476069718 0.833130154720217 1.55767971391194 1.30857016731934 1.07462948544286 0.84539669…
2.80459603194885 2.80459603194885 2.80053437347138 2.80157547912302 2.8615549262972 2.88057547912302 2.81678100738125 2.81278100738125 2.86902764129111 2.87576045455542 2.83432884521316 2.71764422606578 2.5025549262972 2.55932884521316 2.83482211303289 2.90549326781973 2.94406165847747 3.036 2.79265769042631 0.837240850615835 1.56254262948551 1.31112291302412 1.06905925589732 0.847561927764677 0.…
2.83302253876122 2.83302035759078 2.82601963053396 2.82902108464759 2.8880159952499 2.9080218117044 2.85401890347715 2.8500218117044 2.91801672230671 2.91202399287484 2.8500327175566 NaN NaN NaN 2.87401744936352 2.92901381407945 2.94700072705681 3.03600436234088 2.8240159952499 0.843002930038958 1.56791172312465 1.31841154863101 1.07093037806954 0.849560385340111 0.784061497737036 1.3146187858151…
2.86432646081456 2.86125274385643 2.85320008888634 2.8582316818684 2.91026327485045 2.9382316818684 2.8804107087667 2.88038964677867 2.94144230174876 2.9454107087667 2.89521061988036 NaN NaN NaN 2.89844230174876 2.94812637192822 2.94804212397607 3.042 2.84632646081456 0.847044006222044 1.57031633192936 1.32052630970778 1.07147611686516 0.850129596537508 0.786343994242763 1.31301171162495 1.044758…
2.89551864566229 2.88557848939255 2.87251864566229 2.88043885402194 2.93559843730264 2.96055854148247 2.91939895820176 2.91753859357238 2.98341890611185 2.98477796849343 2.91561838521273 NaN NaN NaN 2.94037901029167 2.96035906238159 2.95205984373026 3.0421595832807 2.8774986977522 0.848413460399036 1.5737968254988 1.31937843849601 1.07399303539588 0.853892688527588 0.807289462533156 1.31874417189…
2.92094743868482 2.91394137391769 2.89794743868482 2.901955525041 2.96493935232864 2.98794339550673 2.93895956821909 2.94394541709578 3.00395754663005 3.02292115802723 2.9459373307396 NaN NaN NaN 2.95896158980814 2.97796361139719 2.95499393523286 3.04998382728764 2.90194946027387 0.851034582141359 1.5770732276767 1.32616597017203 1.07708361177862 0.855985673799443 0.802360188808788 1.315516671243…
2.94328092640343 2.94030173576665 2.91727052172182 2.91827052172182 2.97521849831378 2.99720809363217 2.96333294981147 2.97635375917469 3.05126011704021 3.05440578258273 2.96728092640343 2.99142659194595 2.75172832771259 2.78832139456428 2.98429133108504 3.00019768895056 2.959 3.01197919063678 2.93127052172182 0.853305387423125 1.57905893652053 1.32501383822654 1.08131424290815 0.857264763142228 …
2.97054005028348 2.96962645832884 2.94354005028348 2.94454005028348 2.99634563218143 3.01745364223812 2.99562645832884 3.01069126436285 3.07701529453294 3.09375607039687 2.99454005028348 3.03338252872571 2.82311699711124 2.91611699711124 3.01245364223812 3.01969126436285 2.95915121407937 3.01017281609071 2.9576048563175 0.855715895617846 1.58080988333369 1.32633064806034 1.08360682277308 0.859646…
2.99500600121843 2.9980068195664 2.96800600121843 2.96900572843577 3.01200572843577 3.03800354617453 3.02400518287046 3.04200763791436 3.12300463730515 3.12800791069702 3.01900518287046 3.09601063852358 2.91902509600434 3.01201800365529 3.03300736513171 3.05100190947859 2.96600027278266 3.01801118408889 2.9850068195664 0.855530070923491 1.57854032188353 1.32635958264254 1.08300831420319 0.8608282…
3.02016724135641 3.02331781249359 3.00026541800828 2.9937495273836 3.04624891139083 3.06519717462745 3.03426562333921 3.0642548242585 3.136776217089 3.14731185789677 3.04315664760662 3.14635994043266 3.03324899281266 3.09294514078548 3.05666235514337 3.0604444036782 2.9775031613857 3.0823259025796 3.01026484374466 0.847782178781892 1.57971756343755 1.30851617990687 1.06182957509475 0.843254330010…
3.03641470092387 3.05369008345237 3.0260060189581 3.01791345995537 3.07030181778176 3.08428788594222 3.06009161204107 3.0890814968357 3.16361375076888 3.17771585135705 3.05841660924096 3.18121270207146 3.10640670870754 3.18558000346875 3.07245401450547 3.05552701044606 3.01317748473712 3.05240212942326 3.03566851834448 0.845594287649547 1.57947447312232 1.31242484896952 1.05785331051813 0.8378117…
3.05699374899393 3.08348926543981 3.05099408896268 3.03799556838528 3.08549593732897 3.09849667221112 3.08949128711701 3.11749019294949 3.19499331845253 3.21399047132053 3.07899499050267 3.21698836872899 3.20147090250584 3.31596120051546 3.09499460041843 3.08048735064665 NaN 3.1300095564731 3.06499012169347 0.84667925168326 1.5584641795354 1.30686342370133 1.05211190787792 0.832427696289127 0.779…
3.08028400464733 3.10326713256648 3.08380266195364 3.07327016530089 3.10372227452617 3.12071002836357 3.11686730958424 3.14287201231914 3.22318674513901 3.23869762856769 3.10719918334322 3.23328415828062 3.27955743313256 3.39307123407068 3.12276861052536 3.08416653305718 2.98425958913878 3.13763063633205 3.0878534702378 0.843102379233417 1.55406013195721 1.30193961279796 1.04258112345309 0.823695…
3.10755080678037 3.13881887719559 3.11092165828739 3.09846708951473 3.12492195410003 3.13947771630835 3.15240025679383 3.17793883864477 3.24154425321662 3.2569711627446 3.1256863609308 3.25839588775132 3.32973338505411 3.44592296061056 3.14788729757263 3.10287619822635 3.00536633979803 3.04043098799768 3.12071113019617 0.832046076119016 1.57604125741437 1.29796063671655 1.03997130825713 0.8215721…
3.13551770798794 3.17605046050897 3.13253209294451 3.12152277373223 3.14552772131618 3.16352582105616 3.17252720444073 3.2005286517528 3.26952152820138 3.28101244530977 3.16052162666833 3.27851978548847 3.36803668604746 3.49303338270948 3.16752586044294 3.15300070896201 3.02201211052215 3.05999394473892 3.15306055261076 0.819822349406997 1.57291241073945 1.29726980303892 1.03023684028442 0.811932…
3.15831467639524 3.19680970472553 3.16882193887391 3.14738388971935 3.17137014486555 3.19128562648055 3.21030816926927 3.22480397770311 3.28876537450079 3.29575657656586 3.18233685388303 3.30394279440312 3.3954099182232 3.51188086830851 3.19632959140435 3.17109943339413 3.0281712780773 3.05719574637406 3.1768143110943 0.830299612083865 1.5442939593364 1.29952901172078 1.02813590422788 0.809208354…
3.18617582682481 3.22415675315804 3.19716514157852 3.1816594893845 3.20568924829758 3.2171611670686 3.23695187605318 3.25197827959807 3.31334881835903 3.31938546774957 3.21217980133473 3.34431278811021 3.4331018194107 3.54758380428629 3.225639796576 3.18190075622035 3.04223507541857 3.07304274098519 3.20561383243176 0.820209283530858 1.53957647590612 1.29746604550917 1.02723297620125 0.8081330104…
3.22049235767717 3.25799297117161 3.23099286144295 3.21499172711664 3.23998934190892 3.25049160373511 3.25999625418222 3.27599601765881 3.33049525006388 3.33899612056104 3.24699285461651 3.35949448929538 3.43799900953453 3.55149900953453 3.25799286485617 3.23100481820048 3.05299170663733 3.07499849211588 3.23599098341423 0.824160623787187 1.53678069166599 1.29402051205105 1.02677520070737 0.80735…
3.25085832138535 3.27723859122076 3.25686825058006 3.241254120773 3.26385362227848 3.27831450076514 3.28788141450774 3.30723905791722 3.35321736488422 3.35623056095416 3.27883332933487 3.38323762568559 3.46948204053869 3.57889763403124 3.28985785468889 3.25012536266438 3.07317167747817 3.08203678803104 3.26333899397691 0.823784754939687 1.53783384872557 1.2934095646055 1.02556205604519 0.80570672…
3.29223903269305 3.30283679864166 3.28560325795577 3.27125000860083 3.29075407244471 3.30575407244471 3.33254119845514 3.3331097631311 3.37713503450878 3.38197832517737 3.31777507653423 3.41050691611717 3.47153231739049 3.57253956684758 3.33066890995818 3.27017142483827 NaN 3.08823173904878 3.30201945008387 0.814092435338874 1.53198419697356 1.31206382553538 1.01108178900395 0.813240825014977 0.7…
3.32854047068294 3.34552968885885 3.32853531282647 3.30853186404424 3.33854055384069 3.34853492987306 3.35902780909735 3.36352864284503 3.40903155330347 3.40553211788925 3.35603281158343 3.43501660274097 3.47300380110188 3.57450015537038 3.36352676308353 3.33401180814925 3.1100216774397 3.23480490304272 3.32702825989162 0.826732984182006 1.54516277005551 1.30509518273743 1.02647885869806 0.805124…
3.36083373910282 3.36927305926595 3.35735778929571 3.33938294819792 3.37984914664261 3.38484380723934 3.38322464210608 3.38826928085499 3.43877903221741 3.43928894196687 3.38333625041742 3.45366742390607 3.47652735344271 3.575 3.38879742623293 3.37220308034965 3.12334335495634 3.12006012973803 3.35925577395975 0.828157528651418 1.54665500683304 1.30779186931143 1.02889484840248 0.807815601814779 …
3.39939339866082 3.40104659655802 3.39949310962868 3.38157034690424 3.41979876979543 3.42181128329551 3.40894987870861 3.42180040955751 3.47155734298573 3.47068806719064 3.42408982747809 3.47127018255595 3.47960172324944 3.57494376516142 3.42311858322434 3.41543925959118 3.15142985710849 3.28645134996391 3.38616681954443 0.831698487168895 1.54788542823622 1.30973578253618 1.04061657462149 0.81709…
3.42047320415424 3.42896795912416 3.42447189284368 3.41146368704981 3.45995562916683 3.46444790985082 3.4324715756493 3.43648489951065 3.49996755728803 3.50695541777462 3.45346827631854 3.48598071207805 3.48499329574845 3.57200355304384 3.45546091651779 3.46593538966172 3.17098392655492 3.30698312288266 3.42095814598577 0.833308419099672 1.55262289795827 1.31048429382856 1.04641807240881 0.823167…
3.45428553418863 3.45181446592121 3.45733130397063 3.44540222234804 3.4934859786802 3.50442982071573 3.45795363594624 3.46529896123667 3.53885927447413 3.54135304156465 3.47878627846023 3.50461706029521 3.4880247764596 3.57199755022771 3.47877381264127 3.50197521836194 NaN NaN 3.44828761182512 0.833805114658969 1.54951839007993 1.31235981323562 1.05639350889651 0.833761492123817 0.773138963265389…
3.48374504783397 3.49667606738531 3.49262345678831 3.48873589797037 3.54431030149761 3.54983894440297 3.50423097787078 3.49639857442418 3.57543356432568 3.57817932230611 3.50760395714292 3.51768191800609 3.49108262947327 3.57254037526169 3.50737252061517 3.55334808766295 3.33051112092246 NaN 3.48359155896214 0.827967469164588 1.58345211222036 1.30619523133723 1.05401881980461 0.833202892043411 0.…
3.49751683077473 3.51699457328951 3.5240037937508 3.5255007202637 3.58550353085105 3.59200803492805 3.51601359557278 3.5170000833418 3.59651266797053 3.6125017540196 3.53948824178863 3.5270035258823 3.49500257049945 3.57449764180785 3.52650469357245 3.59698220096809 3.41587553867891 NaN 3.5055037937508 0.834632777633023 1.55733296631797 1.31661609435902 1.06823829759843 0.84381063132353 0.7826351…
3.53322633214919 3.54527730190584 3.54878711153581 3.54848119711498 3.61837130484841 3.63186688043512 3.53775481641822 3.54088462663584 3.63786880204193 3.64436277089546 3.5602924967525 3.53913199815047 3.49754874945875 3.57251835976544 3.55416333246466 3.62596343473174 3.45360428170878 3.50627964410131 3.53322633214919 0.835911286738349 1.56265295596941 1.31917263253276 1.08994354833891 0.850065…
3.55804095037808 3.57413579685796 3.57965393199037 3.59567393569379 3.6607096553809 3.67180263328977 3.56700072613334 3.56568579763358 3.67159820859984 3.6819945698426 3.59042368104607 3.55454897523983 3.50259165991556 3.57459671505089 3.58252753664121 3.67422240163819 3.52262658827627 3.59517356067172 3.55808919948457 0.836688326268986 1.56316301749784 1.31979552171825 1.08150931597979 0.8543976…
3.58547586662868 3.6069689732548 3.61297014123191 3.62947166172906 3.69597164046002 3.7124643945661 3.59197954478414 3.60395361940002 3.70296864200381 3.70747613000077 3.61247852976211 3.5814796339321 3.50749475880931 3.57999345914616 3.60597368770133 3.71146503172726 3.60492830492613 3.65494649206668 3.58747595577664 0.839727953659269 1.56482266938077 1.32066983807599 1.08414533928655 0.85800211…
3.60213806698957 3.63368436240958 3.64078092583259 3.66333669673596 3.7363011134182 3.75136333785555 3.60832006438491 3.62426358243463 3.72327613397913 3.73325730666238 3.63712551544506 3.59011746205553 3.50850645353398 3.57749686211387 3.62076730771772 3.74125860510625 3.69730056288432 3.76891713613121 3.6173053178747 0.829735696665154 1.56487827553597 1.31842250548576 1.0741553221988 0.85795560…
3.63385937999404 3.65319576784168 3.67354124532907 3.70304286305946 3.76774947934397 3.79105798692371 3.65298465980848 3.66629230343058 3.75691758324502 3.76934001563868 3.65760084594064 3.60430441220385 3.51009718321928 3.57702435861922 3.65164956317907 3.76940109290796 3.78496860077454 3.86816321847068 3.65199540210894 0.829777219455753 1.54233406356804 1.30116038967592 1.06282793142818 0.84453…
3.65449944568963 3.6904958333299 3.70101284546501 3.72851999099726 3.80750035720871 3.82050454410877 3.67750601668154 3.68397337231027 3.77851342000534 3.78800700738782 3.69394526530444 3.62000338154146 3.51549408273562 3.57849778102586 3.68099846172667 3.78950609586874 3.86150128221443 3.95598829860499 3.67701054056035 0.832520251232101 1.55911341609466 1.30966959172087 1.05789980173646 0.847088…
3.68769801401207 3.7168176766903 3.73225852381921 3.75887542248865 3.83839637979233 3.85270610549166 3.70888386573642 NaN 3.80114594745271 3.80531621948087 3.72808181887901 3.63566524618885 3.51555543383114 3.57852940055145 3.71821253840371 3.8172997348902 3.92180651957044 4.01730315229867 3.70885315838562 0.824690716512916 1.55635005328742 1.30704612291827 1.05100555257204 0.840645969079609 0.77…
3.70755364473261 3.75061605769812 3.7591509239854 3.78762278201952 3.86857487571032 3.87164236684441 3.74603339965288 3.76327146908543 3.82917240659708 3.85336728170382 3.73994215741414 3.65247997950173 3.52208805733597 3.5815052847395 3.73878114468616 3.84723863766769 3.95372942027186 4.05007412343578 3.74600697595537 0.816619236813467 1.53483212055502 1.29711502271473 1.04015560682015 0.8331950…
3.76193560370079 3.78295984166428 3.79246152571728 3.82545877425173 3.90795985802592 3.90695087245733 3.77396555954866 3.77997109295109 3.8679591900486 3.87596089046324 3.79789967553613 3.67796739310837 3.52649524910638 3.5819986662973 3.79791327885327 3.8864498727433 3.96548636395958 4.07697741336623 3.77147222806215 0.81418051845229 1.5452547998756 1.29607276541673 1.03003132773246 0.8201617167…
3.7733267792422 3.80567962833725 3.82137653060164 3.8523180703693 3.93476858600045 3.94525639770773 3.81141994752319 3.82029565740961 3.88831526874934 3.89931366253473 3.80431899878405 3.7107908921639 3.5345778579796 3.58753003322348 3.80200449735182 3.9173325960746 3.98613403419748 4.07162900196117 3.80387149836534 0.811871799162531 1.54269983489833 1.29286569497591 1.03125000133253 0.8218403564…
NaN 3.83547410631982 3.85915258349499 3.88637828292369 3.96339429044203 3.97098980344394 3.85045424103725 3.85840182860987 3.92307689143549 3.93162376109394 3.85994821263963 3.74001308521534 3.54291495388679 3.59073616631741 3.85162495833067 3.95071315487864 3.99972800736113 4.08549126459544 3.85064650861793 NaN 1.56005974272997 1.27923615829392 1.02401438143324 0.813391278347916 0.76158994735124…
3.8529904817193 3.8679862235411 3.89202768276438 3.90456262947983 3.98303071696594 3.99551966199286 3.87599348749215 3.88099423893537 3.95052206999174 3.96252855944813 3.89551934312866 3.79153601087439 3.56451800543719 3.60251304729592 3.87804916650787 3.98651403769449 4.01150739456885 4.08506297677273 3.85499448941644 0.809543292116919 1.53787874588548 1.29205650516671 1.02992590374687 0.8190368…
3.89141093719604 3.88922748309067 3.91779800218109 3.94413208695587 4.01713942512009 4.02026374139563 3.9043273067806 3.92318345410538 3.97762849747034 3.99259061566013 3.92441827536026 3.82456636336124 3.58640258982757 3.61330410129882 3.92889454124767 4.00824177496033 4.01959763394104 4.11721944058439 3.8892935265686 0.820378859082033 1.53142728487924 1.29277978064778 1.04227198647253 0.8194601…
3.94730902820736 3.92037408677733 3.95009415087059 NaN 4.05174473398134 4.05331030582556 3.93973453784331 3.94848793927478 4.0144391453473 4.02342288070481 3.97492494452159 3.87964299922713 3.62146865796174 3.64743890758634 3.97264287110333 4.03331259072657 4.02858645812885 4.09459309174767 3.92935782213484 0.82300725705184 1.53115205787651 1.29780826098314 NaN 0.787648329954813 0.752427052449693…
3.96597127879634 3.94296523222715 3.98097953340879 4.00147586447079 4.07497879962119 4.06698077396803 3.97747775736389 3.97795465073107 4.04095918565796 4.04896069730026 3.99748210934193 3.9694130498617 3.72382313785117 3.66899814918182 4.00498533760893 4.04948973365407 4.03299760033526 4.09899980169805 3.95096674386945 0.827672819699086 1.5367114441046 1.29747014728492 1.02693895810744 0.8149316…
4.01110879008884 3.98811483398267 4.0077160988737 4.02617180353599 4.08823762028907 4.10073762028907 4.00217527292091 4.01219340460238 4.06624175575298 4.07719340460238 4.04109670230119 4.02629548471841 3.78251373097508 3.72160878251421 4.04437212659614 4.08019759940524 4.03955852035229 4.0990206366954 3.99015714123944 0.83560557738039 1.5389507985481 1.29931951794631 1.03182434398693 0.810422868…
4.02951931120811 NaN 4.02931828751465 4.04540204738692 4.10253606318257 4.11951931120811 4.03151931120811 4.04455281515702 4.10651931120811 4.10953606318257 4.05756956713148 4.11421777566792 NaN NaN 4.07246905528475 4.09736854343801 4.06106700789782 4.12909539337942 NaN 0.828307873427994 NaN 1.29230402047387 1.03755470451857 0.823142177756679 0.771052089353058 1.29899731039659 1.01507422053433 0.…
4.05998638121971 4.04198462395773 4.04799165300563 4.06898945642816 4.13398594190421 4.1499863812197 4.0619863812197 4.07698550258872 4.1369863812197 4.14098594190421 4.09098506327322 4.12699428889859 3.89198901711267 4.01398989574365 4.09998769916618 4.11899033505915 4.06499824273803 4.07602372303664 4.04298813848168 0.828769793521718 1.51843606373318 1.29253989456428 1.0360706633664 0.823269942…
4.09011309489536 4.07715476143576 4.07413095198411 4.08713095198411 4.15510714253245 4.17413095198411 4.0951726185245 4.11114285670993 4.16126785633112 4.17019642797616 4.12109523780662 4.17630357050861 3.9434702366702 4.0234702366702 4.13311309489536 4.13924404687947 4.06810119016954 4.0986428551947 4.07313095198411 0.836527499946967 1.53946892842315 1.30405845232503 1.03874511891089 0.826251845…
4.10961172649685 4.10325756905131 4.09654733423403 4.10937025551125 4.17351513810261 4.19641854970837 4.12467611875968 4.13575660908821 4.20637025551125 4.20353123616832 4.13759562843115 4.22782100135104 4.02354541430784 4.10352931624213 4.15256343229973 4.17980682321152 4.08495170580288 4.20496972379477 4.09556343229973 0.839396393441197 1.54753697237948 1.30713629744489 1.04626406291495 0.83325…
4.14698732967052 4.11899466512443 4.12998866338942 4.13199233111637 4.20498933024886 4.2219913308272 4.16598599595163 4.18198432880302 4.22899233111637 4.23598899681914 4.17398766310025 4.27798299508412 4.11796799074659 4.19696832417631 4.18698832995969 4.16800400115668 4.08200100028917 4.14202133950228 4.12998832995969 0.836121110320978 1.54124213395023 1.30691007668884 1.04529033009543 0.834439…
4.16619512991236 4.16611330123944 4.15522030796557 4.15321401345227 4.21723289699218 4.24312589026604 4.19222660247887 4.20323289699218 4.26518883539906 4.27220142442567 4.18922660247887 4.33215106831925 4.21366092389672 4.28480569770267 4.20918254088576 4.20805035610642 NaN NaN 4.15225178053208 0.835048028884506 1.54614970031058 1.30147441618347 1.04969092109656 0.834885398477151 0.7682149561132…
4.19740850371286 4.18483334757423 4.19035948326732 4.18742484386137 4.25416340148514 4.26327778252474 4.2283431431188 4.2404575241584 4.29552288475246 4.30458824534652 4.22537582341583 4.35653922490097 4.31947061336629 4.41365035499995 4.23839216356434 4.21631046282177 NaN NaN 4.1923431431188 0.819134316875241 1.51342598852622 1.28031886046187 1.02154140730346 0.808983007954453 0.765819248011387 …
4.22196243248897 4.2349233622775 4.2119669405903 4.21296092978853 4.26398497299559 4.2799744540925 4.24896844329074 4.26795792438765 4.32695191358588 4.33994590278412 4.24796543788985 4.38895041088544 4.4078647569603 4.51284822725545 4.26196393518941 4.23497144869162 NaN NaN 4.21296844329074 0.830213049539025 1.54203622633615 1.29527711387228 1.02883883493572 0.813972366281759 0.76457190842956 1.…
4.2433263019206 4.25533488881325 4.2473091281353 4.2353263019206 4.29217173785295 4.30417173785295 4.28228336745736 4.30414597717501 4.36224043299413 4.3743263019206 4.26930054124266 4.41615456406765 4.49344651841766 4.60748086598825 4.28830054124266 4.24920608542354 NaN 4.29957924226028 4.24838641016913 0.829947666619249 1.53941097630285 1.29672186673678 1.0231616557944 0.808508088504013 0.76057…
4.28139065461377 4.29453715009393 4.2835534273695 4.27348831826721 4.31240693188934 4.32435810006262 4.31540693188934 4.32156970464507 4.39052087281835 4.41240693188934 4.30448831826721 4.43443948644049 4.54535810006262 4.6635534273695 4.3233092682359 4.27342320916491 4.131 4.25106510910229 4.29340693188934 0.825084090367849 1.53601816740178 1.29004222900564 1.01749731144009 0.80126803339301 0.75…
4.3050132991324 4.32701227612222 4.31701568615617 4.30300988909845 4.33701295812901 4.34600920709166 4.34001602715956 4.35601500414938 4.42201261712561 4.43701159411543 4.33401091210864 4.46101500414938 4.56700818408148 4.6970064790645 4.34201432214259 4.29901295812901 4.13100750207469 4.2550064790645 4.31801057110524 0.826534997480196 1.53347961644662 1.291982266043 1.01249885081856 0.7957090281…
4.34419451083529 NaN 4.3631443144907 4.33225725626602 4.37516313811992 4.37317568720607 4.38716313811992 4.40015686357684 4.45916313811992 4.47116313811992 4.36620078537836 4.50510666723225 4.59110039268918 4.7161192163184 4.38422588355066 4.33716941266299 4.15308156905996 4.27407529451688 NaN 0.811832854705003 NaN 1.26927015665148 1.00908476054444 0.792802211458291 0.749525451168367 1.2821050038…
4.37579513784423 NaN NaN 4.37359245564864 4.40159245564864 4.40151450095803 4.4134209553293 4.42551450095803 4.48549891001991 4.49746772814366 4.39881072878235 4.52237418251493 4.60731181876244 4.73520268219559 4.42067041033925 4.36479513784423 4.16646772814366 4.28649891001991 4.38946772814366 0.806087200255475 NaN NaN 1.00198594966826 0.783705659649096 0.755083248985235 1.27965999668783 1.02567…
4.42592045112782 4.4289157717824 4.42793448916409 4.41094072829132 4.43894072829132 4.43394852720035 4.4399578858912 4.45794852720035 4.51695008698216 4.52695320654578 4.44991889134601 4.54596256523662 4.62696880436385 4.7479797228365 4.46293292938228 4.41492045112782 4.19595320654578 4.31795008698216 4.41895320654578 0.814736273920094 1.5210254958278 1.27607950446705 1.00614340212295 0.787214431…
4.45636894170807 4.4552659812314 4.45430030139029 4.44432604150946 4.46633462154918 4.46533462154918 4.49422308103279 4.49127456127112 4.55723166107251 4.56027456127112 4.4744547421053 4.57819734091362 4.63506006027806 4.75000858003972 4.50524024111223 4.44647190218474 4.22042042194641 4.33843758202585 4.45733462154918 0.813750085800397 1.52687900904171 1.28050929658193 1.01196280978153 0.7924005…
4.49950058533956 4.48674280405225 4.48959747282464 4.48253288116792 4.50577509988061 4.50464591656717 4.52050058533956 4.52356517699628 4.58451673325374 4.59243599368284 4.5273875499403 4.60125836662687 4.64211303539926 4.75101614791418 4.53367821239553 4.50177509988061 4.26935525411195 4.38938754994031 4.49641984576866 0.813848490569703 1.52814251825739 1.28518144402142 1.00667761534918 0.786888…
4.52994611141884 4.53192003629892 4.52593568137087 4.51494263473618 4.55291655961627 4.54393046634689 4.55094611141884 4.55793915805353 4.61594437307751 4.61895306478415 4.55095827980813 4.61697218653876 4.64898783161071 4.75199826165867 4.57492698966424 4.54891655961627 4.29096175649079 4.41295827980813 4.52195480312548 0.819230473889524 1.5416760456565 1.29317584990159 1.01687195601702 0.798988…
4.56331335278109 4.55019584548818 4.55529376823227 4.55031335278109 4.57945044462281 4.57747002917163 4.57831335278109 4.59828397595786 4.64228397595786 4.65230356050668 4.58823501458582 4.63315667639054 4.65203916909764 4.75203916909764 4.60234272960432 4.60435252187872 NaN 4.45833293732991 4.555215430037 0.823603878387533 1.54234421679426 1.29670904165084 1.02258434712297 0.80302016020518 0.737…
4.59557740690878 4.57083214525089 4.5855434417965 4.58273024991404 4.62573024991404 4.62576421502633 4.61047551157194 4.62735663367895 4.67166231968948 4.68349249412808 4.61281516269475 4.64925473834211 4.656 4.75594905233158 4.63740758134737 4.6405434417965 NaN NaN 4.57761137202106 0.819128846024283 1.52598486413839 1.28664333277383 1.02832217125056 0.806357854326582 0.756750086380037 1.27631863…
4.62894774205516 4.6189246870795 4.61695081605192 4.62493390906976 4.66793390906976 4.66993083507301 4.63795696404543 4.64796772303407 4.70994005706327 4.71195542704705 4.65992622407787 4.66397694502434 4.656 4.75300461099513 4.66096311203894 4.67195081605192 NaN NaN 4.61294466805841 0.830042908578041 1.54938335795868 1.29492702773369 1.04231808240314 0.822993947877499 0.764268226592427 1.2860647…
4.65322727947321 4.64114310189054 4.66019360844015 4.66134512808896 4.71032829257242 4.71337038136376 4.66123569723148 4.67314310189054 4.73617677292361 4.74225253274802 4.68022727947321 4.67809259534094 4.65900841775827 4.753 4.68231145705589 4.74124411498975 NaN NaN 4.63927778602282 0.832454325837285 1.55538955901153 1.30614289481838 1.04728195470085 0.823740908821071 0.757116132283519 1.292702…
4.6804195662541 4.65897898792623 4.68354193974487 4.70247201203586 4.74973424094467 4.75775172287192 4.6894545301086 4.69040208432684 4.75768179516291 4.77257690359938 4.7074195662541 4.68920978312705 4.66010489156352 4.75294755421824 4.71934963854508 4.77085661443545 4.56501395178073 4.58583560236167 4.67243704818135 0.829521780118084 1.54267649348623 1.30310856108019 1.05459573373453 0.82285321…
4.70397350182249 4.71393817091913 4.71396577318738 4.7289701895503 4.79095362818935 4.79995252409862 4.71497129364103 4.71297460591322 4.79595694046154 4.80496356500592 4.73097350182249 4.70098675091124 4.66599337545562 4.75000331227219 4.7389779181854 4.81894589955424 4.62193596273767 4.68888407047337 4.69697239773176 0.834674203523669 1.55932127462122 1.31200998589708 1.05547900631834 0.8331384…
4.72712562938538 4.73812562938538 4.73925754024003 4.77413191085465 4.8391821626088 4.84223869583222 4.74121985142442 4.73515703673173 4.81424497730149 4.83613819232392 4.76109422203904 4.71412562938538 4.66903768881561 4.75002512587708 4.75916959967026 4.86824497730149 4.70257789517275 4.76556533223421 4.72816331820099 0.836525652826961 1.56098671968597 1.31276272496875 1.07207474849354 0.844146…
4.74758296371585 4.75886611752069 4.78034977822951 4.79551633929118 4.86858296371585 4.88073286867136 4.77633312212334 4.76058296371585 4.85329980991101 4.85848302707885 4.77658296371585 4.73429980991101 4.6750499683185 4.754099936637 4.78648302707885 4.90748302707885 4.79559898619205 4.85696542052773 4.75456630760968 0.829555970853021 1.53875272563822 1.29443319182264 1.06823740020328 0.85646788…
4.78196596083285 4.8099494275231 4.80097957649971 4.82596985102338 4.90296596083285 4.92395720790416 4.79598054904735 4.79496596083285 4.87098249414261 4.88697179611865 4.81096596083285 4.75198249414261 4.6779970823571 4.7599941647142 4.81497179611865 4.93597179611865 4.88990663542726 4.97288523937934 4.78796693338049 0.832267315768534 1.5642747332125 1.30759696786172 1.07752080942487 0.866959613…
4.80215900828434 4.83022814232101 4.82620048870634 4.86214518147701 4.94715209488068 4.95221431551368 4.83522122891735 4.81922814232101 4.90111061445867 4.91020740211001 4.82616592168801 4.76704839382567 4.68102765361467 4.76 4.83620048870634 4.95826962274302 4.98647702485303 5.07951850527503 4.81817974849534 0.828686469992215 1.55729948745451 1.30615159008284 1.06962951606174 0.854633302342273 0…
4.82543152498199 4.86346471921137 4.85554770478483 4.88354770478483 4.96958089901421 4.9835974961289 4.86764728747298 4.8523983307526 4.91748131632606 4.94044812209668 4.85048131632606 4.77423235960569 4.685 4.7598008346237 4.86536513652322 4.99744812209668 5.0560124239962 5.15531117206065 4.84459749612891 0.823813735781195 1.55146041540466 1.30635925360664 1.06948730463765 0.862103780373158 0.78…
4.85099125857111 4.89099058615351 4.88798890510949 4.91598890510949 5.00398823269188 5.01898789648308 4.90598688785667 4.87599193098872 4.9459902499447 4.96699092236231 4.8789902499447 4.78799529307675 4.685 4.74800403450564 4.88699260340633 5.02399092236231 5.11597949126299 5.23297343950453 4.87998789648308 0.820481139747843 1.55030039672639 1.305130420261 1.06518147259456 0.851073772262774 0.77…
4.88918114205338 4.92410238463887 4.920244147985 4.94526777520935 5.02736228410677 5.05811026038032 4.92529140243371 4.91822052076064 4.97337015984822 4.99322052076064 4.91216539057048 4.80714176334613 4.68902362722435 4.751 4.924244147985 5.04530715391661 5.15715751482903 5.27211026038032 4.91021264501919 0.816404392882066 1.54573217233296 1.29928257269496 1.06351022093074 0.843332240132153 0.77…
4.91264223767815 4.9376943110034 4.95162487990306 4.9794686599273 5.07317357775085 5.07262487990306 4.96236451327679 4.94653809102764 5.0203471555017 5.02152073325255 4.93378109987883 4.82557280657781 4.6921215044256 4.7511215044256 4.95543394437713 5.08445130215221 5.177815815429 5.28695467762968 4.93755544880272 0.806826538052738 1.52708847635889 1.28439401150378 1.0547305882428 0.8184802314795…
4.94899051310011 4.97698974389202 4.98699076950281 5.00599307712711 5.082997435973 5.10799076950281 4.98299461554331 4.97699205151631 5.03999487194601 5.05099230791901 4.97798846187852 4.85799153871091 4.6989982051811 4.7579982051811 4.97999358993251 5.10999333352981 5.22398794907312 5.34098589785152 4.96899179511361 0.803800789720315 1.52587031793935 1.27896141790693 1.05532984359435 0.821889110…
4.99122093264381 5.02911362250253 5.0142083079213 5.0372083079213 5.11214518430879 5.13113255958628 5.02414518430879 5.01426511917257 5.07123986972756 NaN 5.01921462028255 4.89620199556005 4.70711362250253 4.76402524944501 5.02221462028255 5.14825249445006 5.22808206069627 5.33306312361252 5.01313255958628 0.809283345551463 1.54315958460393 1.28867584402674 1.05718593971846 0.826357870081229 0.76…
5.02680926810181 5.0477059572803 5.04765430186955 5.07044768022653 5.13548211716703 5.15241324328603 5.04772317575055 NaN 5.10949933563729 5.1196715203398 5.05377483116131 4.92905032668533 4.72549933563729 4.76827549552402 5.05691257892332 5.18839602481578 5.24118940317276 5.34313774776201 5.0347403942208 0.809881456651543 1.54159007917392 1.29114761598867 1.0503187016963 0.821323589304244 0.7570…
5.07293192296143 5.0879406136472 5.08494495899009 5.09596234036164 5.16295944346638 5.1759652372569 5.08893916519957 5.08695509812349 5.13795799501875 5.15794351054246 5.09793481985669 4.98891164469462 4.75395799501875 4.78397682483793 5.10892323227565 5.21096668570453 5.25198406707608 5.35098841241897 5.07693771675194 0.813953988942339 1.54558410481815 1.28987188298192 1.05423422069396 0.8226680…
5.10822980367202 5.11907453092066 5.11518632730164 5.12718632730164 5.18318011639159 5.19912421820109 5.12034160005301 5.12218632730164 5.1891925382117 5.19222980367202 5.13318011639159 5.01941613097366 4.76831675641279 4.79737886551334 5.14130433459268 5.24103105455027 5.26004347637038 5.354 5.11018011639159 0.817206150540202 1.54800472420495 1.2912159642129 1.0534705624604 0.820780247566778 0.7…
5.14577835302491 5.13201524307597 5.14545685938418 5.15737225579452 5.21245685938418 5.21937225579452 5.17547378010212 5.15267682871731 5.22057530440971 5.22954146297385 5.1628798773325 5.08735365743462 4.82021829169116 4.85849070082005 5.19050762153798 5.24654146297385 5.267 5.3540507621538 5.13967682871731 0.812034504374129 1.53469486100789 1.28591501055268 1.04072226679901 0.824026599079994 0.…
5.19093429809992 5.19091430186946 5.17196143584126 5.17896857735213 5.23896143584125 5.24096857735213 5.20296000753908 5.19194286791297 5.25395143772603 5.26095429433038 5.21392572828686 5.16588573582594 NaN 4.8869585792369 5.21995715093473 5.27795429433038 5.267 5.35699571509347 5.17894286791297 0.826219361033561 1.55412173389994 1.29432775945035 1.03853318511385 0.824409442962151 0.770452387149…
5.21616231288039 5.21321225530513 5.19813109886493 5.20513734166802 5.26018104128967 5.2731560700773 5.22818104128967 5.22528092613914 5.29116231288039 5.29621849810822 5.23716855568348 5.23133086856388 4.94232462576078 4.9496242803092 5.2581560700773 5.28714982727421 5.27004994242474 5.35709364204638 5.20319352689585 0.828386929511432 1.55634146372758 1.30003348445468 1.0377055676098 0.820585243…
5.2391732905341 5.24264246498367 5.23625429694297 5.24663797256887 5.30608578470844 5.31508979871243 5.25911226078645 5.27060963243125 5.33024994747055 5.34068117559969 5.26768676777852 5.31074296964293 4.99532142927217 5.05042179098904 5.28013085179887 5.31921945738855 5.29150712077 5.40017091607178 5.2346759188893 0.820974109706512 1.53568850941168 1.29008977487768 1.02686874262052 0.8046380026…
5.26798891483427 5.26800692707719 5.27198050520319 5.26848789124244 5.3344914995676 5.34149449671094 5.28150834095439 5.29999834805718 5.37049632299815 5.37399755031726 5.29648718430384 5.35599522577418 5.12399318354598 5.16949932509696 5.30849174258868 5.33698629080713 5.29299787918419 5.35752036121342 5.26348679401846 0.82482811670064 1.54112722116666 1.29634998449361 1.02285800540407 0.8047540…
5.28991753625585 5.29859986063546 5.28647848497987 5.2869436999511 5.3520391340092 5.36786951953211 5.31866020997009 5.33382180250306 5.40919900597092 5.41371377445305 5.31496094261814 5.39674181294382 5.20858486908597 5.28383305224575 5.33192184692261 5.35342398309915 5.29302586400056 5.37743855904334 5.28491753625585 0.826500844011481 1.54026925519859 1.29640603205287 1.02910899090515 0.8081375…
5.31859488685312 5.31097100710567 5.31410455115123 5.31898659434936 5.38253104357505 5.39563645642622 5.34383570693214 5.36463165700525 5.44511517533353 5.45162778474039 5.34658039040596 5.44630187301869 5.30194421966242 5.36827979568223 5.36159875911798 5.35590335701891 5.29635688097052 5.34011801338797 5.32850712079642 0.82776013908374 1.51446445067422 1.29222634823568 1.03220621393251 0.807945…
5.3440056802637 5.36896769301418 5.34400266062136 5.34050329823132 5.40351460722749 5.4249989153936 5.37050408246706 5.39299898870649 5.4700109499752 5.48500274859683 5.37350039588961 5.4974758650674 5.39999385850168 5.49349130051836 5.38700418510511 5.36901509821167 5.30501056874817 5.37644517765988 5.34849895938134 0.830078682463693 1.54111291622074 1.29717495769165 1.03332813297417 0.812248738…
5.37328275886161 5.38403522058508 5.37383042719454 5.3678996869374 5.43523542228846 5.45183142247389 5.39837294649483 5.4213555088382 5.50721897991118 5.52181298953792 5.39935201860447 5.52991612931468 5.48701835378598 5.57681433008909 5.41331398481726 5.37878740349856 5.31185118244899 5.35806377895043 5.3768252781619 0.834527577712536 1.54478012023876 1.29832020038785 1.03259534076948 0.81919955…
5.39715878258081 5.42252653851851 5.40019503209731 5.39067639814946 5.45618967347465 5.47711512555137 5.43468864296358 5.45408832030619 5.53027468404845 5.55465980096 5.42312763709216 5.55276166331806 5.56647838450082 5.6644926782052 5.43964550725562 5.38593923659151 5.32556739500515 5.39970142123104 5.40118124758252 0.833008989334978 1.54335474219177 1.29891150552343 1.02947019150945 0.813368899…
5.42600193313951 5.45202003240313 5.4200160259225 5.42749914822616 5.48899858699211 5.50250127280629 5.4675023551557 5.47550639837616 5.5644990090083 5.58500158460298 5.45200212021753 5.59049686992898 5.6505009822665 5.7575040823554 5.46750215695736 5.39499597127873 5.33149904236927 5.41149885529125 5.43701774298563 0.828819656902595 1.56555669179171 1.31077867786139 1.02600382576552 0.8044857391…
5.44947109083421 5.48256159533685 5.46198262161545 5.45002458803827 5.50508808954775 5.52097869974461 5.49234495673448 5.51907138827962 5.58590498256705 5.61137910288425 5.47692106930707 5.60642280714553 5.70190282200329 5.82038107555398 5.4924584797711 5.3943701788607 5.33102000861086 5.40955002152714 5.46188910718968 0.824672162631044 1.54292302414387 1.29649598576516 1.02267097299297 0.8013749…
5.48903728475949 5.49942073128613 5.50402568077239 5.49199406926833 5.53899697990443 5.549568278064 5.5236915945252 5.54265885608151 5.61808610260389 5.64202371671427 5.51209417775534 5.63063066395362 5.75241396829829 5.8743220444222 5.53054008593611 5.41315128967014 5.3380074569519 5.36396704263736 5.5005715879807 0.815399031108042 1.52880041931271 1.27351225272642 1.01042829275969 0.79143596915…
5.51352125437873 5.54152195431475 5.53751005973917 5.51302274983391 5.5575197642673 5.57501672032233 5.55402232555702 5.56552369376942 5.64700817186816 5.66201024536031 5.53952248466086 5.66001936650772 5.76700573782122 5.88700448102179 5.5530208884802 5.43801753167132 5.35499962875772 5.45701982264566 5.52901648166659 0.816763424739818 1.53533391451955 1.28820864941528 1.00958803284502 0.7901074…
5.55466757101348 5.57409930642328 5.56345057620979 5.55562966544543 5.59619112597342 5.60575175759844 5.58763978511948 5.60659258878034 5.66745895165865 5.68535443930632 5.5821246056084 5.69621136532152 5.77549934393558 5.89898159129636 5.59321899828668 5.4706843219112 5.35511131641454 5.47754015976564 5.56276187727249 0.813603678271492 1.53311466521341 1.281471686331 1.01198385635309 0.791892716…
5.59168963567267 5.59436249204464 5.59761458339276 5.5837119892831 5.62618977788757 5.63320752424961 5.61530490169697 5.63171645431659 5.69407931821254 5.70610585242665 5.61821616988679 5.72466776559291 5.80391556256543 5.92289343649884 5.6355701890447 5.4907429885307 5.3660707579043 5.48989352182778 5.59613662413041 0.810349042127526 1.53013713322643 1.27632813848166 1.01036894767041 0.790290791…
5.62802513742325 5.63951419601806 5.63100826750599 5.62701218113312 5.64899432809259 5.65699432809259 5.65302713475044 5.66152719821995 5.72151115613292 5.73151315346011 5.65751219869086 5.75750511823958 5.81000183527269 5.92399751650932 5.6625380585979 5.53653965078885 5.37450863752675 5.40702539130129 5.62202578564124 0.811207571974778 1.53669498551377 1.27944044053306 1.01229560130239 0.794469…
5.68626145561819 5.66188622245978 5.66048809968866 5.65796216929994 5.68639218342728 5.69238212744196 5.68977336708258 5.69873830287155 5.74146759250531 5.75341691736602 5.70621117569161 5.77850371061693 5.81699960478728 5.92305067513929 5.70913589869238 5.62283859959078 5.3990135031271 5.42365361742181 5.65578381828061 0.816680614769895 1.54397854039391 1.28053759656194 1.00568020985716 0.793328…
5.70116463677202 5.69377469334192 5.69415984726909 5.6996371290882 5.72574009646991 5.73072247512539 5.71861748424169 5.72168379478373 5.76859491972752 5.77713479825278 5.72916773594104 5.80404174836052 5.82205255670013 5.92351344650847 5.74112135174431 5.6361428320445 5.43260053454885 5.44382071322041 5.68467885161408 0.819846225051091 1.54671006973522 1.28128092274547 1.0155062451252 0.79430356…
5.73399797708254 5.72999698222404 5.73799132500989 5.73349841225286 5.78199265893712 5.78049608953569 5.74799404905472 5.75099577281467 5.79799520770011 5.80349747965329 5.76349970084249 5.81899907889538 5.82899869448904 5.9235 5.76749894352476 5.76999024554476 5.50398927910254 5.56998852178481 5.72748992339735 0.824745746456611 1.55002037239155 1.29302115766603 1.01801292792146 0.798252709557346…
5.76682187664056 5.75878722925936 5.76204882017942 5.76980409965424 5.81791069503918 5.82478455384036 5.76846889027395 5.7739129282513 5.82693200968064 5.83184763552859 5.79581654798019 5.83292225895135 5.83394980884461 5.9235 5.79982143443366 5.82004960622212 5.5643655817862 5.68035132027738 5.74857236803299 0.831964352223151 1.5509140596534 1.30031803691801 1.02927425994518 0.807828976816856 0.…
5.79362431260668 5.78618760576766 5.80156179626413 5.81064350610759 5.86372151806861 5.86773429482254 5.79727469660018 5.80012904624703 5.86110628433343 5.86215193763038 5.82510654327291 5.84857801196102 5.83751381251185 5.92647315179473 5.8236149747957 5.86817139007077 5.61059727692102 5.72916311745584 5.78210245698125 0.830002851177331 1.55176940345845 1.29766822083919 1.03116514804923 0.811703…
5.81902350194954 5.82001888909271 5.82902582968221 5.84104281398029 5.90752466581588 5.91053621926222 5.83102585756339 5.82552403798575 5.8860318178744 5.89202904589945 5.8495255756047 5.86151048137393 5.84050023277327 5.92648623191916 5.84902420026935 5.91853918140194 5.67710148285042 5.67710029925331 5.80753165559081 0.828378742789578 1.55454169385585 1.29960439358958 1.03829840898627 0.8156625…
5.84283843578258 5.84094983520099 5.85787102506788 5.87965650326185 5.93393620363847 5.94777450971158 5.8517607484396 5.84939251616132 5.9172059627706 5.92080850957741 5.87429699388569 5.87242160736675 5.84102851562463 5.91668866926152 5.87435065676457 5.95165018402093 5.74153503867527 5.77416943531987 5.83726411681 0.831425800029288 1.5557537767431 1.3028843269045 1.0504899611079 0.8178760710457…
5.86903965546992 5.87656831081263 5.89357905656614 5.91066796857788 5.97808263848398 5.9861610591159 5.8568310671777 5.85976882876948 5.93515994105946 5.94862252170242 5.90008337497988 5.88300642733978 5.8464982726345 5.9165321100737 5.89900210892603 5.99351496360558 5.81698953524535 5.85679470813237 5.86562610362026 0.832612951130877 1.55677631710977 1.30962235900158 1.05289547175505 0.821900974…
5.89150458530667 5.90249832558111 5.91800998957488 5.94699107419723 6.01049239344016 6.02599111959755 5.90699210235138 5.88004623758981 5.96449395837155 5.97650191032498 5.92350549506884 5.89400074596986 5.84900053677724 5.92199406785905 5.91900804275407 6.01950743298517 5.88253641092935 5.94450136376537 5.89350042728974 0.834710758866621 1.5535058131244 1.30837447487415 1.04461435376976 0.825186…
5.92126552314628 5.93380334006627 5.9571008014838 5.97741645746413 6.04385897455077 6.05979022940402 5.93886889337751 5.91229002406584 5.99195141591075 6.00931493566177 5.95466265793729 5.90598486924875 5.85197613212663 5.92355143260449 5.94932115763077 6.06517610196166 5.97528143868758 6.03431135686983 5.9247710684329 0.832561320853397 1.55466263039172 1.30374955083022 1.0494206239708 0.82240621…
5.9422301197672 5.96666312263721 5.97771911383326 6.01361161923877 6.08558749174307 6.09563662297172 5.96273338949651 5.9387677432827 6.0379987819317 6.0441428845661 5.97518218528457 5.92856994635051 5.85798123653915 5.92502143481714 5.97522475573235 6.09570748820403 6.06131105072939 6.12576744348375 5.95169081904873 0.829233744732131 1.55170776954035 1.30270465584759 1.04604668045091 0.818919328…
5.97398822757282 5.99149000680842 6.00349053939488 6.03649120357905 6.11648858009471 6.12598870718297 5.9974870716618 5.95699542482276 6.05049495423152 6.07049031396125 6.00099014601339 5.93999511006267 5.85949932369912 5.92799894243434 6.00648805962497 6.12398901884525 6.17198068258497 6.25045462753167 5.98398839552068 0.823482297828228 1.54976582243826 1.30166538182826 1.04490096888817 0.816406…
6.00298506754821 6.01694447025014 6.04988357430303 6.0749241716011 NaN 6.15433014458182 6.0141474567405 6.00598506754821 6.0799241716011 6.08035044323085 6.04398506754821 5.95637074187989 5.87091880540386 5.92606089594711 6.03300536619725 6.15133014458182 6.24939640672617 6.37123401753389 6.01106626214435 0.826523779758545 1.53408541066684 1.30529328978442 1.07499931168441 NaN 0.788815991560816 1…
6.01983159392287 6.03778949240358 6.06089474620179 NaN NaN NaN 6.03478949240358 6.02283159392287 6.08990527158161 6.10771581474484 6.06083159392287 5.96986317006233 5.87396842386054 5.92896842386054 6.05082106854305 6.17475791626412 6.30047373100896 6.4254421548695 6.02783159392287 0.825054630277951 1.53402800017783 1.303053471597 NaN NaN NaN 1.28928789225653 1.03631379002591 0.819986208195754 0.…
6.06603765961502 6.08004779874214 6.11003331427482 6.13104345340194 6.19704345340194 6.20303765961502 6.08402896893463 6.06904779874214 6.12703186582809 6.14104635029541 6.10704200495521 5.98305214408233 5.87800434534019 5.93303910806175 6.10003331427482 6.21706373165618 6.32007242233657 6.4460782161235 6.07803331427482 0.818407320373547 1.53301588641128 1.29300426415094 1.04666307642462 0.807510…
6.09144900578127 6.11230066118393 6.13251258203728 6.16036423743993 6.22636423743993 6.22844900578128 6.10357615829329 6.10130066118393 6.14853377412262 6.17232185326926 6.13538542952527 6.01823708492792 5.88093642374399 5.95942781369594 6.12251258203728 6.26006754824523 6.36894039573322 6.49885562739188 6.10051258203728 0.816599205357871 1.53024018552235 1.28913392065793 1.0419912981679 0.807598…
6.13758354427245 6.14173745182394 6.16867407812627 6.20955638411631 6.25573745182394 6.26170123828241 6.14561975781398 6.13767407812627 6.19755638411631 6.19876461198008 6.17167407812627 6.03881893229237 5.90081893229237 5.96297283984386 6.17155638411631 6.29072839843856 6.3809004127608 6.50297283984386 6.14559259765784 0.818383341770898 1.53018990946615 1.28991212355472 1.02928515906205 0.807401…
6.16108071247207 6.17804035623603 6.19905587786528 6.22607139949452 6.29304035623603 NaN 6.1750512213765 6.17704035623603 6.24402483460679 6.23806053435405 6.20208071247207 6.08107760814622 5.91004656488773 5.97601552162924 6.1960698473316 6.33704035623603 6.41799844783708 6.53600465648877 6.16606053435405 0.814224827226695 1.52917001552163 1.28628648804102 1.0609681030519 0.83777838244123 NaN 1.…
6.21184327352176 6.20342163676088 6.23419918936122 6.27097674196155 6.31842163676088 NaN 6.20726592358112 6.20242163676088 6.25964408416054 6.27613245514132 6.25284327352176 6.12988776300169 5.93933265780101 5.98577755260034 6.23999898670152 6.36242163676088 6.41702224473997 6.5389332657801 6.20413245514132 0.817260818858705 1.5291797775526 1.29036701698694 1.04090712940631 0.817893125353112 NaN …
6.23282729463116 6.2396891303361 6.26672367140986 6.28786183570493 6.35270640087298 6.35765458926233 6.23972367140986 6.24166322453077 6.31254233077259 6.3126891303361 6.27382729463116 6.19246461335661 5.96478411828896 5.99591364731558 6.26082729463117 6.37588774151026 6.42096545892623 6.53305181161065 6.23374957721519 0.818717910624181 1.53066704709734 1.29591250602357 1.04155041485203 0.8087259…
6.27603744703592 6.26304320811837 6.29602592487102 6.32802592487102 6.38903168595347 6.39103840721633 6.27602784523184 6.27403744703592 6.33604608865959 6.34903840721633 6.3160345664947 6.25507969497388 6.00107681443266 6.01618435463838 6.30704032757714 6.39901632306694 6.42100576108245 6.53300288054122 6.26703072577306 0.821501080481911 1.53745012990331 1.29602921773192 1.04092620728739 0.815974…
6.31420975684268 6.30708818097232 6.32245290858339 6.35445290858339 6.42133133271304 6.43018949419762 6.30441238329327 6.31220975684268 6.38302739303714 6.38818949419762 6.35127054477786 6.33631820046006 6.07937898839524 6.20410957214857 6.3481489689075 6.41565553503399 6.42687842412964 6.53593921206482 6.2983515953581 0.832796169076013 1.54777622909462 1.30542547860743 1.03706003744799 0.8204571…
6.34076938289338 6.32782260222567 6.35471616356108 6.37680486244824 6.44876051300466 6.46073390333851 6.33473390333851 6.33976051300466 6.41373390333851 6.42765407434007 6.37776938289338 6.39945006689959 6.1295653754529 6.25755650556419 6.37179599255953 6.43185808178054 6.43096452044514 6.54293791077899 6.32873390333851 0.833495831152303 1.54883246059459 1.30094186587474 1.04148964200634 0.824048…
6.37402799226383 6.377033885372 6.38203241209496 6.4070235724327 6.48801915260157 6.49803241209496 6.367033885372 6.38902946554087 6.46003977848018 6.46505303797357 6.408033885372 6.45907071729809 6.19610607594714 NaN 6.41102946554087 6.44802504570974 6.43700441983113 6.52999558016887 6.36802799226383 0.83987201838955 1.55587231304496 1.3074923425105 1.04042113442332 0.828758511990186 0.783357657…
6.39261515284041 6.39953413238576 6.40355438749942 6.42267591818139 6.50073668352238 6.51955438749942 6.38953413238576 6.40859489772674 6.4864531119311 6.50027081590814 6.43053413238576 6.50602775454418 6.26654163181628 6.27885071477384 6.43059489772674 6.46465566306773 6.43993923465901 6.52706076534099 6.38661515284041 0.841212250494282 1.55740819947155 1.30904779436928 1.04117440356248 0.827770…
6.42568625309171 6.43862920819929 6.43074329798412 6.45271477553791 6.52774329798412 6.54377182043033 6.42862920819929 6.45357216330687 6.52661970071722 6.5366577306455 6.45972428301998 6.53968625309171 6.32346758100411 6.36318235654202 6.46269576057377 6.47391443266137 6.44 6.52303802992828 6.41671477553791 0.843825185471799 1.56096615336383 1.30491993142469 1.03958540212095 0.82562044108645 0.7…
6.44602740063675 6.45903684913218 6.45702456608812 6.47302740063675 6.54802551093766 6.56702267638903 6.45902173153949 6.47803401458355 6.55604157337989 6.57403401458355 6.48003118003492 6.59302173153949 6.40909070555613 6.46211527164424 6.48302834548629 6.48400944849543 6.44000377939817 6.52 6.44303401458355 0.84299109602547 1.56067196528705 1.31450956536921 1.03976852603471 0.82634747725172 0.7…
6.47439244902871 6.49718294869379 6.48245529912919 6.50139244902871 6.5744343490957 6.59049719919618 6.48151814922967 6.51324579879426 6.59907819852632 6.60924579879427 6.51230864889474 6.61551814922967 6.50298879678471 6.5814440959139 6.51237149899522 6.49379049966507 6.44391619986603 6.52 6.47824579879426 0.844125697961149 1.56270642393034 1.31405963701541 1.03824268205225 0.823735936589425 0.7…
6.49780221848761 6.52179361929142 6.51571622652571 6.52182801607619 6.59086241286095 6.60686241286095 6.52859583777904 6.54671622652571 6.61982801607619 6.63676782170285 6.53282801607619 6.66656144099427 6.59620887395046 6.68611428279236 6.53282801607619 6.50391400803809 6.45093980562666 6.53982801607619 6.50874202411428 0.840590871114325 1.55966674350015 1.30971757848735 1.0391220887395 0.823382…
6.52399009164323 6.55798628073678 6.54798780509936 6.54898971055258 6.60599428364032 6.62399352145903 6.54199504582161 6.5669923781871 6.64998856728065 6.66698856728065 6.55899009164323 6.69299009164323 6.69696189093549 6.79195998548226 6.55899009164323 6.50999771345613 6.451 6.54 6.53499009164323 0.836801432900826 1.55853042301062 1.30602139479176 1.03846025533073 0.821780609745032 0.75504873840…
6.55044642573701 6.58052843673894 6.56758994499038 6.57446692848749 6.62265145324182 6.63575396699423 6.58020039273124 6.59932340923413 6.67252843673894 6.70030290648365 6.58446692848749 6.73217988998076 6.76458531021681 6.87525726620912 6.58838491748557 6.51979497249519 6.451 6.54 6.56732340923413 0.833166065204284 1.55597351217876 1.30311089316893 1.0347966802868 0.816206660650237 0.75348259937…
6.57677982212594 6.61669513832823 6.61063585966983 6.5958221640248 6.64778829050571 6.6498814426832 6.60083063240457 6.62974594860686 6.70968666994846 6.73074594860686 6.61177135374617 6.75580522726526 6.83739027665646 6.96425478258011 6.61180522726526 6.53288991106297 6.45397459486068 6.54 6.59675441698663 0.830333542095764 1.55338167905222 1.30977258438515 1.02751156512094 0.808772496642713 0.7…
6.61004525179012 6.63705581054114 6.63105882732715 6.62403469303909 6.66402564268107 6.67402413428806 6.6370392182181 6.65006033572016 6.7370392182181 6.75403620143209 6.64505581054114 6.77504525179012 6.89002865946707 7.01404374339711 6.6420407266111 6.54603016786008 6.45400603357202 6.53300603357202 6.62006184411316 0.821057661990844 1.55074672678718 1.29720132674023 1.01853996983214 0.79810769…
6.63939141918088 6.67324941698975 6.66920884493514 6.64653342137201 6.68065513753583 6.68967542356314 6.6624725632901 6.68918855890784 6.7624725632901 6.7775131353447 6.68124941698975 6.80439141918088 6.90861456548122 7.04241170520818 6.66845227726279 6.56559427945392 6.45791885589078 6.53691885589078 6.66016827288053 0.819541443342321 1.54862402067925 1.291576644657 1.01852040572055 0.7966110376…
6.67667202485837 6.69976953098156 6.70270748163044 6.67673407420949 6.71073407420949 6.71378725936759 6.69967202485837 6.71279612356061 6.78282271613966 6.79782271613966 6.71173407420949 6.8337429384025 6.9377429384025 7.06183158033268 6.70170748163044 6.58185817291173 6.4639468148419 6.537 6.6897429384025 0.817527728386034 1.54475421578505 1.29693106965455 1.01672604418936 0.79483560097971 0.724…
6.71304287332242 6.74303297947878 6.7420379264006 6.71304946921818 6.73408079972302 6.73304946921817 6.72606760793151 6.74704946921818 6.81702143666121 6.82102803255697 6.75104452229636 6.86702638358303 6.95402803255697 7.07502638358303 6.74204452229636 6.60608079972302 6.47102143666121 6.54000494692182 6.72304452229636 0.813963116560745 1.54321550757296 1.28576073482034 1.01174559723958 0.788667…
6.73847189017814 6.76259376167549 6.76453282592681 6.74239064251324 6.78200471610495 6.76239064251324 6.76616721143476 6.77639064251324 6.82973594508907 6.83765469742417 6.77745157826191 6.88267500934039 6.97065469742417 7.09067500934039 6.76845157826191 6.65400471610495 6.48373594508907 6.54293906425132 6.74945157826191 0.815811610478334 1.54648215819981 1.29212776942537 1.00913423281632 0.78741…
6.79155188531262 6.79869562021235 6.79772098519465 6.78266180023594 6.80283090011797 6.79572098519465 6.79278017015336 6.81269562021235 6.85974635017696 6.86378017015336 6.82658570528903 6.92563643525364 6.98686472009438 7.10289854007078 6.81857725029492 6.68177171515926 6.49986472009438 6.55291545005899 6.79263643525364 0.824079823548958 1.54875122991309 1.29712848597896 1.00962534975324 0.78633…
6.81804361378946 6.82204025888258 6.82803354906882 6.8160369039757 6.84304361378946 6.83304361378946 6.82702572095276 6.84004025888258 6.88903354906882 6.89302683925505 6.85304808699863 6.94501901113899 6.99000335490688 7.10300335490688 6.84804137718487 6.74807380795139 6.52906262492845 6.57913978778673 6.81903019416193 0.829645692158676 1.55340806295954 1.30237598291727 1.01733318716154 0.794263…
6.85620090990504 6.85726237837389 6.85738531531157 6.84832384684273 6.88120090990504 6.87120090990504 6.84952874173887 6.87526237837389 6.91838531531157 6.91650825224926 6.89511895194659 6.96165167867656 6.99293853153116 7.10593853153116 6.88424188888427 6.81264769368546 6.5838525885816 6.70143881379822 6.84544678378042 0.834625708497864 1.56046227077988 1.30761038123056 1.0201216049546 0.7973650…
6.88968092092337 6.88770992811216 6.89662290654581 6.88564224467166 6.92161323748288 6.91854555404238 6.88268092092337 6.89976794248973 6.95762290654581 6.95166158279752 6.92174860436387 6.97784529499315 6.99696132374829 7.10302900718878 6.92065191373459 6.88332316559504 6.63352621591653 6.75252621591653 6.88462290654581 0.842197095265522 1.56427422446717 1.31679143138358 1.03283642937578 0.81001…
6.91704544120754 6.9110517089603 6.92704700814573 6.92205640977488 6.96505640977488 6.96106737834221 6.91303133876382 6.92603603957839 6.98504074039297 6.98905014202211 6.95803603957839 6.98502507101106 7 7.10300470081457 6.9410517089603 6.94709401629146 6.69009871710603 6.81609871710603 6.90803603957839 0.839954387426935 1.56582244442358 1.31326683478485 1.0364288375314 0.814888649498815 0.74627…
6.9454107392977 6.94332946195945 6.95639041996313 6.95726850395576 7.00026850395576 7.00312626861382 6.93259361330876 6.94853265530507 7.01047169730138 7.02034978129401 6.98053265530507 7.00067489064701 7 7.10593904199631 6.97332946195945 7.00578083992627 6.75171988192258 6.87771988192258 6.93053265530507 0.842693105863226 1.56734830183808 1.31129104505582 1.04194539895307 0.820287837273217 0.758…
6.9727591142477 6.96976803594223 6.98574127085864 6.99070558408052 7.05352715018993 7.04958960205164 6.95282156610941 6.96882156610941 7.04370558408052 7.06064313221882 7.01370558408052 7.01388401797112 7.00297323491641 7.10302676508359 6.99382156610941 7.06250038510634 6.81246469832822 6.8155709884499 6.96667881899693 0.845336714377278 1.568648580231 1.31500618677773 1.0505931842101 0.8262770943…
6.99204569385994 7.00203046257329 7.00905940201793 7.02804874011727 7.08108377207656 7.09006549453258 6.97604569385994 6.99203655508795 7.07403960134528 7.0940563557606 7.03704112447395 7.03101980067264 7.00300456938599 7.103 7.01405026324594 7.10008529520523 6.87512641967917 6.89813555845116 6.98705026324594 0.847732574087443 1.57105130989065 1.3192785225652 1.05899671699741 0.839003123734395 0.…
7.0213930669768 7.02159537798453 7.04721098706984 7.05935260477525 7.13488728945747 7.13213006266674 7.0053930669768 7.01551445358144 7.09947399137989 7.13025144927138 7.06345376027912 7.04373699568995 7.00593930669768 7.103 7.04633237367448 7.15486705835669 6.95632081863581 6.98519943203117 7.01933237367448 0.849385809439693 1.57189260125333 1.31832962416775 1.06331078084559 0.828164160596569 0.…
7.04181959720056 7.05172939580085 7.07079253678065 7.09666625482104 7.16176547636073 7.17462115412119 7.02482861734054 7.03482861734054 7.12675645622076 7.15676547636073 7.08282861734054 7.05688273818037 7.00897293958008 7.103 7.06384665762048 7.16888273818037 7.01745879160169 7.08213406656271 7.03981959720056 0.84800289880016 1.5718307216112 1.318161353021 1.06557024589346 0.847868604985167 0.77…
7.06801970376809 7.08102328627138 7.10401433001316 7.12302955565213 7.1920322425296 7.2110322425296 7.0550241818972 7.05802686877467 7.15402059939391 7.18002149501973 7.11301701689062 7.0740080606324 7.01200358250329 7.109 7.08702686877467 7.21601701689062 7.09109045820804 7.17607702382071 7.06902059939391 0.846479265586826 1.57113925663057 1.320869722356 1.07140905063663 0.85562944471199 0.78668…
7.08955387654279 7.10647276318694 7.11967554657658 7.15533081481419 7.2272699797973 7.2462699797973 7.08145248484797 7.08739164983108 7.17653359820383 7.20351331986487 7.13161471155969 7.08281749494932 7.01591888664414 7.109 7.11639164983108 7.23461471155969 7.18995188776465 7.2602560628491 7.09153359820383 0.84567662823795 1.57032683102134 1.32056628628508 1.0703714950393 0.855022572570158 0.786…
7.11575561591219 7.12978381407617 7.14971801836022 7.17878381407617 7.25672741774822 7.28761462509231 7.11072741774822 7.11078381407617 7.19284960979212 7.22678381407617 7.15478381407617 7.09290600612007 7.01897180183602 7.12484960979212 7.13978381407617 7.26768982019625 7.28313525630468 7.39374988139699 7.12072741774822 0.843807576855546 1.5699137597552 1.3238190760135 1.07119201052021 0.8572982…
7.13903286331222 7.1560215311356 7.17602606400625 7.2050215311356 7.30501813148261 7.32003286331223 7.1450215311356 7.1440305968769 7.22302266435326 7.25001813148261 7.18102946365924 7.10601926470027 7.02200793252364 7.12099660034701 7.16603399652989 7.28503286331223 7.36606685984211 7.48707592558342 7.14702606400625 0.839295047838813 1.56918497984575 1.31753834550221 1.06903976202429 0.860468549…
7.16741223483658 7.17461491247914 7.19853384142212 7.22361491247914 7.32067571577191 7.34841223483658 7.16361491247914 7.17045277036509 7.24259464471488 7.26567571577191 7.20647303812935 7.12265544800765 7.02885812565021 7.11806080329277 7.19539196707232 7.31341223483658 7.4238042019089 7.55264205979486 7.16953384142212 0.835018570129798 1.56484978619565 1.31610959093581 1.06883425623049 0.859215…
7.19673683768538 7.2007640613731 7.2247640613731 7.25372776312281 7.35270961399766 7.37080035962339 7.19670053943509 7.1967640613731 7.26182758331111 7.28879128506082 7.23573683768538 7.13290925437427 7.029 7.118 7.22770961399766 7.34372776312281 7.46860071924679 7.59760071924679 7.19873683768538 0.83105548153966 1.56044947434719 1.3103029046998 1.06915700539435 0.856831597458924 0.79001851210764…
7.2260333488895 7.23102821829111 7.24801154384636 7.28304489273586 7.37202950094071 7.39702821829111 7.2240333488895 7.22303847948788 7.2820333488895 7.30502437034232 7.26503719683828 7.15502180504313 7.03201282649596 7.1180012826496 7.25802950094071 7.38604617538546 7.48904361008626 7.61801410914556 7.2250333488895 0.828086895987978 1.5576599871735 1.30739869169741 1.06698210354534 0.85308730643…
7.25147109831416 7.25255246780429 7.25681691864721 7.31728801696137 7.39453212543176 7.41855246780429 7.24947109831416 7.25238972882403 7.30747109831416 7.32361349492189 7.29341007119656 7.17165417966695 7.04179657627468 7.11897965762747 7.28053212543176 7.42126767458884 7.5223083593339 7.62877623390214 7.25047109831416 0.825719228541528 1.55765020342373 1.30640074921998 1.06858663850905 0.851032…
7.29363855714507 7.27877624966123 7.31152668197568 7.34774182653219 7.42077624966123 7.43882788435479 7.27875043231445 7.28175043231445 7.33377624966123 7.34680206700801 7.33266437449185 7.19083649013705 7.0519139421774 7.12494836530644 7.32362995136281 7.45174182653219 7.5329139421774 7.65180206700801 7.27677624966123 0.81896817508808 1.55637110145912 1.29860746933292 1.06487252985694 0.84597354…
7.32704873396735 7.30504416515791 7.32504873396735 7.37603502753903 7.43704568809439 7.45902436698367 7.30604416515791 7.31205025690383 7.36205482571327 7.37603959634847 7.36405025690383 7.22710051380766 7.05803045872959 7.122 7.35905025690383 7.47803502753903 7.53901066055536 7.65500609174592 7.30603502753903 0.823340441651579 1.55662233009281 1.30039555871815 1.06169742623735 0.845108461834155 …
7.35834864877314 7.33340971295065 7.35634864877314 7.39853184130569 7.46638935822481 7.47467432438657 7.33440971295065 7.3443282940473 7.39726722986978 7.40147077712817 7.3963282940473 7.29165658809459 7.07759290548321 7.122 7.3913282940473 7.50053184130569 7.54585751691912 7.65891858109664 7.32853184130569 0.823624097129507 1.55811885726947 1.30396570525069 1.06004439948667 0.844120558273098 0.7…
7.3887439900857 7.35283786038761 7.37385492771523 7.42775252374951 7.48980372573237 7.49879519206856 7.36375252374951 7.37573545642189 7.42080372573237 7.43075252374951 7.42277812474094 7.34455624948188 7.11666718711141 7.13885492771523 7.42471838909427 7.51785492771523 7.54897439900857 7.659 7.35676105741332 0.826693630978827 1.56092610574133 1.30485300239568 1.05670841710049 0.834254739281634 0…
7.4220397459032 7.3820397459032 7.41002445901736 7.45103515983745 7.51604586065754 7.52204586065754 7.39304433196896 7.4060397459032 7.45804891803471 7.46405656147764 7.45903057377169 7.4050901926265 7.16007490574065 7.28407643442924 7.45804433196896 7.5310198729516 7.54900611475434 7.659 7.3860397459032 0.83557603831991 1.56580556442645 1.30978198729516 1.05730888405733 0.829922677581679 0.78194…
7.44746898659605 7.40746898659605 7.42567322252065 7.47353025737343 7.54538729222621 7.55138729222621 7.42140771581867 7.43146898659605 7.48934644504129 7.50024432707899 7.47859152815081 7.46279500804488 7.20799924396948 7.33297882037702 7.48640771581867 7.54373449329802 7.55291830563016 7.659 7.41146898659605 0.839439326809785 1.56936565812345 1.3110534493298 1.0565949092225 0.825237829007882 0.…
7.47078785873408 7.43475096460087 7.44878785873407 7.49678785873408 7.56878785873407 7.58172329400097 7.45172329400097 7.46469562340106 7.51972329400097 7.53369562340106 7.50476018813417 7.52245581153524 7.26547425860184 NaN 7.50978785873408 7.56084319993388 7.55894465880019 7.6550368941332 7.43776018813417 0.842413067282761 1.57481991621418 1.31559794068815 1.06376312938357 0.824357286591308 0.7…
7.49303057838388 7.45802604825294 7.46502265065473 7.50702265065473 7.59302604825294 7.60902944585114 7.47802604825294 7.4880373735803 7.54605662663682 7.57004077117851 7.52103057838388 7.57905549410408 7.32806795196418 NaN 7.53603057838388 7.57401472292557 7.559 7.65499660240179 7.46102944585115 0.845943329646245 1.57664302386241 1.31727647808725 1.06602026048253 0.824033126054414 0.770539411082…
7.51943678208154 7.48052022177316 7.48458280154188 7.52658280154188 7.61552022177316 7.63445764200444 7.50052022177316 7.5203116225441 7.5949570038547 7.60524904277538 7.54743678208154 7.62697786377761 7.38674840462564 7.40302213622239 7.56243678208154 7.58672882100222 7.559 7.65206257976872 7.48645764200444 0.848818671826656 1.57925430400584 1.32287068124098 1.06624520221773 0.83536823349352 0.7…
7.53883914928395 7.50975449101235 7.50780528597531 7.54683068345679 7.63583068345679 7.66177142266667 7.5337206277037 7.54975449101235 7.62277142266667 7.63971216187654 7.56683914928395 7.65774602518519 7.44055131116049 7.48132273382716 7.58580528597531 7.59988994424691 7.559 7.64902539748148 7.51377142266667 0.849306359694321 1.57938932273383 1.32656943836395 1.06301759859654 0.839952919677037 0…
7.56200904217529 7.53301039850158 7.52701039850158 7.56300904217529 7.64900904217529 7.67800904217529 7.55101311115417 7.58001356326293 7.66201220693664 7.67301491958923 7.59001039850158 7.69401491958923 7.51403255183104 7.58403707291868 7.60601039850158 7.60900316476135 7.56300135632629 7.647 7.53301039850158 0.849730018084351 1.5811103300394 1.32875058322031 1.06178883355939 0.846270764063812 0…
7.58158085016034 7.5555179776844 7.5495179776844 7.58258085016034 7.66858085016034 7.69758085016034 7.5793922327325 7.60937127524052 7.68843414771647 7.70530840276457 7.6125179776844 7.72630840276457 7.58449106057724 7.66428148565741 7.6285179776844 7.61585329755612 7.56593712752405 7.647 7.5555179776844 0.849769161700321 1.58182470103085 1.33001296483534 1.05926407032932 0.847924581838549 0.7793…
7.60480402109876 7.584752896168 7.57280402109876 7.59886366685131 7.68486366685131 7.71386366685131 7.59982958356414 7.63280402109876 7.72171881288083 7.74466768795007 7.63282958356414 7.76665916712828 7.67820756357325 7.75721608439505 7.64783810438593 7.62888922931669 7.566 7.647 7.57880402109876 0.84953204499723 1.58274224605217 1.33276656774007 1.05966608042198 0.848049233126039 0.776881472470…
7.62398506605399 7.60798192206536 7.6089717041023 7.62597877807673 7.71497642008525 7.73398428005683 7.62597956407388 7.66197720608241 7.74797956407388 7.77797406209378 7.65598192206536 7.78998192206536 7.76793004625291 7.86691432630974 7.66798428005683 7.63899214002842 7.56899764200853 7.65099685601137 7.60497956407388 0.84757154055443 1.58139106895614 1.32862327760815 1.05694214577224 0.8266468…
7.64359289477672 7.63053182899323 7.62565396056022 7.64853182899323 7.72479644738836 7.74673538160487 7.64853182899323 7.68159289477672 7.77445040794858 7.81130792112043 7.67461325003789 7.82232827638159 7.83853442119621 7.94733086858457 7.68759289477672 7.64487786843302 7.569 7.651 7.62753182899323 0.84433717236184 1.57962663947009 1.32538717236184 1.05518643591748 0.830715118560947 0.7673277830…
7.6638308409051 7.66074626135764 7.65475471931239 7.67478009317663 7.74086467272408 7.7668308409051 7.6688308409051 7.7018308409051 7.79780546704086 7.83778009317663 7.69879700908612 7.84580546704086 7.90841640112258 8.02336565339411 7.70683929885984 7.65491542045255 7.57296616818102 7.651 7.65080546704086 0.84178122946641 1.57748793086406 1.32771953174952 1.05135239396667 0.832634352783721 0.758…
7.69002577940991 7.68703487802517 7.68803487802517 7.7010394273328 7.76702577940991 7.78703032871754 7.69503032871754 7.72802123010228 7.82502426297403 7.86202426297403 7.72203032871754 7.86903487802517 7.97503032871754 8.0930197136664 7.73102426297403 7.67201364792289 7.579 7.66699545069237 7.68102881228166 0.836324753131865 1.57488369162675 1.32172634538954 1.0440579746635 0.826646261090954 0.7…
7.70664693344609 7.70952232172118 7.71052232172118 7.72646001585873 7.78364693344609 7.80658462758364 7.71458462758364 7.74170923930855 7.84066770206691 7.87766770206691 7.74158462758364 7.89152232172119 7.99458462758364 8.10573000792937 7.74666770206691 7.68081308241264 7.579 7.66406230586245 7.69960539620446 0.83294185942803 1.5708163974626 1.31937005237617 1.03630469516309 0.817788163704612 0.…
7.73671750760626 7.74268925836689 7.74666100912751 7.75968925836689 7.81668925836689 7.83275517325876 7.74471750760626 7.76775517325876 7.86081167173751 7.90177400608501 7.77072692401939 7.92171750760626 8.03462334347502 8.14760451064877 7.77671750760626 7.69783992097688 7.579 7.664 7.73367984195376 0.827084991852648 1.56699549987748 1.31462463379821 1.02927525574295 0.811062148326623 0.760979977…
7.76304954414693 7.7730399549572 7.7740527405435 7.7870527405435 7.84004155315549 7.85604155315549 7.76803196396576 7.79103196396576 7.88103196396576 7.91502077657774 7.80104634775035 7.95403196396576 8.05103675856062 8.14802397297432 7.80303675856062 7.71502557117261 7.58600479459486 7.664 7.76004794594864 0.823345525044794 1.56142512549522 1.30870386291857 1.02524036758561 0.805280015981983 0.7…
7.79335177468457 7.79747723764885 7.80630995369648 7.81930995369648 7.8654563271548 7.8814563271548 7.78758179011908 7.81058179011908 7.90058179011908 7.9277281635774 7.82939359567267 7.97358179011908 8.07351905863694 8.16268634258931 7.82551905863694 7.73066543209526 7.58893726851786 7.664 7.78937268517862 0.820608549383329 1.55844377700684 1.30495029629714 1.02546519058637 0.80528979089506 0.75…
7.82373769296266 7.82674643653057 7.83574643653057 7.84874643653057 7.90267648798728 7.91471146225893 7.81079889793804 7.82686010291342 7.90793879502462 7.93493879502462 7.86172020582684 7.99977266723431 8.0829213078888 8.16597376929627 7.85573769296266 7.75082512864177 7.59098251286418 7.664 7.81279889793804 0.818389060978047 1.55661556355088 1.30317495150113 1.02472655767593 0.804933147684448 0…
7.85297842770833 7.84998289094109 7.84899032966235 7.88597247673132 7.93197842770833 7.9449776838362 7.82099256127873 7.84698512255747 7.92398809804598 7.94099553676724 7.89497545221982 8.02598065932471 8.083 8.16999702451149 7.88198065932471 7.78397545221982 7.59799479289511 7.66699776838362 7.83898065932471 0.820088720539942 1.5573994049023 1.30325992561279 1.02676847506214 0.806219040404957 0.…
7.8813878469061 7.87643006436086 7.91067015017533 7.92417675963235 7.97409232472284 7.98024008581447 7.85624008581448 7.86364115163461 7.93378891272624 7.95078891272624 7.9273034119966 8.04851449927036 8.09278891272624 8.16902110872738 7.90745117308823 7.82609232472285 7.62345117308823 7.66993667381787 7.86836673817873 0.823672742057805 1.56174627725045 1.3071755650905 1.03112606616318 0.81076205…
7.90479034647761 7.90276300036599 7.9347903464776 7.9606718466606 8.01364450054898 8.01964450054898 7.86988150018299 7.87985415407138 7.94291796166515 7.95991796166515 7.95376300036599 8.06485415407138 8.09597265388838 8.169 7.92682680795976 7.87555334684359 7.66165361591952 7.67891796166515 7.89476300036599 0.82974485200824 1.56837983855444 1.31265041238427 1.03832464279324 0.817974551639531 0.7…
7.92501852406191 7.92604013546747 7.98005094117026 8.00704939749843 8.05006020320121 8.05605402851391 7.88301543671826 7.89301080570278 7.95201080570278 7.96901389304643 7.97602932976469 8.07801543671826 8.09900463101548 8.169 7.94400926203096 7.90508027093495 7.69506637788852 NaN 7.921035504452 0.833284198787367 1.57283148491838 1.31490847475832 1.04494103725356 0.823160123493746 0.7686556622821…
7.93675747330865 7.95147452550208 NaN 8.03835326215641 8.08821178825313 8.09029263048357 7.89279789442388 7.89985852609671 7.95885852609671 7.97781810498149 NaN 8.08779789442388 8.10193936832716 8.169 7.94987873665433 7.95594905100417 7.73713094602268 NaN 7.94353515717492 0.835945027283295 1.58010963345137 NaN 1.05193549451307 0.823238383155391 0.76590679166689 1.32460236610266 1.06720735572344 0…
