# Supplementary material for: Quantifying Spatiotemporal Gait Parameters with HoloLens in Healthy Adults and People with Parkinson’s Disease: Test-Retest Reliability, Concurrent Validity, and Face Validity
Source: Sensors (Basel). 2020 Jun 5;20(11):3216. doi: 10.3390/s20113216 (PMC7313704; doi:10.3390/s20113216)
Supplement: Supplementary file 1 [file sensors-20-03216-s001.zip › Data/HYA_01_SWS2.csv]

IWW_x_SpineBase IWW_x_AnkleLeft IWW_x_AnkleRight IWW_x_SpineShoulder IWW_y_SpineBase IWW_y_AnkleLeft IWW_y_AnkleRight IWW_y_SpineShoulder IWW_z_SpineBase IWW_z_AnkleLeft IWW_z_AnkleRight IWW_z_SpineShoulder HoloLens_x_position HoloLens_y_position HoloLens_z_position
-0.131034996110913 -0.194 -0.187 -0.142034996110913 0.824820402177889 0.170669533385188 0.178729332296244 1.35384195089449 1.4100116653703 1.274 1.444 1.38502333074061 -0.0701456230356978 0.003 1.40880027745775
-0.12699900016058 -0.194 -0.186999666720193 -0.138998333600967 0.825709936676837 0.169910169972701 0.178199820028904 1.35584985002409 1.41199933344039 1.274 1.44400099983942 1.38400066655961 -0.0660356311466537 0.003 1.40886779317748
-0.123970084502214 -0.193970084502214 -0.185970084502214 -0.133930197171834 0.825527778029424 0.17041531323868 0.177659700845022 1.35541146760748 1.4099900281674 1.2739900281674 1.44698005633481 1.386 -0.0620996220539424 0.00298594377509994 1.40989249440588
-0.121028830174939 -0.191028830174939 -0.183028830174939 -0.127067270408191 0.826292504154516 0.169954516727407 0.177630288301749 1.35653894843294 1.40900961005831 1.27300961005831 1.44501922011663 1.386 -0.0580720406125003 0.00198125000000026 1.41093633646799
-0.118999230284371 -0.194 -0.188998845426556 -0.125998845426556 0.826199876845499 0.167190080820141 0.171250292491939 1.35632983066256 1.41199923028437 1.282 1.44799961514219 1.38899961514219 -0.0529466395944037 0.000942631058357861 1.41202476324965
-0.116949118858895 -0.193989823771779 -0.185959295087116 -0.122969471315337 0.825876133033276 0.16741241499843 0.17194507566395 1.35587992553406 1.41002035245644 1.2819491188589 1.44693894263067 1.38797964754356 -0.048942656512958 -4.86542443062848e-05 1.41305496710766
-0.112059052442088 -0.193011810488418 -0.18204724195367 -0.120035431465253 0.825504487985599 0.168605591204131 0.165705350916104 1.35491169238353 1.41197637902317 1.27705905244209 1.44107086293051 1.38602362097684 -0.0438208207733964 -0.001 1.41420650689356
-0.108998799858165 -0.193 -0.181998499822706 -0.115996999645413 0.825400135015956 0.168330120014183 0.165851251147863 1.3548796429578 1.41100030003546 1.277 1.44100030003546 1.38800180021275 -0.0391892751907831 -0.001 1.41610544190701
-0.104928547554374 -0.192969377523303 -0.177 -0.105969377523303 0.825849489625388 0.168708053891701 0.170024797521349 1.35369265394798 1.41201020749223 1.27698979250777 1.442 1.39398979250777 -0.0328792762586207 -0.00106928838951384 1.41723173872772
-0.0980673563144557 -0.19002886699191 -0.177 -0.10302886699191 0.825800481116532 0.166600688010869 0.170485477504601 1.35394749819403 1.41299037766936 1.27600962233064 1.442 1.39300962233064 -0.0282044184006247 -0.00200613496932623 1.41822014960494
-0.0929996303299154 -0.19 -0.176999630329915 -0.0979996303299154 0.825089741230941 0.164929105398395 0.168990147868034 1.35202038815359 1.41400110901025 1.276 1.44200147868034 1.39500110901025 -0.0230899745645886 -0.003 1.42031269236535
-0.09189932478946 -0.189979864957892 -0.175939594873676 -0.096929527352622 0.824366341325523 0.16249872437642 0.16936382444526 1.35305167711168 1.41698993247895 1.27603020256316 1.44596979743684 1.398 -0.0172152243845862 -0.0029881337648324 1.4223384874916
-0.0821193354302377 -0.188023867086048 -0.170071601258143 -0.0900835348011664 0.822068043826106 0.161403365568187 0.166821027211862 1.3512717190483 1.41601193354302 1.27896419937093 1.44303580062907 1.398 -0.0118188454289827 -0.002 1.42444656163187
-0.0779968090812396 -0.184998936360413 -0.169998581813884 -0.0859971636277686 0.822770312000946 0.157260794184225 0.166280102818493 1.3510501737278 1.41800106363959 1.27699964545347 1.44300035454653 1.4 -0.00614871236576037 -0.002 1.42547425574588
-0.069 -0.182020300468118 -0.166 -0.0779898497659411 0.823654466102986 0.159442346670545 0.166563300845521 1.35155004873172 1.421 1.27605075117029 1.444 1.40003045070218 -2.09355497953756e-05 -0.00193921568627415 1.42760349107809
-0.069 -0.183980940617097 -0.166 -0.0770095296914517 0.824085806935761 0.153874128647446 0.165916289596358 1.35252056560546 1.421 1.28095235154274 1.444 1.40297141092564 0.00490552921090803 -0.000958456973293246 1.42957138351917
-0.0649966455561953 -0.179998881852065 -0.165998136420108 -0.0679973909881519 0.824020711887519 0.154839817369171 0.165019672009939 1.35431049943941 1.42300111814794 1.28199962728402 1.44400074543196 1.40600037271598 0.0108333917435641 9.36555891244274e-05 1.43064987508828
-0.0558887685899963 -0.176929216375452 -0.16094944026818 -0.0608887685899963 0.825962459347828 0.154331090660299 0.164145359331573 1.35569712167006 1.42602022389273 1.281 1.44596966416091 1.40702022389273 0.0168607949152497 0.00311728395061856 1.43272423811744
-0.0451303383820533 -0.170082942606761 -0.156059244719115 -0.0501303383820533 0.829101964890328 0.152502157524949 0.164663720059774 1.36025478392178 1.42797630211235 1.281 1.44303554683147 1.40897630211235 0.0230636167261992 0.00626112759644101 1.43477164316932
-0.0419984002957029 -0.161998400295703 -0.150998400295703 -0.0449980003696286 0.83183086384032 0.151158692241737 0.166329788039181 1.36206023595638 1.43400079985215 1.28100079985215 1.44500079985215 1.41000199963037 0.0300255703148611 0.0103216374269013 1.43582760276874
-0.0378698212957578 -0.157869821295758 -0.146909876281678 -0.0398998625351983 0.834024747700286 0.147874478692956 0.165804606323381 1.36267583546592 1.4360500687324 1.28297997250704 1.44695994501408 1.41498998625352 0.0378219356211125 0.0161469098277614 1.43687911387944
-0.025123448619469 -0.145123448619469 -0.138085464428863 -0.0300949604765146 0.837427048714649 0.14635471887386 0.16625563181808 1.36520550019706 1.44095251976174 1.2810189920953 1.44303798419061 1.41400949604765 0.045916057494279 0.0210424242424239 1.43797078400349
-0.023004786988096 -0.129038295904768 -0.132014360964288 -0.023016754458336 0.836871412161488 0.14510296793262 0.170858965992439 1.36473119674702 1.44399281951786 1.28399281951786 1.44699042602381 1.42198085204762 0.0540738053120655 0.022 1.43900760269373
-0.0159201639908019 -0.105461106937913 -0.135079836009198 -0.0139002049885024 0.838897466826252 0.148379700614966 0.156558733960659 1.36692637178037 1.4440399180046 1.28793014349195 1.44899002049885 1.4250598770069 0.0638384686442306 0.021918495297803 1.43907523139384
-0.00809617250342401 -0.052649164398112 -0.142903827496576 -0.00412021562928001 0.835709190295145 0.148350360646888 0.135854496487186 1.35873074069734 1.44795191374829 1.2810841509405 1.44801202156293 1.43092787062243 0.0742910582982478 0.018935028248587 1.43813885577553
9.59877833730252e-06 -0.010974694129838 -0.137995636918938 0.00201439816750595 0.838154725034995 0.152492700747178 0.135448246041413 1.36252536204483 1.44799738215136 1.27699781845947 1.44299912738379 1.42899781845947 0.0846735648869554 0.0179852320675101 1.43730457988225
0.0220808206757547 0.0472929749496108 -0.134231293535316 0.035030307753408 0.826156478123058 0.158683131801185 0.141849645610786 1.35196889962608 1.44203030775341 1.27209092326022 1.44404735327379 1.42398989741553 0.0974019368912594 0.0159416419386743 1.43736978983799
0.0299229200056257 0.0757205850203931 -0.134819713110738 0.0379710950021096 0.834547524406019 0.158987013150218 0.149639410869963 1.3586542893048 1.44497109500211 1.28091328500633 1.45196014039849 1.4230096349993 0.11128951373904 0.0149536231884051 1.43651654919559
0.0330064586942915 0.136018299633826 -0.137655562746331 0.0440069969188158 0.832811291738858 0.161468557558275 0.158500991510529 1.35614170617174 1.44300107644905 1.27900322934715 1.4641648111879 1.42699892355095 0.125831474105657 0.0139596273291912 1.43567714230074
0.0450985525137196 0.170279232122205 -0.140633509543225 0.0571478287705794 0.835214188481833 0.15894094960018 0.168117837224067 1.35932650754605 1.44495893645262 1.28508212709477 1.47808868807203 1.42499178729052 0.143462147933852 0.0108517350157706 1.43377628020401
0.0568547869916369 0.203588563142971 -0.141648220602549 0.0747821804874553 0.835713828447145 0.176947582075524 0.178173397702164 1.3612956768211 1.44006050542015 1.2948789891597 1.4911590934809 1.42401210108403 0.16132625798916 0.00774736842105105 1.43179582046983
0.075009672522098 0.238008145281767 -0.138594363025433 0.0890117088425397 0.835329737823743 0.192806388076617 0.188351122636405 1.3589195545549 1.44199923637983 1.30100178178039 1.50080334984451 1.42499745459945 0.178894837870008 0.00511578947368353 1.42933467843524
0.113070242908282 0.270060208207098 -0.129366603913005 0.135040138804732 0.834256951131925 0.178577854255031 0.198334461718373 1.35717331145139 1.43901003470118 1.30805017350592 1.50444877959287 1.41501003470118 0.200292894531177 0.00277218934911233 1.42619865935322
0.119935936215695 0.275945088184882 -0.111859610366395 0.138963392123254 0.83004926194781 0.174458438270583 0.207806864639656 1.35749697985017 1.43999084803081 1.31295424015407 1.49952270515599 1.41599084803081 0.221007752669967 -0.000128048780488555 1.42330730824571
0.138998504158983 0.279999685086102 -0.0839680494867314 0.145999448900678 0.824990395216942 0.175969877970864 0.216451781091836 1.35603011573086 1.44199984254305 1.31499984254305 1.48345244896388 1.41699992127153 0.241454667095856 -0.00215265700483101 1.41844405380381
0.194127960741027 0.306029529401775 -0.043586588375144 0.177296556308316 0.800506370521807 0.176509212549286 0.2239526607665 1.34979119727838 1.41205905880355 1.31699015686607 1.45366533344655 1.41217262709076 0.262793574708185 -0.00418506834910517 1.4137550274445
0.206843924263624 0.308963982522375 -0.00250424468675245 0.21192796504475 0.820020483773793 0.17643096046607 0.229185768831568 1.34706739742359 1.41792796504475 1.31601200582588 1.42040819807975 1.40412005825875 0.284924631665773 -0.00791117478510058 1.40771423868877
0.231969664059798 0.309 -0.00100121343760807 0.229978158123055 0.82548365372131 0.176839502490581 0.229509684506222 1.35275339889941 1.41000970750086 1.316 1.42299635968718 1.39600970750086 0.307021562529797 -0.00681128205128278 1.40217836556731
0.252254149680905 0.31202459513041 0.00141466660112762 0.247295141564922 0.823786808692147 0.179127866402331 0.227401193053584 1.35438541900749 1.40704099188402 1.31498360324639 1.43447556895889 1.38792621460877 0.330594508515391 -0.00244313725489672 1.39641158166134
0.282647558036472 0.314965892713207 0.0176090110283418 0.282590712558483 0.826992823057396 0.177676826261485 0.223372859818574 1.35981701521039 1.41194315452201 1.3130227381912 1.44467910639353 1.37910232186038 0.353181902108758 0.00505230769230856 1.39264757191017
0.299966938293296 0.31799416558117 0.0467692428216759 0.292980551937233 0.826580875162824 0.178737899609221 0.217018432130083 1.36201583811457 1.41100194480628 1.31200194480628 1.45318953265064 1.37700388961255 0.375598186985098 0.00614476190476348 1.38790935785048
0.32220309941194 0.318064622540163 0.0880827849587713 0.321175404037585 0.815032904809456 0.17656365972913 0.207931657317 1.34894201129554 1.40408308612307 1.312 1.45958940838977 1.37394460925129 0.395662411797835 0.008 1.38523755371836
0.343699650192328 0.324904434152104 0.14073706041727 0.339740606984283 0.826983032811462 0.174834164507254 0.195706282708217 1.35973914248296 1.41287712962413 1.312 1.46346129427046 1.36808191358391 0.416962175739436 0.00790855457227083 1.3824363521871
0.353983536744649 0.325 0.203919492174812 0.355973658791439 0.82957599942895 0.174001333523683 0.179936055632623 1.3651213732542 1.41899012204679 1.312 1.46438775095225 1.36500493897661 0.436707309830461 0.007 1.38157041972015
0.3741946436212 0.328 0.27681750320904 0.3732433045265 0.834706983023871 0.168083795550613 0.160214723419109 1.36784009732181 1.42398053563788 1.318 1.4619513390947 1.36699026781894 0.45748064918063 0.00693997856377257 1.3798610015058
0.393817954544413 0.328 0.359235409086534 0.397772443180516 0.834402821704562 0.168466450113616 0.142543931932756 1.36784990897727 1.42201820454556 1.318 1.4570455113639 1.36600910227278 0.480662122582159 0.00588674033149112 1.3789195011747
0.409998498207538 0.334999342965798 0.449991552417401 0.418998028897394 0.834929950253125 0.167230116388916 0.14619964144705 1.36826996057795 1.41800037544812 1.31899990613797 1.45500018772406 1.36400018772406 0.501096619952617 0.0049209401709394 1.37726525747436
0.438117460605848 0.34 0.534685186867448 0.460058730302924 0.815477050429172 0.16516236506062 0.148744610803257 1.34398800036337 1.41501957676764 1.32 1.45596084646472 1.36598042323236 0.52546341718634 0.00280369290573384 1.37548262861923
0.449835398131485 0.34 0.603039822433665 0.465917699065743 0.822166039766723 0.164400699121453 0.136235712494639 1.35875260164567 1.41697256635525 1.32 1.4520548672895 1.36402743364475 0.547897221005406 0.000780487804878429 1.37472535943225
0.47498487152197 0.342998184582636 0.67195885053976 0.489985476661092 0.825468057503421 0.164160139181998 0.134720810886422 1.36584583059146 1.417 1.31900060513912 1.45000121027824 1.36000242055648 0.571233620964746 -0.00225142857142963 1.37402504310033
0.508195731822846 0.347 0.7392544513697 0.522244664778557 0.823332695410713 0.161545880150983 0.118761424438304 1.3636460228517 1.41598042681772 1.32102935977343 1.44395106704429 1.35899021340886 0.594201121503857 -0.00507843137254981 1.37428723586352
0.527804209351722 0.347 0.764745472157238 0.546755261689652 0.820597312795435 0.156124136114249 0.126918551090316 1.36124398435441 1.41401957906483 1.32397063140276 1.43904894766207 1.35800978953241 0.620025777894095 -0.00741945288753658 1.37570851511615
0.542975177884266 0.347998345192284 0.766996690384569 0.556983451922844 0.819980976336552 0.154332879365425 0.135146496769041 1.35825491477892 1.42198676153828 1.32699503557685 1.44199503557685 1.36498841634599 0.646187289586012 -0.0134019607843143 1.37899409162373
0.58923024203232 0.357024668789177 0.780098675156709 0.603189127383692 0.795337272671388 0.148440164458595 0.134121932354334 1.33880264044374 1.42591777070274 1.32701644585945 1.43895888535137 1.37795066242165 0.670705290045446 -0.0182396135265715 1.38217079171131
0.616617185306696 0.359958984140003 0.791835936560013 0.625685545073357 0.812855135315819 0.148459726560933 0.145057147561745 1.34863259686901 1.41613671953332 1.32897265609334 1.43406835976666 1.37208203171999 0.695920966347046 -0.022 1.38537448371246
0.643009273626533 0.375004636813267 0.79900163652233 0.654006000581875 0.807922004739854 0.147343903105756 0.144589116277942 1.34593209474858 1.41900054550744 1.32899972724628 1.43399918173884 1.37000272753722 0.725472683636345 -0.0217397397397353 1.39073136602629
0.677213484204056 0.392304977434366 0.805152488717183 0.676325309263323 0.815273354751778 0.161665960485732 0.141343290496444 1.35365798311634 1.42097966817104 1.32793900451313 1.43101016591448 1.38008132731583 0.752503317785971 -0.0168359133126908 1.39505924852474
0.697808140184724 0.421725914549606 0.819862957274803 0.707707642186246 0.815596985060046 0.163205656194763 0.140696029879909 1.35828687722247 1.41901827236336 1.32205481709008 1.43199086381832 1.38792691054656 0.780215999567262 -0.0132246153846132 1.40039966791093
0.732996184870286 0.455996293873992 0.823999563985175 0.727997819925877 0.81974954763462 0.181448012862437 0.140849982559407 1.36353943209069 1.42399945498147 1.31600065402224 1.43299989099629 1.38999978199259 0.806764317233459 -0.00395292987511768 1.40452238752888
0.762374507037434 0.496587065085707 0.827070852682758 0.773131583553693 0.806992678109692 0.179494697220847 0.141326052493389 1.34786842519832 1.4250910963064 1.3079089036936 1.432 1.40196963456453 0.832678457543725 0.00514078674948347 1.40656463995583
0.798555266109207 0.553302849576595 0.833915861155796 0.785843742146478 0.82367494161684 0.181880671602877 0.140944687735606 1.35930936793183 1.43389182148602 1.29910817851398 1.432 1.39903605950466 0.858219361234876 0.0067 1.40661258911212
0.815003701978623 0.601007730602418 0.839000653290345 0.80200337533345 0.826700915695301 0.160109951003224 0.140230282003666 1.3661003473327 1.43800021776345 1.29899880230103 1.43399967335483 1.4020004355269 0.880859920270219 0.00374923547400566 1.40486512124444
0.849193351338954 0.672676729686339 0.845 0.833193351338954 0.835127562746622 0.159628983222709 0.142816132973221 1.36931376610208 1.43996777477684 1.288 1.431 1.40603222522316 0.904240181466002 0.00109931170108159 1.40306056089264
0.872755542268918 0.755144397941213 0.845 0.856755542268918 0.837267795089427 0.155849215094361 0.142344889154622 1.37220995207055 1.43604074295518 1.288 1.431 1.40995925704482 0.926973238376768 0.00233333333333418 1.40139646132712
0.891969809322034 0.83786970338983 0.847995233050847 0.884955508474576 0.840824375 0.154581954449153 0.14096219279661 1.37610385063559 1.4379968220339 1.2860031779661 1.4290031779661 1.4080031779661 0.950813080302692 0.00607630522088351 1.40063488682123
0.918146751139429 0.925701144332828 0.843164015993735 0.907326113643176 0.838337982418741 0.147845979568516 0.131618265227045 1.37449572270742 1.44092662443029 1.29291031874813 1.42665668375996 1.40905706988756 0.97492897999408 0.007 1.39994527273814
0.935753366531451 1.00982164009471 0.836008066014855 0.946451925625445 0.8284978407052 0.149763144355647 0.121983624839487 1.35838566962372 1.43212331673427 1.282150720453 1.42317982574183 1.41590408698445 0.999132134778577 0.00691428571428611 1.40009452573577
0.956466637243069 1.10589478660878 0.838194896473036 0.95948103955843 0.8456984388106 0.16661695377293 0.124551899739568 1.36560735723223 1.40850378114082 1.25901051169959 1.41632709740114 1.39850501891539 1.02303625542619 0.00583385254413441 1.39932918750513
0.971183200088746 1.15051053927433 0.861392020727111 0.974847744392366 0.842766952529436 0.192868277749047 0.151816718032919 1.36729637925092 1.40901053571358 1.25601001057401 1.40385299222733 1.39651501586101 1.04895096673081 0.00162801932366748 1.39751495923192
0.989302796362318 1.20039712066352 0.900617628772469 1.00911453281354 0.839017119729586 0.209311286242231 0.193513539385134 1.36009090930867 1.40998252412961 1.25698817883654 1.38914338921032 1.39798226825481 1.07417137552328 -0.00317500000000235 1.3958647593265
1.01350984955213 1.22044527377191 0.912006025063537 1.02600913559573 0.841969145881904 0.211831666018415 0.191093742627703 1.36187545044865 1.40699764900749 1.26503595670168 1.3879996455845 1.39799773675713 1.10110256250458 -0.00747536231884636 1.39509068933611
1.04585723065691 1.2447141074581 0.929204846634731 1.05499164702806 0.839173254648673 0.201135568497083 0.201727353991115 1.36334024540644 1.39945137861667 1.27204023140609 1.38697073619504 1.39054998600774 1.12647515712316 -0.013 1.39436344538054
1.09356437519448 1.29608615417714 0.949714121221376 1.11044185571792 0.81534141416343 0.184549267443234 0.209472046727881 1.34682908365554 1.3941497460269 1.27248732610536 1.38404083982552 1.39997277344965 1.15625180349266 -0.0128555555555547 1.39327187712043
1.10746278888053 1.29199277925684 0.967247589423548 1.1109852056646 0.83555011821502 0.179321446733924 0.21784685745245 1.36039830114391 1.39899035605698 1.28299637741431 1.38064419115162 1.38650750603832 1.18321890758521 -0.0119239239239232 1.39073865507068
1.14503295663987 1.30563251563863 0.983594461842716 1.1419746037465 0.838473762728733 0.16534855447892 0.225147336339964 1.36416148789473 1.39586187861271 1.28684940103842 1.37999951282459 1.37942510679313 1.21139289372325 -0.0107645259938836 1.38800478889577
1.19837069586566 1.36727520525501 1.00183709517589 1.18894659300903 0.833859422579495 0.164233115333481 0.224810842566617 1.35506690511219 1.38216145964001 1.27217257017738 1.38594181970567 1.37208635077888 1.24069260849627 -0.00771681415929032 1.38533578338941
1.21697509672031 1.347 1.02296448337526 1.20797146700862 0.837068053504753 0.138600432752727 0.221505530445852 1.36213629447665 1.38849018023591 1.284 1.40197293971448 1.36850499313655 1.26727005952143 -0.00468743818001936 1.38378251028437
1.24086067684036 1.35051578243948 1.04426955686974 1.22342259601154 0.837476080632677 0.153011451975544 0.237257731757299 1.36923007319049 1.39248598248776 1.28645618253605 1.42199183161001 1.37094680355931 1.29408422393365 -0.000215932914039856 1.38397154786895
1.28472217590158 1.35198499999408 1.0765634192739 1.26309015526768 0.823179122057172 0.157096836521504 0.225005636081537 1.35727382391372 1.41102645943795 1.28204984459029 1.42101322971897 1.36604919259097 1.32237442042905 0.0106867469879542 1.38308850600115
1.29200492902561 1.352 1.12237788330272 1.27800416285545 0.84392548288236 0.157230001582344 0.215879963859354 1.37571081822685 1.39800029146706 1.282 1.41718436385091 1.36349956452916 1.35033681295944 0.0162334322453026 1.38158880530733
1.32816387061991 1.35200960054323 1.17888825664492 1.30584644508057 0.847527490004699 0.157266464895493 0.214925446379032 1.38038761642692 1.39601903533788 1.28201440081484 1.41632121003794 1.35851787670712 1.37698464706708 0.0177926356589145 1.38174382323701
1.34334216320021 1.3529908498502 1.24270522420594 1.33666497334585 0.849618346253102 0.157383569477482 0.213180048891981 1.3816529500071 1.39748134878209 1.28348627477531 1.41752456884646 1.35998258028039 1.40340012162064 0.0157634069400633 1.3811827804104
1.3584780231563 1.35399666612428 1.31043947089122 1.35646465283993 0.850864542859891 0.150900509654048 0.201681736649611 1.38373201782139 1.39950040999563 1.28649748611554 1.41989524084282 1.35800227238271 1.43256561826192 0.013 1.38238710665722
1.40119646189293 1.36006411467259 1.3787016816062 1.39536552612081 0.857493905922133 0.144041174930149 0.171468474903331 1.38800555720158 1.4000012555266 1.2949905087231 1.4225340265934 1.35415599315865 1.4599270600235 0.0129019019019012 1.38265273955572
1.43068048911694 1.36642444678228 1.44819060383005 1.42156935489675 0.840623775737741 0.141201124224474 0.132994443464495 1.38636433972811 1.41609724244267 1.29401599796841 1.42595348496955 1.36904167533257 1.48781991419699 0.0116228571428543 1.38282924140428
1.43748038831454 1.36599841395362 1.53092430630624 1.44296369850529 0.836743402742375 0.141634235556565 0.134889272807479 1.38844611055414 1.40299531315896 1.29250367117954 1.43349437753955 1.36600518592782 1.51463520266723 0.0078449367088583 1.38213212492012
1.46582826569076 1.36854098287053 1.61982346049735 1.46543367586373 0.851143409830769 0.141132515440806 0.128901868984506 1.38307104845278 1.412967562667 1.29302049143527 1.43796371494326 1.35944537105164 1.54411116626034 0.00459800995024564 1.38136942704329
1.49666376508573 1.37245660895981 1.69764643846636 1.50556870528968 0.849856128651046 0.139899088910523 0.149062287924951 1.3804231188583 1.41003086034869 1.29497830447991 1.4345375464273 1.35455087293733 1.57246830707576 0.000531707317070066 1.38066712914559
1.52048345795468 1.37999708580849 1.76644792353086 1.52947736872888 0.848202962433846 0.1375569554989 0.136855083340795 1.38173746718756 1.40500940944838 1.29600097139717 1.4379939107742 1.35300255184095 1.59605232438749 -0.00434634146341784 1.38008304325749
1.54691888309957 1.3825343755898 1.81164752559253 1.5549042716857 0.843179576682716 0.140253547878059 0.141011286659215 1.37690815647143 1.40604973977902 1.29649990590308 1.4360098350395 1.35659919726729 1.63208988524978 -0.0114980276134159 1.38132400536497
1.59760214050292 1.38596118328047 1.82633605727334 1.59763830954811 0.82605780406217 0.140593082958042 0.147567752345327 1.38046933754162 1.4180120563484 1.29649887316671 1.43698907048489 1.3669879436516 1.66088341549592 -0.0162685185185196 1.38178256217987
1.62447175715305 1.38899833756131 1.84098984122397 1.62996785206811 0.831715163388657 0.138895701944536 0.148235807601419 1.36659589701829 1.40100465110618 1.29500097627124 1.4335022380637 1.35799678566507 1.6917561721637 -0.01923092369478 1.38413429199707
1.65192892232829 1.39518017499806 1.85680638848971 1.6479876062246 0.830614089789251 0.14198783605356 0.14733631684316 1.36652245602988 1.40299186742326 1.29648175715935 1.42694719527198 1.35949445044625 1.72312125851847 -0.0208760416666661 1.38657984564728
1.69600265980426 1.41430967919493 1.88814024018951 1.69792973332633 0.827492488595605 0.156357730702122 0.140116036751268 1.36276145649459 1.40200485906171 1.29451847254495 1.42156247206066 1.35900899534701 1.75578930437891 -0.0198494318181817 1.3901275465719
1.73105723887329 1.46999315074715 1.8955039562711 1.72054057367136 0.830527178609263 0.194387274348609 0.144266138084719 1.36507139934154 1.40449783793939 1.29300070248747 1.42000233768247 1.36502341481656 1.78527204196591 -0.0185748194014447 1.39423686165561
1.78232406117056 1.4903159596413 1.89803240611706 1.76527545199498 0.824287869260668 0.202900267387601 0.155166770165577 1.38050777468093 1.41199189847074 1.29096759388294 1.43101620305853 1.38301620305853 1.81590496097085 -0.0137127761767519 1.39849542822174
1.82144298563425 1.5284569109934 1.90194429856343 1.79852653778912 0.827652096764546 0.199311106068057 0.157191174506573 1.38989631655222 1.41101392535914 1.28705570143657 1.43297214928171 1.38497214928171 1.84501895430824 -0.00368484848485254 1.4017678067161
1.83597918813003 1.5829073072623 1.90449227560519 1.82147525794684 0.843601166425948 0.210810139722681 0.139209498433404 1.38016582506382 1.41349779804086 1.28400514959654 1.42349742520173 1.38499669121535 1.87709538892419 0.00962424242424218 1.40591171797572
1.86366866684461 1.61084775602548 1.90455818649982 1.82814435925809 0.851629519319261 0.166254190321975 0.139064266873272 1.37171897699968 1.42155634485257 1.29046206853823 1.42352982944655 1.38208249100462 1.90734077825906 0.015 1.40777179318673
1.88178354140784 1.67421890572029 1.91092390887436 1.84183678626991 0.854283285072678 0.144438911432453 0.146338002522661 1.37541593229288 1.42742985543204 1.28405829061789 1.42646498646397 1.38990673501138 1.93716788748291 0.0148898809523806 1.40617670455325
1.91497450146513 1.75601653072849 1.91249786126196 1.88400563547562 0.859995378133232 0.142299391368633 0.147776479795406 1.38262012961594 1.43099440757961 1.27900075139675 1.42550148844175 1.38700037569837 1.96616174911489 0.0141059670781902 1.40546229050317
1.91558030833061 1.84488521609754 1.90707868587534 1.91472784434687 0.868630934835674 0.138969314528674 0.132081706544012 1.38276785431893 1.41800983573442 1.28309835734417 1.41386229971816 1.38920655042276 1.99667487699496 0.014619186046509 1.40448361394288
1.97343756956311 1.93314205526576 1.91492373824585 1.9451451312389 0.818873690175726 0.129927891671663 0.127266805651612 1.37872280854467 1.41899046728073 1.29290467280731 1.40013345806977 1.39731922876207 2.02491094712694 0.0116012084592118 1.40193902334924
1.97801121168733 2.02205198145946 1.92770864166589 1.98301936564176 0.863990922416094 0.137925571383503 0.138943758645264 1.3761587208484 1.42099541340064 1.29699694226709 1.39259333065687 1.39699388453418 2.05411495032526 0.0075755755755751 1.40020963307986
2.00031569770418 2.12495836803053 1.93985013814786 2.02125932311414 0.865663122495404 0.129576443553307 0.158314566080404 1.37348583719383 1.41198872508199 1.29088725081994 1.39104666436416 1.38504509967202 2.08328831064703 0.00366562499999937 1.39848205740734
2.02768200352614 2.20803465356148 1.94890680909523 2.04373878861075 0.853797874185454 0.158741106614995 0.175093250845695 1.35925535816641 1.41101135701692 1.28111357016924 1.39335671597094 1.38895457193231 2.11329872908005 0.000295977011491671 1.39671461780468
2.07100323623615 2.29301213588556 1.95243723591146 2.09100215749077 0.8594298597631 0.168186715190008 0.178993835829802 1.36519964671089 1.41100053937269 1.27500107874538 1.39738674225646 1.381 2.14198951996498 -0.00451706827309251 1.39486101051986
2.0834111254905 2.3385815921573 1.948 2.09954148235335 0.85847170011732 0.19273264909778 0.15973034392139 1.36339444337218 1.41275934117629 1.27901002745099 1.401 1.38117046666679 2.17019729685737 -0.00961318051576024 1.39113953922782
2.12360720392126 2.39544433725447 1.948 2.12453842089184 0.815618758941503 0.158771864784573 0.136298971372728 1.36254240665499 1.38922992941194 1.27999041960784 1.401 1.38566285675487 2.19904821167066 -0.0153134796238259 1.38757745462718
2.1640083996691 2.40000659974001 1.98300059997636 2.17400939962971 0.851308456060822 0.154467526097457 0.179030079996849 1.36006848405972 1.39799940002364 1.28200179992909 1.39700179992909 1.37899620014969 2.23022767832701 -0.0204027370478984 1.38362731601707
2.2063384780319 2.43309955236232 1.98641811992176 2.22114932854349 0.843584922829521 0.142017371539271 0.179404415042883 1.35250105031222 1.39496017905507 1.29099004476377 1.40604977618116 1.36000995523623 2.25992805291513 -0.0239137001078748 1.37907364953682
2.23965652426116 2.44289897772387 2.02757570644026 2.23584846658581 0.843085152136083 0.133883848489187 0.176885962724965 1.35358878652735 1.39104040891045 1.29001010222761 1.41094948886194 1.36098989777239 2.29306439734035 -0.0225526315789475 1.37514385488448
2.29000249938651 2.45800016662577 2.07599833374232 2.28500133300614 0.846990434893253 0.130209421808586 0.198693694880953 1.35739066983559 1.38800016662577 1.29300066650307 1.3950004998773 1.352 2.32423346442614 -0.0193700396825401 1.37166479016347
2.30545689858763 2.45902916373964 2.06634996487563 2.29358327479271 0.849149517435094 0.126737180838502 0.160695905358317 1.36120050713695 1.38892223002764 1.29698055750691 1.39806804872582 1.35214581869818 2.35511451443068 -0.0141508664627894 1.36909982406506
2.34402905615718 2.46196846424486 2.10162157093828 2.32301644292668 0.847819630633264 0.126453048456331 0.144157441182274 1.35824059957076 1.38466634712137 1.29502102383676 1.40492641657133 1.35490178725982 2.38628153709258 -0.00695750708214993 1.36738429391366
2.38804473089347 2.46500406644486 2.15850293670308 2.37207929567478 0.848020247441049 0.129682256876898 0.141832624539764 1.36151259255556 1.38000406644486 1.29400609966729 1.41135327159215 1.35198170099813 2.41469488611955 0.000636455186311157 1.36592068029873
2.41036246303082 2.4670350770675 2.22118150171889 2.41124553947249 0.853072332399641 0.13080052312025 0.141872812791948 1.37753116316406 1.38205846177916 1.29698830764417 1.41695830629466 1.34298830764417 2.44391236234153 0.00843566362715471 1.36629146895544
2.44067127067209 2.4699681874844 2.28814151761492 2.43177731239077 0.854939746031732 0.131680456245319 0.141216067679422 1.37930080644892 1.38694697914066 1.29601060417187 1.4202515765015 1.34201060417187 2.47313982225597 0.0128023952095794 1.36768574210054
2.4570631196519 2.46800341187308 2.35786723602038 2.46805970777883 0.857526141371537 0.129967219323443 0.136800450942786 1.38255986352508 1.38800511780961 1.30001023561923 1.41974313803527 1.34399829406346 2.50108873761332 0.0109023162134938 1.36985724690106
2.49428476640692 2.47011390656277 2.42884290856448 2.50327337575064 0.860935243555191 0.128289197673006 0.125564024322634 1.38227177880326 1.391 1.30607973459394 1.41394304671862 1.34296582803117 2.52930079959918 0.00989430894308932 1.37124488867973
2.51879767048951 2.4799190681958 2.50140110464896 2.52680576366993 0.845031271386405 0.123916095584671 0.119023981513398 1.36434794333807 1.391 1.31294334773706 1.4090404659021 1.34002427954126 2.55772464076327 0.00863525835866101 1.37355271038982
2.54004499550045 2.48600613575006 2.584200434502 2.55605113125051 0.854730123987601 0.12354096126751 0.142727682504477 1.38157740380507 1.38900204525002 1.30999795474998 1.4240102262501 1.342 2.58617447881615 0.00573293172690727 1.37558583145432
2.56229154077091 2.489 2.68310785492947 2.58133818729426 0.859633732328098 0.123994373414679 0.117132129308531 1.38518032084641 1.39 1.309 1.42903498489251 1.34202332326167 2.61549013265296 0.00342194092826879 1.37601495799469
2.58673735418054 2.489 2.77600194588604 2.60969533084942 0.856592673139941 0.122684077815923 0.111441143946771 1.38436871984121 1.39 1.309 1.43196848250166 1.34397898833444 2.64531040487073 -0.000692307692308533 1.3769869024072
2.61205611717526 2.49200850260231 2.85209692966635 2.64206291925711 0.849456940942531 0.123358367500356 0.120487836580287 1.38079745109867 1.38998979687723 1.30800170052046 1.43198299479538 1.34400510156139 2.67224558301491 -0.00440670859538699 1.3765231169087
2.64522325943456 2.49703525148967 2.90936426539323 2.67922325943456 0.835791684577612 0.122418448279592 0.142605173492796 1.36745365800617 1.38402350099311 1.30898824950344 1.42196474851033 1.34694124751722 2.70246303417389 -0.00872004028197217 1.37771484196782
2.66384994343356 2.49997630685793 2.93975517086528 2.71146187896364 0.825086243037133 0.123957600588984 0.134693734552167 1.36383897752463 1.38598420457195 1.30800789771402 1.41902369314207 1.34997067600025 2.73181474241823 -0.0134385964912277 1.37829220839672
2.71006608865359 2.50000911567636 2.94706153081541 2.73705697297723 0.835833732972505 0.124477133016749 0.135222160518333 1.36758223334071 1.39200455783818 1.30800455783818 1.41999088432364 1.351 2.76211425840374 -0.0168985507246369 1.38042241822837
2.73961414174052 2.50425288189316 2.97415654593386 2.76245759580666 0.833046407978418 0.127705608295379 0.131716423411087 1.3684840150121 1.3939036640407 1.30997591601018 1.41596387401526 1.35106020997456 2.79284198082238 -0.0233062015503895 1.38205173262239
2.78949164845122 2.52479067877403 2.98687042019345 2.79962122825777 0.829506082992286 0.136282583468964 0.12574090250908 1.36231289604457 1.38607974141942 1.30801993535485 1.41302990303228 1.35595016161286 2.82175100043364 -0.025486956521742 1.3851166969982
2.81400690846287 2.52800500863558 3.001001208981 2.82300587219344 0.829840877374784 0.135290552677029 0.129329405872193 1.36552095509499 1.39400138169257 1.30699896373057 1.41100017271157 1.36100051813471 2.84987119510914 -0.028427672955972 1.38733708527808
2.8544349216718 2.55732619125385 3.0080790766676 2.8574349216718 0.834718057960119 0.138557215167459 0.125848089366172 1.3708468718101 1.4019604616662 1.3009406924993 1.412 1.3639604616662 2.8791690108948 -0.0217620481927683 1.3895683833233
2.89757763285716 2.58968322464287 3.01592320597403 2.90057763285716 0.814686112743823 0.145224725077925 0.121690700833765 1.35069726465421 1.39803839701299 1.29505759551948 1.412 1.36003839701299 2.90822922450329 -0.0119691358024628 1.39100313596722
2.93300430289991 2.64500817550983 3.01600129086997 2.92100537862489 0.838581019787279 0.179855673434138 0.120895071028151 1.37062174697736 1.41200107572498 1.28899956971001 1.41199956971001 1.373 2.93688164116113 0.00146956521739524 1.39331784458629
2.95327889761105 2.68367732276969 3.02200996062897 2.94625897635312 0.843322689369821 0.159943734233388 0.0980884110141837 1.37873830669308 1.4170597637738 1.28692031496827 1.4100298818869 1.37303984251586 2.96507904455617 0.00913176007866296 1.39552863463199
2.98066744821831 2.75019237424447 3.02298812315065 2.971691201917 0.843586793250677 0.178968995280221 0.107752656728462 1.37857201906439 1.42292873890392 1.27909501479477 1.41296436945196 1.37695249260262 2.99468710260391 0.01 1.39755264001326
3.01800190954226 2.82500731991198 3.02300042434272 2.99500392517019 0.852900421160153 0.174487032783506 0.114710018034566 1.38300016549366 1.436 1.28399957565728 1.41300010608568 1.38100031825704 3.02470845187702 0.01 1.39784409607372
3.02975111813652 2.92835043933434 3.02404174615553 3.01978286366423 0.851426257147187 0.141873249101769 0.128580838028219 1.36565431591411 1.42400959824839 1.2845650711441 1.41550040237944 1.3820108053867 3.05240792435011 0.00988994708994703 1.39800295257726
3.05378817234479 3.00977994453313 3.0279717475357 3.04677067645479 0.83488691541377 0.138737026147933 0.141693751455584 1.3531859383863 1.42498583407964 1.29093065049139 1.41550340934606 1.38299606211781 3.0837914819253 0.00868823529411725 1.39726175462835
3.07653568301078 3.10211256426597 3.03002679225188 3.07604690744097 0.841107178595674 0.123755897692871 0.144318890156306 1.36217295192723 1.42299442477876 1.28250947867353 1.42 1.38699008138727 3.11337676874211 0.00656012658227733 1.39641155707676
3.09974086984242 3.19050072310374 3.08678811700848 3.10530643975331 0.843391417798168 0.118576675755676 0.0885389140535799 1.36399696539165 1.41691725564869 1.28493465350703 1.42085502742686 1.38199977658209 3.14362564448461 0.00364629629629562 1.39464467017471
3.12130222356882 3.28018655504968 3.06820351992283 3.13274931758439 0.842165359211303 0.129338787105134 0.153350251048068 1.3650703541274 1.40957276116838 1.27905101207361 1.40813925047352 1.38200189391082 3.1726940257932 0.00176433121019064 1.39316266071804
3.14751129038182 3.36152116134746 3.06900679927886 3.16850900461797 0.838831720629442 0.137931330987499 0.155450783916857 1.35924036522506 1.40849784289126 1.27650080480632 1.41100779917282 1.38499907142972 3.20417302937996 -0.000645654250237533 1.3922632185992
3.17433356880593 3.42214043777219 3.10292082803841 3.19206026063806 0.831396531139729 0.156845180261623 0.15927647812037 1.35880373373258 1.40292478404932 1.27709303740355 1.45014844742798 1.38275052553156 3.23428004040465 -0.00463941299790683 1.39049458850057
3.20522729856867 3.48049859164936 3.09507658336085 3.25244477063385 0.812619773067297 0.154054970390332 0.150010464095002 1.35402621550513 1.39557048573934 1.28591908836487 1.46485640619841 1.37111487504127 3.26656936594855 -0.00984210526316044 1.38748979978871
3.23551119888134 3.502002885583 3.1010029878969 3.26850928633881 0.812977544002098 0.174817782223354 0.152550536063855 1.33794834835891 1.39000026045399 1.288 1.45499806665495 1.36850153067082 3.29250677479731 -0.0148546365914824 1.38356430147428
3.2753061258765 3.50938750002484 3.1181293858621 3.30279145684607 0.820444238715544 0.169089888491071 0.15567414805174 1.34817229693771 1.39344499972006 1.28810472973644 1.44395023620689 1.37245391204864 3.32981653578272 -0.0195167597765369 1.37894387831192
3.30470573170041 3.54573834660603 3.13083919548851 3.33072693499934 0.818939060287989 0.136246407377311 0.162957846645337 1.34839723446507 1.38806538374571 1.29792928286649 1.43906184788904 1.36804241843899 3.36008262268325 -0.0221131498470951 1.37453300572
3.36351530100479 3.55600454285942 3.15001579721461 3.37052093362979 0.822038699184624 0.127473775362192 0.187614410055744 1.35062805035388 1.37951729709256 1.30199831667865 1.46399341782725 1.36249729157458 3.39341557660841 -0.023 1.36979410316485
3.38495476217278 3.56454651883306 3.16219616678609 3.39688543438972 0.824949308788367 0.119111807878342 0.191205600816191 1.35297652147166 1.39288591687156 1.29993386448833 1.45922559180401 1.35898671627476 3.42455753584231 -0.0224973544973513 1.3653221163806
3.42767073548487 3.56896520197512 3.18183051629489 3.43370690303781 0.814054400612918 0.131050509879441 0.215787806401199 1.34209227806925 1.38208454293501 1.29355174639539 1.48180509373912 1.35751471276315 3.4565789356443 -0.0176031746031728 1.36163809227514
3.46254297206797 3.57050658407201 3.21520665277224 3.46604544244278 0.831253413852658 0.132135562062207 0.210716843135897 1.36423057084634 1.38950103561581 1.29249715924803 1.45632461094463 1.34799457500285 3.48401946846729 -0.0148339100345967 1.35926428511622
3.49031366469604 3.57503323375876 3.25457196872823 3.49725480661751 0.833788623060723 0.129062105173857 0.187668404548707 1.36848683619616 1.39050069176718 1.29048892208041 1.4149612224591 1.34396884154279 3.51631975385843 -0.00383385254413441 1.35730521790926
3.52023524016108 3.57797922779602 3.3124108531231 3.52129362266665 0.835822197915401 0.132458333321764 0.190540742366961 1.37141176402593 1.39050153073615 1.28950692406799 1.41103994216115 1.34102536441242 3.54776845853719 0.00818023255813971 1.35555941902195
3.54701280813722 3.57950006069913 3.43305045849289 3.55301712299329 0.836058472272529 0.130645016493119 0.229846295189314 1.37393504759587 1.39349778187283 1.28900004855931 1.41899341845745 1.3389984524562 3.57577428836987 0.00869892473118276 1.35389060622621
3.57971984674931 3.58202880140399 3.50257930158206 3.58873506447397 0.837209565983491 0.127761597233633 0.183877959260623 1.36754388867649 1.38953471264463 1.2911164636146 1.40994088759367 1.33345912451502 3.60337977629638 0.00713113113113123 1.35219732898329
3.59835793359563 3.5844810571198 3.55065811158172 3.60884246897846 0.838062500123724 0.121959304993834 0.191178088778939 1.36792584423611 1.39247756846247 1.30092672780178 1.40503488657329 1.33002542033034 3.63275919237617 0.00813880126182977 1.35046711773508
3.63003343511001 3.59350422938745 3.59963241151729 3.64804245124483 0.845497120071192 0.114520575393444 0.150814824639441 1.37795107721507 1.38999827108769 1.31349539903927 1.41050960191101 1.33249768531151 3.66369836109648 0.00882461240310076 1.34886960975066
3.64983667330263 3.59604649172365 3.67809399305647 3.67291755508207 0.846882361384246 0.114891748292102 0.13198286437339 1.37851557517864 1.38898876876296 1.31095333419018 1.41606895419774 1.3310357827451 3.69201549453 0.00756047197639902 1.34817335327631
3.67825531785827 3.59996682436569 3.77066978578436 3.70819217752902 0.844967108731762 0.1166985837813 0.126205536649647 1.37436732456726 1.38801245270157 1.30703132728186 1.42194191896255 1.33398482212459 3.72171221206468 0.0044730538922117 1.34747638410273
3.71102487926535 3.6015016577566 3.86759406053875 3.73653312217259 0.840894360857233 0.11627186712743 0.123038582497924 1.37421105361737 1.38499840103546 1.30649668448679 1.42450043737704 1.32899508552225 3.75271058341677 0.00059247648902547 1.34690902099056
3.7303594617494 3.6025 3.94916917281203 3.76640514528013 0.836288189482901 0.117465864733775 0.120030335977811 1.37003398390672 1.38243939126324 1.3045 1.42193821466698 1.32441255492608 3.78389123886239 -0.00282146248813213 1.34721173193524
3.76225532234644 3.6025 4.00804181817036 3.80222352757805 0.822220920961581 0.117097808788544 0.124465571087416 1.35783690022825 1.37704114681163 1.3045 1.41654251800891 1.31655901887917 3.81455525565099 -0.00763291139240814 1.34763601544396
3.79807405723982 3.61603133190916 4.06406551217369 3.81711108585973 0.818199489568656 0.12315798221293 0.149572535036286 1.34785519082466 1.36903133190916 1.30299715164462 1.39498290986773 1.31803418026453 3.8470815103039 -0.0131944444444483 1.34882524874102
3.82451348526901 3.62715028837142 4.08737572092854 3.85633814883569 0.814438218077887 0.115531656681803 0.150423555069931 1.33914658006212 1.37986223565953 1.30193737984524 1.38889980775239 1.32994990387619 3.87900159477886 -0.0198159203980115 1.34946152181859
3.86470802684965 3.6389145444438 4.1167863611095 3.88280772499855 0.808036502065166 0.121923569147798 0.147570722972379 1.33731331682417 1.36907833425985 1.29703560648175 1.3810569703708 1.3260284851854 3.91191210962303 -0.0243322884012542 1.35178704151525
3.90226062571653 3.64315424787305 4.13509042116696 3.92411701562783 0.8109043097508 0.122557815392506 0.150098936704278 1.34321978772703 1.36497340553913 1.29893617329391 1.37298404332348 1.32801063778435 3.94399604185518 -0.0266995670995667 1.35411611195751
3.95137499901811 3.67229999921449 4.15214999960725 3.94647142733706 0.806112214253733 0.13700746455419 0.148018535744303 1.34132949994894 1.36008571406128 1.287 1.36997857148468 1.33004285703064 3.97124878017783 -0.0301091753774678 1.35608557400792
3.98575019544728 3.69980015635783 4.16590007817891 3.98968595999087 0.807231863508854 0.127608303701986 0.14696763688204 1.34311701016326 1.36794290181652 1.287 1.36801427454587 1.33397145090826 4.00595174268242 -0.0304795640326957 1.35736793740543
4.02804557440277 3.77012620603844 4.17201051716987 4.01807712591238 0.8154426643497 0.156715477768326 0.137927817611567 1.34617094654529 1.37298772996848 1.28 1.36499649427671 1.33000701144658 4.03557668206433 -0.0220523968784808 1.35765554500245
4.05450909326942 3.8425196993792 4.178 4.06228636496405 0.817021409375624 0.165605303379436 0.130980984806687 1.34674690926203 1.3659469694511 1.27985151446308 1.363 1.33404242443912 4.07070245128435 -0.0111888246628111 1.35781543019952
4.10170854339511 3.89070247138251 4.178 4.08883605565975 0.822714843047035 0.172586888710527 0.130145161210712 1.35016886939615 1.36103036006301 1.26608500817643 1.363 1.33797571194959 4.10299353501 -0.00271346704871081 1.35716672722491
4.12107672491819 3.96413325906844 4.17901009538397 4.12204643876628 0.826746400473439 0.167645921464875 0.130600579962403 1.35493963099631 1.36399192369282 1.25798990461603 1.36600403815359 1.33898788553923 4.13283008507912 -0.000891005291005261 1.35649061545784
4.15912911781096 4.03078546668332 4.184 4.14536583379771 0.829903974502155 0.165610309533829 0.135779106062848 1.3597239943932 1.36002151963516 1.25292468127694 1.368 1.3330537990879 4.16397043696111 0.000151777137368793 1.35575010355487
4.170916392858 4.10249138988617 4.184 4.17876311309767 0.829353901666627 0.163812750089155 0.131132955148472 1.36191446300611 1.36198606547633 1.24604877083283 1.368 1.33796516369083 4.19196204323182 0.00146706586826536 1.35517359144058
4.21005430012168 4.19741995346324 4.19104706010545 4.2090615401379 0.82875186375936 0.152357880384178 0.129364634700018 1.3634365242474 1.36099094997972 1.24051886585471 1.35101991004461 1.33997646994727 4.22094539219565 0.005 1.35522263610931
4.24027165864096 4.29595080524336 4.20121477102666 4.24333434909656 0.818794614707573 0.138074592957985 0.133793962820318 1.35059970829731 1.35601044840927 1.2410313452278 1.3386173015856 1.32708358727414 4.25023958341505 0.00473958333333188 1.35360905816856
4.26581308782106 4.38534580737372 4.2118792498839 4.27476995424131 0.822989303269074 0.131925002701544 0.142499614299855 1.36091451623543 1.35699281107004 1.24397843321012 1.33548935864774 1.33494248856033 4.27910688044813 0.0026783625730987 1.35269782511262
4.29302550324587 4.48905332496863 4.22236547279406 4.3040285945484 0.823724837524776 0.132822982743258 0.153459889595541 1.36420268906952 1.35299536304621 1.2320023184769 1.33889997830091 1.3270023184769 4.30720935403498 0.000694169416941034 1.35098636550534
4.32626741841437 4.55855623030188 4.23199841587401 4.34132090209724 0.817034703666698 0.124045978701022 0.164653089164293 1.35473630817718 1.34697860652685 1.23496790979028 1.346113057615 1.33003209020972 4.33890793512395 -0.00162670299727516 1.34918203368356
4.35082149188567 4.6096287031222 4.24010305524066 4.37078579026281 0.815630210664139 0.151222427219063 0.174057513463021 1.35347913961545 1.34501428064915 1.23202142097372 1.35439249365988 1.33297857902628 4.36643755121636 -0.0045212121212124 1.34747609919363
4.39301692216713 4.64900982577446 4.24600436701087 4.40302347268344 0.817244906973571 0.158693891643543 0.179651462948642 1.35425067097302 1.35999344948369 1.23800054587636 1.36100218350544 1.3309907201019 4.39596151967445 -0.00841369047619144 1.34473980270337
4.42436645812669 4.66719988625092 4.25426651500123 4.4463109341681 0.807953092279319 0.147468023887307 0.18242205872334 1.33726172557959 1.34801110479172 1.23907773354202 1.36505552395859 1.31407773354202 4.42689358631221 -0.0112695473251048 1.34191454881831
4.45678203764308 4.68488111144168 4.27784148192224 4.47381506224261 0.810880317338678 0.143754966597247 0.190565245213974 1.34537544336157 1.34899339508009 1.24595376556065 1.36996697540047 1.32095376556065 4.45848703222139 -0.0134582132564873 1.33830196396156
4.50201453115184 4.70000444007417 4.29701009107767 4.51400968743456 0.810380867832679 0.135979245187391 0.199644512729932 1.34600080728621 1.34500040364311 1.24800080728621 1.37300242185864 1.32299878907068 4.48887097330985 -0.0162639821029111 1.33565904183172
4.53839713397168 4.71108176287652 4.32237377314982 4.53839713397168 0.812537475462996 0.134101823712348 0.210902580505288 1.34803293875883 1.34609344328745 1.24997663917814 1.37898831958907 1.3199649587672 4.52220107241939 -0.018 1.33296592818676
4.57176412871391 4.71795143826463 4.35377800349544 4.57176412871391 0.813165560069909 0.133414856173537 0.217840952647275 1.35080043655804 1.35394450087386 1.24801387478153 1.37800693739077 1.3170208121723 4.55128431938279 -0.0171636363636297 1.33138192406989
4.61008313076709 4.7220089068679 4.39009203763499 4.60308609972306 0.814482334711993 0.131570534412074 0.221371373882862 1.35449204319801 1.34998812417613 1.24899703104403 1.37796734148436 1.31197624835226 4.58336936880814 -0.0116877637130788 1.32965987090337
4.63843016261391 4.72503147531321 4.4216190144932 4.63234622844535 0.808660058678536 0.131753777037586 0.208417626175399 1.35193509472865 1.34605245885536 1.24798950822893 1.36686360697608 1.30402098354214 4.61386652418374 -0.00825581395348278 1.32807429539886
4.67871510488793 4.72797915401619 4.47959002898507 4.66477069417809 0.818967108543277 0.132107498481943 0.210068326249066 1.36271377318587 1.35096525669365 1.24700694866127 1.35409033259651 1.30598610267746 4.64427495945557 0.00144236760125391 1.32738880681182
4.70401402212454 4.73300135697979 4.54586892886129 4.69501583143093 0.821711053920973 0.131298968695357 0.210599241730621 1.36762032115188 1.3489990953468 1.2489995476734 1.34676997201787 1.30799864302021 4.67540878899009 0.012618249534449 1.3268654790822
4.73529970674218 4.736 4.6116585312583 4.73033567155124 0.824068172433765 0.128992546862416 0.20409434833706 1.36836944140727 1.34696403519094 1.248 1.34574249451049 1.305 4.7028289651351 0.0104347357065764 1.32713168219132
4.75981960709293 4.736 4.67504651230227 4.75779795994408 0.826373043066735 0.126746523990288 0.191562522060088 1.37159626029343 1.34402164714885 1.248 1.35087299325949 1.305 4.73263679227749 0.00660233918128497 1.32742106531633
4.78705107971159 4.74301225913078 4.73412054811936 4.7910449501462 0.82807986578522 0.115772084052233 0.174012638891411 1.37278131644903 1.34800204318846 1.27399591362307 1.36202656145003 1.30598161130383 4.76121304906831 0.00518426501035269 1.32769849199531
4.81227908708438 4.74905367059315 4.79392313420218 4.81339716238931 0.823161558308772 0.11679493769457 0.150538118321636 1.36855620851913 1.34901073411863 1.27193559528822 1.37504293647452 1.29711807530493 4.79099314521862 0.00559152215799553 1.32819185444536
4.83782013990583 4.75396541152035 4.87840507815007 4.84974404525061 0.826049661973967 0.117246817859872 0.119250328615354 1.37003955427915 1.34999308230407 1.26604150617558 1.37897232921628 1.30792390534478 4.82029437130495 0.00363749999999875 1.32927211791753
4.86008113642413 4.75700559561546 4.97925180269557 4.8720979232705 0.824082238246183 0.117946222959566 0.101109248917173 1.36945162272848 1.35199720219227 1.26498601096136 1.386 1.30999160657681 4.85126052424542 0.00114570858283321 1.32978632932778
4.88930056152202 4.759 5.0698050755054 4.90731129586209 0.824821497846608 0.116603434988823 0.108152054407621 1.37000874600666 1.351 1.26 1.386 1.307 4.88095966921473 -0.00305472636816441 1.33107207675428
4.91680687815074 4.759 5.14348270933233 4.93579998094183 0.819467589788517 0.116917792893151 0.124813023337018 1.36806365647363 1.351 1.26 1.386 1.307 4.90954847761174 -0.00798571428571868 1.33233586934538
4.94307920810046 4.76202640270015 5.20610267716726 4.96409387626721 0.816012830865452 0.117011144117007 0.140925390505916 1.36469591118047 1.35099119909995 1.2590117345334 1.3789882654666 1.3059941327333 4.93758996254431 -0.0129874213836536 1.33390473323699
4.97041998615375 4.77103230662721 5.24123691526622 4.99638767952654 0.803427813808273 0.117442429370405 0.135967538213016 1.35314413733609 1.34806461325442 1.26298923112426 1.37492461786984 1.3040861510059 4.96772158412137 -0.0185935672514643 1.33729726249173
5.00871892409416 4.77397837877647 5.26284144436081 5.03174054531768 0.807788000589181 0.121311604126436 0.136654955047844 1.35625715357381 1.35395675755295 1.26200720707451 1.36805044952156 1.31194234340393 4.99724677003695 -0.0213543543543559 1.34069918990917
5.0380345477863 4.7800088378058 5.28601446186403 5.06502169279605 0.801707404898843 0.12588323785067 0.126181269430287 1.35138872253534 1.354 1.259 1.362 1.31300321374756 5.02837680014848 -0.0239128205128246 1.34465800117114
5.08142164986964 4.79123301703322 5.30411096049201 5.09237726567283 0.798507407241526 0.129988670988835 0.127686211272813 1.34981819752069 1.3540443841968 1.2589778079016 1.362 1.31705548024601 5.05966862264153 -0.0287960784313758 1.34679576918179
5.11874901082465 4.81186129545573 5.31393395021701 5.12577543073785 0.800933685703602 0.136953170703862 0.121153923105686 1.35142916783559 1.35797358008681 1.2570132099566 1.362 1.32196697510851 5.08976799184661 -0.0312398753894045 1.34807904092822
5.15510824349341 4.83514432465788 5.31900902029112 5.16307817585635 0.810322628407565 0.143284620373395 0.114747173642116 1.35675505136303 1.35803307440076 1.25198496618147 1.36399398647259 1.32500300676371 5.12234217537069 -0.0269247311827932 1.34942035156638
5.19775891134811 4.88389237658974 5.3315190706375 5.18840002927872 0.811441525420975 0.158601764880123 0.119746308089545 1.34382328913936 1.34403940786397 1.24692288103545 1.3615 1.32054576474314 5.1531139455226 -0.0198730158730075 1.35069952187716
5.22023646798511 4.9269081491857 5.333 5.22215269464002 0.815333089103437 0.165403207379083 0.109771932176898 1.3504612075401 1.34753185512796 1.24297656467777 1.3615315350381 1.32448980841049 5.18551906962283 -0.0048478260869523 1.35240570591083
5.25352576636222 4.97785118287407 5.33500316015045 5.24903182879445 0.820717601291319 0.16562026174414 0.113059935450812 1.35375777516345 1.35650763155305 1.23960295900553 1.36399917390646 1.32650384202029 5.21540615094356 0.00482592592592805 1.35510901565006
5.27631818839217 5.066911079008 5.338 5.28031141224346 0.823718938937702 0.168630740339655 0.114755951250329 1.3565305104936 1.36101876403039 1.23598801211832 1.364 1.33245309440317 5.24197328812292 0.008 1.35506713272298
5.30480281252162 5.18813418478837 5.3380433144291 5.30832088897686 0.829339249251831 0.172177016901186 0.112918715091313 1.35751593965302 1.36239887544587 1.23044948088761 1.3639566855709 1.32828154378914 5.27163508693294 0.008 1.35310053007903
5.33901563305222 5.26351516080138 5.34200070815716 5.34201042203481 0.831471511195048 0.151814694797121 0.111035218997156 1.37587899832665 1.40200231600774 1.22301163572037 1.36149900234187 1.34 5.29818777387418 0.00783282980866018 1.35041091408633
5.34735980985024 5.39416628020421 5.34488107856617 5.3603336101347 0.820233799867732 0.146618359223759 0.110475527536703 1.35805866345675 1.32006203618108 1.22501240723622 1.35832020624371 1.33056325467093 5.32537787278316 0.00665365365365096 1.34765673237092
5.37666061796413 5.4890479156888 5.37932192833938 5.38988213404892 0.831363123583206 0.136090233446702 0.137963156255876 1.36200289599881 1.3249779794012 1.2259779794012 1.34203805360588 1.33592412542253 5.35199469828228 0.00431764705882078 1.34492275012242
5.41099713618022 5.54199019928878 5.36099677532833 5.42399028375292 0.825625555340296 0.11575395962272 0.116082337886961 1.35368558418123 1.36399785723596 1.22950072131496 1.3520048370075 1.33450169718879 5.37698161995558 0.000843495934958529 1.34236395505272
5.43437773625608 5.62477314624341 5.37403179231656 5.44392070720266 0.828619426133034 0.126689449724032 0.138994354241881 1.35588645225001 1.36046094899382 1.23059065942142 1.36153944980012 1.33445800903852 5.40457077526653 -0.000177638453501191 1.34058943364358
5.46679809966571 5.69184963374922 5.37701020932649 5.47983485143139 0.823938168612228 0.130433351053047 0.138073951305663 1.35428717632129 1.35693641332451 1.23850700119808 1.36546363819516 1.33140718508023 5.43250777378575 -0.00161206896552009 1.33860375580741
5.50002212337054 5.75449334151734 5.3770059111061 5.51001804801281 0.828066588343385 0.137853236111366 0.139189208916347 1.36900795067726 1.38898893831473 1.23600205953519 1.3500014554849 1.34499708903019 5.45976507580218 -0.0048829676071087 1.33612713043596
5.5307820836863 5.80158274725313 5.39052111124259 5.54375593330595 0.817622780008731 0.126464178111136 0.138336449239721 1.34951002319391 1.34501007827551 1.24301103296708 1.35246305532546 1.33247384961965 5.48903055053768 -0.00985397784491822 1.33433734863859
5.55680698264173 5.8090664603752 5.39271089426549 5.56730438352456 0.815634663533664 0.126425190209396 0.126438665428473 1.34587846894825 1.34596301938124 1.24403698061876 1.34905272356637 1.32991304317663 5.51806756015261 -0.0138563049853391 1.33240390423274
5.59447932135761 5.81799469661526 5.40198254272993 5.60297703785742 0.810272909137562 0.131723496391274 0.136570467245069 1.34556295377232 1.34350109377881 1.245996622721 1.34999492208867 1.32450646912048 5.54691555196269 -0.0178041025641048 1.32992401639701
5.63349628489919 5.83529576893516 5.40125165395892 5.62989413460932 0.810375132183415 0.129570006648913 0.145215747662181 1.34415174986398 1.33897611305398 1.24656139941647 1.35005845582648 1.32245714656233 5.57797565035405 -0.0214561403508784 1.32794329014888
5.67468171214661 5.85944946449326 5.42202060830698 5.66284640017577 0.810754308611942 0.119970500662602 0.175361954494493 1.34502172141549 1.33702693172953 1.25146889536163 1.35503312703348 1.31921092250846 5.60904974432495 -0.023 1.32545446932442
5.7260513827395 5.86550047755106 5.43752573165966 5.69904987148246 0.810223128302082 0.118612782249375 0.16797354934563 1.35830610547846 1.3420513827395 1.24999924437148 1.35600938590964 1.32700151125704 5.63799941699353 -0.0217898089171949 1.32380660958334
5.7488788449457 5.868544150113 5.48651661585515 5.73037251470861 0.812347848791549 0.119583756299267 0.169231806212209 1.34522799769273 1.34341145745401 1.24999366976291 1.3664496408099 1.31444327018614 5.66875609855819 -0.016063267233237 1.32227433202655
5.7786407765777 5.87198965680535 5.52752870532579 5.75961365951154 0.821625283210576 0.120659365857725 0.17806775594332 1.35650247309652 1.3365209962468 1.24950344773155 1.36256457732698 1.30995940186513 5.69699389404979 -0.0115955414012712 1.32138132713193
5.80601008466927 5.87550142782369 5.57953451016242 5.78601226206354 0.825765192415136 0.121859425289913 0.182180757883886 1.36356603660668 1.33549828387993 1.24800062742293 1.36350759356353 1.3049981431463 5.7282834968814 -0.00200095238094348 1.31985104513548
5.83374478421874 5.87906217050831 5.65499833852011 5.82373069000911 0.827728221147099 0.121806772272911 0.191902118233121 1.36873265669511 1.32950922194149 1.24901068362193 1.38042082960517 1.30000048722681 5.75829309276822 0.0118391906283336 1.31916778160327
5.85584580939248 5.88452002183068 5.69903484283534 5.84485288498925 0.829853401552856 0.11803769710845 0.18249618082618 1.36796998811496 1.33047630126834 1.2500048818606 1.37347240818429 1.30026939897076 5.78884630386191 0.015 1.31867416155352
5.88949838724212 5.88600107437357 5.76987666810349 5.89011225711642 0.809215053736516 0.117138816256105 0.151513905510056 1.37746667386322 1.32800726427227 1.25050520874066 1.36700822212643 1.31598336931609 5.8159573692117 0.0147947154471536 1.31893736372442
5.90769894267767 5.88855879795646 5.83404492726449 5.90676927629289 0.829183089169457 0.115571346955605 0.139622271528201 1.36744772010501 1.32849992535582 1.25217051407374 1.37097677939412 1.29901756474276 5.8454450146385 0.013555555555553 1.31944587112578
5.92464313049923 5.89357328630305 5.92502489858651 5.92968754669765 0.83112393617435 0.109851883844788 0.129437577283592 1.36814940985818 1.32847112989537 1.26644326184978 1.36897845852568 1.30051465726061 5.87445724581466 0.0117690058479522 1.32073634983947
5.94651077368713 5.90099804103139 5.98553323240527 5.95700979795283 0.829486604812332 0.108750782080124 0.12860497658362 1.36954398496194 1.32599702779699 1.2689937918128 1.37500861532774 1.29999802603135 5.90187816715748 0.0101262939958554 1.32177160227005
5.97780985947635 5.90054142405176 6.06659832940209 5.98488522475854 0.826099045201226 0.110073730453474 0.125112900875013 1.36692816546371 1.32651005999778 1.26198923353112 1.39005312587332 1.29948033776757 5.92924356659782 0.00630397727272603 1.32203727359086
6.0038312456353 5.90405123626297 6.15940442841024 6.01780178246585 0.815454767550547 0.110343130891369 0.128903241266249 1.35908744596215 1.32703497949424 1.26101748974712 1.39434106709193 1.29782103497132 5.95556040036922 0.0034018987341762 1.32229276512874
6.03080117286961 5.918 6.26301609700644 6.04771954509251 0.818524270920426 0.120940120045472 0.145390714816218 1.35291827704934 1.31796331410113 1.247 1.374 1.29493463694667 5.98437499410718 5.21140609620126e-05 1.32257250565267
6.05420468067077 5.91803231800065 6.32220468067077 6.06817236267013 0.82564791603289 0.121383985886747 0.148189580356937 1.3506948291199 1.30901077266688 1.24703231800065 1.37415081733636 1.29301077266688 6.01103173872501 -0.0041211211211243 1.32260706235405
6.073792159164 5.92108801768489 6.34152810610933 6.08485817242767 0.823557727487941 0.121782786587621 0.164836231390678 1.35008731334003 1.31004400884244 1.25002200442122 1.38788997789389 1.29411002210611 6.03814229633301 -0.00865982404692282 1.32209444726192
6.10900425468728 5.92500189097212 6.36500740630748 6.12300362436324 0.820789516226299 0.123238876447397 0.171771076187388 1.34418980932698 1.31200015758101 1.25100267887717 1.38299653321777 1.29900078790505 6.06588866849185 -0.0116332288401276 1.32278598963134
6.13629919369478 5.93706190214375 6.41203095107187 6.14627855964686 0.817708548103407 0.116147863477926 0.115173729155103 1.34297267491299 1.31305158511979 1.26801031702396 1.361 1.30393809785625 6.09474336656379 -0.0149360076408806 1.3251120671697
6.16601612791251 5.9434638844818 6.4153092563212 6.17388358948914 0.815618170798441 0.119927117649942 0.117338225929624 1.3415622448192 1.31813253842337 1.26895582052554 1.36095582052554 1.29888358948914 6.12287924189709 -0.0184099378881998 1.32753222267968
6.20229996531862 5.96399156312408 6.42899437541605 6.21113676932777 0.81917277921211 0.126437324305065 0.112392032885341 1.33978641953193 1.31121131012753 1.26700080351199 1.35900080351199 1.30549385607949 6.15248072242049 -0.0206803519061585 1.33088519206224
6.24448963157414 5.99240174898391 6.42903766396724 6.24428875708219 0.825967369149529 0.14338656651835 0.114624688947224 1.34347612493843 1.30918831983621 1.25498744534425 1.359 1.31502510931149 6.1812458771066 -0.0221504065040613 1.33412143517253
6.28344148881071 6.02466223321607 6.43206622332161 6.26779467985928 0.827917798124693 0.142535513041387 0.115902954633784 1.35004250025896 1.32402207444054 1.25386755335679 1.35906622332161 1.31717659552429 6.21133775934015 -0.0181044776119371 1.33722427450588
6.30298071478397 6.05397107217595 6.43499710721759 6.30296528661114 0.818968832628944 0.151631022731935 0.121344629067334 1.34085906405154 1.3249990357392 1.24800578556481 1.36199710721759 1.32499228591359 6.2404723880025 -0.0127083333333202 1.33928861144293
6.34520242752241 6.14967054116799 6.43803795516045 6.32940485504482 0.833256315577914 0.173296628295467 0.126388324429895 1.35345817734837 1.3310506068806 1.2569493931194 1.366 1.32311386548136 6.2702840951548 -0.00176245210726684 1.34084700965769
6.36203269068963 6.20316452354363 6.441 6.36183494140864 0.834745315942051 0.185427717002203 0.130931211143067 1.36046149489429 1.33467041786501 1.25282422286134 1.366 1.33248338713132 6.29877629477325 0.00866461538461911 1.34284715567202
6.40800149149665 6.25500857610574 6.441 6.39900261011914 0.809612427410798 0.181319029284264 0.130540149149665 1.3311534751872 1.32000186437081 1.24500087003971 1.366 1.35399714129809 6.32628224958278 0.010759481037923 1.34365215947216
6.4202021610047 6.32480864401881 6.441 6.42021280105758 0.829220758001352 0.173275280433488 0.131751916859225 1.35914734658561 1.33507448037015 1.25193615968273 1.366 1.33097871989424 6.35329516396932 0.01 1.34291419580106
6.43943926162403 6.40193275114572 6.44108785232481 6.44063692935484 0.836765580191546 0.151564866914683 0.132836060241491 1.36269379595284 1.3420219630812 1.2460219630812 1.366 1.32917570464961 6.38039205498839 0.00951190476190389 1.34241790937471
6.45900268365098 6.48800990886516 6.44500103217345 6.46900278686832 0.838349866849625 0.15667803061305 0.131769335280296 1.36598002270782 1.34300020643469 1.24699979356531 1.36599969034796 1.33699979356531 6.40743545831124 0.008 1.34243482905331
6.48543285464806 6.58523844524305 6.455 6.49651702082962 0.837048096497178 0.1375677763762 0.125374487838828 1.3661678966136 1.34506011870112 1.24502404748045 1.363 1.3349519050391 6.43430632642787 0.00700092850510523 1.34169149816029
6.52130839507974 6.68858603183865 6.455 6.53959476193949 0.835602120607597 0.134870436505042 0.129106217641135 1.36285990154817 1.34977971780019 1.24715419753987 1.363 1.33168287481942 6.45915372528741 0.00360493827160405 1.34098491634003
6.53500315917376 6.75901342648846 6.45499921020656 6.56600296172539 0.814829784781288 0.132670785844471 0.132487468712029 1.33311119258809 1.34000157958688 1.254 1.36299940765492 1.36199684082625 6.48713486377995 0.00176645435244103 1.34022050183118
6.55150863765302 6.82762308112495 6.4510508637653 6.58138147823977 0.813818711676805 0.136943483925794 0.119649400175053 1.33933819593162 1.34786012464542 1.25407629564795 1.36 1.34584740870409 6.51498558020277 0.000489439853075087 1.33946910217705
6.59162732123632 6.87641100356862 6.45506489530031 6.61171384830339 0.819912261951249 0.159875149155023 0.11804718787032 1.35392771928023 1.33717305413416 1.26008652706708 1.36 1.33404326353354 6.54172223949126 -0.00181028938906859 1.33857875069642
6.62000481428866 6.89500481428866 6.45800425879382 6.64400499945361 0.819109514867835 0.166439288966597 0.117925632717736 1.35291959448876 1.3449996296701 1.26400018516495 1.36000018516495 1.33599851868041 6.57241397106654 -0.00604065040650457 1.33650125997793
6.64663600021464 6.92127600009315 6.48103600001215 6.67146800015794 0.81649492000166 0.162437159945044 0.147994759883487 1.35071871999619 1.343 1.2650960000324 1.36101200000405 1.3279759999919 6.60153977029428 -0.0102734082397061 1.33354563038915
6.69943616541478 6.94447978195626 6.48421808270739 6.71069786466365 0.816449004961115 0.148519468381998 0.119695615639457 1.34936582913412 1.34293457518778 1.27326169924887 1.362 1.32619627443665 6.63031016019514 -0.0146375000000029 1.3299934878147
6.71900561988894 6.96600179836446 6.49400146117112 6.74200314713781 0.796222569413223 0.125618763624433 0.125329219959415 1.33034183320777 1.33999955040888 1.285 1.36200011239778 1.33499820163554 6.66163749228632 -0.017 1.3261585725818
6.76932953314928 6.98203802305569 6.50716476657464 6.77038023055686 0.819124740462191 0.114568161900748 0.118331444494243 1.34669968345943 1.33597465129621 1.2850126743519 1.36305069740758 1.31893662824052 6.69324133371848 -0.0172572572572581 1.3226822970173
6.79601433321295 6.98506615216606 6.52101433321295 6.8006394709386 0.822773175342953 0.110592624050539 0.114336703555933 1.35072567809747 1.33404410144404 1.286 1.36704410144404 1.31395589855596 6.72476404463812 -0.0172521739130411 1.32001213417694
6.84090626564508 6.9879938868899 6.56590626564508 6.82894090660233 0.829994920995079 0.113364212922436 0.139417631023448 1.35761561381422 1.33599592459326 1.286 1.36899592459326 1.31200407540674 6.75462951556717 -0.0142965299684524 1.3173462936973
6.87030496877301 6.98810165625767 6.62957181644939 6.86625414064417 0.83303778550161 0.11400817539954 0.153037178927915 1.35846218300345 1.33097458593558 1.28591105077454 1.37808894922546 1.30696187890337 6.78351719762346 -0.0107193973634621 1.31481784039942
6.89470667061811 6.996 6.67567834271802 6.88679500444538 0.826511315891196 0.123349221723643 0.175380696004974 1.35383926593565 1.32895583308637 1.27893374962955 1.38506625037045 1.30397791654318 6.81133191364855 -0.00549693251533035 1.31338531071718
6.92600715085698 6.996 6.75001360969554 6.92200530547453 0.820374283594004 0.130400304488104 0.176741683911482 1.34805433203529 1.32699792394475 1.276 1.38800138403683 1.30299792394475 6.84099049143541 0.00189775051125452 1.31288793180644
6.95719107803848 6.996 6.80983596641835 6.94532244418994 0.838971289028801 0.13172 0.183970734211051 1.36685746746803 1.31796417286778 1.276 1.39403582713222 1.29397611524519 6.86991580050957 0.00850396825396966 1.31291675118574
6.97372570856712 6.9960659735061 6.88045141713425 6.97272570856712 0.841645765557933 0.131697349096238 0.17778148413259 1.36919223500742 1.3150439823374 1.276 1.3970659735061 1.2919560176626 6.8967159292487 0.00952873563218283 1.31242888357006
7.0060039728597 6.99900062729364 6.94501526414517 7.00500480925122 0.845460273918222 0.130688224759007 0.157384803917706 1.37196066284028 1.31699958180424 1.276 1.39999916360848 1.28999958180424 6.92358983780334 0.008 1.31247935677084
7.02527989103222 7.00210366334526 7.01878784142401 7.02830062370127 0.846777982077585 0.122093745071103 0.132548085740931 1.37514109197794 1.31501036633453 1.27604146533811 1.39592743565831 1.28801036633453 6.95079043183035 0.00847590953785731 1.31171584158804
7.05248265209481 7.012 7.09540407882127 7.05763622321589 0.847266643404485 0.11193003575426 0.133031066905061 1.37589527101832 1.31608775492633 1.28 1.3886270415631 1.28910969365791 6.97827237145648 0.00977272727272673 1.31099327973581
7.07400397707795 7.012 7.1580226520527 7.08600397707796 0.835081244998316 0.111038630501852 0.120150345832866 1.36231156316455 1.32000017291643 1.2800005187493 1.37200276666293 1.2939989625014 7.00551270792709 0.00829216867469828 1.31048497322164
7.09729582494217 7.01192035482326 7.28993298635607 7.10934133647173 0.842271011472911 0.1032375335251 0.122255131633294 1.37136365345887 1.32102275576478 1.28303413364717 1.38795448847044 1.28797724423522 7.03246231605588 0.00532294617563437 1.31052091267513
7.12356323768804 7.02200278374103 7.3722781162921 7.13949824872404 0.84123134392326 0.113820434945727 0.131339525237956 1.37234788432194 1.323021662988 1.28598603426239 1.38376170713198 1.286021662988 7.05949592502107 0.00220792079207497 1.31000901099573
7.1490010024484 7.03973312304402 7.43000182263346 7.1620010024484 0.82955005953936 0.140889426647594 0.129059479941919 1.36322005862804 1.32399993924555 1.28742368425415 1.37299945320996 1.28699996962278 7.08811911861051 -0.00229047619048157 1.31002878595023
7.18245242696126 7.0597944960461 7.49008797190913 7.1954021572989 0.831453320955686 0.171757560984998 0.112125620728273 1.36510086140504 1.32206283707795 1.28744294535294 1.35505026966236 1.28605026966236 7.11381117078005 -0.00746496212121659 1.30911769187098
7.2184081690575 7.07687002606109 7.4974940993854 7.2274940993854 0.826718578176143 0.193737890312231 0.126646626383177 1.36081679313512 1.32695703483605 1.28613967928925 1.35889258709013 1.29010741290987 7.14017644685235 -0.0138928571428637 1.30761355993901
7.23700835988833 7.08564283640286 7.52000466598418 7.25000447156818 0.813900736836669 0.194143466983589 0.123752058106084 1.34154211719032 1.32499902791996 1.28360974779354 1.3539974725919 1.29499883350395 7.17008041548723 -0.0182464212678948 1.30732884203344
7.28045888663321 7.08079605038524 7.544 7.27340789922952 0.817738183096487 0.160287343353366 0.0828978904916237 1.35244963015042 1.32002549370184 1.27994901259631 1.341 1.2891147216583 7.19889681609755 -0.0192664640324225 1.30862869093241
7.31677526760234 7.06528795653801 7.5440886020117 7.30573096659649 0.821567683717895 0.0992139211447935 0.081988574148772 1.35403822354901 1.32184494647953 1.27593354849123 1.34093354849123 1.29802215050292 7.22775692811398 -0.0213105413105443 1.31016668512372
7.35100481222012 7.07800962444025 7.54800043747456 7.33800408309586 0.825880100619148 0.0790847276417083 0.0832504447657992 1.35705051330348 1.31499985417515 1.27299941670059 1.338 1.29899956252544 7.2562031480971 -0.0254874316939905 1.31240615705229
7.38447281886676 7.14466450219112 7.55107667332975 7.3664217033136 0.826644756496502 0.112096262927652 0.0863360364649802 1.36061613178673 1.31397444222342 1.269 1.33801277888829 1.29601277888829 7.28694161452081 -0.0249407831900625 1.31451140237388
7.42156232185042 7.19742743238952 7.557 7.39956232185042 0.832204154920493 0.158038668246891 0.0891150256144002 1.36398837801559 1.31210813881739 1.26884860565566 1.339 1.29710813881739 7.31606143570404 -0.0174336283185818 1.31575661482896
7.44698604237743 7.26196456911194 7.557 7.42498604237743 0.82244535757974 0.152553011625485 0.0888901234712766 1.35532475632831 1.31699731584181 1.26200375782146 1.339 1.30199731584181 7.34667466382988 -0.00747412008281045 1.31679721488522
7.47332860510803 7.33451116350137 7.55704868223823 7.45135294622714 0.827412760663597 0.164979375623926 0.0887285193916895 1.36254190872443 1.31402434111911 1.2548052710471 1.339 1.30704868223823 7.37686246084237 0.0018747591522199 1.31709028686914
7.50049601117168 7.37158500343687 7.56106469710935 7.48049601117168 0.839087556754653 0.1719002979364 0.0895006557296556 1.37413289207653 1.31602156570312 1.2381402669973 1.339 1.31095686859377 7.40496782509734 0.00749079754601284 1.31711773164805
7.52300481582359 7.41001407702281 7.564 7.50300500104758 0.843060483434599 0.170669636960991 0.0931603056195742 1.37744009631647 1.31700018522398 1.22099870343211 1.33899925910406 1.30900018522398 7.43325067634256 0.00847070707070652 1.31637301413692
7.54924636639893 7.48694851063588 7.56404927327979 7.53027100303882 0.845661130809638 0.168505762255287 0.0948442449294513 1.37796591279357 1.31801231831995 1.21392609008032 1.33496304504016 1.31006159159973 7.4606000023372 0.00644546381243362 1.31562586006372
7.56964126558385 7.56483534632621 7.568 7.55272971600921 0.844666074134597 0.15127888578198 0.0975961915297751 1.37810587851821 1.3191105630317 1.20771253611758 1.332 1.31502211260634 7.48726666728722 0.00417563739376465 1.31488718141614
7.59800504257329 7.64602168306515 7.56800151277199 7.58500579895929 0.832112264115408 0.113637582086107 0.0978709152270525 1.36333284149005 1.32400025212866 1.19499924361401 1.33200025212866 1.31600025212866 7.512233318562 0.000982456140346547 1.31440431834672
7.61820449194072 7.73321417089803 7.57405112298518 7.6082556149259 0.841106103740332 0.104098311220995 0.101577834744937 1.37462990694633 1.32496165776111 1.19197443850741 1.333 1.31697443850741 7.5376752858276 -0.00260434372049327 1.31525568862388
7.63471882044875 7.82909111403272 7.57806534731352 7.62887129751363 0.842263305897393 0.10791211979066 0.107545563826805 1.37692453446913 1.32195643512432 1.1901089121892 1.33293465268648 1.31504356487568 7.56208255747235 -0.00426851851851957 1.31742542596627
7.66700572895308 7.92301469601009 7.581 7.66800473261342 0.838369250254401 0.111607871083368 0.105548973770143 1.37622913816619 1.32000024908492 1.19500049816983 1.33 1.31700024908492 7.58842521004216 -0.005 1.31970923157787
7.69038262771446 7.9824974160288 7.58103826277145 7.68742089048591 0.835168558600198 0.143327032401201 0.101412144039992 1.37260559762535 1.3210255085143 1.19698724574285 1.33 1.3179744914857 7.61396205284852 -0.00553093812375355 1.3219231766143
7.72050166656377 8.02143623179458 7.58408724635892 7.72058891292269 0.820170272500631 0.153157382609232 0.10000906087386 1.35976941524007 1.32302181158973 1.19608724635892 1.33 1.31602181158973 7.63967648209632 -0.00798324022346711 1.32413359421633
7.74300347292846 8.04100253790926 7.588 7.74700387365098 0.812110979098678 0.153037993715942 0.099069882454729 1.35481098177016 1.32400013357417 1.20000066787086 1.32999959927749 1.31699973285166 7.66579453134954 -0.0120698198198222 1.32653752900618
7.76943350966303 8.06012041935084 7.58807225161051 7.77636125805252 0.819440963354807 0.137931612196483 0.098166518226586 1.36215530364532 1.32502408387017 1.20503612580525 1.327 1.31502408387017 7.694992481666 -0.0168579545454563 1.33003720547665
7.80563236746993 8.07056695014546 7.59421805774825 7.80650153282098 0.819502773437888 0.130412225085145 0.0961534310739435 1.3617455775322 1.3271744461986 1.2082616692979 1.32693458267552 1.31702180577483 7.72164446087078 -0.0197432024169201 1.3331813345416
7.83399982979523 8.09599984740262 7.6039999413087 7.82899986501001 0.818730004636613 0.118400072072918 0.0922700233004466 1.36065000657343 1.33499995304696 1.21999992957044 1.32400001760739 1.31799999413087 7.74899624115735 -0.0230476190476215 1.33648952888892
7.87134256355213 8.099 7.61846068891494 7.85930712594329 0.82170087137553 0.122451417504354 0.0962806674698625 1.36446980824727 1.33704725014512 1.22 1.32509450029024 1.31601181253628 7.77674178007434 -0.0265815602836885 1.34013645615502
7.90073103952135 8.0990664581383 7.6574873596809 7.88557597053197 0.824883409027635 0.12259104507713 0.146703455740975 1.36762167066222 1.34104430542554 1.22 1.33311076356384 1.31702215271277 7.80214562398138 -0.0267893462469712 1.34443080804272
7.93300646870174 8.10200074638866 7.67901393258836 7.91100821027528 0.814444525603255 0.123519810914872 0.154368381944676 1.35975363988871 1.34300099518488 1.22 1.33800223916599 1.31800049759244 7.82386644649977 -0.0227530364372456 1.34884283030799
7.95922065321821 8.1050464533091 7.73534839981822 7.94423226654548 0.832678427574733 0.122759419333636 0.188035831740726 1.37444758956473 1.34705806663637 1.2200464533091 1.34697677334545 1.32001161332727 7.85379483326858 -0.0176492194673929 1.35577902404615
7.97835255695696 8.10906610442943 7.76607970568067 7.96457290505505 0.836747116456457 0.122638386868119 0.187128351324823 1.38019184712037 1.35215424366867 1.224 1.34497796519019 1.32108813923924 7.87618978236352 -0.00947164179103578 1.36300849495121
7.99399741859783 8.11199951598709 7.81399209445585 7.98999580522147 0.834400387210326 0.119460524347316 0.200367815488413 1.37983005969493 1.35899887063655 1.224 1.34400016133764 1.32499935464946 7.89930554009989 -0.000100497512435197 1.37241344161332
