# Supplementary material for: Quantifying Spatiotemporal Gait Parameters with HoloLens in Healthy Adults and People with Parkinson’s Disease: Test-Retest Reliability, Concurrent Validity, and Face Validity
Source: Sensors (Basel). 2020 Jun 5;20(11):3216. doi: 10.3390/s20113216 (PMC7313704; doi:10.3390/s20113216)
Supplement: Supplementary file 1 [file sensors-20-03216-s001.zip › Data/HYA_01_SWS2_HoloLens_raw.csv]

Time HoloLens_x_position HoloLens_y_position HoloLens_z_position HoloLens_x_orientation HoloLens_y_orientation HoloLens_z_orientation
202.4344 -0.011 0.003 0.191 356.166 356.332 358.816
202.4668 -0.011 0.003 0.195 356.264 356.204 358.789
202.5006 -0.01 0.003 0.199 356.297 356.185 358.755
202.5338 -0.009 0.002 0.203 356.406 356.24 358.697
202.5658 -0.008 0.001 0.208 356.496 356.214 358.762
202.5995 -0.007 0 0.212 356.671 356.207 358.727
202.6317 -0.006 -0.001 0.217 356.836 356.188 358.698
202.6676 -0.004 -0.001 0.222 356.815 356.103 358.739
202.6986 -0.003 -0.001 0.228 356.934 355.95 358.806
202.7342 -0.002 -0.002 0.233 357.068 355.705 358.846
202.7668 0 -0.003 0.238 357.105 355.495 358.804
202.8007 0.002 -0.003 0.244 357.199 355.242 358.768
202.8316 0.004 -0.002 0.249 357.402 355.034 358.85
202.8669 0.005 -0.002 0.255 357.281 354.743 359.079
202.899 0.007 -0.002 0.261 357.375 354.509 358.983
202.933 0.009 -0.001 0.266 357.841 354.245 358.922
202.9667 0.01 0 0.272 358.124 353.801 358.987
202.9998 0.012 0.003 0.278 358.251 353.246 359.202
203.0322 0.014 0.006 0.284 358.415 352.666 359.222
203.0659 0.015 0.01 0.291 358.906 352.07 359.191
203.1001 0.016 0.016 0.299 359.255 351.532 359.143
203.133 0.017 0.021 0.307 358.764 351.011 359.311
203.166 0.018 0.022 0.315 358.628 350.294 359.664
203.2002 0.018 0.022 0.325 358.803 349.354 359.579
203.2321 0.017 0.019 0.335 358.747 348.429 359.313
203.2675 0.016 0.018 0.346 359.053 347.688 359.208
203.2991 0.016 0.016 0.358 359.304 347.268 359.008
203.3328 0.015 0.015 0.372 358.828 346.947 359.132
203.3673 0.014 0.014 0.387 357.904 346.742 359.345
203.3995 0.012 0.011 0.404 357.349 346.543 359.469
203.4312 0.01 0.008 0.421 357.156 346.432 359.206
203.4692 0.007 0.005 0.441 356.698 346.621 359.185
203.4985 0.004 0.003 0.46 356.214 347.06 359.186
203.5323 0.001 0 0.481 355.844 347.682 359.148
203.5651 -0.004 -0.002 0.501 355.484 348.3 359.31
203.5996 -0.009 -0.004 0.523 354.872 349.057 359.124
203.6313 -0.015 -0.008 0.544 354.239 349.961 358.964
203.6662 -0.021 -0.007 0.567 354.422 351.049 358.559
203.6987 -0.027 -0.003 0.59 355.441 352.198 357.731
203.7327 -0.031 0.005 0.613 356.546 353.201 357.463
203.7652 -0.036 0.006 0.635 357.459 353.344 358.838
203.8002 -0.039 0.008 0.656 357.656 353.287 0.014
203.8313 -0.042 0.008 0.676 357.037 353.23 0.166
203.8652 -0.043 0.007 0.696 356.636 353.049 0.352
203.8992 -0.045 0.007 0.717 356.523 352.918 0.624
203.9303 -0.046 0.006 0.739 357.199 352.8 0.468
203.9665 -0.048 0.005 0.761 357.909 352.209 359.959
203.9977 -0.05 0.003 0.784 358.013 351.477 359.354
204.032 -0.051 0.001 0.807 357.563 350.742 358.66
204.0648 -0.052 -0.002 0.83 357.529 349.842 358.679
204.0998 -0.052 -0.005 0.854 356.612 349.203 358.195
204.1321 -0.051 -0.007 0.879 355.426 348.754 358.259
204.165 -0.048 -0.013 0.905 354.944 348.149 358.958
204.199 -0.045 -0.018 0.93 355.807 347.173 359.443
204.2335 -0.042 -0.022 0.956 355.996 346.746 358.794
204.266 -0.037 -0.022 0.985 355.451 346.335 359.308
204.2993 -0.033 -0.017 1.012 355.683 345.796 0
204.3316 -0.028 -0.014 1.039 356.934 345.466 359.526
204.3641 -0.024 -0.005 1.065 357.255 344.751 0.2
204.3988 -0.022 0.005 1.092 356.012 343.565 1.155
204.431 -0.022 0.007 1.117 355.703 342.349 1.028
204.465 -0.024 0.004 1.14 356.301 340.352 1.958
204.4977 -0.026 0.001 1.163 356.653 338.38 1.589
204.5316 -0.028 0.002 1.186 356.695 337.372 359.832
204.5652 -0.029 0.006 1.21 356.658 336.98 359.148
204.5984 -0.03 0.007 1.234 356.939 336.95 359.409
204.6314 -0.03 0.007 1.258 357.154 337.087 359.749
204.6664 -0.031 0.006 1.283 356.804 337.135 359.977
204.6985 -0.033 0.002 1.308 356.423 336.923 0.166
204.733 -0.035 -0.003 1.334 355.819 336.66 0.568
204.765 -0.036 -0.007 1.36 354.879 336.836 0.881
204.7995 -0.037 -0.013 1.386 354.346 337.578 0.954
204.8292 -0.038 -0.013 1.413 354.077 338.812 0.828
204.8652 -0.041 -0.012 1.442 352.792 339.999 0.8
204.8985 -0.044 -0.011 1.47 351.932 340.784 0.977
204.9312 -0.047 -0.008 1.499 352.141 341.852 359.794
204.9651 -0.049 -0.005 1.526 353.286 344.136 357.526
204.9988 -0.049 -0.001 1.553 354.416 346.335 356.669
205.0306 -0.05 0.01 1.58 354.045 348.343 355.654
205.0638 -0.052 0.016 1.608 352.526 349.71 355.823
205.0975 -0.052 0.018 1.635 351.361 350.619 357.073
205.1319 -0.053 0.016 1.662 351.651 351.961 357.399
205.1636 -0.052 0.013 1.69 352.303 353.242 357.572
205.1978 -0.052 0.013 1.718 352.664 354.073 358.369
205.2311 -0.052 0.012 1.746 353.309 354.663 358.427
205.2661 -0.053 0.008 1.774 354.154 354.974 357.634
205.2977 -0.054 0.005 1.802 353.996 355.186 356.631
205.3312 -0.055 0.001 1.831 353.409 354.93 356.433
205.3722 -0.056 -0.005 1.86 352.539 354.622 356.341
205.3977 -0.055 -0.011 1.89 351.889 354.802 355.904
205.4315 -0.055 -0.016 1.919 350.712 354.798 355.324
205.4639 -0.053 -0.019 1.949 349.765 354.625 355.457
205.4971 -0.051 -0.021 1.98 348.742 354.572 355.221
205.5291 -0.048 -0.02 2.012 347.697 354.342 355.141
205.5643 -0.044 -0.019 2.043 348.307 353.568 355.977
205.5966 -0.04 -0.015 2.073 350.022 352.201 356.827
205.6313 -0.037 -0.005 2.103 351.035 351.307 357.041
205.6643 -0.033 0.009 2.135 350.502 351.048 357.209
205.6973 -0.031 0.015 2.165 350.158 350.586 357.367
205.7307 -0.033 0.015 2.195 350.301 349.461 357.67
205.7643 -0.034 0.014 2.224 350.766 348.482 358.051
205.7967 -0.035 0.015 2.254 350.945 347.603 357.911
205.8311 -0.038 0.012 2.283 351.32 347.17 357.043
205.8642 -0.04 0.008 2.312 352.25 347.027 356.532
205.8975 -0.042 0.004 2.341 352.94 346.73 357.169
205.9295 -0.044 0.001 2.37 353.035 346.615 357.78
205.9643 -0.046 -0.004 2.4 352.871 346.634 358.122
205.9975 -0.05 -0.009 2.428 352.875 346.548 358.105
206.0324 -0.054 -0.015 2.458 351.811 346.289 358.957
206.0643 -0.058 -0.02 2.488 351.134 346.24 359.091
206.0984 -0.063 -0.024 2.518 351.032 346.489 358.644
206.1293 -0.067 -0.023 2.549 350.45 347.13 357.839
206.1635 -0.071 -0.02 2.581 350.494 347.575 357.928
206.1971 -0.074 -0.015 2.612 351.749 348.743 357.173
206.2298 -0.076 -0.008 2.643 353.206 350.49 355.742
206.2651 -0.078 0 2.673 354.542 352.053 355.115
206.2982 -0.078 0.008 2.702 354.03 353.259 356.432
206.3311 -0.077 0.013 2.731 352.963 353.946 358.105
206.3645 -0.075 0.011 2.759 352.99 354.728 358.047
206.3976 -0.074 0.01 2.787 353.23 355.498 357.608
206.4304 -0.072 0.009 2.815 353.781 355.993 357.672
206.4633 -0.07 0.006 2.843 354.533 356.561 357.187
206.4965 -0.07 0.004 2.872 354.967 357.153 356.498
206.5281 -0.069 0 2.901 355.02 357.34 356.251
206.5645 -0.07 -0.004 2.93 354.66 357.329 355.924
206.5963 -0.069 -0.008 2.959 354.444 357.261 355.705
206.6294 -0.069 -0.013 2.988 353.896 357.24 355.355
206.6636 -0.067 -0.016 3.019 352.341 357.189 355.577
206.6958 -0.066 -0.023 3.049 351.91 356.776 356.194
206.7302 -0.063 -0.025 3.079 352.605 356.515 356.141
206.7647 -0.061 -0.029 3.108 353.626 355.9 356.789
206.7965 -0.059 -0.023 3.136 354.136 354.944 357.195
206.8297 -0.058 -0.014 3.165 353.528 353.519 357.906
206.8621 -0.056 0 3.193 352.498 352.448 358.571
206.8966 -0.054 0.009 3.222 351.679 352.103 358.817
206.9305 -0.052 0.01 3.252 351.62 352.215 358.07
206.9621 -0.052 0.01 3.281 351.55 351.958 358.046
206.9976 -0.052 0.01 3.31 351.658 351.501 358.221
207.0291 -0.053 0.009 3.34 352.127 351.204 357.89
207.0631 -0.054 0.007 3.37 352.726 351.155 357.164
207.0947 -0.056 0.004 3.399 353.854 350.933 357.162
207.1307 -0.058 0.002 3.43 354.28 350.727 357.403
207.1621 -0.059 0 3.46 353.668 350.626 357.873
207.197 -0.061 -0.004 3.491 353.212 350.533 358.347
207.2288 -0.064 -0.009 3.523 353.068 350.518 358.227
207.2687 -0.069 -0.015 3.554 352.57 350.352 358.256
207.2949 -0.073 -0.019 3.585 352.316 350.061 359.124
207.3307 -0.078 -0.022 3.617 351.874 350.325 359.424
207.3634 -0.083 -0.023 3.65 351.991 350.926 359.561
207.3979 -0.088 -0.023 3.682 353.118 351.328 359.906
207.4294 -0.092 -0.018 3.713 354.418 352.797 358.29
207.4672 -0.095 -0.015 3.744 356.395 354.732 356.669
207.4961 -0.097 -0.006 3.772 356.564 356.321 356.043
207.5282 -0.099 0.008 3.803 355.648 358.011 356.363
207.5626 -0.101 0.009 3.832 355.328 358.914 357.753
207.5967 -0.103 0.007 3.86 355.206 359.573 358.376
207.63 -0.105 0.008 3.889 355.272 359.908 358
207.6617 -0.107 0.009 3.919 355.12 359.685 358.147
207.6961 -0.108 0.008 3.948 355.081 359.609 358.019
207.73 -0.109 0.005 3.978 355.328 359.85 357.165
207.7634 -0.11 0.001 4.009 355.205 0.213 356.339
207.7953 -0.11 -0.002 4.039 355.001 0.462 356.501
207.8304 -0.11 -0.007 4.071 354.493 0.549 356.501
207.862 -0.109 -0.012 4.102 354.13 0.882 355.724
207.8956 -0.109 -0.019 4.134 353.681 1.137 355.379
207.9291 -0.107 -0.024 4.167 353.427 1.035 355.666
207.961 -0.105 -0.026 4.199 353.438 0.721 356.112
207.9995 -0.103 -0.03 4.23 353.768 0.41 356.961
208.0282 -0.102 -0.032 4.261 355.155 359.911 357.334
208.0649 -0.102 -0.023 4.293 354.562 358.854 357.854
208.0948 -0.102 -0.013 4.325 353.483 358.07 358.95
208.1294 -0.103 -0.003 4.359 352.78 357.285 0.777
208.1643 -0.104 -0.001 4.39 353.724 356.904 359.728
208.1958 -0.105 0 4.42 355.146 356.46 358.949
208.2305 -0.106 0.001 4.449 355.904 355.905 358.99
208.2639 -0.106 0.005 4.478 355.759 355.73 358.198
208.2969 -0.108 0.005 4.507 356.344 355.707 357.685
208.3289 -0.109 0.003 4.535 356.786 355.352 358.315
208.3631 -0.111 0.001 4.563 356.091 354.91 359.063
208.3934 -0.113 -0.001 4.593 354.789 354.879 359.047
208.4301 -0.115 -0.004 4.623 354.096 355.08 359.077
208.4631 -0.118 -0.008 4.652 353.665 355.157 359.454
208.4967 -0.121 -0.011 4.683 352.294 355.017 359.716
208.5291 -0.125 -0.013 4.714 351.033 354.814 0.13
208.5638 -0.128 -0.016 4.745 350.728 355.104 359.827
208.5936 -0.131 -0.018 4.776 350.865 355.394 359.615
208.6298 -0.133 -0.018 4.807 351.653 355.694 359.678
208.6628 -0.135 -0.012 4.839 352.333 357.001 358.298
208.6944 -0.137 -0.01 4.868 353.462 358.097 357.823
208.7288 -0.138 -0.001 4.899 353.653 359.048 357.182
208.7609 -0.139 0.013 4.93 352.275 359.865 357.178
208.7967 -0.139 0.011 4.959 352.747 359.876 358.977
208.8276 -0.139 0.007 4.987 353.908 0.234 359.15
208.8618 -0.139 0.005 5.016 354.407 0.508 358.711
208.894 -0.139 0.006 5.045 354.178 0.443 358.546
208.9286 -0.138 0.004 5.075 354.462 0.476 358.029
208.9606 -0.138 0.002 5.105 354.786 0.603 357.718
208.994 -0.137 -0.002 5.135 355.096 0.838 357.372
209.0275 -0.136 -0.007 5.164 355.377 1.174 356.668
209.0625 -0.135 -0.012 5.193 355.331 1.635 355.349
209.0943 -0.132 -0.018 5.222 354.683 2.658 353.736
209.1285 -0.129 -0.021 5.252 353.125 3.727 352.988
209.1618 -0.125 -0.023 5.283 351.912 4.179 353.753
209.1943 -0.123 -0.028 5.314 351.846 3.891 354.997
209.2283 -0.122 -0.032 5.344 353.086 3.336 355.41
209.2604 -0.121 -0.028 5.376 354.236 2.332 356.198
209.2945 -0.12 -0.023 5.407 354.785 1.002 357.523
209.3281 -0.119 -0.007 5.44 354.161 0.648 357.451
209.3603 -0.116 0.004 5.47 352.987 1.126 358.684
209.3963 -0.116 0.008 5.498 352.981 1.419 358.598
209.4281 -0.118 0.008 5.527 352.942 0.601 358.471
209.4622 -0.121 0.008 5.554 353.184 359.106 358.802
209.4953 -0.124 0.007 5.581 353.788 357.821 358.397
209.5286 -0.127 0.005 5.608 354.983 356.981 357.863
209.5626 -0.13 0.001 5.633 356.388 356.009 358.383
209.5954 -0.132 0 5.66 356.139 355.005 359.223
209.6273 -0.134 -0.001 5.687 355.139 354.393 359.511
209.6621 -0.137 -0.004 5.715 354.751 354.03 359.468
209.694 -0.139 -0.009 5.743 354.194 353.716 359.354
209.7271 -0.141 -0.013 5.772 353.287 353.395 359.509
209.7612 -0.144 -0.017 5.801 352.692 353.318 359.425
209.7937 -0.146 -0.021 5.831 352.472 353.42 359.279
209.826 -0.149 -0.023 5.862 352.236 353.709 359.477
209.8614 -0.151 -0.023 5.892 352.699 354.115 359.299
209.8928 -0.153 -0.017 5.922 353.632 355.008 358.449
209.9281 -0.154 -0.013 5.951 354.491 355.969 357.921
209.9595 -0.156 -0.006 5.981 354.768 356.662 357.452
209.9945 -0.157 0.011 6.012 353.874 358.132 356.298
210.0258 -0.158 0.015 6.042 353.746 358.573 358.266
210.061 -0.158 0.015 6.07 352.988 358.883 359.322
210.0938 -0.158 0.014 6.099 353.038 359.591 358.414
210.1265 -0.157 0.012 6.128 353.618 359.88 358.456
210.1607 -0.156 0.011 6.156 354.101 0.031 358.942
210.1929 -0.156 0.007 6.183 355.058 0.44 358.308
210.2281 -0.156 0.004 6.21 355.778 0.822 357.768
210.2597 -0.156 0.001 6.238 355.758 0.766 357.852
210.2936 -0.156 -0.003 6.265 355.855 0.508 357.642
210.3269 -0.157 -0.008 6.292 355.949 0.167 357.161
210.361 -0.157 -0.011 6.32 354.983 359.875 356.971
210.3929 -0.155 -0.014 6.348 353.661 359.525 357.364
210.4278 -0.153 -0.018 6.377 352.798 359.188 357.991
210.46 -0.15 -0.02 6.406 352.707 358.988 357.9
210.4941 -0.147 -0.023 6.435 353.341 358.736 358.244
210.5269 -0.144 -0.019 6.465 354.107 358.374 358.992
210.5604 -0.142 -0.015 6.494 354.945 357.699 359.436
210.5924 -0.141 -0.005 6.523 355.033 357.028 359.596
210.6272 -0.139 0.008 6.553 353.784 356.348 0.533
210.6597 -0.138 0.011 6.58 353.797 355.509 0.993
210.6931 -0.139 0.01 6.607 353.612 354.434 0.779
210.7262 -0.14 0.01 6.634 353.847 353.509 0.505
210.7598 -0.14 0.008 6.661 354.801 352.831 0.111
210.7921 -0.141 0.008 6.688 355.22 352.361 359.594
210.828 -0.142 0.004 6.714 356.457 352.025 359.521
210.8604 -0.143 0.002 6.741 357.266 351.83 359.631
210.8918 -0.144 0.001 6.768 356.783 351.854 359.734
210.9281 -0.145 -0.001 6.796 355.973 351.959 0.047
210.9592 -0.147 -0.005 6.825 355.247 352.066 0.742
210.992 -0.15 -0.009 6.854 354.277 352.141 1.392
211.0276 -0.154 -0.014 6.884 353.557 352.311 1.537
211.0596 -0.158 -0.017 6.914 353.418 352.616 1.535
211.0925 -0.162 -0.017 6.945 352.624 353.363 1.559
211.1258 -0.165 -0.018 6.977 352.559 354.256 1.411
211.1603 -0.168 -0.015 7.008 354.184 355.671 0.818
211.192 -0.171 -0.012 7.036 355.588 357.282 359.899
211.2274 -0.173 -0.007 7.065 355.482 359.009 359.163
211.26 -0.174 0 7.094 355.142 0.858 359.002
211.2926 -0.174 0.008 7.123 354.255 2.173 359.756
211.3262 -0.175 0.01 7.15 353.495 2.927 0.629
211.361 -0.175 0.008 7.178 353.618 3.318 0.998
211.393 -0.176 0.008 7.204 353.592 3.334 1.153
211.4269 -0.177 0.01 7.232 353.474 3.283 0.944
211.4599 -0.178 0.009 7.259 354.053 3.495 0.36
211.4931 -0.178 0.006 7.286 354.78 3.937 359.392
211.5284 -0.179 0.003 7.314 354.717 4.386 358.626
211.5587 -0.179 -0.001 7.341 354.776 4.605 358.633
211.5937 -0.18 -0.006 7.368 354.959 4.549 358.555
211.6289 -0.182 -0.013 7.395 354.703 4.298 357.947
211.6597 -0.183 -0.018 7.423 353.941 3.804 357.761
211.6923 -0.182 -0.019 7.451 352.466 3.114 357.966
211.7252 -0.181 -0.02 7.48 351.377 2.294 358.955
211.7603 -0.179 -0.025 7.509 351.448 1.621 359.361
211.7908 -0.177 -0.027 7.538 352.278 0.676 359.675
211.8257 -0.176 -0.02 7.568 352.805 359.479 359.751
211.8596 -0.175 -0.01 7.599 352.447 358.321 359.591
211.8918 -0.175 0 7.629 352.042 357.374 359.825
211.9264 -0.175 0.007 7.658 352.151 356.83 359.842
211.959 -0.176 0.009 7.686 351.879 356.242 359.918
211.992 -0.177 0.007 7.713 352.21 354.972 0.455
212.0247 -0.178 0.005 7.74 353.308 353.985 359.964
212.06 -0.179 0.002 7.766 355.112 353.61 358.39
212.0904 -0.179 -0.002 7.79 356.738 353.265 358.377
212.1257 -0.177 -0.004 7.815 357.788 353.326 358.931
212.1581 -0.175 -0.005 7.841 357.095 353.973 359.409
212.1922 -0.173 -0.005 7.867 356.087 354.849 359.65
212.2256 -0.171 -0.007 7.893 355.104 355.917 359.845
212.2614 -0.169 -0.011 7.92 354.802 357.251 359.767
212.291 -0.166 -0.016 7.947 354.491 358.65 359.899
212.3262 -0.163 -0.019 7.975 354.257 0.09 359.993
212.3593 -0.16 -0.022 8.002 353.795 1.868 359.79
212.3915 -0.157 -0.026 8.029 354.381 3.899 359.408
212.4244 -0.153 -0.028 8.056 354.937 6.02 359.298
212.4657 -0.148 -0.023 8.082 355.74 8.537 358.834
212.4904 -0.143 -0.02 8.107 356.622 10.843 358.246
212.5267 -0.136 -0.012 8.131 356.786 13.646 357.546
212.5602 -0.127 -0.001 8.155 357.016 16.959 356.816
212.5937 -0.117 0.003 8.176 357.124 20.166 357.628
212.6272 -0.103 0.005 8.196 355.532 23.97 357.482
212.6588 -0.089 0.006 8.215 355.605 27.968 356.99
212.6915 -0.073 0.003 8.232 356.739 32.117 357.108
212.7261 -0.056 0 8.248 357.828 35.909 358.087
212.7586 -0.038 -0.003 8.262 359.307 39.547 358.189
212.7901 -0.022 -0.007 8.275 0.789 43.097 357.779
212.8253 -0.005 -0.011 8.288 1.56 46.412 357.915
212.8577 0.013 -0.015 8.301 1.406 49.506 358.292
212.8904 0.03 -0.019 8.313 1.778 52.038 358.547
212.9244 0.047 -0.025 8.324 1.791 54.04 358.553
212.9585 0.065 -0.032 8.336 1.675 55.668 358.187
212.9905 0.083 -0.039 8.346 2.148 56.726 358.367
213.0244 0.103 -0.046 8.355 2.061 57.451 358.474
213.0576 0.124 -0.048 8.363 1.937 58.053 358.585
213.0903 0.146 -0.05 8.369 2.116 58.233 359.732
213.1248 0.169 -0.047 8.374 3.375 58.899 0.691
213.1568 0.193 -0.042 8.378 4.594 59.472 1.078
213.191 0.219 -0.035 8.381 6.071 60.576 1.266
213.2257 0.245 -0.032 8.383 5.484 62.409 359.299
213.2575 0.269 -0.031 8.382 5.537 64.995 359.353
213.2916 0.293 -0.032 8.381 6.115 68.038 359.884
213.3239 0.316 -0.035 8.378 7.25 71.821 359.495
213.3591 0.338 -0.038 8.374 8.895 75.622 358.806
213.3901 0.36 -0.041 8.369 11.079 78.928 358.443
213.4251 0.382 -0.042 8.364 12.442 82.817 357.255
213.4581 0.405 -0.041 8.358 13.471 86.763 357.149
213.4924 0.428 -0.041 8.353 14.542 90.447 357.538
213.5254 0.451 -0.045 8.348 15.69 94.126 357.173
213.5581 0.472 -0.049 8.343 17.015 97.536 356.242
213.5917 0.494 -0.053 8.335 17.665 100.878 357.298
213.6245 0.516 -0.056 8.328 17.518 103.842 356.889
213.6597 0.539 -0.056 8.319 16.613 107.143 356.546
213.6898 0.563 -0.056 8.31 15.463 110.131 355
213.7245 0.587 -0.056 8.301 14.685 112.452 355.215
213.7567 0.609 -0.057 8.292 15.15 115.083 354.704
213.7905 0.63 -0.057 8.281 15.547 117.949 354.207
213.8225 0.651 -0.055 8.27 17.348 121.205 353.45
213.8574 0.672 -0.048 8.257 17.418 125.895 352.811
213.8898 0.693 -0.036 8.24 16.169 131.027 353.423
213.9241 0.716 -0.026 8.223 15.46 135.582 354.326
213.9573 0.737 -0.02 8.206 14.017 138.926 354.75
213.9906 0.755 -0.021 8.188 14.388 142.118 355.164
214.0252 0.77 -0.024 8.17 15.333 145.395 355.45
214.0566 0.785 -0.029 8.151 17.498 148.469 355.888
214.0936 0.798 -0.033 8.129 18.122 151.666 356.473
214.1238 0.81 -0.037 8.107 19.212 155.119 357.423
214.1575 0.823 -0.04 8.084 19.277 158.472 357.321
214.1895 0.836 -0.043 8.06 18.454 161.654 356.873
214.2239 0.849 -0.048 8.036 18.665 163.748 357.245
214.2574 0.861 -0.054 8.012 19.123 165.34 357.184
