# Supplementary material for: Quantifying Spatiotemporal Gait Parameters with HoloLens in Healthy Adults and People with Parkinson’s Disease: Test-Retest Reliability, Concurrent Validity, and Face Validity
Source: Sensors (Basel). 2020 Jun 5;20(11):3216. doi: 10.3390/s20113216 (PMC7313704; doi:10.3390/s20113216)
Supplement: Supplementary file 1 [file sensors-20-03216-s001.zip › Data/HYA_01_SWS2_IWW_raw.csv]

IWW_x_SpineBase IWW_x_Head IWW_x_ShoulderLeft IWW_x_ElbowLeft IWW_x_WristLeft IWW_x_HandLeft IWW_x_ShoulderRight IWW_x_ElbowRight IWW_x_WristRight IWW_x_HandRight IWW_x_HipLeft IWW_x_KneeLeft IWW_x_AnkleLeft IWW_x_FootLeft IWW_x_HipRight IWW_x_KneeRight IWW_x_AnkleRight IWW_x_FootRight IWW_x_SpineShoulder IWW_y_SpineBase IWW_y_Head IWW_y_ShoulderLeft IWW_y_ElbowLeft IWW_y_WristLeft IWW_y_HandLeft…
-0.131034996110913 -0.141069992221827 -0.141988334629696 -0.119046661481218 -0.0680116653703045 -0.0580699922218267 -0.119046661481218 -0.0990349961109134 -0.0510116653703045 -0.0431166537030446 -0.102046661481218 -0.137 -0.194 -0.0819766692593911 -0.0930233307406089 -0.140034996110913 -0.187 -0.0750349961109134 -0.142034996110913 0.824820402177889 1.55846918342408 1.30806323408522 1.062963407397…
-0.12699900016058 -0.140998333600967 -0.134998333600967 -0.112998000321161 -0.0649986668807737 -0.0569980003211606 -0.118998666880774 -0.0969986668807737 -0.0479990001605803 -0.0439986668807737 -0.0989986668807737 -0.13699900016058 -0.194 -0.08 -0.0879990001605803 -0.139998666880774 -0.186999666720193 -0.074 -0.138998333600967 0.825709936676837 1.55824918346447 1.30881949341469 1.05510750706705 0…
-0.123970084502214 -0.135930197171834 -0.129960112669619 -0.106990028167405 -0.0609700845022144 -0.050950140837024 -0.114880338008858 -0.0929700845022144 -0.0449700845022144 -0.0399102535066432 -0.095 -0.134 -0.193970084502214 -0.0800199436651904 -0.0849601126696192 -0.135970084502214 -0.185970084502214 -0.0740099718325952 -0.133930197171834 0.825527778029424 1.55583250817426 1.30732064169347 1.0…
-0.121028830174939 -0.129067270408191 -0.126038440233252 -0.106009610058313 -0.0580288301749388 -0.0460480502915647 -0.103115320699755 -0.0900288301749388 -0.0420288301749388 -0.0310864905248165 -0.095 -0.134 -0.191028830174939 -0.0819807798833741 -0.0810384402332518 -0.133028830174939 -0.183028830174939 -0.0749903899416871 -0.127067270408191 0.826292504154516 1.5590286712099 1.30935010717929 1.0…
-0.118999230284371 -0.127998075710926 -0.124997690853112 -0.106 -0.0579996151421853 -0.0519961514218526 -0.105998460568741 -0.0889988454265558 -0.0389984605687411 -0.0399961514218527 -0.0919992302843705 -0.133 -0.194 -0.082 -0.0809988454265558 -0.132999230284371 -0.188998845426556 -0.0769988454265558 -0.125998845426556 0.826199876845499 1.55756974599384 1.30920903400689 1.05315986145119 0.8387205…
-0.116949118858895 -0.122928766402453 -0.118969471315337 -0.105969471315337 -0.0569185901742321 -0.041969471315337 -0.101979647543558 -0.085928766402453 -0.034969471315337 -0.029949118858895 -0.089969471315337 -0.132969471315337 -0.193989823771779 -0.082 -0.077959295087116 -0.130928766402453 -0.185959295087116 -0.073979647543558 -0.122969471315337 0.825876133033276 1.55689941672265 1.306692774877…
-0.112059052442088 -0.116082673418923 -0.116035431465253 -0.103035431465253 -0.0490944839073401 -0.0390354314652525 -0.100023620976835 -0.0790826734189226 -0.0320354314652525 -0.0250590524420876 -0.0870354314652525 -0.130035431465253 -0.193011810488418 -0.082 -0.0740472419536701 -0.124082673418923 -0.18204724195367 -0.072023620976835 -0.120035431465253 0.825504487985599 1.55588228290795 1.3059983…
-0.108998799858165 -0.115996999645413 -0.114999099893624 -0.0999987998581651 -0.0449990998936238 -0.0379978997517888 -0.0959990998936238 -0.0739996999645413 -0.0299960995390364 -0.0209987998581651 -0.0829987998581651 -0.126998799858165 -0.193 -0.079 -0.0709984998227063 -0.123998799858165 -0.181998499822706 -0.0689996999645413 -0.115996999645413 0.825400135015956 1.55631932792057 1.30599028803404 …
-0.104928547554374 -0.10590813256991 -0.11190813256991 -0.0958979250776772 -0.0419591700310709 -0.0309489625388386 -0.0929387550466063 -0.0729285475543741 -0.0169387550466063 -0.0169591700310709 -0.0789285475543741 -0.122979585015535 -0.192969377523303 -0.079 -0.0659591700310709 -0.119969377523303 -0.177 -0.068 -0.105969377523303 0.825849489625388 1.55408908466809 1.30695408299689 1.0534065394798…
-0.0980673563144557 -0.0970866009757287 -0.103086600975729 -0.0860962233063652 -0.0380384893225461 -0.0260481116531826 -0.0870577339838191 -0.0660673563144557 -0.0110577339838191 -0.0130384893225461 -0.0720673563144556 -0.121019244661273 -0.19002886699191 -0.079 -0.0620384893225461 -0.11702886699191 -0.177 -0.068 -0.10302886699191 0.825800481116532 1.55496143612573 1.30734615106775 1.055954981940…
-0.0929996303299154 -0.0920003696700846 -0.0989992606598308 -0.082 -0.033 -0.0220003696700846 -0.0839996303299154 -0.0639985213196616 -0.0109996303299154 -0.0070025876905922 -0.0640011090102538 -0.116999630329915 -0.19 -0.079025876905922 -0.0549996303299154 -0.11 -0.176999630329915 -0.0679992606598308 -0.0979996303299154 0.825089741230941 1.55453019222844 1.30918986322207 1.0523295490025 0.837520…
-0.09189932478946 -0.09289932478946 -0.09689932478946 -0.081919459831568 -0.032889257268406 -0.022869122226298 -0.082889257268406 -0.059939594873676 -0.00992952735262201 -0.01379864957892 -0.066889257268406 -0.115929527352622 -0.189979864957892 -0.149020135042108 -0.053919459831568 -0.109879189747352 -0.175939594873676 -0.065939594873676 -0.096929527352622 0.824366341325523 1.55503731492347 1.308…
-0.0821193354302377 -0.0831193354302377 -0.0871193354302377 -0.0740954683441901 -0.0221312689732614 -0.010155136059309 -0.0721312689732614 -0.0540716012581426 -0.00308353480116637 0.00576132913952467 -0.0561312689732614 -0.109083534801166 -0.188023867086048 -0.150976132913952 -0.0460954683441901 -0.0981432025162852 -0.170071601258143 -0.0600716012581426 -0.0900835348011664 0.822068043826106 1.553…
-0.0779968090812396 -0.0749971636277686 -0.0859971636277686 -0.0699932636159504 -0.0169971636277686 -0.00599574544165285 -0.0669971636277686 -0.0499957454416529 2.12727917357325e-06 0.008004963651405 -0.0509975181742975 -0.103996099988182 -0.184998936360413 -0.148998581813884 -0.0419968090812396 -0.0939975181742975 -0.169998581813884 -0.0599985818138843 -0.0859971636277686 0.822770312000946 1.554…
-0.069 -0.067 -0.0779593990637644 -0.0510304507021767 -0.009 0.00591879812752882 -0.0589796995318822 -0.0379898497659411 0.00604060093623559 0.0219289483615877 -0.0439593990637644 -0.093 -0.182020300468118 -0.145030450702177 -0.033 -0.0869695492978233 -0.166 -0.056 -0.0779898497659411 0.823654466102986 1.55638 1.30618182300323 1.04628066178467 0.83340147380339 0.783157917182566 1.30142680065682 1…
-0.069 -0.067 -0.0740381187658069 -0.0539714109256448 -0.009 -0.00192376246838611 -0.0570190593829035 -0.0370095296914517 0.00996188123419306 0.0150667078401621 -0.0400381187658069 -0.093 -0.183980940617097 -0.147971410925645 -0.033 -0.0840285890743552 -0.166 -0.056 -0.0770095296914517 0.824085806935761 1.55638 1.30828951116338 1.04537876731614 0.83257800494082 0.783922566840668 1.30208361510673 …
-0.0649966455561953 -0.0649970182721736 -0.0699966455561953 -0.0499988818520651 -0.00399627284021696 0.00500670888760947 -0.0529966455561953 -0.0329973909881519 0.0170014908639132 0.0190059634556529 -0.0379959001242387 -0.0849959001242387 -0.179998881852065 -0.0690272082664162 -0.027996272840217 -0.0819959001242387 -0.165998136420108 -0.0529985091360868 -0.0679973909881519 0.824020711887519 1.557…
-0.0558887685899963 -0.0568887685899963 -0.0609089924827242 -0.0469292163754522 0.00610111946363973 0.0231011194636397 -0.0439494402681801 -0.0258382088581764 0.0212224628200074 0.0351112314100037 -0.0268988805363603 -0.0737775371799926 -0.176929216375452 -0.141868544697268 -0.0179089924827242 -0.0708786566436323 -0.16094944026818 -0.0489696641609081 -0.0608887685899963 0.825962459347828 1.556335…
-0.0451303383820533 -0.0461303383820533 -0.0521066404944072 -0.0400829426067612 0.0158815105617697 0.0328815105617697 -0.0390592447191151 -0.0101895831011684 0.0427393232358934 0.0458696616179467 -0.0171184894382303 -0.0522606767641066 -0.170082942606761 -0.129154036269699 -0.00910664049440724 -0.0591421873258763 -0.156059244719115 -0.0460355468314691 -0.0501303383820533 0.829101964890328 1.55781…
-0.0419984002957029 -0.0419992001478515 -0.0509972005174801 -0.0379968005914058 0.0200035993346684 0.0360027994825199 -0.0349952008871087 -0.00999640066533156 0.0430003999260743 0.0420027994825199 -0.0139976004435544 -0.0429884021438461 -0.161998400295703 -0.124998000369629 -0.00299680059140583 -0.0549972005174801 -0.150998400295703 -0.0419980003696286 -0.0449980003696286 0.83183086384032 1.56204…
-0.0378698212957578 -0.0398297663098372 -0.0439098762816785 -0.0299198900281587 0.0290700962253612 0.0431502061972025 -0.0228698212957578 -0.000959945014079332 0.0440500687324008 0.0491001374648017 -0.0079098762816785 -0.0137496563379958 -0.157869821295758 -0.119929903774639 0.0050901237183215 -0.0479098762816785 -0.146909876281678 -0.0369299037746388 -0.0398998625351983 0.834024747700286 1.56195…
-0.025123448619469 -0.0231614328100748 -0.0350854644288632 -0.0220759683812117 0.0359335276664398 0.0578575592852281 -0.010123448619469 0.00296201580939416 0.0489525197617427 0.0589050395234854 0.000914535571136855 0.0107625988087135 -0.145123448619469 -0.11306647233356 0.0139145355711369 -0.0390854644288631 -0.138085464428863 -0.0300664723335602 -0.0300949604765146 0.837427048714649 1.5656541999…
-0.023004786988096 -0.022002393494048 -0.031009573976192 -0.022 0.042983245541664 0.061990426023808 -2.39349404799682e-05 0.00699042602380801 0.051992819517856 0.064985639035712 0.001997606505952 0.0279593106011841 -0.129038295904768 -0.097038295904768 0.01898803252976 -0.033014360964288 -0.132014360964288 -0.026009573976192 -0.023016754458336 0.836871412161488 1.56261737196167 1.32513808520476 1…
-0.0159201639908019 -0.0159600819954009 -0.0259600819954009 -0.0169201639908019 0.0510997950114976 0.0720997950114976 0.00507983600919811 0.0160698565080484 0.0590598770068986 0.0680299385034493 0.00904989750574882 0.0411796310206958 -0.105461106937913 -0.053620778956309 0.0240997950114976 -0.0319600819954009 -0.135079836009198 -0.0278282985954304 -0.0139002049885024 0.838897466826252 1.564941783…
-0.00809617250342401 -0.012048086251712 -0.022048086251712 -0.00909617250342401 0.06087978437072 0.08187978437072 0.012903827496576 0.022915849059504 0.064927870622432 0.070963935311216 0.01393989218536 0.058783611867296 -0.052649164398112 -0.016456819391264 0.03387978437072 -0.028048086251712 -0.142903827496576 -0.109002210276976 -0.00412021562928001 0.835709190295145 1.55139649864655 1.32393293…
9.59877833730252e-06 0.00600610831348737 -0.00899389168651262 0.00201221662697475 0.0680082898540186 0.0930082898540186 0.0230148344756122 0.0350095987783373 0.0720087261621248 0.0790091624702311 0.0220078535459123 0.0690209427890996 -0.010974694129838 0.0320314141836494 0.0410113440107623 -0.0279943279946189 -0.137995636918938 -0.0269965095351501 0.00201439816750595 0.838154725034995 1.562059685…
0.0220808206757547 0.0203232827030189 0.00512123101363207 0.0300404103378774 0.087030307753408 0.112070718091285 0.0570404103378774 0.0570707180912854 0.092060615506816 0.100040410337877 0.0401111284291627 0.117040410337877 0.0472929749496108 0.10445461630112 0.0670505129223467 -0.014969692246592 NaN -0.0186868198814505 0.035030307753408 0.826156478123058 1.53866064200344 1.32107545539561 1.08351…
0.0299229200056257 0.0516916800225028 0.0168843800084385 0.0339614600028129 0.0899710950021096 0.118932555004922 0.0609614600028128 0.0639325550049225 0.0979421900042193 0.103961460002813 0.0508940150077353 0.120961460002813 0.0757205850203931 0.148566425031644 0.0719518250035161 -0.0120289049978904 NaN 0.0117013150217996 0.0379710950021096 0.834547524406019 1.56104003296605 1.32160479710038 1.08…
0.0330064586942915 0.0400102262659615 0.0390069969188158 0.0390113027150101 0.102012379164059 0.120010226265962 0.0690032293471457 0.0710064586942915 0.103005920469767 0.107006458694291 0.0510102262659615 0.131008611592389 0.136018299633826 0.204034446369555 0.0760048440207186 -0.00699515597928138 NaN 0.0180069969188158 0.0440069969188158 0.832811291738858 1.54676233589444 1.32008929492587 1.0764…
0.0450985525137196 0.0592053177369158 0.0521396160611027 0.0601149779326728 0.125008212709477 0.139 0.0751231906421495 0.0830574889663364 0.114082127094766 0.119131403351626 0.0700657016758131 0.147106765223196 0.170279232122205 0.268271019412729 0.0851314033516261 0.00209855251371958 NaN 0.0310492762568598 0.0571478287705794 0.835214188481833 1.55114623755435 1.31878024638128 1.08078708243571 0.…
0.0568547869916369 0.0836974728992435 0.0687942815714856 0.0738305848235763 0.12598789891597 0.139 0.0898184837395461 0.0899152924117882 0.123878989159697 0.134806382655516 0.0779031913277579 0.159842685907607 0.203588563142971 0.300600664227001 0.100806382655516 0.0138547869916369 NaN 0.0369273934958184 0.0747821804874553 0.835713828447145 1.55666187089691 1.31880963696748 1.08282482974522 0.863…
0.075009672522098 0.0970086543618772 0.091009672522098 0.087009672522098 0.136010436142264 0.155008145281767 0.110011454302484 NaN NaN NaN 0.102008654361877 0.198003054480663 0.238008145281767 0.329010690682319 0.113009927062153 0.0610038181008282 NaN 0.0830081452817668 0.0890117088425397 0.835329737823743 1.55740849057747 1.31738762005048 1.08419534191699 0.865684921925899 0.798610122179226 1.30…
0.113070242908282 0.131070242908282 0.129090312310648 0.125070242908282 0.177120416414197 0.187180624621296 0.155040138804732 0.156040138804732 0.180040138804732 0.178140485816563 0.136070242908282 0.210110381713014 0.270060208207098 0.371060208207099 0.152100347011831 0.0761705899201125 NaN 0.114969895896451 0.135040138804732 0.834256951131925 1.55145681984027 1.308014511859 1.0658957854255 0.84…
0.119935936215695 0.137935936215695 0.137917632277322 0.131935936215695 0.188890176369763 0.204835264554645 0.158963392123254 0.159963392123254 0.183963392123254 0.19187187243139 0.142935936215695 0.22089932833895 0.275945088184882 0.376945088184882 0.161908480308136 0.0928444165238311 NaN 0.112027455907559 0.138963392123254 0.83004926194781 1.54919114104882 1.30552324600173 1.06548384382706 0.83…
0.138998504158983 0.149999055258305 0.147999212715254 0.148998661615932 0.195999448900678 0.210999527629153 0.167999291443729 0.161999842543051 0.190999448900678 0.198999448900678 0.167998031788136 0.250997638145763 0.279999685086102 0.361001259655593 0.175998897801356 0.113998346702034 NaN 0.133998267973559 0.145999448900678 0.824990395216942 1.54621023303628 1.30483005274808 1.0591205007131 0.8…
0.194127960741027 NaN 0.205059058803551 0.199118117607102 0.247029529401775 0.254118117607102 0.209068901937476 NaN 0.254068901937476 NaN 0.215196862678503 0.285088588205326 0.306029529401775 0.413625960910845 0.233108274473177 0.144925254588963 -0.043586588375144 0.0644232547587812 NaN 0.800506370521807 NaN 1.29286234391401 1.05064819135963 0.838178151363026 0.778728249794365 1.2740218026836 NaN…
0.206843924263624 0.216795900960124 0.21092796504475 0.210855930089499 0.249963982522375 0.265855930089499 0.215915959218875 NaN 0.260915959218875 0.258735871830749 0.234759883482499 0.293891947567125 0.308963982522375 0.376456221383252 0.243867935915374 0.236871452367745 -0.00250424468675245 0.106483749487372 0.21192796504475 0.820020483773793 1.54724456929535 1.29508274677526 1.0544434173956 0.…
0.231969664059798 0.228985438748703 0.232973304372622 0.237967237184582 0.28096238343415 0.287973304372622 0.234976944685447 NaN 0.278978158123055 0.287964810309366 0.256973304372622 0.307983011873487 0.309 0.376 0.265973304372622 0.240996359687176 -0.00100121343760807 0.109996359687176 0.229978158123055 0.82548365372131 1.54553265742836 1.3006632532869 1.06742428598298 0.8484010205617 0.79232693…
0.252254149680905 0.254213157796888 0.258213157796888 0.254352530202546 0.310245951304102 0.310295141564922 0.275057388637624 0.281147570782461 0.317278744811315 0.315311538318529 0.283229554550495 0.326131174028854 0.31202459513041 0.376 0.284303339941725 0.257418117216973 NaN 0.141352530202546 0.247295141564922 0.823786808692147 1.54851540688929 1.30465435523821 1.07092525503995 0.8333444372219…
0.282647558036472 0.27970440351446 0.28370440351446 0.296511128889299 0.339658927132069 0.345590712558483 0.281920416330816 0.298795356279242 0.350613450749679 0.352567974367288 0.310681665323265 0.341818094470437 0.314965892713207 0.376 0.320579343462885 0.307420176124518 NaN 0.183511128889299 0.282590712558483 0.826992823057396 1.54677023699016 1.31115462289619 1.0763372425923 0.839854509205231…
0.299966938293296 0.29497082790585 0.312943600617976 0.309974717518403 0.363953324649359 0.370951379843083 0.304955269455636 NaN 0.361978607130956 0.376953324649359 0.332957214261913 NaN 0.31799416558117 0.37899416558117 0.33597082790585 0.323968883099573 NaN NaN 0.292980551937233 0.826580875162824 1.55135103444306 1.31258735506346 1.07831626597195 0.841486966102208 0.78847655769289 1.30525297924…
0.32220309941194 0.320295417326458 0.32620309941194 0.338129245080326 0.383267721952103 0.394313880909362 0.314396967032429 NaN NaN 0.404295417326459 0.341249258369199 NaN 0.318064622540163 0.379 0.363156940454681 0.386156940454681 NaN NaN 0.321175404037585 0.815032904809456 1.53003147399915 1.31028966371579 1.08362569072325 0.834959874694635 0.784855849016065 1.30868446756957 NaN NaN 0.796091199…
0.343699650192328 0.351563127552477 0.347699650192328 0.351808868304209 0.411604084344432 0.427535823024507 0.356412952648641 0.373412952648641 0.442344691328715 0.435563127552477 0.367631388872402 0.362904434152104 0.324904434152104 0.379 0.379767911512253 0.402767911512253 NaN NaN 0.339740606984283 0.826983032811462 1.55664811232905 1.31237092067771 1.08211116100918 0.832829761935488 0.78759177…
0.353983536744649 0.356991768372325 0.359980244093579 0.372965427163764 0.434962134512694 0.448965427163764 0.359995061023395 0.382985183070184 0.45098682939572 0.453970366140369 0.374988475721255 0.36699341469786 0.325 0.362027987534096 0.389983536744649 0.462901220467897 NaN NaN 0.355973658791439 0.82957599942895 1.55853749758519 1.31470619698801 1.08256920976374 0.838450681797472 0.78965665795…
0.3741946436212 0.38615571489696 0.38817517925908 0.40127250106968 0.46226276888862 0.47527250106968 0.37836009069922 0.39828223325074 0.46035035851816 0.4792433045265 0.39520437580226 0.37007785744848 0.328 0.43238687259322 0.41423357234544 0.4732919654318 0.27681750320904 0.3277785744848 0.3732433045265 0.834706983023871 1.56126968388808 1.31705433118849 1.08578729839995 0.8410535767605 0.79029…
0.393817954544413 0.40185436363553 0.405836159089972 0.428745136362178 0.488754238634957 0.502745136362178 0.414663215907164 0.426736034089399 0.495672318179943 0.503772443180516 0.415808852271634 0.377927181817765 0.328 0.370573443185099 0.437781545453295 0.502726931816619 0.359235409086534 0.406271818177651 0.397772443180516 0.834402821704562 1.56022964840915 1.31547465465917 1.09055576295429 0…
0.409998498207538 0.442996151656816 0.427997935035365 0.44699831048348 0.511997841173336 0.527997653449278 0.431998404345509 0.438998873655654 0.507998873655653 0.525997935035365 0.437997935035365 0.387999061379711 0.334999342965798 0.37899915524174 0.450998779793625 0.527997653449278 0.449991552417401 0.556985920695669 0.418998028897394 0.834929950253125 1.55971004786963 1.31774978505595 1.08767…
0.438117460605848 0.45929365151462 0.452166402524952 0.473234921211696 0.539205556060234 0.555185979292593 0.457234921211696 0.491029365151462 0.535107672222027 0.551117460605848 0.459166402524952 0.398048941919103 0.34 0.382 0.485039153535283 0.560117460605848 0.534685186867448 0.592037568684992 0.460058730302924 0.815477050429172 1.52487415957513 1.30669602404528 1.09344679873752 0.843597878252…
0.449835398131485 0.488588495328714 0.468766814019604 0.496670796262971 0.5597119467301 0.573739380374852 0.480670796262971 0.493958849532871 0.545849114953862 0.562835398131485 0.475766814019604 0.402931415888119 0.34 0.382 0.488945132710495 0.571835398131485 0.603039822433665 0.695546016828122 0.465917699065743 0.822166039766723 1.55920771652525 1.31627543797249 1.0851465929902 0.84139100001857…
0.47498487152197 0.503990922913182 0.50297942526988 0.506993948608788 0.577989107495819 0.597985476661092 0.518977004713395 0.517985476661092 0.567986686939334 0.584986686939334 0.498986081800213 0.41998971263494 0.342998184582636 0.384998184582636 0.513984871521971 0.587990317774061 0.67195885053976 0.782947958035578 0.489985476661092 0.825468057503421 1.55880053857382 1.31972799093812 1.0842404…
0.508195731822846 0.538244664778557 0.522244664778557 0.54421530500513 0.600283811143126 0.6192544513697 0.54921530500513 0.542264237960842 0.595283811143126 0.610244664778557 0.533185945231704 0.439264237960842 0.347 0.388029359773427 0.545274024551984 0.634166372049419 0.7392544513697 0.854195731822846 0.522244664778557 0.823332695410713 1.55516122742204 1.31191367406983 1.08296238413594 0.8376…
0.527804209351722 0.562755261689652 0.546755261689652 0.565784630286894 0.628716103559996 0.644745472157238 0.570784630286894 0.568735682624824 0.623716103559996 0.634755261689652 0.551813998884136 0.465735682624824 0.347 0.390970631402758 0.57272589309241 0.650833577948963 0.764745472157238 0.873804209351722 0.546755261689652 0.820597312795435 1.5522787812253 1.30927633384219 1.08119762115834 0.…
0.542975177884266 0.576976832691982 0.563971868268835 0.570991725961422 0.633991725961422 0.648993380769138 0.580983451922844 0.582976832691982 0.634981797115129 0.648976832691982 0.568971868268835 0.471990071153707 0.347998345192284 0.391 0.58198510673056 0.672963594230257 0.766996690384569 0.876995035576853 0.556983451922844 0.819980976336552 1.54708855535589 1.30421834023089 1.0780352126443 0.…
0.58923024203232 0.608328917189029 0.597254910821497 0.607246687891772 NaN 0.668197350313417 0.619296025470126 0.615205573243143 0.679205573243143 0.682320694259303 NaN 0.487337140118754 0.357024668789177 0.395024668789177 0.63523024203232 0.715189127383692 0.780098675156709 0.88805756050808 0.603189127383692 0.795337272671388 1.52152710362553 1.28563791681227 1.03833508897359 NaN 0.7548349291022…
0.616617185306696 0.647453121866709 0.627576169446699 0.636589841400031 0.685781248746684 0.691671873120025 0.654507809680038 0.639658201166693 0.703658201166693 0.720466793820041 0.63452148163337 0.527439449913376 0.359958984140003 0.397958984140003 0.662617185306696 0.737685545073357 0.791835936560013 0.894904296326674 0.625685545073357 0.812855135315819 1.54497228327863 1.29966394418922 1.0722…
0.643009273626533 0.65701036464142 0.647007091596761 0.655005455074432 0.702003273044659 0.715003818552102 0.692003818552102 0.683003273044659 0.749003818552102 0.755006000581875 0.656010091887698 0.548012546671192 0.375004636813267 0.433000818261165 0.692007364350482 0.768004091305824 0.79900163652233 0.900001909276051 0.654006000581875 0.807922004739854 1.53267439951753 1.29900175107889 1.06570…
0.677213484204056 0.695223650118535 0.673274479690929 0.675335475177802 0.714315143348844 0.729233816033014 0.706396470664675 0.695406636579154 0.763386304750197 0.777365972921239 0.693223650118535 0.594538793467379 0.392304977434366 0.436152488717183 0.719213484204056 0.783315143348845 0.805152488717183 0.907030497743437 0.676325309263323 0.815273354751778 1.54884269684081 1.30546076531706 1.068…
0.697808140184724 0.716799004003044 0.699753323094645 0.707698506004566 0.744716778367926 0.751789867821364 0.744643688914488 0.734634552732808 0.800652825096167 0.812671097459527 0.714799004003044 0.64651578237097 0.421725914549606 0.450862957274803 0.739808140184724 0.813716778367926 0.819862957274803 0.909972591454961 0.707707642186246 0.815596985060046 1.55296162803694 1.30939336391146 1.0697…
0.732996184870286 0.737997710922171 0.728996838892522 0.723998255940702 0.761998146936996 0.773997601918465 0.755998800959233 0.754997819925878 0.819997928929584 0.835997492914759 0.755995530848049 0.6959946588184 0.455996293873992 0.477997056899935 0.774996184870286 0.827998473948114 0.823999563985175 0.909000109003706 0.727997819925877 0.81974954763462 1.55548972858077 1.31491940156965 1.074209…
0.762374507037434 0.763425116096546 0.757101218118225 0.751192314424628 0.792232801671918 0.802263167107386 0.809121461741871 0.807131583553693 0.867131583553693 0.869253045295563 0.771465603343837 0.755536456026594 0.496587065085707 0.515495968779304 0.818263167107386 0.846131583553693 0.827070852682758 0.903 0.773131583553693 0.806992678109692 1.53610832748101 1.30768342257272 1.07042805801245 …
0.798555266109207 0.804495166934776 0.766879801651137 0.76977162313716 0.814723543797615 0.827687484292956 0.820855761981364 0.819843742146478 0.879843742146478 0.893699504127842 0.81644708759523 0.807362948751026 0.553302849576595 0.563411028090571 0.843687484292956 0.858843742146478 0.833915861155796 0.903 0.785843742146478 0.82367494161684 1.5572007321615 1.31187843490834 1.07410480542083 0.84…
0.815003701978623 0.816003157570002 0.790002613161381 0.79100206875276 0.837003593096899 0.855003484215174 0.838003048688278 0.85500337533345 0.913002177634484 0.919002830924829 0.82900337533345 0.833006750666901 0.601007730602418 0.624009363828281 0.857004028623795 0.874003048688278 0.839000653290345 0.898 0.80200337533345 0.826700915695301 1.56110013065807 1.3144104355269 1.07439047690195 0.847…
0.849193351338954 0.845185295033164 0.814136957198426 0.810209463950534 0.870185295033164 0.887225576562113 0.866290027008431 0.886177238727375 0.933241689173693 0.945241689173692 0.860193351338954 0.895459209430016 0.672676729686339 0.710741180132657 0.894201407644744 0.902169182421585 0.845 0.898024168917369 0.833193351338954 0.835127562746622 1.56232489398489 1.3183962237171 1.07882156035705 0…
0.872755542268918 0.867765728007713 0.830826842440484 0.835735170791328 0.892765728007713 0.914714799313738 0.901633313403377 0.907775913746508 0.962694427836148 0.974694427836148 0.883755542268918 0.951419412888681 0.755144397941213 0.801062912030853 0.918745356530123 0.922786099485303 0.845 0.900969442783615 0.856755542268918 0.837267795089427 1.56535852606712 1.31671741761334 1.08510481127171 …
0.891969809322034 0.897952330508475 0.857957097457627 0.857965042372881 0.924949152542373 0.942955508474576 0.902 0.940947563559322 0.990955508474576 1.00595074152542 0.902969809322034 0.996928495762712 0.83786970338983 0.898845868644068 0.936971398305085 0.932984110169492 0.847995233050847 0.903995233050847 0.884955508474576 0.840824375 1.56599903072034 1.32232105402542 1.08909375529661 0.855057…
0.918146751139429 0.91740764205397 0.887203821026985 0.89213859829835 0.952154903980509 0.971211973868064 0.964163056821588 0.971187515344826 1.02813859829835 1.03226904375562 0.929146751139429 1.04225273807346 0.925701144332828 0.98179897842578 0.970146751139429 0.944635921604193 NaN 0.934309807961017 0.907326113643176 0.838337982418741 1.56103913953516 1.31867095280157 1.08612928932849 0.855703…
0.935753366531451 0.966314907031807 0.911657453515903 0.908767068390814 0.970739664672087 0.99664375165654 0.983725962812723 0.993684857234631 1.04476706839081 1.06454783864099 0.94675336653145 1.07257524235972 1.00982164009471 1.07765721778234 0.987753366531451 1.02093125496962 NaN 0.971479329344173 0.946451925625445 0.8284978407052 1.53454118337017 1.32118478622144 1.08004522556524 0.8548716465…
0.956466637243069 0.984975314744682 0.946980330390158 0.942970476391274 1.0104686421933 1.02547165288855 0.995978744571274 1.01497260389609 1.07345075858378 1.08195937153818 0.975967933025022 1.09697283265573 1.10589478660878 1.20488097744692 1.00297201074259 0.949992553733134 NaN 1.02689610855001 0.95948103955843 0.8456984388106 1.55902060553115 1.31618107484852 1.07667203058973 0.86011827386726…
0.971183200088746 0.99228579044587 0.965722822273114 0.959242633365299 1.02419310563484 1.04123272781921 1.01685764993846 1.03331718753077 1.10217234929143 1.10678215052175 0.991163073912819 1.11600084022331 1.15051053927433 1.26290997736972 1.01924732356856 0.955130137462083 0.861392020727111 0.984294362691201 0.974847744392366 0.842766952529436 1.55813942045111 1.3164202495703 1.08192655823977 …
0.989302796362318 1.02070581673925 0.987760035474021 0.983238655029872 1.04329210614024 1.06424934525195 1.05210384259146 1.06465565101085 1.11932366505687 1.13469702508296 1.00732756963063 1.11390543069232 1.20039712066352 1.30356823066847 1.02373993440387 0.967846324875015 0.900617628772469 1.13491857222021 1.00911453281354 0.839017119729586 1.55466741750684 1.31593364614021 1.07854995478738 0.…
1.01350984955213 1.04301077946571 1.01550811451558 1.00301162504657 1.067505188025 1.08000585468964 1.06701051621678 1.08050905467994 1.14850656522911 1.1550080284744 1.03300785126665 1.1330045333196 NaN 1.34000886038756 1.0410109333002 0.978018399944243 0.912006025063537 1.1959840513024 1.02600913559573 0.841969145881904 1.5539207481515 1.30950485525962 1.08053953502056 0.848528777689636 0.79612…
1.04585723065691 1.0779026426137 1.04102197220756 1.04134777930513 1.08399743407849 1.09886774338324 1.10180358034782 1.11139533931392 1.16981030245078 1.1808073962741 1.058433422668 1.15076439671572 1.2447141074581 1.36987062425699 1.08215086777284 1.04694971074239 0.929204846634731 1.15207613969969 1.05499164702806 0.839173254648673 1.556289285962 1.3087709681927 1.06217836069338 0.844055815710…
1.09356437519448 1.12257798846965 1.0784554689931 1.07161882829517 1.12150992209379 1.13508345152246 1.13166225528843 1.15052131014712 1.20060991192266 1.21114189311914 1.10102401280179 1.22525973977544 1.29608615417714 1.40612024510853 1.09685389600831 1.04204870133056 0.949714121221376 1.25868075589123 1.11044185571792 0.81534141416343 1.52758674841105 1.30617610972272 1.0665350091462 0.8509492…
1.10746278888053 1.12947729792077 1.10248640505043 1.10097111702737 1.14048466885124 1.14998104626555 1.14847581323978 1.16148986810005 1.20700263159236 1.22398627929133 1.1289560129686 1.22000830010061 1.29199277925684 1.39249539576973 1.152974580077 1.07701383350101 NaN 1.25548095428341 1.1109852056646 0.83555011821502 1.55571315771055 1.30766316533767 1.06055401259155 0.838590347830476 0.79148…
1.14503295663987 1.14840513677893 1.13399224596452 1.12953458173555 1.17757976142403 1.18253620683123 1.17898641345129 1.19536132059056 1.24787379816486 1.2509290177841 1.16652509275705 1.25364255556941 1.30563251563863 1.41973526343377 1.19000025452569 1.13266263543095 NaN 1.27431558994982 1.1419746037465 0.838473762728733 1.55388992604728 1.30924872029588 1.06124521866688 0.844624869330036 0.79…
1.19837069586566 1.18852725713884 1.18292318951092 1.1828709586264 1.23531918757319 1.23587122138715 1.2274288104698 1.23157268464113 1.28506157410376 1.29349829837205 1.21937598837359 1.31626370057652 1.36727520525501 1.4936277181234 1.2399113563815 1.19724069121953 1.00183709517589 1.30563093062564 1.18894659300903 0.833859422579495 1.53831805031817 1.30918071204743 1.05736068605475 0.840671548…
1.21697509672031 1.22145635487901 1.19897465959634 1.20147141495566 1.25347083993669 1.2564687687729 1.24098049836682 1.24548115405277 1.29348216102065 1.2984828167066 1.23398049836682 1.31699978143802 1.347 1.44799934431405 1.25797646014518 1.20900633829752 1.02296448337526 1.31747950966284 1.20797146700862 0.837068053504753 1.5594150915113 1.31312421515778 1.06204883699077 0.844679185237906 0.7…
1.24086067684036 1.22897755737948 1.22396883464899 1.22645758883926 1.2773722731791 1.28434766610338 1.2736806665433 1.27872039981226 1.31746883464899 1.31987469435259 1.26334146645212 1.32961809112587 1.35051578243948 1.43798774741501 1.27686465912961 1.28190283128281 1.04426955686974 1.31719392590355 1.22342259601154 0.837476080632677 1.56098099776184 1.31656509812279 1.06451373007864 0.8411753…
1.28472217590158 1.27354338496298 1.26706807411398 1.27052819924603 1.31311885128086 1.31862173985543 1.28984468907999 1.29880145934918 1.36056807411398 1.35464661471746 1.29484124337233 1.34039322967163 1.35198499999408 1.43651984457846 1.33157664899288 1.31814857071543 1.0765634192739 1.33726512505512 1.26309015526768 0.823179122057172 1.52625021984404 1.30315013177473 1.0666158527281 0.8458670…
1.29200492902561 1.29150267621004 1.28550508079733 1.28750596596959 1.34550567665675 1.35150633159276 1.30450369676921 1.31800303967899 1.37200309098763 1.37350390415801 1.32300400892951 1.35450263697777 1.352 1.43349963653105 1.32800442586132 1.365005296803 NaN 1.4999856113797 1.27800416285545 0.84392548288236 1.56624045636964 1.32377540736856 1.06637160842984 0.842155360032164 0.793022978932417…
1.32816387061991 1.31531449905574 1.31777030372903 1.32639775794041 1.38896876913243 1.394512632962 1.33169498951111 1.34320823169519 1.39677758701074 1.40135256973151 1.35225209552477 1.37268274020922 1.35200960054323 1.43201787670712 1.36068174732703 1.40810731401494 NaN NaN 1.30584644508057 0.847527490004699 1.57073602747993 1.32739199352746 1.07983208506993 0.851014582780544 0.81800887951225 …
1.34334216320021 1.3441968201268 1.34273957821751 1.36747740841175 1.42753547414378 1.43638450324051 1.34981224975421 1.36279975602782 1.42273289106432 1.43315951769098 1.37475629610047 1.38882316106397 1.3529908498502 1.43348258028039 1.3773247434806 1.46747844146167 NaN NaN 1.33666497334585 0.849618346253102 1.57583063199485 1.3281683994458 1.06735978043116 0.846288374159503 0.808685369320172 1…
1.3584780231563 1.36147271569122 1.3634694200099 1.38346120776193 1.44947193389436 1.46146055626455 1.37946802491006 1.36101094515604 1.41301667833302 1.43301276934871 1.38698120763534 1.38549500704454 1.35399666612428 1.43150463687049 1.39397895434984 1.51488797150574 NaN NaN 1.35646465283993 0.850864542859891 1.57501508287448 1.3299336289653 1.08171871276084 0.858142935184032 0.804626670908297 …
1.40119646189293 1.40588716598978 1.40567640317347 1.42827436507853 1.49728994720095 1.50584457059664 1.40077204081279 1.40330088079191 NaN NaN 1.42967246465926 1.41154835318923 1.36006411467259 1.43201002935973 1.43420093848997 1.54723532380526 1.3787016816062 1.43676561691785 1.39536552612081 0.857493905922133 1.57769429213498 1.3338857289962 1.08869523916634 0.854483659542442 0.804358460477231…
1.43068048911694 1.41980551511466 1.42068048911694 1.45565315404701 1.52614495352602 1.54008539827671 1.42670827267199 1.43270961812732 1.5175971384518 1.52076383978209 1.44679480532924 1.41643054111238 1.36642444678228 1.43299032060424 1.45424681142402 1.57070450877533 1.44819060383005 1.51261294442145 1.42156935489675 0.840623775737741 1.58068935116711 1.3342377897945 1.08112548984476 0.8507295…
1.43748038831454 1.45394122615142 1.45346626523728 1.47648255348978 1.55497454321579 1.56497338495807 1.47292048244015 1.43900242413578 1.51749366455844 1.52648104748548 1.46697815184119 1.43047989797173 1.36599841395362 1.44199222110828 1.46848290998034 1.58698290123637 1.53092430630624 1.59442776359145 1.44296369850529 0.836743402742375 1.58726822794386 1.32038448032668 1.07809806815792 0.85102…
1.46582826569076 1.48336665365409 1.48191322906552 1.50589184290315 1.58931206934279 1.60575484548723 1.47482146497038 1.45624410776899 1.52946781337683 1.54487434910158 1.50078728282023 1.44031712524602 1.36854098287053 1.44257042256983 1.47941054488421 1.62276124348112 1.61982346049735 1.69010738759444 1.46543367586373 0.851143409830769 1.56878698333829 1.32117978219798 1.08240856867236 0.86851…
1.49666376508573 1.51713879499713 1.52106945546101 1.54211125486414 1.61916872258569 1.62973801647461 1.50565703335992 1.47777986152494 1.57253952787245 1.5796254228399 1.52770715612592 1.46919471672882 1.37245660895981 1.44893327615546 1.52513954516846 1.64723385479318 1.69764643846636 1.79582928338062 1.50556870528968 0.849856128651046 1.57227183467214 1.31975547635588 1.07570312238324 0.856653…
1.52048345795468 1.5424727584391 1.54597587564614 1.56747654252 1.64997465755291 1.66297767325219 1.53497874615713 1.52000324824861 1.59696226193905 1.58600385729523 1.54998079045923 1.48348484952965 1.37999708580849 1.44350123223995 1.5539830519236 1.68096872766213 1.76644792353086 1.86095011302125 1.52947736872888 0.848202962433846 1.57191703555863 1.31771959102811 1.08029750262829 0.8570264661…
1.54691888309957 1.56783542640918 1.57688431931594 1.59803699767052 1.67201779807611 1.69479533347582 1.56393845908166 1.5363375906383 1.63943834241628 NaN 1.57887467247027 1.49523126457368 1.3825343755898 1.44251461141388 1.57793349451345 1.69192843584832 1.81164752559253 1.91753484607439 1.5549042716857 0.843179576682716 1.56528260389958 1.31204146984365 1.07117460054946 0.858456880390314 0.793…
1.59760214050292 1.60272270398688 1.61362625319971 1.64846952067056 1.71955391510934 1.7366744785933 1.61256597145773 1.56966670881794 NaN NaN 1.6156624222449 1.51824484664483 1.38596118328047 1.44398191547741 1.62556597145773 1.73453189050904 1.82633605727334 1.9209668174469 1.59763830954811 0.82605780406217 1.57828861416071 1.30509320911144 1.05316903128607 0.848633076291177 0.783112419320405 1…
1.62447175715305 1.64196096289824 1.64947428073798 1.66948828932773 1.73798116990785 1.75397812596914 1.63098198036542 1.59801105200015 NaN NaN 1.65596710604688 1.54548209090786 1.38899833756131 1.4529974165613 1.65697089600682 1.76747497607054 1.84098984122397 1.93099403641269 1.62996785206811 0.831715163388657 1.55833109802878 1.30698667823502 1.06071077131373 0.846138830049025 0.77900865476763…
1.65192892232829 1.65790936102953 1.66886276508431 1.68884380912136 1.7602200107179 1.76678517911829 1.64844012922228 1.64611736779261 NaN NaN 1.6779566162038 1.56955272073175 1.39518017499806 1.45453324342926 1.68490545954842 1.79635232520587 1.85680638848971 1.96339474394869 1.6479876062246 0.830614089789251 1.55765522310969 1.3044222896824 1.06503890142491 0.830571809483264 0.774676737283131 1…
1.69600265980426 1.70002696863023 1.70607752720338 1.72461472673618 1.78274233455512 1.79617184436677 1.69245305141556 1.65785414704415 NaN NaN 1.72497349191657 1.62687505198532 1.41430967919493 1.45796183676531 1.72652866862596 1.83259259975688 1.88814024018951 2.00352939140237 1.69792973332633 0.827492488595605 1.55913479140791 1.2971606404654 1.05390605435212 0.829729475218098 0.76977262529169…
1.73105723887329 1.7235200067965 1.73404748230147 1.74855735989697 1.81055405629422 1.81954136396976 1.7211182322313 1.71004355924311 NaN NaN 1.75505456655346 1.69499192139407 1.46999315074715 NaN 1.76605463775802 1.85952726667036 1.8955039562711 2.02190665876476 1.72054057367136 0.830527178609263 1.55899681612244 1.29797040191484 1.05087995692485 0.839122764071976 0.781272135388664 1.29594743216…
1.78232406117056 1.76732406117056 1.76829975658277 1.79022684281939 1.84624304587792 1.8612025382316 NaN NaN NaN NaN 1.79529975658277 1.73544558410952 1.4903159596413 1.4922916550535 1.81434836575835 1.89912152293896 1.89803240611706 NaN 1.76527545199498 0.824287869260668 1.57357044818559 1.30421858483386 1.06287442629641 0.850432735752544 0.796305354999437 NaN NaN NaN NaN 0.823774766337825 0.503…
1.82144298563425 1.80644298563425 1.80448476171169 1.81761008994398 1.87558223922569 1.88565186602141 NaN NaN NaN NaN 1.83148476171169 1.7892341052471 1.5284569109934 1.52749868707083 1.85640120955682 1.91379111961285 1.90194429856343 NaN 1.79852653778912 0.827652096764546 1.5832817211837 1.31370492401631 1.04771584306673 0.837484371755062 0.807816098522879 NaN NaN NaN NaN 0.830385864572189 0.487…
1.83597918813003 1.82647686189118 1.82448558052365 1.84048407747528 1.90048003470425 1.91047651243579 1.82700695966366 1.81800621398541 1.87400347983183 1.86400894813899 1.85747918813003 1.85987984274742 1.5829073072623 1.58290559073012 1.86997931240974 1.91848101725005 1.90449227560519 1.96899534752229 1.82147525794684 0.843601166425948 1.57297533374761 1.31519600445097 1.05886638399763 0.845460…
1.86366866684461 1.83715467063367 1.8525942778552 1.85814067904531 1.91824416205505 1.93966498509096 1.85528871851618 1.84340214364754 1.88845370052543 1.90030934126734 1.88164067904531 1.88612826927005 1.61084775602548 1.63472659505115 1.90021801436214 1.92815504142849 1.90455818649982 1.97248784697717 1.82814435925809 0.851629519319261 1.56229608981452 1.32274796942278 1.06261923213323 0.848902…
1.88178354140784 1.85182512814633 1.86386506994229 1.87381260838619 1.94468401653914 1.95827739902366 1.88267357253982 1.88154533318047 1.93148704256258 1.92965025629267 1.89731260838619 1.95715055618836 1.67421890572029 1.71454582890265 1.92322517245935 1.94529508203552 1.91092390887436 1.97101760468126 1.84183678626991 0.854283285072678 1.56571919656748 1.32369861955598 1.06530291417971 0.85113…
1.91497450146513 1.88500713826912 1.90247431361594 1.90398166907599 1.96898242047274 1.98797962426254 1.90500770181668 1.90700657472156 1.94601145880043 1.961009016761 1.93347552028391 1.97800826536425 1.75601653072849 1.83801746997443 1.94947934966464 1.945003005587 1.91249786126196 1.97249617061928 1.88400563547562 0.859995378133232 1.56410937070522 1.32718959695344 1.07034506107951 0.857625505…
1.91558030833061 1.92326556482926 1.91886554462871 1.91876718728454 1.98681636595662 2.00176718728454 1.94647211525202 1.94241310084552 2.00737375790785 2.00949178672086 1.94261965126828 2.02278685875337 1.84488521609754 1.93193439476963 1.95548195098644 1.96109835734417 1.90707868587534 1.97023605762601 1.91472784434687 0.868630934835674 1.55983868675715 1.32735001616044 1.06924859357816 0.85391…
1.97343756956311 NaN NaN 1.99525644789699 2.06820878430064 2.07825644789699 NaN 1.98359962579069 2.04463775666776 2.05852336403653 2.00439943868603 2.10123738245845 1.93314205526576 2.02509439166941 2.0035328967558 1.97090467280731 1.91492373824585 1.99377121473754 NaN 0.818873690175726 NaN NaN 1.05913828233567 0.845273983256763 0.799646443053307 NaN 1.06123047841083 0.844092966273071 0.791536605…
1.97801121168733 1.989016817531 1.98501732715315 1.98800611546582 2.05000713471012 2.05701732715315 2.00102497148543 2.00402293299682 2.08501426942024 2.09402038488606 2.00301325017594 2.1090315965734 2.02205198145946 2.09805554881452 2.01800917319873 1.98800917319873 NaN 2.01504637561579 1.98301936564176 0.863990922416094 1.55065177858131 1.32623795131895 1.06517866988618 0.848828771810615 0.796…
2.00031569770418 2.02223677327813 2.01932697262218 2.00041717196623 2.06442844688424 2.09124804819614 2.05016912377009 2.04930442278617 2.11358629573633 2.13441717196623 2.02923677327813 2.17119167360611 2.12495836803053 2.20822896606268 2.0363607973762 2.00674414458841 NaN 2.10572940196785 2.02125932311414 0.865663122495404 1.55387470117931 1.32211176078714 1.0623952387709 0.846246930008604 0.78…
2.02768200352614 2.0427615026446 2.04767064650921 2.03657979037382 2.1015684333569 2.11275014562768 2.06482964474614 2.07569336054306 2.16440943511997 2.17057979037382 2.0497615026446 2.1878069307123 2.20803465356148 2.31476208515531 2.06763657545844 2.07125043688303 NaN 2.08227256840617 2.04373878861075 0.853797874185454 1.53087723060822 1.31272902736247 1.04724603376232 0.831244330209779 0.7942…
2.07100323623615 2.09600431498153 2.10200107874538 2.08400107874538 2.14200026968635 2.15000080905904 2.10300566341326 2.11000782090403 2.18500889964941 2.20600782090402 2.10200134843173 2.21200566341326 2.29301213588556 2.41201483274901 2.10100674215864 2.08800485435422 NaN NaN 2.09100215749077 0.8594298597631 1.54706838727565 1.31272012405572 1.05305966828579 0.836389522655168 0.789758772927127…
2.0834111254905 2.11196991764704 2.10655150980433 2.08844120784347 2.14337101568655 2.15327074117667 2.12451140000038 2.13950137254939 2.21851140000038 2.23538104313754 2.10743118039248 2.23352142745137 2.3385815921573 2.46762170196125 2.12635096078458 2.10612032941185 1.948 2.07214766666603 2.09954148235335 0.85847170011732 1.54059334035257 1.31279915741148 1.05161140156846 0.83438054447041 0.78…
2.12360720392126 NaN NaN 2.13157846274477 2.17964552548992 2.17974132941156 2.17451139999962 2.18852098039178 2.26851139999962 2.27263594509776 2.14958804313693 2.28450181960745 2.39544433725447 2.52840601568581 2.16066468627425 2.11788503529403 1.948 1.98881433333397 NaN 0.815618758941503 NaN NaN 1.03023885254918 0.810968779764884 0.77827706274515 1.27573994870614 1.03068431337272 0.820182912706…
2.1640083996691 2.18200919963759 2.16601379945639 2.14101399944851 2.18001359946426 2.18401399944851 2.19400919963759 2.2030073997085 2.28300759970062 2.30000679973213 2.18301119955881 2.29601199952729 2.40000659974001 2.53400499980304 2.20200719971638 2.21099680012606 1.98300059997636 2.10700119995273 2.17400939962971 0.851308456060822 1.53656016799338 1.29676935002561 1.03587940802332 0.8152997…
2.2063384780319 2.22814932854349 2.23506968665363 2.21110950759856 2.24812941807102 2.25415928377972 2.24013937330725 2.24030861232321 2.32110950759856 2.33423892566958 2.23923892566958 2.35619910472465 2.43309955236232 2.55907964188986 2.23846789610292 2.1953683437406 1.98641811992176 2.11340816468553 2.22114932854349 0.843584922829521 1.53738815326888 1.29354160286262 1.03291432551535 0.8141417…
2.23965652426116 2.24284846658581 2.24192928440671 2.22188887549626 2.26086867104103 2.26983836435819 2.25385856881342 2.270686830944 2.33188887549626 2.35775754653729 2.26275754653729 2.37579795544774 2.44289897772387 2.5669191821791 2.2845251953022 2.23162621757833 2.02757570644026 2.15358580866787 2.23584846658581 0.843085152136083 1.53622202165086 1.29566807816608 1.03235575826974 0.813328384…
2.29000249938651 2.28400349914112 2.28600133300614 2.27100099975461 2.29900216613498 2.30100216613498 2.30000366576689 2.30800349914112 2.36800233276075 2.37500333251535 2.31600183288344 2.40600166625768 2.45800016662577 2.57400033325154 2.32400383239266 2.33600349914112 2.07599833374232 2.20199800049079 2.28500133300614 0.846990434893253 1.5356519961767 1.29110089478037 1.04237036324417 0.822270…
2.30545689858763 2.30531107988945 2.29448606232726 2.27754438980653 2.31256383229962 2.31449578357381 2.32243745609453 2.32953466855999 2.38245689858763 2.39531107988945 2.32734024362908 2.41617498243781 2.45902916373964 2.576 2.34752494731344 2.35718470368436 2.06634996487563 2.19035968612217 2.29358327479271 0.849149517435094 1.54702631058954 1.29628276879154 1.04444967673565 0.824544524474984 …
NaN NaN NaN 2.33241133257066 2.36939030873389 2.36446389216256 2.36652696367285 2.38342184448904 2.42850593983609 2.4266636186118 NaN 2.43381078546914 2.46196846424486 2.576 NaN 2.37580027355076 2.10162157093828 2.2266110590199 NaN NaN NaN NaN 1.03433848299769 0.813914054314435 0.757960708479211 1.29718832746948 1.03352907268018 0.814165155915306 0.781371983586955 NaN 0.482001074245794 0.12645304…
2.38804473089347 2.37908132889721 2.37210369434394 2.3521138604561 2.38911589367853 2.40109556145422 2.38805083056076 2.39805489700562 2.44704879733833 2.45206506311777 2.40606302989534 NaN 2.46500406644486 2.57299593355514 2.43003253155888 2.44007522922992 NaN NaN 2.37207929567478 0.848020247441049 1.53059731999467 1.30748954272191 1.04343788584259 0.823147092885843 0.780781996012339 1.307609898…
2.41036246303082 2.41937415538665 2.42317538533749 2.40822215476082 2.44638584774248 2.44839754009832 2.41342092480998 2.42528061653999 2.47146769423331 2.48437415538665 2.43733907831915 NaN 2.4670350770675 2.5710350770675 2.44633907831915 2.47745600187748 NaN NaN 2.41124553947249 0.853072332399641 1.56366350163522 1.32196673221189 1.07187502164148 0.851224720225298 0.786661113809567 1.3075870093…
2.44067127067209 2.45066066650022 2.43784093742198 2.42679852073451 2.47865006232835 2.48163945815648 2.44861824981275 2.44874549987516 2.51057583312527 2.51566066650022 2.46569247901582 2.48886214576571 2.4699681874844 2.5739681874844 2.47469247901582 2.51558643729714 NaN NaN 2.43177731239077 0.854939746031732 1.56562868561454 1.32002110230202 1.0739673070722 0.855800372475657 0.78591805917062 1…
2.4570631196519 2.47606482558844 2.48804776622306 2.48505117809614 2.51209553244613 2.53208870869997 2.47203753060383 2.47205117809614 2.52707506120767 2.54604776622306 2.50403753060383 2.50001535342884 2.46800341187308 2.57399317625385 2.49006653152498 2.57704435434999 NaN 2.31826612609992 2.46805970777883 0.857526141371537 1.57085309095702 1.31388789527428 1.08882636635517 0.868097441095193 0.7…
2.49428476640692 2.51406834393766 2.51643284493852 2.51554675150128 2.56847840756362 2.58446701690735 2.49450118887618 2.50217085984415 2.57117085984415 2.57425059443809 2.52630754771947 2.50909112525021 2.47011390656277 2.57004556262511 2.52931893837575 2.60347840756362 2.42884290856448 2.47515045628395 2.50327337575064 0.860935243555191 1.56644937182228 1.32409744537282 1.08656877963969 0.86641…
2.51879767048951 NaN 2.55369245914406 2.56261152733986 2.60966008642238 2.6246681796028 2.53764390006154 2.51687860229371 2.58587860229371 2.59582195003077 2.55278148412867 2.51693525455664 2.4799190681958 2.57396762727832 2.55677339094825 2.64466008642238 2.50140110464896 2.57418258877763 2.52680576366993 0.845031271386405 NaN 1.30149654780867 1.07527323343843 0.850312890022488 0.799144496637315…
2.54004499550045 2.58303681450037 2.57503681450037 2.58005113125051 2.63810430775104 2.6610695385007 2.5530695385007 2.54304295025043 2.60505726700057 2.61904499550045 2.58402863350029 2.5410204525002 2.48600613575006 2.57599386424994 2.56805317650053 2.69105726700057 2.584200434502 2.65922702275227 2.55605113125051 0.854730123987601 1.57105083855251 1.32018419403514 1.0838001035351 0.85514982101…
2.56229154077091 2.60133818729426 2.59352477338765 2.60544314197179 2.68933818729426 2.69543148034095 2.5872565558784 2.56432652566342 2.63323323261673 2.64130320240175 2.59832652566342 2.55117492446255 2.489 2.57303498489251 2.59424489424757 2.71938483381761 2.68310785492947 2.77090960720525 2.58133818729426 0.859633732328098 1.57141078791787 1.32709064169281 1.0887272012086 0.87456075830912 0.8…
2.58673735418054 2.62969533084942 2.63752723752497 2.64260077835442 2.71769533084942 2.73161128418719 2.60876887167887 2.5917058366822 2.65278988334443 2.66672684834776 2.6257058366822 2.56584241250832 2.489 2.57596848250166 2.61477937751165 2.75165330751831 2.77600194588604 2.84718054504327 2.60969533084942 0.856592673139941 1.56728433461433 1.32546743968241 1.08849252139987 0.872947334624085 0.…
2.61205611717526 2.66202550780693 2.66205441665479 2.68407142185942 2.76206632029803 2.76305781769572 2.65107312237988 2.62504931509341 2.67407482290034 2.68904931509341 2.64405611717526 2.58802210676601 2.49200850260231 2.57300510156139 2.65204761457295 2.7780408124911 2.85209692966635 2.9531309400756 2.64206291925711 0.849456940942531 1.56660360792242 1.32087256966526 1.08749007083986 0.8772941…
2.64522325943456 2.67750527135189 2.69434076440011 2.72632901390356 2.80130551291045 2.79732901390356 2.69423500993111 2.65439951688289 2.71815275645522 2.71825851092422 2.67722325943456 2.60114100595867 2.49703525148967 2.576 2.68024676042767 2.80230551291045 2.90936426539323 3.03032901390356 2.67922325943456 0.835791684577612 1.55075137484512 1.31050369423995 1.06977605641719 0.850215586397331 …
2.66384994343356 NaN 2.72277096629333 2.75377886400735 2.8267946594354 2.82477886400735 2.71384204571954 2.68773147772321 2.7308973297177 2.73982625029149 2.69584994343356 2.61290522743172 2.49997630685793 2.576 2.70083414800551 2.8277946594354 2.93975517086528 3.05777886400735 NaN 0.825086243037133 NaN 1.29913161348267 1.05776674699678 0.838167062905345 0.781389755598346 1.31778948835424 1.03145…
2.71006608865359 2.76203874162452 2.7520638097345 2.77807064649177 2.85908887784448 2.87103418378634 2.74107748324904 2.7071071091972 2.76108204108721 NaN 2.74406608865359 2.63605697297723 2.50000911567636 2.576 2.74107292541086 2.8610638097345 2.94706153081541 3.04012306163082 2.73705697297723 0.835833732972505 1.55401268912453 1.30988813128635 1.08279632203066 0.875164061961143 0.80167779441846…
2.73961414174052 2.77945759580666 2.78048167979648 2.80933717585754 2.89824083989824 2.88665026772525 2.7754937217914 2.75433717585754 2.79751780578122 NaN 2.77356597376087 2.66140942782701 2.50425288189316 2.57613246194403 2.77366230972017 2.88956597376087 2.97415654593386 3.09378324409158 2.76245759580666 0.833046407978418 1.55516519349048 1.30901316178401 1.07243794771664 0.837572031706466 0.7…
2.78949164845122 2.81662122825777 2.81960129290291 2.83672090503204 2.91780064645146 2.93946174541893 2.81559132522549 2.78172090503204 2.83957138987063 NaN 2.81953151916092 2.69466109896748 2.52479067877403 2.5868903555483 2.82745177774151 2.93553151916093 2.98687042019345 3.07617941819369 2.79962122825777 0.829506082992286 1.5531505334155 1.30439704743746 1.0730834213329 0.840173485978044 0.779…
2.81400690846287 2.83900656303972 2.84200379965458 2.86500500863558 2.94700397236615 2.96200431778929 2.83900708117444 2.82400431778929 2.87001001727116 NaN 2.84800604490501 2.74400604490501 2.52800500863558 2.59900051813472 2.84800690846287 2.95200587219344 3.001001208981 3.094 2.82300587219344 0.829840877374784 1.55386083074266 1.30384164594128 1.0713200656304 0.839778801381692 0.77537973402418…
2.8544349216718 2.8772372300028 2.8644546908387 2.8944744600056 2.9703558450042 2.9872965375035 2.88044480625525 2.84951399833939 2.92787150041515 NaN 2.88330642208695 2.77978088209254 2.55732619125385 2.60238549875455 2.88852388292284 2.98616803791865 3.0080790766676 3.09406919208415 2.8574349216718 0.834718057960119 1.55835211179625 1.31314117189313 1.0714994418018 0.832896342125664 0.773828435…
2.89757763285716 2.90076961792209 2.90955843435067 2.94153923584417 3.00565442688313 3.01671202240261 2.92456803360391 2.90050083883119 2.9151247902922 NaN NaN 2.85724165899354 2.58968322464287 2.64062562912339 2.94049123957794 3.00283681269481 3.01592320597403 3.10093280522728 2.90057763285716 0.814686112743823 1.5268187119844 1.29044222271265 1.05160476884837 0.838485284256496 0.772681231126298…
2.93300430289991 2.94000344231993 2.93000408775492 2.94600666949486 3.01300731492985 3.03500451804491 2.9420047331899 2.92000903608982 2.97700430289991 2.97700623920487 2.96500344231993 2.9340096815248 2.64500817550983 2.65701161782976 2.96300537862489 3.01300322717493 3.01600129086997 3.10100172115996 2.92100537862489 0.838581019787279 1.56944010972395 1.30584093588073 1.05660031196024 0.8434577…
2.95327889761105 2.95620917320828 2.94931874012691 2.97722909446622 3.04720917320829 3.05620917320829 2.96426893698208 2.96222909446622 2.99747811019037 3.00639842515864 2.98124901572415 2.97964744088279 2.68367732276969 2.71167732276969 2.98829881886898 3.02820917320829 3.02200996062897 3.10873106301792 2.94625897635312 0.843322689369821 1.56992539724645 1.31021559881644 1.0580316724427 0.832653…
2.98066744821831 2.97675058616373 2.98061994082093 2.99972683246504 3.06775058616373 3.07675058616373 2.99067932506766 2.98472683246504 3.04442991123139 3.04552492602616 3.00570307876635 3.04322800479251 2.75019237424447 2.77819237424447 3.01764369451962 3.04875058616373 3.02298812315065 3.08232067493234 2.971691201917 0.843586793250677 1.56750933581788 1.31272947649718 1.0562318534028 0.82026047…
3.01800190954226 3.0200027582277 3.00000307648474 3.01800212171362 3.08100169737089 3.09700190954226 3.02400265214202 3.02100328865611 3.07100434951292 3.08000487994132 3.04200265214202 3.0860022277993 2.82500731991198 2.87701294245306 3.05200159128521 3.07100328865611 3.02300042434272 3.0779994695716 2.99500392517019 0.852900421160153 1.5733703511436 1.31694994271373 1.06107083383345 0.840930719…
3.02975111813652 3.0298034014258 3.04218403509523 3.04777739390764 3.1111882977135 3.12022564712428 3.04934458164634 3.05238512066356 3.10441129173727 3.11539102222866 3.06719564524081 3.12903811029255 2.92835043933434 3.00544101091975 3.06632659228789 3.09307147978605 3.02404174615553 3.07624819678305 3.01978286366423 0.851426257147187 1.54997473980219 1.30121955547782 1.05124580144343 0.8303405…
3.05378817234479 3.05875370910093 3.05984047512313 3.07427207717155 3.12932884636821 3.14181108621015 3.07074094389733 3.0831739466625 3.1436651987175 3.15268443896873 3.08983101375034 3.18054608359598 3.00977994453313 3.095235676272 3.09771147560793 3.09993720491543 3.0279717475357 3.09981116558656 3.04677067645479 0.83488691541377 1.52073918904967 1.29448819802375 1.04038401356711 0.81930083379…
3.07653568301078 3.09804298998856 3.09302715820336 3.08602011518909 3.14551889735946 3.1610297698383 3.09855943768864 3.1080464815019 3.1765678005205 3.19805883577389 3.11053263143664 3.21454492572103 3.10211256426597 3.18963256346698 3.11353377527855 3.1135082008563 3.03002679225188 3.09203468315719 3.07604690744097 0.841107178595674 1.54879927914076 1.30777965682743 1.04742862031403 0.831989231…
3.09974086984242 3.12431112194985 3.11282851980818 3.10433297858681 3.16322391881991 3.18270250901878 3.13488538600007 3.1414627779011 3.22181692123596 3.23735059986306 3.12924198693199 3.25189832507978 3.19050072310374 3.28260487725619 3.13875045765341 3.12843334421437 3.08678811700848 3.13572348403959 3.10530643975331 0.843391417798168 1.54783876680129 1.3054669975388 1.05047671118031 0.8361737…
3.12130222356882 3.15225153744021 3.14222978834544 3.13423390211207 3.18332018484196 3.20083403234847 3.16970875289987 3.18313945360811 3.25024428774195 3.26871025910648 3.15079275401474 3.28768289003846 3.28018655504968 3.38159994637479 3.16130476936964 3.1671374979381 3.06820351992283 3.20148307902906 3.13274931758439 0.842165359211303 1.54957385910467 1.31019823740895 1.05118804182006 0.834712…
3.14751129038182 3.18001354747995 3.17301565703957 3.15751467602902 3.21300345697087 3.22750380937934 3.19001317129693 3.2100128951033 3.29450541410082 3.30851229027577 3.18450872842434 3.31750714747742 3.36152116134746 3.47252572798401 3.18551249514572 3.191 3.06900679927886 3.18400659930007 3.16850900461797 0.838831720629442 1.54320549573568 1.30795273687403 1.04928536453795 0.832155128598262 0…
3.17433356880593 3.21272272288537 3.20931278357885 3.19325734768272 3.22533953516192 3.2397583657911 3.2219781119664 3.24131475511638 3.31146029051353 3.34032467748327 3.20728607080332 3.33680390519203 3.42214043777219 3.54374237943424 3.21487019101251 3.19143959583738 3.10292082803841 3.2160499364609 3.19206026063806 0.831396531139729 1.54326571361551 1.30116173675099 1.03764385140035 0.81967588…
3.20522729856867 3.23879896867777 3.23063622903597 3.21728513087923 3.25574650780474 3.26280912657534 3.26513517145791 3.27073641330301 3.3531455973537 3.36974952491756 3.23327778549212 3.36377870186365 3.48049859164936 3.61190679593267 3.24919641567121 3.22774282790376 3.09507658336085 3.12191900033018 3.25244477063385 0.812619773067297 1.53182933806373 1.2922119150941 1.02458995953279 0.8071617…
3.23551119888134 3.26251540583812 3.27001019867042 3.25150790425618 3.27800369093146 3.28100474548331 3.29850735299376 3.30550560984193 3.38300861684265 3.40550499468669 3.26851169898681 3.40001442791498 3.502002885583 3.63200329780914 3.28050955316075 3.23302019908098 3.1010029878969 3.1310175758641 3.26850928633881 0.812977544002098 1.51811990096781 1.27841477188286 1.01531306429428 0.814909869…
3.2753061258765 3.31472074710567 3.30676423398192 3.28135771042218 3.31665111213192 3.31671316965125 3.32191716686641 3.32837446031269 3.41064483521505 3.42476185867771 3.30977444684805 3.43520945947289 3.50938750002484 3.64032466218297 3.31437159913007 3.28215709460466 3.1181293858621 3.23110948034485 3.30279145684607 0.820444238715544 1.53530414483852 1.29512342536909 1.0227698021836 0.80369783…
3.30470573170041 3.33580292631508 3.33223401855381 3.31566242633697 3.33133299885849 3.3372826217817 3.3620855599379 3.36416241449585 3.42482593898625 3.44976669266499 3.33622429790823 3.45485856573299 3.54573834660603 3.67078077688613 3.35013327624134 3.29689392429974 3.13083919548851 3.24186393464412 3.33072693499934 0.818939060287989 1.53851140755879 1.29348669914775 1.02404017297298 0.8000906…
3.36351530100479 3.39151503111025 3.37652125729102 3.35202356649889 3.36152796914047 3.36702814168906 3.38452365295002 3.38802599448865 3.46201404923175 3.47551562466602 3.38900807150957 3.48901063971716 3.55600454285942 3.66900033455604 3.38601247415116 3.35601027283036 3.15001579721461 3.26701448078006 3.37052093362979 0.822038699184624 1.53984511254709 1.29823425433053 1.01879293573678 0.78734…
3.38495476217278 3.40424049745965 3.39987610231165 3.38048337622549 3.40186595926839 3.40137024561953 3.42091962202001 3.42681167869825 3.47731629975335 3.49374778293549 3.42480634985677 3.52318750411595 3.56454651883306 3.67246124290402 3.42400094630187 3.38463489084502 3.16219616678609 3.27821578346471 3.39688543438972 0.824949308788367 1.53984015243592 1.294491711979 1.01979469046583 0.7986016…
3.42767073548487 3.42731486704333 3.43571604438482 3.42663306989543 3.43721294269816 3.43671894715394 3.46068815209959 3.45724797484514 3.50726555517285 3.51731396575947 3.45328493806827 3.54086280938574 3.56896520197512 3.66853456390278 3.47162436158807 3.44257874815689 3.18183051629489 3.29981356792438 3.43370690303781 0.814054400612918 1.5148513440519 1.28559557818572 1.0223243902489 0.7917179…
3.46254297206797 3.47503652104369 3.47154582240861 3.45955690014367 3.47756376948848 3.48255987394336 3.47804194604084 3.47953730974139 3.52654477720413 3.53503948525471 3.50254103388408 3.55602413200869 3.57050658407201 3.66349897397287 3.49355060134446 3.49108664653556 NaN 3.35202325820664 3.46604544244278 0.831253413852658 1.55866433552767 1.30806333074043 1.03128355222187 0.809346694262103 0.…
3.49031366469604 3.49880258677645 3.50235797637438 3.49537874867919 3.52090090451836 3.52093345133229 3.50579289721358 3.50534066290548 3.55517656941323 3.56024580882182 3.52881089762732 3.57167172222062 3.57503323375876 3.6634930726835 3.52777280703125 3.54343483486665 3.25457196872823 3.3706010518839 3.49725480661751 0.833788623060723 1.55838059770844 1.30736749910366 1.03671777613306 0.8137403…
3.52023524016108 3.52774216422907 3.5362075438891 3.53119063428082 3.55867678614484 3.56213877528154 3.53423644184619 3.53723210717812 3.57234056040645 3.58378943101991 3.55872911721649 3.5883455531766 3.57797922779602 3.66251610848487 3.55328629803695 3.58464183675384 3.3124108531231 3.43138089650224 3.52129362266665 0.835822197915401 1.55810890387585 1.31127876443702 1.04287164210327 0.81817326…
3.54701280813722 3.5610059459322 3.5710102729281 3.5675154647446 3.60751507482369 3.61051630528554 3.5645097494691 3.55202120719266 3.60051292953548 3.60951134557221 3.59300798196197 3.60300594737866 3.57950006069913 3.66399890307624 3.57801796353424 3.62652419157536 3.43305045849289 NaN 3.55301712299329 0.836058472272529 1.56573609896531 1.31324785532756 1.04651883278044 0.821878130694481 0.7672…
3.57971984674931 3.58785618133058 3.60119984862989 3.60785152808857 3.64655464751487 3.65650861558843 3.58775217054944 3.58965067305978 3.63821393550868 3.64026047063457 3.61628952363829 3.61507483333044 3.58202880140399 3.66244139079312 3.6191331909376 3.67699364946349 3.50257930158206 3.64140887593667 3.58873506447397 0.837209565983491 1.55215516359844 1.3109726530411 1.04717384203045 0.8197238…
3.59835793359563 3.61826320880032 3.61836390078695 3.63776919678024 3.69363959580593 3.69967000438716 3.60884598881869 3.60240329653521 3.65636142225296 3.66233201340077 3.64081357038509 3.62145064853857 3.5844810571198 3.65753588630233 3.63041426237172 3.71868596886885 3.55065811158172 3.59234886573294 3.60884246897846 0.838062500123724 1.54767997705342 1.31165403106979 1.05544939682504 0.831829…
3.63003343511001 3.66354316597515 3.66654375175134 3.67404840954458 3.73207471480247 3.74558540301708 3.64204287965064 3.62403394876459 3.67304938002122 3.69204495171997 3.67203960761267 3.63302806258645 3.59350422938745 3.66102620472002 3.6635259336846 3.7650439943705 3.59963241151729 3.65713706931054 3.64804245124483 0.845497120071192 1.57144933260896 1.31452226113777 1.06300026370683 0.8361280…
3.64983667330263 3.68794780925173 3.69138869360172 3.70242290957135 3.77538229459546 3.79397492987044 3.66788142416464 3.64645838632592 3.70538786535271 3.71829536198208 3.69580728956379 3.6496907991254 3.59604649172365 3.67744105843615 3.6788721078754 3.79098494250434 3.67809399305647 3.73912424722613 3.67291755508207 0.846882361384246 1.5709483786281 1.31592646275635 1.06906773976758 0.84436589…
3.67825531785827 3.72568415018062 3.72421499169696 3.73818317864957 3.80771290046175 3.83414285248825 3.70020365869954 3.68473060187446 3.73777204773993 3.74327764626069 3.72177258696889 3.66585275352599 3.59996682436569 3.67253268986878 3.71023644327798 3.83211746131958 3.77066978578436 3.83416175843596 3.70819217752902 0.844967108731762 1.56786102877351 1.31853873278809 1.07309124693124 0.85205…
3.71102487926535 3.74854396929887 3.75253649647786 3.76904206345771 3.8485499019474 3.86603203229344 3.72605334796103 3.71401726881701 3.76901854798864 3.76901854798864 3.75552277121541 3.68351971670305 3.6015016577566 3.67150152725618 3.74002418088746 3.86053937461403 3.86759406053875 3.96209996735471 3.73653312217259 0.840894360857233 1.56637700371853 1.31165223801126 1.0683370592501 0.85538789…
3.7303594617494 3.78720106560261 3.78282228307613 3.80893092853615 3.89199415914906 3.89341168914382 3.77235213348819 3.74136497418532 3.79846158499908 3.79834350511559 3.77231652360995 3.70016846979927 3.6025 3.67148272160144 3.75988865127908 3.8952068250688 3.94916917281203 4.04049040280703 3.76640514528013 0.836288189482901 1.56387686855596 1.30592212816224 1.05657050359671 0.843764743302763 0…
3.76225532234644 3.8048621797985 3.81127988617524 3.84670420220066 3.93566268043584 3.92971858196726 3.80376118208875 3.77475693988144 3.84069260043829 3.82977123753547 3.80028391765451 3.71488408334531 3.6025 3.67001209443781 3.79423470788434 3.91335814831923 4.00804181817036 4.12732025103575 3.80222352757805 0.822220920961581 1.54234997405792 1.29581132046494 1.03762144928902 0.82929351240916 0…
3.79807405723982 3.84106266381831 3.84607120888444 3.87010823750436 3.94712532763662 3.97007975395058 3.84106836052907 3.81209114737209 3.85709114737209 3.86509399572747 3.8261025407936 3.73605411875218 3.61603133190916 3.68300284835538 3.83009114737209 3.953128175992 4.06406551217369 4.17308829901671 3.81711108585973 0.818199489568656 1.53884370513462 1.29763647031196 1.04692390906474 0.83676254…
3.82451348526901 3.86336319689759 3.87161367751662 3.9084132930214 3.99127552868093 3.99837572092854 3.86545086511425 3.84442581705235 3.88966377364042 3.89842581705235 3.86247591317615 3.75537572092854 3.62715028837142 3.68398747596905 3.86237572092854 3.9984383410833 4.08737572092854 4.20425048061903 3.85633814883569 0.814438218077887 1.53645652294656 1.29280832409344 1.03775781324046 0.8201749…
3.86470802684965 3.89179348240585 3.91965105647885 3.94076499722045 4.0128433314803 4.0277863611095 3.9007436333314 3.8777578759241 3.94162257129345 3.9317578759241 3.8997293907387 3.7847863611095 3.6389145444438 3.68300712129635 3.8917863611095 4.03275075462775 4.1167863611095 4.223857574073 3.88280772499855 0.808036502065166 1.52209432699153 1.28563212788928 1.03523830173162 0.822125828620263 0…
3.90226062571653 3.93012765341218 3.93527126350088 3.96328190128522 4.06110637784348 4.05814892898087 3.92724998793218 NaN 4.00896808664696 NaN 3.92731381463827 3.82036168466783 3.64315424787305 3.69107978338261 3.93719148011826 4.06520211790261 4.13509042116696 4.23312765341218 3.92411701562783 0.8109043097508 1.53400154247873 1.29034659735715 1.03846526135884 0.802739361250226 0.762509629125686…
3.95137499901811 3.95449285585238 3.98628928495683 NaN NaN NaN 3.97424642792619 3.95823571366853 4.00342857030642 NaN 3.98633214198747 3.8884607130794 3.67229999921449 3.70622499941087 3.97354642714068 4.10336428476045 4.15214999960725 4.25698928574234 3.94647142733706 0.806112214253733 1.5342767143205 1.28410664283975 NaN NaN NaN 1.28526253576001 1.0284362857502 0.807967178474082 NaN 0.802699142…
3.98575019544728 3.999671685445 4.01280729363076 4.03387152908717 4.1008572545413 4.1088358427225 3.9968358427225 3.97984297999544 4.04271450908261 NaN 4.01677874453902 3.9306930972638 3.69980015635783 3.72685011726837 4.02363599908033 4.13675733272022 4.16590007817891 4.25600713727293 3.98968595999087 0.807231863508854 1.53305885021844 1.28471557489078 1.05061075382846 0.817893646815381 0.762310…
4.02804557440277 4.02705083298771 4.04405959729593 4.06707712591238 4.14005258584935 4.14304732726442 4.02804031581783 4.024054338711 4.09104732726442 4.08007362018909 4.06902979864797 4.01411744173022 3.77012620603844 3.78034180802078 4.04905959729593 4.14903856295619 4.17201051716987 4.30290885119446 4.01807712591238 0.8154426643497 1.53371627524469 1.2866255390428 1.04805569649761 0.8183259245…
4.05450909326942 4.05641363828141 4.07827575885427 4.11111666720758 NaN NaN 4.05143485050097 4.05548788104986 4.1184666688303 4.12244545661075 4.08650909326942 4.08163636658678 3.8425196993792 3.97548788104986 4.08349848715964 4.17113787942714 4.178 4.251 4.06228636496405 0.817021409375624 1.53739404593694 1.2898088486186 1.02857907603147 NaN NaN 1.29332865178708 1.02863631811838 0.81135589387399…
4.10170854339511 4.09476319150853 4.10384212767235 4.12193320786138 4.19385427169755 4.20279962358414 4.09175104748332 4.10072068742031 4.16173283144552 4.16374497547072 4.13370854339511 4.14063567924389 3.89070247138251 4.02072068742031 4.12971461540771 4.18392106383618 4.178 4.251 4.08883605565975 0.822714843047035 1.54704043355638 1.29248348412572 1.03405617888981 0.818330998858303 0.770085261…
4.12107672491819 4.12405249599666 4.1380363433823 4.15704441968948 4.21704845784307 4.23105653415025 4.12505047691986 4.12907672491819 4.20305451507345 4.20208278214858 4.15208682030217 4.19810903014691 3.96413325906844 4.09405451507345 4.15206461045743 4.20204441968948 4.17901009538397 4.24713123999165 4.12204643876628 0.826746400473439 1.55496722829492 1.30302078743995 1.03665899951264 0.818690…
4.15912911781096 4.15052723106141 4.15629051507465 4.17917215708128 4.24123671598676 4.25925823562191 4.15049495160867 4.16730127489223 4.23051647124383 4.24338735343287 4.19507531872306 4.25257027033173 4.03078546668332 4.12163482923721 4.18424747580433 4.22415063744612 4.184 4.31201075981758 4.14536583379771 0.829903974502155 1.55851299285787 1.30343646915125 1.04607485517861 0.828921849060036 …
4.170916392858 4.19865860417017 4.1828118839305 4.19488852381067 4.26284672023967 4.282832785716 4.19567950595567 4.19480491666867 4.277665571432 4.278749178574 4.20195122916717 4.30463073512283 4.10249138988617 4.17958893155183 4.20683975297783 4.23790245833433 4.184 4.31299303273817 4.17876311309767 0.829353901666627 1.5560474878272 1.30585286053589 1.04834390562517 0.831829376904973 0.76772017…
4.21005430012168 4.22004706010545 4.2180615401379 4.22704163009328 4.28304706010545 4.30604163009328 4.20911041024741 4.23605249011762 4.30109050020279 4.33005792012979 4.24204163009328 4.35209593021496 NaN 4.2572009104502 4.23808688019468 4.2500778301744 4.19104706010545 4.32094388987427 4.2090615401379 0.82875186375936 1.55872907526348 1.3057860355463 1.05332338416277 0.834433981464106 0.764902…
4.24027165864096 4.24648062682631 4.2523552459151 4.25025076182242 4.30924031341316 4.32918807136682 4.27014627772975 4.2653552459151 4.3513239006873 4.36242838477997 4.26536569432437 4.40527165864096 4.29595080524336 4.36922246388431 4.28612538091121 4.29283282545172 NaN 4.29048062682631 4.24333434909656 0.818794614707573 1.52550144094946 1.29272589026627 1.04416397039552 0.825599059643166 0.760…
4.26581308782106 4.29166930922188 4.28575557638139 4.27382746568098 4.33183465461094 4.34687059926074 4.28389935498057 4.29875557638139 4.38177714317127 4.40270525387167 4.29974838745143 4.43081308782106 4.38534580737372 4.48415889519478 4.29791373284049 4.27711502287935 NaN NaN 4.27476995424131 0.822989303269074 1.56042443353995 1.30738274116501 1.04453726820662 0.825510647003696 0.7648708129443…
4.29302550324587 4.31602473042024 4.30902704889713 4.30602086629207 4.35701854781518 4.37001545651265 4.32302936737403 4.33102704889713 4.41902704889713 4.43802704889713 4.3200239575946 4.46401777498954 4.48905332496863 4.57906800865565 4.32803168585093 4.33301081955885 NaN 4.37002009346644 4.3040285945484 0.823724837524776 1.56394397968832 1.29860640636081 1.03586944356554 0.815668941228884 0.76…
4.32626741841437 4.34836368904354 4.34435299230697 4.33334229557039 4.38120323799492 4.39020323799492 4.36124602494122 4.36638508251669 4.45440647598984 4.47336368904354 4.35129950862409 4.48727811515094 4.55855623030188 4.66787713239913 4.36918184452177 4.34713905757547 NaN 4.39568979463933 4.34132090209724 0.817034703666698 1.55604618672285 1.29396609713985 1.03514144261074 0.814275932342707 0.…
4.35082149188567 4.38175722896452 4.37676436928909 4.36477150961366 4.39986433383311 4.40886433383311 4.38383577253482 4.40174294831537 4.49172866766622 4.50675722896452 4.37880007091195 4.5128143515611 4.6096287031222 4.74841449338501 4.38587861448226 4.35990717578055 NaN 4.36720706941262 4.37078579026281 0.815630210664139 1.54559597305346 1.29452593001499 1.03435571225966 0.812066065730289 0.75…
4.39301692216713 4.41601419278533 4.40902074330164 4.39301965154892 4.42501528453805 4.43001364690898 4.42901855979621 4.43402019742528 4.50902238093072 4.53701637629077 4.41501528453805 4.5330240185598 4.64900982577446 4.7800120092799 4.43301692216713 4.38801364690898 4.24600436701087 4.37400491288723 4.40302347268344 0.817244906973571 1.54720345994632 1.2930397593595 1.03288608015285 0.81021571…
4.42436645812669 4.44261076354448 4.44734424854325 4.42926651500123 4.45335535333497 4.45527761979294 4.4634997156273 4.47134424854325 4.55028872458466 4.56726651500123 4.44339977250184 4.57725541020951 4.66719988625092 4.80211104791718 4.46436645812669 4.41353303000245 4.25426651500123 4.38325541020951 4.4463109341681 0.807953092279319 1.51717185667616 1.27436406896076 1.00739244874163 0.7840665…
4.45678203764308 4.49663672940514 4.47779524748289 4.45284148192224 4.48478864256299 4.47983487700233 4.5077027786042 4.50179524748289 4.57582827208243 4.59084148192224 4.47876222288336 4.59984808684215 4.68488111144168 4.81193395080093 4.49678203764308 4.46068296384448 4.27784148192224 4.40584808684215 4.47381506224261 0.810880317338678 1.53945020041652 1.28091594518422 1.00672449134554 0.783762…
4.50201453115184 4.51201695301048 4.51601130200699 4.49401251293631 4.51001574208116 NaN 4.52801937486912 4.54201049472077 4.59401251293631 4.6110121092932 4.5260121092932 4.62401453115184 4.70000444007417 4.82600282550175 4.54101493479495 4.49301735665359 4.29701009107767 4.42601089836388 4.51400968743456 0.810380867832679 1.53815996367212 1.28332232094786 1.01139968919481 0.787269709376963 NaN …
4.53839713397168 4.55431537109516 4.54428032986236 4.52536209273889 4.54942049479355 NaN 4.57623360821864 4.56842049479355 4.62531537109516 4.6412219278077 4.55652561849193 4.66021024739677 4.71108176287652 4.83298831958907 4.57836209273889 4.53657234013566 4.32237377314982 4.45335041232796 4.53839713397168 0.812537475462996 1.53812980370397 1.28907327051506 1.01063957793696 0.786559811545183 NaN…
4.57176412871391 4.58081269044928 4.56783350262158 4.55578494088621 4.58475025393237 NaN 4.59586125218465 4.60375025393237 4.65181269044928 4.65986818957542 4.60068781741547 4.67787512696619 4.71795143826463 4.83200693739077 4.60878494088621 4.5846600678524 4.35377800349544 4.48279187827698 4.57176412871391 0.813165560069909 1.54315448055927 1.28934805753059 1.01144431133957 0.787384172591755 NaN…
4.61008313076709 4.60806234807532 4.60810688241483 4.60208906867903 4.63209797554693 4.61713954093047 4.63613360301854 4.63907719285516 4.67007719285516 4.68607125494322 4.63507422389919 4.71202672060371 4.7220089068679 4.836 4.65109203763499 4.63712469615064 4.39009203763499 4.52206828598725 4.60308609972306 0.814482334711993 1.54727736579231 1.29160453712102 1.01916154923871 0.795381103895319 0…
4.63843016261391 4.62960852272212 4.64434622844535 4.63249311324034 4.6654721296982 4.66444065438499 4.68106295062643 4.66526229427678 4.69636721198749 4.71028327781892 4.66056655563784 4.72113639302393 4.72503147531321 4.83597901645786 4.6823252449032 4.67955606386677 4.4216190144932 4.54565048980641 4.63234622844535 0.808660058678536 1.53321106808173 1.28988236686817 1.02325371737672 0.79932245…
4.67871510488793 4.68659697764634 4.67677069417809 4.67867341292031 4.70968731024285 4.70570815622666 4.68695830803238 4.68982628346825 4.73075679685555 4.73681238614571 4.71362477229142 4.73390966740349 4.72797915401619 4.83401389732254 4.71278459150063 4.73163172095269 4.47959002898507 4.60656918300126 4.66477069417809 0.818967108543277 1.55672371853581 1.3004055798378 1.04326845576993 0.819219…
4.70401402212454 4.70501718841072 4.70601583143093 4.70801764073732 4.73902397330969 4.74801854539052 4.71901176049155 4.71700995118516 4.75501718841072 4.76801266514474 4.72901447445114 4.74900407093938 4.73300135697979 4.8370009046532 4.74001628375753 4.76502804424908 NaN NaN 4.69501583143093 0.821711053920973 1.56042986882529 1.30689194952764 1.04559169622474 0.815771854539052 0.76525259183140…
4.73529970674218 4.74335964809061 4.74133567155124 4.74741958943905 4.79244356597842 4.78953947213592 4.74526374193312 4.73926374193312 4.79340760116936 4.79639561289968 4.7613716363603 4.75816783577562 4.736 4.83895204692125 4.77620380058468 4.8273716363603 NaN 4.69404795307875 4.73033567155124 0.824068172433765 1.56019478639247 1.31125334780011 1.04926315519131 0.81987803214069 0.77099594439868…
4.75981960709293 4.77278352851152 4.76879795994408 4.7817474499301 4.82873301849754 4.83367529276727 4.76684125424178 4.76084125424178 4.82675466564638 4.82876188136267 4.79177631279523 4.77189897997204 4.736 4.83502886286513 4.79287733282319 4.85777631279523 NaN 4.69797113713487 4.75779795994408 0.826373043066735 1.56467702417659 1.31561789006254 1.04297625274137 0.820535165470091 0.772300403097…
4.78705107971159 4.80302043188464 4.80107151159623 4.81906946840777 4.87906946840777 4.87908581391548 4.80506946840777 4.78205312290006 4.84509602985779 4.86005720927698 4.81504290695774 4.78203882058081 4.74301225913078 4.82901021594232 4.82305720927698 4.91904699333467 4.73412054811936 4.78514506638092 4.7910449501462 0.82807986578522 1.56125799486025 1.31775210166906 1.05636225913078 0.8357448…
4.81227908708438 4.81367624947369 4.83622541649123 4.85333275767753 4.91336496003342 4.92144009886383 4.83913954354219 4.80831128944027 4.89219321413534 4.8883220235589 4.8364293647452 4.80115027766082 4.74905367059315 4.83406440471178 4.8512146823726 4.94252597181287 4.79392313420218 4.85686946360903 4.81339716238931 0.823161558308772 1.55063795069407 1.30902363233066 1.06245895130409 0.83820188…
4.83782013990583 4.87556418515644 4.85685472838548 4.88378555142619 4.9467647983384 4.96171637446689 4.85191006995292 4.83679938681805 4.90987548147327 4.91779246912212 4.87572329216282 4.81490315225699 4.75396541152035 4.83995849382442 4.87086164608141 4.99066103289946 4.87840507815007 4.93643966662971 4.84974404525061 0.826049661973967 1.56234754106452 1.31027121452617 1.07242978538632 0.846610…
4.86008113642413 4.89110911450142 4.88810351888596 4.91108393423186 4.98708952984732 5.00210072107823 4.90405595615457 4.86908952984732 4.9500391693082 4.95406434957776 4.89108113642413 4.83605315834684 4.75700559561546 4.844 4.89307274300094 5.01608113642413 4.97925180269557 5.05331895008106 4.8720979232705 0.824082238246183 1.56160690625983 1.31243151081617 1.07088983213154 0.848427414190481 0.…
4.88930056152202 4.93025762416173 4.9252683585018 4.94135423322238 5.0193434988823 5.03837570190252 4.92430056152202 4.9012683585018 4.96430056152202 4.9772683585018 4.92025762416173 4.85505367170036 4.759 4.84394632829964 4.91936496756245 5.04528982718194 5.0698050755054 5.1679982936267 4.90731129586209 0.824821497846608 1.55694504513983 1.31291632829964 1.07079854838359 0.851076333260642 0.7866…
4.91680687815074 4.95383446698635 4.94982756977744 4.97377239210623 5.05077928931513 5.07275859768842 4.95180687815074 4.92582756977744 4.99180687815074 5.00182756977744 4.94383446698635 4.85996551395549 4.759 4.83903448604451 4.95276549489732 5.07181377535964 5.14348270933233 5.25935855957209 4.93579998094183 0.819467589788517 1.55740675831182 1.30800448604451 1.06792020882208 0.851655930646748 …
4.94307920810046 4.98104400450025 4.98011441170066 5.00708800900051 5.08707334083376 5.09014081440081 4.97708214173381 4.95609387626721 5.01106453993371 5.02608800900051 4.97107040720041 4.87607920810046 4.76202640270015 4.83799706636665 4.97608507536716 5.09314374803416 5.20610267716726 5.33407920810046 4.96409387626721 0.816012830865452 1.55555437831168 1.30349411428468 1.06296403734485 0.84614…
4.97041998615375 4.99669997692292 5.01924768414196 5.03735537289933 5.11244152390523 5.13830152852064 5.00539844840228 4.98845229278097 NaN 5.05630152852064 4.99548459940818 4.90324768414196 4.77103230662721 4.837 5.0053769106508 5.14231229739638 5.24123691526622 5.36110768875737 4.99638767952654 0.803427813808273 1.53676350395027 1.2845664439633 1.05417542960118 0.840100345043831 0.7723491558520…
5.00871892409416 5.06053154015693 5.0418342372863 5.06976216654121 5.15270450994514 5.16579820191376 5.04173333824318 5.02969730287063 NaN 5.08379820191375 5.03967568164711 4.9258342372863 4.77397837877647 4.837 5.03974775239219 5.17079099483925 5.26284144436081 5.37092792925491 5.03174054531768 0.807788000589181 1.54711403743468 1.29062553235028 1.05740628872487 0.821893619161392 0.7668007199709…
5.0380345477863 5.07902570998051 5.07902169279605 5.09302410310672 5.16803133403874 5.19301928248538 5.07201847904849 5.05903294091252 NaN 5.11502490654361 5.06603213747563 4.94902249623294 4.7800088378058 4.84000241031067 5.07203615466009 5.20502329966983 5.28601446186403 5.38603294091252 5.06502169279605 0.801707404898843 1.5459479833734 1.29063712369593 1.05368889929146 0.825165990849915 0.761…
5.08142164986964 5.11137726567283 5.10638836172204 5.12334397752523 5.20721082493482 5.21727740123003 5.09563247480446 NaN NaN NaN 5.10645493801724 4.97744384196804 4.79123301703322 4.84306657629521 5.11739945777124 5.23434397752523 5.30411096049201 5.42671150272077 5.09237726567283 0.798507407241526 1.5434358944618 1.28709184566121 1.05230624089899 0.820189542602313 0.760597656273949 1.292302438…
5.11874901082465 5.14477543073784 5.14076882575955 5.15379524567274 5.22587450541232 5.24183487554253 5.15162351623697 NaN NaN NaN 5.14672919588975 5.01673580086805 4.81186129545573 4.84896037013021 5.15276222078125 5.26479524567274 5.31393395021701 5.40117172943577 5.12577543073785 0.800933685703602 1.54307244384197 1.28991104371228 1.05108819017309 0.821034319718663 0.761275442564974 1.28543616…
5.15510824349341 5.18004209469188 5.16807216232894 5.18109320967488 5.25606314203782 5.26907216232894 5.17212628407565 NaN NaN NaN 5.18010523672971 5.083204459932 4.83514432465788 4.87709922320229 5.18612929083935 5.27807516909265 5.31900902029112 5.40799097970888 5.16307817585635 0.810322628407565 1.54694655474488 1.29313514658729 1.05353993236294 0.824150751690927 0.765807925333043 1.3102235704…
5.19775891134811 5.20092755979892 5.21528179371968 5.23618475573594 5.29674874273487 5.30076569840169 5.2157623048749 5.21025427516661 5.28316527885829 5.28413985134163 5.22885510095015 5.15194746156441 4.88389237658974 4.91057288373662 5.23571188001599 5.31609068110457 5.3315190706375 5.42004110462737 5.18840002927872 0.811441525420975 1.52889353706443 1.27562230362877 1.03338584622761 0.8061562…
5.22023646798511 5.23817828885805 5.23972611635067 5.25216585663956 5.31835193641323 5.32319049058804 5.2382712935231 5.23088298106691 5.2965255839684 5.29563070076208 5.25965662531961 5.23640650629205 NaN 4.96164114333938 5.25374633948477 5.3240602597111 5.333 5.42348619782075 5.22215269464002 0.815333089103437 1.53485673302195 1.28482462688437 1.03345233541144 0.80774713173399 0.751335267211648…
5.25352576636222 5.26353803545037 5.2655318899519 5.27702314385791 5.35302087095844 5.35103063118726 5.27752032464238 5.2690223483431 5.31653549601231 5.32204247627425 5.28203200359687 5.31755569377084 NaN 5.00716915293183 5.29551844516536 5.33702591058591 5.33500316015045 5.42150011364497 5.24903182879445 0.820717601291319 1.53984772389834 1.29544746683409 1.0295986477173 0.814792552492074 0.747…
5.27631818839217 5.30027336569687 5.28980906561988 5.30273610135815 5.36875721201212 5.38427805894404 5.3017845713707 5.29140575088121 5.36029552228075 5.36390340425763 5.30680984782774 5.35950685670939 5.066911079008 5.09799499417979 5.31876685327022 5.35674157681317 5.338 5.42197915306808 5.28031141224346 0.823718938937702 1.55095355927201 1.2965195700609 1.03353761660101 0.807838394854919 0.75…
5.30480281252162 5.32481730821755 5.31784258935609 5.32382093214154 5.39125225024456 5.40871976442274 5.32741114175904 5.32718352518291 5.38589289264511 5.39968356834758 5.33484979403938 5.40527382112976 5.18813418478837 5.21470439072059 5.34226670277582 5.37756816392089 5.3380433144291 5.41996751417818 5.30832088897686 0.829339249251831 1.55261144612319 1.29934626231912 1.03631528857707 0.804403…
5.33901563305222 5.35600868502901 5.35050089738727 5.33201273804255 5.41699997990201 5.4350002449118 5.36499873502594 5.35650487692727 5.43149818051519 5.43150506176419 5.37099781754068 5.44601082059302 5.26351516080138 5.35349688874381 5.37200355857766 5.39300399063252 5.34200070815716 5.44497594692856 5.34201042203481 0.831471511195048 1.57176995367985 1.28521022507827 1.04832966417888 0.785318…
5.34735980985024 5.37600808671201 5.37028237506484 5.37370460822872 5.43634978400932 5.45482580039159 5.38442212249763 5.3942505261196 5.4580002769689 5.47144981716933 5.38386008631655 5.49643657907841 5.39416628020421 5.43532851484279 5.39876958019348 5.41386213566112 5.34488107856617 5.4032281476737 5.3603336101347 0.820233799867732 1.55269971091466 1.29210666671565 1.04044421009198 0.804264936…
5.37666061796413 5.41997020698091 5.39477310653161 5.39225922447798 5.46604943003016 5.4826960344358 5.42062482789008 5.41644580080864 5.50072451934388 5.51025407972867 5.41524594118351 5.53418454741885 5.4890479156888 5.54680243428212 5.41763859736532 5.44546434143081 5.37932192833938 5.47117473662352 5.38988213404892 0.831363123583206 1.55840263936544 1.30086244504559 1.03727623801715 0.8048440…
5.41099713618022 5.43650294906156 5.42399624515934 5.41699815454534 5.48100112452852 5.50349620266806 5.44450059422993 5.45798852289201 5.53199719985234 5.54399599060046 5.44049679676838 5.56949554502522 5.54199019928878 5.62550918672612 5.44597662113039 5.43299193832083 5.36099677532833 5.43498468280957 5.42399028375292 0.825625555340296 1.53902877929395 1.29902121814135 1.0383939572821 0.807260…
5.43437773625608 5.47177629699858 5.44647721554339 5.44189715356082 5.49981788916613 5.51927255945542 5.47047053804493 5.47502646519449 5.55247427558809 5.57538303497551 5.46383142656028 5.5918920712381 5.62477314624341 5.72439225923216 5.47338499494571 5.4331255740905 5.37403179231656 5.47006220585409 5.44392070720266 0.828619426133034 1.55143478666343 1.30052112558267 1.04061893558532 0.8169923…
5.46679809966571 5.49629479404709 5.48672469362457 5.47526115291961 5.52726795913728 5.54265430073142 5.5096644125677 5.51925143104417 5.59278487719122 5.60819465058634 5.49239143690879 5.62612153701583 5.69184963374922 5.80188677547574 5.50623130486181 5.44328040169009 5.37701020932649 5.4753767172089 5.47983485143139 0.823938168612228 1.54850810529964 1.30273555436612 1.02513645316016 0.8037921…
5.50002212337054 5.53400815071546 5.49401804801281 5.491015137043 5.53901688362488 5.55501571923696 5.54301164387923 5.547015137043 5.61301863020677 5.63849739850112 5.51701863020677 5.64649592115989 5.75449334151734 5.87599076535716 5.54002445214639 5.43800080423959 5.3770059111061 5.46950969710804 5.51001804801281 0.828066588343385 1.56558737430523 1.30764545306516 1.03621507463909 0.8126953948…
5.5307820836863 5.55288209640873 5.54325593330595 5.5302924006347 5.57680632468349 5.59031807366926 5.56981685329781 5.57481062079558 5.6418931563828 5.66431375055018 5.55233653250303 5.67126025642502 5.80158274725313 5.92814751301827 5.57225930173345 5.45970485291671 5.39052111124259 5.43513722307684 5.54375593330595 0.817622780008731 1.54143880861743 1.28739076630589 1.01334139454092 0.79140184…
5.55680698264173 5.58778403532099 5.56677274938473 5.55723576876598 5.60526710641661 5.61963811898474 5.59877319411852 5.60331522472702 5.67806185511924 5.69306445423641 5.58328878882154 5.69538859298616 5.8090664603752 5.94143487382616 5.59632517646191 5.47868519958299 5.39271089426549 5.448 5.56730438352456 0.815634663533664 1.53724130658282 1.286643455402 1.01538914782924 0.793534350306674 0.7…
5.59447932135761 5.61597707383588 5.59948099800429 5.58948466072082 5.63648267465097 5.64249196216823 5.63197646698237 5.6339773592734 5.69899588633664 5.71399417371149 5.6164816048578 5.73797027130659 5.81799469661526 5.94400341325747 5.63697760873246 5.50249084440378 5.40198254272993 5.448 5.60297703785742 0.810272909137562 1.54002539068593 1.28673281134122 1.01296972729961 0.791188989743217 0.…
5.63349628489919 5.64192491887408 5.63338921415496 5.62737361176615 5.65756374060869 5.68238025768509 5.65749628489919 5.66242870348979 5.72586322464466 5.73634594020443 5.65946537493453 5.76155558175138 5.83529576893516 5.95672944906432 5.67103211531822 5.52953606904697 5.40125165395892 5.452 5.62989413460932 0.810375132183415 1.5402387947396 1.28976031044744 1.01619013025992 0.791882830185012 0…
5.67468171214661 5.67741705429769 5.66599964473529 5.65839573230705 5.70459543849197 5.71554052886714 5.69867170235277 5.69838643935112 5.7561334552722 5.76506338671534 5.6982390316766 5.80747770178001 5.85944946449326 5.97548366678361 5.71513130475848 5.57470352382905 5.42202060830698 5.45232031340275 5.66284640017577 0.810754308611942 1.54189902884271 1.28953997166569 1.01242540570365 0.7895835…
5.7260513827395 5.70903475891202 5.69005289399655 5.68806347279586 5.72406196153881 NaN 5.73506347279586 5.74000775773476 5.77651505411152 5.78351411915436 5.74205591651064 5.82601169308511 5.86550047755106 5.97500017932864 5.76304987148246 5.6040129665546 5.43752573165966 5.46799045688262 5.69904987148246 0.810223128302082 1.55922187395873 1.28799829680117 1.01589541030022 0.790494579108844 NaN …
5.7488788449457 5.73053012444933 5.73595428276419 5.73934719376023 5.77741041535785 5.79137739102574 5.7632968749568 5.7588911419399 5.8048469918269 5.81134695144024 5.77591658404828 5.84320821125081 5.868544150113 5.97302503824172 5.78680953543099 5.656662130535 5.48651661585515 5.61075478205147 5.73037251470861 0.812347848791549 1.53492228271161 1.28158338378755 1.01814425789335 0.7907659341538…
5.7786407765777 5.77202150033216 5.77165441257515 5.76672933309678 5.80993608136018 5.82193732046319 5.7867700861604 5.78957321630541 5.83218544215911 5.83875001948608 5.80862040004589 5.85958747201785 5.87198965680535 5.97496959013103 5.81123262589958 5.70902762082457 5.52752870532579 5.67122259190851 5.75961365951154 0.821625283210576 1.55084612459993 1.30602404249256 1.02594503413274 0.8002197…
5.80601008466927 5.79401265884937 5.80201354232448 5.80501198059627 5.86151162781151 5.86001548225255 5.82300714594754 5.81401100038858 5.85951190927878 5.86951190927878 5.83500925885343 5.87300562822038 5.87550142782369 5.9745 5.84151105121874 5.7550814838077 5.57953451016242 5.70303462548098 5.78601226206354 0.825765192415136 1.55593666809951 1.30192054922323 1.03207219240819 0.804616529406054 …
5.83374478421874 5.83070932276525 5.83974186085786 5.84478022798824 5.89393808155109 5.90139388538293 5.84518990442864 5.82815155498224 5.88987834717685 5.89980646750023 5.86224866434926 5.88860490499603 5.87906217050831 5.9745 5.86872875878584 5.9069550991216 5.65499833852011 5.77948133863359 5.82373069000911 0.827728221147099 1.56047655071674 1.30520576316978 1.04109922848456 0.807374870314752 …
5.85584580939248 5.84958666853119 5.86192200363113 5.87063424141737 5.93335847742119 5.93577957379619 5.86217998029301 5.84173858388214 5.92360570158532 5.92718875523766 5.88484531500421 5.8980703236015 5.88452002183068 5.97446922567158 5.8893128413279 5.94750088599421 5.69903484283534 5.82093991324605 5.84485288498925 0.829853401552856 1.55975237161659 1.30576409856891 1.04117916954035 0.8069850…
5.88949838724212 5.89709978410349 5.89710394177446 5.90414551848425 5.9750286119203 5.97616630683914 5.88652312353307 5.87692600086209 5.94004596741957 5.95553356431828 5.91699943831181 5.9105001165194 5.88600107437357 5.97299684679095 5.92150041946985 5.99449443930607 5.76987666810349 5.77220213881901 5.89011225711642 0.809215053736516 1.56498613336599 1.30502133045471 1.04018216038632 0.7859789…
5.90769894267767 5.91136863566546 5.92436230800476 5.9417924222546 6.00292661253598 6.01392088202869 5.91476950022542 5.89019737514996 5.97031564286047 5.98432725316341 5.93674002660302 5.92518718308638 5.88855879795646 5.97002359382676 5.93769306288202 6.02587332115428 5.83404492726449 5.8667279644656 5.90676927629289 0.829183089169457 1.55610572669274 1.30726186384906 1.04409608446741 0.8221360…
5.92464313049923 5.94277504584472 5.95504064290082 5.96690640354775 6.03939696606036 6.04978581658188 5.93788186438316 5.90771086865271 5.99716944733018 6.01214790585586 5.95712247785809 5.94116078545011 5.89357328630305 5.97235976526639 5.95427582145204 6.05777282376177 5.92502489858651 5.97100590194273 5.92968754669765 0.83112393617435 1.55794013029451 1.31250518535341 1.05083054128803 0.832431…
5.94651077368713 5.97251391528083 5.97701161003081 6.00950870532799 6.08251238198408 6.08750586501557 5.97450997484355 5.9399908002195 6.02202589848336 6.03851826638994 5.9775068182498 5.95600611379671 5.90099804103139 5.99149512132852 5.98051418656204 6.09951348210895 5.98553323240527 6.04003561704575 5.95700979795283 0.829486604812332 1.56068151620783 1.31057120743369 1.04538676416017 0.8155462…
5.97780985947635 6.00086884617365 6.00742945486831 6.02803406479117 6.10839434940365 6.1144053447541 5.99452213408805 5.96249284979454 6.05825602713193 6.05729065500704 6.00778809765702 5.96569635378994 5.90054142405176 5.98698900464955 6.01029909300746 6.13677967948301 6.06659832940209 6.151135682443 5.98488522475854 0.826099045201226 1.5553037732827 1.31064594114373 1.04744751689499 0.831278636…
6.0038312456353 6.03260153175317 6.04370881740548 6.07263610025461 6.14185384071441 6.14820647023588 6.03867659607364 6.00159910816685 6.0792430937013 6.08059910816685 6.03236182299596 5.9820464231366 5.90405123626297 5.98645111090663 6.03536939428473 6.16118498934799 6.15940442841024 6.31938414645445 6.01780178246585 0.815454767550547 1.53510630076172 1.29936986539906 1.04501709517611 0.82614090…
NaN NaN 6.0770030011368 6.10000354679803 6.18400190981432 6.18700709359606 6.04800545661235 6.03000354679803 6.09200709359606 6.10900436528988 NaN 5.99000190981432 5.918 6 6.06500627510421 6.19300354679803 6.26301609700644 6.38501882531262 NaN NaN NaN 1.28691231906025 1.03159378961728 0.812780616597196 0.771949271542251 1.25210157893141 1.03033158514589 0.810042821068587 0.771241456915498 NaN 0.4…
6.05420468067077 6.08010772666883 6.08834472534025 6.1133124073396 6.1913770433409 6.21324777133831 6.06832318000649 6.04349554267661 6.11814004466948 6.12523699867142 6.09520468067077 5.99738781600778 5.91803231800065 6 6.08814004466948 6.20643090667531 6.32220468067077 6.45403231800065 6.06817236267013 0.82564791603289 1.54418297918633 1.29550792354197 1.04552406020755 0.815053681286941 0.76927…
6.073792159164 6.09107821663989 6.12072614590033 6.14266013263667 6.22644008842445 6.23648409726689 6.09870414147911 6.08944008842445 6.13135207073956 6.14750610168811 6.114792159164 6.03315403094856 5.92108801768489 6 6.10188017684889 6.24641808400322 6.34152810610933 6.45752810610933 6.08485817242767 0.823557727487941 1.54255442682476 1.30442100412781 1.04939088401125 0.816301858364148 0.768643…
6.10900425468728 6.13900204855313 6.15300267887717 6.17200409710627 6.24600520017334 6.25800409710627 6.13000472743031 6.10900567291637 6.14700803663153 6.17000346678223 6.15000362436324 6.04000252129616 5.92500189097212 6.00000110306707 6.14100409710627 6.26500677598344 6.36500740630748 6.48100992760365 6.12300362436324 0.820789516226299 1.53963977938659 1.30090983926737 1.04142960762328 0.81593…
6.13629919369478 6.15244363203019 6.17043331500623 6.19829919369478 6.2791960234552 6.28423729155103 6.16026824262291 6.14529919369478 6.19810317023958 6.19223729155103 6.17337141286249 6.05637141286249 5.93706190214375 6.00706190214375 6.16726824262291 6.30824760857499 6.41203095107187 6.544 6.14627855964686 0.817708548103407 1.53825712625977 1.29989907898108 1.03895671357881 0.814905674363177 0…
6.16601612791251 6.19533134605843 6.2129277689636 6.22810448686142 6.29881732027745 6.30759642290517 6.18670687159131 6.17457433316794 6.20872896132854 6.21559642290517 6.21001612791251 6.09250806395626 5.9434638844818 6.01308835894891 6.1939277689636 6.3329277689636 6.4153092563212 6.54413253842337 6.17388358948914 0.815618170798441 1.53881141774938 1.29992418396152 1.04001592977206 0.8149929633…
NaN 6.20999397366006 NaN 6.27697991220019 6.33498513502814 6.3339891525881 6.21798714380812 6.1999895543441 6.24098674205212 6.2419891525881 NaN 6.11499075961209 5.96399156312408 6.01699839297601 NaN 6.37398312624816 6.42899437541605 6.54999758946402 NaN NaN 1.4906397985355 NaN 1.01593989525019 0.794768312331563 0.751582989064612 1.27410532326695 1.01814936924309 0.795399184435328 0.7308391522948…
6.24448963157414 6.25328875708219 6.2614519676069 NaN NaN NaN 6.23753985019713 6.23336408501667 6.29607532793448 6.27741430363966 6.2824770769184 6.18087882590231 5.99240174898391 6.03025109311494 6.27943941295115 6.39420087449196 6.42903766396724 6.544 6.24428875708219 0.825967369149529 1.5380295908902 1.29530060651713 NaN NaN NaN 1.28622212433029 1.02213466773157 0.804747876962995 0.75310751028…
6.28344148881071 6.27657393545393 6.29779467985928 6.32657393545393 6.38437526548911 6.38757393545393 6.28064015877553 6.26272845653768 6.30297127538357 6.31086090318089 6.32050771213232 6.25143483863482 6.02466223321607 6.05050771213232 6.31444148881071 6.41028696772696 6.43206622332161 6.54406622332161 6.26779467985928 0.827917798124693 1.5413982267275 1.30382318373131 1.032588167543 0.81033752…
6.30298071478397 6.30197492921915 6.33296528661114 6.35197492921915 6.40098360756637 6.41297492921915 6.30897203643675 6.29496817939354 6.34595757252472 6.34896239382873 6.34297782200156 6.31493732304788 6.05397107217595 6.07297782200156 6.33398071478396 6.42298746460958 6.43499710721759 6.54699710721759 6.30296528661114 0.818968832628944 1.51786322904272 1.29599772372902 1.0329496432235 0.807572…
6.34520242752241 6.34529098956347 6.34624038268286 6.37132894472392 6.42729098956347 6.43637955160452 6.33536689988437 6.33136689988437 6.38154402396648 6.38941750676498 6.38216447236196 6.39770849632844 6.14967054116799 6.27763258600754 6.38315182064181 6.43316447236196 6.43803795516045 6.544 6.32940485504482 0.833256315577914 1.55331160873605 1.30104642153079 1.03627124974877 0.808747291727959 …
6.36203269068963 6.36865916426998 6.3662084678283 6.39765916426998 6.45061521998531 6.46657127570065 6.36472508069698 6.36083494140864 6.42459324784298 6.42279099712398 6.39612057925897 6.4540766349743 6.20316452354363 6.32570364360237 6.39596677426264 6.44628563785032 6.441 6.544 6.36183494140864 0.834745315942051 1.5577875504337 1.30596787234197 1.0381910179981 0.815832443512115 0.7597387028974…
6.40800149149665 NaN 6.42000087003971 6.42700211295359 6.47800261011914 6.4920029829933 6.39700372874163 6.39800335586746 6.45100609027799 6.45800534452966 6.44600111862249 6.50200609027799 6.25500857610574 6.26801031618516 6.43900273441053 6.45900074574832 6.441 6.54399962712584 6.39900261011914 0.809612427410798 NaN 1.29430075817746 1.01509230560524 0.793242327977688 0.737872929548004 1.2907411…
6.4202021610047 6.44010640052879 6.42718088089894 6.44407448037015 6.49915960079319 6.5162021610047 6.42724472121622 6.42542560211516 6.50027664137485 6.50134048169213 6.4552021610047 6.55138304190365 6.32480864401881 6.3521172055523 6.46117024084606 6.46506384031727 6.441 6.541 6.42021280105758 0.829220758001352 1.55761436242168 1.30045628587973 1.03366064170259 0.811997132134842 0.7614556408777…
6.43943926162403 6.45063692935484 6.44450515086763 6.45143926162403 6.51435140929922 6.53543926162403 6.45072478167965 6.46557104011124 6.52679067092325 6.53387852324805 6.47443926162403 6.58785656016685 6.40193275114572 6.45815238195773 6.47750515086763 6.47121963081201 6.44108785232481 6.5410658892436 6.44063692935484 0.836765580191546 1.55807161324082 1.30580047429844 1.03564303404305 0.814569…
6.45900268365098 6.4790034061724 6.46700402547647 6.47100268365098 6.53000309652036 6.55500154826018 6.4830034061724 6.49100412869381 6.56200381904178 6.57300371582443 6.49400258043363 6.62600361260709 6.48800990886516 6.55401135390799 6.50000237399894 6.48100237399894 6.44500103217345 6.54400041286938 6.46900278686832 0.838349866849625 1.56037020643469 1.31071997006697 1.03845031997377 0.8167604…
6.48543285464806 6.51246892586873 6.50636071220671 6.49739678342738 6.56024047480448 6.57031261724582 6.51631261724582 6.53146892586873 6.59948094960895 6.60952904456985 6.51939678342738 6.66146892586873 6.58523844524305 6.66577951355312 6.52346892586873 6.50408416618157 6.455 6.54807214244134 6.49651702082962 0.837048096497178 1.56229569328542 1.31041124296525 1.04149457055757 0.820886455301059 …
6.52130839507974 6.55155070549953 6.53663881837946 6.53022028219981 6.58030839507974 6.59622028219981 6.54248462083959 6.5703524515197 6.63944056439963 6.65359476193949 6.55237447973968 6.7003524515197 6.68858603183865 6.81327763675892 6.56217622575985 6.511 6.455 6.55384580246013 6.53959476193949 0.835602120607597 1.55515401281428 1.30868320069456 1.03671729469599 0.813001966302368 0.76052951375…
6.53500315917376 NaN 6.56500315917376 6.54000533110571 6.59400394896719 6.60600335662211 6.56400592345079 6.58600533110571 6.65900473876063 6.68000651579587 6.56900375151883 6.71600533110571 6.75901342648846 6.87001540097205 6.57000375151883 6.51100059234508 6.45499921020656 6.54699940765492 6.56600296172539 0.814829784781288 NaN 1.30038855862697 1.0268293622418 0.804209188487242 0.75961845595382…
6.55150863765302 6.58463579706628 6.58143234200507 6.56736876229844 6.61433061447446 6.62331789853314 6.59450863765302 6.61333061447447 6.6835976492423 6.71350863765302 6.58847048982905 6.74320345506121 6.82762308112495 6.94866122894893 6.589546785477 6.51411444347193 6.4510508637653 6.54403814782398 6.58138147823977 0.813818711676805 1.52157645669994 1.29312941941811 1.02362708495502 0.800123905…
6.59162732123632 6.63443263533539 6.61584363890401 6.59664895300308 6.64045426710216 6.6484975306357 6.63436774003508 6.63960568946955 6.7304975306357 6.75364895300308 6.62573548007016 6.75993016597109 6.87641100356862 7.00062732123631 6.63243263533539 6.52343263533539 6.45506489530031 6.54708652706708 6.61171384830339 0.819912261951249 1.55615001185024 1.29617831884594 1.02563200809653 0.8018614…
6.62000481428866 6.6540068511031 6.65400481428866 6.62600462912371 6.66100481428866 6.67100425879382 6.65100592527835 6.6670061104433 6.7530061104433 6.78300499945361 6.65900499945361 6.80200407362887 6.89500481428866 7.02900351813402 6.65200499945361 6.54300370329897 6.45800425879382 6.55100055549485 6.64400499945361 0.819109514867835 1.55207955930742 1.29564934821938 1.02120015553856 0.79650016…
6.64663600021464 6.69127600009315 6.68039600013364 6.65143200014579 6.68739600013364 6.69431200010529 6.68340800013769 6.70039600013364 6.78620400006885 6.81027600009315 6.68657600019439 6.82443200014579 6.92127600009315 7.04822800007695 6.67955200018629 6.56339600013364 6.48103600001215 6.55410800003645 6.67146800015794 0.81649492000166 1.54967047999004 1.2921021599906 1.02203003999664 0.7973522…
6.69943616541478 6.71471967293439 6.71406860526622 6.68778509774661 6.72080690601735 6.72065424812217 6.71756701503922 6.73358882330996 6.80378509774661 6.83341435714404 6.73458882330995 6.86034893233183 6.94447978195626 7.067501590227 6.72543616541478 6.59730849624435 6.48421808270739 6.56308723308296 6.71069786466365 0.816449004961115 1.5463842434562 1.28952409357061 1.02117423443599 0.79562633…
6.71900561988894 6.74700472070671 6.76200224795558 6.72300449591115 6.75700483310449 6.75000449591115 6.74300337193336 6.76000292234225 6.83900146117113 6.8520015735689 6.76100483310449 6.8760037091267 6.96600179836446 7.09000179836446 6.74500561988894 6.65600067438667 6.49400146117112 6.56700067438667 6.74200314713781 0.796222569413223 1.50800473307046 1.27670167135497 1.01957025177102 0.7838014…
6.76932953314928 6.78921546398222 6.78243092796445 6.76338023055686 6.80045627666824 6.79045627666824 6.77334220750118 6.78638023055686 6.85225348703791 6.86625348703791 6.80432953314928 6.90925348703791 6.98203802305569 7.10603802305569 6.79538023055686 6.66276046111373 6.50716476657464 6.57312674351896 6.77038023055686 0.819124740462191 1.55011405579261 1.2916575797716 1.02181570345835 0.797055…
6.79601433321295 6.80679382599275 6.8166394709386 6.79403638393497 6.83679382599275 6.82694818104689 6.80066152166062 6.8165292173285 6.87250716660648 6.88644101444041 6.83101433321295 6.92928665938627 6.98506615216606 7.10871334061373 6.82594818104689 6.72345534765337 6.52101433321295 6.58328665938627 6.8006394709386 0.822773175342953 1.55053165382852 1.29850425579422 1.0225568027184 0.798567254…
6.84090626564508 6.84192664267876 6.84494090660233 6.83990422794172 6.87192664267876 6.86891237875519 6.82993886889897 6.83995109511917 6.89495313282254 6.90595924593264 6.87590626564508 6.94197350985622 6.9879938868899 7.09602649014378 6.86791237875519 6.78786551157773 6.56590626564508 6.59597350985622 6.82894090660233 0.829994920995079 1.55503060618747 1.2995777585263 1.03569257251267 0.8103953…
6.87030496877301 6.86916519141871 6.8882922617408 6.86947016019172 6.91645745315951 6.91547016019172 6.86025414064417 6.87316519141871 6.92520331251534 6.93220331251534 6.9092922617408 6.95516519141871 6.98810165625767 7.09896187890337 6.89825414064417 6.85483866412577 6.62957181644939 6.75166076567485 6.86625414064417 0.83303778550161 1.55538246701258 1.30042379636219 1.03742847515614 0.81422644…
6.89470667061811 6.88290542172946 6.91199375555672 6.90694958864309 6.9531041728408 6.95308208938398 6.88050791950677 6.88659625333403 6.94166250370448 6.94872875407493 6.93279500444538 6.96830916839542 6.996 7.096 6.91879500444538 6.92147959160667 6.67567834271802 6.80459000889075 6.88679500444538 0.826511315891196 1.53583950659717 1.29532725859759 1.03748158845946 0.814130863511323 0.7464367057…
6.92600715085698 6.92300876556662 6.95600484412892 6.94900830422101 7.00200899623943 7.00100991893065 6.90300853489381 6.9130039214377 6.97100299874648 6.98100530547453 6.96800622816576 6.98200299874648 6.996 7.096 6.95400622816576 6.98701291767713 6.75001360969554 6.87501453238677 6.92200530547453 0.820374283594004 1.52210068245764 1.29742364924379 1.04508203222742 0.82214007150857 0.75869034600…
6.95719107803848 6.9612269051707 6.97735827132215 6.98532244418994 7.0414776950962 7.0444657527188 6.94020302041589 6.9302388475481 6.98432244418994 7.00428661705772 6.9952388475481 6.99511942377405 6.996 7.096 6.98120302041589 7.04363294600247 6.80983596641835 6.93748647777158 6.94532244418994 0.838971289028801 1.56837886199199 1.31328657527188 1.0539056445144 0.822616237893478 0.760275029727124…
6.97372570856712 6.98065973506102 7.00750579688012 7.01292362908543 7.08179168207323 7.08387964674803 6.95757177038622 6.95050579688012 7.01135185869921 7.02841783220531 7.01572570856712 7.00543982337401 6.9960659735061 7.0959340264939 6.99865973506102 7.09668172622972 6.88045141713425 6.89686924933956 6.97272570856712 0.841645765557933 1.5666537504622 1.31709953624959 1.05544102320896 0.83645224…
7.0060039728597 7.01000627293637 7.03000606383849 7.05400564564273 7.11700606383849 7.12300878211092 6.98300627293637 6.97300480925122 7.02700627293637 7.04700564564273 7.0480039728597 7.02500125458727 6.99900062729364 7.09299916360848 7.02800418195758 7.12700961850243 6.94501526414517 6.98002383715821 7.00500480925122 0.845460273918222 1.56771052483568 1.31530114585638 1.06616036801227 0.8401105…
7.02527989103222 7.040196960356 7.05923842569411 7.08126952469769 7.14640428704653 7.16534208903937 7.01323842569411 6.99631099003579 7.05720732669053 7.07420732669053 7.06726952469769 7.03110366334526 7.00210366334526 7.08909329701074 7.04826952469769 7.17334208903937 7.01878784142401 7.09481894042759 7.02830062370127 0.846777982077585 1.57022362821708 1.32079907405553 1.06796550820857 0.8427792…
7.05248265209481 7.05992142672646 7.08300918165278 7.10800918165279 7.18572397814221 7.1989872429212 7.03665816194747 7.02657040702114 7.07781173306854 7.09450459082639 7.09357040702114 7.0413729584369 7.012 7.09815357112108 7.07457040702114 7.20672397814222 7.09540407882127 7.1751061182319 7.05763622321589 0.847266643404485 1.5697117568205 1.32245019421755 1.07198311289942 0.853801740513262 0.78…
7.07400397707795 7.10100466874369 7.12800172916433 7.15300276666293 7.21800449582725 7.24300501457655 7.06600570624228 7.05200466874369 7.11400224791363 7.11700397707796 7.11900345832866 7.05800172916433 7.012 7.10500553332585 7.10000397707795 7.23900397707795 7.1580226520527 7.26902559163206 7.08600397707796 0.835081244998316 1.5314574457816 1.31488076947813 1.05741135393567 0.837831933205719 0.…
7.09729582494217 7.12818204611826 7.13832995858934 7.169261691295 7.24436409223652 7.27236409223652 7.09934133647173 7.07937547011891 7.127261691295 7.14030720282456 7.13929582494217 7.06810240094152 7.01192035482326 7.13679519811696 7.12330720282456 7.26234133647173 7.28993298635607 7.41775094023781 7.10934133647173 0.842271011472911 1.57446027865395 1.31936174429187 1.06528858355781 0.849077015…
7.12356323768804 7.14445492274804 7.16758490067604 7.19271487860405 7.27669321561605 7.30456323768804 7.12949824872404 7.11249824872404 7.15080153055606 7.16764988964005 7.16562822665205 7.07730328183202 NaN 7.11884835908399 7.15049824872404 7.29243325976003 7.3722781162921 7.48466805007613 7.13949824872404 0.84123134392326 1.56961792198916 1.32162066812656 1.06934037880395 0.854713048413546 0.78…
7.1490010024484 7.1650013669751 7.19400078980783 7.22500060754449 7.30800091131673 7.33000075943061 7.15200121508897 7.1350011239573 7.18700060754449 7.19700078980783 7.19400078980783 7.09100057716726 NaN 7.11200352375803 7.17300109358008 7.31200103282563 7.43000182263346 7.56000179225624 7.1620010024484 0.82955005953936 1.54604053433538 1.29907026458562 1.06168019897082 0.846270243929112 0.78488…
7.18245242696126 7.21025134831181 7.22037702246772 7.24545242696126 7.33827648314299 7.35528905055858 7.19228905055858 7.17241472471449 7.20745242696126 7.22337702246772 7.22045242696126 7.11023878089622 NaN 7.22808797190913 7.20950269662362 7.34656553370158 7.49008797190913 7.61912567415591 7.1954021572989 0.831453320955686 1.56358023303426 1.30770685764126 1.06818613971959 0.854243446629842 0.7…
7.2184081690575 7.23060151229527 7.25068744262316 7.28155854713132 7.36083782069698 7.3784940993854 7.21570892520514 7.20562299487724 7.24370892520514 7.25355854713132 7.25655854713132 7.12945113422145 NaN 7.23302360245841 7.24927927356566 7.39155854713132 7.4974940993854 7.62917186065579 7.2274940993854 0.826718578176143 1.55881821562474 1.30175698960035 1.06450240264337 0.849279906690415 0.7799…
7.23700835988833 7.25800641572825 7.28200388832015 7.30700524923221 7.3990025274081 7.40100447156818 7.24800447156818 7.23400583248023 7.27600583248023 7.27900719339229 7.28200777664031 7.1500050548162 NaN 7.14299611167985 7.26200972080039 7.41700835988833 7.52000466598418 7.63700194416008 7.25000447156818 0.813900736836669 1.52002683566683 1.29251123259749 1.0536810129074 0.82559276070731 0.7761…
7.28045888663321 7.29121669646568 7.30240789922952 7.33442064608044 7.41229317757121 7.42425493701845 7.27145888663321 7.26445888663321 7.30661184884427 7.31653536773874 7.32242064608044 7.1766245956952 7.08079605038524 7.12303824055277 7.31247163348413 7.46036965867675 7.544 7.64703824055277 7.27340789922952 0.817738183096487 1.55517706822429 1.29890493892748 1.05889050987404 0.839650294513891 0…
7.31677526760234 7.30886386961404 7.3346423645848 7.36775311709942 7.43544301005848 7.44444301005848 7.30766451508772 7.30081956860819 7.35488602011696 7.35886386961404 7.35575311709942 7.22579741810527 7.06528795653801 7.12573419396491 7.34984171911112 7.48937655854971 7.5440886020117 7.6500886020117 7.30573096659649 0.821567683717895 1.55501645150877 1.30315069678877 1.05883098725193 0.82876687…
7.35100481222012 7.34700262484734 7.36300422892071 7.4010033539716 7.45500349979645 7.46400349979645 7.33700510386983 7.33700510386983 7.39400422892071 7.39700627046865 7.38900524969468 7.26101283258699 7.07800962444025 7.11402245702724 7.38700481222012 7.50600379144616 7.54800043747456 7.654 7.33800408309586 0.825880100619148 1.5579504447658 1.30274053663546 1.05445983084317 0.825980046663953 0.…
7.38447281886676 7.36546003997847 7.39225557776582 7.42438336664873 7.47930669331898 7.48829391443069 7.37246003997847 7.37249837664334 7.42363894441454 7.44051115553163 7.42538336664873 7.35013732105789 7.14466450219112 7.26866450219112 7.42047281886676 7.53212778888291 7.55107667332975 7.654 7.3664217033136 0.826644756496502 1.56104447053125 1.30651954753979 1.05337041167448 0.826298849900054 0…
7.42156232185042 7.40162720514085 7.41277859948519 7.45434604421564 7.50349743855999 7.5115839496139 7.40856232185042 7.41156232185042 7.47364883290433 7.48086511053911 7.45556232185042 7.43910301593736 7.19742743238952 7.32147068791648 7.45756232185042 7.54221627763478 7.557 7.654 7.39956232185042 0.832204154920493 1.56379569756357 1.3140445476094 1.05876090497691 0.826199402395896 0.75827705184…
7.44698604237743 7.42998443188252 7.44798067406106 7.4699914106938 7.52598765287234 7.53798550554579 7.43398604237743 7.43698604237743 7.50298389505088 7.51997852673451 7.48098604237743 7.4889726215865 7.26196456911194 7.38796349544867 7.48298604237743 7.55199463168363 7.557 7.654 7.42498604237743 0.82244535757974 1.532856985353 1.30656410676203 1.05654121860782 0.825720263047502 0.75362255531859…
7.47332860510803 7.45048682238226 7.4642799228698 7.4971947289529 7.55625558175069 7.56932860510803 7.46732860510802 7.47036511678669 7.54643814014403 7.5604746518227 7.50824341119113 7.54968155133516 7.33451116350137 NaN 7.51335294622714 7.56615821727423 7.55704868223823 7.654 7.45135294622714 0.827412760663597 1.54710442683545 1.3084851939169 1.05680598371535 0.817869352048308 0.757218600814958…
7.50049601117168 7.49034505124986 7.48743131406233 7.51336661695298 7.57743131406233 7.59658227398414 7.49464697109349 7.50077636531219 7.58271166820284 7.59979793101531 7.52856070828103 7.60543131406233 NaN NaN 7.54249601117168 7.57928035414051 7.56106469710935 7.65371964585949 7.48049601117168 0.839087556754653 1.57509127026952 1.31546965722107 1.0565160147242 0.824441335131979 0.75969160689290…
7.52300481582359 7.50600611239148 7.50700426015164 7.53000388970367 7.59700500104758 7.62300426015164 7.52400481582359 7.53600629761547 7.61500740895938 7.63600722373539 7.55400426015164 7.62501148388703 7.41001407702281 7.42901444747078 7.56500500104758 7.5920024079118 7.564 7.641 7.50300500104758 0.843060483434599 1.57651042231068 1.31863178000249 1.05815041490172 0.830400331550932 0.7665701426…
7.54924636639893 7.53920941143909 7.53024636639893 7.55119709311914 7.62424636639893 7.64628332135877 7.55028332135877 7.57035723127845 7.6553695495984 7.67544345951807 7.57728332135877 7.68749273279786 7.48694851063588 7.50846588007363 7.59224636639893 7.60511086487952 7.56404927327979 7.641 7.53027100303882 0.845661130809638 1.57879295639679 1.32825860066312 1.06038692042001 0.832223629013454 0…
7.56964126558385 7.55686239164725 7.55101717989163 7.56759704037118 7.6446633781902 7.66953070255216 7.57364126558385 7.5996633781902 7.68586239164725 7.71195084207261 7.60064126558385 7.72779605382823 7.56483534632621 7.62812281020862 7.61257492776484 7.61426535127608 7.568 7.641 7.55272971600921 0.844666074134597 1.57825804891268 1.32931172814234 1.06003761863265 0.834680078221213 0.76909299711…
7.59800504257329 7.59500832024593 7.59600327767264 7.59400504257329 7.67400403405863 7.69300579895928 7.60200680747394 7.62900579895928 7.72400605108795 7.75400832024593 7.62900504257329 7.76300932876059 7.64602168306515 7.72202319583714 7.63800655534528 7.62600327767264 7.56800151277199 7.64100151277199 7.58500579895929 0.832112264115408 1.54412861271518 1.30993355501417 1.05551082698202 0.82407…
7.61820449194072 7.62812780746295 7.60921727268702 7.6142556149259 7.69014058820925 7.71617893044813 7.62920449194072 7.6522556149259 7.74824283417961 7.78730673791108 7.64920449194072 7.80020449194072 7.73321417089803 7.81548256657023 7.66416614970184 7.63907668447777 7.57405112298518 7.647 7.6082556149259 0.841106103740332 1.57827373743432 1.32410706790016 1.05874590642528 0.830325147052311 0.7…
7.63471882044875 7.63884951507579 7.62700199214068 7.63493664482716 7.70171882044875 7.73056634338386 7.64571882044875 7.67265347313523 7.76780595020011 7.81165347313523 7.66580595020011 7.81708912189204 7.82909111403272 7.93206933159488 7.67765347313523 7.64543564875682 7.57806534731352 7.64708712975136 7.62887129751363 0.842263305897393 1.57771702883323 1.32997853368248 1.05519492896398 0.83291…
7.66700572895308 7.67700498169833 7.67200572895308 7.67700498169833 7.73400498169833 7.75600523078325 7.678005978038 7.70200647620783 7.80400498169833 7.84100572895308 7.70200473261342 7.86600572895308 7.92301469601009 8.02501967770842 7.70700572895308 7.66500249084917 7.581 7.65100074725475 7.66800473261342 0.838369250254401 1.5744389463708 1.32632001992679 1.04867858021597 0.827418605124467 0.7…
7.69038262771446 7.69725508514297 7.69553567880025 7.69751017028595 7.7544719075145 7.77733161068587 7.70242089048591 7.72825508514297 7.82425508514297 7.86425508514297 7.72142089048591 7.88920406811438 7.9824974160288 8.10439538197161 7.73034436494302 7.67516580534293 7.58103826277145 7.654 7.68742089048591 0.835168558600198 1.56994879281359 1.32608267408214 1.04281024083735 0.821643736166205 0.…
7.72050166656377 7.71778521723025 7.73758891292269 7.73750166656377 7.79143623179458 7.80358891292269 7.73550166656377 7.74856710133296 7.84441442020486 7.88434898543567 7.75450166656377 7.90565434769188 8.02143623179458 8.1351526811281 7.75750166656377 7.68828355066648 7.58408724635892 7.654 7.72058891292269 0.820170272500631 1.54950359569861 1.3014233746575 1.02962681305234 0.80793478334671 0.7…
7.74300347292846 7.75300520939269 7.76400387365098 7.76000440794766 7.81100347292846 7.83000347292846 7.75800267148343 7.77400267148343 7.86300173646423 7.9000018700384 7.77700400722515 7.93500293863177 8.04100253790926 8.14200160289006 7.78000347292846 7.70100267148343 7.588 7.6540009350192 7.74700387365098 0.812110979098678 1.53935298538274 1.29709174982165 1.0276899839711 0.805009885126212 0.7…
7.76943350966303 7.79224083870168 7.79339738385778 7.79348167740337 7.83748167740336 7.85636125805252 7.77834921611744 7.79427696450693 7.87628900644202 7.91410837741576 7.80746963546828 7.95731309031219 8.06012041935084 8.15410837741576 7.80639738385778 7.72120471289643 7.58807225161051 7.66103612580525 7.77636125805252 0.819440963354807 1.5616786857749 1.3101966230643 1.02761118341799 0.8041890…
7.80563236746993 7.81256695014546 7.82658875592028 7.83358875592028 7.87765417324476 7.88671959056924 7.80743611549651 7.81743611549651 7.90013083464895 7.92315264042378 7.84665417324476 7.98350153282098 8.07056695014546 8.16321805774825 7.83956695014546 7.73856695014546 7.59421805774825 7.66419625197343 7.80650153282098 0.819502773437888 1.5599358875592 1.31068156052347 1.03095271212505 0.807361…
7.83399982979523 7.83799984740262 7.85299984153349 7.85999984153349 7.9069998239261 7.91899980631871 7.8269998826174 7.8369998826174 7.90599996478522 7.92999995891609 7.8759998239261 8.00599986501001 8.09599984740262 8.1729999413087 7.86499984740262 7.76399984740262 7.6039999413087 7.67299994717783 7.82899986501001 0.818730004636613 1.56019999841534 1.30806001572927 1.02928001003621 0.80607000774…
7.87134256355213 7.86827168833445 7.88634256355213 7.90038981369726 7.95050793906006 7.95947250145122 7.85028350087073 7.85718900058049 7.9191181253628 7.93710631282652 7.91237800116098 8.03627168833445 8.099 8.173 7.90131893847957 7.80074418978567 7.61846068891494 7.67996456239116 7.85930712594329 0.82170087137553 1.56107429701105 1.3100868551132 1.03305043568777 0.810060044497991 0.737212842693…
7.90073103952135 7.89135444340429 7.91601902478734 7.93408548292564 7.99401902478734 8.00001902478734 7.87450951239367 7.87359812324474 7.92928798526599 7.94628798526599 7.94466458138305 8.05944305425536 8.0990664581383 8.1730664581383 7.92879749765966 7.86386395579796 7.6574873596809 7.67981339452156 7.88557597053197 0.824883409027635 1.56442976561113 1.31292632015955 1.03472522024095 0.81337034…
7.93300646870174 7.90701144462615 7.96100646870174 7.9820084590715 8.03900970305261 8.04501094703371 7.89700323435087 7.90000223916599 7.94200248796221 7.95900223916599 7.97401044944127 8.07900323435087 8.10200074638866 8.176 7.96400398073953 7.90201542536569 7.67901393258836 7.80401268860726 7.91100821027528 0.814444525603255 1.54897684438403 1.30217382150995 1.03319365979241 0.811623988203418 0…
7.95922065321821 7.95310451994547 7.98738323980004 8.01633678649095 8.07856905303642 8.08948775974551 7.91015097325456 7.90916258658183 7.95215097325456 7.96815097325456 8.01619742656366 8.09215097325456 8.1050464533091 8.176 7.98018581323638 7.96438323980004 7.73534839981822 7.85534839981822 7.94423226654548 0.832678427574733 1.57650311052128 1.31758644077055 1.04798559022201 0.827673691187639 0…
7.97835255695696 7.96244069619619 8.02079325315315 8.04572714872372 8.12788139239239 8.1321237753003 7.92328645252753 7.9232203480981 7.96526441771772 7.98135255695695 8.03348476581581 8.10528645252753 8.10906610442943 8.176 7.99637459176676 7.99821191453953 7.76607970568067 7.88601360125125 7.96457290505505 0.836747116456457 1.57833713009685 1.32232125139339 1.05540771756131 0.830178291385383 0.…
7.99399741859783 7.98199677324729 NaN 8.07799467585802 8.16699354649457 8.18199177178058 7.93599790261074 7.93299838662364 7.97699806394837 7.99699741859783 NaN 8.11799790261074 8.11199951598709 8.176 8.01299725726019 8.05199112643004 7.81399209445585 7.93099257846876 7.98999580522147 0.834400387210326 1.57244097286594 NaN 1.06151899163978 0.851846424757994 0.79687715723086 1.31930948533294 1.059…
