# Supplementary material for: Quantifying Spatiotemporal Gait Parameters with HoloLens in Healthy Adults and People with Parkinson’s Disease: Test-Retest Reliability, Concurrent Validity, and Face Validity
Source: Sensors (Basel). 2020 Jun 5;20(11):3216. doi: 10.3390/s20113216 (PMC7313704; doi:10.3390/s20113216)
Supplement: Supplementary file 1 [file sensors-20-03216-s001.zip › Data/HYA_02_CWS1.csv]

IWW_x_SpineBase IWW_x_AnkleLeft IWW_x_AnkleRight IWW_x_SpineShoulder IWW_y_SpineBase IWW_y_AnkleLeft IWW_y_AnkleRight IWW_y_SpineShoulder IWW_z_SpineBase IWW_z_AnkleLeft IWW_z_AnkleRight IWW_z_SpineShoulder HoloLens_x_position HoloLens_y_position HoloLens_z_position
-0.214 -0.261 -0.27 -0.243 0.845310781304389 0.137075877226985 0.125870195326097 1.36412195326097 1.417 1.288 1.469 1.394 -0.230948406794003 0.048 1.40629400473902
-0.214 -0.261 -0.27 -0.243 0.845389005612595 0.13466070171112 0.125889751403149 1.36431751403149 1.417 1.288 1.469 1.394 -0.230948406794003 0.048 1.40629400473902
-0.214 -0.261 -0.267002686776506 -0.243 0.84533005373553 0.135179507424307 0.11610876784733 1.36428003582369 1.417 1.288 1.46800089559217 1.394 -0.230809412471968 0.048 1.40600699910233
-0.214 -0.261 -0.26799041177966 -0.243 0.845400862939831 0.137014698227966 0.118530518791527 1.36439124646864 1.417 1.288 1.47196164711864 1.394 -0.230208715271497 0.048 1.40476663561154
-0.214 -0.261 -0.267009820620444 -0.243 0.84548911614416 0.137495187895982 0.120628983872249 1.36451872331934 1.417 1.288 1.46803928248178 1.394 -0.229553074281618 0.048 1.40369192518213
-0.214 -0.261 -0.267 -0.243 0.845519996818471 0.134840282095567 0.120759988334394 1.36489995970063 1.417 1.288 1.468 1.394 -0.228646615644917 0.048 1.40316339600746
-0.211 -0.261 -0.267029335813887 -0.242970664186113 0.845440684502324 0.135354009227898 0.122038996316259 1.36469706641861 1.416 1.288 1.46800977860463 1.39399022139537 -0.227965647662789 0.048 1.40208174311787
-0.211 -0.261 -0.269963797545661 -0.240036202454339 0.845509155276065 0.13575505233124 0.122938897914003 1.36440362024543 1.416 1.288 1.46898793251522 1.39301206748478 -0.225769446869047 0.0478020833333224 1.4011091629704
-0.211 -0.260000431135252 -0.27 -0.241999137729496 0.845679926707007 0.129842552320692 0.12283005173623 1.36474984910266 1.416 1.3129892216187 1.469 1.39000129340576 -0.223240541431246 0.047 1.39916203399713
-0.211 -0.258009873240319 -0.267029619720956 -0.241970380279044 0.845551480986048 0.133094696477506 0.123282764507289 1.36470535957705 1.416 1.30197038027904 1.46800987324032 1.38998025351936 -0.220837827032864 0.047 1.39720563859786
-0.211 -0.258989847467027 -0.26996954240108 -0.23903045759892 0.845698477120054 0.131575736426109 0.123557157290767 1.3642447716905 1.416 1.29903045759892 1.46898984746703 1.38802030506595 -0.217365343161083 0.04677777777779 1.39392891500741
-0.209999981816529 -0.258000006061157 -0.27 -0.235999987877686 0.843689998181653 0.132370004182198 0.123649999939388 1.3623100047277 1.41199998787769 1.29399998181653 1.469 1.38699996969421 -0.213764838145349 0.046 1.39137712761902
-0.206970378107541 -0.259 -0.27 -0.233980252071694 0.843388123946811 0.133062863449604 0.123641481094623 1.36309473950279 1.40999012603585 1.291 1.469 1.38196050414339 -0.20954729118637 0.0458000000000104 1.38806018312244
-0.204036355474401 -0.259 -0.27 -0.232024236982934 0.843202302513379 0.133346485637475 0.12378818222628 1.3635641831241 1.40901211849147 1.291 1.469 1.37804847396587 -0.204357113582999 0.045 1.38522784165423
-0.201001065832625 -0.256001065832625 -0.27 -0.227001776387708 0.843140021316653 0.132940145663792 0.123570078161059 1.36401984012511 1.40800035527754 1.29000035527754 1.469 1.37500106583262 -0.198306282287659 0.0447745098039328 1.3820102931746
-0.195962341685352 -0.258 -0.269971756264014 -0.220962341685352 0.842209832255045 0.133556098929512 0.123328514214032 1.36231851421403 1.40194351252803 1.287 1.46899058542134 1.37294351252803 -0.191043498875537 0.0437878787878871 1.37821783301648
-0.192041234364525 -0.258 -0.267030925773394 -0.217041234364525 0.841151133278422 0.135232372309166 0.12213257648118 1.36112257648118 1.39606185154679 1.287 1.46801030859113 1.36706185154679 -0.182556538615634 0.043 1.37335832177533
-0.181003267399356 -0.258999702963695 -0.267 -0.208002673326746 0.841060023762904 0.136689572267721 0.120060611894789 1.36082008614053 1.38700267332675 1.28400089110892 1.468 1.36300118814522 -0.172377578902264 0.0425185185185223 1.36875080658336
-0.177938171924727 -0.259 -0.260867511267271 -0.203920506760363 0.840210794932396 0.137805495383087 0.119870629878037 1.36049178569857 1.38593817192473 1.284 1.46500883258218 1.35696466967127 -0.162496589753736 0.0402499999999645 1.36431543513018
-0.171087415649959 -0.259 -0.246187319249912 -0.195112391549947 0.840298876084501 0.137306368854497 0.124372555430027 1.35958161379349 1.37908741564996 1.284 1.46598751205001 1.35304995179998 -0.150014971156254 0.0357428571429076 1.35911862160728
-0.162007187036008 -0.256002395678669 -0.237007187036008 -0.183009582714677 0.838601357551246 0.146302804978396 0.123270926329085 1.35589293869917 1.37500319423823 1.28200159711911 1.46100399279778 1.34700479135734 -0.136994067425353 0.0306458333333197 1.35478204849203
-0.1529089642156 -0.255989884912845 -0.217595396513779 -0.170931983416772 0.831204147185734 0.147257875831697 0.122372874033255 1.35238678278742 1.36595953965138 1.28195953965138 1.44884827369267 1.342015686545 -0.121718794245615 0.028363636363679 1.35079503174614
-0.144088521958356 -0.255009835773151 -0.178393430926028 -0.158127865050959 0.831605967333008 0.147052065512362 0.12555803373726 1.35174049268055 1.3620393430926 1.2780393430926 1.43414753659726 1.33902950731945 -0.105663690044995 0.026 1.34772421617716
-0.13100063029539 -0.255 -0.139001890886171 -0.14500063029539 0.833239920970655 0.145690065938595 0.125250016484649 1.35457986375923 1.35900014545278 1.278 1.42300053332687 1.33700009696852 -0.0887728896121134 0.0258817204301126 1.34587695501321
-0.118833191523741 -0.257970563210072 -0.0873622028848933 -0.131725256627339 0.834126851567165 0.138203238046892 0.116877124389611 1.35490230389174 1.35399018773669 1.27899018773669 1.41692150189353 1.33398037547338 -0.0684226319573318 0.0248124999999911 1.34466446118399
-0.102207209612302 -0.255036566402171 -0.023792272047038 -0.104341286420263 0.83281633299297 0.138525977695761 0.124564196026312 1.34915167014826 1.35301218880072 1.27801218880072 1.40909751040579 1.33202437760145 -0.0464003571985447 0.0235416666666892 1.34387204628396
-0.0859997727382915 -0.254999863642975 0.0490008938960535 -0.0909997121351692 0.830279936366722 0.140720241957966 0.138619802282314 1.3485199766678 1.34900001515078 1.27799993939688 1.4009999242461 1.33000003030156 -0.0232274124768797 0.0207619047619072 1.34389223181817
-0.0707557488591303 -0.246 0.108732753422609 -0.071765518904765 0.826025483145358 0.156733379002618 0.125531408319743 1.346945316338 1.34999022995437 1.274 1.39598045990873 1.33199022995437 0.000576297349939914 0.0153030303031439 1.34481130630663
-0.0462497649872407 -0.246 0.182250705038278 -0.0482397743877511 0.820555747545152 0.161085641738266 0.121659462867984 1.34346546662819 1.34900999059949 1.274 1.39401998119898 1.33100999059949 0.0265390361788951 0.00710752688180119 1.34630258405644
-0.0290004121911597 -0.239000169725772 0.250998351235361 -0.0240005819169314 0.816680092621778 0.157360091409451 0.133249718012754 1.33661016536139 1.34800002424654 1.274 1.39200004849308 1.33499990301384 0.0545409652474769 -0.00141666666647908 1.34959786614373
0.000267967219688237 -0.227980859484308 0.301296677993226 0.00817226464122815 0.809191765900456 0.164812445012996 0.126496132320614 1.33040444925045 1.34898085948431 1.27298085948431 1.39096171896862 1.33402871077354 0.0792836344618739 -0.00969999999993634 1.35281381608889
0.0276562767162466 -0.226024551663125 0.331619449221559 0.0257790350318728 0.804261870191076 0.170172728443037 0.135299517515936 1.32983711998231 1.34702455166313 1.27102455166313 1.38704910332625 1.33696317250531 0.111436450925964 -0.0171875000000657 1.35717141743289
0.0600011636822057 -0.21999966059269 0.339000581841103 0.0600018424968256 0.799319754172134 0.167190099397855 0.143450270556113 1.32574973865637 1.34700029092055 1.276 1.38799980605297 1.33900019394703 0.144034525646984 -0.0226764705882196 1.36264027270004
0.0844052647457921 -0.212950577470025 0.351187805613904 0.0982866506738529 0.794220247636955 0.169160034346501 0.148931154940051 1.32036454687276 1.35302965351798 1.27601976901199 1.38401976901199 1.34308896055395 0.177270373294619 -0.025 1.3691998092201
0.124582200050393 -0.208050951213367 0.369806385389207 0.126704482962473 0.791270672630447 0.161232439063227 0.139131902426733 1.32081531248837 1.35596942927198 1.27797961951465 1.38597961951465 1.35190828781594 0.213931505749211 -0.0240196078431677 1.37627915999978
0.157996298923323 -0.192001794461419 0.382998542000097 0.168995289538775 0.795139562600029 0.165889468390805 0.136640268047674 1.3241796231631 1.36599887846161 1.27400044861535 1.38400022430768 1.35799932707697 0.251664333319829 -0.0166875000000426 1.38342595872468
0.208384098095639 -0.181471865118497 0.395028807357173 0.208288073571729 0.802309727253872 0.140999638741069 0.125483182258802 1.32752313033868 1.37206721716674 1.27996159019044 1.38599039754761 1.36503840980956 0.291985415574942 0.00111428571420256 1.39096119764406
0.2475099100797 -0.127673873640413 0.397963243255977 0.237632432559775 0.808393791017393 0.175596637987974 0.124788699096085 1.3380284108564 1.37891423426395 1.27604900899203 1.38501225224801 1.36895099100797 0.329927926203538 0.0157499999999432 1.39860134479184
0.269001909015705 -0.0799966728583419 0.399000163629918 0.279001418125953 0.814170228536451 0.199750974143443 0.125840022362755 1.34601016853882 1.37300049088975 1.26899961819686 1.38799989091339 1.37200010908661 0.366634377602863 0.0247523809523879 1.40796526668185
0.304373071632675 -0.0272261216927697 0.402019635349088 0.305451613029028 0.818441486698716 0.209788354762587 0.126258541376853 1.34916528753572 1.38211781209453 1.26616281546676 1.38602945302363 1.37407854139635 0.397819351663033 0.0242121212121129 1.41608124328997
0.341624358028564 0.0354837676482121 0.403980229369924 0.350545275508261 0.826577951885186 0.211119643136094 0.127111399775917 1.355684262655 1.39388137621955 1.26710618667321 1.38897034405489 1.3819209174797 0.428861365696775 0.02477777777779 1.42300402026908
0.363998399980606 0.104648548233999 0.404 0.369998618165069 0.831179671268743 0.202992652586775 0.128729882907672 1.35878977890641 1.39699978181554 1.2700037169654 1.389 1.38599970908738 0.45876781718872 0.0235208333333517 1.42775394079548
0.395274320596895 0.176783773133987 0.407039188656699 0.401293914925245 0.834749195549241 0.184655196437437 0.129397165714931 1.36036076998805 1.40105878298505 1.27302939149252 1.38801959432835 1.3910391886567 0.488526995818459 0.0222647058823293 1.42907163938783
0.422648893725481 0.254996839215661 0.410949841960783 0.430623814705873 0.837662632260783 0.156234523550009 0.128116426757844 1.36243341623921 1.40692476294117 1.27596238147059 1.38997492098039 1.39494984196078 0.517131580999886 0.0232450980392146 1.4292524838325
0.451999471227482 0.359753489839475 0.422999781197579 0.460999452993946 0.842309915943403 0.122512780997395 0.132729915578732 1.36671992232514 1.40799998176647 1.28311174923686 1.38400010940121 1.39599998176646 0.547158296864292 0.0235353535353741 1.42773401586323
0.475394021661254 0.48207519736644 0.427445872609412 0.491288308532625 0.845327971231867 0.0937001756096591 0.147538522875005 1.36568163905255 1.40502883085326 1.29282833061114 1.40460826805121 1.40100961028442 0.57764540697456 0.0207878787879205 1.42462676908337
0.51559210999827 0.603974405458183 0.429772732470989 0.520701543901173 0.847161396236507 0.0811440702713809 0.162659436490497 1.36482865522687 1.40797015439012 1.30157210826715 1.43356793350847 1.40199005146337 0.606920746451398 0.0154848484848451 1.42194054526574
0.536995354883281 0.70746355777633 0.443029640268587 0.549993585315008 0.848539699173393 0.0961918278671374 0.164827250533295 1.36324034948973 1.40600044239207 1.30580306487861 1.43498363149347 1.40299977880397 0.63614558502606 0.00912612612615093 1.41930943885957
0.575329295413352 0.774555097982508 0.472225802569156 0.588263436330682 0.841531613563244 0.150190811281506 0.152574623060604 1.35778603553022 1.41098118311924 1.30198118311924 1.3988965071558 1.40798118311924 0.664528473396239 0.00144827586205923 1.41757603799102
0.609573826807337 0.83228159376094 0.495707766953603 0.61565906144587 0.837539679617888 0.202271851455845 0.156175190932886 1.35425395672073 1.40902435275387 1.30002435275387 1.38813394014627 1.40602435275387 0.699274620249294 -0.00847058823510058 1.41600418418905
0.661000751565256 0.968000242440405 0.510000509124851 0.656000800053337 0.83056992848008 0.132560457969925 0.162680175041972 1.3461999406021 1.41099992726788 1.33000014546424 1.38099995151192 1.402 0.731193484380045 -0.017228571428567 1.4144478389394
0.692395813166956 0.978346336521087 0.531296859875217 0.689385917837782 0.827594173190856 0.151284846956088 0.169976490894514 1.34370141393376 1.4080395813167 1.33613853460843 1.37911874395009 1.40200989532917 0.764430314785322 -0.0251666666665993 1.41312920161919
0.731624075562078 1.01267106611682 0.560718056671558 0.727633473673026 0.825034529069574 0.134916854471723 0.177557352602372 1.33888614472476 1.41196240755621 1.34986842644673 1.39088722266862 1.40299060188905 0.800386462663411 -0.0301397849462359 1.41164496113493
0.776001842977136 1.02700494693863 0.586005334933813 0.772003103961492 0.817509809882359 0.12405833550065 0.179900399635042 1.33643007856903 1.39099796302527 1.35799932100842 1.38999786602647 1.39699932100842 0.843221192993095 -0.0312020202020041 1.40870430579206
0.795518411909618 1.07809148445464 0.641315113121532 0.804437092394384 0.815517980440877 0.106738377463472 0.18417338893561 1.33723054660635 1.37002032987881 1.35104065975762 1.36796950518179 1.38997967012119 0.882934328611136 -0.0318000000000104 1.40441470554996
0.845399284650363 1.08689399140889 0.671634859297279 0.846493514509129 0.812437103006889 0.0911872818442987 0.198932258928901 1.33632095422108 1.37197644253531 1.35495288507062 1.36503533619704 1.38802355746469 0.922434941836279 -0.0269540229889974 1.40006487281509
0.871027788637845 1.087 0.70201310784804 0.883021496870785 0.814244650664485 0.0917210119258687 0.198043297934567 1.34245500195481 1.3640073403949 1.355 1.37700786470882 1.38300157294176 0.96684840060951 -0.00403603603599396 1.39489842198175
0.918082835648224 1.08449920775389 0.739565012940904 0.915572424692012 0.82281579702086 0.118177351098778 0.190256303779939 1.3390545044303 1.37554322831706 1.33651963354327 1.38923811079521 1.37297035162358 1.0029367127127 0.0137499999996092 1.39098622029953
0.965396308365138 1.08499306063828 0.783769588490336 0.968326179778163 0.818093925484513 0.118525944659004 0.180535067851052 1.3432522256533 1.38389443963463 1.33600605302002 1.399148682202 1.37201299238173 1.03939509307884 0.032749999999865 1.38762616474571
0.998456540267715 1.08849891556933 0.835414381600265 0.992479793654018 0.831380080985255 0.124384499961209 0.169668782724077 1.3523305879607 1.39449351541583 1.336 1.40707897850211 1.37100030983734 1.07240201537706 0.042525252525203 1.38821081117783
1.03340075002027 1.09045982001828 0.89528693937462 1.03811877202133 0.836268194357183 0.126661602576441 0.158446640975186 1.34913419114314 1.40392876868054 1.33500283197187 1.41336839926847 1.35698237544043 1.10265070485346 0.044264705882349 1.3928330757216
1.07752727858534 1.09198490735165 0.964174808917331 1.07600733662107 0.833675081634117 0.127596724999939 0.147657835180551 1.36444848341089 1.39856532884942 1.33548697780616 1.41835634407401 1.37054920097382 1.1324815061704 0.0454901960784293 1.39803675808082
1.10796590268915 1.08949950033095 1.04286553733233 1.10447313912646 0.838158458563836 0.12622333339012 0.138091557916343 1.3695599201657 1.40299305268188 1.34149829807315 1.42238221249165 1.37349607358672 1.16295130742521 0.0467745098039268 1.40301842346802
1.14713601237325 1.0929024564065 1.13214667172353 1.13929981277978 0.836213081232045 0.128500708415288 0.130537001758735 1.37158547550135 1.40250202370242 1.3397463866569 1.4257854040943 1.37450987574361 1.19683766065825 0.0452999999999636 1.40700192138906
1.17419449010633 1.10392839925702 1.23273331903006 1.16471027026486 0.841712702708635 0.127665857667558 0.127931793692346 1.36872128940552 1.40694621941237 1.35365468823647 1.4338986655224 1.37993569930668 1.23391248266596 0.0400476190477849 1.41017147242157
1.21194323631864 1.10449673214696 1.34186490637111 1.2124306103409 0.833240654792011 0.127938504277284 0.135560634797169 1.36498691038663 1.40999223047183 1.35100234938602 1.45549518296981 1.38000215228911 1.26771857478224 0.0294313725490049 1.41312510671322
1.25019774347891 1.10940059251568 1.44455372216615 1.24586640002991 0.828638219406028 0.131047620122728 0.140518403415446 1.36033960226235 1.41241600789685 1.3495298222453 1.45853808213201 1.38249452536727 1.30359778898325 0.015387096774273 1.41473810857767
1.26828087370335 1.1095 1.54083881473047 1.27169331523605 0.824220753617765 0.131070415105418 0.137139403939917 1.35501536696603 1.41101939487063 1.3495 1.46343535043123 1.38496994390744 1.34204974590011 0.000276190476040007 1.4170626420464
1.32441715641328 1.11299210128267 1.64434093147347 1.32092832237022 0.80909642735138 0.128696130690129 0.120161511740695 1.34497496809849 1.41050112838819 1.34900112838819 1.46799354968847 1.39099201711498 1.3800414733739 -0.0139791666666341 1.41906796804677
1.34515974845962 1.12046952332223 1.65759266562817 1.35442639587577 0.802248729122919 0.133579085200546 0.122250025474006 1.33911364288836 1.40906962772619 1.34800031811184 1.47444648542026 1.39500441671329 1.42245623942408 -0.0237142857143303 1.4196751652774
1.38473679953672 1.12708965588085 1.67994461594445 1.39613488415471 0.79844308159563 0.137792411150268 0.12030600356557 1.33522172280711 1.40262783686397 1.34646736440095 1.46748480121999 1.40152214664371 1.46405288250779 -0.0275098039215838 1.42097620745057
1.44495752105958 1.14049103489278 1.69598851925525 1.44296765397632 0.796066797160258 0.134792112469973 0.120814796802076 1.33504005272532 1.40899545759427 1.34250280530788 1.46550146753225 1.40849531778528 1.50925356199079 -0.0245161290323054 1.42357001013937
1.49875624250799 1.17527011696491 1.70644708098868 1.48630351369903 0.795950070135753 0.13518361533191 0.118472140358584 1.33761610886492 1.41297614518991 1.34245579781287 1.47293934453958 1.41099001964684 1.55497649205906 -0.0169444444446606 1.42643768859501
1.54794047936768 1.21601306578529 1.71538851444976 1.52207435775892 0.809482665016762 0.143167735180494 0.119208508214428 1.34449327521304 1.42191171440393 1.33507888798623 1.46659388953765 1.41793101120369 1.5968973352905 -0.00332258064540357 1.42659672084976
1.59940217233347 1.28887497811241 1.72897450260306 1.57789432187317 0.816426790590968 0.156687933811942 0.119144708190321 1.35479048687816 1.43297884516781 1.31600551567151 1.46799724216424 1.42199213811496 1.64193087893329 0.0188080808077406 1.4254881642603
1.65013268638922 1.35172473433015 1.73894204056781 1.62216315528342 0.820070608672921 0.149536257031511 0.121510753629994 1.35794043902534 1.43849760149884 1.30815940820873 1.46650210857362 1.42301389023276 1.68072370382681 0.0303529411763321 1.42516575230417
1.69651312330158 1.42381987823281 1.74493537370448 1.65971196580978 0.828895188636254 0.172229920725914 0.115185268046974 1.34097005917145 1.44592121385801 1.32598091541215 1.46550984948276 1.40597784352383 1.71734292771307 0.0376470588235609 1.4238593074921
1.72644028333181 1.51681129262295 1.74949092518293 1.69592481043694 0.833121591482149 0.155883401368683 0.115888427405404 1.34723692537042 1.44899387300807 1.3304908789146 1.46699691336987 1.4099916456041 1.75329536905397 0.0425098039215571 1.42278453256389
1.76907533520501 1.63783589090533 1.75642764555197 1.735691117577 0.840961530614653 0.132704625745515 0.13217675237632 1.37560103682402 1.42609836859521 1.31 1.46136543578898 1.42751665741772 1.78950928269609 0.0437575757575774 1.42170194109073
1.7957304269676 1.76073508038643 1.75205664873177 1.76861288623921 0.8422874544858 0.115113931753645 0.108585841260935 1.37658354412278 1.42402073638711 1.32781337251603 1.44174333456989 1.42552373394534 1.82619838404487 0.0425098039215838 1.4203712177429
1.83191877988369 1.88572024182159 1.75375352297554 1.81888493816856 0.841232414042346 0.129626767435742 0.0951639613083435 1.35967697680678 1.42300225611434 1.32700225611434 1.42687562429231 1.40400451222868 1.86277457696518 0.0405053763441018 1.41801104026121
1.87121974190496 1.98306886121477 1.76441504714803 1.8395903645001 0.843014498256676 0.119845259588284 0.102096933020322 1.35625807751879 1.41613654516663 1.32013654516663 1.42080332946109 1.40596098709525 1.90151728039644 0.0372857142858257 1.41474621694213
1.91346701882113 2.11631222626692 1.78048414647144 1.89430204845624 0.846011929915795 0.134222695185712 0.120162775247686 1.35177672442547 1.4189619299158 1.30519035042102 1.42188873141385 1.40402538005614 1.9384808887822 0.0299696969696903 1.41213845992404
1.93899020539812 2.23495416126318 1.79840374616795 1.91599177253442 0.84061213130537 0.121974873793897 0.14013950684125 1.34919099121371 1.4150015671363 1.3010015671363 1.42849411148824 1.40599921643185 1.977347663137 0.0175858585859165 1.40932774398908
1.99299630620408 2.31157657970761 1.81461677145974 1.97785031437922 0.833521757621937 0.125131238290494 0.152805146651829 1.33336417352709 1.41303649795622 1.30001824897811 1.43898175102189 1.39814599182486 2.01710634052921 0.00402941176465868 1.40612222369939
2.03566145943946 2.32986297167787 1.8259113346151 2.02066145943946 0.826783682860315 0.1703728447016 0.153246292174813 1.32982635780079 1.40407254440583 1.30099193951046 1.44792745559417 1.39403224195815 2.05848851599892 -0.0101249999999396 1.40228520502978
2.08490106656526 2.38987885701869 1.83797577140374 2.05692731421121 0.81349677259887 0.121599418006664 0.153758970284659 1.32474023658192 1.39402019049689 1.29501211429813 1.448 1.38901009524844 2.1026483869795 -0.0210505050505148 1.39725247730565
2.13010782602817 2.41059270318677 1.87035996215064 2.09818540637354 0.81042031871853 0.101142641992506 0.165870470683649 1.3199544540705 1.39105818525903 1.29696120982731 1.46172846879118 1.3801745557771 2.14601258186518 -0.026 1.39035364505642
2.17946216377177 2.43968168876288 1.89968168876288 2.14746216377177 0.807432489698685 0.0968926976107721 0.181766245969532 1.31561708811059 1.38110976249556 1.29798902375044 1.462 1.37505488124778 2.19044400306955 -0.026 1.38224301212796
2.22895723571569 2.43800174548099 1.93896596312065 2.19595810845619 0.813964266094941 0.110408156911468 0.193779658025122 1.32414251188654 1.37600436370248 1.29500261822149 1.45500610918347 1.36500872740496 2.234322321725 -0.0177549019613471 1.37472020475564
2.27121604614307 2.44192707405982 1.98113303573837 2.2333072035683 0.817622178875633 0.109506955281092 0.203197823307118 1.32652587980619 1.37403646297009 1.29598176851496 1.44324947557647 1.36303646297009 2.27874577266491 0.00553124999999201 1.36713320836446
2.31165017851704 2.44695627231463 2.02865017851704 2.28058895975752 0.821645105307074 0.118579803425031 0.203509909736793 1.33837584065345 1.3700349821483 1.29699125446293 1.42910494644489 1.35506996429659 2.31923041589859 0.014127450980416 1.36052811778687
2.36198850306938 2.447 2.08798643362187 2.31499218208718 0.825419140029589 0.118919940215961 0.188883357103742 1.33994966199024 1.36800045987723 1.297 1.41600298920196 1.35200068981584 2.35579555921971 0.0216363636362008 1.35817710579996
2.38949575044624 2.45289194652419 2.16084488331262 2.35918959893146 0.827678579500941 0.118065667753992 0.165893830623122 1.34817908531213 1.37290995543683 1.297 1.40646980526417 1.3490540267379 2.39136928980503 0.0298421052631755 1.35869985790196
2.43154178417444 2.45497818019878 2.24392566447648 2.39857451387626 0.835365666468295 0.117990654594037 0.141024418645895 1.35700432017166 1.373 1.29502181980122 1.40111173344655 1.34702181980122 2.42483389950616 0.0357619047618181 1.36061486103978
2.45599083219645 2.45699923601637 2.33291252589496 2.42998815825375 0.83695942319236 0.116790458390177 0.119906307330866 1.35806962946794 1.37699847203274 1.29799885402456 1.40008343360349 1.34600038199181 2.46548661355537 0.0383725490195974 1.36261305551567
2.49331655025338 2.457 2.42348921634957 2.46240647785162 0.839984604599484 0.113794855834926 0.108170682836838 1.36269528820246 1.3789640289607 1.30192805792141 1.40353956558944 1.346 2.49819321300331 0.0366969696969856 1.366317487458
2.52176140886736 2.45799147888812 2.51720753659515 2.49671028219608 0.841616451432111 0.114860371143575 0.112759524718569 1.36908580572844 1.38494887332872 1.30497443666436 1.4079573944406 1.34302556333564 2.53045353258019 0.036 1.36834715964742
2.55599105284809 2.46299868424237 2.62797105333204 2.5379892107874 0.838530815769733 0.116859476328462 0.131874979068867 1.36518104208005 1.37700210521222 1.30599973684847 1.40500078945458 1.343 2.56262957172053 0.0355208333333517 1.36952224417169
2.57466249401879 2.46594670958191 2.73899272758543 2.57041380540106 0.834473363142232 0.120337117306659 0.128343948501703 1.36192879709462 1.3760177634727 1.30403552694539 1.41187565569113 1.34496447305461 2.59954485397496 0.0317500000000071 1.37103197832343
2.61061132619533 2.46797840701085 2.84288796105885 2.60760052970075 0.825279543679975 0.120657192911411 0.129565964557053 1.35752739661118 1.37501079649457 1.30696761051628 1.41694601752713 1.34697840701085 2.63617380888347 0.0223529411766531 1.37270152220202
2.63699369393132 2.46999951491779 2.92298083925285 2.64899005581477 0.812363109376942 0.121519791414651 0.150524918763889 1.34962190637307 1.36000363811655 1.30500048508221 1.41500048508221 1.34300097016441 2.67149065586508 0.0103423423423113 1.37517273014331
2.67726304958688 2.47294607679904 3.01138230397121 2.68238887038912 0.803187880898988 0.123434949919376 0.119841700009996 1.34371802614592 1.36 1.30303594880064 1.41794607679904 1.34398202559968 2.70778073274296 -0.00257142857115015 1.37893334584196
2.72658835799021 2.4799411939986 3.02589078885454 2.72861356056223 0.797943012389595 0.12245856887449 0.122225049453692 1.33661922604427 1.36198319828531 1.30200840085734 1.41304200428671 1.34796639657063 2.75328978795315 -0.0142037037036186 1.38392738530729
2.77796361514766 2.48799429257218 3.03599286571523 2.77396789571852 0.793403210428148 0.12069125563412 0.110568339978899 1.33177341732241 1.3709935791437 1.30100071342848 1.40500570742782 1.35399571942914 2.79476259918367 -0.019525252525203 1.38986372755
2.81038690288487 2.5046841620922 3.0526841620922 2.80933116678349 0.792192851801564 0.118413102585064 0.129442545803176 1.33331083144028 1.37492568519817 1.29707431480183 1.40598142129954 1.36086994909679 2.84044453142995 -0.0207187500000009 1.39633951432832
2.86343142634812 2.55149579317663 3.06684981073347 2.85847433756713 0.794801464039358 0.132645197777422 0.124606320974951 1.33757408499566 1.38192490536673 1.28413946146178 1.40896781658574 1.36693563317149 2.88553437276475 -0.018228571428515 1.40214225733877
2.91994622300851 2.59595774664954 3.07599135726922 2.90195870695296 0.803991194017643 0.160053802922715 0.125519068505683 1.34253527530718 1.38799423817948 1.27800576182052 1.40999903969658 1.36999711908974 2.92719116220509 -0.00822222222232022 1.40842917115706
2.9661344783603 2.64915186174852 3.08777901575157 2.94518972442241 0.807700574115283 0.178555391209473 0.126295451870311 1.34962704114386 1.39192633858385 1.27016460006688 1.41 1.37883426181367 2.97119897249464 0.0112727272726972 1.41530617237273
3.01754546749284 2.71758231666199 3.088 2.97870589073066 0.817621410723114 0.184051500923082 0.126736167667096 1.35576599084327 1.41380392715377 1.26230386393029 1.41 1.3799910875979 3.01234578199186 0.0229166666664772 1.421966192938
3.06094891243557 2.80230709077423 3.09099643575132 3.0269429720211 0.824402039844612 0.178126012327132 0.120027983917046 1.36145329921248 1.42898217875659 1.26102406345001 1.40800237616579 1.38699168341974 3.05199395697546 0.032133333333413 1.42588253805977
3.09044281498948 2.9043841634695 3.09198142716632 3.05938709648843 0.82918955029996 0.162362805685213 0.126310948136086 1.36490480935377 1.43194428149895 1.27292570866526 1.41094428149895 1.3928885629979 3.08923605450517 0.038451612903188 1.42619922685554
3.12363522716327 3.02170671448796 3.09101105372233 3.09856890482932 0.835846603283761 0.142249747999823 0.107214773824777 1.37023119419723 1.43793367766605 1.2967347106642 1.40803316116698 1.39794473138837 3.12916786294877 0.0423333333333244 1.42557521110211
3.17900009423322 3.14234100912378 3.13000088343645 3.14500020613517 0.838840007008596 0.133178740468621 0.121950073443017 1.37252999528834 1.42800000588958 1.30785254323396 1.34099962895669 1.395 3.16599306139224 0.042353535353576 1.42501366865751
3.19470563112185 3.26251764954893 3.15432366328446 3.17935606807905 0.840008106314688 0.131598019986299 0.147485513655087 1.37174471844391 1.42898160194512 1.30650191522447 1.35295707049831 1.395 3.203272623639 0.0400571428571807 1.42360194339958
3.24644956566974 3.38129952206591 3.13950310913263 3.22650249204765 0.838496407177152 0.128243910687079 0.134894919067721 1.37089889163149 1.42207409692907 1.3010794939891 1.39475093748133 1.39401058527558 3.23987975463143 0.0354545454547284 1.42186229813054
3.25000834591571 3.49774951297719 3.10507446911489 3.23502319908492 0.834062979608114 0.113852736705185 0.0863098983604574 1.35182616881718 1.40796955934069 1.29998194688124 1.39001353983907 1.40344288565089 3.27884843188638 0.0247708333332877 1.41911308488986
3.30037936171793 3.603826538367 3.1304767592365 3.29024792663658 0.820134094970267 0.100043958737422 0.117693193917735 1.34487080556387 1.40799589175232 1.30881887819725 1.3919597507105 1.40203840346249 3.3183126683292 0.0107941176473145 1.41655738847594
3.35038380337464 3.67881409299239 3.14926228470032 3.33149587147993 0.810566266577855 0.130468771455487 0.121160695723119 1.33141718761814 1.40602502265925 1.31538212111431 1.39097565357245 1.40101197746832 3.35704337027113 -0.00286274509779584 1.41451732236515
3.42386456517241 3.73388583389236 3.17344872442761 3.3988698981051 0.804723817552809 0.119992954057522 0.139125363446339 1.31869292087199 1.400020742318 1.30153389579113 1.39349489876286 1.39601365952728 3.39714591066535 -0.0164166666664653 1.41252734367487
3.44510864993413 3.73990536950084 3.1808582692844 3.42355100687299 0.802707903869825 0.116975705507966 0.141833293222234 1.31792416221759 1.39999853483802 1.31326678414234 1.39790851485794 1.39403691576031 3.44016524224122 -0.0216857142857269 1.41010649039703
3.50193314912813 3.76475426984666 3.17253047930547 3.4690447917805 0.802353950035003 0.0976199856524136 0.123515503268638 1.32603259806708 1.40097294555104 1.32834327378686 1.40047985995157 1.39053241794104 3.4846625197868 -0.0185913978494371 1.40613735760615
3.56243056935136 3.77898356082511 3.14698254874176 3.52643392153869 0.807214671660411 0.099538819979525 0.0959787784119234 1.32078770321838 1.40299955538496 1.32350598479589 1.40998989663997 1.3880034896692 3.53239459467702 -0.00943518518529841 1.40112289284127
3.58896198058296 3.77998690514398 3.20678753890872 3.55442538441066 0.808366554715192 0.0965506008214314 0.122560951724666 1.33204882092937 1.39662512774048 1.3259421711053 1.41196024717734 1.38701309485602 3.577377561599 0.00525806451615269 1.39633759382221
3.62636942286041 3.78246828417624 3.26100228075155 3.60494233258534 0.821934212329748 0.105710235096639 0.156347407698327 1.33877277034853 1.39495996335622 1.326 1.41526348416674 1.38205406155757 3.62547799201341 0.023 1.39252255598906
3.66595455866064 3.78849596897773 3.31653357956958 3.64597664344255 0.823558217301302 0.105649879995104 0.180282988597089 1.34733971716597 1.39400116516255 1.32500175950548 1.42258358712005 1.3775058375744 3.66473834649105 0.0245238095238664 1.39083934978278
3.71295323632083 3.79094942020622 3.42247247378995 3.68859568582898 0.82339370728803 0.0937133083085811 0.194211278179306 1.35477200497693 1.3959563848467 1.32695736963366 1.43276194396726 1.37701188857529 3.70254521070092 0.0291999999999757 1.39140034417817
3.77326043554511 3.79396302177726 3.56650881807715 3.73891818256159 0.831883995761466 0.0928373322992973 0.197540649365925 1.35568889903611 1.38711093466823 1.32601232607425 1.4428964456998 1.37552243039983 3.74146299040644 0.0343981481481023 1.3922270646189
3.78198148047147 3.79400415164331 3.62496270582676 3.76298047268877 0.835721342120413 0.0882379902557316 0.181530507796881 1.36387036337358 1.40495833106081 1.32949272803493 1.44399934571626 1.37599552121482 3.7780304956709 0.0402888888887986 1.39300385878078
3.80542168137272 3.78912048304735 3.78682456264069 3.79236928087264 0.839506746121352 0.0852684493648046 0.134777220269968 1.37287235930484 1.42061445424848 1.33828313051477 1.43909622537452 1.3808722396508 3.8166915076332 0.0422777777777834 1.39348653371899
3.88400637079498 3.81912973354934 3.86317324732051 3.86386801736137 0.836756223444436 0.0888531307038038 0.115467805403222 1.34959627895213 1.39730186203697 1.35974855281867 1.45284358733091 1.35431443962184 3.85196203519148 0.0400882352941633 1.39353088553977
3.88998851341112 3.80902412183664 3.97797406859236 3.86599770268222 0.8365404135172 0.0911084529814652 0.120968701154933 1.35366035126534 1.39899540536445 1.34552089201202 1.45499954506302 1.36397702682225 3.89036723719334 0.0359494949494852 1.39379824648027
3.93987500477757 3.81535661825596 4.09352911091526 3.93152206509994 0.82691705790174 0.100969921219461 0.107358773413007 1.34497610210838 1.40388970635074 1.33963235237911 1.45482632627103 1.364 3.93191864211186 0.0274516129034652 1.39319033046851
3.95479106604449 3.8110604986112 4.19435467184439 3.93792538073018 0.822405068003287 0.101239827831445 0.112026899041117 1.34330238578095 1.40202984770793 1.33899747382952 1.46487406702111 1.36892538073018 3.97257747454258 0.0154561403509036 1.39213607612356
3.99897602989871 3.81199985483315 4.29646375930642 3.98997167169848 0.810536433793095 0.101679738320537 0.102674392505646 1.33156638476334 1.39900163432509 1.33850007258343 1.46600105365768 1.37399727612485 4.01045059535126 0.00216666666687888 1.39178990472853
4.06350948212029 3.82461607872795 4.37628364607791 4.07405781003553 0.797989747642374 0.114486105748452 0.0928777054459396 1.30524795062609 1.38433875406357 1.33006775081271 1.44511291802119 1.35836133766781 4.05598404525108 -0.0128823529410443 1.39169485535936
4.06796957491828 3.82203042508172 4.37997971661218 4.07303042508172 0.79663095302942 0.107218800961664 0.0939691483875186 1.31588479035721 1.38301014169391 1.33098985830609 1.44104056677563 1.37680730781575 4.1000081975564 -0.0228787878788196 1.3938240019561
4.1378343007437 3.85392425176855 4.41292188463632 4.14682483221477 0.77986974415019 0.129107875748231 0.0871960964991837 1.30406831090151 1.38100473426447 1.32601183566116 1.4350142027934 1.377 4.1468725816765 -0.0263535353535582 1.39747359683798
4.15169163823843 3.85986784495933 4.42669163823843 4.14406607752034 0.785013263047405 0.126695505117083 0.0854294262538008 1.31500309033234 1.38980176743899 1.32306607752034 1.43597797415989 1.38873568991865 4.19566208037138 -0.0243124999999769 1.40212916395148
4.24956890174157 3.90139286740552 4.44079762246851 4.22580019034899 0.790028155976319 0.126590722776898 0.097600895884627 1.31640308702058 1.4008409890824 1.32102891107593 1.43402891107593 1.38210118876575 4.24277592169026 -0.0158055555556931 1.40581996070458
4.28890896421056 3.95723180824978 4.44199760432133 4.25094250371194 0.799607169182281 0.133836926242195 0.0991766460498629 1.32573762436123 1.40798323024931 1.31587469267522 1.43799041728532 1.38998083457065 4.28714025788432 0.00283333333338544 1.4067142588537
4.34655910823914 4.02110382408237 4.44492673431724 4.30563237392189 0.805912723001018 0.142899889700532 0.0953654896065249 1.33612063948304 1.41287789052874 1.30873621974018 1.4360488437885 1.39682904674024 4.33025810306127 0.0158857142856386 1.40606957718208
4.40231096540885 4.09971741926925 4.44796241629503 4.35612108683265 0.806948850167525 0.149157740666579 0.0903030153453359 1.33897386295159 1.42781208147514 1.30198798155008 1.43501252790166 1.38804700746008 4.36817165470615 0.0235000000000142 1.40500428405612
4.43592628816143 4.19978109817637 4.45498436415545 4.39693522292974 0.815640566878923 0.147988606655008 0.0881446907533634 1.34004930061495 1.42201340215247 1.29800446738416 1.43300446738416 1.38299329892377 4.40661915142907 0.0334814814814019 1.40240384932698
4.47609140417147 4.32222989076667 4.4579335173784 4.44198059980213 0.821096785541302 0.134925626057381 0.102132877894969 1.34443094089382 1.41711080436933 1.29995567825227 1.43202216087387 1.39375623038747 4.44291751967266 0.0383333333333131 1.39829266657092
4.51346959062261 4.45017940565059 4.46884231072564 4.48439791367972 0.825083805276774 0.116336064812008 0.100015408409788 1.3467477453757 1.41995699383427 1.30788531689138 1.42411468310862 1.39202867077716 4.48250283457538 0.0409696969697462 1.39516172175367
4.54098653116721 4.57793714544697 4.49198852654984 4.50798852654984 0.829247949744342 0.121507286279615 0.0920039807883587 1.35103787491749 1.41700149653698 1.30600099769132 1.41100648499357 1.39699750577171 4.5199971647169 0.0386464646464694 1.39320212041936
4.57716911221703 4.70117049025259 4.50255661409561 4.55883226581853 0.82843863883405 0.121715284150421 0.0877680698809909 1.34830287799439 1.41504491285313 1.3001347385594 1.40864222016424 1.39602245642657 4.55814611273565 0.0359428571429507 1.3914681673512
4.62848422374071 4.83367516294182 4.50115054124406 4.60751456352067 0.819471423870274 0.107435934341599 0.0892563755915919 1.33887567143947 1.40906067955992 1.28812135911983 1.415123954453 1.39204045303994 4.59547032332695 0.0285555555557056 1.3904619408933
4.65900342129123 4.92600600339782 4.49700012910533 4.63900296942258 0.819419513272908 0.117218928425766 0.0974506171234746 1.33665956685162 1.40500051642132 1.28499948357868 1.42300045186865 1.391 4.63432865448738 0.016797979798244 1.39051997053519
4.71084116718963 5.01696657638935 4.49895627045999 4.68399422057968 0.812044860365852 0.100982955182115 0.106800972798734 1.33009671260675 1.41282508183994 1.27717491816006 1.42984694660995 1.391 4.6733602427504 0.0036000000001767 1.38921596659824
4.74943603463675 5.06727278150529 4.51082190567476 4.72243603463675 0.799664030802743 0.109791828486005 0.103709717999128 1.32339869393857 1.40216325313147 1.28389611164361 1.44280706448099 1.38705936477508 4.71346139149829 -0.00931182795670123 1.38645551411181
4.78591448515519 5.07598099670115 4.52696199340231 4.76190735891812 0.799440095016494 0.0918829712095162 0.118594440077034 1.32087577225202 1.40299762458764 1.284 1.44699049835058 1.387 4.75700221386391 -0.0187156862744757 1.3816326604151
4.84073243341391 5.11607196017804 4.55338885182456 4.81380033876673 0.789148347788421 0.0760751044470302 0.128129986656842 1.31642298978512 1.3922489862937 1.28986418929435 1.45970574347109 1.37722635117609 4.80087602567907 -0.0206666666667402 1.3751279141455
4.89543122717329 5.12689467169876 4.58764188377577 4.85655762113478 0.789859888483081 0.0670026889050938 0.139224244196934 1.31760630732084 1.38507372981087 1.28901053283012 1.45802106566025 1.3730421313205 4.84572437059302 -0.0176851851851974 1.36856364668125
4.93790548408855 5.13198874810578 4.63888523067896 4.89391673598277 0.79761253706017 0.0732955975753983 0.147032649579113 1.32319742038226 1.38300450075769 1.29099549924231 1.45201350227306 1.36601575265191 4.88905155590507 -0.00948888888887137 1.36267689136468
4.98111325064503 5.13885892623898 4.68841569916956 4.94201248367287 0.805223811193159 0.077121603295663 0.163217128986987 1.33233237189785 1.38006046018329 1.29197984660557 1.43475366761542 1.36502015339443 4.93621257137678 0.0119090909089907 1.35765165121508
5.02638574548951 5.1419590496993 4.73919464408625 4.97850859639161 0.805241911014033 0.0820824320038463 0.167763750157016 1.33613004063315 1.3770409503007 1.29101365010023 1.42066885491142 1.35809555070163 4.97633436967026 0.0201714285713863 1.35283143729112
5.06995271237055 5.14799340172612 4.78594941323361 5.02894501438436 0.813181257287113 0.0872244134614508 0.15140768337399 1.34605912384523 1.37000769798619 1.28800329913694 1.42099890028769 1.35700109971231 5.01435431611393 0.0293333333331439 1.3507121277731
5.11302902819931 5.148 4.80066898688613 5.05931590623133 0.82072007993488 0.0966572689054857 0.156944656367548 1.35349250736438 1.37977932459075 1.288 1.41513240524555 1.35504413508185 5.05300014320177 0.038545454545437 1.35114340397034
5.1486409242293 5.1509692220768 4.87613573946587 5.10156910907515 0.823394043951432 0.0985723539906968 0.142547551428906 1.35979639229205 1.38 1.28701025930773 1.41396784714076 1.35302051861547 5.08929841898244 0.0447619047618355 1.35318590744287
5.18996858656184 5.14800229854426 5.01511442687406 5.14097011892468 0.826997257070522 0.0731994686698424 0.117099291253466 1.36438652919817 1.38599540291149 1.28799923381858 1.41470755873046 1.353 5.12432915221108 0.0476767676767791 1.35540361697389
5.21836407691873 5.16071493103253 5.18722380104886 5.17816672147971 0.828692063898945 0.0733853950397563 0.110039986844869 1.3700823768161 1.386 1.31929829177239 1.40806578514634 1.34908771352845 5.16040248548408 0.0463125000000338 1.35763127558708
5.24407303728919 5.17051965777877 5.3538669618274 5.21558676401125 0.820960018153929 0.118786731570691 0.12312530602053 1.35198183543621 1.34604998752403 1.28768732429381 1.3951532653313 1.33895001247597 5.19787680405463 0.0435050505050928 1.3587860415883
5.2725367897771 5.17501332994026 5.47055882618062 5.25104169822641 0.813300770658229 0.098180122182532 0.0998908382652582 1.34783505056406 1.3445028730329 1.2890004494074 1.40049170791208 1.33600656966946 5.23417143274971 0.0384666666668676 1.3597751445073
5.30400443457355 5.180518386671 5.57209235536637 5.29530026514706 0.804848430008701 0.121291548828534 0.113336894815336 1.34045688653107 1.34010241730626 1.287481613329 1.3994089535597 1.33798139160032 5.27103353280096 0.0291875000002363 1.36011616791419
5.34917446521223 5.18355366265427 5.65038826602519 5.33558593365915 0.791841577416024 0.126180429993093 0.111201928326385 1.33330287778398 1.33604568544166 1.28553722535643 1.39796476894672 1.33552066734045 5.30975383915845 0.0150666666670963 1.35984937643618
5.38995776850376 5.18699991773803 5.70991017042647 5.37244725078304 0.788190578897536 0.113005257872018 0.108590435381738 1.32672738336285 1.33450239341833 1.28699996474487 1.39899643925178 1.33749759482996 5.34907249046015 0.00200000000022737 1.36039426401917
5.42992269738542 5.19001593387429 5.72981028059932 5.41787833851702 0.789614545849427 0.110185026235073 0.101560475416213 1.3075515007502 1.36486808539413 1.28602828508897 1.39599518272352 1.34788364812647 5.39290708120772 -0.00927272727245668 1.36190993185467
5.48419432466937 5.20489548705859 5.74409773242228 5.46709408586046 0.782824722569869 0.117892766701124 0.0993250035875985 1.31760126195668 1.33508975952421 1.28362985504778 1.39254670221019 1.3450469299121 5.43742877732808 -0.0160882352940807 1.36413228479573
5.53500464692339 5.234062084499 5.76448819995619 5.50750800251398 0.78477963662837 0.105244500325969 0.102331410871034 1.32030133209355 1.34049951330443 1.28599662949063 1.39350755217801 1.35149327390004 5.48244030323337 -0.0173137254902097 1.36717515453797
5.58853533551861 5.27945299258554 5.77545067954996 5.54882253383035 0.78564965949825 0.137687817293174 0.112255463373829 1.33951108437931 1.34596820477022 1.27994494720737 1.39452264358019 1.36888678209907 5.52808565122295 -0.0126666666668504 1.36983174522311
5.62232522676027 5.37363675494054 5.78293822830371 5.58882653269986 0.78800195960299 0.162749134124473 0.114292677441119 1.32842332142817 1.34805915981713 1.2591380395733 1.39548970471729 1.35650942465633 5.5728013412474 0.00112380952357541 1.37177820311415
5.67648303818943 5.45499853548795 5.78649778437401 5.6359865463545 0.793979132976528 0.16717992024585 0.114135230694375 1.33747787844135 1.35849519929584 1.26599987648694 1.395999683482 1.35999839976528 5.61561269933526 0.0181827956987569 1.37330880739366
5.7049687545876 5.53715844922279 5.78850687558936 5.6672478210699 0.795137315579008 0.131819452079725 0.110616306059355 1.3537080734841 1.36592261971742 1.25604982577302 1.39403507746665 1.37893901251918 5.65722725220513 0.0265294117646587 1.37463524165496
5.75554573200883 5.6307314134349 5.79403301341434 5.72053894281547 0.80716921735574 0.135451829120259 0.118434002960271 1.34492510303903 1.37143196254593 1.26001990130385 1.39695549158457 1.36696860369506 5.69595841306464 0.0359999999998395 1.37361214034106
5.79700244794179 5.65706657219372 5.79899872246455 5.7585221321664 0.815166474093255 0.13135848301125 0.12152403440106 1.35253822116186 1.38149343662823 1.26599211141893 1.3949927129586 1.36800110184094 5.73492705029608 0.0437204301074401 1.37077293163823
5.83217132030725 5.77847334819722 5.79657660025975 5.79670808565262 0.817218171595482 0.120706211925659 0.117896144489771 1.35476314478884 1.38296738759563 1.28302867575701 1.38514788086326 1.36898369379782 5.77572884271638 0.0462352941176974 1.36799285383065
5.87257656595772 5.89711703477771 5.81930868641184 5.83472442727131 0.818700124878504 0.11277162309469 0.113626285792882 1.35473309544989 1.37406433542418 1.27748814785488 1.38945259477405 1.36894488142002 5.81387878735994 0.0420980392157073 1.36538653601756
5.89948885019926 6.00795482042238 5.82549744927867 5.87648283641438 0.816285997118001 0.113494816603791 0.107387737044807 1.35251089916424 1.37599904604 1.26300617288651 1.36651017535673 1.3670007119477 5.85092725767471 0.0335686274511404 1.36149192949734
5.91844035939013 6.16425816968609 5.81901258169686 5.91343381659997 0.786766361103928 0.133316225490942 0.121540251633937 1.34403782453761 1.35291192812197 1.24588676472825 1.37594967321256 1.36027462743372 5.88896392023695 0.0232187500001856 1.3571145157028
5.95371620410816 6.26417377895504 5.82005968367568 5.9495023803678 0.789736582113161 0.133275247186324 0.121556418979459 1.33232965281351 1.3459005272072 1.237 1.372 1.350586609834 5.92874743992981 0.011141414141776 1.35350107442161
5.9891376296642 6.32207373017725 5.82301720370803 5.99312288362875 0.795467072642256 0.145865876564834 0.121383489895056 1.32229230475746 1.341 1.23700491534515 1.37200245767258 1.34098279629198 5.96637416475961 -0.00157407407401325 1.35152755327533
6.04546513578129 6.35265370434128 5.83012571237332 6.04345256454396 0.790170595037284 0.151990313434641 0.122752480722884 1.31502552128513 1.34097485752534 1.23915085484799 1.373 1.33393714381334 6.00485777573927 -0.0143333333330706 1.35062505785208
6.08311594739017 6.40419927631967 5.84027898684754 6.07999638159836 0.786361540198762 0.126841938222943 0.119044710263639 1.30849063454143 1.33886050657623 1.2509402171041 1.3729402171041 1.32898007236803 6.046947975666 -0.0249047619047186 1.34930966326868
6.13791057516747 6.4139840312799 5.85397764379187 6.12892015639952 0.789874267229486 0.124973050025538 0.120258019878708 1.31343193579635 1.33201117810407 1.24800479061603 1.37000479061603 1.32800159687201 6.08728333287369 -0.0269062500000071 1.34740513277796
6.17172501892475 6.42416535519337 5.88750878521035 6.17847062631958 0.767294012111842 0.122781368978835 0.122441096258819 1.28694037192697 1.3397837662856 1.246 1.37202543926052 1.33680920554612 6.12989188288446 -0.0220285714286546 1.34393256802336
6.22893804524451 6.43728318347004 5.92813273388017 6.21576105557574 0.803422919408679 0.124312036469475 0.121887520972639 1.32355831767729 1.32287610723186 1.24601769896688 1.37396460206625 1.32192920413249 6.17248138188835 -0.0109791666667472 1.33991367232839
6.28108213552361 6.453 5.99115331964408 6.25807939767283 0.809706618754278 0.117203620807666 0.129552826830938 1.32958363449692 1.31598357289528 1.247 1.37199726214921 1.31800273785079 6.21501726092652 0.00596078431355765 1.33738831088223
6.31160064608516 6.45304903233348 6.04800516283639 6.28761290416853 0.815860516283639 0.114947664620206 0.141836800502661 1.33469390989877 1.31 1.24696322574989 1.37101225808337 1.31895096766652 6.25440146101335 0.0214545454545079 1.33629494053511
6.36054604685102 6.457 6.13073926034029 6.33752582289358 0.823925417032769 0.120394741771064 0.167920234125552 1.34620404818086 1.30995955208511 1.244 1.37187865625533 1.31504044791489 6.29128398391799 0.0324509803921076 1.33617266513139
6.38699539781293 6.457 6.21498534118193 6.36299556826431 0.822250291471848 0.120140044317357 0.155822105074455 1.34204072441833 1.30800034090275 1.244 1.36600102270824 1.31699965909725 6.32652107989101 0.0367676767676531 1.33689067540822
6.42749621231535 6.4600381701781 6.31634867962632 6.39962882171015 0.804696839685034 0.119116867698743 0.142983783944404 1.34329360528835 1.3059872766073 1.24408906374891 1.36086004268029 1.31682376997326 6.36345416009129 0.041124999999968 1.338513189042
6.46654618037176 6.46324274683189 6.42320495038969 6.44378892720365 0.831622339630621 0.115510463178902 0.132713609342412 1.34963372104337 1.30495954219468 1.25122251792923 1.34989885548671 1.31395954219468 6.39917699788268 0.0426296296296306 1.34124591435286
6.49309780682758 6.47501086742529 6.53033145647124 6.48210867425286 0.832217663503563 0.102952742056148 0.109688142694019 1.35271510965862 1.30300543371264 1.26198913257471 1.34504075284482 1.31200543371264 6.43399830484866 0.0399354838710718 1.34460965310749
6.52936934284882 6.479 6.65329269997085 6.52235703142052 0.831266310030684 0.107612148428974 0.127424265655694 1.35090030171473 1.30497537714341 1.25796306571512 1.36016004856782 1.31402462285659 6.47115971523667 0.0336363636364037 1.34920345158718
6.55998929531563 6.47906056910096 6.75899878033158 6.55207005411691 0.823610691067799 0.106362312993881 0.132531342822231 1.34914192684319 1.30304037940064 1.255 1.37318170730287 1.31606056910096 6.50727318150888 0.0264705882355018 1.35462082059596
6.60799236751152 6.48199953270479 6.85598457925797 6.60399174445124 0.81685107477899 0.115208593441409 0.130170375393821 1.34050137384793 1.30499968846986 1.255 1.38199859811436 1.31899953270479 6.5427940626153 0.0166571428571755 1.35934859014276
6.64161100894786 6.48607332107374 6.92281875199013 6.64387619707939 0.785406235527307 0.105086701630361 0.148011705431656 1.33231201616515 1.30406110089479 1.25496333946313 1.38898777982104 1.31974251178561 6.5794116032799 0.00545161290337723 1.36382022162151
6.69165620292767 6.49213919456041 6.98925850418363 6.67783516736249 0.800308079079776 0.109792093514421 0.123827618828584 1.32676441098346 1.3090397698744 1.2520198849372 1.3880198849372 1.32211930962321 6.61845191267931 -0.00519047619038091 1.36872271965721
6.72414323162102 6.49902557707518 7.00205882727292 6.71909463517818 0.792797441019689 0.115812199628466 0.120240586999936 1.32154260758888 1.31100767312255 1.253 1.38900255770752 1.32800511541504 6.65679101343729 -0.0157634408601078 1.37291753672076
6.78053260731476 6.50929166591046 7.02512681126542 6.75662137520055 0.784050851317433 0.116592645128094 0.112669239132407 1.31487362289382 1.31412681126542 1.25297463774692 1.39001268112654 1.33011413013888 6.69762742004103 -0.0232352941175904 1.37626734955142
6.82291613277617 6.53325470358475 7.03525890708892 6.805716973477 0.788297187709399 0.110892239746052 0.112609004203504 1.3238388981016 1.32409957964958 1.25105974778975 1.391 1.3391194955795 6.73799079661697 -0.0227142857142783 1.37906293627206
6.867999188505 6.59499888860467 7.04799977066446 6.84099936491695 0.802429745613958 0.126749714565453 0.11256000088206 1.32968989468206 1.32899991179402 1.25399994707641 1.391 1.34499989415283 6.77994028730868 -0.0157187500001146 1.38180413708597
6.90465186672514 6.64502794368195 7.05207521539136 6.88745129234817 0.795440370613099 0.140660174600895 0.112775293796244 1.32238693896638 1.33220057437697 1.25001253589856 1.392 1.35102507179712 6.82328601155991 -0.0009722222222924 1.38400561196486
6.95652126503565 6.72752369779652 7.05808019462087 6.92372175158783 0.816010145965652 0.173096106041318 0.11400947152317 1.3380475581024 1.34810024327609 1.25102004865522 1.392 1.35310024327609 6.86342544575736 0.0183431372547346 1.38638354117616
6.98211422729751 6.80222845459502 7.06200796934634 6.95909563215606 0.818961396165263 0.179269589780093 0.115455764493851 1.34527094456897 1.3530132822439 1.2520132822439 1.392 1.3580132822439 6.90147143651287 0.0269354838709838 1.38817947628467
7.02535705650341 6.88900960804413 7.06503693687966 6.99544324255596 0.823275336281544 0.182409273987668 0.117641669636069 1.34944279269543 1.35802462458644 1.25702462458644 1.392 1.36302462458644 6.93862507502932 0.0337272727271099 1.38824752291399
7.05466061542851 6.97204190223357 7.068 7.03166061542851 0.826160446996359 0.145003784306017 0.119384203916363 1.35451663412831 1.3600400372987 1.25910009324674 1.392 1.36512011189609 6.97373935715413 0.043813725490183 1.38691388434264
7.08698351532105 7.07194904735599 7.068 7.06398351532105 0.828628741169971 0.123171134651324 0.119589895097498 1.35630908584962 1.36199900092855 1.26399750232137 1.392 1.37099700278565 7.00744904888374 0.0477070707070418 1.38539018005598
7.11739134471393 7.18937563596412 7.07511858930725 7.10339134471393 0.819122573561303 0.113156564004824 0.11728837205842 1.34389451567788 1.36402371786145 1.26096442320782 1.39296442320782 1.37297628213855 7.04174785292058 0.0479090909091285 1.38562087265892
7.15075764284888 7.30609808788922 7.08505828021914 7.13669936262974 0.822630369450982 0.115378547765475 0.111294162436179 1.35179525476163 1.36609713369858 1.25805828021914 1.39 1.371135987178 7.07588326541914 0.0445490196079606 1.38645306547601
7.1890651758931 7.41218683756022 7.088 7.17205648577402 0.820621809562767 0.115851929824561 0.109980049813653 1.35306396036724 1.37100434505954 1.26101086264885 1.38999348241069 1.37800217252977 7.1108692478045 0.0393655913979245 1.38717381198169
7.21947443733638 7.4986812433548 7.0881703108387 7.19845010721657 0.816718885305077 0.135137979637787 0.10561048018727 1.35020934565282 1.37302433011981 1.26603649517972 1.387 1.37902433011981 7.14834066795159 0.0303333333336457 1.38836497433557
7.25866540587856 7.55512917361211 7.10226212958853 7.23580655258008 0.805182772590457 0.13756667283868 0.121960170074467 1.34354970393467 1.375040327629 1.26912098288701 1.386959672371 1.381040327629 7.18358742107308 0.0196203703705968 1.39013140201643
7.29094315887697 7.60990354233668 7.11497760804244 7.27493110166905 0.801436597015188 0.145166616499214 0.125364005845208 1.33819942184676 1.37699655508345 1.27498966525036 1.38500344491655 1.38299655508345 7.21873239866925 0.00848387096787065 1.39178112730666
7.33850731750472 7.63045658575425 7.13216487818903 7.31853268337995 0.785925951275613 0.129803160697585 0.126848312287257 1.31872989280193 1.37598731706238 1.27602536587524 1.386 1.38492390237429 7.2569980362846 -0.00147058823518082 1.39339595474568
7.37900356328416 7.66618935156305 7.14486745390587 7.3607763414085 0.791171338719073 0.10414944106189 0.134633743115316 1.3297142970784 1.3749810648437 1.27794319453109 1.386 1.37894319453109 7.29433487457524 -0.00617647058824631 1.39391594256909
7.43101149009841 7.67600088385372 7.13801090086259 7.40101060624469 0.796941838415745 0.0932397819827482 0.101150156147491 1.33460144657393 1.37399970538209 1.27500029461791 1.38599941076418 1.376 7.33358833033142 -0.00761616161617025 1.39392538009381
7.47050701118037 7.67905070111804 7.17567178981399 7.43741828422381 0.803266952417434 0.0924901132819828 0.102063934216336 1.33960772640502 1.37302535055902 1.27596197416147 1.38407605167706 1.37601267527951 7.37329794360372 -0.00345454545460559 1.3948639026382
7.5106722931579 7.68306111755981 7.22948719395536 7.47073341071771 0.810089912673844 0.0917605413146734 0.132369301390753 1.34728600696459 1.37497962748006 1.27306111755981 1.39014260763955 1.37697962748006 7.4111678006686 0.00765656565626945 1.39860169059245
7.54299718773417 7.68599974433947 7.30099377892711 7.50599693207364 0.812489791210567 0.0937098304118485 0.151568329684538 1.35045972388663 1.37400008522018 1.27599974433947 1.39699940345876 1.37600008522018 7.44645597923246 0.0212254901960137 1.40472598613057
7.57945679012289 7.689 7.37390123456678 7.5434074074069 0.808816543209657 0.095352469135762 0.161576913580238 1.34725296296271 1.37611111111097 1.276 1.39596296296301 1.38106172839498 7.47788807693817 0.030575757575664 1.41354181802555
7.6166023405405 7.68906023405405 7.44746569531521 7.57666257459455 0.823026335477471 0.0980011989459422 0.161980418765777 1.36358356356396 1.38510039009008 1.27608031207207 1.39293976594595 1.38604015603603 7.50639837630505 0.0371904761904898 1.42574376604084
7.64601207881289 7.69200185827891 7.5190404175662 7.60901533080097 0.827240608586342 0.100504069630804 0.154678364714563 1.36815150520591 1.39000232284863 1.28 1.38999767715137 1.38800371655781 7.53424229194166 0.0455053763440431 1.44030605546967
7.67233863610904 7.69598745792189 7.60712878703014 7.64237626234338 0.828560786187177 0.109220617874726 0.150913799006648 1.37140718264701 1.39505016831245 1.28016304701546 1.38505016831245 1.39606271039056 7.56201291614184 0.0472000000000104 1.45473509498121
7.6997038546358 7.69531282428258 7.69785739417781 7.67264520008282 0.829353105083606 0.106117653817881 0.131216198141538 1.37278385285155 1.39929327276492 1.29315641214129 1.3893519273179 1.40115641214129 7.58798801064308 0.0448437500000782 1.4676174145494
7.73498655729029 7.71099402546235 7.79096452618271 7.7049876775161 0.826501086619035 0.106000044809032 0.11548599320808 1.3739795444415 1.41399439887095 1.30099701273118 1.40699327864514 1.40899701273118 7.61381924549326 0.0417941176470738 1.48124172509915
7.75844753854751 7.711 7.88808687932966 7.73837081765365 0.819509774098321 0.106331534417877 0.123455151662562 1.3662958556514 1.4192685231285 1.30094885273743 1.43843475173186 1.41814065497207 7.63914927827364 0.0379687500001643 1.4947677315231
7.79342020264686 7.711 7.97337022602236 7.76754809040894 0.814740516290851 0.106450730787212 0.111742255960752 1.36746939298557 1.44020096648328 1.297 1.47267597817103 1.42920096648328 7.66506875131968 0.0320490196079606 1.50878042901298
