# Supplementary material for: Quantifying Spatiotemporal Gait Parameters with HoloLens in Healthy Adults and People with Parkinson’s Disease: Test-Retest Reliability, Concurrent Validity, and Face Validity
Source: Sensors (Basel). 2020 Jun 5;20(11):3216. doi: 10.3390/s20113216 (PMC7313704; doi:10.3390/s20113216)
Supplement: Supplementary file 1 [file sensors-20-03216-s001.zip › Data/HYA_02_CWS1_HoloLens_raw.csv]

Time HoloLens_x_position HoloLens_y_position HoloLens_z_position HoloLens_x_orientation HoloLens_y_orientation HoloLens_z_orientation
6485.53 4.479 0.048 2.605 4.302 196.856 357.38
6485.557 4.479 0.048 2.605 4.23 196.94 357.437
6485.589 4.479 0.048 2.605 3.994 196.944 357.504
6485.623 4.48 0.048 2.604 3.853 196.895 357.456
6485.658 4.481 0.048 2.603 3.833 196.866 357.458
6485.689 4.481 0.048 2.602 3.857 196.908 357.376
6485.727 4.482 0.048 2.601 3.812 197.018 357.275
6485.757 4.482 0.048 2.599 3.854 197.118 357.278
6485.789 4.483 0.047 2.596 3.951 197.184 357.234
6485.826 4.484 0.047 2.593 4.07 197.173 357.224
6485.856 4.486 0.047 2.589 4.078 197.132 357.158
6485.889 4.487 0.046 2.585 4.118 197.112 356.962
6485.923 4.489 0.046 2.58 4.176 197.312 356.169
6485.958 4.49 0.045 2.574 4.302 197.784 354.672
6485.989 4.491 0.045 2.568 4.19 198.354 353.412
6486.023 4.492 0.044 2.56 4.003 198.771 352.639
6486.056 4.494 0.043 2.551 3.868 199.226 351.995
6486.088 4.495 0.043 2.54 3.808 199.706 351.859
6486.124 4.496 0.041 2.529 3.863 200.168 351.698
6486.156 4.497 0.037 2.516 3.849 200.518 351.647
6486.191 4.497 0.031 2.502 3.959 200.541 351.918
6486.223 4.496 0.029 2.487 3.656 200.41 352.568
6486.256 4.494 0.026 2.471 4.222 199.859 354.06
6486.293 4.49 0.026 2.453 5.2 198.837 355.611
6486.324 4.485 0.025 2.435 6.367 197.875 356.634
6486.356 4.479 0.024 2.415 7.314 196.798 356.829
6486.388 4.472 0.022 2.394 7.343 195.786 356.706
6486.423 4.463 0.017 2.371 7.328 194.994 356.339
6486.456 4.454 0.009 2.348 7.491 194.605 355.497
6486.487 4.442 0.001 2.323 7.574 194.673 354.897
6486.527 4.429 -0.009 2.297 7.716 194.869 354.641
6486.557 4.416 -0.016 2.271 8.315 194.899 354.49
6486.589 4.401 -0.022 2.243 8.537 194.871 355.091
6486.623 4.384 -0.025 2.214 8.3 194.549 355.818
6486.655 4.366 -0.025 2.183 7.779 194.04 356.168
6486.689 4.347 -0.021 2.15 7.362 193.266 356.547
6486.721 4.327 -0.003 2.115 6.829 192.187 357.002
6486.756 4.307 0.013 2.08 6.734 191.435 357.775
6486.788 4.286 0.025 2.048 6.641 191.65 357.89
6486.823 4.267 0.024 2.02 8.555 193.166 356.263
6486.856 4.25 0.025 1.993 9.175 195.247 354.877
6486.889 4.235 0.024 1.967 9.435 197.327 354.56
6486.921 4.224 0.022 1.94 10.726 198.831 354.984
6486.955 4.214 0.023 1.913 12.294 199.878 356.017
6486.989 4.205 0.024 1.884 12.736 200.615 356.705
6487.022 4.198 0.022 1.854 13.602 200.704 357.192
6487.055 4.191 0.017 1.826 14.578 200.373 358.135
6487.088 4.184 0.011 1.797 14.911 199.907 359.089
6487.125 4.176 0.003 1.768 14.763 199.466 359.824
6487.154 4.167 -0.006 1.738 14.585 199.21 0.458
6487.188 4.158 -0.015 1.707 13.869 198.997 0.958
6487.223 4.148 -0.024 1.674 12.992 199.066 1.005
6487.259 4.137 -0.03 1.638 12.013 199.529 1.043
6487.29 4.126 -0.031 1.599 11.039 200.202 1.049
6487.323 4.117 -0.032 1.56 10.694 201.14 0.65
6487.358 4.108 -0.031 1.521 10.928 202.456 0.118
6487.387 4.099 -0.009 1.48 10.919 203.587 0.048
6487.424 4.09 0.01 1.441 8.471 204.159 0.285
6487.456 4.082 0.03 1.406 6.258 203.476 0.919
6487.488 4.072 0.042 1.375 5.407 202.566 1.671
6487.521 4.058 0.044 1.348 5.858 201.994 1.564
6487.555 4.043 0.045 1.321 6.356 202.011 0.154
6487.589 4.028 0.047 1.294 6.738 202.043 358.774
6487.623 4.013 0.046 1.264 6.603 202.108 357.659
6487.653 3.999 0.043 1.232 6.311 202.082 357.585
6487.688 3.984 0.033 1.2 6.662 201.975 357.556
6487.722 3.971 0.019 1.167 7.375 201.574 357.277
6487.753 3.957 0.005 1.133 7.864 200.982 356.745
6487.788 3.942 -0.011 1.098 8.141 200.101 356.404
6487.82 3.928 -0.022 1.059 7.726 198.858 356.351
6487.855 3.913 -0.028 1.019 7.061 197.545 356.241
6487.889 3.896 -0.026 0.977 5.635 196.174 357.251
6487.92 3.878 -0.02 0.936 4.138 194.888 358.937
6487.956 3.863 -0.009 0.895 5.51 193.275 0.739
6487.987 3.85 0.015 0.853 4.904 191.239 1.878
6488.02 3.837 0.028 0.816 4.78 189.915 0.678
6488.054 3.826 0.036 0.78 4.02 189.56 358.355
6488.088 3.815 0.042 0.745 3.544 189.4 357.242
6488.122 3.804 0.044 0.71 4.579 189.432 358.031
6488.155 3.793 0.043 0.675 5.95 189.706 358.687
6488.189 3.783 0.041 0.64 6.833 189.785 358.785
6488.22 3.774 0.039 0.604 6.646 189.394 358.433
6488.255 3.764 0.033 0.567 6.451 188.946 358.385
6488.288 3.754 0.021 0.53 6.645 188.934 358.723
6488.321 3.744 0.008 0.492 6.94 189.156 359.071
6488.355 3.734 -0.007 0.452 6.719 189.653 359.572
6488.387 3.724 -0.019 0.41 6.549 190.265 359.867
6488.42 3.716 -0.026 0.368 6.839 190.958 359.557
6488.454 3.709 -0.026 0.322 5.458 191.606 358.625
6488.487 3.702 -0.026 0.279 6.456 192.381 357.689
6488.521 3.694 0.003 0.233 5.559 192.729 356.829
6488.553 3.688 0.012 0.192 6.82 191.911 356.755
6488.587 3.679 0.019 0.156 7.444 191.236 357.856
6488.62 3.667 0.028 0.121 7.703 191.071 357.64
6488.658 3.653 0.035 0.088 7.138 191.607 357.404
6488.686 3.64 0.039 0.053 7.497 192.273 357.166
6488.72 3.625 0.037 0.023 9.238 193.199 356.913
6488.753 3.612 0.036 -0.007 10.346 193.984 357.125
6488.789 3.6 0.036 -0.038 9.739 194.192 357.324
6488.821 3.587 0.034 -0.071 8.105 193.898 357.174
6488.853 3.574 0.026 -0.104 7.157 193.515 356.5
6488.887 3.56 0.014 -0.138 7.211 193.537 355.708
6488.924 3.544 0 -0.172 7.302 193.965 355.619
6488.952 3.527 -0.012 -0.209 7.002 194.76 355.958
6488.988 3.507 -0.019 -0.248 6.779 195.598 356.644
6489.021 3.486 -0.021 -0.288 6.192 196.183 357.629
6489.053 3.466 -0.02 -0.329 5.76 196.446 358.753
6489.088 3.446 -0.014 -0.367 8.421 196.649 0.043
6489.121 3.425 0.008 -0.407 8.934 197.449 0.821
6489.154 3.405 0.02 -0.443 8.176 198.474 0.35
6489.186 3.387 0.03 -0.479 7.214 199.806 357.851
6489.221 3.374 0.037 -0.514 7.276 200.696 356.143
6489.252 3.362 0.042 -0.551 7.509 200.97 356.515
6489.286 3.35 0.043 -0.586 7.633 201.342 357.445
6489.319 3.339 0.041 -0.622 7.459 201.456 358.699
6489.354 3.328 0.038 -0.658 6.509 200.985 359.742
6489.387 3.318 0.029 -0.695 5.431 200.21 0.623
6489.419 3.308 0.015 -0.732 5 199.454 1.218
6489.453 3.297 0.002 -0.77 4.702 198.816 1.314
6489.487 3.286 -0.014 -0.808 4.674 198.362 1.392
6489.519 3.274 -0.022 -0.848 4.554 198.398 0.952
6489.554 3.263 -0.021 -0.891 3.253 198.736 359.604
6489.585 3.252 -0.013 -0.937 0.48 199.011 357.97
6489.621 3.242 -0.002 -0.982 1.672 199.354 356.762
6489.652 3.23 0.023 -1.029 359.207 199.676 356.19
6489.686 3.219 0.023 -1.069 1.341 199.421 357.759
6489.721 3.206 0.028 -1.105 3.344 199.446 359.136
6489.751 3.193 0.032 -1.14 4.763 199.567 358.925
6489.787 3.18 0.039 -1.175 4.608 199.495 358.31
6489.817 3.167 0.043 -1.21 5.164 199.456 357.383
6489.853 3.155 0.041 -1.245 5.951 199.483 357.131
6489.887 3.142 0.038 -1.281 5.824 199.349 357.425
6489.92 3.129 0.031 -1.319 5.524 198.821 357.663
6489.951 3.117 0.02 -1.358 5.015 197.786 357.667
6489.989 3.104 0.006 -1.396 4.775 196.571 357.532
6490.019 3.091 -0.009 -1.436 4.896 195.542 357.257
6490.053 3.075 -0.021 -1.477 4.543 194.744 357.191
6490.086 3.057 -0.027 -1.519 4.09 194.264 357.459
6490.119 3.037 -0.025 -1.563 3.303 194.233 358.002
6490.151 3.017 -0.023 -1.606 3.255 194.313 358.853
6490.187 3 -0.002 -1.65 4.501 193.286 0.206
6490.219 2.986 0.014 -1.692 5.437 192.016 0.378
6490.254 2.974 0.02 -1.729 5.452 191.57 357.535
6490.286 2.963 0.032 -1.766 4.647 191.733 356.386
6490.322 2.955 0.037 -1.803 5.544 191.542 357.742
6490.352 2.946 0.042 -1.839 5.978 191.642 358.743
6490.385 2.936 0.039 -1.874 6.965 191.867 359.564
6490.418 2.925 0.038 -1.911 6.472 191.883 359.265
6490.453 2.914 0.032 -1.948 5.915 192.25 359.15
6490.486 2.901 0.021 -1.984 5.587 193.262 359.767
6490.519 2.889 0.008 -2.021 5.316 194.331 0.378
6490.554 2.878 -0.006 -2.06 4.738 195.217 0.634
6490.585 2.868 -0.017 -2.1 4.506 195.774 0.945
6490.619 2.86 -0.022 -2.143 4.2 196.308 0.394
6490.652 2.851 -0.018 -2.189 2.612 196.648 359.327
6490.688 2.843 -0.017 -2.233 2.653 197.353 358.306
6490.718 2.832 0.009 -2.277 2.169 198.565 357.734
6490.751 2.824 0.017 -2.318 3.7 199.121 358.902
6490.786 2.814 0.026 -2.356 3.944 199.02 1.081
6490.818 2.802 0.036 -2.392 4.233 199.267 1.477
6490.851 2.788 0.043 -2.426 4.478 199.98 359.984
6490.886 2.774 0.048 -2.46 5.119 200.568 358.683
6490.919 2.76 0.047 -2.492 6.131 200.924 357.394
6490.951 2.747 0.045 -2.526 6.32 201.348 356.762
6490.984 2.734 0.041 -2.56 5.592 201.726 356.656
6491.019 2.721 0.034 -2.595 4.595 201.926 356.39
6491.051 2.709 0.02 -2.631 4.138 202.031 356.003
6491.086 2.696 0.006 -2.668 3.774 202.096 355.735
6491.118 2.681 -0.006 -2.707 3.23 202.075 355.863
6491.151 2.665 -0.015 -2.748 2.747 201.891 356.298
6491.185 2.647 -0.018 -2.79 2.346 201.589 357.216
6491.219 2.629 -0.016 -2.833 1.871 201.137 358.64
6491.252 2.612 -0.006 -2.875 4.258 200.132 0.159
6491.287 2.596 0.016 -2.917 4.83 199.138 0.578
6491.318 2.581 0.023 -2.954 5.721 198.653 358.496
6491.352 2.568 0.033 -2.992 5.174 198.841 355.486
6491.386 2.558 0.042 -3.029 4.908 198.775 355.339
6491.417 2.548 0.047 -3.067 5.261 198.848 356.534
6491.451 2.537 0.045 -3.105 6.353 199.541 357.926
6491.485 2.528 0.037 -3.142 8.147 199.703 0.416
6491.519 2.52 0.027 -3.179 9.597 199.255 2.424
6491.551 2.511 0.016 -3.217 10.429 198.821 3.304
6491.584 2.501 0.003 -3.254 10.876 198.698 3.557
6491.62 2.489 -0.01 -3.291 11.243 198.856 3.587
6491.65 2.477 -0.023 -3.329 11.716 199.327 3.193
6491.685 2.465 -0.028 -3.368 11.664 199.962 2.374
6491.717 2.454 -0.025 -3.408 11.059 200.645 1.295
6491.752 2.444 -0.017 -3.451 9.153 201.226 0.205
6491.784 2.433 0 -3.492 9.839 202.257 359.371
6491.818 2.421 0.016 -3.531 10.659 203.847 358.835
6491.851 2.409 0.031 -3.567 10.259 204.999 359.458
6491.885 2.397 0.035 -3.6 10.171 205.443 1.532
6491.918 2.384 0.04 -3.634 9.908 205.782 1.709
6491.95 2.37 0.043 -3.667 10.056 206.072 1.02
6491.986 2.355 0.042 -3.7 10.514 206.228 0.229
6492.017 2.34 0.036 -3.732 11.684 206.653 359.37
6492.05 2.323 0.03 -3.764 12.567 207.597 358.904
6492.084 2.306 0.021 -3.797 13.083 208.499 358.337
6492.119 2.29 0.009 -3.83 13.39 209.248 357.579
6492.15 2.273 -0.001 -3.864 13.243 209.95 357.108
6492.185 2.256 -0.012 -3.899 12.433 210.488 357.015
6492.216 2.24 -0.022 -3.934 12.287 210.73 357.346
6492.25 2.224 -0.025 -3.972 11.654 210.559 358.069
6492.285 2.207 -0.019 -4.011 9.452 209.896 359.034
6492.317 2.191 -0.01 -4.051 10.303 209.017 0.177
6492.353 2.174 0.015 -4.092 9.643 207.748 0.924
6492.387 2.159 0.026 -4.128 9.99 206.708 359.874
6492.418 2.147 0.029 -4.161 10.096 206.153 357.469
6492.451 2.136 0.042 -4.195 7.921 204.973 357.531
6492.485 2.127 0.047 -4.228 7.284 203.694 358.571
6492.518 2.116 0.049 -4.26 6.958 203.01 359.001
6492.551 2.104 0.046 -4.292 7.452 202.423 359.547
6492.585 2.092 0.042 -4.324 7.245 201.793 359.627
6492.616 2.08 0.035 -4.357 6.967 201.414 359.724
6492.649 2.066 0.024 -4.391 6.745 201.447 359.866
6492.685 2.053 0.013 -4.424 6.476 201.775 0.123
6492.716 2.039 0.001 -4.458 6.19 202.418 0.029
6492.75 2.026 -0.005 -4.493 5.638 203.101 359.647
6492.784 2.013 -0.008 -4.53 5.042 203.937 358.811
6492.817 2 -0.007 -4.568 3.909 204.717 357.837
6492.85 1.985 0.002 -4.603 5.722 205.964 357.371
6492.883 1.968 0.016 -4.636 7.158 207.897 356.289
6492.917 1.95 0.029 -4.665 7.346 209.946 356.03
6492.95 1.93 0.033 -4.689 7.491 212.381 356.844
6492.985 1.907 0.044 -4.711 5.452 215.51 356.133
6493.016 1.884 0.048 -4.732 5.117 218.76 355.327
6493.051 1.863 0.046 -4.753 6.287 221.354 355.079
6493.083 1.842 0.043 -4.773 6.989 223.667 355.07
6493.117 1.821 0.04 -4.792 6.969 225.934 355.148
6493.149 1.8 0.035 -4.812 6.544 227.819 354.978
6493.183 1.778 0.028 -4.831 5.985 229.159 354.644
6493.217 1.756 0.02 -4.852 6.078 230.28 354.277
6493.25 1.732 0.01 -4.87 6.575 231.586 354.022
6493.284 1.708 0 -4.887 6.713 232.872 354.14
6493.316 1.682 -0.004 -4.904 6.628 234.024 354.435
6493.352 1.656 -0.004 -4.919 6.127 234.838 355.006
6493.384 1.628 0.002 -4.933 5.875 235.558 355.705
6493.421 1.595 0.032 -4.946 3.849 236.751 355.696
6493.45 1.568 0.033 -4.954 4.848 239.039 354.487
6493.483 1.543 0.031 -4.96 6.034 242.359 351.575
6493.517 1.519 0.037 -4.967 6.036 245.395 351.677
6493.55 1.494 0.04 -4.975 5.726 248.39 352.739
6493.582 1.469 0.043 -4.981 5.188 251.782 353.054
6493.616 1.444 0.041 -4.987 5.673 254.785 353.877
6493.648 1.419 0.038 -4.993 6.294 257.166 354.647
6493.683 1.395 0.033 -4.997 6.604 259.663 355.02
6493.715 1.369 0.03 -5 6.011 262.409 355.22
6493.75 1.343 0.029 -5.001 4.715 265.972 355.187
6493.782 1.317 0.025 -4.999 3.777 270.637 354.88
6493.816 1.291 0.021 -4.997 3.345 275.652 354.553
6493.852 1.264 0.019 -4.996 2.62 280.783 353.83
6493.883 1.239 0.017 -4.993 2.651 285.329 353.1
6493.916 1.215 0.02 -4.99 4.161 290.17 351.947
6493.948 1.192 0.033 -4.985 4.745 295.261 351.359
6493.983 1.171 0.039 -4.977 4.887 300.153 352.453
6494.015 1.154 0.042 -4.968 4.119 304.838 353.955
6494.05 1.136 0.049 -4.956 2.218 309.585 353.575
6494.084 1.121 0.05 -4.943 2.074 314.178 353.014
6494.117 1.106 0.049 -4.931 2.314 318.173 352.457
6494.148 1.093 0.045 -4.918 2.978 322.172 352.051
6494.182 1.08 0.041 -4.903 3.968 326.16 352.429
6494.217 1.068 0.036 -4.888 5.057 329.427 353.05
6494.248 1.056 0.029 -4.873 5.56 331.676 353.409
6494.282 1.043 0.025 -4.856 5.143 333.442 352.965
6494.315 1.032 0.021 -4.837 3.858 335.927 351.832
6494.349 1.023 0.018 -4.814 2.223 339.183 351.725
6494.384 1.017 0.018 -4.788 0.816 342.444 352.675
6494.415 1.011 0.022 -4.761 358.716 345.111 354.296
6494.45 1.005 0.029 -4.733 358.674 346.854 355.669
6494.485 0.999 0.054 -4.703 355.36 348.331 354.362
6494.517 0.995 0.045 -4.678 356.753 350.544 352.935
6494.549 0.988 0.047 -4.654 357.085 353.01 349.766
6494.585 0.979 0.046 -4.628 357.739 355.354 349.483
6494.615 0.972 0.047 -4.603 358.072 357.979 349.818
6494.651 0.963 0.046 -4.576 358.379 0.59 352.633
6494.685 0.953 0.044 -4.55 358.776 1.947 355.613
6494.716 0.945 0.041 -4.523 358.792 2.543 356.848
6494.751 0.937 0.039 -4.495 357.874 2.913 357.474
6494.785 0.93 0.035 -4.466 356.914 3.124 358.381
6494.816 0.922 0.03 -4.436 356.375 3.553 359.121
6494.853 0.915 0.023 -4.405 356.207 3.824 359.73
6494.882 0.907 0.017 -4.375 356.494 4.251 359.651
6494.916 0.899 0.015 -4.342 356.673 4.648 358.509
6494.949 0.892 0.016 -4.308 357.025 5.473 356.807
6494.982 0.885 0.021 -4.276 358.803 6.687 355.348
6495.014 0.879 0.047 -4.24 357.243 7.807 355.426
6495.049 0.876 0.06 -4.206 356.188 8.185 357.514
6495.081 0.874 0.056 -4.175 358.228 7.935 0.192
6495.116 0.875 0.056 -4.145 359.031 8.056 0.268
6495.147 0.881 0.057 -4.113 358.713 8.703 359.43
6495.183 0.889 0.058 -4.082 358.73 9.508 357.974
