# Supplementary material for: Quantifying Spatiotemporal Gait Parameters with HoloLens in Healthy Adults and People with Parkinson’s Disease: Test-Retest Reliability, Concurrent Validity, and Face Validity
Source: Sensors (Basel). 2020 Jun 5;20(11):3216. doi: 10.3390/s20113216 (PMC7313704; doi:10.3390/s20113216)
Supplement: Supplementary file 1 [file sensors-20-03216-s001.zip › Data/HYA_02_CWS1_IWW_raw.csv]

IWW_x_SpineBase IWW_x_Head IWW_x_ShoulderLeft IWW_x_ElbowLeft IWW_x_WristLeft IWW_x_HandLeft IWW_x_ShoulderRight IWW_x_ElbowRight IWW_x_WristRight IWW_x_HandRight IWW_x_HipLeft IWW_x_KneeLeft IWW_x_AnkleLeft IWW_x_FootLeft IWW_x_HipRight IWW_x_KneeRight IWW_x_AnkleRight IWW_x_FootRight IWW_x_SpineShoulder IWW_y_SpineBase IWW_y_Head IWW_y_ShoulderLeft IWW_y_ElbowLeft IWW_y_WristLeft IWW_y_HandLeft…
-0.214 -0.248 -0.222 -0.2 -0.132 -0.121009766304864 -0.197 -0.189 -0.139 -0.133029298914593 -0.187 -0.224 -0.261 -0.197882804341628 -0.174 -0.233 -0.27 -0.2 -0.243 0.845310781304389 1.5932838088589 1.32315902336951 1.08248931635866 0.868175078478529 0.812906463205277 1.30935501918452 1.06712521451062 0.83399146494573 0.790233965815956 0.847100976630486 0.467319414021708 0.137075877226985 0.050930…
-0.214 -0.248 -0.222 -0.2 -0.132 -0.121987570157441 -0.197 -0.189 -0.139 -0.135962710472324 -0.187 -0.224 -0.261 -0.186149158110704 -0.174 -0.233 -0.27 -0.2 -0.243 0.845389005612595 1.5936651523614 1.32306124298426 1.08242087008898 0.868683536481869 0.810549955920566 1.30885633921971 1.06664609062285 0.834138135523616 0.791632225325141 0.847198757015744 0.467260745790554 0.13466070171112 0.039939…
-0.214 -0.248999104407831 -0.220001791184337 -0.2 -0.132 -0.119002686776506 -0.197 -0.189 -0.139 -0.133002686776506 -0.187 -0.224 -0.261 -0.191994626446989 -0.174 -0.233 -0.267002686776506 -0.2 -0.243 0.84533005373553 1.59338025972173 1.32299006269145 1.08218021494212 0.868919794013801 0.811089489512464 1.31093812821237 1.068298513317 0.833970152250669 0.792409319349952 0.847060125382904 0.467110…
-0.214 -0.249 -0.22 -0.2 -0.132 -0.12100958822034 -0.197 -0.189 -0.139 -0.136 -0.187 -0.224019176440679 -0.261 -0.195 -0.174 -0.236 -0.26799041177966 -0.2 -0.243 0.845400862939831 1.59353232942373 1.32304971235339 1.08218952058898 0.868478437633899 0.808930845818647 1.31346702765169 1.07075865764915 0.8338 0.792420671175424 0.847161629997458 0.467438561766949 0.137014698227966 0.0451130399796618 …
-0.214 -0.249 -0.22 -0.2 -0.132 -0.121990179379556 -0.197 -0.189 -0.139 -0.136 -0.187 -0.225980358759111 -0.261 -0.195 -0.174 -0.236 -0.267009820620444 -0.2 -0.243 0.84548911614416 1.59274785649636 1.32302029461861 1.08214049103102 0.869341357854009 0.813108164156907 1.31316304439234 1.07062137488686 0.8338 0.792489312556569 0.847328330494525 0.467291473093067 0.137495187895982 0.0464466439561958…
-0.214 -0.249 -0.22199978789807 -0.2 -0.129000318152895 -0.119000318152895 -0.197 -0.189 -0.139 -0.133000318152895 -0.187 -0.226 -0.261 -0.19699978789807 -0.174 -0.236999893949035 -0.267 -0.2 -0.243 0.845519996818471 1.59287998515287 1.32298000424204 1.08214 0.869290006363058 0.810940234372633 1.31274004454141 1.07019004560191 0.83380999893949 0.79278996818471 0.84733 0.467649961821653 0.13484028…
-0.211 -0.249 -0.221970664186113 -0.199970664186113 -0.129 -0.118990221395371 -0.197 -0.189 -0.142 -0.135941328372226 -0.187 -0.226 -0.261 -0.198 -0.173970664186113 -0.236970664186113 -0.267029335813887 -0.2 -0.242970664186113 0.845440684502324 1.59103283579534 1.32273667527443 1.08191393726513 0.86924078228837 0.811977164204658 1.31303488930231 1.07044469373022 0.841563566437156 0.79129919188835…
-0.211 -0.249 -0.219036202454339 -0.197036202454339 -0.129 -0.11801206748478 -0.197 -0.189 -0.142 -0.130072404908678 -0.187 -0.226 -0.261 -0.198 -0.171036202454339 -0.234036202454339 -0.269963797545661 -0.2 -0.240036202454339 0.845509155276065 1.59131650042941 1.32240410294483 1.08130748184056 0.869319034601218 0.811693499570586 1.31352396625761 1.07091420760731 0.843920917361681 0.79221865656430…
-0.211 -0.249 -0.219 -0.197 -0.129 -0.119999137729496 -0.197 -0.189 -0.142 -0.135997413188488 -0.184001293405756 -0.226 -0.260000431135252 -0.195001293405756 -0.171 -0.234 -0.27 -0.2 -0.241999137729496 0.845679926707007 1.59144994395242 1.3224 1.08142994395242 0.869369978443237 0.809680866581856 1.31364994826377 1.07092999568865 0.84121118131059 0.791150465626072 0.847449935329712 0.4671499611978…
-0.211 -0.246019746480638 -0.218970380279044 -0.196980253519362 -0.126 -0.116019746480638 -0.196970380279044 -0.189970380279044 -0.141970380279044 -0.134 -0.184 -0.222930887317768 -0.258009873240319 -0.195029619720957 -0.171 -0.234 -0.267029619720956 -0.2 -0.241970380279044 0.845551480986048 1.59229555704186 1.32194930887318 1.08084921014077 0.869014992674715 0.810771043378588 1.31236533154977 1.…
-0.211 -0.247979694934053 -0.21603045759892 -0.195020305065947 -0.126 -0.117979694934053 -0.19403045759892 -0.18703045759892 -0.13903045759892 -0.134 -0.184 -0.216071067730814 -0.258989847467027 -0.19796954240108 -0.171 -0.234 -0.26996954240108 -0.2 -0.23903045759892 0.845698477120054 1.59185456863984 1.32188071067731 1.08077081220264 0.86752543185012 0.808889492863309 1.31289451763219 1.07008736…
-0.209999981816529 -0.245999981816529 -0.213999987877686 -0.193000006061157 -0.124999981816529 -0.109999993938843 -0.185999981816529 -0.183 -0.136 -0.128 -0.183 -0.216 -0.258000006061157 -0.197999981816529 -0.169999981816529 -0.231 -0.27 -0.2 -0.235999987877686 0.843689998181653 1.58132003000273 1.3212700031518 1.0800200052126 0.868000000242446 0.810159991029488 1.31347998836258 1.07334998684729 …
-0.206970378107541 -0.242970378107541 -0.211970378107541 -0.193990126035847 -0.121980252071694 -0.108980252071694 -0.182960504143389 -0.182970378107541 -0.135980252071694 -0.127940756215083 -0.182940756215083 -0.215970378107541 -0.259 -0.195009873964153 -0.166940756215083 -0.231 -0.27 -0.2 -0.233980252071694 0.843388123946811 1.58628145379842 1.321784766799 1.08088088865677 0.86801738862209 0.808…
-0.204036355474401 -0.240036355474401 -0.209036355474401 -0.193012118491467 -0.120024236982934 -0.107024236982934 -0.179048473965868 -0.180036355474401 -0.134024236982934 -0.122072710948803 -0.177072710948803 -0.213036355474401 -0.259 -0.195987881508533 -0.161072710948803 -0.231 -0.27 -0.2 -0.232024236982934 0.843202302513379 1.5874159425499 1.32126642280048 1.08096890933577 0.86577775134546 0.80…
-0.201001065832625 -0.231003197497874 -0.204001776387708 -0.191000710555083 -0.117001065832625 -0.10100213166525 -0.179999644722458 -0.17400213166525 -0.131001065832625 -0.121000355277542 -0.174001065832625 -0.213 -0.256001065832625 -0.193001065832625 -0.161 -0.231 -0.27 -0.2 -0.227001776387708 0.843140021316653 1.58777987565286 1.31977052936354 1.07968045830803 0.864770348171991 0.80369151703510…
-0.195962341685352 -0.229915268792041 -0.199971756264014 -0.184962341685352 -0.112981170842676 -0.0969811708426759 -0.170915268792041 -0.170924683370704 -0.127962341685352 -0.114981170842676 -0.16995292710669 -0.207990585421338 -0.258 -0.194028243735986 -0.155962341685352 -0.227943512528028 -0.269971756264014 -0.2 -0.220962341685352 0.842209832255045 1.58810397466966 1.31800188291573 1.0778586819…
-0.192041234364525 -0.221092777320181 -0.197030925773394 -0.181041234364525 -0.111020617182262 -0.0950206171822624 -0.162092777320181 -0.163082468729049 -0.124041234364525 -0.113020617182262 -0.165051542955656 -0.207010308591131 -0.258 -0.196969074226606 -0.152041234364525 -0.222061851546787 -0.267030925773394 -0.2 -0.217041234364525 0.841151133278422 1.58747659749832 1.31819793828177 1.077721443…
-0.181003267399356 -0.212002673326746 -0.189002376290441 -0.172002673326746 -0.105001782217831 -0.0940002970363051 -0.15800118814522 -0.157001782217831 -0.118001782217831 -0.103002970363051 -0.155002970363051 -0.20500059407261 -0.258999702963695 -0.197999702963695 -0.144002376290441 -0.205005049617187 -0.267 -0.19600118814522 -0.208002673326746 0.841060023762904 1.58687017822178 1.31833995841492 …
-0.177938171924727 -0.205929339342545 -0.181920506760363 -0.165911674178181 -0.0899558370890905 -0.0888675112672714 -0.151982334835636 -0.149947004506909 -0.105920506760363 -0.0948940090138171 -0.148929339342545 -0.203849846102908 -0.259 -0.198 -0.140938171924727 -0.158867511267271 -0.260867511267271 -0.196 -0.203920506760363 0.840210794932396 1.58364865593054 1.31712798768823 1.07528302226008 0.…
-0.171087415649959 -0.198099903599953 -0.173112391549947 -0.156124879499941 -0.0850624397499706 -0.0741873192499118 -0.150024975899988 -0.144074927699965 -0.0971123915499471 -0.0831498553999294 -0.141099903599953 -0.1872122951499 -0.259 -0.198 -0.134087415649959 -0.144187319249912 -0.246187319249912 -0.196 -0.195112391549947 0.840298876084501 1.58460776180901 1.31579698361199 1.0745098654805 0.85…
-0.162007187036008 -0.185010381274234 -0.15901117983379 -0.149005589916895 -0.0790047913573387 -0.0710023956786693 -0.138009582714677 -0.135007187036008 -0.0850095827146774 -0.0690111798337903 -0.136003992797782 -0.192995208642661 -0.256002395678669 -0.197000798559556 -0.125007187036008 -0.110027151024919 -0.237007187036008 -0.187007187036008 -0.183009582714677 0.838601357551246 1.58482983230249 …
-0.1529089642156 NaN -0.141898849128445 -0.137868503866978 -0.0749494245642224 -0.0659696547385335 -0.114979769825689 -0.124919079302756 -0.0778786189541338 -0.0578482736926673 -0.124919079302756 -0.184 -0.255989884912845 -0.197 -0.113898849128445 -0.0777774680825786 -0.217595396513779 -0.17650436072938 NaN 0.831204147185734 NaN 1.30437807813344 1.0659421241683 0.847391185937891 0.791184827369267…
-0.144088521958356 -0.151245894328768 -0.132098357731507 -0.125127865050959 -0.0700491788657536 -0.0630295073194521 -0.113019671546301 -0.117078686185206 -0.0661180292778085 -0.0431475365972607 -0.117078686185206 -0.184 -0.255009835773151 -0.197 -0.104098357731507 -0.0562163870093157 -0.178393430926028 -0.128481952884385 -0.158127865050959 0.831605967333008 1.57448453426644 1.3041918687969 1.0661…
-0.13100063029539 -0.135000775748173 -0.116000775748173 -0.101001163622259 -0.0660001939370432 -0.0590001939370432 -0.109000193937043 -0.10400063029539 -0.0440010666537375 -0.0240009212009551 -0.103000678779651 -0.181000145452782 -0.255 -0.197 -0.0920005818111296 -0.0140020363389535 -0.139001890886171 -0.0820022302759967 -0.14500063029539 0.833239920970655 1.57765986181986 1.30292006157501 1.0632…
-0.118833191523741 -0.127784130207195 -0.104695819837411 -0.093823379260432 -0.0618430037870506 -0.0538626283136693 -0.09685281605036 -0.0968920651035973 -0.0379018773669067 -0.0148430037870506 -0.0917252566273386 -0.173970563210072 -0.257970563210072 -0.194 -0.0769215018935253 -0.00366638304748263 -0.0873622028848933 -0.0371855821453252 -0.131725256627339 0.834126851567165 1.57690235494319 1.303…
-0.102207209612302 -0.106268153615921 -0.0743778528224335 -0.0762193984130259 -0.0461950208115786 -0.0401706432101313 -0.0821828320108549 -0.0861340768079603 -0.0281218880072366 0.000804979188421413 -0.0643412864202625 -0.171036566402171 -0.255036566402171 -0.194 -0.0690975104057893 0.0295855807753955 -0.023792272047038 0.0439883295399361 -0.104341286420263 0.83281633299297 1.57713707468783 1.302…
-0.0859997727382915 -0.0799998484921943 -0.0589996818336081 -0.0619997121351692 -0.0339996666828275 -0.0249997424367303 -0.0619995909289247 -0.0699997121351692 -0.0139998030398526 0.0150001666585863 -0.054999787889072 -0.162999636381266 -0.254999863642975 -0.195 -0.048999787889072 0.0510003939202948 0.0490008938960535 0.127001363570251 -0.0909997121351692 0.830279936366722 1.5690500059088 1.30121…
-0.0707557488591303 -0.0695994281289736 -0.0377948290416694 -0.0427362087678607 -0.0117459788134955 -0.00770689863095632 -0.0349022995436521 -0.050814369132939 -0.000785058996034631 0.0261954009126958 -0.0407557488591303 -0.138931609680557 -0.246 -0.194990229954365 -0.0347557488591303 0.0772735612777741 0.108732753422609 0.217791373696418 -0.071765518904765 0.826025483145358 1.56939877040742 1.29…
-0.0462497649872407 -0.0294096145790748 -0.0172098025892822 -0.01626974618622 0.0137402444132696 0.0217002820153111 -0.0250999059948963 -0.032189821390303 0.0207802068112281 0.0458001880102074 -0.0162497649872407 -0.132069934196427 -0.246 -0.19400999059949 -0.0102497649872407 0.10472026321429 0.182250705038278 0.29719076144134 -0.0482397743877511 0.820555747545152 1.56526216032985 1.2962843676622…
-0.0290004121911597 -0.0190002424653881 0.00899936958999103 0.00499949082268506 0.0369994423296074 0.047999369589991 -0.00600046068423733 -0.0170003636980821 0.0329997090415343 0.0589996847949955 0.00199956356230148 -0.123000218218849 -0.239000169725772 -0.191000072739616 0.00899953931576267 0.131999345343452 0.250998351235361 0.354998617947288 -0.0240005819169314 0.816680092621778 1.557250193244…
0.000267967219688237 NaN 0.0412583969618422 0.0462392564461502 0.0772488267039962 0.0813349590246103 0.0342105456726122 0.0122488267039962 0.0532392564461502 NaN 0.0312296861883042 -0.0988564461323099 -0.227980859484308 -0.189 0.0392775374775342 0.176124413351998 0.301296677993226 0.417306248251072 0.00817226464122815 0.809191765900456 NaN 1.28332908438936 1.04529970737557 0.825798851569058 0.761…
0.0276562767162466 NaN 0.0676685525478092 0.0706931042109345 0.102680828379372 0.115570345895308 0.0557299317056223 0.0376808283793718 0.0776931042109344 NaN 0.0547053800424971 -0.0841841374734393 -0.226024551663125 -0.189 0.067644000884684 0.188840414189686 0.331619449221559 0.448607173389996 0.0257790350318728 0.804261870191076 NaN 1.27608096391188 1.03913733773884 0.825681473099787 0.760487677…
0.0600011636822057 NaN 0.0950020849306185 0.0960018424968256 0.140001890983584 0.152001794010067 0.0890012121689642 0.0710013091424814 0.123000533354344 NaN 0.0890011151954471 -0.0719986908575186 -0.21999966059269 -0.18899966059269 0.0960013576292399 0.218001794010067 0.339000581841103 0.45000067881462 0.0600018424968256 0.799319754172134 NaN 1.27126972362548 1.03489980217403 0.818700008727617 0.…
0.0844052647457921 0.109266881661863 NaN 0.134276766167858 0.179336073203828 0.189365726721812 0.114543647829721 0.0983657267218124 0.134197690119899 NaN 0.112385495733802 -0.0448517324100761 -0.212950577470025 -0.181970346482015 0.124444802769772 0.255207574625894 0.351187805613904 0.464128498577934 0.0982866506738529 0.794220247636955 1.54194448132559 NaN 1.03080873166317 0.818904315884748 0.75…
0.124582200050393 0.13572486344782 NaN 0.161714673205147 0.212653531749107 0.225622961021087 0.168439536652967 0.134622961021087 0.153796195146533 NaN 0.15060258053574 -0.0301528536401 -0.208050951213367 -0.17903057072802 0.1685414390797 0.27578600490386 0.369806385389207 0.476867526845247 0.126704482962473 0.791270672630447 1.540405998681 NaN 1.02969161687665 0.821314932003024 0.75788446317743 1…
0.157996298923323 0.188994055846549 0.201995626000291 0.210994504461904 0.248995962461807 0.257996411077162 0.192997308307871 0.169996074615646 0.19999484092342 NaN 0.191995401692614 0.00899562600029099 -0.192001794461419 -0.175000448615355 0.195996971846355 0.314995626000291 0.382998542000097 0.486998878461613 0.168995289538775 0.795139562600029 1.54495948745696 1.27374905902929 1.03570932371235…
0.208384098095639 0.21649932752433 0.24129767602412 0.241374495643248 0.289355290738466 0.299326483381293 0.228470520167158 0.210336085833684 0.218441712809985 NaN 0.230432110357594 0.0297393888341047 -0.181471865118497 -0.152588439498527 0.248345688286075 0.337144036785865 0.395028807357173 0.495 0.208288073571729 0.802309727253872 1.54724163429484 1.28448743611481 1.04726834068407 0.82870815239…
0.2475099100797 0.26736288310361 0.271620180311767 0.279522162327707 0.325546666823722 0.332583423567745 0.276399639847632 NaN NaN NaN 0.274448648839662 0.105056576903422 -0.127673873640413 NaN 0.28355891907173 0.351816216279887 0.397963243255977 0.495 0.237632432559775 0.808393791017393 1.55453859822986 1.28931947389484 1.04913659820631 0.844818205475316 0.788948183819058 1.2843074666918 NaN NaN…
0.269001909015705 0.298002127188929 0.312001418125953 0.3060018544724 0.360002454448764 0.375002181732235 0.3060018544724 0.287001636299176 0.3090018544724 NaN 0.29600158175587 0.173003927118023 -0.0799966728583419 NaN 0.307001745385788 0.37100065451967 0.399000163629918 0.502000163629918 0.279001418125953 0.814170228536451 1.55773022471842 1.30026001145409 1.06033016253905 0.85060021926409 0.796…
0.304373071632675 0.337255259538146 0.338412342330851 0.340343618609043 0.405412342330851 0.415471248378116 0.340343618609043 0.317412342330851 0.343402524656307 0.349441795354484 0.325412342330851 0.245608695821733 NaN NaN 0.339343618609043 0.383147265118161 0.402019635349088 0.505 0.305451613029028 0.818441486698716 1.56188092567481 1.30056768586171 1.06341102387106 0.854704432001079 0.79863664…
0.341624358028564 0.362742981809017 0.379584816768413 0.374654013973677 0.446584816768413 0.462525504878186 0.374654013973677 0.358584816768413 0.38359470208345 0.393555160823299 0.366584816768413 0.306387110467657 NaN NaN 0.373654013973677 0.397851720274433 0.403980229369924 0.505 0.350545275508261 0.826577951885186 1.56496886125763 1.31032164111537 1.07349828010826 0.863134986290675 0.804292961…
0.363998399980606 0.400997236330137 0.392999054533994 0.39599847270876 0.484997236330137 0.509996581776749 0.405997745427217 0.389997745427217 0.422997163601983 0.439996654504903 0.391998181796143 0.36999541812628 NaN NaN 0.400998036339834 0.413998836349532 0.404 0.508999709087383 0.369998618165069 0.831179671268743 1.56807977599728 1.31178990036243 1.07721973672408 0.869209564358356 0.8113594901…
0.395274320596895 0.43028411776107 0.417293914925245 0.431205740447672 0.526352697910294 0.55232330641777 0.432529046865441 0.426362495074469 0.464489858208742 0.488470263880392 0.41630371208942 0.414538844029616 0.176783773133987 0.186185456865155 0.433293914925245 0.431186146119322 0.407039188656699 0.509 0.401293914925245 0.834749195549241 1.57246028702238 1.31296359048804 1.08714821583282 0.8…
0.422648893725481 0.458636354215677 0.446623814705873 0.451736670294111 0.561548577647047 0.58458619617646 0.485322866470571 0.462536038137243 0.513373024509788 0.535398103529396 0.446611275196068 0.468310326960767 0.254996839215661 0.304482719313686 0.462623814705873 0.449761749313719 0.410949841960783 0.509 0.430623814705873 0.837662632260783 1.57348683351471 1.31831140888137 1.08996388621176 0…
0.451999471227482 0.50399917949092 0.466999635329298 0.478999507694552 0.590999471227482 0.619999361826271 0.502999690029903 0.50399925242506 0.550999325359201 0.582999143023849 0.470999562395157 0.546998577784261 NaN 0.439997556706294 0.489999507694552 0.511998869520823 0.422999781197579 0.492000309970097 0.460999452993946 0.842309915943403 1.57753992633652 1.32058995970389 1.09287994748742 0.88…
0.475394021661254 0.52234597023915 0.498192205688417 0.5022306468261 0.619221036541679 0.645326749670308 0.545240257110521 0.5334612936522 0.590480514221042 0.624432462798937 0.495374801092412 0.589586227349671 NaN 0.515893756451137 0.513451683367779 0.507278698248204 NaN NaN 0.491288308532625 0.845327971231867 1.57606537645507 1.32019009610284 1.08934518955359 0.88244830260122 0.840596759651511 …
0.51559210999827 0.557641852681408 0.517801029267449 0.525761235120939 0.641771183657566 0.678661749754663 0.569751286584311 0.580522470241877 0.639502573168622 0.66855231585176 0.533612007071525 0.649393139265719 NaN 0.607074786093637 0.559532418778505 0.535711492437801 NaN NaN 0.520701543901173 0.847161396236507 1.5776340823414 1.32019990051463 1.08987462779022 0.894517533514115 0.8535287788018…
0.536995354883281 0.590992700530871 0.555991594550699 0.549994691295179 0.664994912491213 0.699995354883281 0.597993806511042 0.59999579727535 0.672992700530871 0.708991152158631 0.555995133687247 0.69499004617846 NaN 0.787960184713839 0.57899579727535 NaN 0.443029640268587 NaN 0.549993585315008 0.848539699173393 1.57952958415146 1.31918022561996 1.09149964166242 0.891690652528301 0.8552396505102…
0.575329295413352 0.630272844771063 0.581301070092208 0.582178760367248 0.691169351926867 0.720150535046104 0.637272844771063 0.643244619449919 0.716244619449919 0.75231988697297 0.585376337615259 0.746159943486485 0.774555097982508 0.888545689542126 0.624244619449919 NaN 0.472225802569156 0.588435493577111 0.588263436330682 0.841531613563244 1.57113935553755 1.31389486653936 1.0823704574972 0.88…
0.609573826807337 0.658646885068937 0.612610355938137 0.600768648838269 0.708780825215202 0.735805177969069 0.665646885068937 NaN NaN NaN 0.624512944922671 0.762793001592135 0.83228159376094 NaN 0.649683414199736 NaN 0.495707766953603 0.529730582615993 0.61565906144587 0.837539679617888 1.56691260194835 1.30816135356883 1.07929823382357 0.869308201878192 0.82727323910193 1.2968379595542 NaN NaN N…
0.661000751565256 0.691000897029499 0.650000703077175 0.636000848541418 0.733000290928486 0.756000339416567 0.700000775809296 NaN NaN NaN 0.67000092127354 0.813000703077175 0.968000242440405 1.10700043639273 0.705000848541418 NaN 0.510000509124851 NaN 0.656000800053337 0.83056992848008 1.56292984920207 1.30140987320367 1.06942964603701 0.85524986811242 0.809789710526156 1.29012988823497 NaN NaN N…
0.692395813166956 0.72840570849613 0.679445289812826 0.671445289812826 0.745158325266783 0.770138534608435 0.732445289812826 NaN NaN NaN 0.708336441191913 0.842514557117043 0.978346336521087 1.12535623185026 0.740385917837782 NaN 0.531296859875217 NaN 0.689385917837782 0.827594173190856 1.55663667561082 1.29611716465975 1.05476627408012 0.849774673674849 0.797715225616651 1.28546696103563 NaN NaN…
0.731624075562078 0.76861467745113 0.723577085007337 0.715577085007337 0.760849630224831 0.783868426446727 0.776577085007337 NaN NaN NaN 0.741680464227766 0.893511298230701 1.01267106611682 1.16066166800587 0.778633473673026 NaN 0.560718056671558 NaN 0.727633473673026 0.825034529069574 1.54936964000213 1.28988967800452 1.04845052383451 0.846273551256085 0.784358002271113 1.28021037387468 NaN NaN …
0.776001842977136 0.797004655942237 0.774004073949458 NaN NaN NaN 0.815004267947051 NaN NaN NaN 0.788001939975932 0.924000193997593 1.02700494693863 1.17000261896751 0.824002036974729 NaN 0.586005334933813 NaN 0.772003103961492 0.817509809882359 1.5493999117311 1.27993966438416 NaN NaN NaN 1.27627995829052 NaN NaN NaN 0.830419566415379 0.450961051466955 0.12405833550065 0.0945663266555724 0.80871…
0.795518411909618 0.845386267697362 0.816457422273192 0.794457422273192 0.807325278060937 0.812203298788085 0.859386267697362 0.846386267697362 0.90314230915166 0.934172803969873 0.808548906727831 0.926792865273533 1.07809148445464 1.19702032987881 0.845508246970213 NaN 0.641315113121532 NaN 0.804437092394384 0.815517980440877 1.54848969505182 1.27648335443 1.03768914844546 0.828956202539925 0.75…
0.845399284650363 0.882552408170858 0.860469957044438 0.838469957044438 0.838623080564933 0.831764425353083 0.896552408170858 0.883552408170858 0.916835097747158 0.950799761550121 0.861363948453325 1.00308125887703 1.08689399140889 1.19897644253531 0.894411063382708 NaN 0.671634859297279 NaN 0.846493514509129 0.812437103006889 1.54846035336197 1.27680611301833 1.03856939914089 0.821855513596831 0…
0.871027788637845 0.91202621569608 0.899022021184707 0.874021496870785 0.865023594126472 0.856019399615099 0.956013632161961 0.922016778045491 0.941014680789805 0.969010486278432 0.887025691382158 1.03002306981255 1.087 1.19699213529118 0.918025167068237 NaN 0.70201310784804 NaN 0.883021496870785 0.814244650664485 1.55860340279735 1.28517358106408 1.04644397429953 0.827128415238441 0.760966103014…
0.918082835648224 0.952410602869255 0.949452642817156 0.916548377916747 0.906477481838527 0.899353682854724 0.957574009184224 0.930050810533483 0.960070444076748 0.976459092542839 0.944679525338909 1.05595994066736 1.08449920775389 1.18098438356568 0.956567615336959 NaN NaN 1.19506008899895 0.915572424692012 0.82281579702086 1.55245931333237 1.28403960355005 1.03378639383822 0.823627706118593 0.7…
0.965396308365138 0.983604330548192 0.994921702234135 0.968339615330746 0.961300933632784 0.953808316165351 1.00687180083784 0.965053542810199 0.986661171306201 0.998223769636991 0.988389959897889 1.07388602303675 1.08499306063828 1.18396146602565 1.00241520604327 1.03226663562447 NaN 1.1979619091965 0.968326179778163 0.818093925484513 1.55744174466394 1.29319374530306 1.03632996871647 0.80291352…
0.998456540267715 1.02692743663849 1.0269665439815 1.00645283688627 1.00743527882422 1.00144666213944 1.03295978622645 0.992973168817759 1.01396578405474 1.02197009977757 1.01945823703977 1.08648966444901 1.08849891556933 1.18300569532425 1.03445685010505 1.05095318339006 NaN 1.19500739209631 0.992479793654018 0.831380080985255 1.56872951928245 1.2956636025327 1.04597886490741 0.810713105774334 0…
1.03340075002027 1.04870038248725 1.06379531902702 1.04636381872742 1.07078838962656 1.068236249029 1.03862988424896 0.992506512331946 1.03448037690254 1.02961225968939 1.0608725306544 1.10380088261794 1.09045982001828 1.18152255542214 1.07386476781996 1.0991363965809 NaN 1.19794712632128 1.03811877202133 0.836268194357183 1.56033136396581 1.30361703898108 1.05383293401318 0.814574757361735 0.769…
1.07752727858534 1.09564883711913 1.10210263288696 1.10038670437442 1.13331516416147 1.14368935577854 1.11286343884815 1.06252924009973 1.08053812138455 1.0557903376172 1.10008258198257 1.12232084973424 1.09198490735165 1.18150299674165 1.11556841562136 1.1267822736794 NaN 1.2039516163732 1.07600733662107 0.833675081634117 1.58013475345071 1.30903953602337 1.06126833677126 0.833545977324264 0.784…
1.10796590268915 1.12745865099149 1.12946660527789 1.14096278032446 1.20294466252557 1.21343883126575 1.1334791961965 1.08447646441084 1.09847999261491 1.08201258102083 1.13246358437305 1.13599979708031 1.08949950033095 1.15300406602399 1.14796278032446 1.20901197226176 NaN 1.09402069780847 1.10447313912646 0.838158458563836 1.58326568633799 1.31379964316592 1.07015872101758 0.843867202312944 0.7…
1.14713601237325 1.16018300323609 1.16718097953367 1.18371250908265 1.2621385216127 1.28206858154759 1.18508509548983 1.12077840174291 1.13474926004911 1.14279045944062 1.17806358150242 1.1350195087187 1.0929024564065 1.18000442999133 1.1836457667326 1.25866005403382 1.13214667172353 1.19401011069264 1.13929981277978 0.836213081232045 1.58220067829051 1.3181297736055 1.06885726424747 0.8439276597…
1.17419449010633 1.19016400314128 1.19814811627556 1.22749740132555 1.30995317419879 1.34033305292102 1.20527457095818 1.12960732889932 1.16755666166052 1.17658199527992 1.19967860324061 1.14835336504364 1.10392839925702 1.18099151989114 1.21118815670148 1.31188672680146 1.23273331903006 1.3549606436384 1.16471027026486 0.841712702708635 1.58101955396349 1.31702769028549 1.08126415486701 0.861183…
1.21194323631864 1.24243778857833 1.24543603048305 1.27693156822731 1.3764140858 1.41290823204464 1.25943332632259 1.18886836345558 1.21589290586217 1.22189959924578 1.23994088693262 1.15848952631137 1.10449673214696 1.18499430392217 1.24844435188258 1.36243902240041 1.34186490637111 1.41989283488889 1.2124306103409 0.833240654792011 1.57759116690073 1.31460300950015 1.07943900279737 0.8659365572…
1.25019774347891 1.27627626094933 1.28137979837701 1.32574855161333 1.43270710775788 1.47315706784337 1.28189622227521 1.22134391060349 1.25716497713172 1.26022462162231 1.28115831665753 1.18276420729161 1.10940059251568 1.18547051392705 1.28224744722107 1.40672141874679 1.44455372216615 1.54445085708316 1.24586640002991 0.828638219406028 1.57359028453972 1.30688044474279 1.07920935058921 0.87320…
1.26828087370335 1.30021010029628 1.30668843673384 1.35612151847325 1.47696091790707 1.52240534310557 1.30373596012379 1.24574413067355 1.29361619601032 1.29463751845419 1.29631512606097 1.19287864128383 1.1095 1.18401826052472 1.29929153492529 1.43070896595038 1.54083881473047 1.64678505651204 1.27169331523605 0.824220753617765 1.56848033079612 1.30078548974032 1.07444933544458 0.874150806689281…
1.32441715641328 1.34992904657312 1.35542667187178 1.41391747643088 1.53691481546921 1.57044004419468 1.36291964903957 1.30686233664085 1.35685782308809 1.34887813407551 1.34992279835423 1.22894839750772 1.11299210128267 1.184 1.35591139654737 1.4824189752471 1.64434093147347 1.74934689343202 1.32092832237022 0.80909642735138 1.55822508480812 1.29008620342925 1.05950326798795 0.867726437791843 0.…
1.34515974845962 1.38576346629773 1.39088724482735 1.4508973507013 1.57777957944418 1.62113905154442 1.40514032399179 1.36082740486326 1.41286606274484 1.40192574365301 1.37311964307567 1.25895671349762 1.12046952332223 1.18351468164316 1.38260070377514 1.52980261734615 1.65759266562817 1.77492846360275 1.35442639587577 0.802248729122919 1.55638008524522 1.28368912432868 1.05374357700401 0.862195…
1.38473679953672 1.42054993809853 1.43212439519937 1.48253341332478 1.61649453110184 1.66050749184282 1.44376722003788 1.40903791234398 1.43571486369848 1.44741676665597 1.4132213670101 1.30740065583067 1.12708965588085 1.1885069478637 1.41728463391578 1.56806513687854 1.67994461594445 1.78770276145802 1.39613488415471 0.79844308159563 1.5524283703136 1.27879815854595 1.04746478347545 0.846317825…
1.44495752105958 1.45497646922218 1.47696977029163 1.53196086642292 1.64597683931153 1.6909760406671 1.48347216622492 1.45546844256838 1.5089416989566 1.50595367862305 1.46896059593306 1.33548127114113 1.14049103489278 1.19799319141759 1.47995604347496 1.61047020982335 1.69598851925525 1.81448155075911 1.44296765397632 0.796066797160258 1.55049110170988 1.27513241848644 1.04241397724926 0.8325809…
1.49875624250799 1.51161497088082 1.52863619511612 1.56243558331592 1.69607144351974 1.71750841127516 1.52974027942224 1.50678618356748 1.54238096234649 1.55018068545859 1.52319728900567 1.39276962677737 1.17527011696491 1.20898174125178 1.53472635320691 1.65382391283449 1.70644708098868 1.82194927313433 1.48630351369903 0.795950070135753 1.55210996564108 1.27408180106959 1.03817847212608 0.83980…
1.54794047936768 1.54413785209979 1.55814214734813 1.60064995365695 1.70563364341228 1.73328452967522 1.56613695842579 1.54704906492365 1.57672125430663 1.58571305590389 1.56946797457019 1.46468811623054 1.21601306578529 1.23819724723929 1.58049527372573 1.68613205211125 1.71538851444976 1.82199130001719 1.52207435775892 0.809482665016762 1.55559508370742 1.28199509991104 1.04698842643014 0.84557…
1.59940217233347 1.58991287666366 1.60840460315639 1.63842758512102 1.72795870564833 1.75695527093743 1.61790066078914 1.60189599121155 1.64188049378393 1.6399007179128 1.62289824139096 1.57079537143508 1.28887497811241 1.41070950796708 1.63439706828419 1.71444699743017 1.72897450260306 1.82050301166393 1.57789432187317 0.816426790590968 1.56936373509983 1.29067355491248 1.05015367036129 0.846946…
1.65013268638922 1.63073682359445 1.64621871621445 1.67710548577877 1.75787506698607 1.77495869831015 1.66571268042111 1.64481565791622 1.68022288498243 1.69390406856497 1.66964475797588 1.63494215035033 1.35172473433015 1.47568488227797 1.67918221152691 1.73543273649072 1.73894204056781 1.82301178165913 1.62216315528342 0.820070608672921 1.57127087010086 1.2967825145171 1.05402937344844 0.837211…
1.69651312330158 1.67460118342892 1.67421438444018 1.70026608936462 1.79213254584999 1.80023286437043 1.70360421643699 1.69250019221044 1.73143500985764 1.74345716633381 1.71353959014147 1.69287773665396 1.42381987823281 1.45326587771405 1.73046080399947 1.7582611743433 1.74493537370448 1.82448522577586 1.65971196580978 0.828895188636254 1.55982472715247 1.30035425973435 1.05740155457066 0.835990…
1.72644028333181 1.70593525343181 1.71042629102351 1.72744476453596 1.80497495668442 1.81546964265033 1.74890809512104 1.73940477714925 1.79037455860457 1.79688930425439 1.7479603166195 1.7798642410667 1.51681129262295 1.55226408767649 1.76395613942155 1.78843923903232 1.74949092518293 1.8279930137819 1.69592481043694 0.833121591482149 1.56304346268521 1.30887251387699 1.06054376329588 0.83001732…
1.76907533520501 1.74475267490539 1.74580312728862 1.75931628827497 1.83077947700814 1.84178502948072 1.80023378914191 1.78971887993988 1.840604334057 1.86268186082416 1.7872130512383 1.84862283966703 1.63783589090533 1.69752269125962 1.81399664032884 1.82193703906503 1.75642764555197 1.80420565057342 1.735691117577 0.840961530614653 1.58741532810544 1.31354617050228 1.0661839676792 0.83902876099…
1.7957304269676 1.78207022611253 1.78307222448468 1.78470963222634 1.84829657451909 1.86276128502773 1.84005329830335 1.8354830956534 1.88993681511518 1.91842974935454 1.81768895419339 1.91333643561256 1.76073508038643 1.79444232754921 1.83974079516115 1.82678226793537 1.75205664873177 1.82671357061651 1.76861288623921 0.8422874544858 1.5924939523278 1.31468724044089 1.06913781889462 0.8451564060…
1.83191877988369 1.81891877988369 1.8229300604554 1.81345807254738 1.87096694844049 1.8859676847005 1.88444920321557 1.87245120953571 1.93343654479249 1.96988493816856 1.84593682879842 1.97386463313948 1.88572024182159 1.91036452394297 1.88290298708329 1.84296390217053 NaN 1.89285786479645 1.81888493816856 0.841232414042346 1.57698970670514 1.30732151159661 1.07131322743649 0.848202221769077 0.79…
1.87121974190496 1.85920023545258 1.86221974190496 1.84353184514298 1.8955903645001 1.91055135159535 1.90525875480971 1.9101027031907 1.99708319673833 2.02000517092882 1.89306369028595 2.03675158704793 1.98306886121477 2.0731520579531 1.91437579352397 1.8959466515717 NaN 1.94104418383358 1.8395903645001 0.843014498256676 1.5738524206476 1.30804556522524 1.05741047000237 0.833369638034982 0.793802…
1.91346701882113 1.90442894873693 1.91335280856852 1.88349239887727 1.93450508890534 1.94654315898954 1.93660660912988 1.95345432879306 2.04736549859659 2.0614797088492 1.9315177789334 2.08835280856852 2.11631222626692 2.2379188353968 1.96140356868079 1.92859391910181 NaN NaN 1.89430204845624 0.846011929915795 1.56868560744511 1.30037872841837 1.05205801855045 0.830792232671294 0.774508851450419 …
1.93899020539812 1.93398863826182 1.93299255610257 1.8959952985911 1.94199725751147 1.95399725751147 1.98498119436438 1.99998197793253 2.09298236971661 2.11198041079623 1.95699020539812 2.11199098896627 2.23495416126318 2.36495102699058 1.98898942182997 1.95399020539812 NaN 1.93502350704452 1.91599177253442 0.84061213130537 1.56232246823967 1.29732115968086 1.04567247607536 0.823892691556598 0.78…
1.99299630620408 1.9860328041603 1.99288681233544 1.95097805722598 1.98323354291948 1.9922882898538 2.02132478781002 2.03239778372245 2.14208755109462 2.15814229802894 2.01295980824787 2.16010580007273 2.31157657970761 2.44943058788275 2.0410328041603 1.98148902861299 1.81461677145974 1.95758027350353 1.97785031437922 0.833521757621937 1.55017573985919 1.28739449716867 1.03071793193658 0.80755366…
2.03566145943946 2.00882266923019 2.01979042727204 1.97878236678251 2.00879848776158 2.01680654825112 2.06465339894992 2.08656473356502 2.19557279405455 2.20661309650224 2.05764533846038 2.18679042727204 2.32986297167787 2.46290327412556 2.07572594335575 2.00878236678251 1.8259113346151 1.9689113346151 2.02066145943946 0.826783682860315 1.54613103288472 1.27781633283591 1.01722736572063 0.7913392…
2.08490106656526 2.07486674272056 2.07588693321744 2.02690308561495 2.03993740945966 2.04793740945966 2.11390106656526 2.12392529516152 2.2219475047081 2.2588950094162 2.09991519991308 2.25985260937274 2.38987885701869 2.52587279986962 2.1278950094162 2.0529111618137 1.83797577140374 1.98097577140374 2.05692731421121 0.81349677259887 1.54282662248298 1.26794980687744 0.99279920424091 0.7639551402…
2.13010782602817 2.10343754249602 2.1093405670643 2.07308843094182 2.07432117197795 2.08428238180526 2.14537935723699 2.16028238180526 2.25239875232333 2.28351512284139 2.15197206042376 2.29922419654623 2.41059270318677 2.52992241965462 2.1701660112872 2.09810782602817 1.87035996215064 2.01139875232333 2.09818540637354 0.81042031871853 1.5392800162617 1.26467439168666 0.987189970139572 0.75736917…
2.17946216377177 2.15048411627088 2.1703304487771 2.12345118752221 2.12445118752221 2.12554997376821 2.19446216377177 2.19561583126555 2.28959387876644 2.33048411627088 2.20146216377177 NaN 2.43968168876288 2.56560485501599 2.22045118752221 2.14845118752221 1.89968168876288 2.04068168876288 2.14746216377177 0.807432489698685 1.53614402637362 1.26143523376107 0.985873391024458 0.755410306061678 0.…
2.22895723571569 2.20495287201321 2.21196421763966 2.17295723571569 2.17795374475371 2.16996159941817 2.23696334489917 2.23396683586115 2.3149781814876 2.34099127259504 2.25095723571569 2.39396945408264 2.43800174548099 2.56000523644298 2.26496159941817 2.20794850831073 1.93896596312065 NaN 2.19595810845619 0.813964266094941 1.53717906616767 1.2640277046925 0.9832422865801 0.751853089501356 0.704…
2.27121604614307 2.24819781465803 2.2601066572328 2.22405196277767 2.23396080535245 2.22792434238236 2.28314312020289 2.27523427762812 2.34543482396361 2.36750774990379 2.2883072035683 2.42148951841875 2.44192707405982 2.56294530554487 2.31212488871785 2.27574202753191 NaN NaN 2.2333072035683 0.817622178875633 1.54783218838726 1.27104964488193 0.998192334482767 0.767263765684796 0.748504660672021…
2.31165017851704 2.27873763388778 2.30362394190581 2.27753648653507 2.29546652223848 2.28946652223848 2.30481634372144 2.29979010711022 2.36582508925852 2.38980759818437 2.34153648653507 2.43092129016633 2.44695627231463 2.56200874553707 2.3437288883507 2.33350150438678 2.02865017851704 NaN 2.28058895975752 0.821645105307074 1.55414604003625 1.28063656757631 1.01350733020259 0.781140098686714 0.7…
2.36198850306938 2.32898850306938 2.3519889629466 2.32898827313077 2.35898551386742 2.35298551386742 2.35598827313077 2.34598942282383 2.40998988270105 2.41699379165746 2.38499011263966 2.45099540122775 2.447 2.562 2.39598804319215 2.41098229472684 2.08798643362187 NaN 2.31499218208718 0.825419140029589 1.55646947803935 1.28602877902597 1.02399761783598 0.792567399394293 0.765877939750033 1.29996…
2.38949575044624 2.37318959893146 2.38047774153361 2.37318959893146 2.41890145632931 2.41781141176614 2.38742371479571 2.36956778609678 2.42472986631049 2.43860380392205 2.4223156613199 2.46965783065995 2.45289194652419 2.56003601782527 2.41858579500941 2.43947774153361 NaN NaN 2.35918959893146 0.827678579500941 1.56397241190747 1.28882867459899 1.02829130105179 0.799385018146319 0.76678343180037…
2.43154178417444 2.42345450496957 2.42550905447261 2.42444359506896 2.48330176636105 2.48922539705679 2.41767270298174 2.40659633367748 2.46654178417444 2.46669452278296 2.45662906337931 2.48384726139148 2.45497818019878 2.55703272970183 2.46153087427383 2.48945450496957 NaN NaN 2.39857451387626 0.835365666468295 1.57441631883566 1.29914675523168 1.03931922740026 0.812546207509979 0.7821605692435…
2.45599083219645 2.4449919781719 2.46098663028649 2.47797975443383 2.55097440654843 2.55697440654843 2.45998395634379 2.43898777626194 2.49998739427012 2.50298624829468 2.48998739427012 2.49699503410641 2.45699923601637 2.557 2.4899893042292 2.52298739427012 NaN NaN 2.42998815825375 0.83695942319236 1.577338926603 1.30242878908595 1.05123549249659 0.828324025648022 0.792216222100955 1.31486954160…
2.49331655025338 2.48820863713549 2.49635252129267 2.52317266609619 2.60893885434077 2.62279497018359 2.4845503620088 2.45373021720528 2.52749640544986 2.53540647785162 2.52437050681232 2.50780215928387 2.457 2.54521582623578 2.52731655025338 2.57995683986042 2.42348921634957 2.48312950595661 2.46240647785162 0.839984604599484 1.58220097167774 1.30844974876456 1.0629652528954 0.842196044462571 0.…
2.52176140886736 2.5237017610842 2.53566767663668 2.56663359218916 2.66948873328719 2.68844612772779 2.5246591555248 2.48671880330796 2.54485514109804 2.56177845109112 2.5547443666436 2.51692330999308 2.45799147888812 2.55293183110496 2.55377845109112 2.63751429662283 2.51720753659515 2.57225014215455 2.49671028219608 0.841616451432111 1.58621625639695 1.30921437606616 1.0692974247397 0.855359055…
2.55599105284809 2.56199000024198 2.57798894763587 2.62298526351449 2.72398578981755 2.74998394775686 2.56199026339351 2.52299052654503 2.59498684242366 2.60498868448434 2.58999078969656 2.51999921054542 2.46299868424237 2.55499947369695 2.58799105284809 2.69498500036297 2.62797105333204 2.68197131648357 2.5379892107874 0.838530815769733 1.58282090260974 1.30867014473334 1.0834262948265 0.8697862…
2.57466249401879 2.61111182636524 2.61728946109219 2.65443156887375 2.77704077247445 2.8118809012202 2.59736051498297 2.55639604192836 2.61857367665531 2.63544933234645 2.60866249401879 2.53669802096418 2.46594670958191 2.56580460180035 2.60666249401879 2.73134275151027 2.73899272758543 2.82638876951379 2.57041380540106 0.834473363142232 1.57543358131467 1.30534021817244 1.08807597877415 0.885888…
2.61061132619533 2.62584884907596 2.64569769815192 2.70643858228214 2.83438459980927 2.86542778578756 2.63756814021703 2.5955789367116 2.65263291918447 2.66567610516277 2.64856814021703 2.54491362804341 2.46797840701085 2.566 2.63568690165735 2.77255734372245 2.84288796105885 2.96155326972705 2.60760052970075 0.825279543679975 1.57492410266794 1.30297515583236 1.08974272560868 0.888850849464649 0…
2.63699369393132 2.68398593261602 NaN 2.74399102597918 2.88498787294484 2.91898714532153 2.68598835802705 2.63399078343808 2.6839924812258 2.70099151106139 2.66999490663683 2.57099369393132 2.46999951491779 2.56300072762331 2.66499296630801 2.80199296630801 2.92298083925285 3.04298059671175 2.64899005581477 0.812363109376942 1.5683915837934 NaN 1.08292165898115 0.889629818094173 0.850419757458897…
2.67726304958688 2.71247874239072 2.725550639992 2.78720912638592 2.92624507518657 2.96908330558369 2.71840684478944 2.67131697278784 2.72033494718816 2.72849671679104 2.70535292158848 2.59358658879264 2.47294607679904 2.563 2.70231697278784 2.86092153598081 3.01138230397121 3.12254407357409 2.68238887038912 0.803187880898988 1.56349951251359 1.29153506732916 1.07906063939326 0.886104528097148 0.…
2.72658835799021 2.76357155627552 2.77359675884755 2.81774797427972 2.97261356056223 3.004705969993 2.76263036227692 2.71662196141958 2.75868076742098 2.77064716399161 2.75557995713286 2.62969756913566 2.4799411939986 2.563 2.75357155627552 2.89174797427972 3.02589078885454 3.14383198285315 2.72861356056223 0.797943012389595 1.55925519959227 1.28181182435052 1.06536542777989 0.884532769303161 0.8…
2.77796361514766 2.79697645686025 2.81397146286091 2.86496646886157 3.00098002400264 3.03697717028873 2.80596932257548 2.75397360314634 2.80097003600395 2.80997217628939 2.80696361514766 2.66597431657482 2.48799429257218 2.56499857314305 2.80096646886157 2.94696076143375 3.03599286571523 3.14599857314305 2.77396789571852 0.793403210428148 1.55394376690236 1.27541450886798 1.05922430197372 0.86454…
2.81038690288487 2.84410822237799 2.84933116678349 2.89149837508762 3.02847979638716 3.06447979638716 2.84329400938257 2.80110822237799 2.84908964367753 NaN 2.84429400938257 2.69053553248853 2.5046841620922 2.56794426389862 2.84221969458074 2.96270274079266 3.0526841620922 3.16072131949312 2.80933116678349 0.792192851801564 1.54802202956377 1.2736925127258 1.05552985591372 0.863185452819628 0.818…
2.86343142634812 2.87566743805267 2.89451724878614 2.94146360976238 3.0497747161002 3.0857747161002 2.90137778732436 2.85542069854337 2.88858161561465 NaN 2.89545288195762 2.78300231415802 2.55149579317663 2.57888199414772 2.89740997073861 3.00553870439564 3.06684981073347 3.161 2.85847433756713 0.794801464039358 1.55538889779607 1.27534176273192 1.05417394614618 0.846035698300265 0.8087140597060…
2.91994622300851 2.92894910391877 2.94195486573928 2.96697599241451 3.07097983362819 3.10498175423503 2.9429606275598 2.90095678634612 2.93895198482902 NaN 2.95194622300851 2.86891837420934 2.59595774664954 2.59698271453845 2.95694334209825 3.03796927029058 3.07599135726922 3.16799327787606 2.90195870695296 0.803991194017643 1.55997566903158 1.28080476634636 1.05440975992415 0.842732996146669 0.7…
2.9661344783603 2.97120813977644 2.97831863190066 3.00920813977644 3.09161327756524 3.11088950787578 2.99698715552801 2.9471344783603 2.97237387796277 NaN 2.99420813977644 2.96126895672059 NaN NaN 3.00018972442241 3.05566852362735 3.08777901575157 3.17977901575157 2.94518972442241 0.807700574115283 1.56406339212721 1.2851387882887 1.04890331013614 0.82890928818483 0.791206072439249 1.298272929429…
3.01754546749284 3.01362567911175 3.01368806592646 3.02783957676218 3.10983957676218 3.12190196357689 3.02178610234957 2.99359002950335 3.02057220469914 NaN 3.04752764268864 3.03634048224451 NaN NaN 3.04956329229704 3.07582175195798 3.088 3.18 2.97870589073066 0.817621410723114 1.57434820225836 1.29317843341113 1.04824499094518 0.827430962254585 0.789890873130564 1.3053268110691 1.03867157228572 …
3.06094891243557 3.05794772435268 3.04696079326451 3.06295841709872 3.12498217875659 3.13498455492238 3.068944160104 3.03894653626978 3.06494772435268 3.06695366476714 3.08595485285004 3.10292158652901 NaN NaN 3.09294891243557 3.10596435751319 3.09099643575132 3.17500594041447 3.0269429720211 0.824402039844612 1.57722668524873 1.29624643575132 1.04178767501549 0.815973615429962 0.786154431549194 …
3.09044281498948 3.08351710632422 3.08625708665265 3.08655425199159 3.13873998032843 3.14186999016421 3.09844281498948 3.07727565948633 3.10818279531791 3.11214564965054 3.11347996065685 3.14225708665264 2.9043841634695 2.93977125995793 3.12538709648843 3.1305356791579 3.09198142716632 3.17990713583158 3.05938709648843 0.82918955029996 1.58113608012194 1.30134360699318 1.03944420334417 0.81204410…
3.12363522716327 3.13443626016142 3.11666838833025 3.1146904957749 3.15778997927582 3.16375681810885 3.14053574366235 3.12349152877304 3.15745836760607 3.16640309899444 3.1456462808856 3.21618202454794 3.02170671448796 3.10715402837171 3.16456890482932 3.14978997927582 3.09101105372233 3.2156020659963 3.09856890482932 0.835846603283761 1.59277078198602 1.30498042767408 1.03791658058349 0.80896360…
3.17900009423322 3.18500015312898 3.16700011779153 3.14200017079771 3.19500007067492 3.19000014723941 3.19800014134983 3.1760002002456 3.21800036515373 3.23400034159543 3.19200014134983 3.293000347485 NaN 3.20200063607424 3.2190001001228 NaN 3.13000088343645 3.20200047705568 3.14500020613517 0.838840007008596 1.58601000618406 1.308000002827 1.04165999281472 0.815229981153356 0.780869991872385 1.3…
3.19470563112185 3.21052165057301 3.18663203890232 3.17046645640836 3.20677922334139 3.21454004862789 3.22155844668278 3.20937446613394 3.27885932059718 3.29093291281671 3.21555844668278 3.35091451476183 NaN 3.3080130100725 3.23568723306697 NaN NaN 3.28150975755438 3.17935606807905 0.840008106314688 1.58704068204237 1.30847116893366 1.04046244562696 0.81208887377563 0.77951538931574 1.32558616794…
3.24644956566974 3.26442839511858 3.22756600370114 3.22143576529881 3.26043768511478 3.26445981557393 3.27729239726834 3.27166060070917 3.35203075025373 3.37489316795891 3.26934003100845 3.42363125779626 NaN 3.47127460008015 3.2932693069012 3.25218716904911 3.13950310913263 3.2612328760628 3.22650249204765 0.838496407177152 1.58731724782835 1.30673863008502 1.03997084580985 0.816907524926594 0.78…
3.25000834591571 3.26652439307135 3.24850846525942 3.21302346175095 3.23855484571996 3.24804223720129 3.29645831782937 3.28746693840041 3.37495101058848 3.38847382766366 3.26650993390118 3.43248358854392 3.49774951297719 3.61068858370137 3.29599653738443 3.21498049022878 3.10507446911489 3.1991399116704 3.23502319908492 0.834062979608114 1.56379511380212 1.2976227100693 1.03655758917352 0.8098163…
3.30037936171793 3.31734875815716 3.29738695332282 3.25162496570261 3.28251222603265 3.28759867868634 3.34003255897422 3.34127605947987 3.43121958549647 3.45253804710007 3.31687114522257 3.44422454744224 3.603826538367 3.724665541209 3.34638141584177 3.24725988414117 3.1304767592365 3.19018112180275 3.29024792663658 0.820134094970267 1.5578940240518 1.28870301833319 1.01880798807809 0.79054661720…
3.35038380337464 3.35948371605785 3.34145691386092 3.29545833749107 3.31707781796067 3.32503903829542 3.38346379236392 3.38891303523035 3.48631804355869 3.50880624404414 3.36836459149578 3.52006266343512 3.67881409299239 3.81240570354245 3.39391570453688 3.26725700781809 3.14926228470032 3.24637417485185 3.33149587147993 0.810566266577855 1.5508868089101 1.27722718180552 1.01168042877296 0.781839…
3.42386456517241 3.42886389043353 3.42134345397955 3.36785986431554 3.39235311889426 3.39535771407725 3.44489245329196 3.4473946665411 3.55436590349253 3.57836932904011 3.44485328757898 3.61077044432866 3.73388583389236 3.86589963059894 3.45196016151557 3.25197270326067 3.17344872442761 3.21806631608283 3.3988698981051 0.804723817552809 1.53516066817575 1.26557826300669 0.99735941595069 0.7675026…
3.44510864993413 3.45306573017049 3.44113963336881 3.39254661138706 3.41067061680349 3.41905701087633 3.46413384439861 3.47546699089625 3.58395065908135 3.60743168365335 3.46463963336881 3.60355986952257 3.73990536950084 3.86651164961811 3.49030871333261 3.28834416393094 3.1808582692844 3.30872708008734 3.42355100687299 0.802707903869825 1.53407710531439 1.26169974761866 0.992102845717093 0.76143…
3.50193314912813 3.4881589330966 3.48507587423915 3.44151448477607 3.4491412917119 3.4541694877797 3.53083359050482 3.5225390405613 3.61025254663715 3.64170287503853 3.51896595479629 3.67035258893441 3.76475426984666 3.88630721556325 3.55250052679896 3.34058108699268 3.17253047930547 3.26683124454951 3.4690447917805 0.802353950035003 1.5352485163901 1.26070474984272 0.990356011686612 0.7597194689…
3.56243056935136 3.54793063077799 3.54892556446938 3.51291807908931 3.52091543185215 3.5254170845468 3.57045403466267 3.57144272322304 3.65494739171465 3.68294802060959 3.58142734001729 3.72743418187382 3.77898356082511 3.89448986738277 3.60295407563622 3.39794764622529 3.14698254874176 3.18699816302545 3.52643392153869 0.807214671660411 1.53347737010825 1.26147908145381 0.995644192701332 0.76524…
3.58896198058296 3.57152432243908 3.5730184531666 3.5468047696316 3.55236666745949 3.55099677641597 3.62190901751789 3.60431786448763 3.67656271895069 3.68940199848076 3.60649586413315 3.73928047141887 3.77998690514398 3.89059306875595 3.65592667378805 3.45288692096539 3.20678753890872 3.24874778608606 3.55442538441066 0.808366554715192 1.54322945783432 1.26806676470052 0.997667725407815 0.766657…
3.62636942286041 3.62293633917723 3.62987058011779 3.60683252112928 3.63112360689139 3.62418401161371 3.66453142620621 3.65098638498196 3.70569233273694 3.72411755334419 3.65036942286041 3.76423906230212 3.78246828417624 3.87665619126459 3.67994768692245 3.50632762453625 NaN NaN 3.60494233258534 0.821934212329748 1.55330976062735 1.27692353345538 1.00105420908768 0.768593494811722 0.7416460164127…
3.66595455866064 3.66547693198228 3.67947370701285 3.66546566849164 3.69996123131302 3.69945601160488 3.70498462315546 3.68448823625972 3.74848441144555 3.75948168672576 3.69894407219771 3.78299326778127 3.78849596897773 3.87449762262826 3.72248248101695 3.63298712990548 NaN 3.34700197595916 3.64597664344255 0.823558217301302 1.56242154589066 1.28311595402526 1.01842626831094 0.786860861547433 0.…
3.71295323632083 3.69486546843973 3.72356100489009 3.71788548835817 3.77050075914241 3.77000272871633 3.74122266327279 3.7246452808358 3.77198843560394 3.78740605810039 3.73910588935737 3.80307460999182 3.79094942020622 3.88134340781561 3.7699876327327 3.68831218733254 3.42247247378995 3.42933360777085 3.68859568582898 0.82339370728803 1.56903419012499 1.28646027451021 1.02229354337333 0.79345484…
3.77326043554511 3.7414504852782 3.77688416030519 3.78028800546867 3.85206563392332 3.85798847040705 3.77065732367852 3.74245765273308 3.82193394771542 3.82457645088259 3.80716182695113 3.83463439106981 3.79396302177726 3.88248274731518 3.81597660586205 3.84332667001662 3.56650881807715 3.681380076205 3.73891818256159 0.831883995761466 1.57433122556758 1.29082289957828 1.03550797092573 0.80955462…
3.78198148047147 3.77047803159873 3.80098379400342 3.81097206820114 3.89745261714295 3.91044554617077 3.80295996536105 3.75796527588401 3.84547913917332 3.85396524952692 3.8109930551768 3.83850020099289 3.79400415164331 3.88449370946054 3.83197574301475 3.89392476300624 3.62496270582676 3.74096270582676 3.76298047268877 0.835721342120413 1.57947163463264 1.29952537641698 1.04331025716313 0.820631…
3.80542168137272 3.81310219505957 3.82499696069016 3.85650079602377 3.94742632202311 3.96727220036052 3.8367220338535 3.79313252205908 3.87289564218604 3.86339758476325 3.82661445424848 3.84929558147789 3.78912048304735 3.86396150985019 3.86577054919915 3.92288618071194 3.78682456264069 3.8008260504308 3.79236928087264 0.839506746121352 1.58903112730778 1.30358036132516 1.06052770601244 0.8405193…
3.88400637079498 3.87690575011599 3.90762904324877 3.93899607528073 4.0517327183015 4.07469709342393 3.8819677347135 3.83744658626556 3.90629565524708 3.91337112075632 3.920805129437 3.87072536617112 3.81912973354934 3.90211294021037 3.91243411319683 4.00154782571031 3.86317324732051 3.90978221564779 3.86386801736137 0.836756223444436 1.5653293563603 1.29551074809489 1.06773125633681 0.8588027551…
3.88998851341112 3.878 3.90999770268222 3.96598891119609 4.08848364547153 4.11996722304437 3.88896324291559 3.86094716169117 3.92096783755114 3.93894256705561 3.92299770268222 3.86652068717643 3.80902412183664 3.89401435257787 3.9219816214578 4.03697869831679 3.97797406859236 4.09600260692919 3.86599770268222 0.8365404135172 1.56754448643734 1.2991514310047 1.0718606635013 0.867682263317943 0.828…
3.93987500477757 3.94450000637009 3.97161030001935 4.03065182813513 4.16295402443967 4.19885890262861 3.95061030001935 3.90305147461638 3.96794118096712 3.97811765080594 3.97422664978323 3.89833280095921 3.81535661825596 3.88764338174404 3.96894118096712 4.10165597060841 4.09352911091526 4.17633477266212 3.93152206509994 0.82691705790174 1.56233757303011 1.30094963252437 1.07458218702851 0.877784…
3.95479106604449 3.95092538073018 3.98876121833656 4.05925939167291 4.20657548625331 4.23566663576777 3.96776121833656 3.93847766511123 3.99264182750484 4.00756720823502 4.00470210584307 3.90049426104817 3.8110604986112 3.88504063900073 3.98280598989846 4.12974021867332 4.19435467184439 4.29419258217934 3.93792538073018 0.822405068003287 1.5606044751205 1.29565088728849 1.0688360364734 0.88114222…
3.99897602989871 4.00397112692345 4.03197657467374 4.11348097196105 4.26098237058967 4.28248525757786 4.0089776642238 3.98297602989871 4.03997439557363 4.04398038809895 4.04098618241753 3.91749593373082 3.81199985483315 3.88100217910012 4.0309738507986 4.1749824782668 4.29646375930642 4.40646030959702 3.98997167169848 0.810536433793095 1.54797686961312 1.28334666259861 1.05145169782058 0.86619689…
4.06350948212029 4.08317072805672 4.1219223084101 4.18596747561857 4.34438030190838 4.36647063632534 4.06666756734995 4.01916440664319 4.07029990826862 4.07820957385167 4.10623847886943 3.98028364607791 3.82461607872795 3.88313550162543 NaN 4.23146431491181 4.37628364607791 4.49619331166095 4.07405781003553 0.797989747642374 1.5350094585922 1.26246238578653 1.04698106646499 0.874504516221932 0.84…
4.06796957491828 4.08401014169391 4.12103042508172 4.17612170032689 4.31532453420505 4.35217240879643 4.09868560748886 4.06949291530461 4.10564504071323 4.11562475732541 4.108 3.97408113355126 3.82203042508172 3.88695943322437 NaN 4.24190872475483 4.37997971661218 4.49898985830609 4.07303042508172 0.79663095302942 1.53613539596077 1.26991866361486 1.05743026687192 0.86841490684101 0.8218924058983…
4.1378343007437 4.15283666787593 NaN 4.27077512243787 4.42673488118991 4.45974434971885 4.15686270633049 4.11190058044622 4.14690294757845 4.15690294757845 NaN 4.04183903500816 3.85392425176855 3.88300946852893 NaN 4.3118343007437 4.41292188463632 4.52992661890078 4.14682483221477 0.77986974415019 1.5255152336296 NaN 1.04579786114638 0.866025515418103 0.81712067576637 1.26176640195901 0.990810213…
4.15169163823843 4.16473568991865 4.19922025840112 4.26122025840112 4.39668280104348 4.42968280104348 4.19025112143619 4.17165642375316 4.19883263047405 NaN 4.18793392247966 4.05275771575877 3.85986784495933 3.91038327647686 4.18825112143618 4.32373568991865 4.42669163823843 4.54075771575877 4.14406607752034 0.785013263047405 1.53139696392572 1.26524057777504 1.04644480217032 0.855770830804376 0.…
4.24956890174157 4.24482910142492 4.28080019034899 4.31421940094995 4.42260970047497 4.45462415601294 4.24816157879809 4.22129167863977 4.23646514509533 NaN 4.2835978128175 4.16140989082397 3.90139286740552 3.92676871139258 4.27474236819714 4.39298811234253 4.44079762246851 4.54297108892407 4.22580019034899 0.790028155976319 1.53662526486873 1.26204958249522 1.03964988776733 0.833986142615271 0.7…
4.28890896421056 4.27393292099726 4.2949688561773 4.32996406481996 4.43796406481996 4.46497604321331 4.28690896421057 4.26788979878121 4.29585865495851 4.29488500742387 4.31592573396125 NaN NaN NaN 4.32388500742387 4.40497364753464 4.44199760432133 4.543 4.25094250371194 0.799607169182281 1.54242624880444 1.26876375729862 1.03808352164764 0.831265773585593 0.784824435922427 1.27651523870251 0.998…
4.34655910823914 4.32375448339315 4.34475448339315 4.3826812177104 4.45751156211496 4.47280462484598 4.34651026445063 4.31092543665292 4.33404754612418 4.33597428044142 4.37160795202764 NaN NaN NaN 4.37960795202764 4.42841387453795 4.44492673431724 4.54690231242299 4.30563237392189 0.805912723001018 1.54926904674024 1.27253597570713 1.02355364200541 0.805104750984894 0.778097778413511 1.286813081…
4.40231096540885 NaN 4.41117315849062 4.44226085380222 4.50342371652377 4.51249888393371 NaN 4.36532349331051 4.39128590960554 4.3922984375072 4.43718568639228 NaN NaN NaN 4.43136107701548 4.46652393973702 4.44796241629503 4.54996241629503 NaN 0.806948850167525 NaN 1.27666876088222 1.03422993805947 0.812507772322477 0.770286965958827 NaN 1.00653819280218 0.780174206194974 0.748714197546036 0.8094…
4.43592628816143 4.42389725016442 4.41898436415545 4.44499553261585 4.50898883153961 4.50202457061286 4.43593745662182 4.40890395124065 4.44488161431988 4.44987267955156 4.45695755985052 4.48388161431988 4.19978109817637 4.23174759279521 4.47789725016442 4.48196649461883 4.45498436415545 4.55598659784753 4.39693522292974 0.815640566878923 1.56175923360419 1.28011240544694 1.02617833861196 0.80361…
4.47609140417147 4.44844597815333 4.4718033128112 4.47531301291013 4.52855678252267 4.52351246077493 4.48195843892827 4.4588697954328 4.49878115193734 4.50671466931574 4.5039362780544 4.55244873882934 4.32222989076667 4.40018832969494 4.5044016564056 4.5172022085408 4.4579335173784 4.5471994478648 4.44198059980213 0.821096785541302 1.56115396135054 1.28592836440923 1.02539728548162 0.801360526792…
4.51346959062261 4.5071542120739 4.49862727989697 4.51148392601119 4.55659860911982 4.55948392601119 4.5322832305711 4.5092832305711 4.55322588901679 4.57009687051958 4.52964161528555 4.61708253513101 4.45017940565059 4.52030842414779 4.55625455979394 4.52588531689138 4.46884231072564 4.53911468310862 4.48439791367972 0.825083805276774 1.56819735861778 1.2898055255234 1.03886389188425 0.814025073…
4.54098653116721 4.53398703001287 4.51899002308682 4.51299950115434 4.557 4.56299850346302 4.5719805450193 4.55297854963666 4.61896757503217 4.63296907156914 4.55498752885853 4.67996907156914 4.57793714544697 4.62894662351449 4.58398653116721 4.54099251731512 4.49198852654984 4.58697605540837 4.50798852654984 0.829247949744342 1.56867981043865 1.29566710170672 1.03795055371868 0.813090558707138 0…
4.57716911221703 4.5779894608045 4.55516911221703 4.5364610457624 4.59121402507016 4.59330385077643 4.6071915686436 4.59796700437793 4.67667507083256 4.691652614406 4.584326307203 4.73376489653883 4.70117049025259 4.82548625826009 4.6279894608045 NaN NaN 4.6485852451263 4.55883226581853 0.82843863883405 1.56649030239551 1.29500527037007 1.03170349656576 0.810108492101028 0.766940366446398 1.29744…
4.62848422374071 4.63542354418079 4.60549433700069 4.5726359226405 4.6207067154604 4.6296359226405 4.66838309114085 4.66037297788086 4.749271845281 4.75536286462088 4.63845388396075 4.79043365744078 4.83367516294182 4.9507661822817 4.67552467678065 NaN NaN 4.61634385083953 4.60751456352067 0.819471423870274 1.56111440933873 1.28842705091371 1.02811519414475 0.806298228122747 0.766592326049797 1.2…
4.65900342129123 4.66300309852791 4.64200290486991 4.61300213023794 4.65200174292195 4.66200206568527 4.69800296942258 4.69400348584389 4.78400406681788 4.81500361494922 4.67000342129123 4.82100380860722 4.92600600339782 5.05100639071381 4.70600322763324 4.67100116194796 4.49700012910533 4.63999515855015 4.63900296942258 0.819419513272908 1.55532945904867 1.28147948616079 1.02511951714607 0.80428…
4.71084116718963 4.70995049103967 4.68601608534969 4.64527846258977 4.67840965120981 4.69330032735978 4.74299422057968 4.74681930241963 4.84562251948956 4.86977557287961 4.72184116718963 4.87870997856959 5.01696657638935 5.14783538776931 4.75490676149965 4.68860643413988 4.49895627045999 4.56663985775052 4.68399422057968 0.812044860365852 1.54713322677266 1.27369404356926 1.01780354847965 0.79574…
4.74943603463675 4.75040635224922 4.72936182866791 4.68934698747414 4.71446571702429 4.72256960538068 4.78340635224922 4.79233214628037 4.8923173050866 4.92222825792398 4.75846571702429 4.91152508179937 5.06727278150529 5.19334698747414 4.79934698747414 4.73234698747414 4.51082190567476 4.56302968238754 4.72243603463675 0.799664030802743 1.54301921636314 1.26200349355517 0.994961644280577 0.77083…
4.78591448515519 4.78591686056755 4.75095011634053 4.6989786212888 4.72198337211351 4.73397387046409 4.83188598020692 4.8358978572687 4.93190735891812 4.97587410314514 4.79591210974284 4.97185747525865 5.07598099670115 5.19898812293822 4.83292161139226 4.76891448515519 4.52696199340231 4.56000712623707 4.76190735891812 0.799440095016494 1.5391889790587 1.26304710199693 0.984065131862724 0.7605136…
4.84073243341391 4.83682297388434 4.81550608223782 4.76350608223782 4.7777097982963 4.78384560900195 4.87793614947239 4.88486824411956 4.98673243341391 5.00336621670695 4.8517097982963 5.02086824411956 5.11607196017804 5.23027567623652 4.88675506853151 4.82666452806108 4.55338885182456 4.67728378588694 4.81380033876673 0.789148347788421 1.53098968228556 1.25609116203737 0.974784354563755 0.750423…
4.89543122717329 4.87559975245528 4.86053655547453 4.82041016151304 4.82550495698416 4.82754708830466 4.92847335849379 4.93349442415403 5.00976827773726 5.0406102852854 4.90643122717329 5.05564188377577 5.12689467169876 5.24188413886863 4.94044176000341 4.88439962868291 4.58764188377577 4.7126524166059 4.85655762113478 0.789859888483081 1.53549996905691 1.25770114623408 0.976301567547282 0.750110…
4.93790548408855 4.92788298030011 4.91388072992127 4.87587622916358 4.87987847954242 4.8778874810578 4.96192573749815 4.95994149015006 5.05090773446739 5.07592123674046 4.95588973143664 5.10089873295202 5.13198874810578 5.24399549924231 4.98090998484624 4.94885597575398 4.63888523067896 4.76488298030011 4.89391673598277 0.79761253706017 1.54258413482915 1.25985518418927 0.995706275139061 0.768418…
4.98111325064503 4.95739539816707 4.94829463119491 4.91813340403946 4.92605279046174 4.92503263706731 5.00413340403946 5.00115355743389 5.0794155515615 5.09657677871695 4.99519386422276 5.11863723890024 5.13885892623898 5.24497984660557 5.02411325064503 NaN NaN NaN 4.94201248367287 0.805223811193159 1.54962550016193 1.26945269826852 0.9990226876626 0.770811631853365 0.734145883648007 1.2716993774…
5.02638574548951 5.01224924448718 5.00620829418648 4.98015369378555 4.99604449298369 4.99307179318415 5.04050859639161 5.03454954669231 5.10465874749417 5.12461779719347 5.04531749498835 5.13971334789511 5.1419590496993 5.24697269979953 5.06642669579021 NaN 4.73919464408625 4.86618099398602 4.97850859639161 0.805241911014033 1.55489901947879 1.27354608210408 0.997896516621282 0.768709757218508 0.…
5.06995271237055 5.04496480920599 5.04196151006905 5.03793731639817 5.06392631927504 5.05992741898735 5.0879483135213 5.0739571112198 5.13796370949368 5.15696480920599 5.08995161265824 5.15498350431531 5.14799340172612 5.247 5.10995271237055 5.12996480920599 4.78594941323361 4.78009567497122 5.02894501438436 0.813181257287113 1.5612331048038 1.2833192997992 0.999568141486191 0.771007437670311 0.7…
5.11302902819931 5.09389662295376 5.08991869049469 5.08200696065839 5.12952147475804 5.12649940721712 5.10462485180428 5.10236004131318 5.16538210885411 5.18047037901781 5.13596282557654 5.17553658164058 5.148 5.24406620262277 5.14716143344486 5.17498489311746 4.80066898688613 4.81422763606763 5.05931590623133 0.82072007993488 1.57093131066944 1.28889443569214 1.00231799021 0.775537827285519 0.75…
5.1486409242293 5.12766144284476 5.12366144284476 5.13545625669008 5.19533314499726 5.19332288568953 5.15646651599781 5.13566144284477 5.19371273938344 5.2097024800757 5.17065118353703 5.18688714761492 5.1509692220768 5.244 5.18462040561383 5.23439470084367 NaN NaN 5.10156910907515 0.823394043951432 1.57559393570827 1.29302844980368 1.01494970679177 0.791406569227791 0.775839533126869 1.297192678…
5.18996858656184 5.17296552183617 5.17196322329191 5.18995862620341 5.26794483493787 5.27293947166794 5.17998237782738 5.16697624837603 5.22897318365036 5.24197548219461 5.20997011892468 5.20898314400879 5.14800229854426 5.2549915720044 5.22496935274326 5.29095709384057 NaN NaN 5.14097011892468 0.826997257070522 1.58290442986109 1.30108385522502 1.03051816249708 0.809845986541857 0.78932980978713…
5.21836407691873 5.20429829177239 5.20427636339028 5.2359693660407 5.32961851192689 5.34244308486999 5.22107900795126 5.19927636339028 5.25442986206507 5.27525443500816 5.2403202201545 5.20508771352845 5.16071493103253 5.26086842970732 5.25140793368295 5.33207900795126 5.18722380104886 5.25578523340661 5.17816672147971 0.828692063898945 1.58507153827553 1.30709535973383 1.04721590180116 0.8303995…
5.24407303728919 5.24686758259439 5.26049238278905 5.30209905258271 5.41224088225863 5.42928350057536 5.24417453971503 5.21509599782716 5.29393053315159 5.30211192638868 5.28054897583149 5.22742747839604 5.17051965777877 5.23837541227651 5.27806490439301 5.40352907004907 5.3538669618274 5.46146711532985 5.21558676401125 0.820960018153929 1.56549372213083 1.30203312522201 1.05738971042868 0.857322…
5.2725367897771 5.2755522845368 5.29204527246636 5.3510397170019 5.47703205791631 5.50102740126664 5.27703877100161 5.24553991460965 5.31502595166706 5.33251721017175 5.30953698037844 5.23302550926607 5.17501332994026 5.25154726069728 5.30403672857879 5.44403028130595 5.47055882618062 5.57556165202803 5.25104169822641 0.813300770658229 1.56327548273063 1.29779695562807 1.05916284197381 0.86667639…
5.30400443457355 5.31919976388626 5.34361359547686 5.40216786857516 5.53404182262227 5.55909809127867 5.32562674017224 5.2886720019074 5.33696042369782 5.36129871304632 5.3405039911162 5.25097814518279 5.180518386671 5.26902975753696 5.33404733680589 5.48903916187814 5.57209235536637 5.67703550103658 5.29530026514706 0.804848430008701 1.55400941193056 1.29030660726099 1.0577047003301 0.8687173567…
5.34917446521223 5.34834391326026 5.3801295040795 5.44607336424946 5.58612678546741 5.62208744508967 5.36762327973374 5.31930094643068 5.37490778408958 5.38911306678167 5.38463101551003 5.27259451446253 5.18355366265427 5.26735532861688 5.38164557922287 5.51887116710094 5.65038826602519 5.77133448265276 5.33558593365915 0.791841577416024 1.54757852678367 1.28430223009283 1.05528155086974 0.871325…
5.38995776850376 5.39895399622477 5.42193534244993 5.48843768886142 5.63842920025602 5.67392803292613 5.40245201411628 5.36594583666724 5.40944495137838 5.42045563362305 5.42545423125896 5.30195685971149 5.18699991773803 5.26050016452394 5.41995900634391 5.56695169682011 5.70991017042647 5.83240188160014 5.37244725078304 0.788190578897536 1.53485902617622 1.27695057307247 1.05258461366765 0.87606…
5.42992269738542 5.44118652659716 5.46884511243758 5.53863118294051 5.68856843715523 5.71966922629643 5.44490501784716 5.40924296496553 5.43145355113538 5.45533411955376 5.45696666892071 5.32638439850596 5.19001593387429 5.26396702134853 5.45594468315307 5.60772727851921 5.72981028059932 5.85216243211917 5.41787833851702 0.789614545849427 1.55455924107097 1.26269238598248 1.03502626774275 0.85749…
5.48419432466937 5.48754054926173 5.51067085971332 5.56276654281844 5.71367951738277 5.75705991391779 5.49025059535665 5.45028795679167 5.46800238808919 5.48172171942421 5.51571368932544 5.3828314695095 5.20489548705859 5.26700045540382 5.51614443296682 5.64872439631205 5.74409773242228 5.85670412251401 5.46709408586046 0.782824722569869 1.53281573366624 1.26396631098473 1.03749635593673 0.861616…
5.53500464692339 5.52250594477824 5.55650644639258 5.60900382084534 5.75397688660795 5.78999362820131 5.53500939640353 5.49214779892317 5.51712316576931 5.51712316576931 5.56949275084488 5.44154151553826 5.234062084499 5.27456438558253 5.56201383633874 5.69300594477824 5.76448819995619 5.87845888351934 5.50750800251398 0.78477963662837 1.53325457760871 1.26459723030595 1.03471641495576 0.85123887…
5.58853533551861 5.55138862333499 5.60310729954884 5.64924827938987 5.7784070914425 5.81827495625973 5.58648601506857 5.55224813720687 5.56735979894996 5.56749627441374 5.62158062267898 5.51239838967932 5.27945299258554 5.30893997316668 5.61897469327847 5.73505255374754 5.77545067954996 5.8719978298595 5.54882253383035 0.78564965949825 1.55032123716567 1.26686361968562 1.03841103142429 0.84579676…
5.62232522676027 5.59563238050178 5.63182182037169 5.68000499540743 5.80288675189014 5.83294721764685 5.63066354942919 5.57316347640351 5.59724235615969 5.60804515676926 5.65186126024978 5.62579451445288 5.37363675494054 5.50957759512341 5.65626519631676 5.75303892844793 5.78293822830371 5.87194982952601 5.58882653269986 0.78800195960299 1.54600189938608 1.27447724885567 1.03734828557032 0.833272…
5.67648303818943 5.6449769725003 5.67748718821286 5.70249314138534 5.80999556874801 5.83999649183492 5.68498088431996 5.63099895896131 5.65899888838242 5.65999906482965 5.70848145559943 5.71499839433016 5.45499853548795 NaN 5.71048180740688 5.77249288662387 5.78649778437401 5.87050002646709 5.6359865463545 0.793979132976528 1.54795580823772 1.28093806665163 1.03859943015764 0.832050429791301 0.78…
5.7049687545876 5.70584123786444 5.71389501305573 5.74377338785402 5.82988061450928 5.85045047183478 5.72833367581498 5.66178475592511 5.70974738659535 5.71682212525488 5.73895565077662 5.76998405901721 5.53715844922279 5.67017090566604 5.73799989569574 5.78990488002806 5.78850687558936 5.87090393505253 5.6672478210699 0.795137315579008 1.56029563398487 1.27655842588127 1.02680276096696 0.8134204…
5.75554573200883 5.72986199672456 5.75202266924642 5.772616391885 5.85114724915348 5.86311894154687 5.78105467734806 5.72513437431942 5.77041299257331 5.78345279518101 5.78552320828289 5.84927368344637 5.6307314134349 5.7628407895692 5.79009024042426 5.81743519676473 5.79403301341434 5.8690398026077 5.72053894281547 0.80716921735574 1.55824098710158 1.29243296924056 1.02952250025611 0.80857152318…
5.79700244794179 5.77550382671564 5.78751271589925 5.80400392795404 5.8770020756612 5.8810176026727 5.81652351094025 5.78107272150177 5.84012560986669 5.8551167951392 5.82549804057805 5.89253049426646 5.65706657219372 5.69558139642715 5.83301016082834 5.83949749260294 5.79899872246455 5.87248880589613 5.7585221321664 0.815166474093255 1.56577686944359 1.29605630550753 1.03207161841414 0.807866738…
5.83217132030725 5.80625436526686 5.81730211715818 5.8243703698643 5.88946249851608 5.89847880471826 5.85863226320303 5.83272521525094 5.89318498751712 5.89924415653107 5.85476232391541 5.94562811026202 5.77847334819722 5.84442265175173 5.87261405414707 5.83405916901395 5.79657660025975 5.84223602918546 5.79670808565262 0.817218171595482 1.56798760151353 1.29930442771704 1.02944727292727 0.805775…
5.87257656595772 5.84956076421574 5.85470862552933 5.85708653622425 5.91165971345871 5.92116968372524 5.90305907153136 5.88176205142494 5.95283842818845 5.9677170923057 5.89853969522643 6.00522875525661 5.89711703477771 5.99170883489477 5.91059594226266 5.84025922692981 5.81930868641184 5.88765236167638 5.83472442727131 0.818700124878504 1.56826190280179 1.29926899456474 1.02704133405091 0.803614…
5.89948885019926 5.88198641696179 5.89048549085526 5.88248954838267 5.93599002536267 5.94449050234267 5.93048873271541 5.93147957374534 6.01397497009156 6.02647576494994 5.92199039862311 6.06347591700697 6.00795482042238 6.10845202768876 5.93998784790178 5.85299514761422 5.82549744927867 5.91648739140579 5.87648283641438 0.816285997118001 1.56553612465407 1.29759567049887 1.02032278240185 0.79957…
5.91844035939013 NaN 5.94239003260269 5.91633970581524 5.95845294108699 5.98525163393722 5.96527679733094 5.97254101296502 6.07975490181165 6.10081781029596 5.95836486920896 6.1212893790278 6.16425816968609 6.29037140495783 5.96737745090583 5.87317614375605 5.81901258169686 5.89491192812197 NaN 0.786766361103928 NaN 1.28741699018877 1.01138206863297 0.794454086602475 0.742988805504428 1.270856044…
5.95371620410816 NaN 5.97373609866672 5.943497363964 5.99427852381984 6.00541778572976 5.98767641499104 6.01553715308112 6.13967641499104 6.16607430616224 5.9875968367568 6.14477588778384 6.26417377895504 6.39905441160368 5.99767641499104 5.88717905102704 5.82005968367568 5.888 NaN 0.789736582113161 NaN 1.29014950363314 1.0090988829218 0.793896694520354 0.762744344979421 1.27304284293046 1.040627…
5.9891376296642 5.99910567992072 6.01013025664647 5.96813271431905 6.00808356086755 6.02607373017725 6.0211474603545 6.04215483337222 6.17316220638995 6.21913271431905 6.01715483337222 6.18310567992072 6.32207373017725 6.45110322224815 6.03113025664647 5.8961081375933 5.82301720370803 5.88800737301772 5.99312288362875 0.795467072642256 1.5395585472458 1.28171645276935 1.00458640634328 0.789275324…
6.04546513578129 6.04250284949329 6.06349027825596 6.02249027825596 6.04257827691728 6.05657827691728 6.08145256454396 6.10546513578129 6.23946513578129 6.27362856186661 6.08041485083196 6.22661599062928 6.35265370434128 6.49354056320529 6.08445256454396 5.94043999330663 5.83012571237332 5.89116342608532 6.04345256454396 0.790170595037284 1.53482036707782 1.26808579450181 0.994982468990242 0.7792…
6.08311594739017 6.08305616449426 6.10299638159836 6.06207609212623 6.08877717764672 6.10291667107049 6.11801630923033 6.14287681580656 6.27699638159836 6.32373732238279 6.11417573028607 6.27559782895902 6.40419927631967 6.53625905921557 6.12113587502213 5.97605616449426 5.84027898684754 5.904 6.07999638159836 0.786361540198762 1.52780411243468 1.26712065289767 0.992698042892361 0.776793676641106…
6.13791057516747 6.13491536578349 6.15192015639952 6.11491376891149 6.12693772199163 6.14792654388756 6.16791855952751 6.18592973763158 6.32592015639952 6.35994091573565 6.17190578455144 6.30495209383971 6.4139840312799 6.54897924066388 6.17690897829546 6.02791536578349 5.85397764379187 5.904 6.12892015639952 0.789874267229486 1.52898806778487 1.27451792764761 0.986709772856698 0.767644930753289 …
6.17172501892475 NaN 6.1984324674288 6.16159782262216 6.17766142077346 6.18466142077346 6.20750878521035 6.22630527112621 6.34622895334466 6.39417807482362 6.20568686003398 6.35439430853802 6.42416535519337 6.55512719630259 6.21369957966424 6.08889037411812 5.88750878521035 5.93861539304287 6.17847062631958 0.767294012111842 NaN 1.26420769970904 0.975097912068073 0.75501110382872 0.72208325321720…
6.22893804524451 6.21881415247637 6.23299114214515 6.20899114214515 6.22993804524451 6.23688494834388 6.24788494834388 6.25093804524451 6.3644778721057 6.4084778721057 6.25999114214515 6.38528318347004 6.43728318347004 6.56517698966878 6.26888494834388 6.15939821838333 5.92813273388017 6.0629734599211 6.21576105557574 0.803422919408679 1.54376973325978 1.28421619463841 1.00064557442114 0.77691707…
6.28108213552361 6.26408213552361 6.28807392197125 6.2641067761807 6.28216153319644 6.28616153319644 6.29707392197125 6.30303832991102 6.3910848733744 6.43502737850787 6.31509034907598 6.40103559206023 6.453 6.575 6.31808213552361 6.23719986310746 5.99115331964408 6.00646543463381 6.25807939767283 0.809706618754278 1.55209371663244 1.28457700205339 1.0059719301848 0.781773545516769 0.743199630390…
6.31160064608516 6.29460064608516 6.31563742033527 6.30369871075213 6.34177225925235 6.34576000116898 6.32440451675123 6.31749032333483 6.4222083874173 6.44517161316719 6.34861290416853 6.41428193591752 6.45304903233348 6.57496322574989 6.34860064608516 6.31106645325325 6.04800516283639 6.17700516283639 6.28761290416853 0.815860516283639 1.55720657437285 1.29085188399692 1.01407240662451 0.790470…
6.36054604685102 6.34328313540423 6.36774828642547 6.36105164578715 6.40519321348927 6.40841567702117 6.35780895829781 6.35752582289358 6.4394044791489 6.45928313540423 6.39860671872336 6.4374044791489 6.457 6.572 6.39748537497869 6.39841567702116 6.13073926034029 6.25733260940431 6.33752582289358 0.823925417032769 1.5664709711515 1.29757316390084 1.02319087411191 0.800277569735738 0.759356164226…
6.38699539781293 6.35699761368078 6.4039936932992 6.41199113652861 6.462989943369 6.4769880684039 6.39699318194508 6.38299556826431 6.45899659097254 6.47299761368078 6.42799488645881 6.45699659097254 6.457 6.572 6.42099590916705 6.4669880684039 6.21498534118193 6.2250056248953 6.36299556826431 0.822250291471848 1.56022108747976 1.30353896195114 1.02613948694137 0.804519261945555 0.750451549402979…
6.42749621231535 NaN 6.46530536142483 6.46558527606425 6.53075068016937 6.54082702052558 6.43433080821023 6.41329263803213 6.47936897838833 6.49629263803213 6.46158527606426 6.47016540410512 6.4600381701781 6.57191093625109 6.46734353160293 6.53376340356207 6.31634867962632 6.34357770069495 NaN 0.804696839685034 NaN 1.28687581594699 1.02850767297566 0.810378515066229 0.790655710053203 1.296450030…
6.46654618037176 6.46572824049568 6.48993052952225 6.51201144513288 6.59013281854883 6.60615304745149 6.46072824049568 6.43668778269036 6.50840457805315 6.51946526476113 6.50760686707973 6.48320228902658 6.46324274683189 6.56506068670797 6.4946675537877 6.59395075842491 6.42320495038969 6.46854884173487 6.44378892720365 0.831622339630621 1.5732911605069 1.3061425791533 1.04712760976533 0.83220017…
6.49309780682758 6.50109780682758 6.53508150568965 6.56111682482183 6.64515214395401 6.66217659566091 6.49608965625861 6.4700624876954 6.52808965625861 6.54208150568965 6.53710595739654 6.49308150568965 6.47501086742529 6.56805162027011 6.52708150568965 6.64013312595976 6.53033145647124 6.5925026184195 6.48210867425286 0.832217663503563 1.57140247430799 1.31546978265149 1.05574717053195 0.8424161…
6.52936934284882 6.5374062771337 6.56551707998834 6.60451707998834 6.70168943998446 6.72768943998445 6.5294062771337 6.49332009713564 6.56116004856782 6.57227085142246 6.57636934284881 6.52308617999806 6.479 6.58692613143024 6.5574062771337 6.68929547427905 6.65329269997085 6.77804647140498 6.52235703142052 0.831266310030684 1.56864258539994 1.31532413385863 1.06205541702845 0.855762144969802 0.8…
6.55998929531563 6.57078739831244 6.60786815711372 6.64700948501595 6.75811043351755 6.78413062321787 6.56260569100957 6.51992872621468 6.5748479674134 6.5945249322083 6.60698929531563 6.53104986441659 6.47906056910096 6.58041449869075 6.59086815711372 6.71413062321787 6.75899878033158 6.86442276403828 6.55207005411691 0.823610691067799 1.56872199729998 1.30988938483562 1.06248010704684 0.8615772…
6.60799236751152 6.60899392516223 6.64999330210195 6.69599221174645 6.8119914329211 6.83899127715602 6.59199532704787 6.56499283480673 6.61599345786702 6.61999595010815 6.65499236751152 6.58199190021631 6.48199953270479 6.55200451718706 6.63299330210195 6.76899127715602 6.85598457925797 6.98198130819148 6.60399174445124 0.81685107477899 1.56251098755055 1.30258116200743 1.06200007632488 0.8628997…
6.64161100894786 NaN 6.70136660536871 6.74643992644246 6.85967210984264 6.89452546769516 6.64628106411601 6.59148880715829 6.62941548608454 6.64632994483184 6.67872099055847 6.57620774304227 6.48607332107374 6.565 6.67047658697933 6.79957434841099 6.92281875199013 7.06190429324283 NaN 0.785406235527307 NaN 1.27287552178463 1.05068906347917 0.849010573151497 0.818983117763654 1.2830431556211 1.020…
6.69165620292767 6.69663631799047 6.7319147071113 6.78277551255088 6.91471585773927 6.93803401673451 6.6699942468601 6.63157666317886 6.66345735355565 6.67365620292767 6.73759654811606 6.5939743619229 6.49213919456041 6.56505965481161 6.70973574267648 6.84679539748808 6.98925850418363 7.13517896443482 6.67783516736249 0.800308079079776 1.54778756129719 1.28380812656908 1.05209895826384 0.86177504…
6.72414323162102 6.72806905810299 6.77710742371577 6.82112532766839 6.95010742371577 6.9890844043481 6.71910998142329 6.66012788537591 6.68609975059321 6.7060844043481 6.76713300079095 6.64210230830073 6.49902557707518 6.568 6.74614323162102 6.88609975059321 7.00205882727292 7.14405115415037 6.71909463517818 0.792797441019689 1.54468322080228 1.28270774794459 1.04563675171145 0.851172071106693 0.…
6.78053260731476 6.75582427322523 6.81945652055551 6.87032970929009 6.99232970929009 7.02232970929009 6.7625452884413 6.71049456393513 6.72538043379626 NaN 6.81962137520055 6.68274818646597 6.50929166591046 6.56821557915121 6.80246920168205 6.9256340563271 7.02512681126542 7.16405072450617 6.75662137520055 0.784050851317433 1.53437023516959 1.27402949275494 1.04436048915509 0.848066684817131 0.81…
6.82291613277617 6.82065722568725 6.85591613277617 6.896716973477 7.01853773010775 7.04845806638808 6.80579663719667 6.75005554428558 6.75605554428558 NaN 6.86879663719667 6.74269285404292 6.53325470358475 6.58772848239859 6.84005554428558 6.97545806638808 7.03525890708892 7.168 6.805716973477 0.788297187709399 1.54463706363287 1.2743006885067 1.04363732685903 0.846945158138555 0.816587999419694 …
6.867999188505 6.85299941784054 6.900999188505 6.93199936491695 7.04499952368772 7.0709995942525 6.84499929435217 6.80199906501663 6.80799906501663 6.81199924142858 6.90799929435217 6.82599850049836 6.59499888860467 6.72199758315619 6.89199906501663 6.9979995942525 7.04799977066446 7.168 6.84099936491695 0.802429745613958 1.55088988744917 1.28958972479735 1.04448998465216 0.842770075151494 0.8096…
6.90465186672514 6.87081483340643 6.9275390436381 6.97127578976833 7.07420057437697 7.08725071797121 6.88462679492802 6.83961425902946 6.8447270821165 6.85171454621794 6.93876468981218 6.89311569497187 6.64502794368195 6.77304047958051 6.94145129234817 7.02816296668128 7.05207521539136 7.168 6.88745129234817 0.795440370613099 1.52522266081342 1.28447134749806 1.04838027943682 0.840854290924359 0.…
6.95652126503565 6.93554131369087 6.97066160562217 6.99366160562218 7.09044107041478 7.10736087579391 6.93472175158783 6.88888214082957 6.9032630652787 6.90914277334739 6.99940097310435 6.98252369779653 6.72752369779652 NaN 6.9778019462087 7.04140097310435 7.05808019462087 7.16793985403435 6.92372175158783 0.816010145965652 1.56409235131773 1.29414407684819 1.04920403405865 0.8418601090418 0.7948…
6.98211422729751 6.96211688374629 7.00307969346338 7.02606906766826 7.11205312897559 7.12505312897559 6.97012485309263 6.93213016599019 6.96515673047798 6.9651673562731 7.01913016599019 7.05719126431211 6.80222845459502 NaN 7.01708766280972 7.06104515962925 7.06200796934634 7.165 6.95909563215606 0.818961396165263 1.56715439795238 1.29972948352214 1.04989228454595 0.835997821712001 0.789146850578…
7.02535705650341 7.00635705650341 7.03344324255596 7.05240630567629 7.13222162127798 7.14524624586442 7.01744324255596 6.98157867778139 7.02477567447293 7.02877567447293 7.06824624586442 7.12948017943562 6.88900960804413 NaN 7.05049249172884 7.07816005981187 7.06503693687966 7.16487687706779 6.99544324255596 0.823275336281544 1.57260752545183 1.30332459754395 1.05070038145832 0.835091967103469 0.…
7.05466061542851 7.0357406900259 7.06960055948046 7.08540037298697 7.15040037298698 7.16540037298697 7.0537406900259 7.02892085787004 7.08826117490897 7.09232123085701 7.0887807273246 7.16920111896092 6.97204190223357 7.00350233116859 7.09052048488307 7.09120018649349 7.068 7.155 7.03166061542851 0.826160446996359 1.57647264904779 1.30614664345298 1.04666755113871 0.827964939389617 0.781128035433…
7.08698351532105 7.07198151717815 7.09898501392823 7.10499000928549 7.16999000928549 7.18499000928549 7.08998151717815 7.07397702135662 7.14996852924929 7.15696703064211 7.1269805181067 7.22797002785646 7.07194904735599 7.1259375580343 7.11598701207113 7.10099500464274 7.068 7.155 7.06398351532105 0.828628741169971 1.57904868622104 1.30842883608176 1.0441013087836 0.824781623491108 0.782989050882…
7.11739134471393 7.09559294653626 7.1412371786145 7.13820160182233 7.1962846143374 7.20632019112958 7.14030833219886 7.12740320364466 7.21062852332844 7.22078268942786 7.15142692150611 7.28446249829828 7.18937563596412 7.25849422527137 7.15632019112958 7.11415416609943 7.07511858930725 7.1580474357229 7.10339134471393 0.819122573561303 1.54540623918425 1.30531320500603 1.03604830125151 0.81619099…
7.15075764284888 7.14583534980774 7.16197133698575 7.15589363002689 7.22050509523259 7.23358280219145 7.1669130567666 7.16195191024603 7.26408789742404 7.28735987178005 7.18769936262974 7.32395191024603 7.30609808788922 7.38575859703953 7.1837770695886 7.12731082783544 7.08505828021914 7.16211656043829 7.13669936262974 0.822630369450982 1.57261195221588 1.30805357963399 1.03670950001865 0.8178473…
7.1890651758931 7.18805865830379 7.21104127806563 7.20103258794655 7.24605214071448 7.26305214071448 7.21303476047632 7.2100651758931 7.3191086264885 7.35612166166712 7.22306300336333 7.3720651758931 7.41218683756022 7.52520639032815 7.22306300336333 7.1430217252977 7.088 7.1680217252977 7.17205648577402 0.820621809562767 1.573714307972 1.30671454695028 1.03516239614581 0.813166176347605 0.774513…
7.21947443733638 7.21543794215666 7.23060825299536 7.21647443733638 7.27036495179722 7.28732845661749 7.22957175781564 7.24053526263592 7.36960825299536 7.41265691323499 7.25255959275573 7.40255959275573 7.4986812433548 7.62088804937322 7.25248660239629 7.15320680601842 7.0881703108387 7.178 7.19845010721657 0.816718885305077 1.57104343247143 1.30406316772692 1.03157499088213 0.811318518749498 0.…
7.25866540587856 7.25166540587857 7.28046376773354 7.25574606113657 7.30066540587856 7.31460491443506 7.27652425917705 7.28458475062056 7.41988720783809 7.46694769928159 7.29866540587856 7.44846376773354 7.55512917361211 7.69412917361211 7.29266540587856 7.17046376773355 7.10226212958853 7.178 7.23580655258008 0.805182772590457 1.56633224332331 1.29209261503592 1.02374002530371 0.803752482785097 …
7.29094315887697 7.28394315887697 7.30296038345971 7.29193626904387 7.33294315887697 7.34394832625179 7.30195521608488 7.31295004871006 7.46292421183596 7.51291904446114 7.33094315887697 7.47096038345971 7.60990354233668 7.74890354233667 7.32494315887697 7.19296038345971 7.11497760804244 7.178 7.27493110166905 0.801436597015188 1.56062005915632 1.28979404777694 1.01792024862673 0.797081747165426 …
7.33850731750472 7.30882439094517 7.36141853694139 7.33862146394328 7.37741853694139 7.38741853694139 7.35734243931569 7.36425365875236 7.49639317106616 7.56039317106616 7.37854536631757 7.52046926869186 7.63045658575425 7.76534243931568 7.38138048812854 7.2136341468809 7.13216487818903 7.17803804881285 7.31853268337995 0.785925951275613 1.52449682959735 1.28036456585754 0.997847434186691 0.77659…
7.37900356328416 7.37349231406393 7.39481421172111 7.3877763414085 7.41087101719002 7.42081421172111 7.38492782265894 7.38475740625219 7.52775740625219 7.59162486015806 7.42198462812785 7.5577574062522 7.66618935156305 7.79205680546892 7.41200356328416 7.26449587734808 7.14486745390587 7.18124615703196 7.3607763414085 0.791171338719073 1.55464805966417 1.28075010689853 1.00157881707043 0.77916571…
7.43101149009841 7.3990147308954 7.4370147308954 7.42801561474912 7.4560147308954 7.46301266857004 7.43300913315514 7.42401001700887 7.56700500850444 7.62400589235816 7.47301178471632 7.59701060624469 7.67600088385372 7.79499911614628 7.46401178471632 7.34201738245657 7.13801090086259 7.19400117847163 7.40101060624469 0.796941838415745 1.55662213008747 1.2823118443081 1.00359191796258 0.779981694…
7.47050701118037 7.44929153142871 7.48738025838528 7.4815450370189 7.50672249093203 7.50667178981399 7.46436758310577 7.45829153142871 7.58425350559019 7.64396197416147 7.51350701118037 7.63316477863362 7.67905070111804 7.79194929888196 7.50450701118037 7.40192529540418 7.17567178981399 7.20004072000099 7.43741828422381 0.803266952417434 1.56390539097146 1.28863692547581 1.01021382400999 0.785850…
7.5106722931579 7.47261117559809 7.51805937103669 7.52507974355663 7.56414086111644 7.56028346875599 7.49361117559809 7.4816722931579 7.60420372519936 7.64114260763956 7.5536722931579 7.64634633283892 7.68306111755981 7.78787776488038 7.54473341071771 7.47562980159491 7.22948719395536 7.36054831151517 7.47073341071771 0.810089912673844 1.56824607682552 1.29401766583908 1.01916923163732 0.79535615…
7.54299718773417 7.5019974433947 7.56899556855082 7.57699548333064 7.61899522767011 7.62199463112887 7.5229974433947 7.51399718773417 7.61399914779823 7.64799940345876 7.58599718773417 7.662998551257 7.68599974433947 7.78200051132106 7.57999693207364 7.55399318238587 7.30099377892711 7.43499352326658 7.50599693207364 0.812489791210567 1.56949989091817 1.30207929863795 1.02345962673563 0.799979597…
7.57945679012289 7.53269135802383 7.60248148148088 7.61665432098684 7.68561728394985 7.6898148148138 7.56019753086395 7.53424691357994 7.63113580246897 7.65508641975298 7.61664197530784 7.67616049382696 7.689 7.77503703703699 7.61724691357994 7.62074074073982 7.37390123456678 7.50286419752979 7.5434074074069 0.808816543209657 1.55401333333281 1.30083074074059 1.02205296296264 0.801754074073757 0.…
7.6166023405405 7.58840156036033 7.64192358882876 7.67004405693686 7.73640546126116 7.75632514918909 7.57646179441438 7.55446179441438 7.64220078018017 7.66214054612612 7.66846179441438 7.68932124828827 7.68906023405405 7.778 7.63758226252248 7.68106413495488 7.44746569531521 7.57346569531521 7.57666257459455 0.823026335477471 1.58791232560901 1.3105416005063 1.04321789697477 0.822291019969354 0.…
7.64601207881289 7.60802137020742 7.68701533080097 7.7210227639166 7.80502740961386 7.82102926789277 7.59901672451015 7.57700929139453 7.65200464569727 7.66900464569726 7.69101672451015 7.70500278741836 7.69200185827891 7.77801951192851 7.66601068510371 7.73302601590468 7.5190404175662 7.64499721258164 7.60901533080097 0.827240608586342 1.58949139370918 1.31306105457328 1.04946174678217 0.8325923…
7.67233863610904 7.65425084156225 7.72057693559318 7.77053930935884 7.86465218806186 7.88465218806186 7.63516304701546 7.59721321532792 7.66212542078113 7.67912542078113 7.72732609403093 7.71121321532792 7.69598745792189 7.81922239115702 7.68928846779659 7.78953930935884 7.60712878703014 7.64020403949882 7.64237626234338 0.828560786187177 1.59249526767281 1.31532285101548 1.05327995113338 0.83786…
7.6997038546358 7.67476250918879 7.76662564856516 7.81401667891838 7.917212194095 7.93713398802435 7.64872340615346 7.61444968490621 7.6722541697296 7.6892541697296 7.75382116374177 7.72850833945919 7.69531282428258 7.75817596365895 7.71264520008282 7.83278206070645 7.69785739417781 7.73842151559071 7.67264520008282 0.829353105083606 1.59290374351435 1.31472539381374 1.05809658449725 0.8498844282…
7.73498655729029 7.71298543706448 7.7979880509247 7.86498058275264 7.97797684866661 7.99397834230102 7.68498618388169 7.63699141160213 7.68499514568816 7.70199514568816 7.79498431683867 7.75399029137632 7.71099402546235 7.76699663932257 7.7449876775161 7.87198506365588 7.79096452618271 7.90993465349446 7.7049876775161 0.826501086619035 1.59259011949075 1.31299066093323 1.0629381553615 0.858126859…
7.75844753854751 7.73753704625701 7.83437081765365 7.91449868581008 8.0276521275978 8.04666491441344 7.70528130994415 7.65925573631286 7.70512786815643 7.71520458905029 7.80961376715087 7.75889507709501 7.711 NaN 7.77524294949722 7.89160098033522 7.88808687932966 7.95341933653638 7.73837081765365 0.819509774098321 1.57160379910839 1.3059300525676 1.06398461888492 0.859595047955318 0.8457309632759…
