# Supplementary material for: Quantifying Spatiotemporal Gait Parameters with HoloLens in Healthy Adults and People with Parkinson’s Disease: Test-Retest Reliability, Concurrent Validity, and Face Validity
Source: Sensors (Basel). 2020 Jun 5;20(11):3216. doi: 10.3390/s20113216 (PMC7313704; doi:10.3390/s20113216)
Supplement: Supplementary file 1 [file sensors-20-03216-s001.zip › Data/HYA_02_CWS2.csv]

IWW_x_SpineBase IWW_x_AnkleLeft IWW_x_AnkleRight IWW_x_SpineShoulder IWW_y_SpineBase IWW_y_AnkleLeft IWW_y_AnkleRight IWW_y_SpineShoulder IWW_z_SpineBase IWW_z_AnkleLeft IWW_z_AnkleRight IWW_z_SpineShoulder HoloLens_x_position HoloLens_y_position HoloLens_z_position
-0.211989146075912 -0.273 -0.269032561772264 -0.241 0.833120976853168 0.120017395058219 0.109397800435504 1.36411032561772 1.38303256177226 1.316 1.41701085392409 1.353 -0.244804948962261 0.048 1.38137718163923
-0.211 -0.272961214018069 -0.272 -0.241 0.833207672841084 0.119752849812648 0.11104230193961 1.36413844856072 1.386 1.3160581789729 1.418 1.353 -0.243555416947799 0.0470196078431147 1.38197802047569
-0.211 -0.27100014708002 -0.272 -0.241 0.833090008824801 0.118380102956014 0.112169915428988 1.3640600058832 1.386 1.31899977937997 1.418 1.353 -0.243530426307538 0.047 1.38199003725241
-0.211 -0.271 -0.272 -0.241 0.832679436516805 0.118595814124837 0.109177244783936 1.3639602414928 1.386 1.319 1.418 1.353 -0.243175395629479 0.047 1.38292524347557
-0.211 -0.271 -0.272 -0.24098060259953 0.832611745766042 0.118078836155972 0.110070775896019 1.36399310358408 1.386 1.319 1.418 1.35305819220141 -0.242368823720128 0.047 1.3826424797826
-0.211 -0.271 -0.272 -0.240003403584171 0.832699693677425 0.11802020421505 0.110109863856633 1.36414945542653 1.386 1.319 1.418 1.35598978924749 -0.241939773844071 0.047 1.38350464026027
-0.209 -0.27297944634011 -0.272 -0.24 0.832430308304898 0.117470601821723 0.110541747061091 1.36436308304898 1.389 1.31595889268022 1.418 1.356 -0.240918003518405 0.0459714285714226 1.38322380625283
-0.209 -0.270980217199062 -0.272 -0.24 0.832453867331709 0.12420946462913 0.110708813031944 1.36466 1.389 1.31205934840281 1.418 1.356 -0.238805420862493 0.0450190476190256 1.38349239872179
-0.208999896963765 -0.27 -0.272 -0.239999381782587 0.83214879653677 0.1212099124192 0.110649914479925 1.36465861416263 1.38899958785506 1.315 1.418 1.35600041214494 -0.236811914155199 0.0449797979797941 1.38283511744015
-0.207948697360458 -0.270010260527908 -0.272 -0.234 0.820514941112239 0.120409147928681 0.109820410421116 1.35124888740077 1.38502052105582 1.31496921841627 1.418 1.36 -0.233628433237198 0.044 1.38278597287345
-0.203 -0.270980382777445 -0.272 -0.233941148332335 0.824865497605819 0.125086440198922 0.109889622006058 1.35503766506731 1.387 1.31205885166767 1.418 1.35998038277745 -0.230779873847513 0.044 1.38274199861365
-0.203 -0.270002162844272 -0.272 -0.231006488532817 0.825638291353025 0.121917007615442 0.111366734105149 1.356915847339 1.387 1.31499351146718 1.418 1.35900216284427 -0.226694291347211 0.043 1.38140747699484
-0.201970959855783 -0.270009680048072 -0.272 -0.228 0.826945294475954 0.1230319655601 0.111514802324527 1.35928452007211 1.38998063990386 1.31497095985578 1.418 1.358 -0.222557255942213 0.0429393939393822 1.3809954006078
-0.199 -0.270982279818842 -0.272 -0.227929119275368 0.82852453054855 0.122272552239488 0.109971695319564 1.36078913779565 1.388 1.31191139909421 1.418 1.35801772018116 -0.218744370552515 0.0409191919191763 1.37965869951376
-0.199 -0.270001855942398 -0.272 -0.224007423769593 0.829328478127234 0.125733448523335 0.110618775078017 1.36184799558221 1.388 1.30700927971199 1.418 1.3589981440576 -0.214883824095558 0.0389494949495114 1.37830528965609
-0.195975421780233 -0.271 -0.271959036300388 -0.220975421780233 0.819323758945775 0.123401387908492 0.109953455522651 1.35397261196219 1.38698361452016 1.312 1.41801638547984 1.35798361452016 -0.210061228429697 0.0379428571428453 1.37667516232824
-0.192947617146637 -0.270947617146637 -0.267 -0.217947617146637 0.822244525425359 0.124809334397884 0.106737206247821 1.35671698438045 1.38498253904888 1.31196507809776 1.42 1.35598253904888 -0.20434270899226 0.0369901960784028 1.37567990147287
-0.190012345751488 -0.268012345751488 -0.267 -0.215012345751488 0.824739506111235 0.126453086379167 0.106580658440079 1.3571083538998 1.3840041152505 1.31000823050099 1.42 1.3550041152505 -0.1975420644254 0.0360098039215705 1.3743346607754
-0.189942655349363 -0.27 -0.265959039535259 -0.210950847442311 0.826422785311602 0.124369754237212 0.10964 1.35797467513958 1.384 1.307 1.4230163841859 1.35697542372116 -0.190324418180921 0.032918918918901 1.37290303639661
-0.182911122548945 -0.269946673529367 -0.260911122548945 -0.204875571568523 0.826774931411777 0.124314936558802 0.109654042637267 1.35734973079413 1.38389334705873 1.30698222450979 1.42507110196084 1.354 -0.183225006836429 0.0302162162161903 1.37136882105225
-0.178009161764706 -0.267005497058824 -0.256009161764706 -0.198012826470588 0.82759846082353 0.122932583617647 0.110428552441176 1.35843796608824 1.37801099411765 1.30600183235294 1.42899267058824 1.354 -0.172353406900548 0.0277777777777329 1.37096988728323
-0.171963076425391 -0.267027692680957 -0.241926152850781 -0.188916921957129 0.810410985572187 0.123395506283855 0.115644769429844 1.34762886206228 1.3710184617873 1.30600923089365 1.42702769268096 1.34996307642539 -0.162129103646101 0.025 1.36934785907899
-0.167823351219206 -0.269941117073069 -0.233627074796102 -0.179803723576896 0.818099874406625 0.112252229723702 0.117239617544732 1.35184121804885 1.373 1.30698037235769 1.43003925528462 1.34598037235769 -0.150083766797824 0.0230952380952059 1.36916191078043
-0.159017330249269 -0.267005776749756 -0.21503658608179 -0.170019255832521 0.821583144923623 0.115852913853632 0.117719056464206 1.35389595627517 1.373 1.30600192558325 1.4319961488335 1.34500192558325 -0.136105179819954 0.0209509803921477 1.36896162139608
-0.15093400363351 -0.262018856104711 -0.180594593748705 -0.165830295057598 0.82424829042157 0.124262357013089 0.122794613481151 1.35585197989099 1.369 1.30697171584293 1.42798114389529 1.34599057194764 -0.121489004888527 0.0199393939393806 1.36903674835996
-0.143750237402764 -0.264 -0.136981737103577 -0.147731024895285 0.826137722987434 0.124521911754637 0.124120007293247 1.35604443786894 1.36896157498504 1.304 1.42596157498504 1.34501921250748 -0.10548167945572 0.0179595959595882 1.3687768589835
-0.131023480865811 -0.264 -0.0850957296836912 -0.134025287086258 0.824493034450351 0.125128880143323 0.113419741989486 1.35525146303856 1.36700361244089 1.304 1.42400361244089 1.34599819377955 -0.0884754115660655 0.0169019607842927 1.36821083992397
-0.115868819940393 -0.261 -0.0335162735302009 -0.120844223679217 0.806427724185317 0.125830983850447 0.130298939121106 1.34274066581848 1.36002459626118 1.303 1.43295080747765 1.34302459626118 -0.0697918672741289 0.0149696969696911 1.36793199897506
-0.0996676264651974 -0.2609413458468 0.0261535316796091 -0.101569869543197 0.815721489816579 0.125902294622064 0.132548551065072 1.34755403149655 1.3629804486156 1.3029804486156 1.4267653833872 1.346 -0.0484123543811781 0.0138518518518219 1.36794377781302
-0.0830688682478449 -0.258012153220208 0.0837609866692444 -0.080089123614858 0.810302483457385 0.123519884619102 0.130478588275614 1.34226195681784 1.3620040510734 1.3020040510734 1.41504861288083 1.346 -0.0276122247712287 0.0101481481481781 1.36850119367908
-0.0677634264003321 -0.257967369158666 0.143464989489002 -0.0568531612139992 0.81184356901852 0.12166044863357 0.132676349404377 1.34447743712609 1.36300815771033 1.30200815771033 1.42393473831733 1.34999184228967 -0.0015896539073843 0.0067058823528861 1.36979035689918
-0.0387236811642986 -0.253844570654918 0.200742606870948 -0.0386027916736792 0.808570591450324 0.129265940321568 0.135933191375873 1.34286226876967 1.36406907970893 1.30293092029107 1.41610361956339 1.34906907970893 0.0227086927397853 0.00172549019601969 1.37070512128821
-0.0230290977576364 -0.24501636748867 0.242921799776352 -0.0160418280266023 0.805196256017892 0.143803048201989 0.138954398681655 1.33787923853805 1.36799272556059 1.29900727443941 1.42198908834089 1.35299272556059 0.0494356881371152 -0.00510101010102959 1.37281287865768
0.0102128900514672 -0.245885366895364 0.290245642367078 0.0281064450257336 0.780967797293313 0.135480261791601 0.144670218949394 1.30883361082933 1.37002456423671 1.3030081880789 1.42203275231561 1.35404094039451 0.0776777189174389 -0.0101212121212388 1.37685892046049
0.0364656696088751 -0.232058208701109 0.320116417402219 0.0415820870110938 0.789158462780589 0.152138210403677 0.128976193915499 1.31787941734547 1.37309701450185 1.30401940290037 1.42594179129889 1.35907761160148 0.108108131449929 -0.0140380952381032 1.38118215094364
0.059953494107492 -0.234994186763436 0.325988373526873 0.070941867634365 0.788072150897528 0.135403135448412 0.130297384043546 1.32440707523737 1.37799031127239 1.30499806225448 1.42300581323656 1.36299224901792 0.138898119732459 -0.0149904761905002 1.38552611752161
0.111290880092031 -0.227869869432512 0.34107654739264 0.107313844309823 0.790369561846165 0.135089838930523 0.132389874613651 1.32505102282454 1.38703061895706 1.30596938104294 1.42398469052147 1.37206889265338 0.171821676719538 -0.0120882352941342 1.39059140063311
0.14945617497158 -0.21061985419035 0.351247094776273 0.148646247876405 0.787761245820347 0.145362830400641 0.133502735843754 1.3266255958451 1.39094297812855 1.30209503645241 1.42209503645241 1.38105702187145 0.204159361923259 -0.00645714285708198 1.39639517614952
0.172948551694975 -0.191042873587521 0.363972132168111 0.181927114901215 0.789885348215754 0.141388703338267 0.124888864378509 1.33412357941598 1.38800643103813 1.30698928160312 1.42698928160312 1.38399356896187 0.243115452731029 0.00784946236556048 1.40193138667759
0.230172160183922 -0.164688472048142 0.367049188623978 0.223295131743866 0.790063101784515 0.156056489997161 0.125417786511921 1.32928605816258 1.40197540568801 1.30197540568801 1.42497540568801 1.394008198104 0.280699419558414 0.0257428571430116 1.40581300956751
0.251798598163073 -0.125864215945852 0.373070986503384 0.259532398775382 0.781344928787886 0.166978572811862 0.125160825441766 1.32441668257255 1.39896450674831 1.29884028036739 1.42203549325169 1.39501774662585 0.314537241962396 0.0380322580645228 1.41009573981559
0.295844605685459 -0.0632210052473477 0.376986187172041 0.288896403790306 0.813606182297616 0.192270769131383 0.125757893543736 1.34905308278007 1.39700690641398 1.29003107886291 1.42399309358602 1.39599654679301 0.351746312653375 0.0413921568628185 1.4127243924997
0.320252672576705 0.00245644078372556 0.377040753641404 0.32719561747874 0.815047192716746 0.204628452565474 0.126636332172274 1.35723132951231 1.40005705509797 1.29302445218484 1.42401630145656 1.39304890436968 0.385846457037732 0.0456756756757514 1.41300397523575
0.351492363115465 0.0594770893463962 0.382094685214513 0.351587048329978 0.820843402460985 0.185138160940974 0.126141710540599 1.35865866820026 1.4070378740858 1.296 1.42594318887129 1.39907574817161 0.414884173110113 0.0402702702701826 1.4114160140299
0.376986233310095 0.135958699930284 0.386997352559634 0.381983585869728 0.823608506843633 0.193845298145909 0.123641350194587 1.36117863921565 1.40899894102385 1.296 1.42300158846422 1.40299788204771 0.448823485700552 0.0348484848485341 1.40874582691206
0.41128691073217 0.239024681186323 0.38903074043559 0.41831765116776 0.82990191485171 0.172409284621763 0.123361332085542 1.36252320061973 1.41206148087118 1.29915370217795 1.42598975318814 1.40504098724745 0.479482371045996 0.032 1.40441984627481
0.439940079020851 0.340235152830126 0.392671485014894 0.449594743870334 0.817901618992528 0.145103038097696 0.123438967138868 1.34482188179901 1.41813429700298 1.30398956638145 1.42425177384055 1.40894244414158 0.511059785700078 0.032 1.39983135275729
0.487908189037427 0.439951613259974 0.403145736399607 0.479941915513474 0.836863706564387 0.127105474414284 0.120761728551272 1.36226661078871 1.4249868841482 1.30680440851759 1.42721289029555 1.40600562107934 0.543052989973687 0.0316874999999378 1.39596551413561
0.516323216651629 0.548222162963971 0.419087253202948 0.506353518212719 0.837413439025326 0.122577169914937 0.11661638170141 1.36411293496899 1.42984849219455 1.30391919583709 1.43647218084375 1.40898989947964 0.577030666814909 0.0252285714284111 1.39290709961284
0.548605319663722 0.67016743492494 0.4374131743243 0.541742004749078 0.828019123600309 0.126212189423694 0.113417051012935 1.35267007071878 1.41480473559235 1.29592189423694 1.44956698591453 1.4079414206777 0.608713585273066 0.0166078431371815 1.39093500615144
0.578944115937263 0.778799899001169 0.455040638663045 0.578931496955355 0.831483618400578 0.12582072108468 0.113577860909505 1.35417722382398 1.40501802711701 1.2920072108468 1.46403464593729 1.4050054081351 0.642546768501734 0.00681818181814173 1.38946917621072
0.602136931394502 0.83346717769889 0.468886785118567 0.607394684607683 0.824515279587202 0.171242751458584 0.119512935814774 1.35177916184143 1.38590334254506 1.28495972606044 1.4774125013414 1.40299194521209 0.679308461677524 -0.00230303030308876 1.38728520459574
0.619928305067926 0.909592208248668 0.475868752590249 0.639182530684176 0.804416589318653 0.173375157129352 0.133636400152398 1.34203080706396 1.37398143389864 1.29780824402469 1.48723789255626 1.40227701202819 0.718085993570715 -0.012344086021576 1.38437657628457
0.668814769187448 0.983655470688654 0.472903679977473 0.682899975361222 0.814242768606677 0.149899211999085 0.158362378346034 1.33430469254325 1.37300370461625 1.31088515689622 1.49104816001126 1.398014818465 0.760366688448638 -0.0203055555555415 1.37954431432175
0.708353699034598 1.01509263546144 0.478555812768654 0.73325264216757 0.816176291228478 0.145413072974773 0.181881469554648 1.33493153732565 1.37398315718883 1.30807579265027 1.48589894313297 1.38897473578324 0.798873022714988 -0.0229062499999813 1.37382447421977
0.750876323641015 1.026 0.544643829613807 0.763840555329136 0.806417110966749 0.142766870625105 0.17048548895174 1.33639140316417 1.37173173766091 1.31674962181685 1.47401788415594 1.38587481090843 0.844642301159782 -0.0196568627451584 1.36327531780987
0.798915115454864 1.026 0.57993763584439 0.809918580130175 0.811740593406529 0.106963264971191 0.181750095440334 1.34195017764549 1.35702598506484 1.30302425272718 1.47499826766234 1.37901212636359 0.888029751300808 -0.0139898989897041 1.353481187142
0.850378540497368 1.02904092329701 0.617344126360049 0.851511541212659 0.811208812102476 0.10064739240123 0.184716432957841 1.34194308788655 1.35925577060633 1.30102046164851 1.47767159035422 1.37507161576977 0.933704212335129 0.00576470588216884 1.34714758352291
0.887827648467134 1.03315048153948 0.670052734053893 0.901489065003306 0.793886535912935 0.102460542735498 0.171414806770145 1.33183832513815 1.38390594903783 1.303 1.47764522903395 1.38190594903783 0.975834542367357 0.01843010752697 1.34289805734606
0.925046084418105 1.05548680940778 0.734163503099774 0.926946615516573 0.804729085175835 0.121797394057218 0.148241287299982 1.34424398533058 1.36950181472689 1.28450331839651 1.47485750151062 1.37701026624681 1.0177686134285 0.0282095238095154 1.34214236895239
0.969931908518557 1.05601834127019 0.805776477671542 0.978825914610876 0.820595606334507 0.122330562775313 0.121591944970088 1.34626554731552 1.36999975908785 1.28648777248654 1.46924672559335 1.36197578588523 1.05237951823443 0.0300555555555668 1.34636459955542
1.00977362688713 1.05765712689204 0.880991701943048 1.00925516121183 0.829379456176115 0.122585088824838 0.0978628502032016 1.35019757129595 1.37062769103116 1.28545685140714 1.46075121909122 1.35952918021139 1.08559343820506 0.030981481481503 1.35434417690273
1.04500837216688 1.06698026870474 0.955909220088144 1.04850531646466 0.830644718362075 0.123726494463618 0.0834500734220581 1.36280158563759 1.37699185500111 1.2845199531527 1.44930929981333 1.35500267010697 1.12669227449533 0.0348981481481528 1.363572515486
1.09526487422344 1.06603310927793 1.02662907628068 1.08436420205724 0.824971215475099 0.11656352813423 0.0847496850493944 1.37738034107343 1.403 1.30107449587534 1.43485928556879 1.37107449587534 1.15972327060434 0.0339374999999858 1.37070495331484
1.12771456313779 1.07010718447067 1.10398291270736 1.12857165051023 0.816844330102046 0.11460768543766 0.105286330106036 1.36568902525352 1.40312504854911 1.30996427184311 1.41812504854911 1.38 1.19681917478257 0.0317878787878379 1.37847838351835
1.16900615912367 1.07649969712192 1.22804235139653 1.16499912813305 0.835403175563552 0.119354987277386 0.128913900395404 1.36431245294467 1.38650001838364 1.29449712702814 1.40751117062574 1.36748438686107 1.23474653696576 0.0283333333331986 1.38310008359677
1.19784337814044 1.08054900521991 1.34756912368745 1.19341674004264 0.830433813349617 0.119475201423502 0.130292681688868 1.36303665759775 1.38850996620803 1.29199387434751 1.41758449553157 1.36455940921095 1.27079775144087 0.02 1.38517909309802
1.23358907751505 1.08452283683994 1.45224224802282 1.23464019512792 0.828444072833885 0.12198509448523 0.139529651573286 1.36021773482616 1.3884150100526 1.29152056699523 1.42710782678734 1.3700344813208 1.31023667384573 0.00542857142845264 1.38785339645285
1.27100571363576 1.08899799132419 1.57743013293539 1.27849237368492 0.814765020106636 0.121610851656208 0.105921403722074 1.35018323908751 1.38450219687047 1.29249648450081 1.43849155690862 1.37199962361068 1.34641917146421 -0.00885714285711316 1.39030688576917
1.31020872758505 1.09201650957473 1.63365507146717 1.31527933493944 0.790425721781225 0.123837019484017 0.118820647072261 1.33224028281051 1.37996978183604 1.29050825478737 1.44402196337659 1.37756264748249 1.38740420308277 -0.025437500000087 1.39691911071609
1.33300060670907 1.09408757976286 1.64962109440336 1.34395915625088 0.783739303622114 0.123325386474993 0.117918669792249 1.32644763163784 1.3775436111513 1.29146107566095 1.44544665776394 1.38305189646347 1.43117044819142 -0.0392121212120853 1.40508153688008
1.39008026334151 1.1140347025846 1.6804952939605 1.40453651823296 0.788294696917653 0.128880712836693 0.113587480876062 1.33024748807423 1.37254650160572 1.29100117650988 1.43551455551829 1.38950210664972 1.47703299437098 -0.0415555555554657 1.41672599493602
1.4455508504681 1.13781475156072 1.68961731152936 1.44306776167769 0.788433969435717 0.138995274827785 0.111568546308539 1.3334904087877 1.3900503247179 1.28946617758082 1.43655672634456 1.39557429558106 1.52287664050049 -0.036 1.42714614792044
1.49578889960064 1.1680106640737 1.70006194991712 1.49473001050762 0.795327806788455 0.145060792432082 0.118598628757383 1.33900377917799 1.39509507957958 1.28648435947951 1.44147177978313 1.40253956345659 1.573360292442 -0.0274074074075253 1.43462485535913
1.54150379729027 1.22400545451495 1.70800008592656 1.52851461634439 0.80427753510198 0.160386437687549 0.119578797505027 1.34576769698559 1.40250290935541 1.28549270409723 1.4415010188899 1.40900329809014 1.61847510563354 -0.00179166666662522 1.43743148043485
1.59338938738785 1.29273274321308 1.71905165295374 1.58040910343515 0.810018548598727 0.184995415983278 0.119662848631361 1.35486636602233 1.41006560788466 1.28010911359897 1.44100594741675 1.41703179718117 1.66196943457387 0.0081875000000373 1.43964596464853
1.63477811230728 1.36680345629921 1.72457486111183 1.62225494542702 0.81160781381978 0.180342973306279 0.121085405826103 1.3523965623175 1.41753933717099 1.28999498190038 1.44153552394084 1.4205326280808 1.69997607103953 0.0123131313133846 1.44041395246401
1.68397517685419 1.43609631071417 1.7339818557426 1.67095525918458 0.81780209340541 0.1705613233602 0.128065911874236 1.36537593788795 1.41899390339092 1.28850388648736 1.4419919358856 1.4220018947204 1.73865774146956 0.0249705882352611 1.43847488917426
1.71705105775812 1.53313786535489 1.73553988056189 1.69856705503563 0.824432961861957 0.149075133960237 0.127155598198549 1.36940091799361 1.42762614571978 1.29655978329888 1.44100160723654 1.4265 1.77525185073274 0.0332727272727799 1.4361595193127
1.77324716822821 1.66830401319858 1.73969979754484 1.75564354773669 0.825974202035093 0.116143117096312 0.124271563174737 1.36723419682944 1.43852914117438 1.28197124021482 1.44055984508672 1.42654462029946 1.8122905259003 0.036 1.43494881956158
1.81199820539588 1.77816162890876 1.75200011287862 1.79006061084079 0.833058247254074 0.113510446056958 0.113661125259831 1.35761993265462 1.44199584264987 1.31697575566369 1.4130413553108 1.40300808144544 1.84931114045855 0.0358921568627249 1.43370635865539
1.83660900382615 1.89955904979495 1.76754058975398 1.8354750229844 0.836419539043187 0.128825661377964 0.114365210641442 1.35745514187839 1.41681729885215 1.29901218007652 1.39858131680673 1.40891473946434 1.8864878506543 0.0346363636363937 1.43222847012847
1.88572221567454 2.02528887212683 1.78290779317369 1.87378332822614 0.826704945739575 0.141378998326413 0.125841177016851 1.34819239012378 1.40208333529764 1.29999444431349 1.40245175867518 1.40203888980556 1.92643209785552 0.0299523809521632 1.43109704903832
1.92213725027671 2.13746045254124 1.79558938535802 1.9141638148464 0.834295699406652 0.138858875179184 0.140168408766244 1.35141613017365 1.41399114514344 1.30400442742828 1.41513100287615 1.40701328228484 1.96400511947092 0.0191935483869548 1.4310723068068
1.95366942816628 2.24192502801159 1.80307302852723 1.95164508532387 0.830990296625718 0.132025166185754 0.149426290269803 1.34367560807528 1.41198782857879 1.305 1.42709737136964 1.41 2.00548685224997 0.00323529411767066 1.43005826070494
2.00768170564962 2.31656017507948 1.80896527697996 2.00369327998964 0.82375265144295 0.145351468103007 0.151547499712785 1.33363914487747 1.41100578717001 1.305 1.43495370263995 1.41 2.04496884189355 -0.0111111111110223 1.42850729515483
2.05909617605602 2.35904808802801 1.83003005501751 2.04210619439519 0.817377258370087 0.143664945997969 0.159641521090044 1.33028994328498 1.40798998166083 1.313 1.44899599266433 1.40798998166083 2.08880206789354 -0.0213333333333241 1.42396196436955
2.10753144292672 2.38341066044337 1.84524156496669 2.09541066044337 0.80601243664768 0.0963097334889156 0.165485805455411 1.32025663908848 1.40292753050999 1.31310870423501 1.44658933955663 1.40281882627498 2.13600029827227 -0.023771428571433 1.41910884491444
2.15074521162045 2.41680311807035 1.8648841871002 2.12880311807035 0.802958008905918 0.0954749220482413 0.174089273949889 1.31673078841551 1.39703474386994 1.32194788419509 1.41319688192965 1.38808685967485 2.18097544900586 -0.022 1.41441518102124
2.21617157798271 2.43301825297688 1.9469379398786 2.20114602381507 0.798260383478863 0.117669634940462 0.190329215288343 1.30880056600863 1.38111681905206 1.323 1.38020808393647 1.38700365059538 2.22832184349462 -0.0199797979800972 1.40877737101569
2.2634491553879 2.43802303360964 1.93107106284807 2.2414491553879 0.81747 0.117559980379808 0.209154469380586 1.32815363162317 1.41291938236627 1.32303455041445 1.43719578568191 1.38796544958555 2.27736662506143 0.00423529411753691 1.40555505067234
2.3017468522245 2.4399870180628 2.02239633991997 2.2797468522245 0.81747 0.116705647142684 0.203566933611348 1.33613722842526 1.40604543678022 1.32598052709419 1.45388965353376 1.38501947290581 2.32518282739579 0.0177070707072266 1.40344218261732
2.35007795566876 2.4450033172625 2.08209454198126 2.32708956608751 0.822168442433064 0.114610315139938 0.196253911276873 1.34491966982019 1.40598673095 1.3269966827375 1.4290033172625 1.384993365475 2.3700059243246 0.027484848484942 1.40404085055227
2.39745811559675 2.4470241113472 2.16302806622088 2.38142194857595 0.827258197858047 0.114809644538879 0.187467150305401 1.3507309582448 1.3980241113472 1.3250361670208 1.43291886195192 1.3809879443264 2.412127624754 0.0330909090909266 1.4084444602659
2.43479130745807 2.448989016182 2.26765951329805 2.41580778318507 0.827926265501881 0.115595606472802 0.171177377758162 1.34999411893175 1.399989016182 1.32798352427301 1.45252491365259 1.380005491909 2.4531419244106 0.0344166666666359 1.41242950169679
2.48015052505577 2.45502280682663 2.36236947059144 2.46315964778642 0.836682680595607 0.116131070333896 0.142340411611078 1.36632025246205 1.41005929774924 1.32805929774924 1.45087228177086 1.38101824546131 2.49361685603216 0.0377543859649072 1.41740937057563
2.51362805858092 2.46002370032381 2.44465902266658 2.4985569576095 0.839445378436857 0.112026662864284 0.114305772357892 1.37074485856638 1.42295259935238 1.34097629967619 1.42324885339999 1.3849881498381 2.5272330455238 0.036 1.42049696085291
2.56570156672563 2.46198873836701 2.58221168569033 2.54473535162461 0.839062196018434 0.11423733066288 0.134683216865839 1.37114769136524 1.41902252326599 1.339011261633 1.44388175285355 1.3840056308165 2.5691414764298 0.0336464646463964 1.42267403177461
2.59206255856905 2.46500347547606 2.70523459463394 2.57906603404511 0.836775862818775 0.115619322282169 0.137151006523341 1.36804472528272 1.42199131130985 1.33700521321409 1.45301390190423 1.38599478678591 2.61169728987135 0.0280000000001421 1.4218813114996
2.62824553082607 2.46704910616522 2.84121537758907 2.61755244435867 0.822782446735855 0.115262410069042 0.126431391278925 1.35915079478394 1.41677902225653 1.3400122765413 1.461 1.38302455308261 2.65479424732749 0.0152857142857477 1.42328076944752
2.64788485464475 2.47097697092895 2.93843003049153 2.6617409229507 0.81257981801205 0.117854800813108 0.141740244195586 1.34961590306997 1.39910363081972 1.34099424273224 1.461 1.38498848546448 2.69539101800346 0.000569892473382011 1.42534178403567
2.71017502857869 2.48101346373682 3.04126927473644 2.71117951649096 0.807430873449342 0.121931472966679 0.128467528261146 1.34521603454846 1.39604487912274 1.33799102417545 1.463 1.38702243956137 2.74180953274655 -0.0188148148148279 1.42708240169042
2.74967289490265 2.4840978756222 3.10086542101947 2.75163619154432 0.800895981560708 0.120031068849474 0.114916473042025 1.33981081083927 1.40592659328335 1.33592659328335 1.46293882773612 1.392 2.78325041382862 -0.0314374999998881 1.42949184312812
2.80370331894242 2.49195684639162 3.09005933621152 2.80271950154556 0.794952634916334 0.119313937766764 0.139524875263774 1.33264932372563 1.40003236520628 1.33003236520628 1.45802697100523 1.392 2.83113025251543 -0.0375959595959807 1.43361548530283
2.86306823389629 2.52404711388077 3.11103574156472 2.85306336004656 0.788315166280719 0.123146312120367 0.123132315563584 1.33155412652611 1.40401137231605 1.32400162461658 1.45500324923316 1.39501462154921 2.87934780343849 -0.033666666666685 1.43681327017307
2.90573152039744 2.55388246905088 3.13310450291392 2.89259218317888 0.791488374399117 0.12140994588792 0.118551311162489 1.33409081280044 1.4110580571744 1.3249419428256 1.45702322286976 1.4040580571744 2.92661357675806 -0.0288823529412048 1.43812590030686
2.96753621755348 2.62844051641372 3.14193374536478 2.9426245570671 0.791351030627659 0.166184015383186 0.130490409009934 1.33415948468617 1.41596319186932 1.32003680813068 1.45898527674773 1.40896319186932 2.97107671180278 -0.0115294117643912 1.43812164767954
3.02311107683001 2.70616790683606 3.14600516636419 2.98512140955838 0.801006661524501 0.192199870840895 0.129678398427102 1.34165686509377 1.43102841500302 1.315 1.45900774954628 1.41201033272837 3.01377228186661 0.00280808080823671 1.43860357656172
3.06654977154572 2.77174007708077 3.14814801541615 3.03240175612956 0.807484298899549 0.192009279629356 0.128985357940139 1.35206414927101 1.44205286264863 1.3150422901189 1.46193656482165 1.41603171758918 3.05526211719717 0.0128181818183397 1.4378768284901
3.11763428596207 2.84050769264124 3.16190153852825 3.06973274743382 0.811600531888097 0.178933608727786 0.122049652713612 1.35523728353187 1.44696483518866 1.31897186815093 1.45604219777361 1.4189789011132 3.09637487202553 0.0216249999999538 1.43601722615219
3.17101237059665 2.95004424867263 3.162 3.11701284638883 0.827171298912648 0.178440154708221 0.117647797082212 1.3621216367251 1.46300095158436 1.32000570950615 1.456 1.42300237896089 3.13634532672556 0.0276666666666753 1.4318197991471
3.1975187116012 3.04436939862716 3.16210374232024 3.14462245392144 0.829946891528748 0.13650309327783 0.11305039649983 1.36560471294002 1.46485476075166 1.33230085272869 1.45584438651964 1.42790663191178 3.17346874860877 0.0322812499999707 1.42796479834863
3.24671833217297 3.16582010070264 3.17194366643459 3.20366199860757 0.834394537228437 0.11880884714703 0.115933494265336 1.36984572023331 1.45107886699157 1.33232886600052 1.44108450034811 1.41905070020886 3.21218758228601 0.0355098039215707 1.42438445802244
3.25949735443432 3.30210455711661 3.15865834001353 3.22900117582128 0.833630831515253 0.121263279059899 0.101294213505017 1.35536098141054 1.43848396347656 1.32301554516864 1.43323906386095 1.41652839541367 3.2525691509591 0.0388854166666723 1.42056663686413
3.29084128943976 3.42120243486578 3.14829329957553 3.26204425870345 0.832610398684813 0.117457578522411 0.07957792211959 1.35394126075236 1.43257404063147 1.31856829782097 1.43403519594906 1.41615493270252 3.2936101127055 0.0367142857142523 1.41598540197526
3.31973398243779 3.52266691650107 3.17285569592184 3.31879220212745 0.824162610426749 0.111189599305202 0.081916262251759 1.36454482030144 1.4389182938243 1.32442363474561 1.43698268351062 1.41600577216313 3.33254240132007 0.0275294117647924 1.41155022508014
3.37901307169729 3.63802427600925 3.20099439784402 3.35201260485096 0.817327950544604 0.119158989277692 0.122262409078645 1.3606981933047 1.42699976657683 1.31499789919151 1.43700023342317 1.41799789919151 3.37318608152712 0.0125376344083018 1.4077709414213
3.40316143456281 3.70780207377199 3.17705220185388 3.40638629371869 0.812990206261418 0.131372714707761 0.0897827827642346 1.35291729888353 1.42526808785589 1.31387204058978 1.438 1.40893735777535 3.41762000661206 -0.00514285714285714 1.40354389438151
3.46048286878392 3.77737485633338 3.18197133620422 3.44278788791119 0.811285812858801 0.135221112355679 0.0928719991362471 1.34889344698495 1.40518167384697 1.30311010535918 1.438 1.40303439655494 3.45878962573156 -0.0185376344085659 1.40012753981915
3.51913352097331 3.83996653085367 3.23093206827674 3.49411243871436 0.80445913328491 0.0970873840978475 0.158546874886508 1.34161892246232 1.40799063010714 1.29351133738096 1.43302810967859 1.40098828763392 3.50659635276213 -0.0226851851852226 1.39321366292709
3.57663064981297 3.80663617991276 3.20218484563484 3.52409787345463 0.804061403292964 0.109321156319262 0.0975771695382879 1.32867754061101 1.40396738018209 1.31047816545313 1.445 1.39617766842932 3.54957936264405 -0.0205588235294511 1.38612937863866
3.63364111909672 3.81891380193114 3.21889481076973 3.57748571477083 0.801476273392683 0.108985233288926 0.0964173013701011 1.32538643895055 1.40101856280534 1.3085153262191 1.445 1.41177705571902 3.59634266763962 -0.0141935483867258 1.37906896466946
3.6740158363967 3.82500068443162 3.32501448861825 3.63701482556286 0.808811384842349 0.0874785820796088 0.203196327819786 1.34939236535117 1.39400134777844 1.30450039482476 1.43600134777844 1.37199932611078 3.64669276902859 0.00973333333335585 1.37038709593732
3.72149684461352 3.86697328342768 3.37067064926739 3.68140220754428 0.81286132501707 0.11199449052663 0.225505234769932 1.35647849357886 1.39803548890097 1.29055147238071 1.44041402048589 1.36996451109903 3.68958195979492 0.0211875000000373 1.36379106931488
3.76065105321831 3.86403532640873 3.42169529654241 3.72126580424185 0.816274790509277 0.111717610647818 0.202639693244732 1.34035499212274 1.38668288899294 1.29545568808288 1.44298307203013 1.3575666675004 3.73125930140045 0.0236565656565545 1.36155257691627
3.78461660231505 3.85652956790542 3.55036541915851 3.74958983578099 0.819483731652529 0.106721988403464 0.209250929427285 1.35739684948133 1.39501167238461 1.29948149047837 1.43505694844029 1.36297755064961 3.76942388946244 0.0284117647058902 1.3626123937065
3.82298815271779 3.84454464753399 3.62748496141065 3.78837840341136 0.830388524443674 0.106253961511372 0.198904714399186 1.35837353956148 1.40785838942393 1.29858874526697 1.44683834619645 1.37969948462543 3.80467681417721 0.0316857142857009 1.3679753465484
3.90368733184141 3.84895688219091 3.67167278913636 3.84373095995656 0.834813252764373 0.126832096371771 0.193867302038455 1.38674422872613 1.44080367348182 1.30741227913572 1.43210907028788 1.36098545729495 3.84111219515001 0.0371505376344395 1.37337237049118
3.91405766436703 3.85404171296198 3.78307746737145 3.88355872840321 0.840759930711096 0.108147440732625 0.147854984237048 1.37380296768655 1.40499105899659 1.31101002192595 1.41175966236046 1.35252428827606 3.87940026290699 0.0388738738738737 1.37776655130102
3.95520341506318 3.88296496237385 3.91558377684775 3.93121035731472 0.831483465067239 0.104318776061638 0.113129651446581 1.36233271933488 1.38697842057704 1.32940435049378 1.40664843490859 1.36045726745397 3.91258252240079 0.0379310344827435 1.38149809752654
3.97484766980573 3.87952750920601 4.02116666140829 3.95134668468702 0.834468114789601 0.106719718257066 0.1276561750665 1.37066004714274 1.38501335092867 1.32007383562787 1.42137947871844 1.35603888989724 3.95605782422245 0.0350857142857039 1.38386434792114
4.01311839068988 3.87500257371065 4.15545831060811 4.00312353811118 0.826301317128937 0.102938905038848 0.1069692197665 1.38955342530342 1.3899897051574 1.3219897051574 1.42949489155406 1.3549948525787 3.99282399385363 0.0287428571429076 1.38510400613773
4.03632022411002 3.87025229778365 4.25108682122189 4.05772397613635 0.826096363833484 0.123665096856916 0.127887962210209 1.39525578703098 1.38377681349907 1.30394177743454 1.42695148119545 1.35594236937228 4.03019067414373 0.0171333333335435 1.38641571945018
4.06860413468897 3.89568810611858 4.36065645712619 4.10403110960285 0.815648116409752 0.133252439998542 0.127682519142888 1.38653338084607 1.36127590612587 1.2980719755111 1.42205997959258 1.35690318194042 4.07623152772818 0.00289898989894285 1.38866828122149
4.11085993581838 3.90699525787218 4.45296076966981 4.14419551123896 0.799654668980213 0.169554394088431 0.126160655275845 1.36903419692638 1.36761467510443 1.3079956889747 1.42999655117976 1.35791218443724 4.11832343888364 -0.00961904761886448 1.39032627225871
4.1580297924939 3.89656062959258 4.50099669525015 4.18036775377298 0.785074891273014 0.132223709012837 0.126465311433498 1.34840622544958 1.39393207374983 1.29785500958812 1.4329827122439 1.35900427101686 4.1603527983982 -0.0182352941176439 1.39394641293503
4.20683492159256 3.9265216379869 4.51538844608267 4.2146984099332 0.776802020845263 0.13337375242388 0.126251748095426 1.33029745659334 1.41363499379941 1.29475906283148 1.42874168789975 1.36021433583341 4.2056251714876 -0.0195833333333641 1.39815816779826
4.2539965399914 3.958994233319 4.51410549430654 4.24933805244791 0.779729295254067 0.146827014584708 0.125471848882043 1.32035588053535 1.40013032699049 1.29498615996561 1.42162629121746 1.36157727304101 4.25246957545202 -0.0155882352941098 1.40457966692265
4.2985865603048 3.95938393038132 4.51511731206096 4.2864372540454 0.793185186366343 0.13093139985323 0.124077497413761 1.32422948745327 1.35822395938911 1.288 1.41598933526719 1.36312797679377 4.29534436902939 -0.00982352941116991 1.4109500481255
4.35241424711297 3.99461659811031 4.52588284942259 4.32656334784785 0.800084917129935 0.151248904910276 0.122012471610757 1.34070075961657 1.37877634889768 1.288 1.41501065005249 1.3748721993701 4.34018675436398 0.0161505376342635 1.42145311634468
4.42006947259359 4.0542006986037 4.52600964897133 4.37111964724452 0.801847719177065 0.153209248349678 0.119336468476493 1.34733278256944 1.41696719349747 1.29395561473187 1.41499035102867 1.40795368493761 4.38110764686046 0.0343238095238249 1.43349553667268
4.4566167338708 4.15902788978467 4.53104568399043 4.43355962888277 0.80590955387543 0.178470653113855 0.117528159386196 1.34362638250447 1.4 1.27105710498804 1.41002284199521 1.38389721102153 4.41579023013211 0.0369999999999716 1.43700343197103
4.50955526341411 4.24725877235685 4.53496705654919 4.48159644272762 0.811879843596147 0.160500963363322 0.119086904978304 1.34589097515716 1.4 1.27595882068649 1.4119835282746 1.37507412276432 4.45688078525816 0.0441568627451049 1.43379479424989
4.5379280955025 4.35572265408107 4.5379922959467 4.5069357995558 0.820896913520267 0.163850986257635 0.118790796085508 1.35392935313715 1.41097175180455 1.2730077040533 1.41100256801777 1.38297945585786 4.49763924413781 0.0455490196078389 1.4255938241053
4.57344824153372 4.47623340127946 4.54335079772204 4.53936908307652 0.825638501630222 0.164017942045723 0.117086795678824 1.35958788633794 1.42774664608964 1.27041924285099 1.41251278094161 1.38775865403125 4.53792280352369 0.0485151515151549 1.41668478257646
4.61843434473897 4.60064204234782 4.57855731327398 4.58207464307836 0.824484510287131 0.152541208127966 0.111747140820113 1.36114389470009 1.40231971819101 1.27250419259257 1.36361484267503 1.38754092360355 4.57693667400139 0.0443434343434455 1.40849852963636
4.65665732337525 4.72644732843752 4.55393166922255 4.62907898492446 0.822873016296236 0.134918804072144 0.0696549036127381 1.35880238761985 1.38839433693367 1.27709140427724 1.34770022899264 1.38454273088642 4.61712566528593 0.0389019607842927 1.40109598063601
4.69339888507371 4.85114801069993 4.53344752959489 4.67440861397794 0.82085067445552 0.116648749446036 0.0589533800729848 1.35276837449345 1.39204864452118 1.28200972890424 1.37739888507371 1.38098054219153 4.65808099273013 0.0304516129032599 1.39500900943392
4.73358881680902 4.96681659471865 4.57853867251744 4.71557878795071 0.815880846311665 0.112492522359262 0.114709558538957 1.34454414212128 1.39694985570842 1.28298997114168 1.41758881680902 1.37902005771663 4.70155870056667 0.0178285714284319 1.38756965038458
4.76989631160918 5.06073213832372 4.59196255696998 4.75887614997764 0.805699263168075 0.13589228572033 0.107412725038987 1.33772944157328 1.39002016163155 1.27602016163155 1.40603456279694 1.37999711976692 4.74225170588765 0.00605555555554152 1.38034071318999
4.82146162171382 5.1451238497281 4.6061238497281 4.80157421237573 0.797637716795055 0.111254738553913 0.122963869220325 1.32818893472343 1.38494370466905 1.27903377719857 1.40390992747047 1.3788761502719 4.78252120239698 -0.00782758620705228 1.37311787532036
4.86158170798118 5.15588777531202 4.61688777531202 4.85147968553757 0.7913554984088 0.107321013022333 0.125038371241954 1.3211434561594 1.38005101122181 1.28196939326692 1.39608161795489 1.36811222468798 4.8302527948517 -0.0193619047618761 1.36364617865742
4.91111158874994 5.17604631985847 4.63404842530658 4.88411158874994 0.79071656899811 0.107251472935146 0.144035729454462 1.32015433722311 1.37397894551888 1.28500421089622 1.39600631634434 1.36997894551888 4.87329143016172 -0.0205882352941098 1.35550603988996
4.96455404810551 5.19815005469524 4.65733473739708 4.93743862141686 0.793847198576609 0.1031835672883 0.16114152405933 1.32225617067546 1.36403462800659 1.28697691466227 1.39903462800659 1.35995382932454 4.91885223944909 -0.017515151515058 1.34604648899911
5.01151921756099 5.21086978808944 4.68570952727643 4.97461938056912 0.795305075711789 0.100942937328861 0.175681157769924 1.32616993479675 1.36696995109756 1.28502003260163 1.40196995109756 1.35604006520325 4.96530723507938 -0.0104791666667052 1.33835832863206
5.05388991740934 5.211 4.79670906743896 5.02486894929683 0.801753094459291 0.101737850768468 0.185813763649226 1.33646305597543 1.36500524202813 1.285 1.39501834709844 1.34702358912657 5.00987433592954 0.0124857142857373 1.33092145121532
5.0974377571683 5.218 4.83845679008867 5.06340920778776 0.805895972219482 0.108951324587615 0.195281304028241 1.34375472736285 1.35906661522126 1.283 1.40805709876108 1.34301903292036 5.04764444036953 0.0165757575757033 1.32340518449763
5.14242821625613 5.218 4.88540335609335 5.1054655065003 0.809593014292352 0.110115208203148 0.173832591684849 1.34835157861747 1.36591298943028 1.283 1.41392541951167 1.34497513983722 5.08709109511324 0.0293131313131452 1.32069737947513
5.17199418525168 5.22099939847431 4.90899538830306 5.14099298220031 0.815008923269019 0.111999625048988 0.180848538292578 1.35726822349414 1.366 1.28200020050856 1.40900100254281 1.34200060152569 5.12583110598002 0.0396041666666732 1.32124639689102
5.21235455386248 5.22097914389044 4.9925758295246 5.18332326969815 0.823317969051983 0.113716828695144 0.170200700287924 1.36605756286238 1.36805214027389 1.28204171221912 1.40561025595209 1.33997914389044 5.16451254613801 0.0498571428571911 1.32308243039666
5.24566163337969 5.21901990391884 5.12536204351544 5.21369148925795 0.827824220986664 0.0918125258126524 0.14253243624533 1.371465065184 1.3729502402029 1.28596019216232 1.40357351139879 1.33801990391884 5.20117420843786 0.0538645833333348 1.32526543876764
5.2839148502516 5.23396638825721 5.25982297815463 5.26189244242307 0.83139209003653 0.0915999775921715 0.120506449372218 1.37481260541659 1.37798879608574 1.31593277651442 1.39902016704567 1.33700224078285 5.2408011859463 0.0519999999999465 1.3255794378408
5.31634431733434 5.23303227975009 5.36932346975388 5.29838735700114 0.828086946888148 0.111474418288376 0.116139307347293 1.37461351043733 1.37390316074972 1.2949892400833 1.39305379958349 1.3370107599167 5.27965546586717 0.0453870967741557 1.32565977076056
5.34765727962817 5.23596786996514 5.48968266857077 5.33361443958169 0.822352760668092 0.112785648584429 0.109710364776342 1.369476227561 1.36509639010458 1.29401071001162 1.3979464499419 1.33798928998838 5.32000428309188 0.0341481481479255 1.32609035365313
5.36810493163545 5.23600629589813 5.59918467967839 5.36910073437003 0.815259895098648 0.113962497372924 0.111299055584998 1.36410804830186 1.34998111230562 1.29399790136729 1.40301049316355 1.33500629589813 5.35802070400013 0.0207373737373782 1.32682391502196
5.41842588361564 5.23903362239071 5.68787418215841 5.41739226122493 0.80562009078475 0.115132180132925 0.120281211531107 1.35359177190429 1.34107845224499 1.29297758507286 1.40789913282788 1.338 5.39959183700016 0.00442424242421403 1.32846630546004
5.46113664631571 5.24197418480263 5.76432880486839 5.45672009183238 0.792734667115622 0.113573682054606 0.113390493612503 1.32784704986566 1.32047380104296 1.29101721013158 1.39907744559211 1.32200783754644 5.44327347873163 -0.0122626262623534 1.33044988345024
5.50696560509399 5.2499904233033 5.7899700728228 5.51296307195781 0.786382084089707 0.110703423669072 0.116456253117414 1.32040119828574 1.32049899637218 1.28700478834835 1.39999880291291 1.32949603998596 5.48786785727233 -0.0256666666667113 1.3330982237815
5.55678737293685 5.26010066470071 5.81316777450119 5.55250332350357 0.775806294083173 0.115526665600451 0.112887074016817 1.33343879074413 1.31855241198827 1.28395526013302 1.39501118496675 1.34605592483373 5.53234395280653 -0.034 1.33638142013584
5.60206493493971 5.26890464409927 5.84233645179203 5.60253458086328 0.77909490663095 0.116984213300879 0.112409756348585 1.31904879927245 1.32246308611054 1.28004238040033 1.38349049820209 1.33349032924127 5.58086372009904 -0.0326960784313156 1.33921577538016
5.65304272977247 5.29507610316854 5.85500214530007 5.64703130450029 0.788152527818167 0.118683485394158 0.110505875829919 1.32591502536036 1.32750524971572 1.27299365806929 1.38399841451732 1.34200356440849 5.62922115901162 -0.0221203703701673 1.34164862725203
5.70858614206489 5.34399644151032 5.85997666553406 5.69867276139356 0.787026127298642 0.14015064065694 0.111121394283825 1.31415097699694 1.36111722841298 1.26885932590443 1.38155354246737 1.34893901674893 5.67629708498488 0.00609999999980901 1.34323005092142
5.75210411359853 5.47478377767168 5.86694257596654 5.74363063706595 0.802431292390055 0.169455339806361 0.111501746841023 1.33772505179171 1.34292627331648 1.25457445619996 1.38348296783349 1.34602153590935 5.72620258592901 0.024813725490183 1.34721044440972
5.79045771117993 5.54741978870169 5.87199443703754 5.78045935945799 0.802884769588193 0.168725987234379 0.111075476020763 1.34150599339676 1.34449832794039 1.25100390675722 1.38100278544482 1.34699888661479 5.76701784950563 0.0248585858586137 1.34992595646021
5.83834635424412 5.63718264437324 5.876 5.8327080400704 0.803995853170307 0.157647758433495 0.110596277191287 1.35008502793861 1.35510245598612 1.24660260487657 1.3815 1.34900907017775 5.80782712707886 0.029 1.34848271462171
5.87712642918228 5.73260556281676 5.87748827628664 5.86569447919585 0.813926100429613 0.139897850634767 0.109876087804016 1.35396021357392 1.36886016813264 1.25344000054764 1.3815 1.35148046047774 5.84602931322833 0.0295591397849437 1.34329910852653
5.90000910175979 5.90503539573252 5.88700278109327 5.9000161809063 0.821668788960294 0.130866516048613 0.114089542383744 1.34314212444951 1.32600379239991 1.24899519629344 1.36499924152002 1.32900101130664 5.88747965480014 0.0322380952380408 1.33767476434951
5.93528724048627 6.0422281574466 5.8977822123708 5.96273287197559 0.816974836613077 0.117362828502756 0.11231583596444 1.31261673496813 1.34070301686928 1.23037617863225 1.36205939662614 1.33292080449847 5.92553614819495 0.0286969696969664 1.33248020203706
5.98655860373428 6.15999603986621 5.898 5.98977497445277 0.810624611969347 0.119191651763072 0.114133815470257 1.3251353235192 1.32811251277361 1.22900865482874 1.362 1.33101730965748 5.96664455816268 0.026166666666643 1.32649783523282
6.02299782149578 6.28299261729127 5.90399963691596 6.04299679275768 0.811499943721974 0.120969893495349 0.114939952193935 1.33398947110759 1.32300030257003 1.22500024205602 1.36299993948599 1.33000006051401 6.00886730902461 0.0200392156863899 1.31995480802677
6.06814047380852 6.37720620620908 5.90498131464801 6.08519652986448 0.803767240573671 0.139477594261492 0.115165702369043 1.32771939939921 1.32496262929602 1.22009342675994 1.35907474140796 1.32901868535199 6.04896790171018 0.00959999999986487 1.3164137157636
6.10869260245045 6.45441594465586 5.91492315061261 6.12569260245045 0.796644025119333 0.159110681640307 0.116906551357207 1.31896685896703 1.32698463012252 1.22 1.35999231506126 1.31510758914234 6.08903681227934 -0.00416666666664298 1.31374667960472
6.15799185446236 6.49099401552337 5.92499833764538 6.17499185446236 0.789721142037624 0.159989878648113 0.123388924456561 1.3140308095667 1.32600016623546 1.22199966752908 1.36 1.31999916882269 6.13362759924124 -0.0204040404041184 1.31147389322296
6.20896298528945 6.52923325842417 5.93186237971716 6.22009563814133 0.785844338401444 0.1336678720849 0.118664761394757 1.27944360622552 1.32277693450871 1.23376407951513 1.35705898012122 1.32588203975756 6.17918325232297 -0.0329090909091535 1.30903277119501
6.25759132268978 6.55282264946915 5.95184578214709 6.27160674447507 0.785956904342929 0.119615099466761 0.12173540225246 1.31112839357297 1.31805397624852 1.23201542178529 1.35303084357058 1.30813879606762 6.22602124757432 -0.0364411764705638 1.30432088132872
6.30698622796838 6.56599634619569 5.98798988177268 6.31398819540146 0.790798712736636 0.113331736962356 0.127048513182708 1.31209979763545 1.31400112424748 1.22900084318561 1.35799859469065 1.30700028106187 6.27413987540532 -0.0327979797979077 1.29912036727089
6.3630261066049 6.57582914150963 6.04599193490683 6.36609445000105 0.800796236915296 0.115521898556648 0.146069388821138 1.31707354560387 1.31301708584904 1.22605125754711 1.36389748490578 1.30306834339615 6.32329454170125 -0.0219090909088804 1.29473248248661
6.4036083991634 6.57996083991634 6.1192853284732 6.40363776922614 0.806039875092915 0.114926265613386 0.168471780433804 1.32867614205676 1.30507832016732 1.22699020997909 1.36796083991634 1.29804895010458 6.37197121486453 0.00286274509817034 1.29044039192358
6.45299970311757 6.58599996364705 6.20199950317634 6.45999966070579 0.804220011330003 0.114850000424118 0.177559946258221 1.32366003108177 1.30799998182352 1.227 1.36500001817648 1.298 6.411130121913 0.0124166666667256 1.28956164693728
6.48239144645083 6.58991885952678 6.28037719053555 6.509400538068 0.797313010084055 0.115535800417186 0.188062543531763 1.3349407064279 1.30212171070983 1.227 1.35912171070983 1.30037000443944 6.44710127947991 0.0213000000002365 1.29214557431042
6.53261088212962 6.59297665292778 6.3732840231185 6.54161866448703 0.828216490036716 0.115391245177185 0.176591676170262 1.35181244321086 1.29505447650185 1.227 1.35403891178704 1.29897665292778 6.48973296506055 0.0344476190475042 1.29667270054807
6.56300038028306 6.59300002653138 6.47000116738056 6.56900046872098 0.835530022728546 0.114629983108357 0.137829996285607 1.35638002281698 1.28999998231242 1.227 1.34899996462483 1.29300002653138 6.52672452059313 0.041565656565671 1.30100654654174
6.60525405365166 6.59594795723151 6.5997101181865 6.6210805777567 0.838055416694995 0.112753133895938 0.137417285987588 1.3589152432191 1.28803469517899 1.227 1.34506939035798 1.29594795723151 6.56445954990525 0.0445588235294094 1.30573785901312
6.64171085125775 6.61187148944789 6.70516468141128 6.64779117035282 0.83813967872362 0.103038391436788 0.117253208401181 1.35850369467837 1.28403212763803 1.23493574472394 1.33706425527606 1.29699196809049 6.600761516908 0.0415806451612922 1.30984271756179
6.68201199590728 6.60900089969305 6.83603478813111 6.70101289560032 0.833940874113538 0.10511039586494 0.138256140316833 1.35480240958967 1.28599850051159 1.23499910030695 1.364 1.30000179938609 6.63965020782705 0.0377387387388348 1.31384895337808
6.72121430727675 6.61194107304576 6.94972149110258 6.74315538032251 0.80411771573921 0.106404072140133 0.125642796633705 1.32999714707063 1.28109821159041 1.23205892695424 1.364 1.30588214609151 6.67403470268463 0.0309354838710718 1.31743777812122
6.76764724347965 6.612 7.0432944869593 6.7698006158798 0.818702670113883 0.106082684017003 0.134717914971928 1.33955231687932 1.28695398827995 1.232 1.37293098241993 1.30103834310004 6.71519434759175 0.0188989898992432 1.32219074502231
6.80692845267443 6.61599266181276 7.11886240898928 6.82290276901909 0.80985647423035 0.107347670125552 0.145999398039328 1.3344994295706 1.28300733818724 1.232 1.37499633090638 1.30698899271914 6.75461260581836 0.00587499999991829 1.3266647403412
6.85613671480184 6.62189640577622 7.1642057776177 6.85543023176922 0.792936970108165 0.108018259321305 0.142767149480118 1.32215668458474 1.28594820288811 1.232 1.37696546859207 1.31191367148018 6.79593750873097 -0.0065454545456149 1.33127242636952
6.90562931435135 6.63589408981467 7.2017200945102 6.90760661931164 0.795597456260552 0.10623369267396 0.118593829821677 1.32484783451121 1.28798486997352 1.22902269503971 1.37203782506619 1.31795460992057 6.83824360814872 -0.0166470588235074 1.33710361877756
6.95801078194069 6.65800986432872 7.21900137641796 6.94401192895566 0.79637826571337 0.105673679624014 0.113219901356713 1.32511696958646 1.29800068820898 1.23100045880599 1.37300091761197 1.32000389985089 6.88273180964264 -0.0178571428570612 1.34319927008442
7.00408745155963 6.70016511525668 7.22488350445442 6.99499037193832 0.78896678438743 0.121398568574819 0.112798348847433 1.31216648435952 1.30094175222721 1.23296116815147 1.37692233630295 1.33666992928753 6.9269693679203 -0.0123333333333131 1.34941395735104
7.05958197411855 6.77939956282483 7.231946796706 7.0416503783537 0.806206839755581 0.154608044400544 0.114169435345905 1.33579705667334 1.31687839247085 1.23101520094114 1.377 1.33898479905886 6.97435647239203 -0.0017927927921621 1.35707343178399
7.09901712552827 6.85603469017264 7.23500131734833 7.07202151668936 0.812222942077933 0.175263416323331 0.115529732139173 1.34057411890911 1.32900570850942 1.23200043911611 1.381 1.34400307381277 7.01782341426758 0.0231505376344102 1.36488910246776
7.13732926930017 6.93364134037728 7.23794840533078 7.12015728706945 0.818804771905415 0.182906197824496 0.114930490916074 1.34978868066758 1.34177642310006 1.23298280177693 1.381 1.35087961243849 7.05853210550353 0.025000000000078 1.37375951299691
7.17667684429889 7.02326254211797 7.238 7.1537265605606 0.82507854366913 0.169255176006294 0.114860497162617 1.35354992166167 1.34695856978191 1.23498342791276 1.381 1.35595856978191 7.09529132773556 0.030666666666714 1.38118302091124
7.22000963113007 7.11302996351577 7.24500080259417 7.19301043372424 0.831648635589907 0.153131709202198 0.115859569274461 1.35933672809109 1.35000133765695 1.24000080259417 1.38099919740583 1.36100160518835 7.13532766308311 0.0399803921569126 1.38766543455379
7.25528849585728 7.22278643155598 7.24794070798811 7.23122920384539 0.826650796420219 0.122762486482858 0.114281820046383 1.34735171376849 1.35490117998018 1.24294070798811 1.37805929201189 1.36688141597621 7.17223023856735 0.0441874999999858 1.39403615457746
7.29469665310795 7.34902773432037 7.25494555312194 7.26474332186058 0.832374342403684 0.111295092692282 0.110876445626486 1.35796490730772 1.35698444374913 1.2509377749965 1.37502333437631 1.36898444374913 7.21083885061648 0.0437058823528594 1.40160606648362
7.32800672009337 7.47202049628479 7.25800067200934 7.30800621608637 0.83412883910387 0.115697910050961 0.108519837037736 1.36410943551216 1.36200151202101 1.25400067200934 1.375 1.37100084001167 7.24718906652032 0.038215686274556 1.40631600555852
7.36730551175498 7.59188181085268 7.2619305511755 7.34435759837335 0.827339972844328 0.103475985844202 0.107566841339942 1.36080833701258 1.37084374014487 1.2579305511755 1.375 1.37591318896937 7.28553665940793 0.0334999999999289 1.40968160108772
7.40668897674831 7.6951865545725 7.28481657603106 7.39261720215177 0.820097260178132 0.130401805226507 0.120347123078287 1.35492681298686 1.37596012522414 1.25998405008966 1.37003987477586 1.37699202504483 7.32672325110439 0.0245555555556903 1.41278606664764
7.44699371131932 7.7789869509876 7.30499685565966 7.42999418297037 0.811211388226259 0.142378151127881 0.119440158789187 1.34853099832806 1.37699984278298 1.27099827061281 1.37099984278298 1.37899968556597 7.36471733567674 0.0131523809524646 1.41636721372255
7.49896674002143 7.81429816303343 7.31382454075836 7.47510320832049 0.797237810465935 0.144713600778321 0.120449919664568 1.33065540244168 1.37601949547129 1.27296100905741 1.37198050452871 1.38096100905741 7.40047278071678 0.000999999999862198 1.4199631129772
7.54266732269581 7.85072147946626 7.31796905327403 7.50874468951074 0.802258686120828 0.115944673230552 0.135860004070046 1.33731530166185 1.38096131659254 1.28193036986656 1.37795357991104 1.38298452663701 7.43686116900632 -0.00874509803924821 1.42356694309869
7.59602367577424 7.88100514690744 7.3210138966501 7.55901749948531 0.799901528631511 0.0851066339225317 0.100522901973471 1.33808170362636 1.38400102938149 1.28000051469074 1.38199897061851 1.38599897061851 7.47334774340375 -0.0116458333333197 1.42881215710655
7.6411203886174 7.89080878013422 7.34748370636239 7.59234985245634 0.802813207699862 0.0786950577922222 0.0679552323941317 1.34132670622443 1.38596175602684 1.28098087801342 1.38003824397316 1.38403824397316 7.51164906364546 -0.0102058823529317 1.43544441152966
7.68167101816118 7.89695065272418 7.38568746725312 7.64159699724744 0.805746148816685 0.0803056070445514 0.0831388184917687 1.34620011095204 1.39195065272418 1.281 1.38396710181612 1.38995065272418 7.54838626218081 -0.00708823529384228 1.44413270108097
7.72900595238095 7.90000091575092 7.46601373626374 7.67900984432234 0.808900622710623 0.0872807074175824 0.163293342490842 1.34912098672161 1.39400022893773 1.285 1.38100137362637 1.39200183150183 7.58340961112415 0.011239583333381 1.45686510432561
7.75444347781925 7.90391438120296 7.52471571804443 7.72107959793184 0.811561779218014 0.0903038594792883 0.177577491390812 1.35333774574619 1.39497859530074 1.285 1.38687157180444 1.39982876240592 7.61506293891113 0.0192647058824828 1.47127891899371
7.78773580347632 7.90697598213421 7.59344168610021 7.75473580347632 0.816441091057421 0.0970461199210791 0.166908461005346 1.36328050086424 1.40987991067105 1.285 1.39073018567509 1.40892794640263 7.64317411253326 0.0298627450979028 1.48739618137524
7.82099720618027 7.90999974601639 7.67599322710368 7.79099695219666 0.821839546215947 0.101129658815348 0.161075131315575 1.37007943107671 1.42199898406555 1.285 1.39099940737157 1.41699932271037 7.66984354551295 0.039239583333381 1.50410718744534
7.84654741507306 7.91 7.76050298831857 7.82047778662276 0.826851223725869 0.105306019771557 0.16277971162412 1.37485540143289 1.4298607430994 1.28794777866228 1.39198259288743 1.42780852176168 7.69654990010819 0.0454242424242257 1.52084302766275
7.88667894457331 7.91 7.84135788914663 7.85274315565865 0.828021251239623 0.10585614733488 0.149626670665517 1.37965187466808 1.44091170975766 1.29494381530033 1.39993578891466 1.43990368337199 7.72129101785324 0.0463714285713922 1.53603449327835
7.91301355713933 7.91200186995025 7.92704487880605 7.88301355713933 0.826258186148255 0.0990514772606993 0.133903553346505 1.38230000934975 1.45300981723882 1.31499719507462 1.41701636206471 1.45100701231345 7.74261766234739 0.0438282828283001 1.55033361528699
