# Supplementary material for: Quantifying Spatiotemporal Gait Parameters with HoloLens in Healthy Adults and People with Parkinson’s Disease: Test-Retest Reliability, Concurrent Validity, and Face Validity
Source: Sensors (Basel). 2020 Jun 5;20(11):3216. doi: 10.3390/s20113216 (PMC7313704; doi:10.3390/s20113216)
Supplement: Supplementary file 1 [file sensors-20-03216-s001.zip › Data/HYA_02_CWS2_HoloLens_raw.csv]

Time HoloLens_x_position HoloLens_y_position HoloLens_z_position HoloLens_x_orientation HoloLens_y_orientation HoloLens_z_orientation
6505.407 4.51 0.048 2.595 359.824 207.301 353.965
6505.441 4.509 0.047 2.594 359.883 207.134 354.025
6505.474 4.509 0.047 2.594 0.043 207.006 354.015
6505.506 4.508 0.047 2.594 0.135 207.008 354.058
6505.545 4.508 0.047 2.593 0.093 206.955 354.191
6505.575 4.507 0.047 2.593 0.074 206.845 354.384
6505.606 4.507 0.046 2.592 0.172 206.714 354.402
6505.641 4.506 0.045 2.59 0.414 206.584 354.413
6505.673 4.506 0.045 2.588 0.643 206.473 354.516
6505.706 4.505 0.044 2.585 0.86 206.432 354.609
6505.743 4.504 0.044 2.582 1.046 206.431 354.597
6505.773 4.504 0.043 2.578 1.359 206.401 354.653
6505.806 4.503 0.043 2.574 1.639 206.232 354.676
6505.839 4.503 0.041 2.57 1.959 205.922 354.551
6505.872 4.503 0.039 2.566 2.477 205.577 354.371
6505.905 4.503 0.038 2.561 2.844 205.251 354.139
6505.94 4.502 0.037 2.555 2.999 204.952 353.898
6505.974 4.501 0.036 2.548 3.055 204.763 353.615
6506.006 4.5 0.033 2.541 3.132 204.72 353.285
6506.043 4.499 0.03 2.533 3.368 204.855 353.026
6506.071 4.496 0.028 2.524 3.86 205.098 352.935
6506.107 4.494 0.025 2.513 4.402 205.332 353.048
6506.142 4.49 0.023 2.501 4.87 205.561 353.246
6506.172 4.486 0.021 2.489 5.514 205.768 353.648
6506.206 4.481 0.02 2.475 6.587 205.724 353.999
6506.239 4.476 0.018 2.46 7.613 205.164 354.041
6506.272 4.471 0.017 2.444 7.877 204.397 353.998
6506.306 4.465 0.015 2.426 7.322 203.454 354.016
6506.339 4.458 0.014 2.406 6.337 202.473 354.264
6506.375 4.45 0.01 2.385 5.505 201.629 354.623
6506.405 4.441 0.007 2.363 4.732 200.72 355.199
6506.439 4.432 0.002 2.34 4.121 199.816 355.701
6506.473 4.421 -0.005 2.315 3.758 198.99 356.019
6506.506 4.408 -0.01 2.29 3.576 198.153 356.282
6506.539 4.394 -0.014 2.263 3.417 197.25 356.342
6506.574 4.379 -0.015 2.234 2.935 196.144 356.555
6506.608 4.363 -0.012 2.204 2.398 194.919 356.99
6506.643 4.346 -0.006 2.174 1.649 193.441 357.997
6506.674 4.329 0.008 2.141 1.01 191.472 359.858
6506.705 4.314 0.025 2.109 359.748 189.689 0.854
6506.74 4.298 0.038 2.077 358.421 188.534 0.596
6506.771 4.284 0.041 2.045 357.627 188.066 359.064
6506.805 4.272 0.046 2.012 356.785 187.853 357.474
6506.842 4.263 0.04 1.981 358.701 187.885 356.167
6506.872 4.255 0.035 1.951 1.781 187.557 356.425
6506.905 4.249 0.032 1.921 4.973 186.864 356.867
6506.938 4.243 0.032 1.89 6.448 185.881 357.123
6506.972 4.236 0.032 1.858 6.507 184.958 356.967
6507.004 4.228 0.026 1.826 7.017 184.358 356.907
6507.039 4.219 0.017 1.794 7.621 184.07 357.163
6507.073 4.209 0.007 1.761 7.49 184.22 357.9
6507.106 4.199 -0.002 1.726 6.926 184.647 358.676
6507.139 4.189 -0.012 1.689 5.676 185.202 359.095
6507.17 4.18 -0.02 1.65 4.799 185.699 0.095
6507.206 4.172 -0.023 1.609 4.435 186.206 0.465
6507.238 4.167 -0.02 1.564 3.59 186.438 1.235
6507.272 4.162 -0.015 1.519 3.028 186.578 1.85
6507.305 4.153 0.005 1.474 3.098 187.396 2.077
6507.339 4.143 0.018 1.432 4.053 188.114 2.257
6507.37 4.131 0.028 1.394 3.876 187.718 3.006
6507.405 4.115 0.03 1.361 5.272 187.552 3.383
6507.441 4.095 0.031 1.33 6.104 188.324 1.512
6507.47 4.075 0.035 1.298 6.74 188.968 0.17
6507.506 4.056 0.034 1.267 7.968 189.88 358.315
6507.538 4.037 0.032 1.236 9.067 190.868 357.407
6507.571 4.02 0.029 1.202 9.273 191.675 357.315
6507.607 4.005 0.02 1.166 9.589 191.582 357.308
6507.639 3.99 0.006 1.131 9.883 191.222 356.547
6507.674 3.975 -0.009 1.096 9.365 190.979 355.802
6507.706 3.956 -0.025 1.061 9.149 191.458 355.44
6507.738 3.935 -0.039 1.024 9.417 192.784 355.209
6507.771 3.909 -0.042 0.985 8.989 194.77 356.471
6507.807 3.882 -0.036 0.942 7.351 196.319 358.562
6507.837 3.86 -0.03 0.901 8.709 196.687 0.457
6507.873 3.841 -0.002 0.856 8.989 196.096 2.478
6507.905 3.825 0.008 0.817 9.53 195.967 1.559
6507.937 3.812 0.011 0.783 10.848 196.262 358.824
6507.97 3.801 0.024 0.746 9.78 196.041 358.47
6508.004 3.791 0.033 0.71 9.295 195.556 359.316
6508.037 3.78 0.036 0.675 9.453 195.508 359.774
6508.07 3.769 0.036 0.64 9.57 195.526 0.872
6508.104 3.758 0.035 0.604 8.607 195.441 1.885
6508.137 3.746 0.031 0.566 7.502 195.553 2.361
6508.172 3.733 0.02 0.529 7.315 195.789 2.947
6508.203 3.721 0.005 0.492 7.692 196.122 3.508
6508.237 3.709 -0.01 0.454 7.269 196.471 3.803
6508.27 3.699 -0.021 0.412 5.972 196.93 3.921
6508.303 3.688 -0.024 0.366 4.167 197.439 3.685
6508.338 3.677 -0.022 0.32 2.708 197.858 3.095
6508.371 3.667 -0.022 0.274 2.729 198.44 1.724
6508.404 3.654 0.003 0.227 3.019 199.365 0.625
6508.438 3.64 0.017 0.18 2.189 199.527 0.014
6508.471 3.625 0.027 0.138 3.129 199.402 1.801
6508.504 3.607 0.033 0.1 4.987 199.96 1.292
6508.537 3.59 0.034 0.063 7.033 200.839 0.937
6508.569 3.572 0.038 0.027 8.367 201.856 0.094
6508.607 3.556 0.036 -0.008 9.843 202.908 358.727
6508.638 3.541 0.034 -0.044 9.997 203.553 357.963
6508.671 3.528 0.029 -0.084 9.107 203.934 357.653
6508.703 3.513 0.017 -0.123 8.718 204.302 357.596
6508.738 3.497 0.002 -0.162 9.175 204.855 357.306
6508.769 3.481 -0.017 -0.203 9.684 205.351 357.144
6508.805 3.464 -0.031 -0.244 9.8 205.599 357.277
6508.837 3.445 -0.038 -0.286 9.853 205.459 357.741
6508.87 3.426 -0.034 -0.33 8.312 204.788 358.979
6508.903 3.409 -0.031 -0.374 6.714 203.622 0.857
6508.937 3.394 -0.013 -0.417 7.901 202.014 3.043
6508.971 3.379 0.002 -0.458 6.818 200.467 5.246
6509.004 3.366 0.012 -0.497 7.186 199.858 3.56
6509.037 3.354 0.021 -0.536 7.597 199.741 0.613
6509.069 3.345 0.027 -0.574 8.89 199.186 0.155
6509.104 3.336 0.032 -0.612 9.703 198.85 0.339
6509.136 3.327 0.035 -0.648 9.587 198.94 0.775
6509.17 3.317 0.039 -0.688 7.657 198.803 0.993
6509.202 3.308 0.038 -0.727 5.515 198.691 1.622
6509.237 3.299 0.029 -0.767 4.441 198.851 2.64
6509.271 3.289 0.014 -0.807 4.343 199.194 3.428
6509.302 3.279 -0.003 -0.848 4.869 199.77 4.363
6509.337 3.268 -0.018 -0.889 5.433 200.56 4.742
6509.368 3.259 -0.023 -0.934 4.937 201.341 4.406
6509.404 3.251 -0.021 -0.98 3.879 201.878 3.347
6509.438 3.242 -0.016 -1.027 1.989 202.183 1.858
6509.469 3.234 0.008 -1.075 1.419 202.472 1.495
6509.504 3.226 0.021 -1.12 2.381 202.963 0.066
6509.536 3.215 0.023 -1.159 4.203 203.023 2.54
6509.569 3.202 0.028 -1.195 5.832 203.566 3.554
6509.603 3.185 0.031 -1.227 7.442 205.065 2.341
6509.638 3.167 0.037 -1.261 8.343 206.499 1.284
6509.669 3.151 0.039 -1.294 9.266 207.616 0.38
6509.706 3.135 0.038 -1.327 9.296 208.895 0.148
6509.735 3.12 0.036 -1.363 8.325 209.806 0.426
6509.77 3.106 0.03 -1.399 6.914 210.331 0.374
6509.805 3.092 0.018 -1.435 5.855 210.624 0.012
6509.835 3.076 0.005 -1.474 5.198 210.712 359.497
6509.868 3.061 -0.008 -1.513 5.169 210.839 358.801
6509.903 3.043 -0.018 -1.553 5.069 210.946 358.271
6509.937 3.024 -0.02 -1.595 4.348 211.095 358.258
6509.969 3.003 -0.016 -1.636 3.288 211.144 359.627
6510.003 2.983 -0.013 -1.675 2.075 211.23 1.865
6510.037 2.958 0.014 -1.715 358.704 212.465 5.133
6510.068 2.933 0.034 -1.748 354.277 216.129 7.857
6510.103 2.917 0.036 -1.78 354.883 218.875 4.672
6510.135 2.906 0.044 -1.818 355.431 219.86 1.352
6510.169 2.9 0.045 -1.86 357.392 219.249 359.882
6510.203 2.895 0.049 -1.902 357.929 217.786 0.765
6510.236 2.89 0.045 -1.941 358.242 216.719 2.094
6510.269 2.884 0.04 -1.981 358.199 215.699 2.672
6510.303 2.876 0.032 -2.022 357.998 214.752 3.18
6510.334 2.869 0.02 -2.063 357.863 213.736 3.857
6510.369 2.862 0.008 -2.106 357.459 212.488 4.222
6510.405 2.855 -0.007 -2.149 357.054 211.165 4.404
6510.434 2.849 -0.019 -2.192 357.665 210.078 4.169
6510.469 2.842 -0.021 -2.237 358.078 209.223 3.434
6510.503 2.836 -0.018 -2.284 357.609 208.578 1.667
6510.536 2.828 -0.014 -2.33 359.95 208.32 0.644
6510.568 2.82 0.012 -2.374 359.795 207.93 0.101
6510.603 2.815 0.015 -2.414 2.257 206.246 0.96
6510.636 2.805 0.028 -2.452 1.529 204.761 2.792
6510.669 2.792 0.038 -2.488 1.816 204.161 2.926
6510.701 2.778 0.049 -2.523 1.849 204.23 1.907
6510.736 2.763 0.054 -2.558 2.121 204.602 0.953
6510.768 2.75 0.053 -2.594 2.716 204.545 0.886
6510.802 2.737 0.047 -2.631 2.991 204.52 0.694
6510.833 2.724 0.037 -2.667 2.851 204.544 0.037
6510.869 2.71 0.023 -2.705 2.199 204.506 359.507
6510.902 2.695 0.007 -2.743 2.169 204.739 358.795
6510.935 2.679 -0.01 -2.783 2.548 205.213 358.299
6510.968 2.662 -0.024 -2.824 3.151 205.414 358.663
6511.002 2.644 -0.034 -2.865 4.277 205.35 0.025
6511.034 2.626 -0.034 -2.908 4.806 204.723 1.491
6511.068 2.607 -0.027 -2.954 4.241 203.433 2.423
6511.104 2.589 0.004 -3.001 4.182 201.822 3.375
6511.134 2.57 0.025 -3.044 4.113 201.032 2.701
6511.168 2.553 0.024 -3.082 4.956 201.515 358.095
6511.201 2.54 0.029 -3.121 5.962 202.023 356.41
6511.236 2.532 0.029 -3.16 7.488 201.739 357.454
6511.267 2.524 0.033 -3.199 8.31 201.64 358.899
6511.302 2.516 0.029 -3.238 9.609 201.673 0.852
6511.335 2.508 0.027 -3.278 9.555 201.207 2.462
6511.367 2.501 0.022 -3.319 8.749 200.457 3.065
6511.401 2.491 0.012 -3.359 7.787 199.848 3.473
6511.436 2.48 -0.002 -3.399 7.548 199.531 4.018
6511.468 2.468 -0.018 -3.44 7.15 199.567 4.013
6511.501 2.455 -0.032 -3.483 7.525 200.079 4.223
6511.534 2.444 -0.037 -3.528 7.936 201.016 3.68
6511.568 2.433 -0.034 -3.576 7.471 202.059 2.893
6511.601 2.421 -0.027 -3.623 8.862 203.159 2.563
6511.634 2.409 0.001 -3.672 8.117 204.044 1.716
6511.668 2.397 0.011 -3.711 10.2 204.615 2.568
6511.704 2.382 0.02 -3.746 10.401 204.69 3.46
6511.734 2.365 0.033 -3.782 8.91 204.974 2.668
6511.769 2.348 0.041 -3.817 8.766 205.212 1.707
6511.802 2.331 0.045 -3.851 9.316 205.296 0.503
6511.836 2.315 0.042 -3.884 10.239 205.384 359.325
6511.867 2.299 0.039 -3.918 10.046 205.566 359.044
6511.904 2.283 0.032 -3.952 9.544 205.722 359.217
6511.935 2.266 0.021 -3.987 8.831 205.898 358.581
6511.968 2.249 0.008 -4.022 7.864 206.162 357.713
6512 2.232 -0.004 -4.058 6.563 206.423 357.413
6512.033 2.213 -0.016 -4.095 6.023 206.641 357.385
6512.067 2.192 -0.019 -4.136 5.532 206.48 358.398
6512.102 2.171 -0.013 -4.177 3.751 205.876 359.985
6512.132 2.15 -0.009 -4.216 4.078 205.525 1.203
6512.169 2.126 0.023 -4.259 3.827 205.117 1.388
6512.2 2.105 0.024 -4.293 5.468 205.333 359.932
6512.235 2.085 0.029 -4.326 6.713 206.277 355.608
6512.267 2.066 0.039 -4.361 6.537 207.327 353.939
6512.301 2.048 0.044 -4.394 6.751 208.704 355.197
6512.333 2.028 0.045 -4.427 7.197 211.006 354.98
6512.367 2.011 0.039 -4.46 8.063 212.892 355.46
6512.401 1.995 0.035 -4.495 7.702 214.139 355.685
6512.433 1.979 0.027 -4.532 7.191 215.092 355.813
6512.466 1.963 0.016 -4.567 7.075 216.135 356.392
6512.501 1.947 0.003 -4.601 7.265 217.39 356.852
6512.534 1.932 -0.008 -4.634 7.819 218.88 356.936
6512.568 1.915 -0.012 -4.667 7.618 220.675 357.143
6512.6 1.897 -0.01 -4.7 6.557 222.652 356.39
6512.634 1.877 -0.011 -4.733 5.695 224.943 354.91
6512.668 1.853 0.01 -4.763 5.282 228.115 352.719
6512.7 1.83 0.017 -4.788 7.718 232.127 351.797
6512.734 1.805 0.028 -4.81 6.734 236.192 353.229
6512.768 1.78 0.038 -4.83 5.559 240.172 354.283
6512.8 1.756 0.045 -4.849 5.961 243.651 353.941
6512.833 1.733 0.047 -4.868 7.098 246.057 353.827
6512.868 1.712 0.044 -4.884 8.143 247.964 353.521
6512.901 1.689 0.043 -4.9 7.851 250.281 353.168
6512.933 1.666 0.04 -4.914 6.987 252.581 353.393
6512.967 1.642 0.034 -4.928 6.452 254.354 353.852
6513 1.618 0.025 -4.942 6.21 255.483 353.56
6513.033 1.594 0.015 -4.954 6.416 256.184 352.877
6513.066 1.569 0.006 -4.964 6.266 256.546 352.315
6513.101 1.542 0.001 -4.973 5.818 256.928 352.33
6513.134 1.513 0.003 -4.98 4.279 257.32 353.514
6513.167 1.483 0.01 -4.986 4.221 257.7 354.617
6513.199 1.448 0.039 -4.99 0.887 258.742 354.424
6513.233 1.421 0.03 -4.992 1.531 260.195 354.553
6513.267 1.394 0.032 -4.996 1.837 262.188 350.39
6513.299 1.367 0.036 -4.997 2.172 264.698 348.586
6513.333 1.34 0.04 -4.998 2.205 267.17 349.865
6513.367 1.312 0.045 -4.996 1.109 270.309 350.677
6513.398 1.285 0.045 -4.993 1.29 273.554 351.496
6513.433 1.259 0.043 -4.99 1.618 276.472 352.81
6513.468 1.232 0.042 -4.985 1.386 279.584 353.849
6513.499 1.205 0.04 -4.976 0.346 283.072 354.472
6513.533 1.177 0.037 -4.966 359.041 287.142 354.405
6513.567 1.151 0.032 -4.952 358.071 292.259 354.034
6513.6 1.125 0.027 -4.936 356.974 298.695 353.696
6513.632 1.099 0.023 -4.92 356.155 304.717 352.951
6513.667 1.076 0.015 -4.906 356.569 310.567 351.416
6513.699 1.055 0.012 -4.892 359.854 316.268 349.732
6513.736 1.035 0.027 -4.875 1.249 322.079 347.727
6513.766 1.018 0.029 -4.858 2.931 327.418 349.658
6513.801 1.005 0.032 -4.839 4.12 332.487 352.904
6513.835 0.993 0.041 -4.817 2.262 337.906 353.155
6513.866 0.983 0.044 -4.795 2.102 342.887 352.766
6513.9 0.975 0.042 -4.774 3.206 347.87 352.46
6513.934 0.969 0.034 -4.755 4.894 352.437 352.571
6513.966 0.962 0.03 -4.735 5.532 356.853 353.143
6514 0.956 0.027 -4.714 5.143 0.356 354.371
