# Supplementary material for: Quantifying Spatiotemporal Gait Parameters with HoloLens in Healthy Adults and People with Parkinson’s Disease: Test-Retest Reliability, Concurrent Validity, and Face Validity
Source: Sensors (Basel). 2020 Jun 5;20(11):3216. doi: 10.3390/s20113216 (PMC7313704; doi:10.3390/s20113216)
Supplement: Supplementary file 1 [file sensors-20-03216-s001.zip › Data/HYA_02_CWS2_IWW_raw.csv]

IWW_x_SpineBase IWW_x_Head IWW_x_ShoulderLeft IWW_x_ElbowLeft IWW_x_WristLeft IWW_x_HandLeft IWW_x_ShoulderRight IWW_x_ElbowRight IWW_x_WristRight IWW_x_HandRight IWW_x_HipLeft IWW_x_KneeLeft IWW_x_AnkleLeft IWW_x_FootLeft IWW_x_HipRight IWW_x_KneeRight IWW_x_AnkleRight IWW_x_FootRight IWW_x_SpineShoulder IWW_y_SpineBase IWW_y_Head IWW_y_ShoulderLeft IWW_y_ElbowLeft IWW_y_WristLeft IWW_y_HandLeft…
-0.211989146075912 -0.255 -0.211 -0.185 -0.108 -0.111021707848176 -0.205 -0.212 -0.159 -0.155967438227736 -0.184989146075912 -0.251 -0.273 -0.195989146075912 -0.175 -0.247967438227736 -0.269032561772264 -0.203967438227736 -0.241 0.833120976853168 1.5917318451671 1.31731065123545 1.07224361057463 0.851481005632846 0.80729393619235 1.31953260494178 1.0445080606835 0.820526758212613 0.79151371911386…
-0.211 -0.255 -0.211 -0.185 -0.108 -0.113 -0.205019392990966 -0.211922428036138 -0.158941821027103 -0.153019392990966 -0.184 -0.250980607009034 -0.272961214018069 -0.195 -0.174980607009034 -0.245 -0.272 -0.201 -0.241 0.833207672841084 1.59188021914922 1.31737620575711 1.07074515175226 0.849742824593343 0.805889730412174 1.31978473867313 1.04339866770994 0.819298085920209 0.789935750063907 0.83405…
-0.211 -0.255 -0.211 -0.185 -0.108 -0.113 -0.20599992645999 -0.208000294160041 -0.156000220620031 -0.15399992645999 -0.184 -0.25000007354001 -0.27100014708002 -0.195 -0.17400007354001 -0.245 -0.272 -0.201 -0.241 0.833090008824801 1.59088007501081 1.3176899764672 1.070500018385 0.849380027209804 0.808909773496769 1.32052994410959 1.04232008089401 0.818190083100211 0.785170357404449 0.8338900125018…
-0.211 -0.255 -0.21 -0.185 -0.111 -0.115959751200356 -0.206 -0.208024149279787 -0.155951701440427 -0.154016099519858 -0.182 -0.250008049759929 -0.271 -0.194991950240071 -0.174 -0.244983900480142 -0.272 -0.202 -0.241 0.832679436516805 1.59101822905282 1.31776064398079 1.06996782656482 0.848707585072021 0.807615795827149 1.32008774606722 1.04066139406372 0.816432019746829 0.787298638786514 0.833559…
-0.211 -0.25490301299765 -0.21 -0.185 -0.111 -0.111252166206111 -0.20594180779859 -0.21094180779859 -0.15009698700235 -0.155825423395769 -0.182 -0.25098060259953 -0.271 -0.19398060259953 -0.174 -0.243 -0.272 -0.202 -0.24098060259953 0.832611745766042 1.59078855553372 1.3178566817644 1.06970523729813 0.848408836155972 0.808322241039812 1.31982765163443 1.0445177796377 0.821583619535361 0.818510682…
-0.211 -0.250017017920853 -0.21 -0.185 -0.111 -0.123955753405783 -0.203010210752512 -0.208010210752512 -0.154982982079147 -0.147030632257535 -0.182 -0.250003403584171 -0.271 -0.193003403584171 -0.174 -0.243 -0.272 -0.202 -0.240003403584171 0.832699693677425 1.59021200811466 1.31869707291761 1.06996908103227 0.84835020421505 0.807931361433668 1.3207169027384 1.04390214425803 0.820254628874472 0.78…
-0.209 -0.249989723170055 -0.21 -0.188 -0.111 -0.12 -0.202969169510165 -0.207969169510164 -0.152 -0.152907508530493 -0.182 -0.25 -0.27297944634011 -0.193 -0.17397944634011 -0.242 -0.272 -0.202 -0.24 0.832430308304898 1.5903608221464 1.31866801592736 1.06959054531645 0.848000442548151 0.814242038679109 1.31992797610896 1.04190270345074 0.818500237011552 0.814518888882606 0.833270822146396 0.451031…
-0.209 -0.249 -0.21 -0.188 -0.110980217199062 -0.119920868796248 -0.199940651597186 -0.204960434398124 -0.15190108599531 -0.144118696805628 -0.182 -0.249960434398124 -0.270980217199062 -0.193039565601876 -0.172 -0.242 -0.272 -0.202 -0.24 0.832453867331709 1.59045365013265 1.31943446081574 1.06869206750857 0.847094441444685 0.808662967420141 1.31876703257986 1.04118832814745 0.817554262987728 0.78…
-0.208999896963765 -0.249003091087063 -0.21 -0.187999690891294 -0.11 -0.115999484818823 -0.196998763565175 -0.203 -0.147000206072471 -0.149999587855058 -0.182 -0.248 -0.27 -0.195 -0.171999381782587 -0.242 -0.272 -0.201999896963765 -0.239999381782587 0.83214879653677 1.59112606195508 1.31915973828796 1.0692902462566 0.847810247286965 0.80881012261312 1.31861954457984 1.0406105172419 0.817270491482…
-0.207948697360458 -0.278589578883664 -0.209969218416275 -0.185 -0.109979478944183 -0.110989739472092 -0.185051302639542 -0.203 -0.148969218416275 -0.145948697360458 -0.181969218416275 -0.248 -0.270010260527908 -0.195010260527908 -0.165969218416275 -0.242 -0.272 -0.201 -0.234 0.820514941112239 1.55329446198073 1.31662461723756 1.07168256513198 0.850216053711466 0.810000205210558 1.31428208422327 …
-0.203 -0.239 -0.20696076555489 -0.184980382777445 -0.108 -0.10996076555489 -0.190019617222555 -0.202941148332335 -0.145901913887225 -0.141 -0.179 -0.248 -0.270980382777445 -0.195980382777445 -0.163 -0.242 -0.272 -0.201058851667665 -0.233941148332335 0.824865497605819 1.59037646889994 1.31708490908914 1.0719576602838 0.850827856456028 0.810022157894481 1.32217528229958 1.04720802392724 0.82363391…
-0.203 -0.239 -0.205004325688545 -0.184002162844272 -0.108 -0.108004325688545 -0.190997837155728 -0.200006488532817 -0.141010814221361 -0.141 -0.179 -0.248 -0.270002162844272 -0.195002162844272 -0.163 -0.242 -0.272 -0.203993511467183 -0.231006488532817 0.825638291353025 1.59020038931197 1.31782835623835 1.07333695038958 0.852216928761133 0.81012976208713 1.32094272518378 1.04561352543616 0.822831…
-0.201970959855783 -0.239 -0.201990319951928 -0.184 -0.102980639903856 -0.106941919711567 -0.190970959855783 -0.199961279807711 -0.140970959855783 -0.141932239663495 -0.175 -0.244932239663495 -0.270009680048072 -0.195 -0.162 -0.241961279807711 -0.272 -0.198029040144217 -0.228 0.826945294475954 1.59008629203125 1.31874242001202 1.07271225596154 0.852598160790866 0.810013030365388 1.32085912879567 …
-0.199 -0.23891139909421 -0.201 -0.183946839456526 -0.101 -0.101053160543474 -0.188 -0.195946839456526 -0.138035440362316 -0.135 -0.175 -0.238 -0.270982279818842 -0.195017720181158 -0.162 -0.237893678913052 -0.272 -0.201 -0.227929119275368 0.82852453054855 1.59074966940109 1.31898592435833 1.07189873578261 0.852386254957248 0.809301772018116 1.32077691087065 1.04485650357319 0.821399947106157 0.7…
-0.199 -0.234009279711991 -0.201 -0.181005567827194 -0.101 -0.103994432172806 -0.188 -0.193005567827194 -0.139996288115204 -0.135 -0.175 -0.238 -0.270001855942398 -0.195998144057602 -0.162 -0.232011135654389 -0.272 -0.201 -0.224007423769593 0.829328478127234 1.59183793990394 1.31876042686675 1.07072222713088 0.851072486962813 0.80939981440576 1.32115927618246 1.04687617675866 0.823056863457347 0.…
-0.195975421780233 -0.247721446842638 -0.195 -0.180975421780233 -0.10096722904031 -0.101 -0.173008192739922 -0.187 -0.135 -0.132 -0.173975421780233 -0.234959036300388 -0.271 -0.197 -0.155975421780233 -0.227926265340698 -0.271959036300388 -0.2 -0.220975421780233 0.819323758945775 1.55509413879239 1.31352401444256 1.0728987808036 0.853045585635031 0.80915730125312 1.31429664097663 1.03733909879861 …
-0.192947617146637 -0.214 -0.194947617146637 -0.177773007635425 -0.097 -0.100947617146637 -0.173965078097758 -0.186947617146637 -0.134947617146637 -0.131895234293273 -0.170912695244394 -0.229930156195515 -0.270947617146637 -0.197 -0.153 -0.218720624782062 -0.267 -0.2 -0.217947617146637 0.822244525425359 1.585867857428 1.31402693712259 1.07031253904888 0.850069221468166 0.807659287140023 1.3138910…
-0.190012345751488 -0.214 -0.192012345751488 -0.165053498256449 -0.097 -0.0980123457514882 -0.172008230500992 -0.184012345751488 -0.132012345751488 -0.126024691502976 -0.16602057625248 -0.226016461001984 -0.268012345751488 -0.197 -0.153 -0.203065844007937 -0.267 -0.2 -0.215012345751488 0.824739506111235 1.58630814813728 1.31497600820702 1.0693341152505 0.84890489714809 0.809860740686384 1.3139497…
-0.189942655349363 -0.213975423721155 -0.185 -0.164959039535259 -0.0949836158141037 -0.0899754237211555 -0.174942655349363 -0.180975423721155 -0.129975423721155 -0.122918079070518 -0.162934463256415 -0.215934463256415 -0.27 -0.196975423721155 -0.148975423721155 -0.181860734419881 -0.265959039535259 -0.199975423721155 -0.210950847442311 0.826422785311602 1.58691533050702 1.31490918079071 1.0687905…
-0.182911122548945 -0.210875571568523 -0.184786694117468 -0.159893347058734 -0.0929644490195779 -0.0869466735293669 -0.167964449019578 -0.177946673529367 -0.126911122548945 -0.112964449019578 -0.154946673529367 -0.208106652941266 -0.269946673529367 -0.194035550980422 -0.145893347058734 -0.164573388234935 -0.260911122548945 -0.197017775490211 -0.204875571568523 0.826774931411777 1.58633773491175 1…
-0.178009161764706 -0.204012826470588 -0.173021988235294 -0.154010994117647 -0.0910036647058824 -0.0840054970588235 -0.166003664705882 -0.175005497058824 -0.122009161764706 -0.111003664705882 -0.152005497058824 -0.213989005882353 -0.267005497058824 -0.195996335294118 -0.140010994117647 -0.141043976470588 -0.256009161764706 -0.197998167647059 -0.198012826470588 0.82759846082353 1.58566126432353 1.…
-0.171963076425391 -0.195759996765039 -0.162944614638086 -0.146972307319043 -0.0869815382126953 -0.0839815382126953 -0.141018461787305 -0.165935383744433 -0.109963076425391 -0.0979169219571288 -0.145916921957129 -0.211852305701562 -0.267027692680957 -0.196 -0.131963076425391 -0.112870767488867 -0.241926152850781 -0.193972307319043 -0.188916921957129 0.810410985572187 1.55027566552369 1.3056653232…
-0.167823351219206 -0.169921489430758 -0.156803723576896 -0.143862606503827 -0.0849214894307582 -0.0819411170730687 -0.142901861788448 -0.158882234146137 -0.105803723576896 -0.0888626065038269 -0.136941117073069 -0.19598037235769 -0.269941117073069 -0.195941117073069 -0.127823351219206 -0.0983915430883762 -0.233627074796102 -0.190528936584549 -0.179803723576896 0.818099874406625 1.5820125515935 1…
-0.159017330249269 -0.166007702333009 -0.147019255832521 -0.137013479082765 -0.0810077023330085 -0.0790057767497564 -0.138009627916261 -0.153011553499513 -0.0960192558325212 -0.0820134790827649 -0.134005776749756 -0.195001925583252 -0.267005776749756 -0.193005776749756 -0.119017330249269 -0.0680596930808158 -0.21503658608179 -0.167046213998051 -0.170019255832521 0.821583144923623 1.58213974967418…
-0.15093400363351 -0.162820867005242 -0.136858579214665 -0.129858579214665 -0.0759905719476443 -0.0749811438952886 -0.136886863371732 -0.145924575581154 -0.0849340036335102 -0.0758962914240874 -0.123877435319376 -0.200764298691108 -0.262018856104711 -0.193915147528799 -0.11593400363351 -0.0508208670052419 -0.180594593748705 -0.111783154795819 -0.165830295057598 0.82424829042157 1.58263057194764 1…
-0.143750237402764 -0.143634962357886 -0.121673387372846 -0.114750237402764 -0.0748462999401626 -0.0728078749252033 -0.124769449910244 -0.137865512447642 -0.0776733873728456 -0.0646733873728456 -0.110750237402764 -0.176115275044878 -0.264 -0.185057637522439 -0.108769449910244 -0.0316925998803253 -0.136981737103577 -0.0879433120886181 -0.147731024895285 0.826137722987434 1.58161925049192 1.3089329…
-0.131023480865811 -0.125034318188493 -0.105030705747599 -0.102023480865811 -0.067014449763576 -0.06301806220447 -0.113021674645364 -0.131012643543129 -0.061030705747599 -0.0480307057475991 -0.098023480865811 -0.181989162677318 -0.264 -0.187994581338659 -0.097021674645364 -0.016028899527152 -0.0850957296836912 -0.0340993421245852 -0.134025287086258 0.824493034450351 1.58056195071808 1.30602536447…
-0.115868819940393 -0.112721242373336 -0.089819627418041 -0.0907868324031394 -0.057860621186668 -0.0528442236792172 -0.0699836024925492 -0.114868819940393 -0.0419098137090205 -0.0398934162015697 -0.0898114286643156 -0.165918012462746 -0.261 -0.183057391276078 -0.0759262112164713 0.00922956510431146 -0.0335162735302009 0.0307050928203852 -0.120844223679217 0.806427724185317 1.54036170917801 1.2993…
-0.0996676264651974 -0.0789608972311997 -0.0675503181587965 -0.064745832002798 -0.0405698695431966 -0.0336089723119969 -0.0675698695431966 -0.0987849347715983 -0.0309217944623994 -0.0267262806183978 -0.0668044861559985 -0.155882691693599 -0.2609413458468 -0.19 -0.0665112153899962 0.0374105790724032 0.0261535316796091 0.11732949413921 -0.101569869543197 0.815721489816579 1.57375237781065 1.3021732…
-0.0830688682478449 -0.0770081021468053 -0.0450931746882607 -0.0520526639542343 -0.019089123614858 -0.0140810214680528 -0.046089123614858 -0.088044561807429 -0.0270162042936106 -0.0130567150276369 -0.0570405107340264 -0.150024306440416 -0.258012153220208 -0.19 -0.042101276835066 0.0579149274585446 0.0837609866692444 0.183724527008621 -0.080089123614858 0.810302483457385 1.53941247625157 1.2973400…
-0.0677634264003321 -0.0478205303726657 -0.0277471109796653 -0.0287307955589986 0.00328551986166819 0.00826920444100144 -0.0427960572416656 -0.065869476634666 -0.0148205303726657 NaN -0.0367715841106654 -0.142853161213999 -0.257967369158666 -0.191 -0.0317878995313322 0.0832039427583344 0.143464989489002 0.253481304909669 -0.0568531612139992 0.81184356901852 1.56252760028029 1.29622891912363 1.028…
-0.0387236811642986 -0.0256546014553733 0.00336266847185808 0.00448355796247744 0.0384662880352461 0.0415353677441714 -0.0177064112370673 -0.0496027916736793 0.0073281286173954 NaN -0.0086718713826046 -0.124533711964754 -0.253844570654918 -0.191069079708925 -0.0056718713826046 0.10851809781694 0.200742606870948 0.31277714672541 -0.0386027916736792 0.808570591450324 1.56097043530885 1.292338436270…
-0.0230290977576364 -0.0060363721970455 0.0239618091931022 0.0319490789241363 0.0649508975339886 0.0719436230945795 -0.00103091636748867 -0.0270418280266023 0.0259654464128068 NaN 0.00996544641280678 -0.0980491024660114 -0.24501636748867 -0.194992725560591 0.0129654464128068 0.137945441704432 0.242921799776352 0.356918162556648 -0.0160418280266023 0.805196256017892 1.55815521941028 1.286001748219…
0.0102128900514672 0.0044667204974473 0.054294770840493 0.0701801377358569 0.102401215866227 0.105352087392811 0.0421555734991491 -0.00278710994853281 0.0611310092624413 NaN 0.0392702066037853 -0.099803486106338 -0.245885366895364 -0.195 0.0442047019725646 0.16025383044598 0.290245642367078 0.404155573499149 0.0281064450257336 0.780967797293313 1.51416085110636 1.27105104336278 1.00587423424443 0…
0.0364656696088751 0.0613492522066563 0.0905044754096147 0.092853727616271 0.151601489911464 0.148834324715901 0.061853727616271 0.0236014899114636 0.0773492522066563 NaN 0.0724074609077657 -0.0757671651955625 -0.232058208701109 -0.194941791298891 0.0694268638081355 0.191523878309984 0.320116417402219 0.423446266708505 0.0415820870110938 0.789158462780589 1.54810083616649 1.27360252237705 1.01857…
0.059953494107492 0.078965120580619 0.11594961861645 0.135914739197069 0.181939929888844 0.19091667694259 0.104914739197069 0.0539399298888439 0.094965120580619 NaN 0.0929593073440555 -0.064023252946254 -0.234994186763436 -0.192005813236564 0.0909573695985344 0.217947680870929 0.325988373526873 0.445955431853013 0.070941867634365 0.788072150897528 1.54410790600173 1.27372974809308 1.0221030047386…
0.111290880092031 0.110199023220863 0.149313844309823 0.161298534831295 0.222290880092031 0.232321499049087 0.130428665398783 0.0813061895705591 0.137229642177919 NaN 0.141221987438655 -0.0477244293864968 -0.227869869432512 -0.18996172630368 0.138382736963199 0.246221987438655 0.34107654739264 0.453045928435584 0.107313844309823 0.790369561846165 1.5473527279977 1.27616556682914 1.02063759792562 …
0.14945617497158 0.136779298909783 0.19053220413351 0.200570218714475 0.260874335362196 0.274798306200266 0.186171065614343 0.121551211423993 0.167323123938203 NaN 0.170551211423993 -0.0114107739950421 -0.21061985419035 -0.184809927095175 0.188361138519168 0.275437167681098 0.351247094776273 0.459247094776273 0.148646247876405 0.787761245820347 1.54655350504314 1.27959480403451 1.03345403291686 0…
0.172948551694975 0.176912109145582 0.217939976977471 0.229935689618719 0.305901390748702 0.315909965466206 0.194980706885616 0.149937833298095 0.183963557450607 NaN 0.198937833298095 0.0189335459393427 -0.191042873587521 -0.17502143679376 0.206959270091855 0.297950695374351 0.363972132168111 0.471972132168111 0.181927114901215 0.789885348215754 1.55394381522071 1.28550705217657 1.04190150004698 …
0.230172160183922 0.199155763975929 0.268204952599907 0.275360716575836 0.350311527951858 0.357270537431877 0.248352518471839 0.199286933639869 0.215385310887824 NaN 0.251155763975929 0.0744918862397758 -0.164688472048142 -0.146811443608086 0.268155763975929 0.326221348807899 0.367049188623978 0.474 0.223295131743866 0.790063101784515 1.53673483182073 1.28462639452112 1.04157090853894 0.823305496…
0.251798598163073 0.219277757060916 0.293851838040611 0.319337185891075 0.388763104911381 0.390958317795687 0.291425919020305 0.234780851537227 0.262266199387691 NaN 0.270958317795687 0.135330996938454 -0.125864215945852 -0.120823353973555 0.287603385278766 0.353141973006768 0.373070986503384 0.474053239877538 0.259532398775382 0.781344928787886 1.5342458243215 1.2858541361554 1.04691060323487 0.…
0.295844605685459 0.289751369096734 0.340834246064489 0.337934389067194 0.430851512099438 0.44381352682255 0.314917123032245 0.277848058892448 0.276948201895153 NaN 0.32381352682255 0.208741009475764 -0.0632210052473477 NaN 0.320882590962347 0.360972374344082 0.376986187172041 0.476989640379031 0.288896403790306 0.813606182297616 1.56490184555708 1.31090163243313 1.06845399491415 0.85852863407457…
0.320252672576705 0.328211918935301 0.354236371120144 0.383122260924212 0.465260823304986 0.475293426218109 0.356277124761548 0.315252672576705 0.331374933500917 0.334383084229198 0.340334179859513 0.280464591512006 0.00245644078372556 NaN 0.35520376820702 0.383154863837335 0.377040753641404 0.477024452184842 0.32719561747874 0.815047192716746 1.56975668359719 1.31080839525013 1.07624064141841 0.…
0.351492363115465 0.354984726230931 0.383492363115465 0.398435551986758 0.497549174244173 0.511776418759003 0.390587048329978 0.346965789188028 0.377795355801906 0.381908978059321 0.38130299268644 0.338193033702858 0.0594770893463962 0.0497611449899339 0.380719607630296 0.402246181557733 0.382094685214513 0.48 0.351587048329978 0.820843402460985 1.57063343909372 1.31194759903642 1.08369423320818 …
0.376986233310095 0.405972466620189 0.408986233310095 0.420987821774314 0.525984644845875 0.551978290988996 0.420983585869728 0.396972996108263 0.418977761500922 0.428974584572483 0.396991528190828 0.399966642251383 0.135958699930284 0.140950757609185 0.417979879453215 0.414993116655047 0.386997352559634 0.48 0.381983585869728 0.823608506843633 1.57391822621495 1.31803671187907 1.08753792440675 0…
0.41128691073217 0.421071727683043 0.428297157544034 0.446307404355897 0.552245923484717 0.572194689425401 0.451420119286392 0.426491846969435 0.474502093781298 0.483522587405024 0.431194689425401 0.470532834216888 0.239024681186323 0.263537021779484 0.452430366098255 0.446102468118632 0.38903074043559 0.479948765940684 0.41831765116776 0.82990191485171 1.5740474579632 1.32158395977219 1.08573419…
0.439940079020851 0.429381340602067 0.457537188011915 0.476172667575258 0.576230223433678 0.591498817439635 0.492671485014894 0.474786596731733 0.52403600545155 0.53503600545155 0.451131931882249 0.52309356130997 NaN 0.413918528613982 0.494479632153496 0.456901708448572 0.392671485014894 0.475479632153495 0.449594743870334 0.817901618992528 1.55120898828449 1.30494912490533 1.08147077269785 0.870…
0.487908189037427 0.499865094095811 0.484947536592815 0.484983136761976 0.587977515682635 0.616951283979043 0.526934420741019 0.514923178582337 0.576898820571858 0.587898820571858 0.50888945210629 0.578893199492517 NaN 0.511812630688626 0.518953157672157 0.502911936423654 NaN 0.499953157672157 0.479941915513474 0.836863706564387 1.58126247762141 1.32378395014449 1.08967429845171 0.872965821664356…
0.516323216651629 0.525171708846178 0.501454523416353 0.511131306764724 0.604121206244361 0.629040402081454 0.56247472445708 0.555393920294173 0.618555528619987 0.63850502601817 0.529272714049812 0.644484824977443 0.548222162963971 0.621504977534146 0.571272714049812 0.519111105723997 NaN NaN 0.506353518212719 0.837413439025326 1.58113617052939 1.32185747826379 1.08650141698189 0.865915658230764 …
0.548605319663722 0.543288745090505 0.546429581696835 0.52485916339367 0.616273370170713 0.633136685085357 0.60941005525607 0.594781057630609 0.673937269156731 0.689015374919791 0.556585793222957 0.693073954242087 0.67016743492494 0.771069802721113 0.598624846104487 NaN NaN NaN 0.541742004749078 0.828019123600309 1.56339883757413 1.31461624388076 1.0803950508221 0.862108116645483 0.81212477710755…
0.578944115937263 0.607881021027722 0.567960340342574 0.567920680685148 0.629974762036183 0.639987381018092 0.629962143054275 0.633927891531953 0.720913469838343 0.739906258991538 0.585945918648964 0.746900850856435 0.778799899001169 0.874808912559675 0.629942313225562 NaN NaN 0.547146019647796 0.578931496955355 0.831483618400578 1.57737425727691 1.30791234857515 1.0621036926817 0.839960795365798…
0.602136931394502 0.63212887660659 0.602306081940652 0.582233588849445 0.645072493091207 0.648064438303295 0.677306081940652 0.673346355880212 0.776370520243947 0.789386629819771 0.608072493091207 0.789201369697797 0.83346717769889 0.951394684607683 0.658265808001092 NaN NaN 0.469064438303295 0.607394684607683 0.824515279587202 1.56794212577307 1.30133790147824 1.04738387408429 0.825176153550883 …
0.619928305067926 0.649299627095096 0.640594115243473 0.611352755925812 0.654055698304076 0.656055698304076 0.715538416939397 0.716705511851624 0.822575549142114 0.837761210155699 0.618076833878794 0.814761210155699 NaN NaN NaN NaN NaN 0.477148528810868 NaN 0.804416589318653 1.52448583758206 1.28510898881285 1.03037195688585 0.805972488174157 0.782789217562235 1.28208323911931 1.01926800911832 0.…
0.668814769187448 0.717740676862428 0.671881452279967 0.62992961229123 0.656988886151247 0.658988886151247 0.74389256612872 0.753859224582461 0.852885156896218 0.877848110733708 0.67478513225744 0.854848110733708 0.983655470688654 1.11855915066613 0.714911089209975 NaN 0.472903679977473 0.484970363069992 0.682899975361222 0.814242768606677 1.55691711787895 1.28716222030587 1.01730949367311 0.7924…
0.708353699034598 0.749437913090454 0.719311592006669 0.667202113734056 0.662185270922885 0.669126321083785 0.795303170601084 0.796269484978741 0.887227377950813 0.912303170601084 0.716303170601084 0.898404227468112 1.01509263546144 1.14305052843351 0.767336856223427 NaN 0.478555812768654 0.504288475054606 0.73325264216757 0.816176291228478 1.55427442039967 1.28339677839323 1.00552905217274 0.781…
0.750876323641015 0.801500756366294 0.756786902861319 0.691858439485075 0.684357683118782 0.684482872210355 0.831929976108832 0.828786902861319 0.914536524678172 0.948464988054416 0.75296574442071 0.946500756366294 1.026 1.14923249402721 0.807912091952893 NaN 0.544643829613807 0.656625945457868 0.763840555329136 0.806417110966749 1.55248131240022 1.28190849631725 1.00423356170386 0.78063812350680…
0.798915115454864 0.828951494545636 0.799923777143143 0.738916847792519 0.703965353246883 0.710953226883292 0.882909918441896 0.871923777143143 0.943948029870325 0.973954959220948 NaN NaN 1.026 1.16197747961047 0.857911650779552 NaN 0.57993763584439 0.690939368182045 0.809918580130175 0.811740593406529 1.55474599830002 1.28566336514678 1.00388062364156 0.783824369902619 0.769261818954539 1.274945…
0.850378540497368 0.874112539066785 0.843511541212659 0.789460387091394 0.756521772036913 0.749501310388406 0.922603618630938 0.906337617200355 0.97922507813357 0.996245539782077 NaN NaN 1.02904092329701 1.16298976917575 0.9054808487399 NaN NaN NaN 0.851511541212659 0.811208812102476 1.5543932113569 1.28844523888248 1.01635263128371 0.798596209549366 0.767162129833815 1.27829973792232 1.012824396…
0.887827648467134 0.886015750391482 0.893601926157915 0.834940509621743 0.808090991161222 0.799053370776352 0.981470254810871 0.939564305773046 1.00156430577305 1.02035739365626 NaN 1.01688407904444 1.03315048153948 1.1619435694227 NaN NaN NaN 0.750771217889829 0.901489065003306 0.793886535912935 1.53776476925706 1.28249920896562 1.01201152287086 0.790699733645649 0.778040472511744 1.268801645262…
0.925046084418105 0.938889124534421 0.945521901552647 0.883897337531871 0.86488091153697 0.853885018035695 1.00150254075332 0.960025614000266 1.02354220598283 1.03503358847525 0.93604079576606 1.05548161420859 1.05548680940778 1.16894500793508 0.970546945055126 0.959195785394211 NaN 0.790915816776134 0.926946615516573 0.804729085175835 1.56247817598609 1.28857534819248 1.02458363627818 0.80161710…
0.969931908518557 1.00337863746605 0.986942316900915 0.946060056497758 0.94218160889593 0.931256003998329 1.02632869739058 0.991853941526979 1.05426731891112 1.06229098482857 0.986457634479257 1.06621683063832 1.05601834127019 1.1515 1.01342119285102 1.01869696826733 NaN 0.846610195692321 0.978825914610876 0.820595606334507 1.55870936829556 1.29806369225969 1.02977994409454 0.809473202244554 0.77…
1.00977362688713 1.03792925468123 1.02648388475866 0.99690208486676 1.004633039661 1.00001108937213 1.05622897919632 1.02463021272707 1.07967010747455 1.08869829988698 1.02841554194925 1.08562447198478 1.05765712689204 1.1515 1.0518140329336 1.07850902938667 NaN NaN 1.00925516121183 0.829379456176115 1.56430471219722 1.30486516768962 1.02699493548225 0.800562025711007 0.778515534451629 1.30082563…
1.04500837216688 1.08697694364653 1.07299436668081 1.05100661323896 1.08100221326389 1.07450446871579 1.09149257338253 1.0545071863213 1.11798646197809 1.11299807733427 1.06950204421554 1.10449529629858 1.06698026870474 1.15847908285916 1.08999783172756 1.11555347869768 NaN NaN 1.04850531646466 0.830644718362075 1.57714233347996 1.30889373465019 1.03871450730667 0.811815012155579 0.78510236759937…
1.09526487422344 1.124 1.09639731133517 1.10544697525206 1.14661252164172 1.1546207989612 1.14826487422344 1.09023176494551 1.131240042265 1.14624831958448 1.1091903783481 1.11709932783379 1.06603310927793 1.15898344536103 1.1363807566962 1.1595711350443 1.02662907628068 1.14318210102862 1.08436420205724 0.824971215475099 1.59305566967105 1.32208859285569 1.05063760515327 0.824892090462369 0.7980…
1.12771456313779 1.12469669905934 1.14462524274556 1.15998252431446 1.22119689325579 1.23041126219713 1.18101825247135 1.11862524274556 1.16050019419645 1.17655378643179 1.13305398062824 1.12908932039222 1.07010718447067 1.157 1.18230368933356 1.22919689325579 1.10398291270736 1.16689359231514 1.12857165051023 0.816844330102046 1.58423824854752 1.32199753010045 1.06406931652825 0.840113801967502 …
1.16900615912367 1.1790125292072 1.19353354864449 1.21950651715268 1.29502152453545 1.31350307519194 1.21198485519194 1.15147555698562 1.19795769501462 1.20098542418082 1.19746988457646 1.13905959796749 1.07649969712192 1.15002007403577 1.19955230086608 1.30148360691234 1.22804235139653 1.31450951881005 1.16499912813305 0.835403175563552 1.5748215092016 1.31834481112627 1.07673650981896 0.8571255…
1.19784337814044 1.21487813881377 1.23985334434848 1.272576152935 1.36467503894083 1.38832448562517 1.24928834344996 1.17931785403681 1.21571201655824 1.22085105925153 1.22438839687714 1.15771002331663 1.08054900521991 1.15550398648321 1.23129806754841 1.35335733083169 1.34756912368745 1.42871317435764 1.19341674004264 0.830433813349617 1.57439616341491 1.31479962618327 1.08638151082921 0.8713551…
1.23358907751505 1.25413758608788 1.27576284048437 1.32731577582018 1.43047441572724 1.46740485333523 1.27428991252061 1.20983845579562 1.23857712854106 1.25569221698432 1.26409059074486 1.18057092799318 1.08452283683994 1.15545886600955 1.26213021150551 1.38922170649392 1.45224224802282 1.54871154977654 1.23464019512792 0.828444072833885 1.57081365708337 1.31039552920769 1.08462484712501 0.87461…
1.27100571363576 1.3239365033533 1.32298320854762 1.38148050982473 1.50398186045228 1.54298198591539 1.31999463455304 1.25996902108776 1.27249585718528 1.28548873272262 1.30049541806441 1.19900863255215 1.08899799132419 1.16499516587209 1.30251478530878 1.43798684950992 1.57743013293539 1.68242934815792 1.27849237368492 0.814765020106636 1.56155640929312 1.30100579945731 1.07630256814097 0.876665…
1.31020872758505 1.33023761934083 1.36087028434679 1.42935687067303 1.57196904687972 1.60450368735283 1.35433726662017 1.28347597525891 1.28824174531167 NaN 1.33267570843558 1.2257202250197 1.09201650957473 1.16151650957473 1.35022332092068 1.47553331568586 1.63365507146717 1.73767570843558 1.31527933493944 0.790425721781225 1.53296923873069 1.28760253646892 1.07065980793177 0.88404286704548 0.84…
1.33300060670907 1.35655899321764 1.39726597236246 1.46582508175733 1.61985751605128 1.65585859639783 1.39317155306002 1.30280968375944 1.3078846568239 NaN 1.35161737972621 1.24833733896123 1.09408757976286 1.16352919325429 1.37487698618657 1.52816721574226 1.64962109440336 1.75615028765765 1.34395915625088 0.783739303622114 1.52346832292921 1.27915824666227 1.06212591546035 0.886370634940864 0.8…
1.39008026334151 1.42805508531198 1.44652561542932 1.51801997924997 1.67851932940253 1.71404969550267 1.43955655282321 1.36313379008411 1.36314716909253 1.3661204110757 1.42057227414242 1.29103506143069 1.1140347025846 1.16850859441522 1.4175913339615 1.57203964428517 1.6804952939605 1.78749496903678 1.40453651823296 0.788294696917653 1.54559814344239 1.27868241987223 1.0602890630158 0.8907550334…
1.4455508504681 1.47897310495769 1.48657350527746 1.5470780221446 1.71084939180166 1.75678773967908 1.47999641779394 1.39382699477898 1.39659927157897 1.39355132985265 1.47554099891208 1.33389999315374 1.13781475156072 1.17810918493802 1.4745786801715 1.60805577624612 1.68961731152936 1.80350213387556 1.44306776167769 0.788433969435717 1.54636261358413 1.27651275489748 1.05770462403145 0.88921351…
1.49578889960064 1.52129503337587 1.53771129703601 1.59905610403378 1.74255396752041 1.78309997689815 1.52374626319293 1.46161900888179 1.44572391947956 1.43874600592119 1.52482447792238 1.41498701690247 1.1680106640737 1.18894478389591 1.52728061718503 1.65853985134847 1.70006194991712 1.80349447838959 1.49473001050762 0.795327806788455 1.5526007280826 1.28090269706993 1.05742809599089 0.8726081…
1.54150379729027 1.55900183725742 1.57300795059679 1.617523544933 1.75552322576561 1.79650793423756 1.56200207049826 1.49411858401178 1.49509976115277 1.48610540801048 1.56950066287364 1.48800389957606 1.22400545451495 1.23532940003274 1.57500285614732 1.67651915020602 1.70800008592656 1.80350282342885 1.52851461634439 0.80427753510198 1.5589842707694 1.28862930457464 1.06230897251583 0.875117192…
1.59338938738785 1.60569485670675 1.61772450064033 1.67017266138622 1.79561117369637 1.81902790986182 1.61799836126155 1.5574876881738 1.54860663650888 1.54261853134239 1.6143974414771 1.57675072518861 1.29273274321308 1.41082074351201 1.62939135433507 1.71360723980193 1.71905165295374 1.8040238828172 1.58040910343515 0.810018548598727 1.56311826797074 1.29578731103632 1.06155453864381 0.86509932…
1.63477811230728 1.62849550043147 1.64188299313922 1.68672733544583 1.80655169423157 1.82303460657072 1.66789979330072 1.59776253947734 1.59870462227669 1.59369883055662 1.65771285614567 1.65366806962605 1.36680345629921 1.41916463117731 1.67079442634768 1.72479760970706 1.72457486111183 1.80711525940261 1.62225494542702 0.81160781381978 1.55479263564333 1.29951284678647 1.05457002583986 0.853264…
1.68397517685419 1.70291304389219 1.69544313875135 1.72346342034554 1.82201372401397 1.83400191898204 1.7179567899804 1.65718722609426 1.66125892970483 1.66128283090835 1.7014853297821 1.71105086399868 1.43609631071417 1.45805956122824 1.72097512833091 1.75745336446418 1.7339818557426 1.81297580765681 1.67095525918458 0.81780209340541 1.57820215849222 1.30943332871303 1.06550440527484 0.854244467…
1.71705105775812 1.72389635722017 1.71944664727564 1.74080702776504 1.83910364440817 1.83820407434326 1.75657402479235 1.70471523634441 1.72691639656627 1.73292757213416 1.73349609616887 1.7867822897517 1.53313786535489 1.57255236789966 1.74960050665135 1.7813116242109 1.73553988056189 1.81446019452603 1.69856705503563 0.824432961861957 1.58183284726497 1.31283023440158 1.06189988625561 0.8499814…
1.77324716822821 1.76435852828228 1.76420770763711 1.77205997382994 1.85002478457418 1.86001962486582 1.81718985951732 1.76763187474966 1.807528339523 1.81452258756597 1.78330646454461 1.85559736300744 1.66830401319858 1.7441026947023 1.81069421611753 1.79286770498816 1.73969979754484 1.80985696239572 1.75564354773669 0.825974202035093 1.57068272464683 1.31553131033474 1.06115941077789 0.84160893…
1.81199820539588 1.81748864160235 1.7970030550129 1.79300378865479 1.86250440566927 1.86950340489514 1.85899934161052 1.81806599847108 1.88408081445438 1.89010371188312 1.82699520307349 1.92008889589982 1.77816162890876 NaN 1.84304175413476 1.81801212216816 1.75200011287862 1.83101028993783 1.79006061084079 0.833058247254074 1.59009980928921 1.32032907522528 1.05807526919309 0.836355809497271 0.8…
1.83660900382615 1.84730450191308 1.83966990420877 1.81951156321397 1.87619488122437 1.88123142145394 1.874791704974 1.86760900382615 1.94488914558618 1.96799876627489 1.86143848275483 1.98668208428529 1.89955904979495 1.95133857469242 1.87475516474443 1.82787696550966 NaN 1.87092568581575 1.8354750229844 0.836419539043187 1.57783959153568 1.31364609318175 1.06299230344903 0.839525385479918 0.800…
1.88572221567454 1.87186110783727 1.893694437242 1.86076666116662 1.89191110901585 1.89989444195633 1.93863888037691 1.91672221567454 2.01659443488483 2.04854443370625 1.89679999528567 2.04168888155549 2.02528887212683 2.13993330819025 1.93565554743643 1.89859999057134 NaN 1.94557776782531 1.87378332822614 0.826704945739575 1.54877439276381 1.29800844652923 1.05592000094287 0.830282279010051 0.80…
1.92213725027671 1.94007969370906 1.92714610513328 1.88008412113734 1.90510625827875 1.9150708388525 1.96519923427265 1.97415938741812 2.08124350855546 2.11519037941609 1.94710625827875 2.08512839542015 2.13746045254124 2.2584914445392 1.96615938741812 1.94801328228484 NaN NaN 1.9141638148464 0.834295699406652 1.56708175300757 1.30350498503021 1.05602604162508 0.831213884161057 0.791541841556132 …
1.95366942816628 1.95874245669351 1.96073028527231 1.89974245669351 1.92942599974218 1.93136514263615 2.01034079979374 2.01065725674508 2.13664508532387 2.15897371369641 1.9717059424299 2.11438948547857 2.24192502801159 2.36990068516918 2.00254771395423 1.95121908558169 1.80307302852723 1.94106085710603 1.95164508532387 0.830990296625718 1.56064285262417 1.29768282297648 1.04823091952485 0.827432…
2.00768170564962 2.01864698262958 2.01965276979959 1.95964698262958 1.96379744904976 1.9608263848998 2.03783795923981 2.06368749281963 2.18869327998964 2.23753702639945 2.0286643441396 2.14581481055978 2.31656017507948 2.4425717494195 2.04673957734969 NaN 1.80896527697996 1.94597106414997 2.00369327998964 0.82375265144295 1.55361143613725 1.28177375215411 1.03539563831199 0.814705001723288 0.7752…
2.05909617605602 2.05210218705952 2.04211621273435 1.97511220539869 1.97206411737068 1.97406411737068 2.09409617605602 2.11608615771685 2.24907413570985 2.29809216872035 2.07211020173085 2.2151542824232 2.35904808802801 2.48308014671335 2.10508215038118 NaN 1.83003005501751 1.97103205868534 2.04210619439519 0.817377258370087 1.54556248794313 1.27893481389533 1.03111906506616 0.810801709907698 0.7…
2.10753144292672 2.10339858219504 2.10057975592006 2.03148312993338 2.00436234745004 2.00642273869171 2.14237442569837 2.15945897343671 2.28643481694004 2.34418117372502 2.12744689518838 2.29254352117505 2.38341066044337 2.52307246949001 2.14665222541007 NaN 1.84524156496669 1.98722948671836 2.09541066044337 0.80601243664768 1.53647197577325 1.26621728104882 1.01056948007963 0.791617793072972 0.7…
2.15074521162045 2.13580890871534 2.14772204904049 2.07076837420041 2.03382628065031 2.04079732742536 2.17282049000532 2.19677995549039 2.32179153678037 2.35891314032515 2.16378574613538 2.33673942097546 2.41680311807035 2.52896525613006 2.19968730517055 NaN 1.8648841871002 2.00588997774519 2.12880311807035 0.802958008905918 1.50654644095284 1.25217280622335 0.997516957671914 0.782493795091955 0.…
2.21617157798271 2.19219713215034 2.20614602381507 2.12919713215034 2.10716062619658 2.1031569756012 2.25409126488442 2.25708396369366 2.36608031309829 2.41699634940462 2.23119713215034 2.39008031309829 2.43301825297688 2.54700730119075 2.26414602381507 NaN 1.9469379398786 2.08993428928322 2.20114602381507 0.798260383478863 1.51221543445714 1.25897931954354 0.985412459055564 0.764243736763945 0.7…
2.2634491553879 2.24652977302163 2.24661039065535 2.18365645787463 2.1518983107758 2.14681769314208 2.27959887385054 2.28056432343608 2.38828792012045 2.41617275207227 2.28554128982645 2.41221881929154 2.43802303360964 2.54896544958555 2.30436853775418 2.09755673066959 1.93107106284807 2.0730249956288 2.2414491553879 0.81747 1.54651460927503 1.27248641272342 0.99987994879873 0.779021828174783 0.7…
2.3017468522245 2.29170141544428 2.29865597866407 2.23963001478966 2.228493704449 2.21653914122922 2.33066246963267 2.32868194253848 2.41283772578494 2.43090263547096 2.33169492447568 2.43087667159655 2.4399870180628 2.54601947290581 2.33579228900472 2.31555900497024 2.02239633991997 2.16042230379438 2.2797468522245 0.81747 1.55202358566614 1.27644384139653 1.0126654875888 0.78855697269487 0.7580…
2.35007795566876 2.34208293156251 2.34608956608751 2.30010117650626 2.29613766639377 2.29213600776252 2.35909951787501 2.35309454198126 2.42805639346251 2.45003814851875 2.36908459019376 2.4520364898875 2.4450033172625 2.5440033172625 2.39007629703751 2.40706634525001 2.08209454198126 2.21709122471876 2.32708956608751 0.822168442433064 1.56469937126656 1.28197434716031 1.01735774735438 0.78926663…
2.39745811559675 2.39224111347197 2.40038578155515 2.36175950743671 2.37991623119349 2.37500062090868 2.41934961453436 2.41026522481917 2.46215672375678 2.47324111347197 2.42030139183996 2.47427728049277 2.4470241113472 2.546 2.43655456098554 2.44772334041592 NaN 2.27462813684449 2.38142194857595 0.827258197858047 1.570221733842 1.29064942205267 1.02812668029317 0.799371140892405 0.77505073575859…
2.43479130745807 2.41189016182004 2.43182425891206 2.42365400973312 2.45458261491614 2.45654417155316 2.44784073463905 2.43187917800204 2.47492860518302 2.49289016182004 2.44486270227505 2.49687368609304 2.448989016182 2.546 2.48174737218609 2.50667048546011 NaN 2.48880276383841 2.41580778318507 0.827926265501881 1.56058387562727 1.29386204145758 1.0351905131743 0.806798481167974 0.77674055391652…
2.48015052505577 2.48318245461306 2.48815052505577 2.4832599978236 2.5373466637648 2.53539683878339 2.4971550864211 2.46615964778642 2.51612771822914 2.51613227959446 2.51013227959446 2.51204105228794 2.45502280682663 2.54 2.50722350690099 2.54037403195676 2.36236947059144 2.3795884161271 2.46315964778642 0.836682680595607 1.58609207700818 1.30492879282514 1.05557269437945 0.832712182019334 0.773…
2.51362805858092 2.52353325728569 2.52167545922854 2.54067545922854 2.613865061819 2.62301911392376 2.53168730939044 2.50145030615236 2.54435550485712 2.54543845599045 2.53966360906663 2.52114220194285 2.46002370032381 2.54004740064762 2.55643845599045 2.62284136149519 2.44465902266658 2.50939831910469 2.4985569576095 0.839445378436857 1.5909218501619 1.309059862408 1.06501561171618 0.84429386864…
2.56570156672563 2.56774661325761 2.57767904345964 2.59667904345964 2.68558895039567 2.70751574978121 2.58867341264314 2.53878602897309 2.57383107550507 2.58179165978959 2.59468467427613 2.53293243020203 2.46198873836701 2.54397747673401 2.59279165978959 2.69260021202867 2.58221168569033 2.62533556365328 2.54473535162461 0.839062196018434 1.5919043691835 1.31153581034243 1.07543031334513 0.860367…
2.59206255856905 2.60802085285635 2.61408514916343 2.65110252654372 2.7571251171381 2.78813206809022 2.60511121523387 2.56307993594934 2.60706255856905 2.61905908309299 2.62804518118876 2.5430295415465 2.46500347547606 2.544 2.62407472273525 2.74808514916343 2.70523459463394 2.78025892296635 2.57906603404511 0.836775862818775 1.58373658466242 1.30836592432196 1.08670869669648 0.877689296898456 0.…
2.62824553082607 2.62072431593692 2.66350333819345 2.71069976285431 2.82990846405647 2.8649821233043 2.66940512586302 2.60940512586302 2.64352789127606 2.65342967894563 2.65427008390868 2.56023325428477 2.46704910616522 2.544 2.66718414811956 2.79755244435867 2.84121537758907 2.93068188615861 2.61755244435867 0.822782446735855 1.57575733801764 1.30021726687394 1.08590217749046 0.883071371944193 0…
2.64788485464475 2.67866032120202 2.70376395202175 2.76667183573755 2.90257396218559 2.94353941857902 2.70181001016384 2.64181001016384 2.68575243748622 2.68779849562832 2.67587334010923 2.57889061191252 2.47097697092895 2.544 2.68191364098357 2.8417409229507 2.93843003049153 3.06521125431657 2.6617409229507 0.81257981801205 1.553947868917 1.29519941963827 1.08127711673116 0.886380598007641 0.841…
2.71017502857869 2.74619298022778 2.75619298022778 2.81820195605233 2.9702423472628 3.00526029891189 2.75611219780685 2.69315707692959 2.71617502857869 2.72614361319277 2.73822888352597 2.61217951649096 2.48101346373682 2.54703141538592 2.74513014945595 2.8852243956137 3.04126927473644 3.14236800880647 2.71117951649096 0.807430873449342 1.56646167322918 1.28678554087811 1.07373030610949 0.8922530…
2.74967289490265 2.78962395709155 2.79958725373322 2.86363619154432 3.02468512935543 3.06361172263877 2.78184417724151 2.7286973638082 2.7556484259971 2.75863619154432 2.78953831592212 2.65242820584714 2.4840978756222 2.55403670335833 2.77475853607208 2.9355505503749 3.10086542101947 3.22377977985004 2.75163619154432 0.800895981560708 1.55788891782937 1.28124352800958 1.07144040489383 0.897306380…
2.80370331894242 2.83972489574661 2.84674107834975 2.91471950154556 3.07969792474137 3.11273028994765 2.84962780012776 2.78469253054032 2.80771410734451 2.80971950154556 2.83276265515393 2.68681120296336 2.49195684639162 2.55698381739686 2.83566555953509 2.97975726095289 3.09005933621152 3.20609709561885 2.80271950154556 0.794952634916334 1.55218134030808 1.27189135279397 1.06023154783395 0.89219…
2.86306823389629 2.8820601108134 2.90105686158024 2.95105036311393 3.1240373661813 3.15804548926419 2.91003899079788 2.84208123082892 2.8750747323626 NaN 2.89007473236261 2.75408448006207 2.52404711388077 2.57402112001552 2.89806173542998 3.03104386464762 3.11103574156472 3.22900974769947 2.85306336004656 0.788315166280719 1.54893654720481 1.26403521501922 1.0509688627684 0.88907516725064 0.85349…
2.90573152039744 2.91951090313472 2.9365225145696 2.98247606883008 3.14733673161152 3.18624384013248 2.93476635470208 2.8926386289184 2.92155734887424 NaN 2.93666185178816 2.80730048070655 2.55388246905088 2.58893910962495 2.93678957757184 3.05862701748352 3.13310450291392 3.235 2.89259218317888 0.791488374399117 1.55294432456291 1.26732569238941 1.05031737465431 0.87984295673641 0.84751867467150…
2.96753621755348 2.96267608845005 2.98066872682391 3.02269817332845 3.17578651284208 3.20684540585116 2.99951413267507 2.94659511056256 2.96864664194551 NaN 2.99258038731029 2.91717549787285 2.62844051641372 2.75277060843541 3.0034994094228 3.11160247218869 3.14193374536478 3.235 2.9426245570671 0.791351030627659 1.55161993819528 1.27456567119912 1.05431996456537 0.869954205191444 0.8364232599915…
3.02311107683001 3.01806716273442 3.01610332728373 3.05805941318814 3.18702583182093 3.22403099818512 3.03613174228675 3.00012140955838 3.02112140955838 NaN 3.0501136600121 3.00718082274652 2.70616790683606 NaN 3.05312399274047 3.13007232909861 3.14600516636419 3.24399483363581 2.98512140955838 0.801006661524501 1.56047748814277 1.28046275783424 1.05981092994555 0.861619102056866 0.82365748699334…
3.06654977154572 3.04432774842148 3.05646519130791 3.08140175612956 3.19722202312423 3.236 3.08734889348094 3.04757091660517 3.06863435178352 3.06361320672407 3.09441232865929 3.07781408478885 2.77174007708077 NaN 3.10163435178352 3.15830660336203 3.14814801541615 3.242 3.03240175612956 0.807484298899549 1.56717142818532 1.28926004390324 1.06018194695859 0.853477683896679 0.799541885136531 1.2967…
3.11763428596207 3.07478197816969 3.09969054966021 3.11873274743382 3.21785230779237 3.236 3.11976791224516 3.10062022003753 3.12757802226392 3.12059208818846 3.13272571447155 3.15345846190537 2.84050769264124 NaN 3.16057802226392 3.18679604409423 3.16190153852825 3.242 3.06973274743382 0.811600531888097 1.56172896261096 1.29019331868585 1.06129205275264 0.846758105461913 0.801575441768105 1.2981…
3.17101237059665 3.09902045906369 3.13201522534972 3.14501094322011 3.23000380633743 3.24100380633743 3.16401712851844 3.14902141064805 3.18003045069945 3.18203568441341 3.19301094322011 3.22801617693408 2.95004424867263 NaN 3.20501332218101 3.20201284638883 3.162 3.24199571787039 3.11701284638883 0.827171298912648 1.56718186510534 1.29670231234999 1.0499497383143 0.830328092073363 0.801393952681…
3.1975187116012 3.14249796313715 3.16440459504893 3.16843571774501 3.23819711040846 3.24912449078429 3.20058095699334 3.19462245392144 3.24480919009787 3.25782993856192 3.21642534351298 3.26276769316977 3.04436939862716 NaN 3.23356020852929 3.22919711040846 3.16210374232024 3.23301037423202 3.14462245392144 0.829946891528748 1.57115819944165 1.30160294932058 1.04926523872601 0.826132018915726 0.7…
3.24671833217297 3.18972959888605 3.20278029909492 3.2097633990253 3.25689296622573 3.26093239972151 3.25568453203373 3.25366199860757 3.32156059818984 3.33654933147676 3.25676903238184 3.335583131616 NaN NaN 3.28669579874681 3.24789296622573 3.17194366643459 3.23399436664346 3.20366199860757 0.834394537228437 1.57667839686981 1.30567667790392 1.03648317730146 0.808302076420515 0.784354561434517 …
3.25949735443432 3.24392213040305 3.23848832557625 3.22018021240917 3.26744886937622 3.26795059232581 3.29452960985729 3.29401335233541 3.38301414193333 3.39855419461958 3.27748206888646 3.40598844144326 3.30210455711661 3.36363944095409 3.30152477787397 3.26686139158615 NaN 3.35245276280167 3.22900117582128 0.833630831515253 1.56582775147911 1.30218815297439 1.03540324511655 0.8151895591475 0.78…
3.29084128943976 3.27522803458285 3.26796299708937 3.25725810362646 3.27665140715019 3.27557113098418 3.32602789253901 3.33510341134259 3.43928989126083 3.47956542892725 3.30533005018077 3.44895860926997 3.42120243486578 3.49901062243363 3.33786401431974 3.28132159738807 3.14829329957553 3.36328476435538 3.26204425870345 0.832610398684813 1.56396457174612 1.29977541670483 1.03195043540279 0.80919…
3.31973398243779 3.31180951861683 3.31283260726933 3.27887301241122 3.28940286832167 3.2814800960597 3.39675179698556 3.38606728617129 3.50595038316384 3.52714885973582 3.33324957395989 3.48767626080652 3.52266691650107 3.62645994770387 3.36870770907308 3.30870090840684 3.17285569592184 3.42946799828386 3.31879220212745 0.824162610426749 1.57035129928194 1.30174894685285 1.02947454585108 0.809665…
3.37901307169729 3.35201143773513 3.35501307169729 3.30301237142779 3.32200816981081 3.32100746954131 3.41701423881312 3.45001307169729 3.56801703989111 3.61501587277528 3.38501330512046 NaN 3.63802427600925 3.75702450943242 3.42801283827412 3.26500303450116 3.20099439784402 3.25700046684633 3.35201260485096 0.817327950544604 1.5701772129274 1.29200784783841 1.01950728995704 0.791217619083708 0.7…
3.40316143456281 3.40175170669582 3.38417769127041 3.32614875476385 3.32949364730139 3.32709581158095 3.45806822799598 3.47711192311098 3.61569559125476 3.65583503816106 3.41267828742185 3.57341325026996 3.70780207377199 3.83937694482174 3.45462072020501 3.32899857713162 3.17705220185388 3.50801183764089 3.40638629371869 0.812990206261418 1.55827915139041 1.27857631933759 1.00588990549682 0.78629…
3.46048286878392 3.4725872413407 3.44297213123571 3.38198077587528 3.37159311064561 3.37852795738624 3.50807932471448 3.53053359914373 3.67647135776477 3.72886762213318 3.47146999282624 3.60711190136579 3.77737485633338 3.91582831179086 3.5085179023073 3.37262300287743 3.18197133620422 3.55105957856327 3.44278788791119 0.811285812858801 1.56196850215316 1.26619448182193 0.996751214534127 0.776816…
3.51913352097331 3.49110072634828 3.51601578123465 3.45501413760717 3.43252005223366 3.43801090879566 3.5625360161176 3.6129913532773 3.77196877592113 3.79053004304766 3.55351407916372 3.72291402486108 3.83996653085367 3.96646685471428 3.58202093857196 3.47196598785713 3.23093206827674 3.57997377256596 3.49411243871436 0.80445913328491 1.55394779571455 1.26768451706239 1.00035901106707 0.77951937…
3.57663064981297 3.53142082103649 3.54556541017714 3.45954209906587 3.44264127854358 3.43909129279753 3.59358068352969 3.60766951774435 3.76538056454231 3.80114925322536 3.56605288433691 3.7248935498533 3.80663617991276 3.92701052126624 3.60659129279753 NaN 3.20218484563484 3.57363793994473 3.52409787345463 0.804061403292964 1.53789536945161 1.27092130138189 0.99159770829934 0.769837551829174 0.7…
3.63364111909672 3.56918800194306 3.59667824470741 3.5080638690283 3.49996391537925 3.49202717177368 3.64552450632886 3.68168443230919 3.79978343393768 3.81433383894097 3.61556063244206 3.76020642196305 3.81891380193114 3.92800561646036 3.65952717177368 NaN 3.21889481076973 3.58585478162043 3.57748571477083 0.801476273392683 1.52069466904383 1.27013495008142 0.982071745736026 0.773543711258674 0.…
3.6740158363967 3.62501549945209 3.64601549945209 3.58801886889819 3.57702257528891 3.54800733939687 3.71801246695059 3.70901482556286 3.82000438027994 3.83300100566569 3.68501448861825 3.80899801553993 3.82500068443162 3.93399852591886 3.71601752111975 3.51702089056585 3.32501448861825 3.67000767592923 3.63701482556286 0.808811384842349 1.55540307967374 1.27531165439804 0.989213315534968 0.76024…
3.72149684461352 3.6714495260789 3.69261514095007 3.64474526692028 3.64488722252414 3.66917007022216 3.755686118752 3.75346135571255 3.8472286845673 3.87511939287763 3.72846135571255 3.86208127878308 3.86697328342768 3.93596451109903 3.75846085855103 3.65009314507835 NaN 3.94369383170751 3.68140220754428 0.81286132501707 1.56464197144211 1.28030257084291 0.999141561364491 0.769029376841827 0.7750…
3.76065105321831 3.7147391555291 3.74370658185565 3.70664451263281 3.71857680075335 3.72904770711771 3.78869996341299 3.77497377737719 3.86784010772349 3.88494587323864 3.77418512286909 3.86847252195139 3.86403532640873 3.94071330931171 3.80114185399888 3.70600818301302 3.42169529654241 4.0142625568236 3.72126580424185 0.816274790509277 1.54434809311095 1.28716061425678 1.00674632583775 0.7756221…
3.78461660231505 3.75208309458087 3.79025152227794 3.7712894879048 3.76668418061944 3.7661886896769 3.81949980812621 3.76398737463912 3.87160369553616 3.87858490459651 3.79912675888735 3.85609368606552 3.85652956790542 3.93250901811491 3.82261626973225 3.84109619323355 3.55036541915851 3.80424673819513 3.74958983578099 0.819483731652529 1.57443894692191 1.29402594556328 1.01194810799796 0.7849185…
3.82298815271779 3.77861098769849 3.84340952296899 3.83261428445348 3.84072029675389 3.84584511183866 3.84660436084631 NaN 3.91721553840473 3.91818320764402 3.84294845339289 3.87261733697059 3.84454464753399 3.92794193609071 3.85998694356578 3.89353280025178 3.62748496141065 3.81184145309152 3.78837840341136 0.830388524443674 1.57673362486226 1.2974200049099 1.02012913495015 0.807451228052028 0.7…
3.90368733184141 3.86853463343838 3.88072368860404 3.88858553290606 3.90939892006481 3.92678129372838 NaN NaN NaN NaN 3.92463643237373 3.88389855649272 3.84895688219091 3.92206145106839 3.90755079840579 3.94502913922621 3.67167278913636 3.84373991710527 3.84373095995656 0.834813252764373 1.59797921527344 1.30197626092428 1.03736238776318 0.811032624341079 0.778413003914737 NaN NaN NaN NaN 0.82908…
3.91405766436703 3.89805905579896 3.91955614042706 3.94804839338498 4.02911496756557 4.04564181004505 3.90111025409995 3.85906053166272 3.9060691790431 3.92003026583136 3.94254161422667 3.9210118082991 3.85404171296198 3.92402875877776 3.94007279728271 4.01205777740581 NaN 3.832634650249 3.88355872840321 0.840759930711096 1.58646184551544 1.30405654259001 1.06320771787668 0.845908159938314 0.8073…
3.95520341506318 3.94762800282745 3.96969513065918 4.00000899558424 4.10779676507627 4.13472433188752 3.95221467851415 3.88726346908555 3.93805854868568 3.93422443662843 3.97720740989415 3.926047743161 3.88296496237385 3.94109741795856 3.98818448831873 4.07230482785271 3.91558377684775 3.97320469600415 3.93121035731472 0.831483465067239 1.57687291282591 1.30966118347413 1.0630281168723 0.85824838…
3.97484766980573 3.95941765384376 3.98835815426327 4.04960833082498 4.18343423175042 4.20348566522766 3.97381863478741 3.91377741542092 3.9439505367602 3.95681039091411 3.99734220351854 3.93046872808917 3.87952750920601 3.95042885307321 4.00586505378603 4.10177105659175 4.02116666140829 4.13967973957348 3.95134668468702 0.834468114789601 1.57514952625283 1.30782455117755 1.07179298287743 0.872334…
4.01311839068988 4.02813383295378 4.04412611182183 4.09916729119222 4.24621619169457 4.28017501232417 NaN NaN NaN NaN 4.03311581697923 3.9670102948426 3.87500257371065 3.98686874075687 4.03911839068988 4.18940679808811 4.15545831060811 4.22355116040502 4.00312353811118 0.826301317128937 1.59655588433121 1.30231141780911 1.08179312099464 0.894625021004019 0.852036237845946 NaN NaN NaN NaN 0.829645…
4.03632022411002 4.03377630087278 NaN NaN NaN NaN 4.06012614889183 3.98234933539275 4.01421348274001 3.99734933539275 4.06347548428458 3.93661133693732 3.87025229778365 3.93502911128273 4.07114555641365 4.19653370685004 4.25108682122189 4.35896067233007 NaN 0.826096363833484 1.56517755904237 NaN NaN NaN NaN 1.28261486689786 1.00045635285818 0.777198400900502 0.735249003631208 0.825992870479556 0.…
4.06860413468897 4.11204032651871 NaN NaN NaN NaN 4.07284405305929 4.01756814693342 4.03573608979264 4.03256814693342 4.11141219999271 3.99824425713348 3.89568810611858 3.93796401224445 4.08582006122226 4.25034022448161 4.36065645712619 4.4558124040669 NaN 0.815648116409752 1.54880081167596 NaN NaN NaN NaN 1.29923618934441 1.03033364464852 0.805265837097772 0.759344540526948 0.815192434940418 0.4…
NaN NaN NaN NaN NaN NaN NaN NaN NaN NaN 4.15698060038617 4.01099482676965 3.90699525787218 4.02796120077234 4.16296680510523 4.27598922243676 4.45296076966981 4.57294999210657 NaN NaN NaN NaN NaN NaN NaN NaN NaN NaN NaN 0.855422592079857 0.480864381155355 0.169554394088431 0.135199881598601 0.822568568739602 0.412936239632288 0.126160655275845 0.0931629428515914 NaN NaN NaN NaN NaN NaN NaN NaN Na…
NaN NaN NaN NaN NaN NaN NaN NaN NaN NaN 4.171623892613 4.04368102109387 3.89656062959258 3.93632424576179 4.16359929370242 4.32344990411875 NaN 4.57251229945529 NaN NaN NaN NaN NaN NaN NaN NaN NaN NaN NaN 0.796737997036795 0.461191722967288 0.132223709012837 0.0492205254705185 0.795912303364958 0.440244971671648 NaN 0.0738988313998662 NaN NaN NaN NaN NaN NaN NaN NaN NaN NaN NaN 1.28624691754213 1…
NaN NaN NaN NaN NaN NaN NaN NaN NaN NaN NaN NaN NaN NaN NaN NaN NaN 4.62447491774299 NaN NaN NaN NaN NaN NaN NaN NaN NaN NaN NaN NaN NaN NaN NaN NaN NaN NaN 0.0717516967951483 NaN NaN NaN NaN NaN NaN NaN NaN NaN NaN NaN NaN NaN NaN NaN NaN NaN NaN 1.40016842261074 NaN
4.2539965399914 4.28794579319865 NaN NaN 4.56456980559777 4.58849137873623 NaN NaN NaN NaN 4.29804613344796 4.13186044631992 3.958994233319 4.07799307998281 NaN 4.43304498011176 NaN 4.625 NaN 0.779729295254067 1.53474345822259 NaN NaN 0.894475434453573 0.863322621463556 NaN NaN NaN NaN 0.780350655615627 0.413592868901092 0.146827014584708 0.110127591252808 NaN 0.432722579991887 NaN 0.062600541492…
4.2985865603048 4.29959722503762 4.34519196519066 4.42006398839689 4.56391468213748 4.6048506937406 4.31245858351103 NaN NaN NaN 4.33450124244228 4.20798115541894 3.95938393038132 4.08123213923735 4.32167187816732 4.46027728305318 4.51511731206096 4.62798933526719 4.2864372540454 0.793185186366343 1.54398065748087 1.26225768170064 1.06320529717261 0.891958575297924 0.841356623545227 1.27066099811…
4.35241424711297 4.35440359706048 4.36280829905515 4.42593609968505 4.55608520041993 4.59114910073488 4.35454204774287 NaN NaN NaN 4.3804994475329 4.29802019517078 3.99461659811031 4.01076680377939 4.38332904669303 4.48572309863522 4.52588284942259 4.62701065005249 4.32656334784785 0.800084917129935 1.54862941225067 1.27489250782233 1.05451457246612 0.870721106139066 0.822693096501014 1.291859319…
4.42006947259359 4.37413894518718 4.42707719177065 4.45907140238785 4.56506368321079 4.59404824485666 4.42105596403372 NaN NaN NaN 4.45106368321079 4.35024315407756 4.0542006986037 4.17695368493761 4.45006947259359 4.49708491094772 4.52600964897133 4.627 4.37111964724452 0.801847719177065 1.5529575068997 1.28457343869949 1.04851644551285 0.85293673864769 0.815696765277033 1.2816266927204 NaN NaN …
4.4566167338708 4.44652536588994 4.46754820788516 4.49659389187559 4.59827410394258 4.61920557795693 4.45070810185166 4.40666241786123 4.40770810185166 4.39677662783731 4.48467383885884 4.47682231182774 4.15902788978467 4.15424488873922 4.48658247087798 4.54120557795694 4.53104568399043 4.62696573700718 4.43355962888277 0.80590955387543 1.55681624432498 1.28122842502986 1.05183983531213 0.8511033…
4.50955526341411 4.49162115031572 4.51460467859032 4.54757173513951 4.62180233929516 4.63685175447137 4.51148937651249 4.4635223199633 4.46848937651249 4.46343996133628 4.5425140841006 4.54740701788548 4.24725877235685 4.26110229096551 4.53657997100221 4.55885175447137 4.53496705654919 4.6240247075881 4.48159644272762 0.811879843596147 1.55477713059442 1.28538507994214 1.0509673299178 0.838515748…
4.5379280955025 4.53788187118268 4.52198202387563 4.5450077040533 4.62399486396446 4.62303595224875 4.54591268739589 4.51885875902277 4.53981767073848 4.54678685452526 4.55995634369795 4.58889471127152 4.35572265408107 4.38368670183231 4.57390498334259 4.58593066352027 4.5379922959467 4.62001027207107 4.5069357995558 0.820896913520267 1.56977135133259 1.28932993337035 1.03654710785675 0.824685335…
4.57344824153372 NaN NaN NaN NaN NaN 4.60544824153372 4.57356517410773 4.61381852801809 4.6208769943051 4.58845798591488 4.64978929487459 NaN 4.54703290440378 4.61543849715255 4.61012667695518 4.54335079772204 4.59051645220189 NaN 0.825638501630222 NaN NaN NaN NaN NaN 1.29818926848672 1.02440026831283 0.807453143589967 0.748562071708039 0.827797405729688 0.469051254075555 NaN 0.059743299026213 0.…
4.61843434473897 NaN NaN NaN NaN NaN 4.65043434473897 4.63028678249697 4.69596706430595 4.70889328318495 4.63442204788548 4.72900395486646 NaN 4.65069653352894 4.65944664159248 4.62284014090449 4.57855731327398 4.64234826676447 NaN 0.824484510287131 NaN NaN NaN NaN NaN 1.29410140084763 1.02643442254472 0.813790316389316 0.754791669043202 0.82854065439134 0.466166275717827 NaN 0.049034650545831 0.…
NaN NaN NaN NaN NaN NaN NaN NaN NaN NaN NaN NaN NaN NaN NaN NaN NaN NaN NaN NaN NaN NaN NaN NaN NaN NaN NaN NaN NaN NaN NaN NaN NaN NaN NaN NaN NaN NaN NaN NaN NaN NaN NaN NaN NaN NaN NaN NaN NaN NaN NaN NaN NaN NaN NaN NaN NaN
4.69339888507371 4.70833078274405 4.68037942726523 4.64740861397794 4.68038915616947 4.68631132493557 4.72849617411607 4.73459346315844 4.8427685834347 4.87379777014741 4.70243780069065 4.8485837342542 4.85114801069993 4.9484301489228 4.737369698361 NaN 4.53344752959489 4.60986587247707 4.67440861397794 0.82085067445552 1.55836933974807 1.29156845101113 1.02225200809494 0.802117205956912 0.759782…
4.73358881680902 4.74165901881724 4.71860887452566 4.68857878795071 4.71959884566734 4.71767907653387 4.77848852822586 4.79438823964269 4.920207720193 4.95417763361805 4.74654870137576 4.90739826850101 4.96681659471865 5.09252575782747 4.77461890338397 NaN 4.57853867251744 4.69710743160983 4.71557878795071 0.815880846311665 1.55931037229602 1.28234437155676 1.02547700505614 0.807881030313099 0.75…
4.76989631160918 4.79584446741378 4.74492511393997 4.69897119766922 4.72199423953384 4.72099135930077 4.81788767090995 4.8408675092784 4.97683870694762 5.02679262321837 4.77791071277457 4.93891071277457 5.06073213832372 5.17775806042143 4.82385886857917 NaN 4.59196255696998 4.61922753841318 4.75887614997764 0.805699263168075 1.54529052487941 1.27681569727028 1.01354456279694 0.796124130761977 0.7…
4.82146162171382 4.82064176677288 4.78961924864049 4.73954043517716 4.73755169424335 4.74942784451525 4.86745036264763 4.89066428490526 5.0366079895743 5.09076561650098 4.82652917611097 4.98169806210383 5.1451238497281 5.25211259066191 4.8694841398462 NaN 4.6061238497281 4.7231238497281 4.80157421237573 0.797637716795055 1.54075784020851 1.26710347948772 0.998775843891622 0.780827307570227 0.7461…
4.86158170798118 4.8764184720714 4.84343887656012 4.78651029227065 4.78550009002629 4.78661231471427 4.90659191022554 4.94839806758268 5.08944907880448 5.15730624738343 4.87252049451501 5.04236746084959 5.15588777531202 5.26189797755639 4.91156130349246 NaN 4.61688777531202 4.73388777531202 4.85147968553757 0.7913554984088 1.53970101842391 1.26219121526669 0.994069072795378 0.776247746503611 0.73…
4.91111158874994 4.91211369419805 4.87612632688672 4.80015159226407 4.79813474867917 4.80411369419805 4.95208000702826 4.9851052724056 5.13605684709903 5.19308211247637 4.92311790509428 5.07910316695749 5.17604631985847 5.29602737082546 4.96309895606127 NaN 4.63404842530658 4.74904842530658 4.88411158874994 0.79071656899811 1.53594021054481 1.26021069479788 0.988410925518637 0.77067060970142 0.72…
4.96455404810551 4.9662308533773 4.93650787743005 4.87256559077437 4.86249633476118 4.85853096276778 4.99069256013189 5.03538090807254 5.16340399341027 5.23228856672162 4.9795886761121 5.128427078748 5.19815005469524 5.30909234135092 5.01054250543664 NaN 4.65733473739708 4.77233473739708 4.93743862141686 0.793847198576609 1.53608316958155 1.26055823741681 0.984193222642515 0.766303338069203 0.724…
5.01151921756099 4.98579967398375 4.97955928276424 4.92050920126018 4.90456929906506 4.90353925016262 5.04939902195124 5.06766946207318 5.19764942947156 5.25674959247968 5.02948916865856 5.16462939686993 5.21086978808944 5.3169198695935 5.05652923386181 NaN 4.68570952727643 4.80070952727643 4.97461938056912 0.795305075711789 1.53974253903496 1.26210417424472 0.991247782471141 0.773367682308133 0.…
5.05388991740934 5.04684011814213 5.03086632828277 4.98283749712807 4.97381915002963 4.96484011814213 5.08191612754997 5.10689778045153 5.23689778045153 5.28791874856404 5.07188991740934 5.18893709566248 5.211 5.317 5.09888991740934 5.137255632006 4.79670906743896 4.90971430946709 5.02486894929683 0.801753094459291 1.54723042102495 1.26901188879282 0.998112150894228 0.778696187255886 0.7358393201…
5.0974377571683 5.09438065840722 5.07744727362848 5.03453292177011 5.03564711929228 5.028685185133 5.1382950102656 5.13240920778776 5.24620936212397 5.29291435185838 5.11936162548686 5.20319032920361 5.218 5.318 5.14039969132758 5.15933307610632 4.83845679008867 4.95350437238957 5.06340920778776 0.805895972219482 1.55781463219825 1.27599909721772 0.997813521090267 0.776261625515041 0.740495941352…
5.14242821625613 5.13350279674446 5.12341578617474 5.08930391544225 5.10215475446558 5.09910503414003 5.16861466747696 5.1744655065003 5.26772653820945 5.2841118707325 5.15652765690724 5.22275139837223 5.218 5.318 5.18147793658168 5.1935649471514 4.88540335609335 5.00534120568641 5.1054655065003 0.809593014292352 1.56240170291829 1.28207280919458 0.998175400869886 0.775400938471622 0.748300807950…
5.17199418525168 5.17599157864037 5.15799318270887 5.14298937304618 5.16898676643487 5.16898616490918 5.20199338321743 5.19599578932018 5.27399879694862 5.30299619033731 5.19299278169175 5.24199619033731 5.22099939847431 5.318 5.21199398474312 5.24598957355474 4.90899538830306 5.02899538830306 5.14099298220031 0.815008923269019 1.57390770417696 1.29138814730088 1.00406881900457 0.780279019513129 …
5.21235455386248 5.20933369775292 5.19840669413638 5.19866739550585 5.24687595660143 5.25092809687532 5.24623984525991 5.22133369775293 5.28618770498602 5.30215642082168 5.23436498191726 5.25110428054779 5.22097914389044 5.31792700361655 5.25037540997204 5.30056311495806 NaN 5.19131284164337 5.18332326969815 0.823317969051983 1.57993763434516 1.30222704145964 1.01263432932347 0.789650734167236 0.…
5.24566163337969 5.24068153729853 5.23661187358258 5.26136307459706 5.32916403540864 5.33811427561154 5.26877110493332 5.25268153729853 5.30382086473042 5.31685072060869 5.26865168142027 5.26090048040579 5.21901990391884 5.31106966371595 5.28564172946084 5.35346259419127 NaN 5.22070144121737 5.21369148925795 0.827824220986664 1.58253362730753 1.30758556278197 1.03558682559077 0.816962539371344 0.…
5.2839148502516 5.29887003459454 5.28189916477163 5.31488123850881 5.39684986754887 5.41682521893749 5.29793501729727 5.27295518434295 5.31697086982291 5.3339619066915 5.3069148502516 5.26499103686859 5.23396638825721 5.31499103686859 5.31892605416586 5.40089468320592 5.25982297815463 5.31578712562899 5.26189244242307 0.83139209003653 1.58950440415135 1.30983507027772 1.05538605824826 0.839041038…
5.31634431733434 5.33926899791746 5.32147343633472 5.3646133152518 5.46871015450208 5.49487155325256 5.35219367850057 5.30431203758425 5.34611835908368 5.35518291858387 5.34132279750095 5.28307531941689 5.23303227975009 5.31203227975009 5.34639811691784 5.45447343633472 5.36932346975388 5.41665702717153 5.29838735700114 0.828086946888148 1.58520891056327 1.31131146605316 1.06964309344703 0.862074…
5.34765727962817 5.36373224970951 5.36452875948873 5.42038952933767 5.53329313923309 5.5741324890588 5.36980721979084 5.33268940966303 5.35688218987218 5.37181792980246 5.37067869965141 5.28992502991866 5.23596786996514 5.31496786996514 5.38260372957007 5.49752875948873 5.48968266857077 5.56735065821055 5.33361443958169 0.822352760668092 1.58329099162277 1.30598826246321 1.08083747746707 0.878816…
5.36810493163545 5.41508184667565 5.40610073437003 5.46610703026816 5.60013850975879 5.64115110155505 5.4290461699196 5.36608394530836 5.37408394530836 NaN 5.39310703026816 5.31103777538876 5.23600629589813 5.314 5.39808814257378 5.53810912890087 5.59918467967839 5.69721825780174 5.36910073437003 0.815259895098648 1.57600227706191 1.30150632742304 1.08128268628015 0.88867411332011 0.8454370199415…
5.41842588361564 5.45436984629779 5.45439226122493 5.51753795825133 5.66668365527773 5.71362761795989 5.45157158064204 5.40632501644351 NaN NaN 5.44439226122493 5.32933622390708 5.23903362239071 5.31403362239071 5.44051554332419 5.59048192093348 5.68787418215841 5.80175090005915 5.41739226122493 0.80562009078475 1.5627631781597 1.29017210812819 1.07296471120224 0.890676174749906 0.844127031277088…
5.46113664631571 5.48561113370153 5.50514171636795 5.56413672749219 5.73102593173946 5.77507487581649 5.49161206357385 5.4222733384423 5.4167962237925 5.42081973643183 5.47869882269735 5.3587418480263 5.24197418480263 5.31697418480263 5.49011790114544 5.64366215892989 5.76432880486839 5.86742346059208 5.45672009183238 0.792734667115622 1.538841493283 1.27584785771326 1.05837947721014 0.8996047976…
5.50696560509399 5.53046479492543 5.5504646981958 5.60097637887778 5.76897317453504 5.82496382762911 5.53247660866855 5.47846006107434 5.45399284200726 5.46099226162947 5.53293535729724 5.38796528447445 5.2499904233033 5.317 5.53446940798027 5.68447409959899 5.7899700728228 5.90395690486483 5.51296307195781 0.786382084089707 1.53446545563358 1.2670133976064 1.05660190554373 0.900868623109182 0.85…
5.55678737293685 5.58152569343706 5.59633978492512 5.65320680183742 5.82165211351695 5.86191293694505 5.57988972388689 5.49935857831327 5.49230512650604 5.49635857831327 5.57660398820428 5.43062635813777 5.26010066470071 5.31906710980048 5.58477826760802 5.72932820656979 5.81316777450119 5.91021251436817 5.55250332350357 0.775806294083173 1.54598183817292 1.26079360821408 1.04597207919364 0.89053…
5.60206493493971 5.62448194328452 5.6385868805204 5.67924639344133 5.84081071942235 5.89170729294753 5.62606089965267 5.55255434972597 5.53960480070039 5.54657957521318 5.64050371990439 5.50769462320567 5.26890464409927 5.32493642939951 5.62461992808364 5.76466541942966 5.84233645179203 5.95839934654923 5.60253458086328 0.77909490663095 1.53272586032508 1.26776581184268 1.04648390679223 0.8824992…
5.65304272977247 5.66802595496002 5.6910330172273 5.72803073882783 5.87651297162494 5.90901122562308 5.67604930462713 5.59899693871378 5.59999600701797 5.59699667251497 5.68603899898972 5.57505983733342 5.29507610316854 5.34403170965356 5.68154094464069 5.80701313799919 5.85500214530007 5.96000475644803 5.64703130450029 0.788152527818167 1.53818857554052 1.27564046634076 1.0464059933873 0.8702195…
5.70858614206489 5.70730058931634 5.74118606359791 5.76976203963304 5.89538727607793 5.91997666553406 5.73554956034328 5.65485632217872 5.6548763867019 5.65873593503963 5.73823960606528 5.65920837478408 5.34399644151032 5.36460958774749 5.72989685230796 5.83380295836092 5.85997666553406 5.96157112672931 5.69867276139356 0.787026127298642 1.51410429692643 1.26608723143671 1.03792119326662 0.847954…
5.75210411359853 5.75759109377244 5.78018027453259 5.79628161895818 5.90640887639175 5.92892700283292 5.7722088599051 5.71156395225838 5.72545494032298 5.72250944629068 5.78015545579927 5.75372161178138 5.47478377767168 5.41555716367085 5.78405520564833 5.85135352185061 5.86694257596654 5.96497019370861 5.74363063706595 0.802431292390055 1.5504875806483 1.28656567144657 1.03931951164271 0.8404369…
5.79045771117993 5.79046380903524 5.81046663807958 5.82346995445366 5.92398052170419 5.93699108499113 5.83093499181828 5.76494078051344 5.7899284896766 5.79991396414216 5.81745882060155 5.82691926173602 5.54741978870169 5.61992095757718 5.82295715646912 5.87147773229577 5.87199443703754 5.96250278544482 5.78045935945799 0.802884769588193 1.55481549708816 1.28915729558374 1.03460026975845 0.829991…
5.83834635424412 5.84368182347439 5.84933062428652 5.86515135749644 5.93600750482665 5.94493027149929 5.88405541239972 5.81802042080282 5.86069389440376 5.87854877155974 5.86882438703007 5.90165814201879 5.63718264437324 5.72075562831866 5.87480865707247 5.89958033988161 5.876 5.97191086357358 5.8327080400704 0.803995853170307 1.56113459191778 1.29574657866493 1.02638787371402 0.807913374985516 0…
5.87712642918228 5.87273235341901 5.89061085625255 5.88035631891626 5.94986810131769 5.9484673558788 5.91027166721583 5.8745623147014 5.94137473528771 5.94548415661236 5.90712901488923 5.97037079975503 5.73260556281676 5.76400663740164 5.91263688938621 5.92772039495336 5.87748827628664 5.96358891173334 5.86569447919585 0.813926100429613 1.56195176053533 1.29689348114059 1.02230536845923 0.8033595…
5.90000910175979 5.92300404522657 5.92401592807964 5.90001011306644 5.96000505653322 5.97000429805323 5.94101188285306 5.92201441111967 6.00601921482623 6.02402022613287 5.9320116300264 6.05301567525297 5.90503539573252 5.96205435773209 5.94000935458645 5.91500328674659 5.88700278109327 5.98200075847998 5.9000161809063 0.821668788960294 1.5638556293326 1.30203639469182 1.02727621518489 0.80843537…
5.93528724048627 5.9386832179939 5.98575267085097 5.93920804498474 5.97960402249237 5.98666341911852 5.98706945285707 5.97787146410326 6.08049528547101 6.10241608996949 5.97708925173245 6.11377246972635 6.0422281574466 6.17274324179299 5.97626744161089 5.92774261462004 5.8977822123708 5.98494060337386 5.96273287197559 0.816974836613077 1.50815536807668 1.28806233196294 1.01260638916446 0.79049251…
5.98655860373428 5.99947205544689 6.01277497445277 5.95883555825395 6.00081824859647 6.00781824859647 6.0306278423642 6.02559322304924 6.15139416198823 6.17636819750201 6.0206278423642 6.17348936510437 6.15999603986621 6.26919510092722 6.02755860373428 5.94088748722639 5.898 5.98202596448622 5.98977497445277 0.810624611969347 1.53276532064592 1.2998149303791 1.01887270503374 0.798457299438588 0.7…
6.02299782149578 6.05999636915964 6.05299757943976 5.99499782149578 6.0179989712619 6.03099860817786 6.07799715584172 6.08199661121567 6.2029969137857 6.24999558247756 6.0539980030378 6.21699739789774 6.28299261729127 6.42199080187109 6.0619979425238 5.95999885023389 5.90399963691596 5.98499981845798 6.04299679275768 0.811499943721974 1.55551863661945 1.29440033403731 1.02364971437389 0.801749805…
6.06814047380852 6.09238338338437 6.08930864197642 6.02443943944034 6.04743943944034 6.05455155155227 6.1211778445125 6.12812178845653 6.27071071071278 6.30887887888067 6.09914047380852 6.25232732732841 6.37720620620908 6.52601935268919 6.10714047380852 5.97962629296023 5.90498131464801 5.985 6.08519652986448 0.803767240573671 1.54996575909226 1.28788407073721 1.01211955288587 0.792672839505896 0…
6.10869260245045 6.14856964343063 6.13961575306306 6.06469260245045 6.06883861628649 6.08179250665405 6.16764649281802 6.17166954763423 6.32856195849189 6.37251584885946 6.14266954763423 6.30856964343063 6.45441594465586 6.58356964343063 6.15066954763423 6.00877713677658 5.91492315061261 5.98896926024505 6.12569260245045 0.796644025119333 1.53981777158004 1.281151181692 0.99762058626845 0.7785678…
6.15799185446236 6.17899501293614 6.17899351681698 6.10499335058152 6.10899335058152 6.11599434799429 6.2179916882269 6.2219916882269 6.38299102328506 6.42599118952052 6.18899235316875 6.35199285187514 6.49099401552337 6.63199202069783 6.19699235316875 6.04199451422976 5.92499833764538 5.989 6.17499185446236 0.789721142037624 1.53268117362236 1.27272139305317 0.995050408939236 0.77584043553691 0.…
NaN 6.21331189858579 6.23684005761605 6.1540169979797 6.15703665802011 6.15423325842417 6.25623325842417 6.27689903773727 6.43789903773727 6.46913495822214 6.2380169979797 6.40395801785848 6.52923325842417 6.65160679919188 6.24307597810092 6.08807597810092 5.93186237971716 5.99194101987878 6.22009563814133 NaN 1.47745745007607 1.25041726591924 0.975776516394381 0.755948902219837 0.746947376549521…
6.25759132268978 6.28147565930009 6.28166072072359 6.20461445536772 6.18082264946915 6.19171469697211 6.30462987715301 6.29883807125444 6.46182264946915 6.50274554054269 6.28861445536772 6.44766843161624 6.55282264946915 6.68176867322063 6.29758361179713 6.12472240786476 5.95184578214709 6.00192289107354 6.27160674447507 0.785956904342929 1.53003284070787 1.26372312702793 0.983139777928437 0.7655…
6.30698622796838 6.33198594690651 6.33198594690651 6.2579851037209 6.23698426053529 6.23798707115399 6.3479879143396 6.35298482265903 6.4919915681439 6.5329915681439 6.3419851037209 6.5009851037209 6.56599634619569 6.68499915681439 6.34698622796838 6.20897639080293 5.98798988177268 6.01499634619569 6.31398819540146 0.790798712736636 1.53316923551171 1.27002825741641 0.98780870430478 0.76765941539…
6.3630261066049 6.37426530849142 6.38114570754816 6.31697484905779 6.30285524811453 6.29992359151068 6.40009445000105 6.39821405094431 6.51558993962312 6.55658993962312 6.39704319245394 6.5304874245289 6.57582914150963 6.68794874245289 6.4030261066049 6.29647935943572 6.04599193490683 6.17718083490893 6.36609445000105 0.800796236915296 1.53879226894351 1.27505269131142 0.991181395537804 0.7696749…
6.4036083991634 6.42054965903791 6.42556923907974 6.37642238876601 6.36539301870327 6.36239301870327 6.43169650935164 6.41286293970719 6.52590209979085 6.55997062993726 6.4376083991634 6.54684335966536 6.57996083991634 6.688 6.4436083991634 6.38315805820131 6.1192853284732 6.24733427857778 6.40363776922614 0.806039875092915 1.5481979738034 1.27876416852345 1.00243927486345 0.779760631287713 0.741…
6.45299970311757 6.44999982429407 6.48999961223519 6.44299960011754 6.43499958194107 6.44599949711751 6.48799966070579 6.46599967888227 6.54699987276467 6.57399991517645 6.49099967888227 6.5629999030588 6.58599996364705 6.69099998182352 6.48399975764699 6.47399945470574 6.20199950317634 6.33099949711751 6.45999966070579 0.804220011330003 1.53253009548708 1.28581995746705 1.00070001120883 0.776670…
6.48239144645083 NaN 6.53212773991286 6.49884374825658 6.52317433935249 6.52045833100877 6.51053344227897 6.47971600834372 6.55973629346203 6.57791885952678 6.51647258692405 6.58553344227897 6.58991885952678 6.691 6.52318859526777 6.55139747565385 6.28037719053555 6.40839747565385 NaN 0.797313010084055 NaN 1.2797457677335 1.01065390319801 0.786770860430269 0.764876271486934 1.28778781258717 1.046…
6.53261088212962 6.55876652927777 6.56375874692036 6.5525875350574 6.59743188790924 6.60435406433517 6.55366535863147 6.5057976587074 6.57389104699629 6.58692995878333 6.57355640562777 6.59989104699629 6.59297665292778 6.691 6.56368870570369 6.6184863644111 6.3732840231185 6.37626460015186 6.54161866448703 0.828216490036716 1.57236791627282 1.29739061797883 1.03002964485488 0.806933496792533 0.78…
6.56300038028306 6.58200049525236 6.60700044218961 6.60900043334581 6.67400066328441 6.68300073403474 6.58700029184514 6.53300020340722 6.5830001149693 6.59400005306275 6.60300038912685 6.60900012381309 6.59300002653138 6.691 6.59100040681444 6.66600068097199 6.47000116738056 6.52100108778643 6.56900046872098 0.835530022728546 1.57288004572241 1.31233002971514 1.04264015618137 0.825320213223828 0…
6.60525405365166 6.63702853498821 6.65613262052519 6.65714996811469 6.74769893078778 6.76456015007181 6.61942752954663 6.55560100544159 6.59577448133655 6.59989591446302 6.64623670606217 6.62275713374705 6.59594795723151 6.691 6.63620201088317 6.74166423560879 6.5997101181865 6.64186624649197 6.6210805777567 0.838055416694995 1.5779603129623 1.31563171209929 1.0599936415695 0.849011749617246 0.82…
6.64171085125775 6.66478313844331 6.69568675552923 6.70759840452465 6.82438957487747 6.84734138342043 6.65670281934824 6.58873494698627 6.59897590427148 6.60198393618099 6.68171888316726 6.63589558517641 6.61187148944789 6.70091968090493 6.67171888316726 6.79259840452465 6.70516468141128 6.77692372412607 6.64779117035282 0.83813967872362 1.5782483936181 1.3138746983944 1.07514976231468 0.87387209…
6.68201199590728 6.7170116960096 6.74201469498642 6.76401379529337 6.89702069294006 6.93002249232615 6.68601319549801 6.60800899693046 6.60800269907914 6.61100269907914 6.72501109621423 6.64601349539569 6.60900089969305 6.70399910030695 6.70801379529337 6.84301469498642 6.83603478813111 6.92804198567547 6.70101289560032 0.833940874113538 1.57624278587306 1.31235354920086 1.07778075574216 0.885896…
6.72121430727675 6.75523394959483 6.79003752641402 6.80909645336827 6.9646446800524 7.00352682614391 6.72913573800443 6.63741073045757 6.61682321913727 6.61982321913727 6.761273234231 6.69011609568635 6.61194107304576 6.70105892695424 6.75309645336827 6.89103752641402 6.94972149110258 7.06525007546864 6.74315538032251 0.80411771573921 1.51998746905786 1.29127250626193 1.08025050135844 0.905663814…
6.76764724347965 6.7956932551997 6.81779294725979 6.85564724347965 7.02752454555953 7.0695015396995 6.76274693553975 6.66677761001978 6.63287730207988 6.63587730207988 6.81062423761963 6.69199233137999 6.612 6.701 6.79667024933967 6.94757055727957 7.0432944869593 7.16127914971928 6.7698006158798 0.818702670113883 1.56235388438507 1.29811386570154 1.07893058269561 0.921292286682883 0.8823849857981…
6.80692845267443 6.82494679814252 6.8699046035659 6.90191561084676 7.08689176173823 7.13587891991057 6.80891561084676 6.69993945995528 6.65595780542338 6.65596330906381 6.84693395631485 6.70896881270424 6.61599266181276 6.701 6.83992111448719 6.9789431290489 7.11886240898928 7.25782388350628 6.82290276901909 0.80985647423035 1.55763928280686 1.29514555867683 1.07689372413002 0.933078554147796 0.8…
6.85613671480184 6.86430937184148 6.91815398050581 6.9472057776177 7.13908491768995 7.19103312057807 6.85518851191373 6.74225757472959 6.68548202888111 6.68548202888111 6.89613671480184 6.7542057776177 6.62189640577622 6.701 6.88225757472959 7.03108491768996 7.1642057776177 7.28748202888111 6.85543023176922 0.792936970108165 1.53181357004311 1.27936711454861 1.07043343567504 0.934063079610116 0.8…
6.90562931435135 6.91660661931164 6.94877304960287 6.98968226944401 7.18168226944401 7.22475035456315 6.89172765952344 6.78964444437783 6.73264444437782 6.72569739947049 6.94860661931164 6.78775035456315 6.63589408981467 6.70794704490734 6.9355990542984 7.08162174933811 7.2017200945102 7.32075035456315 6.90760661931164 0.795597456260552 1.54553197161096 1.28052903073081 1.06713428369249 0.9348838…
6.95801078194069 6.96000367044789 6.99801261716464 7.04200619388082 7.22800458805987 7.26100435865687 6.94500917611974 6.83901215835865 6.78901307597062 6.77901307597062 7.00200894671674 6.85401812283648 6.65800986432872 6.71400321164191 6.98501078194069 7.1150105525377 7.21900137641796 7.34100160582095 6.94401192895566 0.79637826571337 1.54788241593704 1.28098814871784 1.06011977289104 0.9201475…
7.00408745155963 6.97568934521179 7.05193212416553 7.06847577004489 7.24761168151474 7.279631097439 6.98422336302947 6.89097095601405 6.844893292317 6.834893292317 7.04024277895374 6.93146614198321 6.70016511525668 6.72772817706032 7.03108745155963 7.16010686748389 7.22488350445442 7.34786408853016 6.99499037193832 0.78896678438743 1.51547189045614 1.2730766865088 1.05914922176502 0.9096871679118…
7.05958197411855 7.04745276611883 7.08574918447113 7.12358197411855 7.27082518917685 7.31572638305941 7.04057437364798 6.95849076847169 6.92142236423654 6.90844516564826 7.10252877082455 7.03124755341339 6.77939956282483 6.90663191529707 7.08459717505969 7.18779478729456 7.231946796706 7.348 7.0416503783537 0.806206839755581 1.55674895612305 1.28805409282378 1.0579093485788 0.879053030427732 0.83…
7.09901712552827 7.08402019934103 7.12601580817994 7.1540140517155 7.28000746497386 7.31300263469666 7.09101712552827 7.01502634696656 6.99503820310152 6.99104083779817 7.13901976022492 7.11703469017264 6.85603469017264 NaN 7.12801580817994 7.20101009967052 7.23500131734833 7.34399736530334 7.07202151668936 0.812222942077933 1.56303300355419 1.29200340314985 1.05791761120837 0.865323123441727 0.8…
7.13732926930017 7.12920888173867 7.16138086396939 7.18544965686168 7.29670763020777 7.31889681066157 7.12932926930017 7.07396810661565 7.0805037545927 7.08240056525426 7.18322607996174 7.19464134037728 6.93364134037728 NaN 7.16338086396939 7.22360444086933 7.23794840533078 7.33810318933844 7.12015728706945 0.818804771905415 1.56975236415418 1.29961671377119 1.05257355833351 0.849939324173314 0.8…
7.17667684429889 7.15875970473507 7.19770170242974 7.2187265605606 7.30295028373829 7.32296685582553 7.17661055594994 7.13053598155738 7.1633205444233 7.17722111189988 7.2167265605606 7.26145312112119 7.02326254211797 7.14826254211797 7.20664370012441 7.24680942099678 7.238 7.33502485813086 7.1537265605606 0.82507854366913 1.5755426038305 1.30437138703674 1.05397748807414 0.840218965995682 0.8021…
7.22000963113007 7.20200802594173 7.23400963113007 7.2420088285359 7.31300347790808 7.329 7.20601444669511 7.18701337656954 7.24702140251127 7.26102300769961 7.26000695581616 7.3270173895404 7.11302996351577 7.1430379894575 7.24701230644398 7.25700454803364 7.24500080259417 7.33499892987444 7.19301043372424 0.831648635589907 1.58135043842809 1.30764958265103 1.0516364418325 0.832855427888531 0.78…
7.25528849585728 7.23140707988107 7.26928849585728 7.27434778786917 7.32574306794846 7.329 7.25893274378592 7.23601179980178 7.32541887968284 7.34530029565906 7.28548613589692 7.39071533974231 7.22278643155598 7.28219351143705 7.29209085581764 7.2736640119326 7.24794070798811 7.33107905601586 7.23122920384539 0.826650796420219 1.54632636550169 1.30612083184618 1.03860286125273 0.816107766827752 0…
7.29469665310795 7.27069665310795 7.29976665623689 7.29385221561669 7.33592221874563 7.34289110624388 7.29274332186058 7.26974332186058 7.40240886246678 7.43332330308697 7.33461887185358 7.45450997809746 7.34902773432037 7.41795773119143 7.32276665623689 7.28689888436932 7.25494555312194 7.32802333437631 7.26474332186058 0.832374342403684 1.57412653445619 1.31340267521553 1.03976879949937 0.81603…
7.32800672009337 7.31700655209104 7.3430048720677 7.32100453606303 7.36200352804902 7.36600403205602 7.33600571207937 7.32300688809571 7.47000974413539 7.51101344018675 7.36500705609804 7.50500873612139 7.47202049628479 7.56202604036182 7.36800604808404 7.30000218403035 7.25800067200934 7.328000504007 7.30800621608637 0.83412883910387 1.58539971439603 1.31536932295059 1.03706940527174 0.812389462…
7.36730551175498 7.3553228739611 7.37149649602236 7.34753122043461 7.38263539367136 7.38958330705299 7.36940968499173 7.36328814954885 7.52699299204472 7.58961102350995 7.40627078734273 7.55609716528147 7.59188181085268 7.71430885805053 7.40337496057948 7.31277429132037 7.2619305511755 7.33094791338162 7.34435759837335 0.827339972844328 1.58372951575041 1.31140996969069 1.03359146220968 0.8092455…
7.40668897674831 7.40560125224142 7.42358530233108 7.39065707692762 7.40581657603105 7.41678467621037 7.42257732737591 7.41360125224142 NaN NaN 7.44668100179314 7.60560922719659 7.6951865545725 7.82810680502079 7.44665707692762 7.33581657603105 7.28481657603106 7.33496810017931 7.39261720215177 0.820097260178132 1.57801569649313 1.30318555413151 1.03130786389958 0.807364673917516 0.77319524930185…
7.44699371131932 7.43499544070651 7.45999434018739 7.42699434018739 7.43699512627248 7.44399575514054 7.44999575514054 7.44399528348949 NaN NaN 7.48299434018739 7.63599528348949 7.7789869509876 7.91398663655356 7.48399418297037 7.34599842782983 7.30499685565966 7.43098490716638 7.42999418297037 0.811211388226259 1.57447055025956 1.29839074363649 1.02758058327513 0.804520444924158 0.76183178126880…
7.49896674002143 7.47225917209084 7.50902522643532 7.47014219926308 7.46935664944731 7.47341513586119 7.50588875813626 7.49302522643532 NaN NaN 7.53202522643532 7.69090825360755 7.81429816303343 7.95616169473437 7.53596674002143 7.38718119020566 7.31382454075836 7.35746216034703 7.47510320832049 0.797237810465935 1.53341627538307 1.28990863582669 1.01009760425317 0.78952808575608 0.75808447270034…
7.54266732269581 7.52459769256237 7.54572147946626 7.51962090260685 7.51663637596984 7.51369053274029 7.52982205632567 7.52079110959969 NaN NaN 7.58162090260685 7.74161316592536 7.85072147946626 7.98279884628119 7.57272147946626 7.42769053274029 7.31796905327403 7.36294584322955 7.50874468951074 0.802258686120828 1.56404482456349 1.28707081167322 1.01329238004707 0.793486809636396 0.7502703461156…
7.59602367577424 7.55102727860945 7.60202213170201 7.56303036675392 7.56703088144466 7.56103088144466 7.5730185288668 7.56001698479456 NaN NaN 7.63502521984648 7.78102058762977 7.88100514690744 7.99900154407223 7.62602058762978 7.47102727860945 7.3210138966501 7.37299794123702 7.55901749948531 0.799901528631511 1.56220086982736 1.28287139481192 1.015156886121 0.797167441987 0.751150880121173 1.27…
7.6411203886174 7.60298653471135 7.64417775457713 7.62087180279188 7.6258526808053 7.6198526808053 7.60831160848318 7.59236897444292 7.77154107232212 7.8382924864966 7.68306302265766 7.82023512053687 7.89080878013422 8.00194263404027 7.66523512053687 7.52298653471135 7.34748370636239 7.36907648794631 7.59234985245634 0.802813207699862 1.56385768384268 1.28552817941637 1.0092256880188 0.7922950362…
7.68167101816118 7.637720365437 7.70053942542565 7.67853120087968 7.69642428178206 7.68943250632803 7.65561344633938 7.62870391634506 7.78786840726447 7.84495065272418 7.72367101816118 7.86364634452326 7.89695065272418 8.002 7.70864634452326 7.60334203632235 7.38568746725312 7.5108238899262 7.64159699724744 0.805746148816685 1.56667688902582 1.28917022714359 1.01478295559705 0.795780309389046 0.7…
7.72900595238095 7.67100686813187 7.74401121794872 7.73801442307692 7.7760173992674 7.7730190018315 7.69600595238095 7.66600457875458 7.79800091575092 7.8219983974359 7.77000755494505 7.87700297619048 7.90000091575092 7.99299908424908 7.75300595238095 7.71701510989011 7.46601373626374 7.58901350732601 7.67900984432234 0.808900622710623 1.56207021062271 1.29616185897436 1.01271213598901 0.79269243…
7.75444347781925 7.70035785902222 7.79195116973629 7.79965150394665 7.85037324285628 7.85422340996147 7.72144347781925 7.68557190601481 7.80191438120296 7.81514983289482 7.80229364492444 7.88972173890963 7.90391438120296 7.98908561879704 7.77844347781925 7.78158728984888 7.52471571804443 7.64673712274369 7.72107959793184 0.811561779218014 1.56297030767668 1.30410619384201 1.02184029415591 0.80310…
7.78773580347632 7.75555967246053 7.84061571414737 7.85952764863948 7.93135952357895 7.93436752953421 7.73489592258158 7.69889592258158 7.79803202382105 7.80210407741842 7.84168776774474 7.90289592258158 7.90697598213421 7.989 7.79883988089474 7.84549562481842 NaN 7.58947235136053 7.75473580347632 0.816441091057421 1.58378219517768 1.30329792589571 1.03001563211968 0.81505536960879 0.791163768417…
7.82099720618027 7.78299771414749 7.87699695219666 7.92199475100535 8.01699280379766 8.03099187252442 7.75099864542074 7.71199889940435 7.78800084661204 7.78500143924047 7.87499720618027 7.91599889940435 7.90999974601639 7.989 7.82799754482508 7.88899635956823 7.67599322710368 7.79398264445318 7.79099695219666 0.821839546215947 1.58633979765972 1.30523983491065 1.03251979342666 0.820869515737913 …
7.84654741507306 7.82426890127186 7.91826890127186 7.98292075902036 8.07988594479521 8.09683372345749 7.78735593683473 7.72477370753653 7.77522629246347 7.76829592091377 7.90349519373533 7.92189555732455 7.91 7.9929303715497 7.85354741507306 7.94697298035809 7.76050298831857 7.87555520965629 7.82047778662276 0.826851223725869 1.59034897898069 1.31148929076402 1.05716342961662 0.846977493018888 0.…
7.88667894457331 7.85079131397265 7.95768697095898 8.04550236408863 8.16531775721829 8.18132578360396 7.82371105011598 7.73491973614333 7.76111236939934 7.74716855409901 7.94566289180198 7.93489565698633 7.91 7.97911236939934 7.88673512927298 7.99363078625931 7.84135788914663 7.86807223747101 7.85274315565865 0.828021251239623 1.59294953271655 1.31282012754563 1.06966239915029 0.870136356295935 0…
7.91301355713933 7.88400934975126 NaN 8.10402617930353 8.24402851674135 8.25702991920404 7.84401355713933 7.74201682955227 7.75399532512437 7.73999813004975 NaN 7.95500327241294 7.91200186995025 7.9790126221642 7.91401215467664 NaN 7.92704487880605 7.97304441131849 7.88301355713933 0.826258186148255 1.59157946706418 NaN 1.07896597449106 0.891877292805984 0.864569588169918 1.32262127624105 1.04392…
