# Supplementary material for: Quantifying Spatiotemporal Gait Parameters with HoloLens in Healthy Adults and People with Parkinson’s Disease: Test-Retest Reliability, Concurrent Validity, and Face Validity
Source: Sensors (Basel). 2020 Jun 5;20(11):3216. doi: 10.3390/s20113216 (PMC7313704; doi:10.3390/s20113216)
Supplement: Supplementary file 1 [file sensors-20-03216-s001.zip › Data/HYA_02_FWS1.csv]

IWW_x_SpineBase IWW_x_AnkleLeft IWW_x_AnkleRight IWW_x_SpineShoulder IWW_y_SpineBase IWW_y_AnkleLeft IWW_y_AnkleRight IWW_y_SpineShoulder IWW_z_SpineBase IWW_z_AnkleLeft IWW_z_AnkleRight IWW_z_SpineShoulder HoloLens_x_position HoloLens_y_position HoloLens_z_position
-0.258 -0.303002830692973 -0.310997169307027 -0.283 0.830990325529692 0.121933013533871 0.115075930301779 1.36738062275245 1.416 1.31199575396054 1.45100424603946 1.394 -0.287094644565308 0.052 1.41854805760061
-0.258 -0.303 -0.311 -0.282974628964085 0.831118731448204 0.123649069728683 0.114090296828732 1.36716983085976 1.416 1.312 1.451 1.39399154298803 -0.287049886780574 0.053 1.41856948274467
-0.258 -0.303 -0.311 -0.280033400589377 0.830971670029469 0.123541224688277 0.116443279528498 1.3671502226706 1.416 1.312 1.451 1.39301113352979 -0.285930942162479 0.053 1.419105111346
-0.258 -0.300010170291137 -0.311 -0.28 0.830940101702911 0.122423796908691 0.11604145774173 1.36649223746405 1.416 1.31100339009705 1.451 1.393 -0.285819047700675 0.053 1.41915867420613
-0.25690554793931 -0.30144068004408 -0.309352273656049 -0.278561113571509 0.82835302039154 0.125465604072961 0.115330123701523 1.3628790577502 1.41565214388912 1.30946730204746 1.45046839848924 1.39223089841889 -0.284543450836042 0.053 1.41976929081165
-0.255236161004349 -0.304997021547316 -0.307535208655139 -0.275827774986311 0.824724892954251 0.13000248342594 0.115387968794375 1.35818055146247 1.41587925972342 1.30844401060099 1.44985560936145 1.39089636842211 -0.284524958547115 0.053 1.41976277139734
-0.25399979729464 -0.304998986473199 -0.308000608116081 -0.274 0.822920293922772 0.131159156745702 0.116130188515985 1.35542020473241 1.41800060811608 1.30900040541072 1.45000020270536 1.39 -0.283600344100965 0.053 1.4194368006821
-0.252974631727173 -0.3 -0.311 -0.274 0.824382768697323 0.126985962889035 0.117057885977264 1.35644944900917 1.42098308781812 1.311 1.451 1.39 -0.283563359523111 0.053 1.41942376185348
-0.250029626750024 -0.3 -0.311 -0.274 0.825865087869154 0.125356393468347 0.116812468895835 1.35870728615831 1.41901975116668 1.311 1.451 1.39 -0.282650717951582 0.053 1.41912280284147
-0.25 -0.3 -0.311 -0.276988759770667 0.826378126628444 0.127232881188089 0.1163616860344 1.36029411761332 1.419 1.311 1.451 1.39099625325689 -0.282324747236332 0.053 1.42004741728762
-0.247884670886035 -0.299806256841782 -0.311630960357064 -0.277248678932559 0.825284435644303 0.125351214016885 0.115846905019203 1.36206163205285 1.41954333253197 1.31504095864924 1.45121039006899 1.39181702963024 -0.282324747236332 0.053 1.42004741728762
-0.244952324965198 -0.299605173937583 -0.311960893405613 -0.275050571169785 0.823793397700773 0.121849069462092 0.115611219651206 1.36380904556254 1.42005261997851 1.32004582561651 1.45132034013082 1.39235820197699 -0.281391166831914 0.053 1.41971828564422
-0.245 -0.298998309475451 -0.311 -0.273 0.82364966189509 0.121794450853168 0.116159721063449 1.36488988166328 1.421 1.32100380368024 1.451 1.393 -0.281333276053314 0.053 1.41969787638219
-0.247969716097634 -0.298 -0.307969716097634 -0.273010094634122 0.82529413879999 0.126831703463362 0.117085356468304 1.36507191798048 1.42198990536588 1.317 1.44998990536588 1.39296971609763 -0.280527201920755 0.053 1.41941369678427
-0.245033806993291 -0.298 -0.305033806993291 -0.273988731002236 0.825695379710917 0.128935771654808 0.116635183738971 1.36525785889042 1.42101126899776 1.317 1.44901126899776 1.39003380699329 -0.279505905994826 0.0520111111111135 1.41905364123372
-0.245 -0.298996778194579 -0.307990334583737 -0.274 0.826447583645934 0.12959793804453 0.11840426518635 1.36505067657914 1.421 1.31400966541626 1.44999677819458 1.39 -0.278498428482579 0.052 1.41869845733341
-0.245 -0.299 -0.307969819592514 -0.274 0.827083923452973 0.125947525431572 0.118602454898128 1.36502402405433 1.421 1.314 1.44998993986417 1.39 -0.277590160899576 0.052 1.4183782496675
-0.245 -0.299 -0.305035409526224 -0.274 0.827465396761591 0.124734635937506 0.117868852381556 1.36541527872984 1.421 1.314 1.44901180317541 1.39 -0.275693405360489 0.052 1.41768935615226
-0.245 -0.299 -0.305 -0.271004048447943 0.82766973010347 0.123871147060251 0.116322078203278 1.36494064775167 1.421 1.314 1.449 1.38900134948265 -0.274213668845607 0.052 1.4161578447292
-0.245 -0.298974426898549 -0.305025573101451 -0.271 0.828052898284831 0.124069700461445 0.117055055867053 1.36538025573101 1.421 1.31411081677295 1.44900852436715 1.389 -0.271151335197912 0.052 1.41504793097195
-0.245 -0.296034314056929 -0.307965685943071 -0.271 0.828386111073548 0.114837746138756 0.116486634051006 1.36540965685943 1.421 1.32685130575331 1.44998856198102 1.389 -0.268441142666771 0.052 1.41407103805862
-0.242012324592959 -0.297991783604694 -0.308 -0.268012324592959 0.828768438884892 0.126830085398516 0.117067576163385 1.36519090380348 1.42000410819765 1.31704108197653 1.45 1.38700821639531 -0.264976534478014 0.0519696969696911 1.41174643153805
-0.241991592331783 -0.299 -0.30802522300465 -0.2679495539907 0.828681008920186 0.127167487949891 0.117171225273988 1.36551705731612 1.41995796165892 1.314 1.45000840766822 1.38698318466357 -0.26186588595121 0.0509298245613884 1.40848177769298
-0.24101350156493 -0.299 -0.310959495305209 -0.262081009389582 0.828798379812208 0.129201916744945 0.10917044280113 1.36517472554773 1.41506750782465 1.314 1.45098649843507 1.38502700312986 -0.259431713537497 0.0491754385964812 1.40483328583032
-0.238001778510125 -0.299 -0.306002964183542 -0.259001778510125 0.829779419020026 0.129210011856734 0.115596122847927 1.3652599466447 1.41400059283671 1.314 1.45299881432658 1.38300118567342 -0.255137742879865 0.049 1.40091977252613
-0.232974551946073 -0.299008482684642 -0.306 -0.255974551946072 0.82938356272755 0.130262817137631 0.116131885326378 1.36448754002145 1.40798303463071 1.31397455194607 1.453 1.38198303463071 -0.250418194975173 0.0490104166666687 1.39604179538614
-0.230033600371691 -0.299988799876103 -0.306 -0.253033600371691 0.829795295947963 0.122498704981265 0.118661103680345 1.36420324803593 1.40602240024779 1.31103360037169 1.453 1.38002240024779 -0.24448881667187 0.0500490196078536 1.39069961216492
-0.224011449167815 -0.297005724583908 -0.306 -0.249007632778543 0.830887920067847 0.125334408989717 0.118670038163893 1.36440959927913 1.40400381638927 1.30900381638927 1.453 1.37500954097318 -0.236744964299934 0.0510285714285766 1.38589224736598
-0.216918885556842 -0.297 -0.301969582083816 -0.239908746251447 0.829470773232091 0.123647503085992 0.113661216716647 1.36383596984621 1.397 1.309 1.45497972138921 1.37094930347303 -0.226599916145918 0.0519809523809489 1.38029596639001
-0.209093837970533 -0.297 -0.29903518923895 -0.231105567716849 0.828580674069148 0.124371319987726 0.113778592430442 1.36151779949877 1.397 1.309 1.45302345949263 1.36605864873158 -0.215843000597065 0.0500784313725658 1.37544450300193
-0.199997818433029 -0.294 -0.285993891612481 -0.219995636866058 0.828189179730819 0.122571086420352 0.106337971142717 1.36071880013817 1.39299869105982 1.308 1.45099869105982 1.36099956368661 -0.201950897912059 0.0434324324323208 1.37067723713646
-0.194828135441355 -0.293959561280319 -0.271646161202789 -0.209828135441355 0.82627956986344 0.125049283739284 0.101748939433935 1.35794128850903 1.38995956128032 1.30801010967992 1.44790901288072 1.35995956128032 -0.188607130988318 0.0371261261259789 1.36788341869213
-0.178171364855528 -0.290040321142477 -0.237352809996674 -0.193171364855528 0.823330341659714 0.124010685102756 0.10746123193484 1.35515862801116 1.38604032114248 1.30898991971438 1.43909072257057 1.35604032114248 -0.168679478110066 0.0368039215685907 1.36650966728528
-0.168040032605742 -0.29 -0.190188153246989 -0.183040032605742 0.822772121728104 0.124119519608731 0.129481728104338 1.35255036844489 1.38500400326057 1.309 1.43202802282402 1.35500400326057 -0.148164045792775 0.033 1.36558413879392
-0.154882318185807 -0.290016811687742 -0.150436808460646 -0.156873912341936 0.822649744870477 0.124606049253381 0.110522179610994 1.35132361451286 1.38198318831226 1.30897478246839 1.42891594156129 1.35 -0.125395751841347 0.0329191919191763 1.36612551450056
-0.141187239120763 -0.291973251554177 -0.0848960729350782 -0.142200613343674 0.821456316551952 0.124146285884768 0.108448353352573 1.35174424908415 1.38002674844582 1.30604012266873 1.41913374222912 1.35 -0.100669554235495 0.0307979797979353 1.36608373931005
-0.118040363863806 -0.289005264851801 -0.0131246014926189 -0.118042118814406 0.817367160198449 0.124918631138532 0.12315409692914 1.34790675655981 1.3760070198024 1.3050017549506 1.4160052648518 1.3490017549506 -0.0734380834510318 0.0265757575756757 1.36719370365763
-0.0998424851791393 -0.285956245883094 0.0646825642237299 -0.0927987310622335 0.813909921228914 0.135892233678437 0.138721168255434 1.34610655653049 1.37498249835324 1.30400875082338 1.40897374752986 1.34896499670648 -0.0451711461299737 0.0193823529410443 1.36813486818516
-0.0821719869589027 -0.281047774155251 0.141254723178088 -0.0702197611141534 0.80941376112621 0.146239292080731 0.145583211730959 1.33898927252511 1.3730191096621 1.30499044516895 1.40602866449315 1.3450382193242 -0.0148346185360118 0.0104270833332194 1.37105120173638
-0.0471034983749562 -0.275017742578564 0.217775260671524 -0.042082798699965 0.799838269841845 0.152970335308758 0.133785189447485 1.3302955788841 1.37100591419285 1.30200887128928 1.40699704290357 1.35098225742144 0.0195296877721898 -0.0011470588237442 1.37450447511647
-0.0104878171314522 -0.27071760896008 0.278619938684448 -0.00342880823156048 0.793302124805737 0.154227165950375 0.127950203005739 1.32575864690003 1.36891187001122 1.30240269380028 1.40622622637622 1.35474783890879 0.0542190860249274 -0.0139074074072371 1.37891140433418
0.0217770111265974 -0.266625011255588 0.319823585186987 0.0379001644088275 0.787700888168284 0.153438729567401 0.129778888685009 1.32214006659276 1.36797685221514 1.30518458331492 1.40369744354275 1.35510823959768 0.0873966302150362 -0.0268703703703442 1.38390504354769
0.0490089203499079 -0.259996834714549 0.342002589779006 0.0710080570902394 0.777306788674033 0.155630575506446 0.132319735267035 1.31395724044659 1.37000115101289 1.30599971224678 1.40099942449355 1.35600143876611 0.131460796100676 -0.037228571428567 1.38898635756103
0.0805701816582264 -0.248874366753272 0.351125633246728 0.0995218611787157 0.766256015132046 0.157491996710517 0.131408794327271 1.30444837581777 1.3739806718082 1.30504832047951 1.3989806718082 1.36107731276722 0.174038318751943 -0.0387171717171172 1.39448302312985
0.138439019486988 -0.236123605875748 0.363876394124252 0.15248656020843 0.777015695657157 0.143485776300437 0.132301347588698 1.31240288894982 1.37201901628858 1.30995245927856 1.39701901628858 1.36892393484569 0.220801306534786 -0.0341619047620164 1.40267962180111
0.178928151534944 -0.214039516655781 0.370987426518615 0.185940725016329 0.777998419333769 0.15673591280209 0.13207043109079 1.31118233507511 1.37100179621163 1.30301257348138 1.397 1.37199461136512 0.267591926141919 -0.0231935483869312 1.41156146760537
0.236413778001366 -0.146524155298429 0.385041377800137 0.247362055751195 0.786594719950879 0.18016758775486 0.121750585455568 1.32556299660581 1.377 1.301 1.39501034445003 1.38297931109993 0.321708962025195 0.00261904761938419 1.42148440198094
0.275515838290116 -0.101556785966366 0.388951583829012 0.281576358503852 0.797435766165935 0.176159626575263 0.123695912954933 1.3343511846557 1.377 1.301 1.39598789595725 1.38102420808549 0.368314681345627 0.0182857142857737 1.42807786996059
0.319995456202163 -0.0320071255011542 0.392999586927469 0.334994526788969 0.807298995201069 0.212906199732718 0.127909567306524 1.34806859452071 1.37799989673187 1.29400072287693 1.39799979346373 1.38599948365934 0.411157241917538 0.0239999999999091 1.43216066296501
0.366303612088414 0.0447051638154597 0.393031408147077 0.366481591588519 0.804522643594796 0.220174540017138 0.129825653466474 1.34187158969717 1.39202093876472 1.28997982119234 1.39798953061764 1.39201046938236 0.454046214286094 0.0213809523809276 1.43193530042196
0.394729048738295 0.132271234537484 0.395971970559134 0.411570215240055 0.818813776917391 0.199779300655588 0.130354954700644 1.35980902041072 1.39398131370609 1.29 1.39700934314696 1.39299065685304 0.490827327991167 0.0254629629630565 1.43001185604601
0.442906698629682 0.24478229680259 0.396 0.444935855307906 0.828162058923999 0.175946106427166 0.12943180771405 1.36497028110726 1.39699416866436 1.2919961124429 1.397 1.393 0.528835819378187 0.0347222222221661 1.4264298765725
0.472408275451328 0.382545957081688 0.40024524012655 0.493357241019912 0.831271633101805 0.144649033452032 0.120532758607854 1.36712683586525 1.39891834490973 1.29531366979969 1.37949986257212 1.39598979311372 0.575004186798613 0.0427171717171171 1.42180083744301
0.511533857812362 0.530888183765247 0.396212055743715 0.527592125585817 0.831428135431249 0.121882113951915 0.0972334656542967 1.36682361260195 1.39109322843753 1.29620322475641 1.3716194693781 1.39501165355469 0.618393077487569 0.0382156862746095 1.41710617662029
0.548016593134878 0.672058748666731 0.393028986424544 0.585019732376612 0.831553506254242 0.130861471686221 0.0802577894140419 1.35787013381169 1.37799551536895 1.28999596383206 1.37505059607149 1.39499730922137 0.662166461679413 0.0279696969694982 1.41111105462887
0.585560697257175 0.804508785346581 0.40736700184106 0.627650667109618 0.816981827007516 0.156057493131324 0.0974791037151886 1.34895140716633 1.36804077798234 1.28112233394702 1.38101019449559 1.39338770991614 0.708233539600288 0.0102156862748235 1.40555851788207
0.639494638967017 0.949640119402155 0.442669218232957 0.664669218232957 0.807538484122684 0.120225743493549 0.147412127567282 1.34001168444532 1.37196324647033 1.29288973941099 1.38199081161758 1.39098162323516 0.752348237844283 -0.0153020833335924 1.40054426438548
0.676934678379898 1.03085876406464 0.458971752812929 0.714911727540403 0.803357238341687 0.167745364365738 0.153220554846823 1.32982807819973 1.36900529634758 1.29699293820323 1.37800706179677 1.39000176544919 0.799953995951376 -0.0401470588234271 1.39713197769138
0.737552480058356 1.10133762670233 0.465347857814521 0.765583173394932 0.795766055548801 0.164088249764918 0.1628370932547 1.32338378186284 1.36701023111219 1.29207161778534 1.37598976888781 1.38891815110247 0.849849701996496 -0.0521333333333611 1.3940657387985
0.790375891395872 1.13361860029748 0.498607042730734 0.821341218695643 0.789652234792144 0.152447535044243 0.172120318691608 1.31992091378627 1.36798844243326 1.2989190970328 1.37501155756674 1.38109246053395 0.900257945398681 -0.0537708333332877 1.39050278748597
0.858027324938249 1.16000292767196 0.440027324938249 0.873026349047597 0.787603888924247 0.1375525237987 0.108071505750784 1.32242062457002 1.3739887772575 1.30200585534391 1.3840019517813 1.37599756027337 0.959048407741951 -0.0415806451609988 1.38775626994208
0.914572458397207 1.166 0.496499600055745 0.927562050062713 0.795709679848919 0.0812893595021601 0.13160991991331 1.32392242610815 1.3511977583554 1.314 1.38803122500348 1.37101040833449 1.01958140290986 -0.017388888888159 1.38906174483288
0.975543141376408 1.17099031936553 0.543551780925764 0.989557490959564 0.811956559952118 0.0992736614096436 0.128776986523428 1.3324110758899 1.3609467856346 1.29550645375631 1.39097198630786 1.35602437295471 1.07111435131868 0.0103235294120125 1.39234876207549
1.03547707389842 1.17250162791903 0.6150143123325 1.04848649217852 0.824496387479686 0.10205285784568 0.107079133484872 1.34556592137502 1.36099911562754 1.2945026249522 1.3845078309113 1.35699911562754 1.12696202886458 0.0364516129033186 1.39145994299822
1.07953668237101 1.17646543646298 0.725636143530597 1.09794958894658 0.828385649010437 0.109049405008106 0.0863343899025068 1.35789191326244 1.36306531698124 1.29450715556548 1.37157594000108 1.35552512191586 1.18368011593697 0.049803921568639 1.39324739222054
1.13551148796318 1.17699425351463 0.865415391171137 1.15003601440481 0.83425820015069 0.113414747696134 0.0743833417385232 1.36609469702484 1.37489157183295 1.29598276054389 1.35950574003661 1.35995900435234 1.23313575107237 0.0479215686274342 1.39859852095049
1.19006328219523 1.17851230899233 1.0243501719052 1.20155907057935 0.832286030849965 0.115597977428307 0.0790665749551119 1.37197252069745 1.37799972580438 1.29553204113156 1.3556266574773 1.35900160013577 1.28003220989224 0.047 1.40397737290751
1.2448255479202 1.18896976931481 1.19243860238387 1.25136975586959 0.836007857934868 0.107176099433644 0.108224675514464 1.37539758795939 1.38102604689797 1.32374837068208 1.36726811878257 1.36302055040975 1.33114553407089 0.0461176470586583 1.40880775864277
1.29759483402149 1.19345511830899 1.35402063200335 1.30259759200392 0.843108049124324 0.116195695593381 0.147306192116113 1.37592350521161 1.39143294489207 1.31407038015654 1.39781142603791 1.36895713524966 1.37899878305064 0.0368235294119142 1.41185468924469
1.33752366414371 1.19250989152738 1.48998281679575 1.34801675023204 0.829146385043342 0.117517225485886 0.137008877236813 1.3704621790623 1.38850802937388 1.31000718126283 1.42948141537315 1.37149780598371 1.42756006549331 0.0216060606057917 1.41666870154112
1.39226565779793 1.1969914593096 1.63500198839926 1.40673204103819 0.822787678489654 0.126080809183377 0.138084981577474 1.3559647246704 1.38398170972795 1.3080028468968 1.43601949916329 1.3734943062064 1.47782038044985 -0.00185294117614487 1.42239104908102
1.44275483740033 1.20196074566708 1.77080292425048 1.45356894497602 0.804429317374571 0.127768758240654 0.130821981887738 1.34586732862996 1.36701885866151 1.30651203707422 1.4429299190218 1.3779664965208 1.52827733086778 -0.0282626262628699 1.42641231880316
1.48714238027194 1.21902542105164 1.85553533280269 1.51058357758766 0.787780963952683 0.144600109617365 0.132454843593067 1.33358801080557 1.34802145456153 1.30299477700726 1.44999707437797 1.3800042477854 1.58191195638018 -0.0528235294115664 1.42888646717425
1.55883436009888 1.2329882680155 1.88641306913447 1.57280214104553 0.778195844458012 0.150492086855306 0.129945562252653 1.32272824505185 1.35882435563134 1.30002948229197 1.44851873306346 1.38253590439793 1.63961698382828 -0.066086021505394 1.42950507575528
1.62956376842447 1.25679358768001 1.91380177879455 1.6379970665356 0.773220224616304 0.142679980017678 0.121293178533212 1.32059909170977 1.35403115939825 1.29900939005789 1.4470109269086 1.39042961680422 1.70505291865593 -0.0661142857143615 1.43120342318225
1.68715169060773 1.31250613969488 1.92750386739129 1.6974995176675 0.781321722872928 0.17361413913616 0.122387057964448 1.3280311411195 1.35902333701657 1.296997661362 1.44900159765794 1.40049576340379 1.76907635381559 -0.0485161290319533 1.43095203758957
1.76376310865445 1.37860453284092 1.96363527562888 1.77388996930527 0.792292870816284 0.144695446924291 0.122400297704132 1.31887664746457 1.37080970902376 1.27712686065083 1.42192071209323 1.38101585758135 1.83898941568734 -0.0231481481473696 1.42955961335698
1.82563073889291 1.47641281430512 1.97195157231382 1.82867311311831 0.796624696533973 0.178316543183454 0.135072697305942 1.32553034983194 1.38590919808842 1.28196973269614 1.42796367923537 1.38398183961768 1.89884958590753 0.00446236559128744 1.42691831310403
1.8941041127468 1.59419457136288 1.972 1.8860955789151 0.812383331495882 0.15818420745907 0.135498156692352 1.34206916698601 1.39703072179414 1.29001024059805 1.428 1.38600853383171 1.95577253209365 -0.00257575757528988 1.42143569185205
1.95404236651856 1.70621032431337 1.972 1.94112086106622 0.8258153959067 0.131821201742739 0.134436954822294 1.35310370124596 1.41471741962843 1.29590580654281 1.428 1.39092150545234 2.00917993485978 0.018611111111083 1.41557549137946
2.00366449974692 1.87087710119378 1.97100684694394 1.9986097241954 0.834938582912855 0.111944131631792 0.124766552295101 1.36259577566584 1.42195207139242 1.30791783667272 1.42104792860758 1.39298630611212 2.0617732711705 0.0455050505051619 1.41089481795516
2.06311318597786 2.03336381207168 1.97652930776981 2.06011520715603 0.841437230985899 0.113912167492619 0.119514936387949 1.36299862076687 1.41398787293094 1.32697776704006 1.41626952295965 1.38700202117818 2.11935166858674 0.0546249999999254 1.40662507368938
2.1181112315847 2.21014324437939 1.98859011813415 2.11609536072014 0.840091743084446 0.119824457395355 0.121843581291821 1.35746935296747 1.40809522518735 1.31617457951015 1.41656100386504 1.38798412913544 2.17855095071214 0.0475585585582751 1.40119966917086
2.17068740844098 2.38496003192863 2.00461615962043 2.17862729467962 0.831571397265955 0.125864051970712 0.130230190252808 1.34724131603658 1.408 1.30705410238522 1.42133893146262 1.38601202275227 2.23177340654188 0.0331441441441725 1.39772018302369
2.2271137773771 2.52517879302116 2.02203431381214 2.23910474742654 0.818899502012221 0.15001217237336 0.143152466517002 1.33490460777902 1.40201625391101 1.30300722396045 1.43001986589124 1.38499458202966 2.29247863422663 0.00706060606023191 1.3934688701088
2.2889829329534 2.62240175178392 2.04069326549388 2.29606365256027 0.807753233507602 0.156631189969935 0.1553691696181 1.32109698353453 1.41085470470763 1.3069354243145 1.44082241686488 1.38204843176412 2.34769504775614 -0.0250588235290499 1.39202703568706
2.35855329858587 2.70149503318403 2.06782520379447 2.36555329858587 0.795508593553153 0.135399060092399 0.163856007394292 1.30839131260524 1.41199352606646 1.30998057819939 1.43901294786708 1.38299352606646 2.40263884709465 -0.0535882352942435 1.38835369812885
2.43112449343492 2.72310504133571 2.10207391797698 2.43211865780515 0.802237900794294 0.128577031933863 0.197950465229373 1.30503713892041 1.39498443832064 1.31600583562976 1.40700389041984 1.37299805479008 2.4603784713517 -0.0646999999999454 1.38584653565348
2.4939999656169 2.77615622098926 2.13940622958503 2.4920468422286 0.796127190841608 0.101825483378937 0.20323593460967 1.30864265427834 1.38712500429789 1.31895312338829 1.40896874892553 1.37201562553724 2.53057091607636 -0.0528703703703947 1.3847907670847
2.56358054224165 2.77998176270616 2.19614740933943 2.55760485863344 0.802560060326488 0.103298388922921 0.19718371559353 1.31755583523729 1.39992097172669 1.31701215819589 1.41681688123133 1.36603647458768 2.59353347194723 -0.0281818181824095 1.38714249299317
2.62510920258417 2.78600925445629 2.27511473692479 2.61911105347543 0.811359957794964 0.101343016952749 0.189269402235904 1.32814150735641 1.394 1.32000185089126 1.41978290667364 1.36799814910874 2.66085032168027 0.00612121212123551 1.38778686428103
2.68307235766784 2.79092138624304 2.37404643985589 2.67805663491645 0.816645411597508 0.10294437191523 0.179891194995484 1.33955730162882 1.394 1.32098427724861 1.41993817719547 1.36701572275139 2.72109780863462 0.00858333333344939 1.38732752083861
2.74060679974776 2.7959655087498 2.49068074564752 2.73362059624784 0.825360054207158 0.110199780739714 0.169447294330963 1.35602686869935 1.39499310174996 1.32199310174996 1.41935404473984 1.36501379650008 2.77568484445685 0.0189999999999173 1.39473838751564
2.80110478764001 2.79700561362357 2.62275588181445 2.79411227247144 0.838004303778072 0.110985041299178 0.158335900701031 1.36431620466004 1.39401122724714 1.32501871207857 1.42010186124976 1.37199812879214 2.83097502318615 0.0460303030308876 1.40270731715129
2.85611142281706 2.79995239765091 2.76801007587147 2.85304795301827 0.840263504865701 0.108382048741693 0.146955214564381 1.37282258788564 1.39990479530183 1.33484132550305 1.42425297866823 1.3710158674497 2.88453609072716 0.0683513513513467 1.4078637371028
2.91564230936791 2.80298181234074 2.92418155533336 2.90568474723952 0.839763273778666 0.113826534706964 0.135703436379706 1.37835708033674 1.39900606255309 1.33301212510617 1.43387874893828 1.371 2.93265772408812 0.070698924731121 1.41101362443413
2.97410292080929 2.80800388380412 3.0842874015052 2.96311068841754 0.832300483884275 0.115001339912423 0.132801964503563 1.37074533863943 1.40799223239175 1.33399611619588 1.44499223239175 1.37500194190206 2.99064641519408 0.0548437500001634 1.41340781267424
3.02616200492461 2.80996837754433 3.22965993828004 3.01909876001326 0.822428902839767 0.115679090252792 0.154028319366431 1.36332937477017 1.40406324491135 1.33203162245568 1.44106324491135 1.37598418877216 3.04985143037084 0.0304313725483514 1.41541732694395
3.07868053657459 2.81993856472588 3.37113990616235 3.07863753188271 0.804390522058138 0.122746380955376 0.144391681015214 1.35022029590327 1.39207372232894 1.33398771294518 1.44000614352741 1.37500614352741 3.10820924172229 0.00287254901971432 1.41517671189933
3.12913391370464 2.82503206384477 3.50304149438735 3.14112825537909 0.792180720346101 0.122969524848006 0.110519996375135 1.34041081827639 1.37702263330219 1.32999245556594 1.44299434167445 1.37700377221703 3.16747504549351 -0.0249090909094592 1.4112497839019
3.19888063487411 2.84173198299803 3.52465315446804 3.20792793199211 0.787347567273512 0.127930383184708 0.115726441758209 1.33042033723 1.38881081152802 1.32606306282399 1.440047297118 1.378968468588 3.23166927988192 -0.0445208333332948 1.4089210739536
3.26956006722159 2.8638617354125 3.55381774213466 3.26862291476136 0.782251738007586 0.126022569507955 0.117827241949426 1.32687143101106 1.39694972196818 1.32699371524602 1.44099371524602 1.38496229147614 3.30074851427957 -0.0486111111111083 1.40400173691774
3.3215064975709 2.92210097083943 3.5705089422173 3.31650136557395 0.76851134448353 0.148370148368565 0.133953847408342 1.31414439656331 1.38998419768367 1.3189914270042 1.43199133089749 1.38698372140612 3.36408171294881 -0.0454193548388545 1.39845717989604
3.39309949834071 3.06015102176192 3.58668432783757 3.38269402080806 0.775341608087064 0.205735321961846 0.12458220019003 1.32179253437386 1.39243427004839 1.30295988601096 1.43198715809585 1.38747593839115 3.43464289374004 -0.0324040404039917 1.39167942731686
3.46581432472953 3.14971087938793 3.59787726490619 3.45333757233347 0.788463240184017 0.198798118484025 0.124466332374894 1.3282352859187 1.39399281775272 1.30002718131415 1.43151350199274 1.38701350199274 3.50225669310545 -0.00335087719297784 1.38401215748421
3.5188940578731 3.2610482701747 3.60200601292219 3.51800380270401 0.801491293101098 0.174346045391967 0.123938340156358 1.34005518962336 1.39398120381619 1.30299610815015 1.432496455842 1.38650110771206 3.55427484117098 -0.013 1.37590448769654
3.58065911189708 3.39204067447752 3.60691202556126 3.57197958045399 0.834855069066899 0.149496708309204 0.124018620057661 1.35515044960639 1.41651046942274 1.30007175692241 1.43151864890215 1.38601591204106 3.61761331556503 0.00969607843206464 1.36074744221803
3.65289528214058 3.53709264559874 3.60749077755643 3.64562193566614 0.842407121264584 0.113850502916167 0.114876384363614 1.37719137511029 1.41550142498522 1.31197673450253 1.43493544289499 1.389 3.67638428588301 0.0368333333332954 1.34703693317728
3.69887650705592 3.69805843954903 3.64693175389932 3.70047158097452 0.837257188910615 0.117210669932892 0.136215714458945 1.36462451431388 1.4061267427584 1.30792924406851 1.41903412305034 1.38254622462821 3.73791318057259 0.0498235294117584 1.33879404152125
3.7185637123928 3.87270602856562 3.64518207780836 3.74024997790614 0.836800252758769 0.136128403763443 0.124794135699417 1.36202062420127 1.40893455685892 1.29145810198756 1.42423544906868 1.38739326950716 3.79586400870702 0.0407058823529317 1.33291709466882
3.8131030835163 4.04835722665091 3.64003329861357 3.82127099101035 0.816057604863198 0.138992903680966 0.118766690889608 1.3495078862865 1.39612273593987 1.27713217716602 1.42104162326697 1.37362826916139 3.85220309434886 0.022695238094759 1.32811803296098
3.87098878265293 4.18197402298572 3.68206277778451 3.86798956983518 0.810291096151284 0.148518130442154 0.164653979206278 1.32495172392913 1.3880015743645 1.2690015743645 1.41598307558161 1.37099921281775 3.90905834690139 0.00164516129004434 1.32754604280548
3.90720429172985 4.2632150327994 3.70059139305046 3.89637633676123 0.802638174018177 0.157179675184032 0.167174515477379 1.31812010928988 1.39191397748431 1.26508602251569 1.42676343808185 1.38176343808185 3.97303673125553 -0.0213703703710516 1.3283735073609
4.00580645297843 4.33020430198562 3.72767448717594 3.99085467710051 0.793627901473162 0.133234528825626 0.177494737842888 1.30328915261354 1.38212056030521 1.26104822412208 1.44181915954219 1.36915672839677 4.02831796143365 -0.0468080808082367 1.32882335084601
4.10083532414157 4.38590364710411 3.77192291768329 4.08284057975407 0.784765363907218 0.108532833241901 0.199631371248102 1.28908461378522 1.37002102245001 1.2580052556125 1.43501226309584 1.35103153367502 4.08837652517647 -0.0616774193547725 1.33352260938076
4.1644680802564 4.39576432003945 3.82671352088826 4.15232667228006 0.783705217755779 0.103090331018187 0.200530838806936 1.29518222866473 1.37292929601183 1.25702356799606 1.4217038434866 1.3422121119645 4.15676701338322 -0.0549607843137171 1.33812867649854
4.23714436202369 4.41279797436671 3.89272824413752 4.20538203923933 0.78707911951891 0.108967746126445 0.18023250364323 1.30348195814855 1.36707130316469 1.25403565158235 1.40845564189403 1.34002376772156 4.22346989860567 -0.0378888888882887 1.34485972040481
4.30588686244204 4.41998835348668 3.97256271062313 4.28287188835349 0.79973896972452 0.108610715428675 0.148456739804176 1.30834206373307 1.38596838803528 1.25499833621238 1.3963558276673 1.33800332757523 4.29538201941189 -0.0143333333332874 1.34966763228963
4.35993060615722 4.42684966930117 4.06881254353717 4.3408212856662 0.808878087567356 0.117514570091526 0.114923921336965 1.32096720916882 1.37605570127466 1.25597852418588 1.38649257015558 1.33571341487296 4.35442067664389 -0.0224705882352878 1.35259666032881
4.40646263296525 4.42897611702068 4.18407336607171 4.38255816488254 0.813745467295898 0.112917916224857 0.0893544222887869 1.33812628509551 1.3558000798073 1.25896417553102 1.37995403870801 1.33254930852442 4.40783717581328 -0.00952500000010743 1.35801038239371
4.45591935708744 4.42400822886863 4.32094080141882 4.43191935708744 0.818731211568304 0.0941907759686727 0.0814686167068346 1.3518780453785 1.35400164577373 1.26499012535765 1.37782840267377 1.33000329154745 4.45609555615964 0.0129750000001995 1.35955269442757
4.50975436365441 4.43475087273088 4.48201047277058 4.49748258845173 0.825102561952549 0.107207650087025 0.100986878638299 1.35770547127468 1.35009059173423 1.27477352066444 1.38120383140201 1.33684146446511 4.52672741631458 0.0255098039212497 1.36661364614094
4.55458474992056 4.43797168749458 4.66132012467862 4.54357531241875 0.821317466882168 0.108292544373574 0.138211186181356 1.35995980374614 1.35792449998556 1.27400943750181 1.38892449998556 1.34492449998556 4.57277229179009 0.0376666666666493 1.36172403267006
4.62199756542909 4.44099989098936 4.82499411342557 4.61399745641846 0.811330361551948 0.110849907340958 0.137470039970567 1.34997036373216 1.35700003633688 1.27200007267376 1.3939998183156 1.33500036336879 4.62132072514138 0.0275483870969162 1.36207753870485
4.67680246815632 4.44687169301675 4.96592063240195 4.67173831466469 0.795368781149473 0.1144610912053 0.128867969730464 1.33774709237014 1.35308553798883 1.27004276899442 1.39987169301675 1.34087169301675 4.67884252059 0.0111047619046538 1.36194552017809
4.71161408115491 4.45392054612013 5.09554712905377 4.72243247228663 0.783185866134581 0.120887129441603 0.10978690909205 1.33078684325239 1.34014755720548 1.27098864944573 1.40790919556586 1.33902270110853 4.73361591250002 -0.00711111111151839 1.36093347214636
4.78687868194981 4.46997411881596 5.14791750372587 4.78989162254183 0.773725108141183 0.122038253020077 0.120062999297234 1.32192423465122 1.339001617574 1.26500970544401 1.40300808787001 1.338001617574 4.79320355889833 -0.0259393939393806 1.35946167495159
4.85046380914564 4.4963618899528 5.15385819776729 4.85346380914564 0.762813752152841 0.127624815204816 0.124590812280813 1.31328868561914 1.34290546517819 1.26109453482181 1.39323633705452 1.34190546517819 4.8550243719421 -0.0398645833333064 1.35931821021234
4.92511897536302 4.5128095081866 5.20538090160645 4.9182380327464 0.768448922742125 0.118165604719258 0.100076690999372 1.31498702192501 1.34991665983164 1.25902381147668 1.39794047130831 1.34891665983164 4.92170935381814 -0.0371666666666176 1.3587712432099
4.99596304477105 4.62094298336105 5.206 4.98096726822578 0.778984472553612 0.163036237787784 0.120199214352464 1.32068700134714 1.35499736034079 1.25300316759105 1.398 1.35399736034079 4.98521312452253 -0.0243513513512079 1.35708813581311
5.0576419960108 4.70905999430114 5.2265473320036 5.04068510724855 0.785584715128774 0.182491905409117 0.103781918840933 1.32788156620126 1.35989222190562 1.25397844438112 1.39702155561888 1.35497844438112 5.04527106848683 -0.00059999999992724 1.35061292841561
5.12421810113103 4.80981530474398 5.22996445914232 5.10128918284639 0.781668690975022 0.177040489367733 0.103963484176092 1.33555984469102 1.3550592347628 1.26486968352184 1.39601184695256 1.35302369390512 5.11113504509392 0.00758823529410978 1.34969421757993
5.19586984516559 4.93876535466473 5.23299450049995 5.15989367633246 0.79852894615641 0.150828010635397 0.10290196148835 1.34848642547647 1.37396516983305 1.27298533466655 1.39500183316668 1.35599450049995 5.16327662962121 0.0073749999999325 1.34570937611663
5.25764390027196 5.09066356416117 5.23593542382247 5.21577305262701 0.818119707403754 0.137913058911488 0.108183762880454 1.36006578511447 1.39454796675732 1.26712915235505 1.39402152539251 1.35502152539251 5.21804994370784 0.0277647058825166 1.33969481763721
5.3134704667802 5.25735319531556 5.26174967520519 5.27642232739658 0.817123864142482 0.125813383451813 0.10632915947468 1.36489551920954 1.39896148849311 1.26321586571075 1.35537548719222 1.35599037212328 5.27016171973885 0.0490980392156779 1.33541902003445
5.35803956997204 5.41411367373787 5.26699076880696 5.33003885051801 0.823204524954777 0.112835611330373 0.106577183222077 1.3685877553034 1.38599712218385 1.26700215836211 1.35497788016965 1.354 5.3213075643023 0.0553750000000178 1.33492721799205
5.41187626662982 5.56877182050022 5.26606462852502 5.38289669814565 0.815755483835401 0.10686463224651 0.113048436551008 1.36553374632936 1.38208172606329 1.26993870545254 1.37504308568335 1.354 5.37448388558907 0.0491714285716721 1.33252039850487
5.46438218185328 5.7805915837435 5.28113910715294 5.43637030073507 0.809127821324251 0.118216791739294 0.12533455155781 1.35803934600891 1.37607128670924 1.24796773505243 1.37751517166677 1.35498811888179 5.42730811695566 0.0372812500000355 1.3293225457373
5.52789060312381 5.86240683559395 5.29299901897287 5.49390102187392 0.798737937614779 0.131430745436941 0.135901310152978 1.34802726039602 1.36701562812517 1.2415053604613 1.37500444488849 1.35400173645835 5.48357361428225 0.0206176470588054 1.32700243225378
5.58963606755828 5.90170635199751 5.31042813460022 5.56564821451354 0.793839104706712 0.134862082851296 0.139654076237124 1.32375950743046 1.35095906661714 1.24202372928175 1.37445884076563 1.33896502716901 5.53763577879869 -0.00228282828286308 1.32464101643862
5.65724542730723 5.95198634624323 5.33091823996631 5.62770888711081 0.787710642571904 0.121521842957865 0.153011485828045 1.315564543054 1.34150506596979 1.24248216878591 1.37404490585528 1.33196940354161 5.59055473445438 -0.0252962962965583 1.32305865384561
5.72538705340891 5.98094670233009 5.34249621289496 5.68889857765889 0.788859883989929 0.115449390161744 0.10548199615394 1.31687893882962 1.33550953078177 1.24050398693642 1.38148713186913 1.32900355037714 5.64373698657781 -0.0334193548385904 1.32129801415435
5.78719639927315 5.99924852409123 5.40944656829884 5.75020673878842 0.792919787203403 0.101032756676309 0.13568570270988 1.32029635566284 1.32659025084824 1.24047485240912 1.3805366281241 1.32700753472611 5.70875009398954 -0.0232929292926 1.32000891262848
5.85005382592898 6.0045 5.55289958305481 5.81112557287309 0.793815990907622 0.0991342348070909 0.138035201282075 1.32854681636705 1.32840496486319 1.241 1.38482554849497 1.32416671210083 5.76927901459276 -0.00866666666662336 1.31991892852578
5.88810109296239 6.01600561627569 5.64917036036254 5.87010858132997 0.80559674916392 0.104880599069407 0.150359144351008 1.30316945158007 1.30498502326483 1.225 1.37597940698914 1.32096630234587 5.82679572949193 0.0119999999998181 1.32035323074208
5.94277794747154 6.01904644462517 5.74168361766229 5.92866183590862 0.825251423016783 0.105198374438119 0.107603327485956 1.34554056615223 1.29694194421854 1.225 1.36480261034304 1.30293033306225 5.88185965362239 0.00651851851830799 1.32603886408803
6.00963164777218 6.023 5.88769885866294 5.98595704207906 0.830406499168328 0.105126227311871 0.137566686217839 1.34632113537378 1.29196171831684 1.225 1.34765546485154 1.29711484504949 5.92828719818877 0.0260937500006155 1.33144565330165
6.04195587742652 6.023 6.02581147627695 6.03493314761594 0.826645134263096 0.108515373815023 0.131767915322273 1.3402383030661 1.29000267409536 1.225 1.33002406685826 1.30299197771391 5.98356685899154 0.051666666666685 1.33504612233974
6.101506711686 6.02904713597079 6.17170867894115 6.08462455161297 0.833896870586727 0.107009849372487 0.120530186498475 1.35180540424285 1.2900235679854 1.226 1.35009427194158 1.30895286402921 6.03242806325689 0.0598686868686615 1.33996923504776
6.14488851270456 6.03303780905126 6.31766553811368 6.13811536701211 0.82930074557242 0.105664629502216 0.1181186622252 1.35064245686088 1.29184876379497 1.2261323316794 1.35807561810252 1.30511342715377 6.08041736640331 0.0518952380954762 1.34371772706759
6.19107880196058 6.035011420574 6.45612791042877 6.19605596081259 0.778513679272718 0.123567724730844 0.122746986816356 1.3103148169073 1.2840045682296 1.233 1.3620022841148 1.3109988579426 6.12736230635942 0.0390000000000267 1.34933740309007
6.2606432921717 6.04510903257147 6.56898129314327 6.2456432921717 0.807848210617663 0.139104563325157 0.146343676110855 1.33191783648053 1.28806541954288 1.23296729022856 1.36403270977144 1.31 6.17807719978345 0.0221250000001386 1.35342465020246
6.3201603207149 6.05556144550721 6.65912289101442 6.30510417616418 0.796743481152274 0.142396268999506 0.145343488563024 1.32256129160986 1.29405614455072 1.22996257029952 1.36701871485024 1.3101871485024 6.23245523652197 0.00345454545448031 1.35749995842391
6.38093873535804 6.08497035581841 6.71794071163681 6.3629416997762 0.793782984180947 0.150581749036123 0.123002519696618 1.31791468378069 1.29699703558184 1.22800197627877 1.36799901186061 1.31999011860614 6.28677636858438 -0.0137187500000293 1.36202240375612
6.45074191623246 6.1128560571913 6.73114838324649 6.4256391893695 0.790367095811623 0.116463469217324 0.120148015199322 1.31601346237312 1.30407989867119 1.22604565638354 1.36801141409588 1.32611414095884 6.34160052237099 -0.0221666666666268 1.36661786452809
6.51606144146723 6.18876275100807 6.74418954311915 6.48217516733871 0.793238822385534 0.149252583183209 0.11914771908071 1.32113072421859 1.31117058880723 1.22990522844043 1.36901895431191 1.33624640605489 6.3929191631055 -0.0174623655912874 1.37110026393957
6.5710501263013 6.27614619991269 6.75400518547944 6.54303975534241 0.775598944284904 0.177553506089332 0.121100086424657 1.30151730221641 1.32001123520546 1.23347753417297 1.37 1.34900259273972 6.45301081488857 -0.00619354838713652 1.3770046921477
6.62965204802921 6.36728342767797 6.76011643714807 6.58960547316998 0.797726470253003 0.18053569566331 0.121162390801172 1.32173843608979 1.33318629943692 1.23531411932162 1.36996506885558 1.35202328742961 6.51048952443878 0.0101619047621723 1.38185461643683
6.68592518997678 6.46994719987855 6.77007552571239 6.64194407140488 0.817116911824383 0.167253745548677 0.118016259498839 1.34048901740904 1.34930210284956 1.2362183239736 1.367 1.35416993285288 6.56243719314688 0.0280392156862562 1.38787163593346
6.73396454695455 6.59191028208906 6.77399710587384 6.69096382342301 0.825783603981188 0.146762249388969 0.120418227347727 1.35134199050585 1.36498842349536 1.23699348821614 1.367 1.36299348821614 6.60940659701186 0.0231612903227851 1.39024160017067
6.78324648858119 6.73078876345981 6.77798560431425 6.74130194851196 0.835644357959854 0.127840842740514 0.124225712326986 1.35646891799861 1.37105545993077 1.24210475764701 1.36704123658514 1.36603697328718 6.65836128901741 0.0335333333331324 1.39305953182695
6.82407630053916 6.86084450856778 6.78496789016383 6.79082644505686 0.83752332949554 0.118353622830433 0.127685219824601 1.35913272400243 1.3798654624326 1.25915375721988 1.36617566894771 1.37217297687237 6.70302032306274 0.0457070707070888 1.39594621671069
6.87903427233464 7.00610350245062 6.7955219930664 6.83303153054787 0.815252077570728 0.121095415028874 0.130763688744605 1.33938220095113 1.37300891080701 1.26700822536031 1.36477392610715 1.38100137089339 6.74979826143012 0.0496969696969664 1.40103613112528
6.92961636972873 7.15826762831002 6.81022594266574 6.87961636972873 0.832746029748273 0.129349471477641 0.133428057991028 1.35705091271656 1.38605814808762 1.2791511850278 1.36320663708294 1.38310466655771 6.79676946525725 0.0469333333332935 1.40692422514289
6.98285990324031 7.26751417744489 6.82965776860567 6.93293467743512 0.822884654513172 0.160012722098675 0.135645266467902 1.3468204558046 1.3909813064513 1.29228040323054 1.36184443089451 1.39205608064611 6.84410660936656 0.0394623655914635 1.4130181224011
7.0279376574659 7.34689022292909 6.85439550052998 6.98193223637598 0.813692712455865 0.165921827706944 0.137382253079258 1.34107794189673 1.39000135527248 1.3069796709128 1.36105793656135 1.39499593418256 6.89698725140764 0.0247428571426738 1.42099373710385
7.08565571047344 7.40311709115597 6.88501716808247 7.03562058312665 0.80443234805232 0.134794613806825 0.138605956729129 1.33333108471368 1.40303512734679 1.32008196380918 1.36121778310289 1.40403512734679 6.94423374041702 0.00642708333336146 1.4278463389336
7.14207186930616 7.41405272878283 6.92210080090695 7.08893788564289 0.79178931345982 0.133664530931889 0.139283316321544 1.31802462218473 1.40611484313995 1.32724882680321 1.36269459953861 1.40717226470992 6.99389452554883 -0.0110000000000535 1.4358415765571
7.19708229763843 7.46800621114252 6.96622442864722 7.13707763928154 0.782551754526688 0.0990515683134871 0.139381270760536 1.30753066751621 1.41201397507068 1.34 1.36585901488795 1.41600310557126 7.04087760016819 -0.016735294117651 1.44526616767034
7.25055696553618 7.47210508783702 7.01796608094707 7.18745187769917 0.796586238648287 0.100048965777113 0.138866758950136 1.32728772653349 1.4210315263511 1.3400105087837 1.37108165817039 1.41806305270221 7.0880320122334 -0.0215416666666607 1.4549850953669
7.30375095113937 7.48205632133545 7.07790378745032 7.23080727247482 0.801065408840274 0.0989521767622687 0.137706719794376 1.33096090313344 1.42415019022787 1.34105632133545 1.37873315840537 1.42415019022787 7.13644150067422 -0.0206666666664348 1.46723201909318
7.34296306219139 7.48499722966435 7.14661557780076 7.27296029185574 0.807613831385962 0.0959328442112631 0.135868092197286 1.33727405301281 1.43199261243828 1.34399722966435 1.38918414461235 1.43199261243828 7.18435069794479 -0.000212121212134575 1.48191051893864
7.38845421885619 7.48808152646137 7.22467948164219 7.31647751213086 0.816216301582676 0.0991339920729166 0.133317815062899 1.347237614929 1.44009317309871 1.34404658654935 1.4028052458108 1.44408152646137 7.22501755866423 -0.00433333333324912 1.49457789075829
7.42776658886093 7.49498083527848 7.31267352861841 7.3578240830255 0.82348614713252 0.101188206485447 0.130022827295245 1.356296982411 1.44803832944305 1.34813415305066 1.41996709102017 1.45117248249371 7.25894463016744 0.0122903225804701 1.50567177169235
7.46705320822309 7.49400483711119 7.41117574837323 7.40005320822309 0.820746655786197 0.10211118033393 0.125950067798357 1.35258383083446 1.45002902266714 1.35501128659278 1.44104030925992 1.46001934844476 7.2993207550538 0.028205882353012 1.51940745043842
7.50053273299348 7.497 7.52144429833787 7.43354457150444 0.831106762118316 0.0966639694429401 0.119733822723699 1.36735858646222 1.46826044724126 1.362 1.46639067086188 1.47221309319739 7.33331449557515 0.0415098039215707 1.5322367274907
7.54575727494807 7.49718931873702 7.64429075671792 7.47981407056918 0.834820491944245 0.0978809267402579 0.114501929492482 1.36883313659277 1.49030290997923 1.362 1.49990872993769 1.49022718248442 7.36350880689946 0.0448817204300867 1.54600643746279
7.58497399931175 7.50699349982794 7.76292134791803 7.52197204926013 0.825006506672235 0.100518251453715 0.129619976734678 1.36485263906986 1.5059895997247 1.362 1.5469687991741 1.50199219979352 7.3970459671826 0.0438285714285878 1.56246354336136
7.61447430702586 7.50703557302694 7.85197232940302 7.54849802237715 0.821521462795992 0.104492608608028 0.130712608527414 1.36482110690449 1.5171778651347 1.36204743070259 1.58243873399892 1.51026086886422 7.42769209844242 0.0420520833333437 1.57940071334586
7.65478048751795 7.51013008125299 7.93400348395164 7.59061324019267 0.810566748056907 0.107235458759514 0.135765354299786 1.35885514526269 1.53216724732527 1.36594425089158 1.61929732857827 1.53227874554212 7.46145003699068 0.033000000000321 1.5981163241899
7.69605578597589 7.5170189672318 7.98700334715855 7.62304016590264 0.797714164786922 0.108587241019671 0.127068605350603 1.34698252152611 1.54102454582939 1.36299665284145 1.63500446287807 1.54702008295132 7.49281880001722 0.0153437499999547 1.6166028629906
7.74645619275009 7.53435091750007 7.99046789000009 7.65942110100008 0.792521348630006 0.115045669719995 0.125682674284973 1.3492520481675 1.56329243125006 1.35998830275 1.63921055050004 1.56525733950005 7.52400808136126 -0.000303921568531991 1.63747733707352
7.78573429636865 7.56516734294503 8.03005648433605 7.69560249958453 0.795211798408677 0.113181105336969 0.114020314884907 1.35033514526758 1.58841421846437 1.3591129686721 1.65707531244807 1.58739539035235 7.55341160421752 -0.00668686868689096 1.65863996391468
