# Supplementary material for: Quantifying Spatiotemporal Gait Parameters with HoloLens in Healthy Adults and People with Parkinson’s Disease: Test-Retest Reliability, Concurrent Validity, and Face Validity
Source: Sensors (Basel). 2020 Jun 5;20(11):3216. doi: 10.3390/s20113216 (PMC7313704; doi:10.3390/s20113216)
Supplement: Supplementary file 1 [file sensors-20-03216-s001.zip › Data/HYA_02_FWS1_HoloLens_raw.csv]

Time HoloLens_x_position HoloLens_y_position HoloLens_z_position HoloLens_x_orientation HoloLens_y_orientation HoloLens_z_orientation
6632.001 4.502 0.052 2.634 1.821 202.499 355.307
6632.033 4.502 0.053 2.634 1.537 202.361 355.187
6632.071 4.501 0.053 2.633 1.394 202.216 355.084
6632.104 4.501 0.053 2.633 1.449 202.152 355
6632.134 4.5 0.053 2.632 1.544 202.193 354.959
6632.167 4.5 0.053 2.632 1.588 202.233 355.026
6632.201 4.5 0.053 2.631 1.654 202.247 355.124
6632.233 4.5 0.053 2.631 1.711 202.193 355.184
6632.267 4.5 0.053 2.63 1.576 202.132 355.198
6632.301 4.499 0.053 2.63 1.494 202.083 355.229
6632.335 4.499 0.053 2.63 1.574 202.089 355.284
6632.368 4.499 0.053 2.629 1.601 202.136 355.258
6632.399 4.499 0.053 2.629 1.533 202.249 355.254
6632.438 4.499 0.053 2.628 1.634 202.378 355.394
6632.468 4.499 0.052 2.627 1.89 202.492 355.485
6632.499 4.499 0.052 2.626 1.963 202.581 355.496
6632.534 4.499 0.052 2.625 1.964 202.64 355.459
6632.567 4.499 0.052 2.623 1.995 202.676 355.416
6632.602 4.5 0.052 2.621 2.08 202.755 355.415
6632.632 4.5 0.052 2.618 2.09 202.813 355.45
6632.667 4.5 0.052 2.615 2.024 202.903 355.457
6632.7 4.501 0.052 2.611 2.25 203.044 355.455
6632.733 4.503 0.051 2.607 2.949 203.196 355.603
6632.771 4.506 0.049 2.603 3.798 203.295 356.106
6632.801 4.508 0.049 2.598 4.103 203.335 356.504
6632.834 4.511 0.049 2.592 3.721 203.179 356.8
6632.866 4.514 0.05 2.585 2.741 202.708 356.806
6632.9 4.516 0.051 2.576 1.399 201.982 356.5
6632.935 4.518 0.052 2.564 359.897 201.267 355.828
6632.969 4.519 0.05 2.552 359.671 200.85 355.327
6632.998 4.519 0.044 2.539 359.617 200.654 355.077
6633.035 4.517 0.037 2.524 359.415 200.683 354.917
6633.066 4.512 0.037 2.506 358.792 200.868 355.529
6633.1 4.506 0.033 2.486 359.719 200.909 356.359
6633.133 4.498 0.033 2.465 0.546 200.817 357.007
6633.166 4.49 0.031 2.442 1.656 200.594 357.164
6633.199 4.48 0.027 2.417 2.226 200.306 356.602
6633.232 4.47 0.02 2.391 2.132 200.198 356.046
6633.266 4.457 0.011 2.363 1.85 200.262 355.629
6633.298 4.443 0 2.333 1.817 200.38 355.513
6633.332 4.427 -0.013 2.301 2.271 200.517 355.255
6633.368 4.41 -0.027 2.269 3.287 200.342 355.098
6633.397 4.393 -0.037 2.234 3.761 199.79 354.513
6633.432 4.373 -0.039 2.194 3.089 199.022 353.998
6633.465 4.35 -0.035 2.153 2.092 198.002 354.188
6633.5 4.325 -0.024 2.11 1.909 196.817 354.322
6633.531 4.299 0.001 2.065 0.63 195.896 354.411
6633.566 4.276 0.018 2.021 1.097 195.772 353.834
6633.601 4.257 0.024 1.98 4.313 195.589 353.244
6633.631 4.244 0.021 1.943 8.156 195.841 351.269
6633.666 4.233 0.025 1.906 9.284 196.379 351.057
6633.702 4.223 0.035 1.866 8.434 197.001 351.982
6633.732 4.213 0.043 1.825 6.746 197.522 353.154
6633.765 4.203 0.039 1.783 6.728 197.511 354.64
6633.799 4.194 0.029 1.739 6.472 197.169 355.714
6633.832 4.184 0.012 1.694 6.069 196.818 356.67
6633.866 4.174 -0.014 1.65 6.766 196.585 357.763
6633.898 4.162 -0.039 1.606 7.34 196.565 359.403
6633.932 4.148 -0.052 1.557 6.394 197.257 0.302
6633.967 4.134 -0.054 1.506 6.088 198.44 1.225
6633.999 4.118 -0.043 1.452 4.984 200.027 1.181
6634.03 4.098 -0.021 1.398 3.545 203 358.631
6634.066 4.076 0.009 1.347 5.102 206.341 357.223
6634.1 4.058 0.036 1.293 0.926 207.045 357.432
6634.131 4.039 0.05 1.243 0.021 206.919 0.181
6634.165 4.017 0.048 1.197 3.859 207.446 1.914
6634.199 3.996 0.047 1.154 6.524 207.552 1.771
6634.231 3.975 0.047 1.109 6.487 207.197 359.245
6634.265 3.956 0.038 1.064 6.63 206.813 356.582
6634.299 3.935 0.023 1.019 6.716 206.847 354.925
6634.332 3.913 0 0.974 6.772 207.122 353.999
6634.366 3.892 -0.027 0.927 7.025 207.443 353.078
6634.399 3.872 -0.052 0.878 7.285 207.513 352.838
6634.433 3.852 -0.066 0.823 7.5 206.741 353.15
6634.464 3.83 -0.068 0.766 6.888 205.171 354.801
6634.499 3.808 -0.05 0.703 4.19 202.968 356.521
6634.53 3.787 -0.027 0.64 4.296 200.511 358.781
6634.566 3.768 0.005 0.578 1.734 198.298 359.161
6634.597 3.755 -0.005 0.526 7.563 197.659 353.988
6634.63 3.743 0.015 0.474 8.912 196.855 353.296
6634.666 3.729 0.045 0.419 6.46 196.258 354.304
6634.699 3.714 0.055 0.364 4.428 196.065 355.24
6634.731 3.7 0.049 0.308 5.063 195.517 356.916
6634.768 3.684 0.033 0.251 4.529 194.9 357.541
6634.799 3.669 0.009 0.196 3.47 194.182 358.943
6634.832 3.652 -0.023 0.144 3.976 193.237 0.973
6634.866 3.637 -0.053 0.09 5.425 192.491 1.432
6634.9 3.62 -0.065 0.034 6.917 192.604 1.146
6634.93 3.6 -0.056 -0.027 5.128 193.966 359.992
6634.966 3.575 -0.03 -0.09 1.508 196.502 358.966
6634.999 3.552 0.006 -0.153 359.466 198.807 356.436
6635.032 3.533 0.008 -0.21 0.645 198.317 0.552
6635.064 3.509 0.016 -0.257 5.176 198.625 2.808
6635.097 3.483 0.043 -0.306 4.615 199.59 0.72
6635.13 3.46 0.068 -0.355 1.837 199.634 359.825
6635.167 3.439 0.071 -0.404 1.231 199.912 357.5
6635.198 3.419 0.057 -0.454 1.252 200.706 356.03
6635.23 3.398 0.034 -0.507 0.917 201.557 356.931
6635.264 3.378 0.006 -0.563 0.874 201.791 356.659
6635.298 3.362 -0.023 -0.621 1.632 201.493 356.033
6635.331 3.343 -0.044 -0.681 1.807 200.41 356.506
6635.363 3.325 -0.049 -0.746 1.079 198.058 357.478
6635.399 3.308 -0.046 -0.812 0.483 195.357 358.563
6635.43 3.292 -0.037 -0.876 1.883 192.371 1.655
6635.463 3.276 -0.002 -0.944 358.671 189.273 2.329
6635.501 3.265 -0.013 -1.003 3.236 188.845 356.554
6635.53 3.259 0.006 -1.06 6.529 186.523 356.866
6635.564 3.253 0.035 -1.121 6.064 183.953 359.086
6635.596 3.241 0.051 -1.18 4.532 182.554 0.473
6635.63 3.227 0.043 -1.238 5.484 181.142 1.348
6635.664 3.213 0.025 -1.294 5.346 179.75 0.629
6635.699 3.194 0.003 -1.35 4.885 179.416 1.23
6635.73 3.173 -0.018 -1.407 4.597 179.737 1.714
6635.766 3.153 -0.046 -1.463 6.014 180.929 0.848
6635.799 3.129 -0.062 -1.517 8.608 183.96 0.842
6635.83 3.104 -0.057 -1.576 6.859 187.236 0.265
6635.864 3.075 -0.041 -1.637 5.377 191.495 359.33
6635.897 3.046 -0.013 -1.704 0.945 195.588 356.422
6635.93 3.024 -0.024 -1.759 4.56 196.792 1.622
6635.964 3 -0.012 -1.809 9.213 198.679 1.808
6636.004 2.979 0.015 -1.863 9.879 199.532 359.676
6636.029 2.952 0.023 -1.916 9.857 200.692 359.082
6636.063 2.942 0.039 -1.962 8.427 200.9 356.66
6636.098 2.925 0.029 -2.009 7.322 202.064 356.857
6636.129 2.907 0.014 -2.06 5.222 202.809 357.644
6636.164 2.889 -0.005 -2.114 3.452 203.085 357.521
6636.197 2.871 -0.024 -2.17 2.881 202.956 357.073
6636.23 2.851 -0.04 -2.227 3.747 202.311 357.949
6636.262 2.83 -0.039 -2.288 2.674 201.312 358.511
6636.296 2.809 -0.028 -2.35 0.347 199.828 0.321
6636.333 2.794 -0.001 -2.415 359.862 196.95 3.76
6636.363 2.774 0.008 -2.473 356.713 196.87 1.225
6636.397 2.76 0.005 -2.524 0.605 197.875 354.444
6636.429 2.748 0.024 -2.576 2.618 197.579 357.193
6636.463 2.735 0.048 -2.628 1.845 197.526 359.146
6636.497 2.718 0.056 -2.677 1.843 197.807 0.569
6636.529 2.703 0.051 -2.726 1.798 197.652 359.836
6636.564 2.688 0.039 -2.779 0.318 197.374 358.579
6636.596 2.672 0.024 -2.831 358.831 197.16 359.446
6636.63 2.656 0.001 -2.884 359.409 197.251 359.57
6636.663 2.64 -0.024 -2.934 1.702 197.738 359.452
6636.699 2.623 -0.034 -2.988 2.229 198.796 358.69
6636.73 2.604 -0.025 -3.046 358.327 200.073 356.833
6636.763 2.584 -0.012 -3.103 359.345 201.281 355.563
6636.798 2.564 0.013 -3.16 354.753 202.067 351.303
6636.828 2.542 0.003 -3.207 359.843 201.801 356.027
6636.864 2.52 0.023 -3.251 1.517 202.755 354.202
6636.896 2.499 0.05 -3.301 1.663 203.702 353.919
6636.929 2.478 0.061 -3.345 1.5 204.754 353.977
6636.962 2.459 0.054 -3.389 2.773 206.036 353.187
6636.997 2.437 0.041 -3.433 2.315 207.648 353.495
6637.031 2.416 0.024 -3.48 1.496 208.823 354.252
6637.063 2.395 0.006 -3.528 0.891 209.825 354.068
6637.096 2.373 -0.012 -3.577 1.054 210.589 354.312
6637.128 2.351 -0.023 -3.626 1.394 210.668 355.689
6637.166 2.327 -0.018 -3.679 0.724 210.036 355.996
6637.197 2.303 -0.008 -3.73 359.762 209.332 356.699
6637.228 2.281 0.006 -3.78 2.23 208.233 358.336
6637.263 2.256 0.029 -3.83 358.096 208.502 356.119
6637.297 2.238 0.022 -3.874 2.947 209.228 351.216
6637.328 2.22 0.031 -3.917 5.847 209.454 351.609
6637.363 2.202 0.045 -3.96 5.599 209.671 353.124
6637.396 2.182 0.05 -4.002 4.674 210.464 354.301
6637.429 2.161 0.048 -4.044 3.645 210.979 355.436
6637.464 2.139 0.041 -4.088 2.692 211.323 355.053
6637.495 2.115 0.028 -4.133 1.944 211.874 355.632
6637.53 2.092 0.009 -4.177 1.709 212.348 356.398
6637.562 2.069 -0.01 -4.22 2.397 213.029 356.236
6637.596 2.044 -0.016 -4.262 1.94 214.31 355.483
6637.63 2.019 -0.021 -4.304 0.528 216.004 353.948
6637.662 1.993 -0.025 -4.344 1.322 217.738 351.854
6637.696 1.962 0.001 -4.386 358.093 220.184 347.885
6637.729 1.936 -0.007 -4.421 0.151 221.558 350.755
6637.765 1.913 0.011 -4.451 1.863 222.68 353.377
6637.796 1.888 0.026 -4.483 3.264 223.656 352.547
6637.83 1.864 0.041 -4.512 3.182 223.943 353.291
6637.864 1.841 0.045 -4.536 4.225 224.541 352.516
6637.895 1.816 0.044 -4.561 3.916 226.064 351.757
6637.93 1.789 0.043 -4.585 1.56 227.768 351.524
6637.962 1.761 0.036 -4.61 359.803 229.055 351.362
6637.996 1.733 0.018 -4.634 0.091 230.268 351.185
6638.028 1.704 0.001 -4.656 0.956 231.353 351.436
6638.062 1.674 -0.006 -4.677 1.019 232.115 351.737
6638.095 1.643 -0.01 -4.698 0.614 232.532 352.352
6638.127 1.613 -0.011 -4.718 359.952 232.954 352.805
6638.162 1.581 0.014 -4.733 359.987 233.609 353.163
6638.196 1.548 0.018 -4.745 358.424 236.178 352.898
6638.229 1.519 0.022 -4.761 359.236 238.55 347.201
6638.262 1.491 0.038 -4.773 358.721 241.19 344.899
6638.295 1.463 0.047 -4.784 358.791 244.294 345.639
6638.328 1.433 0.051 -4.793 358.609 248.688 346.124
6638.364 1.408 0.051 -4.798 358.622 253.026 347.351
6638.395 1.38 0.049 -4.803 357.612 257.108 347.89
6638.429 1.35 0.047 -4.808 355.85 261.129 348.146
6638.462 1.324 0.041 -4.811 354.49 265.118 348.219
6638.494 1.297 0.033 -4.814 353.946 269.082 348.273
6638.528 1.269 0.025 -4.816 354.393 272.89 348.542
6638.562 1.242 0.019 -4.817 355.12 276.523 348.644
6638.598 1.216 0.018 -4.816 354.867 280.368 347.879
6638.626 1.191 0.018 -4.813 355.794 284.494 346.667
6638.661 1.168 0.031 -4.805 355.714 289.536 344.797
6638.697 1.147 0.038 -4.796 356.729 294.839 344.758
6638.727 1.128 0.037 -4.785 357.414 300.39 346.611
6638.763 1.109 0.048 -4.769 354.771 307.015 347.018
6638.794 1.092 0.055 -4.752 352.986 313.136 346.179
6638.83 1.077 0.053 -4.735 354.012 318.985 344.465
6638.863 1.064 0.043 -4.719 356.816 324.598 344.274
6638.896 1.051 0.034 -4.703 358.613 330.128 344.559
6638.933 1.039 0.027 -4.686 359.651 334.998 344.962
6638.96 1.028 0.024 -4.667 0.105 339.463 345.78
6638.995 1.015 0.022 -4.648 359.895 342.957 346.775
6639.028 1.001 0.023 -4.627 358.632 345.624 347.431
6639.061 0.99 0.024 -4.605 357.334 347.902 348.21
6639.095 0.98 0.023 -4.583 356.96 350.064 349.505
6639.126 0.972 0.022 -4.558 356.277 352.369 350.505
6639.162 0.964 0.025 -4.534 356.655 354.383 350.998
