# Supplementary material for: Quantifying Spatiotemporal Gait Parameters with HoloLens in Healthy Adults and People with Parkinson’s Disease: Test-Retest Reliability, Concurrent Validity, and Face Validity
Source: Sensors (Basel). 2020 Jun 5;20(11):3216. doi: 10.3390/s20113216 (PMC7313704; doi:10.3390/s20113216)
Supplement: Supplementary file 1 [file sensors-20-03216-s001.zip › Data/HYA_02_FWS1_IWW_raw.csv]

IWW_x_SpineBase IWW_x_Head IWW_x_ShoulderLeft IWW_x_ElbowLeft IWW_x_WristLeft IWW_x_HandLeft IWW_x_ShoulderRight IWW_x_ElbowRight IWW_x_WristRight IWW_x_HandRight IWW_x_HipLeft IWW_x_KneeLeft IWW_x_AnkleLeft IWW_x_FootLeft IWW_x_HipRight IWW_x_KneeRight IWW_x_AnkleRight IWW_x_FootRight IWW_x_SpineShoulder IWW_y_SpineBase IWW_y_Head IWW_y_ShoulderLeft IWW_y_ElbowLeft IWW_y_WristLeft IWW_y_HandLeft…
-0.258 -0.301 -0.251 -0.227 -0.16 -0.14200424603946 -0.228992923267567 -0.221 -0.168 -0.160005661385946 -0.229 -0.278018399504325 -0.303002830692973 -0.218001415346487 -0.22 -0.296994338614054 -0.310997169307027 -0.226 -0.283 0.830990325529692 1.57376070767324 1.32215008492079 1.07298041045048 0.852263835588979 0.78175529339586 1.306047381609 1.05526855634658 0.834240594445524 0.796158853569346 0…
-0.258 -0.301 -0.251 -0.224 -0.157 -0.139 -0.233 -0.221 -0.168 -0.162974628964085 -0.229 -0.292 -0.303 -0.217974628964085 -0.22 -0.296974628964085 -0.311 -0.225991542988029 -0.282974628964085 0.831118731448204 1.57343983085976 1.32190881601832 1.07102245253347 0.850783657241021 0.779903129094429 1.31264078185695 1.06045120470755 0.834068054887247 0.795870379732226 0.832959238868923 0.465201945112…
-0.258 -0.301 -0.251 -0.224 -0.157 -0.139 -0.233 -0.221 -0.168 -0.160033400589377 -0.229 -0.292 -0.303 -0.215033400589377 -0.22 -0.294033400589377 -0.311 -0.225011133529792 -0.280033400589377 0.830971670029469 1.5734202226706 1.32177155869417 1.07130677127636 0.850048350147344 0.780265880593977 1.31157213554747 1.05943157887098 0.833842560711852 0.793595829789118 0.832871002017681 0.4654274392881…
-0.258 -0.301 -0.251 -0.224 -0.154010170291137 -0.135013560388183 -0.232003390097046 -0.221 -0.170989829708863 -0.158006780194091 -0.228003390097046 -0.292 -0.300010170291137 -0.215 -0.22 -0.294 -0.311 -0.227989829708863 -0.28 0.830940101702911 1.57246325449316 1.32177 1.07099108483105 0.849750983128143 0.780200237306793 1.3127061013884 1.06079532166608 0.845002030913088 0.799340371338105 0.83289…
NaN NaN NaN NaN NaN NaN NaN NaN NaN NaN NaN NaN NaN NaN NaN NaN NaN NaN NaN NaN NaN NaN NaN NaN NaN NaN NaN NaN NaN NaN NaN NaN NaN NaN NaN NaN NaN NaN NaN NaN NaN NaN NaN NaN NaN NaN NaN NaN NaN NaN NaN NaN NaN NaN NaN NaN NaN
NaN NaN NaN NaN NaN NaN NaN NaN NaN NaN NaN NaN NaN NaN NaN NaN NaN NaN NaN NaN NaN NaN NaN NaN NaN NaN NaN NaN NaN NaN NaN NaN NaN NaN NaN NaN NaN NaN NaN NaN NaN NaN NaN NaN NaN NaN NaN NaN NaN NaN NaN NaN NaN NaN NaN NaN NaN
-0.25399979729464 -0.292 -0.244 -0.221 -0.151 -0.134 -0.224 -0.21699979729464 -0.166 -0.152 -0.22499979729464 -0.293999391883919 -0.304998986473199 -0.21799979729464 -0.212 -0.291 -0.308000608116081 -0.226 -0.274 0.822920293922772 1.56099021486768 1.31563006486572 1.07292984999803 0.849389801348747 0.778590034459911 1.30978962702214 1.05866967364437 0.83605992094491 0.794719937161338 0.8284903223…
-0.252974631727173 -0.292 -0.244 -0.220983087818115 -0.150991543909058 -0.134025368272827 -0.224 -0.216 -0.165974631727173 -0.152 -0.224 -0.291 -0.3 -0.217 -0.211991543909058 -0.291 -0.311 -0.225974631727173 -0.274 0.824382768697323 1.56206978725281 1.31595042280455 1.07218949263454 0.848413213314558 0.77878934263557 1.30794906983 1.05705906983 0.835664418979978 0.794397569546314 0.83009048555276…
-0.250029626750024 -0.292 -0.244 -0.219019751166683 -0.150009875583341 -0.136970373249976 -0.224 -0.216 -0.163029626750024 -0.152 -0.224 -0.291 -0.3 -0.217 -0.211009875583341 -0.291 -0.311 -0.223029626750024 -0.274 0.825865087869154 1.56436689113498 1.31599950622083 1.072130592535 0.84878624727833 0.782195731725805 1.30784108631417 1.05695108631417 0.835016517885005 0.792954517107512 0.8313077542…
-0.25 -0.290007493486222 -0.244 -0.219 -0.15 -0.132018733715556 -0.224 -0.216 -0.163 -0.149011240229333 -0.224 -0.291 -0.3 -0.217 -0.211 -0.291 -0.311 -0.225988759770667 -0.276988759770667 0.826378126628444 1.5658943424179 1.31701617832203 1.07243883850964 0.849885878582578 0.783017040072942 1.30779018733716 1.05677067441376 0.833963934080267 0.792890187337156 0.831439550390827 0.461643447003662 …
NaN NaN NaN NaN NaN NaN NaN NaN NaN NaN NaN NaN NaN NaN NaN NaN NaN NaN NaN NaN NaN NaN NaN NaN NaN NaN NaN NaN NaN NaN NaN NaN NaN NaN NaN NaN NaN NaN NaN NaN NaN NaN NaN NaN NaN NaN NaN NaN NaN NaN NaN NaN NaN NaN NaN NaN NaN
NaN NaN NaN NaN NaN NaN NaN NaN NaN NaN NaN NaN NaN NaN NaN NaN NaN NaN NaN NaN NaN NaN NaN NaN NaN NaN NaN NaN NaN NaN NaN NaN NaN NaN NaN NaN NaN NaN NaN NaN NaN NaN NaN NaN NaN NaN NaN NaN NaN NaN NaN NaN NaN NaN NaN NaN NaN
-0.245 -0.29 -0.237998732106588 -0.218000422631137 -0.15 -0.134000422631137 -0.217000422631137 -0.211001267893412 -0.158001267893412 -0.148998732106588 -0.219 -0.288001267893412 -0.298998309475451 -0.217 -0.207 -0.291 -0.311 -0.222 -0.273 0.82364966189509 1.57052981826861 1.31107857995938 1.07971758677621 0.850979091343055 0.790967810770709 1.30511995773689 1.05712036346278 0.832900012678934 0.79…
-0.247969716097634 -0.288 -0.238 -0.218 -0.148 -0.131040378536487 -0.219 -0.211 -0.158 -0.146020189268244 -0.219 -0.289 -0.298 -0.217 -0.205 -0.291 -0.307969716097634 -0.222 -0.273010094634122 0.82529413879999 1.57064252365853 1.312658580439 1.07694919242927 0.852802927443895 0.793521817034142 1.30714070662439 1.05799777918049 0.832947671921933 0.793932946380553 0.832268586751223 0.46430282018533…
-0.245033806993291 -0.288 -0.238 -0.218 -0.148 -0.134954924008946 -0.219 -0.211 -0.158 -0.147977462004473 -0.219 -0.289 -0.298 -0.217 -0.205 -0.291 -0.305033806993291 -0.222 -0.273988731002236 0.825695379710917 1.57088718275056 1.3134904213519 1.07687090151982 0.853086731990649 0.793697971580403 1.30720921117016 1.05778247917951 0.8336914355617 0.791310200914006 0.832131577659687 0.46554568837284…
-0.245 -0.288 -0.238 -0.215009665416263 -0.148 -0.135 -0.219 -0.211 -0.158 -0.145009665416263 -0.218003221805421 -0.285012887221684 -0.298996778194579 -0.217 -0.206993556389158 -0.285019330832527 -0.307990334583737 -0.222 -0.274 0.826447583645934 1.57071057992498 1.31463632714182 1.07611244857212 0.853418936804211 0.793490676579138 1.30654215860963 1.05701248079017 0.833271385376331 0.79250603717…
-0.245 -0.288010060135829 -0.238 -0.215 -0.148 -0.135 -0.222 -0.211 -0.158 -0.146020120271657 -0.216 -0.285 -0.299 -0.217 -0.207 -0.285020120271657 -0.307969819592514 -0.222030180407486 -0.274 0.827083923452973 1.57068392345297 1.31562271623667 1.07535657955382 0.853622615635316 0.792910100601358 1.30878251503396 1.05860171022309 0.833380201202717 0.795825654471295 0.83215060360815 0.468594627662…
-0.245 -0.288988196824592 -0.238 -0.215 -0.148 -0.135 -0.222 -0.211 -0.158 -0.147976393649184 -0.216 -0.285 -0.299 -0.217 -0.207 -0.286976393649184 -0.305035409526224 -0.224964590473776 -0.274 0.827465396761591 1.57106539676159 1.31588681314264 1.07502401307964 0.853876931174394 0.792919881968246 1.30902704920615 1.05876799346018 0.833399763936492 0.793458563684487 0.832209291809475 0.46904457053…
-0.245 -0.286004048447943 -0.238 -0.215 -0.148 -0.135 -0.222 -0.211 -0.157001349482648 -0.146002698965296 -0.216 -0.285 -0.299 -0.217 -0.207 -0.287998650517352 -0.305 -0.222004048447943 -0.271004048447943 0.82766973010347 1.57010130899817 1.3160797435983 1.0741511740499 0.854209554670726 0.793179649134512 1.30863053979306 1.05822074221546 0.833689608650032 0.793889379237982 0.832249946020694 0.46…
-0.245 -0.286 -0.237974426898549 -0.215 -0.147974426898549 -0.1389829512657 -0.22 -0.210974426898549 -0.154 -0.146 -0.216 -0.284974426898549 -0.298974426898549 -0.216974426898549 -0.207 -0.284025573101451 -0.305025573101451 -0.222 -0.271 0.828052898284831 1.57061161962976 1.31637460315826 1.07413931805063 0.85445 0.793624256411206 1.30887786890821 1.05830667549681 0.833980511462029 0.794313862455…
-0.245 -0.286 -0.235034314056929 -0.215 -0.145034314056929 -0.137022876037952 -0.22 -0.208034314056929 -0.154 -0.146 -0.216 -0.282034314056929 -0.296034314056929 -0.214034314056929 -0.207 -0.286965685943071 -0.307965685943071 -0.222 -0.271 0.828386111073548 1.57079782677639 1.31690382346975 1.07406091504152 0.85445 0.790664542817308 1.30863285950474 1.0579244608274 0.834039313718862 0.79360823537…
-0.242012324592959 -0.283012324592959 -0.235 -0.215 -0.145 -0.135008216395306 -0.217012324592959 -0.208 -0.154 -0.141020540988265 -0.213012324592959 -0.282 -0.297991783604694 -0.216987675407041 -0.207 -0.284012324592959 -0.308 -0.222 -0.268012324592959 0.828768438884892 1.57057094488546 1.31749757616338 1.07446831563896 0.854758726458728 0.791745398818629 1.30901839780292 1.05836815131106 0.83411…
-0.241991592331783 -0.279983184663567 -0.232983184663567 -0.209 -0.14497477699535 -0.131966369327133 -0.212957961658917 -0.20797477699535 -0.153983184663567 -0.145 -0.212991592331783 -0.279008407668217 -0.299 -0.21697477699535 -0.20397477699535 -0.285 -0.30802522300465 -0.221991592331783 -0.2679495539907 0.828681008920186 1.57095126115023 1.31801294268388 1.07194915923318 0.855115464984341 0.7905…
-0.24101350156493 -0.278027003129861 -0.231027003129861 -0.209 -0.142040504694791 -0.128054006259721 -0.208067507824652 -0.205040504694791 -0.152027003129861 -0.145 -0.21201350156493 -0.27998649843507 -0.299 -0.214040504694791 -0.201040504694791 -0.285 -0.310959495305209 -0.22101350156493 -0.262081009389582 0.828798379812208 1.57109797476526 1.31835527445227 1.07185135015649 0.855751223982795 0.7…
-0.238001778510125 -0.275001778510125 -0.228001778510125 -0.206001778510125 -0.141000592836708 -0.123002964183542 -0.204002371346834 -0.202001778510125 -0.151000592836708 -0.142001778510125 -0.209001778510125 -0.276002371346834 -0.299 -0.214 -0.196002964183542 -0.278004149856959 -0.306002964183542 -0.221999407163292 -0.259001778510125 0.829779419020026 1.57084015413754 1.31982912853004 1.07331912…
-0.232974551946073 -0.270974551946073 -0.224983034630715 -0.202991517315358 -0.137974551946073 -0.119991517315358 -0.197957586576788 -0.197974551946073 -0.147974551946073 -0.137983034630715 -0.207974551946073 -0.268974551946073 -0.299008482684642 -0.217016965369285 -0.194957586576788 -0.27796606926143 -0.306 -0.223974551946073 -0.255974551946072 0.82938356272755 1.5700116021422 1.31944085783634 1…
-0.230033600371691 -0.268033600371691 -0.223022400247794 -0.202011200123897 -0.135033600371691 -0.119011200123897 -0.193056000619486 -0.195033600371691 -0.145033600371691 -0.136022400247794 -0.205033600371691 -0.266033600371691 -0.299988799876103 -0.218977599752206 -0.190056000619486 -0.274044800495589 -0.306 -0.221033600371691 -0.253033600371691 0.829795295947963 1.56904108812266 1.3206956638414…
-0.224011449167815 -0.263009540973179 -0.219007632778543 -0.197009540973179 -0.126017173751723 -0.109019081946359 -0.192001908194636 -0.189011449167815 -0.142005724583908 -0.126019081946359 -0.199011449167815 -0.258015265557087 -0.297005724583908 -0.219 -0.183013357362451 -0.266015265557087 -0.306 -0.221 -0.249007632778543 0.830887920067847 1.56961887416516 1.31991152655571 1.07763437082582 0.856…
-0.216918885556842 -0.256888467640658 -0.209949303473026 -0.192939164167632 -0.121939164167632 -0.102979721389211 -0.188858049724474 -0.182918885556842 -0.138908746251447 -0.117 -0.190939164167632 -0.250908746251447 -0.297 -0.218989860694605 -0.173939164167632 -0.248523452646448 -0.301969582083816 -0.221 -0.239908746251447 0.829470773232091 1.5698442461643 1.31842259830706 1.07769005113674 0.8575…
-0.209093837970533 -0.246129027209483 -0.205058648731583 -0.1870703784779 -0.1160703784779 -0.101023459492633 -0.175164216448432 -0.175093837970533 -0.130105567716849 -0.117 -0.1850703784779 -0.242105567716849 -0.297 -0.218011729746317 -0.1680703784779 -0.20255129807688 -0.29903518923895 -0.221 -0.231105567716849 0.828580674069148 1.56735979355564 1.31770856271481 1.07383621520049 0.8556632248977…
-0.199997818433029 -0.235994764239269 -0.190996073179452 -0.176997382119635 -0.110998254746423 -0.0949973821196347 -0.171992582672298 -0.168995636866058 -0.123994327925875 -0.105994327925875 -0.173995636866058 -0.234998691059817 -0.294 -0.215999563686606 -0.161997382119635 -0.184984729031202 -0.285993891612481 -0.215996073179452 -0.219995636866058 0.828189179730819 1.56657843363491 1.313708520897…
-0.194828135441355 -0.223898903200797 -0.181828135441355 -0.170747258001992 -0.106828135441355 -0.0889595612803188 -0.154909012880717 -0.158909012880717 -0.110888793520877 -0.0929191225606376 -0.163909012880717 -0.231949451600399 -0.293959561280319 -0.214979780640159 -0.155807916081514 -0.149595612803188 -0.271646161202789 -0.206797806401594 -0.209828135441355 0.82627956986344 1.56297655412571 1.…
-0.178171364855528 -0.214100802856193 -0.165171364855528 -0.146252007140482 -0.0901713648555276 -0.0850403211424771 -0.146090722570573 -0.150090722570573 -0.100110883141812 -0.0850806422849542 -0.155090722570573 -0.227050401428096 -0.290040321142477 -0.213020160571239 -0.137191525426766 -0.110403211424771 -0.237352809996674 -0.187201605712385 -0.193171364855528 0.823330341659714 1.56167340677987 …
-0.168040032605742 -0.196072058690336 -0.157032026084594 -0.131060048908613 -0.0820320260845938 -0.0720520423874649 -0.140024019563445 -0.140040032605742 -0.0950200163028711 -0.0720520423874649 -0.140060048908613 -0.20110408477493 -0.29 -0.213 -0.132020016302871 -0.0651801467258401 -0.190188153246989 -0.141184149986414 -0.183040032605742 0.822772121728104 1.55739713395526 1.30677360293452 1.05604…
-0.154882318185807 -0.177773042215484 -0.124857100654194 -0.110882318185807 -0.0778907240296776 -0.0649243474051614 -0.124857100654194 -0.129899129873549 -0.0858991298735485 -0.0629411590929033 -0.126865506498065 -0.203932753249032 -0.290016811687742 -0.187075652594839 -0.118890724029678 -0.049638548713549 -0.150436808460646 -0.0839240519845178 -0.156873912341936 0.822649744870477 1.5580856260069…
-0.141187239120763 -0.151361104018614 -0.108227361789497 -0.0971872391207626 -0.065173864897851 -0.0561203680062045 -0.108227361789497 -0.118160490674939 -0.0741604906749394 -0.0560936195603813 -0.111213987566586 -0.196106993783293 -0.291973251554177 -0.195879631993795 -0.106173864897851 -0.00757509158519941 -0.0848960729350782 0.0412880994673134 -0.142200613343674 0.821456316551952 1.55641286992…
-0.118040363863806 -0.124047383666207 -0.0840421188144064 -0.0770350990120053 -0.0520228143578035 -0.0420245693084037 -0.0830438737650067 -0.103026324259004 -0.059026324259004 -0.0400280792096043 -0.0940298341602045 -0.192007019802401 -0.289005264851801 -0.201989470296398 -0.0790473836662072 0.0179561262349934 -0.0131246014926189 0.0519842054445976 -0.118042118814406 0.817367160198449 1.551378809…
-0.0998424851791393 -0.102746226121947 -0.0627199736518031 -0.0557637277687089 -0.0286849703582785 -0.0227024720050408 -0.0618774884726639 -0.0808599868259016 -0.0488687376492827 -0.0358687376492827 -0.0698337343557581 -0.181842485179139 -0.285956245883094 -0.206061255763668 -0.0658074818856146 0.0563062788183403 0.0646825642237299 0.16476132163416 -0.0927987310622335 0.813909921228914 1.55080850…
-0.0821719869589027 -0.0742770901004543 -0.0313057545936048 -0.029257980438354 0.00665602608219463 0.0106751357442949 -0.0481337676347021 -0.0651528772968024 -0.0341433224657522 -0.0211433224657522 -0.0511815417899528 -0.164171986958903 -0.281047774155251 -0.212933116182649 -0.0442102062831033 0.0906655809132448 0.141254723178088 0.250168729698637 -0.0702197611141534 0.80941376112621 1.5427880629…
-0.0471034983749562 -0.0440887128928196 -0.00507688450711032 -0.00507097031425568 0.0389053729143258 0.0458965016250438 0.00384623098577935 -0.0390768845071103 -0.0230325280607005 -0.0130236567714186 -0.0151064554713835 -0.153032528060701 -0.275017742578564 -0.213 -0.0120946270856742 0.126893544528616 0.217775260671524 0.333754560996532 -0.042082798699965 0.799838269841845 1.53263986667392 1.2830…
NaN NaN NaN NaN NaN NaN NaN NaN NaN NaN NaN NaN NaN NaN NaN NaN NaN NaN NaN NaN NaN NaN NaN NaN NaN NaN NaN NaN NaN NaN NaN NaN NaN NaN NaN NaN NaN NaN NaN NaN NaN NaN NaN NaN NaN NaN NaN NaN NaN NaN NaN NaN NaN NaN NaN NaN NaN
NaN NaN NaN NaN NaN NaN NaN NaN NaN NaN NaN NaN NaN NaN NaN NaN NaN NaN NaN NaN NaN NaN NaN NaN NaN NaN NaN NaN NaN NaN NaN NaN NaN NaN NaN NaN NaN NaN NaN NaN NaN NaN NaN NaN NaN NaN NaN NaN NaN NaN NaN NaN NaN NaN NaN NaN NaN
0.0490089203499079 0.075003453038674 0.110008344843462 0.113009495856354 0.161012661141805 0.171012661141805 0.0910161141804788 0.0450123733885819 0.0410112223756906 NaN NaN -0.0959951081952118 -0.259996834714549 -0.212999136740331 0.0900103591160221 0.238012948895028 0.342002589779006 0.461001726519337 0.0710080570902394 0.777306788674033 1.51824793105433 1.25476962016575 1.00539944175875 0.8071…
0.0805701816582264 0.0876861508090521 0.139454212507401 0.146367235644281 0.205347907452477 0.215376899740184 0.147309251068869 0.0883479074524771 0.0802126101098471 0.07227059468526 NaN -0.0787680616983486 -0.248874366753272 -0.209942015424587 0.126512197082814 0.28327059468526 0.351125633246728 0.467154625534434 0.0995218611787157 0.766256015132046 1.51110058920279 1.25354615775423 1.0035687210…
0.138439019486988 0.157324921755528 0.185553117218448 0.183638690517043 0.24065770680562 0.253629182372755 0.178695739382773 0.12365770680562 0.101790820825657 0.0997337719599266 0.167391478765546 -0.0552281954629201 -0.236123605875748 -0.20405704886573 0.178496068352718 0.310733771959927 0.363876394124252 0.482847869691387 0.15248656020843 0.777015695657157 1.51522006579399 1.26330539396433 1.01…
0.178928151534944 0.188944317439582 0.230919170476813 0.221931743958197 0.282924559111692 0.295924559111692 0.224917374265186 0.164926355323318 0.139931743958197 0.134937132593076 0.205931743958197 -0.0050898105813194 -0.214039516655781 -0.194017962116264 0.222920966688439 0.350928151534945 0.370987426518615 0.483998203788374 0.185940725016329 0.777998419333769 1.51541971260614 1.2645678984324 1.…
0.236413778001366 0.252393089101298 0.280289644600956 0.263382744651264 0.316455155801503 0.338351711301161 0.277465500251537 0.218506878051674 0.193558600301844 0.178610322552015 0.259434466901435 0.0766310114520836 -0.146524155298429 -0.0185344997484629 0.272413778001366 0.367331022401093 0.385041377800137 0.487 0.247362055751195 0.786594719950879 1.52733882470926 1.27118330474951 1.02644885773…
0.275515838290116 0.28954004637561 0.307661086803081 0.299552150418357 0.359467422119128 0.371588462546599 0.321455318076381 0.266406901905392 0.246346381691657 0.236285861477921 0.300491630204622 0.136261653392427 -0.101556785966366 0.0254553180763806 0.311515838290116 0.398612670632093 0.388951583829012 0.487 0.281576358503852 0.797435766165935 1.53478776719427 1.28567061808649 1.03768092454884…
0.319995456202163 0.34999380391204 0.35299535293403 0.340995766006561 0.391996695419755 0.407996282347224 0.370994939861499 0.317994733325234 0.296994836593367 0.286994836593367 0.337996179079091 0.230990292795529 -0.0320071255011542 NaN 0.354995559470295 0.41399845097801 0.392999586927469 0.489999690195602 0.334994526788969 0.807298995201069 1.5457488774754 1.29511904270441 1.04738901172397 0.84…
0.366303612088414 0.358785203676934 0.389314081470773 0.370335020235492 0.434303612088414 0.446366428382569 0.428272203941337 0.374460652823801 0.352628162941547 0.338753795529856 0.377492060970878 0.320732856765138 NaN NaN 0.412219857029541 0.427104693823591 0.393031408147077 0.492 0.366481591588519 0.804522643594796 1.54526076606536 1.2977718130036 1.05071019198918 0.846738621581823 0.798687379…
0.394729048738295 0.43229926397835 0.41871970559134 0.401701019297429 0.462729048738295 0.480672989856563 0.453757078179161 0.417588901533965 0.41143941118268 0.409327293419216 0.423560872093099 0.389345979713127 0.132271234537484 0.132476500494722 0.432803793913938 0.436906568530447 0.395971970559134 0.492 0.411570215240055 0.818813776917391 1.55563114950521 1.30824021519052 1.06009058608364 0.8…
0.442906698629682 0.467931967750809 0.453931967750809 0.436931967750809 0.496933911529358 0.511939742865003 0.504900867294037 0.469898923515488 0.47687365439436 0.478865879280167 0.453941686643551 0.473836722601943 0.24478229680259 0.272725927224689 0.484898923515488 0.457959180650486 0.396 0.490003887557097 0.444935855307906 0.828162058923999 1.5604707670519 1.31546612142116 1.06673722937494 0.8…
0.472408275451328 0.512489930541594 0.489449102996461 0.469336827247345 0.518173517066814 0.534193930839381 0.548551171859293 0.520591999404426 0.543714482039824 0.556775723357523 0.493326620361062 0.549898205992921 NaN 0.446214619467701 0.517377654792478 0.482724688926107 0.40024524012655 0.480153378150001 0.493357241019912 0.831271633101805 1.56377304282598 1.32257580693095 1.07507652965866 0.8…
0.511533857812362 0.559440629374834 0.532487243593598 0.501615432695198 0.534801889570254 0.552778582460872 0.601370708046689 0.577324093827925 0.612184251171633 0.631114329843487 0.52462708624989 0.635974487187196 NaN 0.562613226991777 0.553568818476435 0.552172597616942 NaN 0.590683148319922 0.527592125585817 0.831428135431249 1.55735644731877 1.31929903940821 1.0747439622086 0.872947414160934 …
0.548016593134878 0.594017490061088 0.560023768544555 0.529014799282459 0.554009866188306 0.567005830020363 0.647021077765927 0.628025562396975 0.679032289343547 0.704036773974595 0.553014799282459 0.711037670900805 0.672058748666731 0.768065027150199 0.604020180839717 NaN NaN 0.556968607582663 0.585019732376612 0.831553506254242 1.55927717843983 1.31743973467953 1.07214161373994 0.86556475746630…
0.585560697257175 0.633581086248345 0.61336700184106 0.562316029363135 0.57616311192936 0.58018350092053 0.694479141292495 0.68555050276159 0.751703420195366 0.786734003682121 0.586683031204196 NaN 0.804508785346581 0.914794231222961 NaN 0.45536700184106 0.40736700184106 0.487805365151216 NaN 0.816981827007516 1.53071865592692 1.29453808183449 1.05345988866072 0.853796303191247 0.787837813576932 …
0.639494638967017 0.689476262202181 0.648669218232957 0.592715160145046 0.591852985881314 0.597834609116478 0.74056814602636 0.738503827349435 0.819366001613167 0.857338436465913 0.652384378378003 NaN 0.949640119402155 1.08738284469445 NaN 0.490669218232957 0.442669218232957 0.565274117788988 0.664669218232957 0.807538484122684 1.53251318526018 1.2924297550222 1.05441108726905 0.845745436619651 0…
0.676934678379898 0.734920554786362 0.697913492989595 0.629934678379898 0.611964691016161 0.614969987363737 0.782925851133938 0.794901134845251 0.884885245802524 0.928874653107372 0.681948801973434 NaN 1.03085876406464 1.16087288765818 NaN 0.509966456465353 0.458971752812929 0.582969987363737 0.714911727540403 0.803357238341687 1.52686002775141 1.2785744691258 1.04472714251165 0.833860885263941 0…
0.737552480058356 0.791521786721781 0.748511555609589 0.678511555609589 0.640532017833973 0.637419475599863 0.839552480058356 0.850542248946164 0.951511555609589 0.996583173394932 0.745532017833972 0.949521786721781 1.10133762670233 1.23417392890726 0.791593404507123 0.559399013375479 0.465347857814521 0.588327395590137 0.765583173394932 0.795766055548801 1.51758181511025 1.27153827990354 1.03765…
0.790375891395872 0.841410564096102 0.797422121662845 0.727422121662845 0.691399006529358 0.677526139763533 0.892375891395872 0.902387448962615 1.00042212166284 1.05234121869564 0.796399006529359 0.999410564096102 1.13361860029748 1.25080352136537 0.8483296611289 0.597549254897019 0.498607042730734 0.619630157864221 0.821341218695643 0.789652234792144 1.51679924605339 1.26468101854287 1.030089339…
0.858027324938249 0.89201415041445 0.858030252610204 0.783032692336834 0.739034156172811 0.723031228500856 0.948028300828901 0.94802488521162 1.0520131745238 1.09601707808641 0.862023421375642 NaN 1.16000292767196 1.27300585534391 0.920029276719553 0.659035620008789 0.440027324938249 0.499021957539664 0.873026349047597 0.787603888924247 1.51999572847813 1.26482213232107 1.02869082950705 0.8264813…
0.914572458397207 0.921832666759575 0.920593275066197 0.850676541742154 0.809676541742154 0.787707766745638 1.0065932750662 0.999426741714282 1.07928102503136 1.13129143336585 NaN NaN 1.166 1.28497918333101 NaN NaN 0.496499600055745 0.544291433365851 0.927562050062713 0.795709679848919 1.53188425151721 1.26936496410286 1.03053134518244 0.829259703845574 0.764438150594285 1.26633165733463 1.027417…
0.975543141376408 1.00492641765916 0.996024122844561 0.926477090620575 0.875970636864264 0.864446949383727 1.04905961850427 1.02770208612458 1.12130294706595 1.16075310182308 1.00161922837764 1.13581929482329 1.17099031936553 1.28802224541 1.02359628461962 NaN 0.543551780925764 0.943385403827459 0.989557490959564 0.811956559952118 1.53670563154738 1.27698692616098 1.02061269613765 0.8055097360390…
1.03547707389842 1.06749146043115 1.05898637951781 0.996497341221414 0.969996006206129 0.956496890578588 1.10998392355667 1.08048243646352 1.16797238729755 1.18399241804715 1.05197884264334 1.16498728080346 1.17250162791903 1.28550428103641 1.08697265203613 NaN NaN 1.30000856207282 1.04848649217852 0.824496387479686 1.55692220918392 1.28915809341344 1.03900336283744 0.822908122257264 0.7826476114…
1.07953668237101 1.12133950478859 1.11593801614311 1.06886294779395 1.04940207109402 1.03643724177622 1.14889797595111 1.11053242000639 1.18062043032276 1.20045797115075 1.0975567799037 1.18045020844008 1.17646543646298 1.2859604120798 1.12599648730563 1.14580997798306 NaN 1.30492082415961 1.09794958894658 0.828385649010437 1.56383135383791 1.30022462252126 1.0482334914459 0.825924686890834 0.783…
1.13551148796318 1.16410230674417 1.16901916007373 1.13688697571513 1.14413295978864 1.13508966858584 1.18517433037382 1.16055900034629 1.20624675432358 1.21336667546137 1.15797317299569 1.1958808339172 1.17699425351463 1.28351532902602 1.17606972306696 1.19370568270051 NaN 1.29108584254569 1.15003601440481 0.83425820015069 1.57475918759719 1.31190575607583 1.05750817187722 0.827336031836682 0.78…
1.19006328219523 1.22004842464196 1.22506067071512 1.212580477033 1.2446095066505 1.24064215909246 1.2465673567133 1.18855953353246 1.22652266947463 1.22852615520127 1.21305919641768 1.21701330907719 1.17851230899233 1.27900281149708 1.23006328219523 1.26358342562788 NaN 1.2201274545342 1.20155907057935 0.832286030849965 1.58312018858631 1.31752225505904 1.06260018175796 0.830741860224986 0.79169…
1.2448255479202 1.26546952363059 1.27887489347203 1.28078671361691 1.33919745710446 1.35953519750054 1.3077275745881 1.24128516487225 1.25002245804019 1.25148302880746 1.26688038996025 1.22682651137599 1.18896976931481 1.28045065444817 1.28477417189582 1.33191443590631 1.19243860238387 1.2716008251372 1.25136975586959 0.836007857934868 1.58778768426816 1.31978094685775 1.06637747149932 0.83635504…
1.29759483402149 1.32007470975427 1.3325807927853 1.34748261368946 1.43228798890537 1.4602168999161 1.33676629302284 1.27324486064767 1.2723121992887 1.2738121992887 1.32356572697426 1.24786663082589 1.19345511830899 1.28001099972068 1.33115029013354 1.41980248765023 1.35402063200335 1.40299663489993 1.30259759200392 0.843108049124324 1.58338935578053 1.31813685230148 1.07239493704528 0.856823801…
1.33752366414371 1.37249796276566 1.39100094038137 1.41750451721103 1.52250962433139 1.55551235305 1.39399626654356 1.3199990597738 1.3020013367558 1.30800022129359 1.36552240120417 1.26602821810769 1.19250989152738 1.28049509571916 1.37052281603266 1.50198100984927 1.48998281679575 1.57849164822311 1.34801675023204 0.829146385043342 1.5788550665757 1.310973457694 1.08017247854368 0.8781785640808…
1.39226565779793 1.42238624101556 1.45277201448093 1.49424650929728 1.6231164102731 1.66551423421506 1.42628047803063 1.34523250989934 1.32328047803063 1.3244563611787 1.42477256048278 1.309674635552 1.1969914593096 1.2780159893771 1.42320957809054 1.56774409151478 1.63500198839926 1.7462575459529 1.40673204103819 0.822787678489654 1.56887525785059 1.3016865511318 1.07876566004512 0.8856097341346…
1.44275483740033 1.47900086728405 1.5045375138735 1.56982666648166 1.70823565446527 1.75420061397617 1.47110959813792 1.38376112362083 1.36176112362083 1.36176740984134 1.47058305442693 1.32734826724571 1.20196074566708 1.27849685688975 1.47177998228235 1.63045011124369 1.77080292425048 1.87436364498838 1.45356894497602 0.804429317374571 1.55810517107371 1.28799744273019 1.07064935518457 0.887796…
1.48714238027194 1.53757237202938 1.56957800763889 1.64108078328712 1.796101243989 1.84460375699425 1.53106728035813 1.44109361990484 1.41612092571041 NaN 1.52608678450497 1.38307442540942 1.21902542105164 1.27850689211214 1.51414238027194 1.70058266804106 1.85553533280269 1.96854060280387 1.51058357758766 0.787780963952683 1.54342469934035 1.2709419996789 1.05517173706613 0.885714819986837 0.847…
1.55883436009888 1.59188965088406 1.62834727866158 1.70365419633124 1.87368822665439 1.92220325728688 1.58443510084591 1.48823355184584 1.47701000446754 NaN 1.58928064258849 1.43031748402381 1.2329882680155 1.28299906296261 1.58583436009888 1.7632920165086 1.88641306913447 2.00776449972859 1.57280214104553 0.778195844458012 1.53678439726637 1.25931989504148 1.04090280851124 0.889256108887891 0.85…
1.62956376842447 1.66543935829121 1.6929986033863 1.74271905855471 1.93403612137946 1.97407488055439 1.65396744398805 1.56651391338727 1.62010884120999 NaN 1.65399702429718 1.48405925861685 1.25679358768001 1.29242658534123 1.66451391338727 1.82651742574051 1.91380177879455 2.0154737890612 1.6379970665356 0.773220224616304 1.53250180617409 1.25545787144136 1.04159417800143 0.897250094834297 0.869…
1.68715169060773 1.71101211175831 1.74699511858031 1.80546344875084 1.9759906037953 2.02948682999035 1.7304840532428 1.63414974585635 NaN NaN 1.71749630024016 1.57299248221227 1.31250613969488 1.31139089502762 1.72214002209945 1.87649111337973 1.92750386739129 2.01599810204179 1.6974995176675 0.781321722872928 1.53880386593118 1.26297604320946 1.03631395390213 0.896522268391545 0.862504016392866 …
1.76376310865445 1.79382653897986 1.81503268753745 1.8630168299561 2.03515954818828 2.07723883609504 1.81685825414257 1.7097789662358 NaN NaN 1.79574725107309 1.67622395088844 1.37860453284092 1.508812626148 1.79285825414257 1.93708026028151 1.96363527562888 2.05188899693053 1.77388996930527 0.792292870816284 1.53355728176782 1.27196489340687 1.0520297703621 0.882529394867988 0.845554501461118 1.…
1.82563073889291 1.8446973269614 1.86470338042217 1.90176996849067 2.05886077040225 2.0849576257746 1.86372154080449 1.77560652504982 NaN NaN 1.86061257851059 1.79031595893277 1.47641281430512 1.60841281430512 1.85960047158905 1.94893341193151 1.97195157231382 2.05001210692154 1.82867311311831 0.796624696533973 1.54598517922486 1.27835192373174 1.05723882467702 0.871557011810746 0.850717916657909…
1.8941041127468 1.90210069921412 1.92009728568144 1.95306485712096 2.07503584209316 2.10203413532682 1.9230955789151 1.85612800747558 1.85113142100826 1.83215190220435 1.92410923304583 1.89416384956874 1.59419457136288 1.72303584209316 1.92511264657851 1.97304778945755 1.972 2.048 1.8860955789151 0.812383331495882 1.55848215382711 1.29168633375388 1.06516498540847 0.85725935142879 0.8347745504630…
1.95404236651856 1.96007376433762 1.97610516215669 1.99040344143779 2.09567032289983 2.12168602180936 1.97812086106622 1.92982258178511 1.92679118396605 1.91960279705167 1.98699526978996 1.98849290468495 1.70621032431337 1.74367032289983 1.9899638719709 2.00056043053311 1.972 2.048 1.94112086106622 0.8258153959067 1.57123622815428 1.30108976143578 1.07379216357431 0.856885965585622 0.814366066350…
2.00366449974692 2.01363711197116 2.02765080585904 2.02973296918632 2.10692468361666 2.11902054083182 2.03163711197116 1.99952756086811 2.01241800976507 2.01832899949384 2.03567134669086 2.08732899949384 1.87087710119378 1.95454844788464 2.03966449974692 2.02086306112119 1.97100684694394 2.04204108166364 1.9986097241954 0.834938582912855 1.58023933607669 1.31021810362678 1.0629655902611 0.8378710…
2.06311318597786 2.07112127069056 2.08310510126515 2.07306669887981 2.12703233885082 2.13202223295994 2.09412531304691 2.06814956718502 2.12823041431206 2.13523445666841 2.08811722833421 2.17918594839219 2.03336381207168 2.09938200267526 2.09912127069056 2.04213946129414 NaN 2.07021828724301 2.06011520715603 0.841437230985899 1.57993316841777 1.30571074300395 1.05699425985398 0.824499934532684 0.…
2.1181112315847 2.13004774812646 2.13417471504293 2.10547626146955 2.14274606616706 2.14282542048985 2.15501600639735 2.14082555602264 2.24019072144028 2.24915897971116 2.14507948985558 2.26953988046058 2.21014324437939 2.28500040659836 2.15804774812646 NaN NaN 2.17628594662763 2.11609536072014 0.840091743084446 1.57661364352221 1.30121268855968 1.05420507325535 0.819609036905503 0.78796808600895…
2.17068740844098 2.19362128330349 2.1916573515603 2.14377156770687 2.15890381798184 2.16486774972503 2.22060926055122 2.21754313541373 2.33742290789103 2.38518846422176 2.19072948807392 2.36045897614784 2.38496003192863 2.50468952000255 2.21168139706484 NaN NaN 2.06070934238394 2.17862729467962 0.831571397265955 1.56597402115584 1.2975914606128 1.03778900736494 0.803318045544763 0.779500796128341…
2.2271137773771 2.25411738935733 2.24509571747597 2.17908126955507 2.19401986589124 2.18904514975282 2.2891137773771 2.29313003128812 2.43515892712992 2.49117337505082 2.24611016539688 2.43613544925845 2.52517879302116 2.65119324094206 2.27310294143643 NaN 2.02203431381214 2.05818962896184 2.23910474742654 0.818899502012221 1.55318574555279 1.2790610860983 1.02015359642455 0.789858183639438 0.772…
2.2889829329534 2.31795064511065 2.29714437216715 2.22327352353814 2.20482241686488 2.21359640196563 2.3509829329534 2.36383763766103 2.52157933491904 2.58545018354804 2.30601522079615 2.50978920589691 2.62240175178392 2.75627260041292 2.32907979648165 NaN 2.04069326549388 2.16130488825567 2.29606365256027 0.807753233507602 1.53999681286406 1.26333846418121 1.0057960241305 0.777995018570205 0.756…
2.35855329858587 2.3815921421871 2.36158566825356 2.26970219905725 2.24871514692432 2.24380578199386 2.42254035071879 2.43752740285172 2.6064561895828 2.6704561895828 2.37356624645295 2.57259861612064 2.70149503318403 2.80072162085786 2.40451445498464 NaN 2.06782520379447 NaN 2.36555329858587 0.795508593553153 1.52643694492742 1.25539010824559 0.980533078385825 0.760810704263502 0.75184887374358 …
2.43112449343492 2.44412449343492 2.4201322742746 2.32510698654563 2.27108947965635 2.27708169881666 2.481122548225 2.50211865780515 2.7010661371373 2.73212838385476 2.44513032906468 2.6361420003242 2.72310504133571 2.84905835629762 2.47513810990436 2.26111865780516 2.10207391797698 2.22107975360674 2.43211865780515 0.802237900794294 1.52226375263414 1.24755317231318 0.978265119144108 0.766328659…
2.4939999656169 2.5069999656169 2.48693746346795 NaN 2.31628122528714 2.31834372743609 2.54301559115413 2.5620468422286 2.73446873173398 2.79696871454242 2.51095308900519 2.70785933578177 2.77615622098926 2.87853123388292 2.54489058685624 2.3210468422286 2.13940622958503 2.26135935297332 2.4920468422286 0.796127190841608 1.52920952745174 1.2441048456357 NaN 0.760601096882086 0.753622026506206 1.2…
2.56358054224165 2.57260485863344 2.55757446314371 2.45355014675192 2.37961701682934 2.37863525412318 2.61357446314371 2.61965349141702 2.79065957051497 2.84570820329854 2.58356230494781 2.75770212420059 2.77998176270616 2.88098784180411 2.61458054224165 2.39952583036013 NaN NaN 2.55760485863344 0.802560060326488 1.53538291750252 1.25269711184786 0.985121366751932 0.777555743470208 0.757705865981…
2.62510920258417 2.63710920258417 2.62711290436669 2.53213696595303 2.4701684311044 2.43520915071206 2.6701036499104 2.67408329010657 2.81907588654154 2.83904627228143 2.64211845704046 2.782064781194 2.78600925445629 2.89499814910874 2.67010179901915 2.4615404602471 NaN NaN 2.61911105347543 0.811359957794964 1.54883287701594 1.26050892943035 1.0007497171791 0.785951499221918 0.734098996038857 1.2…
2.68307235766784 2.69507235766784 2.68704091216505 2.60483651639695 2.55956922962328 2.54622332909264 2.72511952592202 2.71829247618733 2.8593553671929 2.86360693121519 2.70499374391088 2.81644970370126 2.79092138624304 2.89401572275139 2.72413524867341 2.74840895659337 NaN 2.53151580527997 2.67805663491645 0.816645411597508 1.56097566679279 1.27586425339573 1.00590745555519 0.786747264571372 0.7…
2.74060679974776 2.7565792067476 2.74758610499764 2.68048263124705 2.65832397149614 2.64830327674603 2.78062059624784 2.75872406999843 2.86397240699984 2.87492411924957 2.75962749449787 2.82494481399969 2.7959655087498 2.894 2.78458610499764 2.80265508749803 NaN 2.61344813999685 2.73362059624784 0.825360054207158 1.57603673319691 1.29138390491439 1.02066804386442 0.794963020454675 0.7775540675049…
2.80110478764001 2.81511227247144 2.81112537092644 2.76615156783644 2.76520209044859 2.7652189313193 2.84612162851072 2.80709168918501 2.886 2.89002619691 2.82211040126358 2.856039295365 2.79700561362357 2.89399251516857 2.84209543160072 2.86914221179716 NaN NaN 2.79411227247144 0.838004303778072 1.58423051618816 1.30368682215864 1.02893919084257 0.797615467138938 0.787757196400209 1.319274442512…
2.85611142281706 2.87404795301827 2.87693688087041 2.84571473657467 2.87128631543289 2.88014350838563 2.9099686157698 2.85522249496492 2.886 2.90377785570426 2.88006382046797 2.8766667835564 2.79995239765091 2.89006346979878 2.89219076006553 2.94379407382315 NaN NaN 2.85304795301827 0.840263504865701 1.58975082493271 1.31251735162724 1.04426246778475 0.810984044009645 0.796784178137299 1.31635712…
2.91564230936791 2.92767868468643 2.93863018426174 2.92850287064693 2.99326643107657 2.99232705660743 2.95970293489877 2.89575749787655 2.92476356042964 2.92387874893828 2.94262412170865 2.87998181234074 2.80298181234074 2.8969575621284 2.95263624681483 3.0314725578815 2.92418155533336 2.97227249362965 2.90568474723952 0.839763273778666 1.5945413241239 1.31660593166425 1.04881374914514 0.81889307…
2.97410292080929 2.98509903700517 3.00812039792785 3.01013593314435 3.09420389971652 3.10523108634539 3.01307379227836 NaN NaN NaN 3.00310680461342 2.88708932749486 2.80800388380412 2.90599223239175 3.0120873855928 3.11314564265466 3.0842874015052 3.17330099481963 2.96311068841754 0.832300483884275 1.58539916339087 1.31068726032685 1.05874664210067 0.835467090329387 0.82151813736526 1.32878188364…
3.02616200492461 3.03519362738029 3.06901970387407 3.07889321405137 3.19733982107706 3.22211846388733 3.05039917334217 NaN NaN NaN 3.05713038246894 2.93227268351947 2.80996837754433 2.90206324491135 3.05628849474731 3.18681415791218 3.22965993828004 3.32554925968518 3.01909876001326 0.822428902839767 1.5748596544747 1.29918514947798 1.06716449777743 0.854228005548303 0.830692323131997 1.329734663…
3.07868053657459 3.10954537897153 3.13460067071824 3.16745936958776 3.30236107314918 3.33034264256694 3.12454537897153 NaN NaN NaN 3.10769282362941 2.94691399061624 2.81993856472588 2.90001228705482 3.10967439304718 3.255582240136 3.37113990616235 3.47509075794306 3.07863753188271 0.804390522058138 1.56127293762006 1.28689482816388 1.06436812340586 0.863057288534807 0.839814523947472 1.3098728705…
3.12913391370464 3.1730943054258 3.19612071094503 3.24013768592167 3.40117163587496 3.43217352198348 3.18108298877471 NaN NaN NaN 3.16113391370464 3.01506224158103 2.82503206384477 2.90000188610852 3.16412259705355 3.32612825537909 3.50304149438735 3.62004149438735 3.14112825537909 0.792180720346101 1.54897694812907 1.27355506564542 1.05741727239238 0.8736311846235 0.845956465727345 1.29522900834…
3.19888063487411 3.22221171470008 3.2589909948161 3.31184910346212 3.49056532075415 3.52254955504815 3.22430630893607 NaN NaN NaN 3.23088063487411 3.04747973170205 2.84173198299803 2.900984234294 3.2279752291101 3.39292793199211 3.52465315446804 3.64165315446804 3.20792793199211 0.787347567273512 1.54217909868551 1.2605684226333 1.04557997675728 0.87945650936343 0.854532365386634 1.31033752344174…
3.26956006722159 3.28162919951534 3.3255852062375 3.37659777574545 3.56851607394375 3.60150978918977 3.28760406049943 NaN NaN NaN 3.30056635197556 3.12948465017386 2.8638617354125 2.90795600672216 3.29657263672954 3.45859149099147 3.55381774213466 3.65392458295227 3.26862291476136 0.782251738007586 1.53498481029586 1.25591809285028 1.03986494323211 0.887966768133812 0.86564061631609 1.30004661839…
3.3215064975709 3.32401965633406 3.36651431022502 3.42151838261082 3.60402740998548 3.65601107238891 3.36698509792942 NaN NaN NaN 3.37106667885623 3.22611525916576 2.92210097083943 NaN 3.35998969464612 3.50351509672136 3.5705089422173 3.66950476277544 3.31650136557395 0.76851134448353 1.52014069229511 1.25631938221424 1.04065554475856 0.889274279628479 0.8564921015048 1.27684501866617 NaN NaN NaN…
3.39309949834071 3.39511392852145 3.43317316967525 3.48232385851183 3.65940553907503 3.69230137136981 3.42981108445342 NaN NaN NaN 3.43987870798744 3.34506176666401 3.06015102176192 NaN 3.42671811633978 3.56183501037079 3.58668432783757 3.66317796092148 3.38269402080806 0.775341608087064 1.53219095525972 1.2654531859795 1.04922535798578 0.893878362410407 0.869979831404009 1.27351240838946 NaN NaN…
3.46581432472953 3.46732526335835 3.50085450019194 3.5433992945377 3.70406545363098 3.73657827045058 3.50580952851751 NaN NaN NaN 3.49530594946463 3.45204728365857 3.14971087938793 3.28405847204059 3.50031551774716 3.60061212616752 3.59787726490619 3.67584889057442 3.45333757233347 0.788463240184017 1.53558971873041 1.26906492427422 1.05185997072074 0.879128838853849 0.859360548625376 1.285015922…
3.5188940578731 3.53899044812575 3.55100620683169 3.58052228091124 3.72251436793853 3.75600177338048 3.5680215881305 NaN NaN NaN 3.54890431033699 3.5560032365933 3.2610482701747 3.32057061311948 3.57100836022228 3.62153142566307 3.60200601292219 3.67450256311597 3.51800380270401 0.801491293101098 1.55213216160671 1.28444265865867 1.05803939134185 0.868594047176626 0.843036327985427 1.288794503837…
3.58065911189708 3.59050380490338 3.59712877167115 3.62709704941411 3.75093283147782 3.78295158220505 3.63475295494207 3.55419086525797 3.56142636894814 NaN 3.60870167977337 3.64579757800767 3.39204067447752 3.42861462803173 3.63283302427282 3.6509642482596 3.60691202556126 3.6745 3.57197958045399 0.834855069066899 1.56695365749456 1.29562047636708 1.06215990155023 0.860406011777305 0.81768894593…
NaN 3.67258122104557 3.66565683391234 3.67873826315348 3.75305757513054 3.76525598795095 3.72459285379431 3.6340416801702 3.6439567657549 3.63779906755506 NaN 3.7401941273565 3.53709264559874 3.63072621401361 3.71859867016867 3.65769673423108 3.60749077755643 3.65466368441027 3.64562193566614 NaN 1.58458132527437 1.30978661817504 1.05285008314721 0.834638699600473 0.783456709141037 1.319973361005…
3.69887650705592 3.72094759369162 3.70997320588168 3.71604945148773 3.78046771772967 3.78546788818131 3.75101918606564 3.7254904832797 3.76081151076956 3.78775788883331 3.71789600594182 3.84397659195963 NaN 3.77698898291457 3.76796948451706 3.69096216120164 3.64693175389932 3.74186350779864 3.70047158097452 0.837257188910615 1.57713630317841 1.30460752639666 1.04612341920706 0.808624615817673 0.7…
3.7185637123928 3.76614170585896 3.7438808641883 3.72464332029744 3.77611455457434 3.77621894365822 3.82704118500914 3.78825372983039 3.86566586130146 3.87603670576759 3.72973822743568 3.91071330048816 3.87270602856562 3.96282509107793 3.80822970508012 3.72478252501198 3.64518207780836 3.78166020451103 3.74024997790614 0.836800252758769 1.56918836993555 1.30292774876988 1.03375972389851 0.8032609…
3.8131030835163 3.84083068412116 3.82229012778471 3.78297336944384 3.81067848966696 3.81315432831523 3.89886596155817 3.86928185277356 3.98488593531499 4.02559325730452 3.83004643615944 4.02232570307515 4.04835722665091 4.16522204115144 3.87985565808134 3.72065036455749 3.64003329861357 3.90083101857036 3.82127099101035 0.816057604863198 1.56493652896798 1.2897321769662 1.02339895351908 0.7917989…
3.87098878265293 3.88298897944849 3.86299055381299 3.79799468651981 3.80199980320444 3.80599980320444 3.93398819226624 3.93098484674167 4.08198110762598 4.12598051723929 3.88099016022186 4.07698445315055 4.18197402298572 4.31697028387003 NaN NaN 3.68206277778451 3.82605785789544 3.86798956983518 0.810291096151284 1.5424121332639 1.27541123194022 1.00343443577198 0.775954699478038 0.76973119454906…
3.90720429172985 3.89963440430831 3.88354838179262 3.80289247185538 3.79906451688677 3.80012903377354 3.98194622418278 3.98579568478032 4.16125804405724 4.20036557220186 3.91720429172985 4.12886020166708 4.2632150327994 4.39625804405724 NaN NaN 3.70059139305046 3.84850537053477 3.89637633676123 0.802638174018177 1.53752731308833 1.26742548593201 1.0016100004698 0.777672150093096 0.759054626411549…
4.00580645297843 3.99385467710051 3.98575822885635 3.89981850900895 3.85630075022979 3.83655392687073 4.05116813389406 4.06109579771093 4.2529029012226 4.29783056503947 4.02074617282582 4.21397523740572 4.33020430198562 4.46221635801614 NaN NaN 3.72767448717594 3.87765037511489 3.99085467710051 0.793627901473162 1.52154374041047 1.25063278243336 0.985861690885283 0.77251341472054 0.73656162236763…
4.10083532414157 4.07885284284991 4.09181605356239 3.9938370760124 3.93885634659158 3.91985459472075 4.11688612839577 4.13387386529992 4.29093518077913 4.38385109097908 4.12681605356239 4.30484233162491 4.38590364710411 4.51191415832912 NaN NaN 3.77192291768329 3.91992642142496 4.08284057975407 0.784765363907218 1.51180674788518 1.23699358018143 0.97090591016964 0.760720584482304 0.74192011944849…
4.1644680802564 4.1512559682919 4.15546808025639 4.0662559682919 3.99660948823273 3.98444451226034 4.18242094426428 4.19649164825245 4.343727328213 4.40938723210256 4.18949164825245 4.35870376021695 4.39576432003945 4.51590572801578 NaN NaN NaN NaN 4.15232667228006 0.783705217755779 1.51478764625211 1.2432582221054 0.983847017012384 0.777162643586505 0.745650205935029 1.24783302799112 1.030171247…
4.23714436202369 4.21228696835308 4.23012059430213 4.14013247816291 4.06519189746682 4.05121566518838 4.25712059430213 4.25135827151777 4.41021566518838 4.4762037813276 4.268073058859 4.41138203923933 4.41279797436671 4.51698811613922 NaN NaN NaN NaN 4.20538203923933 0.78707911951891 1.52217205943021 1.24901261850937 0.989406896699247 0.78395311142074 0.760393762344602 1.2405766333451 1.026237654…
4.30588686244204 4.27889019001727 4.28690682789344 4.2228635694154 4.16783029366306 4.15383029366306 4.31989684516774 4.30391348304391 4.46690682789344 4.48099334484953 4.33788519865442 4.42797337939813 4.41998835348668 4.51400499136285 4.33888686244204 4.307843603964 NaN NaN 4.28287188835349 0.79973896972452 1.53562772188381 1.25950263005728 1.02701742494772 0.821607375034094 0.76534204709519 1.…
NaN NaN NaN NaN NaN NaN NaN 4.36760407208233 4.49733424976234 4.52405506417881 4.40845374138351 4.46029129813411 4.42684966930117 4.51595704837176 4.37520539487764 4.3843248864988 NaN NaN NaN NaN NaN NaN NaN NaN NaN NaN 1.03393426688557 0.840304570875909 0.814368487107752 0.843040300852808 0.462789465697058 0.117514570091526 0.0472435572557646 0.842461220840317 0.459977099741448 NaN NaN NaN NaN N…
4.40646263296525 4.39351039892389 4.40552234041355 NaN NaN NaN 4.41925962764101 4.3867850531861 4.50590446808271 4.52598805851034 4.43074922871712 4.46890446808271 4.42897611702068 4.51303582446898 4.44417603721338 4.44627156913067 NaN NaN 4.38255816488254 0.813745467295898 1.56085530291538 1.27964729044227 NaN NaN NaN 1.29487149176263 1.0188467648983 0.81850116037889 0.788138448677949 0.81312364…
4.45591935708744 4.4598913789341 4.4639045451239 4.44186669232821 4.4707893409631 4.46180579870035 4.47890289935018 4.43791606553998 4.50400329154745 4.51801316618981 4.47692429440861 4.48197860494157 4.42400822886863 4.49502962392706 4.49591606553998 4.54583706840114 NaN NaN 4.43191935708744 0.818731211568304 1.57063454618471 1.29816836822899 1.04892634147229 0.827145014699821 0.768020259474565 …
4.50975436365441 4.5225505322524 4.52264112398663 4.52116551738195 4.5579843339135 4.56853137524237 4.53959582811952 4.47709408265775 4.51572822479733 4.52679616859799 4.53368641985374 4.49372822479733 4.43475087273088 4.50966028099666 4.54389025125575 4.63884844631216 4.48201047277058 4.55842162649812 4.49748258845173 0.825102561952549 1.57216489570299 1.30135684717461 1.03183747123391 0.8087378…
4.55458474992056 4.57154699991334 4.56659418742236 4.56757531241875 4.65806568732126 4.65222612485195 4.61529218736459 4.52257531241875 4.5338301249675 4.54284899997111 4.57264137493139 4.50192449998556 4.43797168749458 4.52386787497472 4.60047149989889 4.71628274986278 4.66132012467862 4.73931068717682 4.54357531241875 0.821317466882168 1.57570659124361 1.30566960749227 1.01876080002311 0.805675…
4.62199756542909 4.62899792879788 4.66099658433335 4.68299582125889 4.78299549422698 4.80099462214188 4.67099800147164 4.5709982558298 4.58499814681916 NaN 4.64799727473406 4.53599876454611 4.44099989098936 4.52300003633688 4.66199778345037 4.79299723839718 4.82499411342557 4.93599291430855 4.61399745641846 0.811330361551948 1.56263047637649 1.29240048364386 1.06092846331338 0.850258379011819 0.8…
4.67680246815632 4.69456723868702 4.71971693016748 4.75346031620098 4.88184016578193 4.91843386033496 4.72873831466469 4.62286662164794 NaN NaN 4.70671693016748 4.56437984958095 4.44687169301675 4.52202138449721 4.71484523715073 4.85758862318423 4.96592063240195 5.06615586187125 4.67173831466469 0.795368781149473 1.55421390667599 1.28354352969974 1.0540601191704 0.857893200921773 0.81969474431285…
4.71161408115491 4.75630761618969 4.77339842062383 4.82321681175555 4.97100115122447 5.00404655344154 4.78734166785249 4.68233031729822 NaN NaN 4.73864813281771 4.58675028780612 4.45392054612013 4.522 4.75060273060064 4.92326221397262 5.09554712905377 5.19851307739097 4.72243247228663 0.783185866134581 1.54368872679764 1.27674582170251 1.05542263365197 0.872583260357812 0.85387693030572 1.2689914…
4.78687868194981 4.82189485768984 4.84089162254183 4.89788029952382 5.06984147774776 5.09884794804377 4.84091426857787 NaN NaN NaN 4.81387868194981 4.66088029952382 4.46997411881596 4.52499514727799 4.82288353467182 4.98290456313385 5.14791750372587 5.24991912129988 4.78989162254183 0.773725108141183 1.53475428317844 1.26306204753365 1.04815180829022 0.883422708133913 0.872530414571494 1.26677329…
4.85046380914564 4.87374741361106 NaN 4.96536927432383 5.14810930356386 5.19858936204392 4.91129837320748 NaN NaN NaN 4.87746380914564 4.72251107655654 4.4963618899528 4.53866912812367 4.88939290802928 5.04939290802928 5.15385819776729 5.26464549441822 4.85346380914564 0.762813752152841 1.53454472674109 NaN 1.04061221586903 0.88555871485917 0.868488552551734 1.26716054651782 NaN NaN NaN 0.7628484…
4.92511897536302 4.94120231553138 4.97429756143808 5.02035709012977 5.21422612700806 5.24447614751315 4.96438090160645 NaN NaN NaN 4.95508325814801 4.78921422126972 4.5128095081866 4.54295237704665 4.96016659831637 5.11819040979305 5.20538090160645 5.30946424177481 4.9182380327464 0.768448922742125 1.52671429344763 1.25165523524405 1.03780166926398 0.896874274582952 0.885731054292176 1.2695117834…
4.99596304477105 5.00196832408947 5.04096515649842 5.08396674029394 5.27296937995315 5.30596779615763 5.00697782686263 NaN NaN NaN 5.02696251683921 4.93292450574657 4.62094298336105 NaN 5.02396674029394 5.17297149168052 5.206 5.31 4.98096726822578 0.778984472553612 1.53339642062211 1.25707715444737 1.04579576070731 0.890313537143343 0.875315611915482 1.28915963669794 NaN NaN NaN 0.784784931854315…
5.0576419960108 5.06657732915417 5.09090066343731 5.13390066343731 5.30920244210158 5.34122399772045 5.06570666286742 NaN NaN NaN 5.08570666286742 5.03867199316136 4.70905999430114 NaN 5.09249110667866 5.19843955390922 5.2265473320036 5.31489222190562 5.04068510724855 0.785584715128774 1.53494594212218 1.26532828613287 1.0437061290244 0.872649078920717 0.862159707517697 1.3145117094711 NaN NaN Na…
5.12421810113103 5.11938395846687 5.14041949932455 5.17551427494503 5.334703826186 5.366703826186 5.1786612943607 NaN NaN NaN 5.14530102979895 5.1427797638863 4.80981530474398 NaN 5.16415886636823 5.24149058103991 5.22996445914232 5.31598815304744 5.10128918284639 0.781668690975022 1.55318177913384 1.27700221994173 1.05021145470453 0.865688782234525 0.836899372491196 1.25927887894155 NaN NaN NaN …
5.19586984516559 5.18687717783232 5.184919340666 5.21193400599945 5.35795783716632 5.38297066933309 5.22292117383268 NaN NaN NaN 5.21587167833227 5.22485151349877 4.93876535466473 4.97569019483077 5.23487167833227 5.26795233766627 5.23299450049995 5.316 5.15989367633246 0.79852894615641 1.56609668211981 1.2859538131382 1.04461043071842 0.847772758688604 0.816297286610308 1.28571022952459 NaN NaN …
5.25764390027196 5.24277305262701 5.23490220498206 5.26385915419705 5.37952644136481 5.38691389842997 5.26116050969217 NaN NaN NaN 5.28057932409444 5.3052349178143 5.09066356416117 5.17854424375073 5.29860084948694 5.30713898429966 5.23593542382247 5.36100983194461 5.21577305262701 0.818119707403754 1.57164838153233 1.29559819013772 1.03093070973334 0.820352495736315 0.799224757083574 1.320525202…
5.3134704667802 5.29648972253365 5.28551860616382 5.29471116369829 5.38495186061638 5.38898074424655 5.34420088623194 NaN 5.33464506774048 NaN 5.33052823404054 5.40405646808109 NaN 5.30580614328627 5.3544704667802 5.33275930308191 5.26174967520519 5.32040437082239 5.27642232739658 0.817123864142482 1.57828664857116 1.30189088483692 1.02809464736441 0.806439398663165 0.78795590664396 1.29854115232…
5.35803956997204 5.34403885051801 5.34103885051801 5.33701726689689 5.38900863344845 5.39300431672422 5.40304388669627 5.36704964232857 5.44207626212794 5.46308417612235 5.37303741160993 5.49705899523105 5.41411367373787 5.48713453790495 5.40503741160993 NaN NaN 5.435980574741 5.33003885051801 0.823204524954777 1.57977635956257 1.30273636675711 1.02887624444993 0.797715028572603 0.777384870292715…
5.41187626662982 5.39689669814565 5.39389669814565 5.36050964362029 5.40193126800925 5.39951410539839 5.4627536775349 5.43459022540832 5.54583425932293 5.5776095126489 5.42393756117729 5.59448545047641 5.56877182050022 5.72992443838551 5.45593756117729 5.34058165672516 5.26606462852502 5.36527582546359 5.38289669814565 0.815755483835401 1.57482338347006 1.2977931791549 1.02376665251259 0.80146699…
5.46438218185328 5.45432277626225 5.44737030073507 5.40348911191713 5.41059688270121 5.41318124374619 5.51933465738045 5.50714455948915 5.65625858440163 5.70630657369549 5.47934653849866 5.6646491800442 5.7805915837435 5.88967786640252 5.50739406297148 5.36812247869318 5.28113910715294 5.36595119445115 5.43637030073507 0.809127821324251 1.56889009859742 1.29015065293191 1.01283021705554 0.7811554…
5.52789060312381 5.51689233958216 5.50490102187392 5.45797469044525 5.42799461237267 5.43399472517062 5.56492185937415 5.57688018437369 5.74743009952944 5.81242167206653 5.53390623124898 5.73803414706659 5.86240683559395 5.99139293487179 5.57388539374875 5.40747503996137 5.29299901897287 5.36700702240999 5.49390102187392 0.798737937614779 1.55970585386476 1.27954828490645 0.991055875915437 0.7741…
5.58963606755828 5.57911358045981 5.57620725540353 5.50632556303504 5.4625150585118 5.45896816457706 5.62305970964141 5.63501832455554 5.83054667499007 5.89087714391847 5.61111245120228 5.80571341038703 5.90170635199751 6.03717171794378 5.63163606755828 5.46572558876218 5.31042813460022 5.39832287733001 5.56564821451354 0.793839104706712 1.53488914934501 1.26537339057811 0.99142555152843 0.780272…
5.65724542730723 5.63031323034639 5.63724917125254 5.56274102772179 5.50933238358495 5.49646644551067 5.6861815903415 5.69858693478927 5.91212032677167 NaN 5.68025599275881 5.8478026648948 5.95198634624323 6.0755363180683 5.69874190549004 5.51791382963665 5.33091823996631 5.36770714879389 5.62770888711081 0.787710642571904 1.5273220777364 1.25587161949964 0.983184813413328 0.776865489490571 0.748…
5.72538705340891 5.6914006605396 5.70139363869461 5.624397233778 5.56790460276977 5.56039572157532 5.7483962370439 5.75390671985353 5.95888995419873 6.01793114374397 5.74589307851979 5.91538666155588 5.98094670233009 6.09646230292899 5.76489069319855 5.58988220385712 5.34249621289496 5.5078142180262 5.68889857765889 0.788859883989929 1.52635904676199 1.25364460443757 0.984313736065196 0.780433876…
5.78719639927315 5.75119666064977 5.77015924839582 5.69278726838612 5.64728367946712 5.63484685757667 5.81061815171137 5.8175418292974 6.01054822300555 6.05404696763937 5.8096461040914 5.97045569012139 5.99924852409123 6.10139660484734 5.82422154686403 5.68771156423687 5.40944656829884 5.59004502997594 5.75020673878842 0.792919787203403 1.53194504165907 1.25772590173099 0.989546090429109 0.782131…
5.85005382592898 5.80637749205797 5.83712940758514 5.76932707730279 5.73941032838307 5.73345488244232 5.87459451028613 5.86797249220473 6.04145910570258 6.05844582051286 5.87167403162448 5.99842222106744 6.0045 6.10100582204818 5.88592396347324 5.77700142383769 5.55289958305481 5.67988019955425 5.81112557287309 0.793815990907622 1.54019523538449 1.26455681703557 0.999981677086966 0.78775065283618…
5.88810109296239 5.83517410454634 5.90510858132997 5.86612543015704 5.86021716265995 5.86121529056805 5.89908611622722 5.8670954766867 6.02202808137844 6.08098689535673 5.93610109296239 6.01004118602171 6.01600561627569 6.12099438372431 5.90813666270842 5.93114040689221 5.64917036036254 5.77496817443777 5.87010858132997 0.80559674916392 1.49674732096985 1.27176178509112 0.998837781843738 0.792672…
5.94277794747154 5.92865022475233 5.96371989169008 5.93391728134704 5.97714950447287 5.97723078256692 5.94565022475233 5.91844122393908 6.03711611156292 6.07396516653112 5.99065022475233 6.03219738965696 6.01904644462517 6.11780261034304 5.98168505822121 6.00712628216029 5.74168361766229 5.75992745194442 5.92866183590862 0.825251423016783 1.56464567506099 1.29411047971869 1.01381209174183 0.81024…
6.00963164777218 5.98445938019795 6.02612930965329 6.01351212648491 6.07699064752444 6.08418205594025 6.00193790123748 5.95668907029692 6.04724883094055 6.07092343663367 6.0467082111385 6.04926797178214 6.023 6.101 6.04057422524743 6.10451212648491 5.88769885866294 5.9269476896035 5.98595704207906 0.830406499168328 1.56541553658177 1.30021967702226 1.02773862645543 0.82157925616086 0.795912897279…
6.04195587742652 6.00796791085565 6.08392111418681 6.09089437323319 6.17886094704116 6.19584757656435 6.04993448466362 5.99195186628348 6.05998261838014 6.06700534819073 6.0829505292358 6.06298128133246 6.023 6.101 6.06995988856957 6.18189437323319 6.02581147627695 6.0777940946571 6.03493314761594 0.826645134263096 1.53652942953612 1.30583233871679 1.03432101503958 0.831776081333639 0.80834303286…
6.101506711686 6.0804949276933 6.14061276762027 6.16376595952534 6.27511947930627 6.30515483128436 6.09958919963488 6.03531816780283 6.05907070395619 6.062 6.14558919963488 6.07311783992698 6.02904713597079 6.13894108003651 6.13045957571521 6.26286023146692 6.17170867894115 6.29639051113832 6.08462455161297 0.833896870586727 1.5748239932471 1.31108316528424 1.0626964484084 0.866466674838123 0.837…
6.14488851270456 6.12252932671761 6.1933044122684 6.22949345752469 6.37104168876793 6.40396607066541 6.15005865343522 6.06279399007642 6.06517014073066 6.06203780905126 6.19568056292264 6.08349151766635 6.03303780905126 6.13356519591053 6.17007755796085 6.33628550774277 6.31766553811368 6.41610034220315 6.13811536701211 0.82930074557242 1.56724691598897 1.30990316472731 1.06150460973991 0.8832787…
6.19107880196058 6.15009136459198 6.26105596081259 6.30707880196058 6.47708565430498 6.50609364870678 6.20504111406639 6.10404454023859 6.0740068523444 6.0640148467462 6.23108679636238 6.10903083554979 6.035011420574 6.111 6.22606395521439 6.40306738138658 6.45612791042877 6.57713247865837 6.19605596081259 0.778513679272718 1.50486218060259 1.27842593170073 1.0586394448147 0.899843766214489 0.874…
6.2606432921717 6.2306214856574 6.3106432921717 6.37663238891455 6.55278503451461 6.58899219640041 6.24165419542884 6.1434361302859 6.08040342051445 6.07728348468583 6.3076432921717 6.13654516285737 6.04510903257147 6.11103270977144 6.2826432921717 6.46267600194314 6.56898129314327 6.69401400291471 6.2456432921717 0.807848210617663 1.55038082739938 1.29221487764737 1.06685954891598 0.920732599649…
6.3201603207149 6.2881603207149 6.37017903556514 6.43523518011586 6.6253474692173 6.68017903556514 6.30210417616418 6.18404803161345 6.11791702766177 6.10380473856033 6.36721646526562 6.18710417616418 6.05556144550721 6.11413100395168 6.34221646526562 6.52512289101442 6.65912289101442 6.78712289101442 6.30510417616418 0.796743481152274 1.53954099198213 1.27891862175131 1.06300172860658 0.93012777…
6.38093873535804 6.34893873535804 6.43193774721865 6.49993478280049 6.69592885396417 6.74193774721865 6.3599416997762 6.23894466419436 6.16595158117006 6.14595751000638 6.43093577093988 6.2449416997762 6.08497035581841 6.1209930830243 6.40593577093988 6.58394071163681 6.71794071163681 6.84594071163681 6.3629416997762 0.793782984180947 1.53802153161605 1.27203693673849 1.05313994068223 0.934725365…
6.45074191623246 6.41167343165716 6.49462777527362 6.5526391893695 6.75262777527362 6.80733100878064 6.423787572616 6.29575333032834 6.213787572616 6.19671908804069 6.49775333032834 6.31850666065669 6.1128560571913 6.23982181490365 6.47277615852011 6.63055929069832 6.73114838324649 6.86212555505472 6.4256391893695 0.790367095811623 1.54059961317275 1.26702076739448 1.05824506005445 0.940554483089…
6.51606144146723 6.47085294403616 6.55000457853148 6.60889085265999 6.80762549229319 6.83690980697191 6.49319412165063 6.36225098458637 6.28351634495318 6.26038366476978 6.56392876128382 6.4511797458702 6.18876275100807 6.31281961394382 6.54111830440297 6.6796444466051 6.74418954311915 6.873 6.48217516733871 0.793238822385534 1.53891358559866 1.27301997342027 1.04830004578531 0.934400455908557 0.…
6.5710501263013 6.51504061958898 6.60203889109583 6.65502852013695 6.84001642068491 6.88401987767121 6.55503889109583 6.42706222575333 6.36207086821908 6.33207951068482 6.61205271904102 6.56408123917797 NaN 6.40708037493139 6.59905099054787 6.71302247041093 6.75400518547944 6.873 6.54303975534241 0.775598944284904 1.49822717257943 1.26630129570272 1.04882197048219 0.909566725172622 0.879920295178…
6.62965204802921 6.5627917726069 6.64750067973671 6.68859382945517 6.8593143802998 6.90704657485923 6.60052396716633 6.49983834746613 6.44514108405112 6.42523423376958 6.67368697917363 6.6589547846142 NaN 6.50107122176227 6.65858218574037 6.73926780544057 6.76011643714807 6.873 6.58960547316998 0.797726470253003 1.51857008395624 1.27946980023063 1.05117382115188 0.894027645831383 0.85706827471678…
6.68592518997678 6.63086854569249 6.69092518997678 6.73954756141483 6.88615105142478 6.91118881428098 6.64600071568917 6.57232169996683 6.54386926138166 6.53196366852215 6.7327930199801 6.74168044710069 NaN 6.59233986570576 6.70892518997678 6.76237762856195 6.77007552571239 6.87292447428761 6.64194407140488 0.817116911824383 1.56040299682272 1.28896200980997 1.05746605637077 0.877450953963393 0.8…
6.73396454695455 6.67596671754917 6.73896454695455 6.76797901758535 6.89399421174768 6.9209927646846 6.69796165282839 6.64094935279221 6.64092837037756 6.63392475271986 6.77396961167533 6.82893560569296 6.59191028208906 NaN 6.75696454695455 6.7819855293692 6.77399710587384 6.86900289412616 6.69096382342301 0.825783603981188 1.5725010716208 1.29789340862767 1.05881900152648 0.86451954338101 0.8308…
6.78324648858119 6.72632659737008 6.77932043515555 6.80818486643589 6.91100616221453 6.925 6.74134508401367 6.70841286837349 6.74267168138374 6.75269633024186 6.82032659737008 6.90146216608973 6.73078876345981 6.78080108788887 6.81422183972307 6.7981232442906 NaN 6.86898151335641 6.74130194851196 0.835644357959854 1.58212476211765 1.30516417309342 1.05210835341454 0.845522462128754 0.805563468052…
6.82407630053916 6.77984566470934 6.83194176297177 6.83869190748946 6.91246127165964 6.92528829478727 6.79823005775904 6.77617239880159 6.85290274559602 6.86722947968826 6.87374956644692 6.97757601150377 6.86084450856778 6.91363251431967 6.85121083810656 6.81824985548231 NaN 6.86613453756739 6.79082644505686 0.83752332949554 1.5803774451193 1.30730239306891 1.04981504770285 0.834212164754975 0.80…
6.87903427233464 6.82303564322803 6.88002947420779 6.87402056340079 6.93600753991362 6.94000479812685 6.8610287887611 6.83604044135488 6.95006169020236 6.98107951181637 6.91204318314165 7.05804729582181 7.00610350245062 7.09912406585141 6.91303427233464 6.83101370893386 NaN 6.87300411268016 6.83303153054787 0.815252077570728 1.53434958387926 1.29977477070898 1.02864136403892 0.812888553707478 0.7…
6.92961636972873 6.8755000735535 6.92353496240607 6.90441866623083 6.94716281464532 6.94712792579275 6.90361636972873 6.89566288819882 7.04093036940185 7.09800014710699 6.9756047401112 7.1276512585813 7.15826762831002 7.28132577639764 6.96358148087616 6.8513023700556 NaN 6.87989548054928 6.87961636972873 0.832746029748273 1.57738905639097 1.30664208009152 1.03052021641058 0.810679636400775 0.7762…
6.98285990324031 6.91904683872733 6.97004683872733 6.9408038225942 6.96118693548702 6.95826170968183 6.95693467743512 6.95299075808122 7.12128985486046 7.18449548389619 7.02793467743512 7.18397206453252 7.26751417744489 7.3956076451884 7.01393467743512 6.87767296775329 NaN 6.95648603226626 6.93293467743512 0.822884654513172 1.56948932790035 1.29903989290103 1.02111541274068 0.802159907580812 0.76…
7.0279376574659 6.9739241047411 7.0249241047411 6.98294172328335 6.9709864472752 6.97198102618528 7.00593223637598 7.00492817055854 7.18890648619886 7.26289157820157 7.07693223637598 7.23492952583102 7.34689022292909 7.47988344656669 7.06293223637598 6.91295121019071 NaN 6.98196476291551 6.98193223637598 0.813692712455865 1.56054237363775 1.29221943269646 1.0172054075372 0.802679281705585 0.76020…
7.08565571047344 7.02731614612112 7.07765571047344 7.03262058312665 7.00162058312665 7.0024215281615 7.05970254693583 7.06158545577986 7.2598079289762 NaN 7.12965571047344 7.28164400135784 7.40311709115597 7.53807025469358 7.11965571047344 6.96385476543859 NaN NaN 7.03562058312665 0.80443234805232 1.55272226185444 1.28512742814737 1.01475197211478 0.809260447853353 0.76326332995691 1.277038812729…
7.14207186930616 7.05476562093297 7.13393788564289 7.08595702616621 7.05509100982948 7.03914843139945 7.11995702616621 7.11195702616621 NaN NaN 7.18607186930616 7.33709100982948 7.41405272878283 7.54488046407291 7.17607186930616 7.03701444773618 NaN NaN 7.08893788564289 0.79178931345982 1.52474992352215 1.27639324650147 1.00448872816288 0.803114759274598 0.754400874251666 1.26240625097609 1.04741…
7.19708229763843 7.09411645892231 7.18208229763844 7.135100931066 NaN NaN 7.1690605586396 7.1610403724264 NaN NaN 7.24109006156659 7.39307608649591 7.46800621114252 7.59 7.23107142813902 NaN NaN NaN 7.13707763928154 0.782551754526688 1.508918571074 1.27246301240412 0.989076956358551 NaN NaN 1.25299358693481 1.04023034161284 NaN NaN 0.789243881843002 0.43640759300066 0.0990515683134871 0.036128447…
7.25055696553618 7.16949391283397 7.23560950945469 7.20062001823839 NaN NaN 7.20852543918508 7.18755696553619 7.39846238648287 NaN 7.29952543918508 7.44228373715994 7.47210508783702 7.59 7.27755696553618 7.21897731688425 NaN NaN 7.18745187769917 0.796586238648287 1.54659513264853 1.27442606178358 1.00638782646639 NaN NaN 1.25539867747896 1.04045725106075 0.94108921045443 NaN 0.804644241979384 0.4…
7.30375095113937 7.21686359381027 7.29386359381027 7.2601827480445 NaN NaN 7.2583567017912 7.24043179690514 7.44218773778484 7.47663830846846 7.34980727247482 7.46928160667726 7.48205632133545 7.58994367866455 7.33078849869634 7.31265209250661 NaN NaN 7.23080727247482 0.801065408840274 1.54816418261876 1.27698870017742 1.00448492171807 NaN NaN 1.26482648536958 1.04112272812379 0.91992621407038 0.…
7.34296306219139 7.2619575215201 7.3389575215201 7.32194182295144 NaN NaN 7.27698245454091 7.26297876076005 7.45199076554785 7.50996860286268 7.39196029185574 7.48398614832177 7.48499722966435 7.58700277033565 7.37196121530096 7.39891873682105 NaN 7.34482639229953 7.27296029185574 0.807613831385962 1.55569290794075 1.2826646532522 1.01414090406463 NaN NaN 1.27195328655328 1.0402208495696 0.900408…
7.38845421885619 7.30150080540554 7.38845421885619 7.39075703142698 NaN NaN 7.31746586549353 7.28931445920813 7.4631514062854 7.51977871389058 7.43446586549353 7.50422128610942 7.48808152646137 7.58672048070389 7.41143092558151 7.46846586549353 NaN 7.3416040143305 7.31647751213086 0.816216301582676 1.56516011275678 1.29333259076684 1.02155100856194 NaN NaN 1.28334883162667 1.04804803247017 0.8884…
7.42776658886093 7.34455577692418 7.42799656551921 7.45624570689902 7.53985897798776 7.54985897798776 7.35809238912683 7.31680491830398 7.47651744748113 NaN 7.47455577692418 7.52319164721523 7.49498083527848 7.563 7.44901573024074 7.50957150716491 NaN NaN 7.3578240830255 0.82348614713252 1.57077864196486 1.30131648716205 1.03199248249371 0.826207736661225 0.797382169971895 1.28914515455164 1.0546…
7.46705320822309 7.37309351748301 7.47907416903825 7.52008868037181 7.63511447829816 7.64514672570609 7.41402096081516 7.35802741029674 7.5030483711119 7.5300483711119 7.50309029274221 7.53302096081516 7.49400483711119 7.56300644948159 7.50102096081516 7.59009029274221 7.41117574837323 7.45717574837323 7.40005320822309 0.820746655786197 1.55386933853414 1.30779535306972 1.0408679518956 0.84559894…
7.50053273299348 7.43139067086188 7.52556824852638 7.57578134172377 7.70699443492116 7.73694708087729 7.42727228575222 7.37542618639478 7.5331065465987 7.56018941617546 7.55949721746058 7.54631963979609 7.497 7.56749721746058 7.51458008703734 7.64662744108121 7.52144429833787 7.56763371451333 7.43354457150444 0.831106762118316 1.58442449863417 1.31111520894483 1.07070881008284 0.882399869482773 0…
7.54575727494807 7.46451116058995 7.5740601849273 7.64215484429581 7.79134416303283 7.81753348176985 7.45094659368509 7.41162475183216 7.54275727494807 7.57656795621105 7.60175727494807 7.57311359124221 7.49718931873702 7.6089432043789 7.56373834307437 7.69992766181139 7.64429075671792 7.70653687107604 7.47981407056918 0.834820491944245 1.58464456931691 1.31142126325883 1.08348516195065 0.9078983…
7.58497399931175 7.49098244953543 7.62896359903645 7.70196034895041 7.86095384877835 7.89694734860629 7.49996749913968 7.44397854943219 7.58197399931175 7.60598049948381 7.64097399931175 7.57899609989676 7.50699349982794 7.60600195005162 7.60197464932895 7.74796814915689 7.76292134791803 7.83791289769435 7.52197204926013 0.825006506672235 1.57659533664126 1.304754420117 1.10187780567721 0.9321539…
7.61447430702586 7.54618972281034 7.66546244935022 7.75856916843103 7.92972331821444 7.98172331821444 7.51654545307974 7.46146244935022 7.59130829956681 7.62226086886422 7.68034387259375 7.59939130329634 7.50703557302694 7.586 7.62254545307974 7.78162845680927 7.85197232940302 7.94415019453771 7.54849802237715 0.821521462795992 1.5780241503477 1.30036956540666 1.10684126487248 0.948803122064439 0…
7.65478048751795 7.56263182322881 7.70485481966251 7.80696631787936 7.9912078973492 8.04296631787936 7.56268757233724 7.50061324019267 7.61748315893968 7.64448315893968 7.70974332144566 7.63268757233724 7.51013008125299 7.586 7.66891056877094 7.83453890804811 7.93400348395164 8.04111498216849 7.59061324019267 0.810566748056907 1.57297789793741 1.29433591179087 1.10510401864774 0.963244123107468 0…
7.69605578597589 7.59605355453686 7.75004686021975 7.8580691746101 8.05506471173203 8.0940502073783 7.5990814475248 7.53305913313445 7.64304462878071 7.67003347158553 7.74906582745155 7.66905132309782 7.5170189672318 7.586 7.71703347158553 7.86304909165878 7.98700334715855 8.09998884280482 7.62304016590264 0.797714164786922 1.55227864682626 1.28565886511921 1.09579869776128 0.963984242887288 0.94…
7.74645619275009 7.64422224775004 7.79238600925007 7.9205263762501 8.11340940375008 8.13945619275009 7.67207018350001 7.5865380735001 7.68326903675005 7.70029243125006 7.80842110100008 7.71580711025016 7.53435091750007 7.58619885325004 7.74760825700012 7.90738600925008 7.99046789000009 8.09038600925008 7.65942110100008 0.792521348630006 1.56000409174 1.27566099081999 1.08561297475749 0.9588097637…
7.78573429636865 7.6637907807047 7.82560249958453 7.96535773412832 8.14830124979227 8.17847070280042 7.67894140560083 NaN 7.70616945300815 7.72524476545622 7.84473429636865 7.78548742084932 7.56516734294503 7.60567359190637 7.7996778120326 7.94048953091243 8.03005648433605 8.123 7.69560249958453 0.795211798408677 1.55873324135574 1.27326271871365 1.08019401233174 0.957103953903523 0.9471337688715…
