# Supplementary material for: Quantifying Spatiotemporal Gait Parameters with HoloLens in Healthy Adults and People with Parkinson’s Disease: Test-Retest Reliability, Concurrent Validity, and Face Validity
Source: Sensors (Basel). 2020 Jun 5;20(11):3216. doi: 10.3390/s20113216 (PMC7313704; doi:10.3390/s20113216)
Supplement: Supplementary file 1 [file sensors-20-03216-s001.zip › Data/HYA_02_FWS2.csv]

IWW_x_SpineBase IWW_x_AnkleLeft IWW_x_AnkleRight IWW_x_SpineShoulder IWW_y_SpineBase IWW_y_AnkleLeft IWW_y_AnkleRight IWW_y_SpineShoulder IWW_z_SpineBase IWW_z_AnkleLeft IWW_z_AnkleRight IWW_z_SpineShoulder HoloLens_x_position HoloLens_y_position HoloLens_z_position
-0.241038559244375 -0.285 -0.277 -0.273 0.821205875068728 0.134822506350884 0.129513470331994 1.36346228815112 1.43694216113344 1.336 1.509 1.408 -0.274918763908247 0.065 1.43291706606965
-0.242975448353716 -0.285 -0.277 -0.273 0.813555505904044 0.134869386208843 0.129490245516463 1.36258104824083 1.43403682746943 1.336 1.509 1.408 -0.274909241234298 0.064 1.43291369722912
-0.243999908898215 -0.285 -0.274000273305355 -0.273 0.816619712118359 0.139209604618253 0.119760886420368 1.36358990707618 1.43100027330536 1.336 1.50800009110179 1.408 -0.273976019189995 0.064 1.43258355085829
-0.244978645980129 -0.282064062059614 -0.276935937940386 -0.273 0.817236546967481 0.139249145839205 0.121844515937674 1.3643141980253 1.42806406205961 1.33502135401987 1.50897864598013 1.408 -0.27395053960301 0.064 1.43257453693365
-0.245 -0.282 -0.277 -0.273 0.817666002357279 0.139755145719553 0.120008084574214 1.36464695417697 1.428 1.335 1.509 1.408 -0.273101220037014 0.064 1.43227407277928
-0.241996890892993 -0.282 -0.277 -0.272998667525569 0.818110959381591 0.139779986675256 0.120129973350511 1.36535015989693 1.42700666237216 1.335 1.509 1.40799955584186 -0.272430595819746 0.064 1.43098749894233
-0.235133520017126 -0.282 -0.277 -0.270057222864483 0.820228799537573 0.139750572228645 0.12007114445729 1.36570313325626 1.44171388567759 1.335 1.509 1.40701907428816 -0.271481300246597 0.064 1.43064026050596
-0.231048686919913 -0.282 -0.277 -0.27 0.821198558573821 0.139858661109702 0.119704503540092 1.36652989746412 1.44397565654004 1.335 1.509 1.407 -0.270464614766114 0.0640392156862829 1.4302805872388
-0.231 -0.282 -0.277 -0.27 0.821510072439966 0.138439936475722 0.11972 1.36691002674706 1.444 1.335 1.509 1.407 -0.268616095710726 0.0649803921568591 1.42962663584398
-0.231 -0.282 -0.277 -0.27 0.822145510735965 0.13788270597 0.11972 1.36714465011789 1.444 1.335 1.509 1.407 -0.266767576655337 0.064 1.42897268444917
-0.231 -0.282 -0.277 -0.267029793313024 0.821823376575476 0.137473972441736 0.120462551671744 1.36748662342452 1.444 1.335 1.509 1.40501986220868 -0.264712942722112 0.064 1.42922797546355
-0.228001072129479 -0.282 -0.277999642623507 -0.267 0.822299828459283 0.137460003573765 0.12196946393526 1.36771991780341 1.44200071475299 1.335 1.50600107212948 1.405 -0.262741644630786 0.064 1.42860916125625
-0.228 -0.282 -0.275057172884654 -0.264057172884654 0.822094002101926 0.137077432475005 0.1192724084776 1.36737667016988 1.442 1.335 1.50501905762822 1.40401905762822 -0.259756286356343 0.063 1.42755302975362
-0.228 -0.282 -0.275 -0.260047598318338 0.82261369322282 0.137208334058858 0.120059885357353 1.36739964301261 1.442 1.335 1.505 1.40498810042042 -0.257137551027836 0.063 1.42662659861095
-0.224999832739608 -0.282 -0.275 -0.260999330958431 0.822560066904157 0.13725 0.119449963202714 1.36758988459033 1.44099933095843 1.335 1.505 1.40200033452078 -0.254108547164594 0.0629814814814777 1.42555502658928
-0.224021701791364 -0.282 -0.275 -0.257086807165456 0.822951319283454 0.13725 0.1192347743941 1.36691497423604 1.43708680716546 1.335 1.505 1.40395659641727 -0.250616900059917 0.0620555555555415 1.42431978506571
-0.22103245200328 -0.282 -0.275 -0.25403245200328 0.823385348546196 0.136814759627148 0.120288425452164 1.3686211778381 1.43502163466885 1.335 1.505 1.40301081733443 -0.246585727569123 0.0619904761904482 1.4228835731956
-0.218000673372952 -0.282 -0.274999326627048 -0.250997979881145 0.823989892260328 0.136869602709959 0.121020949455862 1.36769007407102 1.43399797988115 1.335 1.50500202011885 1.40099932662705 -0.241516248428077 0.0610380952380772 1.42007991987524
-0.218980837785715 -0.282 -0.274019162214285 -0.248057486642854 0.823833065954286 0.136291305706428 0.122402981277858 1.36779789215643 1.43105748664285 1.335 1.50794251335715 1.40001916221428 -0.236211556669552 0.062 1.41816286789274
-0.213071675615445 -0.279035837807723 -0.274 -0.242071675615445 0.82458092108871 0.1360626281059 0.122588088650255 1.36822486324756 1.42803583780772 1.33401194593591 1.508 1.39703583780772 -0.229721200875075 0.062 1.41586677188427
-0.209996549589384 -0.276998849863128 -0.274 -0.238996549589384 0.824129212156243 0.1327498159781 0.123700327789009 1.36783961470415 1.42699827479469 1.33699884986313 1.508 1.39599827479469 -0.222737906665723 0.062 1.41339628883714
-0.204128504323372 -0.275042834774457 -0.274 -0.233128504323372 0.822789341820503 0.132436853563913 0.12425779208928 1.36718434964944 1.42406425216169 1.33504283477446 1.508 1.39306425216169 -0.212067982673362 0.0597647058823089 1.41074471373131
-0.195086781001538 -0.275 -0.271028927000513 -0.224086781001538 0.82164089583686 0.130597838316983 0.123646074670108 1.36604099226019 1.42003856933402 1.335 1.5070096423335 1.38903856933402 -0.201523341681051 0.0558787878787612 1.40805552586403
-0.188991246022924 -0.272 -0.270993939554332 -0.210990572640072 0.821637447878991 0.130099973064686 0.119501225556791 1.36390843101796 1.41699797985144 1.334 1.50700202014856 1.3859986532343 -0.189637910130312 0.0528529411764431 1.40492068289851
-0.176248921313399 -0.272 -0.262172330140045 -0.197268069106737 0.817922570136752 0.130060765911734 0.121285151016124 1.36162461435848 1.41405744338002 1.334 1.50994255661998 1.38403829558668 -0.175413211543678 0.0498571428571132 1.40098806083659
-0.1671066783171 -0.272 -0.256071118878067 -0.180201503487855 0.814984374124399 0.126917693005375 0.118464255592935 1.35657009545197 1.41004741258538 1.334 1.50703555943903 1.38301185314634 -0.160094677138018 0.0450952380952579 1.39859948062044
-0.15699323943662 -0.267 -0.227983521126761 -0.168990281690141 0.814069556338028 0.126048567605634 0.108183853521127 1.35506962816901 1.40899830985916 1.335 1.48999577464789 1.38199830985916 -0.141669724168565 0.0360909090909266 1.39634196251831
-0.141343787167688 -0.267 -0.189837981221239 -0.146494194053551 0.81304256103288 0.122732839906154 0.117104041314418 1.35420890829422 1.40508594679192 1.335 1.48021486697981 1.37808594679192 -0.117095619105882 0.0370512820512695 1.39560592514927
-0.129114416267219 -0.267 -0.137495803824617 -0.128171624400829 0.812336578935365 0.124224935191483 0.133107826364598 1.35211992749987 1.40698093062213 1.335 1.46613348564509 1.37700953468893 -0.0951917642847158 0.0379059829059865 1.39601646992848
-0.106989328416583 -0.266998315013145 -0.0819589986531868 -0.098989890078868 0.812619663002629 0.123900387546977 0.123614330416218 1.35364886544218 1.40800112332457 1.33499943833771 1.461996068364 1.37799943833772 -0.0652452311863154 0.038 1.39680928096708
-0.0883652735876496 -0.264057674776997 -0.0104034195736012 -0.0813460486619838 0.812031534955399 0.124576734801291 0.131171775823117 1.35166883434984 1.40996155014867 1.33401922492567 1.45513457447966 1.37701922492567 -0.031995565464547 0.0344324324323208 1.39892524593074
-0.0573709957647547 -0.264 0.0601622676279734 -0.0345624774497893 0.786261995470553 0.127405892324853 0.125470848223463 1.32688966883708 1.40703590281594 1.334 1.45104787042126 1.37798803239469 -0.00375972819806591 0.0281261261259789 1.40040362024572
-0.041981342528061 -0.258997256254127 0.155048289927371 -0.0169802450297117 0.792468370214951 0.146501355410461 0.138368633614555 1.33128063106155 1.40700164624752 1.33100109749835 1.45899725625413 1.38399890250165 0.0333947831887103 0.016741935483818 1.40265841597737
-0.00872381679066715 -0.254106443645686 0.24112659183592 0.0182336057510583 0.789563227525538 0.148917416839031 0.135933008935552 1.33240551796149 1.40993613381259 1.33295742254173 1.45410644364569 1.38204257745827 0.0733507174042618 0.00397368421030524 1.40439395556673
0.0296351273646173 -0.251028805734372 0.301433487224011 0.059606321630245 0.777942054306708 0.149128463694167 0.144932238529279 1.32056503089926 1.41396159235417 1.33200960191146 1.45598079617709 1.38497119426563 0.107802518490845 -0.00742982456159183 1.40709340107823
0.0585994683816509 -0.246994352226899 0.352001882591034 0.0990607090939106 0.772168342353447 0.146043799068706 0.133580026356274 1.31744139098921 1.4073871186535 1.33300037651821 1.45400075303641 1.38862958909278 0.150256895568148 -0.0218541666670356 1.40961360313235
0.073828034133594 -0.232286609777343 0.356904463407552 0.137494091904289 0.771529328591102 0.15593720715644 0.133648662487706 1.32422651232244 1.39364964882864 1.33398089268151 1.45596178536302 1.39137964326681 0.19445547846263 -0.03 1.41281065339029
0.0878269573242655 -0.216197763057982 0.359962919426628 0.176135969486026 0.772722336681503 0.159201559805605 0.134509246633722 1.33534294811233 1.38312360191124 1.33696291942663 1.45501236019112 1.39405509837872 0.238935034803937 -0.0299393939393806 1.41789079565033
0.14403167576131 -0.195983383207182 0.367006750572082 0.216215841263765 0.776654605967259 0.161536775303644 0.134059704013378 1.34521325157225 1.3870041541982 1.33500363492343 1.45499896145045 1.39748969601949 0.287883582120211 -0.0237979797979408 1.42305320493657
0.203684710241809 -0.164689988069871 0.379719692346615 0.258963206662151 0.785328743931883 0.155463900809809 0.133502290412495 1.34825997591557 1.39482750298253 1.34184906510972 1.45304312425437 1.40251717778014 0.335562522893323 -0.013499999999893 1.42753344149438
0.268387418701782 -0.13428714748354 0.383961713668861 0.305607565105829 0.793304767359313 0.159202575111312 0.131647803143979 1.33890567435567 1.40886599784101 1.33803828633114 1.45399042841722 1.40997128525165 0.383019846596143 0.00318095238099 1.42943770020575
0.305030797735461 -0.0749483038011911 0.392001649878685 0.353019798544225 0.784373496007647 0.174181976384089 0.133419219057422 1.32703335301816 1.4150071494743 1.33299780016175 1.45499890008088 1.41800054995956 0.428505328218899 0.0212761904765337 1.42950982494945
0.359928721906865 0.0172017832008094 0.394942610102154 0.388311321225842 0.808430550635616 0.213355566560685 0.132027164551647 1.35083552442676 1.42775131044266 1.3290765198638 1.4530382599319 1.41898087003405 0.472221736487479 0.0272121212121621 1.42764458816997
0.407430279784343 0.103957533222416 0.397963634879852 0.424563618558221 0.816516541641219 0.213685333550955 0.133363272044732 1.3578595118674 1.43590302634627 1.33591514805299 1.45201212170672 1.41998787829328 0.509800342999051 0.034242424242471 1.42180765930002
0.449021973636332 0.194090336060474 0.403001831136361 0.469019532121184 0.819213442536359 0.174885883934126 0.126167473031822 1.36254111088939 1.43900122075757 1.33501586984846 1.44899938962121 1.422 0.546987238357603 0.0402941176469613 1.41517525656778
0.484236134423652 0.338859663741682 0.405936344535304 0.50032100837658 0.824730327726372 0.136238342470041 0.12211784454128 1.36432138235142 1.44095756302354 1.36044831930597 1.44802121848823 1.422 0.582967901019982 0.0459696969696911 1.41086982609089
0.517666889275252 0.476158729707 0.458465003987527 0.544555852367003 0.823662113117264 0.117302726276545 0.13530463591458 1.36366706598507 1.43308075411509 1.35907954276267 1.40840377057545 1.42397981147123 0.621911757194793 0.0447254901960197 1.40890628974278
0.548020837439148 0.606068195255394 0.474837904290135 0.580304867173018 0.810876322268469 0.126093170208698 0.14583265993287 1.35876404715214 1.40800094715632 1.33899479064021 1.40546293871087 1.42280886445655 0.661046001397703 0.037784946236515 1.4075422992612
0.591162533397388 0.747259200209632 0.463900914925387 0.617505133371184 0.823965905019435 0.153360683040485 0.156260300989891 1.3540334733476 1.40996193333624 1.32820936665065 1.43680147280386 1.42009516665939 0.703967137495335 0.0268648648646416 1.40472126088926
0.631518764691621 0.882387861716932 0.470807505876649 0.670362363216398 0.819843296810403 0.153376256059009 0.177500851159123 1.35085102531004 1.41 1.33195187646916 1.46996390735187 1.41802406176542 0.741245025832395 0.0142522522523019 1.40204520994015
0.680022127529699 0.981044255059398 0.492971915058459 0.719014893529605 0.81197737873879 0.156761970201202 0.185484132125417 1.33953804681997 1.40599914894117 1.32699319152932 1.47098297882331 1.41399957447058 0.785427259535258 -0.00688235294136529 1.3988131019517
0.730890011894483 1.08278002378897 0.428408831057002 0.753252892621287 0.805951490898654 0.161291168366759 0.103029248027193 1.33504797779624 1.40404269185021 1.3113415348017 1.43185383700424 1.41302134592511 0.826743351411523 -0.0243333333333976 1.39460548263198
0.786469217211147 1.12659467496124 0.420067554173127 0.809459566614986 0.800006648999465 0.155645973457734 0.0869986790668331 1.32807697513736 1.40499034940384 1.31694209642303 1.431 1.40903860238464 0.873130062723122 -0.035040404040413 1.38895256346659
0.833041194999073 1.13300597028972 0.436006567318693 0.863029254419632 0.780962298561543 0.116960179108692 0.092270107465215 1.30906544490423 1.37600537326075 1.32199940297103 1.43400119405794 1.39999940297103 0.923656573821788 -0.0355454545453668 1.38291726700033
0.900684871637739 1.14280940168663 0.47547171310791 0.911066068264481 0.784736619649352 0.117254282050599 0.0931270343739478 1.31800617433821 1.38482846151797 1.32101905983134 1.42844694949222 1.39901905983134 0.977106349797154 -0.0263529411763321 1.37696778309748
0.958319496255433 1.16967765612099 0.540063585761615 0.961403066890731 0.795905928823658 0.0878948170401494 0.0907103300437527 1.33592558162715 1.385 1.32297612267563 1.41726467055885 1.39109550929748 1.02888437391015 -0.0150196078429537 1.37329251765166
0.997024243669122 1.168 0.625027844481968 1.01202566976731 0.798692001291118 0.0998634606649256 0.0868113879177464 1.34928427354089 1.38200095073212 1.32 1.40333132393471 1.38999477097333 1.08219786762859 0.00935416666673713 1.37106942155189
1.04690833651146 1.168 0.725610148471131 1.06484412101213 0.802809884249279 0.106984170388303 0.0832216014390456 1.35807756755369 1.38395718966712 1.32 1.38952387629669 1.37923545683086 1.1359943341725 0.0266666666664982 1.36867806377877
1.10346896747362 1.168 0.837056156931264 1.11057327743416 0.808605379511573 0.113211870903809 0.081732364050767 1.36712522445025 1.3909336209342 1.32 1.37871929432168 1.38395258638157 1.18170686273232 0.0377777777777329 1.37018519822881
1.1500195393744 1.171 0.954611529064528 1.1630151972912 0.801545112802968 0.118301425650651 0.0841350691960276 1.36430668318973 1.40600578944427 1.318 1.37379454468657 1.3860021710416 1.22940980569478 0.0399797979797935 1.37781330036212
1.19773218709384 1.17152592635111 1.07352192407308 1.20682050812977 0.826259005689854 0.12874028981369 0.0922211103179439 1.36778400031659 1.39292544920394 1.30306913693629 1.37762659406825 1.375947197365 1.28085750132598 0.0439117647058658 1.38871722409073
1.24865695583742 1.17800379315145 1.18903300115909 1.25166250543556 0.836600616220983 0.11861418945354 0.107781880859633 1.37406782310225 1.40646087255492 1.32232984514244 1.3930924091436 1.37845266261676 1.32506208088047 0.042575757575664 1.39920744652404
1.28849632364867 1.18849606247574 1.30650122621936 1.3024973277838 0.840224564990621 0.123723129857074 0.132309254436036 1.37550315868751 1.40349739078707 1.32099970743028 1.41700222182374 1.37800132040971 1.3691201553089 0.036314285714161 1.41151291084038
1.33565729862679 1.18608430506819 1.45216866473727 1.34673292823939 0.837882929647474 0.124962562735311 0.15281507240153 1.37237382328167 1.40397446186059 1.31655361131325 1.43089056782399 1.37898927773735 1.4140521945079 0.0276249999999147 1.4238835960221
1.37895977276132 1.18756390407103 1.5902600938344 1.39271758075252 0.804487230885332 0.126317012761942 0.138795215399774 1.3517753602914 1.3993979225712 1.31504810495277 1.44301547977581 1.38252573071325 1.46298911789764 0.0144901960781487 1.43386227359193
1.40700858229226 1.19399916544354 1.70749069927901 1.44549603529778 0.785698079327476 0.138588971328117 0.14580147328908 1.33175300978834 1.38400537570622 1.31549769854149 1.45499820441796 1.38699831397796 1.51187602880083 -0.00741414141445321 1.4392664497875
1.47358020966119 1.20207331619624 1.82353281276813 1.50268868973632 0.774149019536813 0.140166225540858 0.130128244297704 1.33105588584069 1.3853973156482 1.31249875087065 1.45840683863141 1.38749379460961 1.56292334090821 -0.03505882352961 1.44058422390845
1.53164640745701 1.22756001865215 1.85805606480149 1.56015027098136 0.768925179104973 0.154788841781612 0.136705802688854 1.32445958354044 1.38557053116862 1.30654905743369 1.45901486990596 1.39403194108825 1.61767449852362 -0.0522352941176974 1.44213835225671
1.59296167323802 1.2524995451285 1.8839651898637 1.61996062287892 0.772632930998424 0.171763828449333 0.130598403940742 1.32286969566112 1.39049349384564 1.30649464620461 1.46050216026697 1.40099414446107 1.67616107852595 -0.0579791666666625 1.44539590621769
1.65701823645193 1.27762640754609 1.90630922021237 1.67956440872728 0.774895051114518 0.161164134676854 0.120345505334252 1.32503512459146 1.40292177475247 1.3040494175611 1.46681571078386 1.41044790623326 1.74050825532288 -0.0564210526314542 1.44769274668752
1.72112992555362 1.34164572331044 1.91353429787151 1.73764177178116 0.779289906122156 0.173626804773204 0.125713953084861 1.32975364049606 1.40990854458281 1.29851226261801 1.46851538136635 1.42042163998175 1.7954431305994 -0.0467719298244644 1.44779822178675
1.77838891289096 1.3778473405039 1.92148431678355 1.7943909745218 0.787038095442996 0.116797089583026 0.123659105558989 1.33042858282493 1.40950427994842 1.28600234860763 1.46949765139237 1.42000294895788 1.86613767902787 -0.0239393939391893 1.4465307183807
1.8376657040469 1.52384841238689 1.92645348849104 1.85318144504986 0.794551079347134 0.17752923811244 0.123453374975645 1.35143177030813 1.41501102755782 1.28308804279487 1.4690115018911 1.42002000972611 1.92677979497884 -0.00382352941180719 1.44383017423059
1.90605613986558 1.63116178628736 1.92997227722377 1.91757757648899 0.813250334908991 0.146528715424357 0.121662603705698 1.34150261123752 1.41334654589339 1.2940495065562 1.46849306930594 1.4010660087416 1.97714475513645 -0.000353535353410636 1.43633876837491
1.96895905020537 1.75991618088911 1.95 1.95197760558106 0.82220417105267 0.151216947960619 0.125590614246919 1.34880524598478 1.43398656334864 1.29699808047838 1.431 1.40499744063784 2.02648408556422 0.0160606060602611 1.42740197560092
2.02140441028306 1.92448620779026 1.95432352822645 2.02449540259675 0.837717775743443 0.129755110055573 0.116175863949104 1.36087617641132 1.43487867691508 1.31804044102831 1.42407077179954 1.40402022051415 2.07543303323021 0.036484848484942 1.41790684815092
2.06187159159096 2.07268182027986 1.98107490164151 2.07380454608396 0.83716259348604 0.135734096281185 0.143930296821439 1.36213633781497 1.42279886347901 1.32191619311625 1.44502831584088 1.40579886347901 2.12322721014916 0.0439313725490049 1.41397516509976
2.11288063882946 2.22963273485988 2.01177914971952 2.12088982045796 0.817416206545442 0.112564217516311 0.174183169916034 1.3431943243116 1.41102754488551 1.31701147703563 1.46341575979842 1.39402754488551 2.17060091942338 0.0426354166665941 1.41193081141147
2.16445863888285 2.40016063717293 2.00670984070677 2.17950543876886 0.827422656237109 0.133398871710454 0.14384786003719 1.34731513790414 1.40411231972641 1.31391576020519 1.44858816100315 1.4020280799316 2.22318413102218 0.0344117647055425 1.41091370726965
2.21405753203531 2.52453265512364 1.97702687893284 2.2339655727279 0.816925046268272 0.145719295363468 0.074079580618488 1.33388220970693 1.41601532655124 1.30498467344876 1.40522989826855 1.40496934689753 2.27460583026651 0.0158725490192095 1.40928837667536
2.28183935707465 2.62276718416617 2.04284401339133 2.29585332602468 0.804429614174064 0.129009601973335 0.161861955770886 1.31992308312999 1.41699767184166 1.30400232815834 1.41996507762492 1.40300465631668 2.32580089303953 -0.014363636363937 1.40679971973249
2.35262035332786 2.68531017666393 2.06715508833196 2.35662035332786 0.797576607442738 0.13634987170039 0.176459756968982 1.31288261731717 1.42088368375103 1.31405815812449 1.41900969302075 1.39693214885477 2.37872693428582 -0.0409411764707645 1.40418179032718
2.41691456224084 2.71719954085255 2.08176949807597 2.42088130543208 0.796931852709488 0.107694082646542 0.196164304193565 1.30685238568386 1.40863417510367 1.31998337159562 1.42004988521314 1.39 2.436123033471 -0.0557916666666252 1.40064568075585
2.47087422003767 2.72897255709913 2.11456956492943 2.47287879385449 0.779341004267718 0.105574939722157 0.207071544257135 1.29696305203673 1.38705031198493 1.31900228690841 1.42138929566458 1.39 2.50296771645419 -0.0501372549020704 1.39662675968473
2.53259656070562 2.7430745700882 2.16677001661755 2.53154995440049 0.794002466909371 0.110206737558641 0.199336695332437 1.31151744788892 1.39415846143743 1.32199067873897 1.42036285791993 1.386 2.56668649741517 -0.0386874999997389 1.39085257229895
2.59694607737758 2.75114938063857 2.23742667763492 2.59096267522631 0.803974401283946 0.10988456481612 0.179183476439046 1.32418141448661 1.41093360860508 1.32103319569746 1.41812420345145 1.38593360860508 2.63343027527885 -0.017952380952449 1.38586339816592
2.65294355454302 2.75999108755942 2.32559537247616 2.64794256427184 0.812521384640776 0.111338534398661 0.152835606596539 1.33491917633606 1.4070039610847 1.32299801945765 1.41582696373141 1.3820039610847 2.6907039150466 -0.00810752688174251 1.38300029825928
2.70845662614313 2.764 2.43033192563587 2.70047418868709 0.820756495529034 0.114582272480655 0.126516804824492 1.35088157801672 1.41 1.323 1.41462477023209 1.38302634381595 2.74337490905808 -0.00777777777783392 1.38638371122271
2.76087674682979 2.76406744206383 2.55069216160865 2.75475872321809 0.830368086751222 0.113659924267606 0.106450790142482 1.36006066270223 1.41001686051596 1.32310116309575 1.41567125442575 1.38601686051596 2.79052149345584 0.0108627450982238 1.39419161946949
2.81195433663471 2.76799648743344 2.68573190488911 2.79896048362619 0.821517912056177 0.110742608080671 0.098861281570085 1.35835152796645 1.41099912185836 1.32899473115016 1.42012004778467 1.38699912185836 2.84122571078872 0.032215053763485 1.39915398091683
2.87250872572299 2.77602879579564 2.83450697997186 2.86051832432153 0.837632530550645 0.109792190220155 0.109971998126878 1.36993395288292 1.42207678878838 1.33998080280291 1.42912478178111 1.39402879579564 2.8947206012347 0.0419142857142701 1.40384381161222
2.92575203368302 2.77903418334923 2.99264920956517 2.914974225453 0.835692241102611 0.11108674710042 0.133959565856381 1.36917668493801 1.42989744995232 1.33805127502384 1.44217091674614 1.39701709167461 2.94190882048682 0.04056989247303 1.40754997072356
2.96897484432421 2.78099885656019 3.14491138341482 2.97096741196545 0.82777460806243 0.113198770802206 0.136808342012277 1.36151445941525 1.42400343031943 1.34099828484029 1.45199428280096 1.3979994282801 2.99877983980743 0.0289509803922266 1.41250852272103
3.00163122929511 2.78302869224069 3.28724333042977 3.0215929729742 0.817584532344762 0.116786121011347 0.133481514123329 1.35109586931095 1.40102869224069 1.33898087183954 1.45611476896275 1.39501912816046 3.0504947614212 0.0098181818177609 1.4193362236268
3.06798152975517 2.78621626926809 3.41718116292572 3.08398152975517 0.79306757666354 0.117476396370679 0.109814343726835 1.33595406345386 1.40406654439018 1.33691681951227 1.46804990829264 1.39706654439018 3.10658297159226 -0.0147450980390541 1.42630525876154
3.12597442513314 2.79899436485984 3.4869692234653 3.14197442513314 0.785243450439665 0.120808530528836 0.109480147380589 1.32319562647071 1.40799826611072 1.3320021673616 1.47099869958304 1.40099826611072 3.16356279741284 -0.0415833333336483 1.43349774145923
3.19469576781881 2.83416924082079 3.49217864308861 3.20659234287277 0.784337118893084 0.141250120853138 0.111484882413619 1.32493801875811 1.41012222948168 1.33196239092871 1.46699059773218 1.40909402267822 3.22541694963743 -0.0594705882352878 1.4422104252248
3.24774691797942 2.85330927038429 3.49842987959621 3.24917808915695 0.779157702722176 0.143790689247161 0.139910975578529 1.31351972500671 1.41309461625523 1.32791386379051 1.46794845184951 1.41809456282515 3.28793781001313 -0.062142857142679 1.44778731749868
3.31888282238026 2.92794133919391 3.52295685239722 3.3163882949196 0.781592465671865 0.167771151356782 0.128835302669876 1.31721062700456 1.41849177959592 1.32300385926356 1.4650062907723 1.42349018951025 3.35148977670109 -0.0532187499998446 1.4495529825965
3.37650680872004 3.02210069472624 3.53003968221968 3.3685743694763 0.787744388418659 0.199467586195776 0.11994328743744 1.32878970035922 1.42807454971192 1.32301931043379 1.46501823620069 1.42756811719432 3.41966073134355 -0.0367058823525116 1.44989665853274
3.4366967737718 3.13690987752701 3.53503472504595 3.43745517120578 0.794108257700352 0.198830732234949 0.120796028242123 1.33594139123537 1.43662789356776 1.32505208756892 1.46700868126149 1.43487522627515 3.48326109430816 -0.0129333333333455 1.45291878717615
3.50139379130323 3.2449468458116 3.53699903356021 3.48942329696927 0.803109783729421 0.176810833790035 0.121078408378267 1.34207790168136 1.44348732793777 1.32799855034032 1.46749975839005 1.42852055878488 3.53446183153542 -0.0116781609194696 1.45393280421783
3.57712720490674 3.41073858043222 3.56703727195121 3.57182773544194 0.836784756031851 0.135863096201168 0.129951181054664 1.35192484939009 1.45904892496413 1.34189451009665 1.46031219771568 1.4280487625276 3.59697908076814 0.00456756756760544 1.44643530998821
3.6196704844352 3.58674737887213 3.57179488781528 3.60667526898416 0.835068554429782 0.111081864149753 0.10761278983374 1.35809708840443 1.473 1.3529025752173 1.43220511218472 1.43301093861551 3.64802155241269 0.0213333333333997 1.43615908680118
3.68243340535488 3.72477887354553 3.5600061537192 3.6694312944293 0.837342089876602 0.121223752694551 0.130188215627735 1.36265425906213 1.473 1.34800784136363 1.4439938462808 1.43349868813224 3.70436793547858 0.0285000000000711 1.42727469951277
3.69392044662735 3.89153582095207 3.57604819289245 3.71776718022958 0.839930882974491 0.112802138738611 0.133139518171812 1.35844931400615 1.4627651921869 1.34301940028997 1.45000963857849 1.43692078100846 3.75812488591161 0.0217027027027107 1.41912719914591
3.79152883152039 4.05324672305176 3.5806560568239 3.79873782089859 0.81862037767435 0.124988562008794 0.13665123866253 1.34192389035529 1.43791470459348 1.34495686902549 1.45101719715881 1.428542440587 3.80625550458263 0.0108124999994511 1.41172633610798
3.82185000117372 4.15321683382119 3.56101001947905 3.84092640574569 0.80086782189345 0.154632280323361 0.105305986078818 1.32726393123238 1.43302419335908 1.34249691473702 1.45199949902605 1.43098139677367 3.8654811063732 -0.00835416666693608 1.40751375445951
3.91661234207136 4.24244805517416 3.55950759477653 3.91747045793287 0.79329631627659 0.163134883446693 0.0834931486225376 1.2948877974614 1.4500821434486 1.34006720827612 1.45256110709613 1.42435844413933 3.92404174779663 -0.0352500000004548 1.40657497288796
4.00582174473372 4.30234133399348 3.58505434978357 3.98657825371932 0.789281921022117 0.109139130374881 0.0821912546117586 1.27468300629591 1.45566161135621 1.34911946689772 1.45269838030776 1.41862108607686 3.97541419218589 -0.0601777777778155 1.40713463602065
4.06839953003444 4.32197967431776 3.63457399101325 4.03942217745365 0.787418342770043 0.100458983951548 0.0959476059332368 1.27171609873929 1.44767074244332 1.35599288601122 1.452565502107 1.41612200161586 4.03864796587729 -0.0754270833332193 1.41039360963121
4.11818724362919 4.32318898286564 3.70499022497864 4.08783683773141 0.787981024448898 0.143804790268852 0.119309504473729 1.28011965136633 1.43411217589523 1.36592913142539 1.45231665593993 1.41399018603802 4.10626133493805 -0.0684285714285046 1.40907612533769
4.16902643117361 4.3471370415109 3.79322675819283 4.14365684314815 0.791245408987213 0.0965544961700732 0.14682425211999 1.29402624075185 1.42298855089726 1.357 1.45210602525262 1.40935463462505 4.17094522016451 -0.0499444444438269 1.40543198557384
4.23475863832338 4.35497425475449 3.8962072971689 4.21871680229944 0.797486939313519 0.0979553980373659 0.173039150758777 1.30756844347067 1.42230250663469 1.357 1.45208779349113 1.39934434265864 4.2381416165528 -0.020043010752697 1.40118395574933
4.30219557256624 4.36203911451325 4.01085554841992 4.29819557256624 0.806456149715428 0.101375419023407 0.192501502276846 1.31989684378792 1.43205867176987 1.35801955725662 1.45241614410155 1.3932444657078 4.30064217044405 -0.0204999999997016 1.39391480873197
4.32383812246893 4.366 4.13409521845899 4.31961531974542 0.815299570794949 0.107986817505526 0.199758608560954 1.33992654784685 1.43835277097889 1.36 1.45324526052994 1.41790716553187 4.35647758956877 -0.00274999999934314 1.40055252082727
4.42080596734241 4.366 4.26285001379917 4.38323235818813 0.821607378077627 0.107291391547342 0.189357771497855 1.34902526058947 1.45696276140915 1.36 1.45472932622236 1.41529694740243 4.40863448794686 0.0219139784948114 1.40772898528608
4.46531534474856 4.3799699671668 4.39404364095356 4.46236790220665 0.829617700621352 0.122705588988486 0.155846292974306 1.35291168463902 1.4319849835834 1.375 1.4570225246249 1.40506757387469 4.46835879175371 0.0388000000001663 1.41359862385099
4.50808299430764 4.37606876154334 4.53502550790705 4.51211737507931 0.826335990803216 0.106344232890594 0.115994127501646 1.35688666731178 1.42998280961416 1.37489685768499 1.46008595192918 1.41389685768499 4.51681789532335 0.0444166666665506 1.42101434083741
4.56967975842336 4.37997966720148 4.70710535686525 4.5756695920241 0.807338766568796 0.111135092321817 0.132723026454344 1.3447530825074 1.42900508319963 1.36903049919778 1.46497458400185 1.40803049919778 4.57060947158526 0.0351666666662961 1.42992937193591
4.61928848170653 4.3880221909005 4.8519320178211 4.6323476574412 0.808427876077569 0.116979246208543 0.147411109545025 1.33792373727194 1.42799260303317 1.36999260303317 1.47503698483417 1.40808136663518 4.62141437492305 0.018266666666511 1.43369325885974
4.65936219980906 4.39131037464004 4.97925883765806 4.68025874159571 0.791774629682767 0.118425364553492 0.146919766089742 1.32745428770393 1.42691378482221 1.36886205571554 1.48 1.41894827089333 4.68279109372781 -0.00671428571505786 1.43716481137568
4.73679951479151 4.40895431982591 5.10766754984414 4.7518147415162 0.776689056548844 0.130099774951479 0.110524228047992 1.31405469155443 1.42201268893725 1.36102030229959 1.48 1.41600761336235 4.73644319889941 -0.0345353535356497 1.43840095711082
4.79258339343134 4.42417426037559 5.1202727553705 4.8084924749745 0.765043640859279 0.115293708382648 0.126169317081322 1.30530067982792 1.41804545922842 1.36296211730965 1.47500757653807 1.42302272961421 4.79793733338201 -0.0529677419356826 1.43742980286438
4.87024950451314 4.44830085401368 5.15649637850522 4.87409545601152 0.7707789993152 0.110948228529294 0.124627590718502 1.30285387085088 1.4240855825009 1.3579144174991 1.47605134950054 1.42613693200144 4.8667217729977 -0.0610588235293709 1.4375014720296
4.94176827917011 4.52275875639628 5.18490794651963 4.9367968474916 0.771866476573682 0.134314293948042 0.116476409826092 1.30765444613608 1.42898412871028 1.35301587128972 1.47899047722617 1.43397460593645 4.93026553455081 -0.0546666666664241 1.43559561925903
5.00556774858231 4.64063287253911 5.19003915507464 4.99554817104499 0.776684703760846 0.179626577226538 0.119192266872758 1.3133442194743 1.43701957753732 1.34630043698368 1.48101957753732 1.437 4.99244504689949 -0.0438181818183622 1.43280081929918
5.06415705925935 4.75052521447824 5.19414024960719 5.05213952805845 0.783383573319878 0.194788612729456 0.118237843607169 1.32605182741528 1.4389298751964 1.3430525936027 1.4828772815937 1.43687728159371 5.05873178590187 -0.0214949494948521 1.42906515564172
5.12894926770079 4.83593312560559 5.2019938506304 5.11595003637199 0.791983266440287 0.152712945247639 0.108597548351186 1.33399378144999 1.4350030746848 1.3459976939864 1.4760053806984 1.4300053806984 5.11798134989776 -0.0161111111111356 1.43096909067453
5.19761829875502 4.99275026109114 5.20602853686562 5.17156122502379 0.802028642432148 0.134754292626877 0.111722165285684 1.34324703744013 1.4561712211937 1.3434661021384 1.47799048771146 1.43398097542292 5.17279453460658 -0.0068181818177609 1.42769236938249
5.26290492483231 5.15217784430889 5.2105025167027 5.23093907293919 0.812430616508815 0.120718462293068 0.105380373719607 1.35242661578499 1.4738292594656 1.34688484474011 1.47554870545762 1.43188048162592 5.22608012456226 0.0111081081085227 1.41741684354339
5.31474525660964 5.30696462861308 5.29657702984242 5.28473564365152 0.819913230435165 0.107374343096353 0.087069977288066 1.359107171748 1.46404806479063 1.35047461991764 1.39240855072038 1.42503364535344 5.27392930436003 0.027172043010788 1.40914585623006
5.36140924950467 5.48011613501275 5.22419032851487 5.34339436770451 0.817486412346731 0.105224467388622 0.130283615836163 1.35835141092245 1.45602976360034 1.34194047279932 1.45552545758759 1.428 5.32787722177925 0.0350882352941365 1.40118864114777
5.41697425579565 5.67531415665461 5.24953541718187 5.39695716358871 0.81412173251736 0.116653450319522 0.146184103613895 1.35173582617551 1.45969234027506 1.31748163338886 1.45893894450772 1.42794872337918 5.37907973666773 0.0354895833332318 1.3917399539734
5.47342780119682 5.81933342307687 5.25799100670615 5.46442923826021 0.799565065188617 0.125162185558406 0.131637486242208 1.3263340686866 1.42152207638587 1.30201894980669 1.45451194218138 1.41150383734578 5.43780683014325 0.0270520833329458 1.38458782799246
5.52854971550561 5.86636008087731 5.2686158166695 5.51801858265125 0.789476159875941 0.13972953031698 0.140790862349904 1.31741567805518 1.4169347987329 1.30199950971876 1.45298854580617 1.4104493845976 5.49989480309149 0.00802941176457843 1.37920663396798
5.59923673713968 5.91244191807011 5.28373728150499 5.58471018134064 0.781242196528049 0.124500826984968 0.14958602223802 1.30164991991065 1.4084678016857 1.30201571099703 1.45151892041478 1.40396520054233 5.55562910117411 -0.0180092592598675 1.375880577863
5.66690779260323 5.95446689668978 5.32846107987281 5.64141484966255 0.780432152484036 0.10922874540834 0.163302640905074 1.30501840754356 1.40450523964401 1.30050161491886 1.44899596017649 1.39551291429813 5.60939108079322 -0.040215053763485 1.37176941349085
5.73843546603204 5.99007639754948 5.39468757794533 5.71045838529689 0.792849429214514 0.102297113051084 0.155672959659755 1.29548112611857 1.38293888196041 1.28397708073516 1.44505347828464 1.37093888196041 5.66799485683796 -0.0433939393938225 1.36953929173705
5.79432176389007 5.99988101120878 5.48292910087906 5.7692860672527 0.799193014252083 0.104493346510768 0.165036365704389 1.30460922143538 1.37509519103297 1.28103569663736 1.45191670784615 1.36309519103297 5.72762744532979 -0.0372395833333526 1.36902688120264
5.85101958502713 6.00300217611413 5.57703880736856 5.82701958502713 0.808304878122497 0.105160217611413 0.147307258096202 1.31662471128708 1.35999854925725 1.28100145074275 1.45299564777175 1.36899963731431 5.78549958396164 -0.0236388888887906 1.3697337046218
5.90535869047022 6.009 5.6847784346375 5.88138158560662 0.821705888703875 0.10579518219293 0.139570578447768 1.32957352041601 1.3559771048636 1.285 1.44085499746949 1.36799236828787 5.83800277160022 -0.00950000000011369 1.36794473925738
5.95155192561977 6.009 5.78502758325992 5.93052332512741 0.816025103615271 0.110326050576747 0.116464132525091 1.32487557011782 1.35302860049236 1.285 1.42218113645158 1.36700953349745 5.89067674054373 0.00805882352998453 1.3672595047026
6.01901509634809 6.01300174188632 5.94303861181338 5.99501422540493 0.830532563476031 0.110190868040015 0.112950673529376 1.34039318184567 1.34300174188632 1.2850020322007 1.40899390339789 1.36499767748491 5.9366566494007 0.032457142857004 1.37091206544852
6.07138045230458 6.01902428418965 6.07732753570109 6.04446139960343 0.839319040666783 0.113223063962987 0.115385592742753 1.35133259633075 1.34893524216092 1.29197571581035 1.38817808405746 1.357 5.98322924175624 0.0625806451614096 1.37574651798883
6.11744005342984 6.02196425872956 6.23804614388285 6.10032091586172 0.834360283609468 0.118436618813761 0.129379871552726 1.34922561457715 1.3410953100545 1.28903574127044 1.40973789735014 1.357 6.03537026351195 0.0706176470587417 1.37971516621704
6.16397835694945 6.0249985884967 6.38892989533627 6.15597412243956 0.826223801648879 0.129025045623429 0.119194874391384 1.34539179260919 1.3370018820044 1.2929981179956 1.4109995294989 1.3599985884967 6.08401165639938 0.0667395833330826 1.38264494868031
6.22440059071184 6.02902452596195 6.53184205802693 6.20651504520094 0.817807476746794 0.141675421820436 0.13575818217422 1.33663666949508 1.3400163506413 1.29297547403805 1.4210163506413 1.3620981038478 6.1390762471771 0.054058823528861 1.38616351165751
6.27251381586062 6.03197023362412 6.63297802109477 6.26837490610651 0.771864256242481 0.141125556390164 0.143947249475053 1.30140600585553 1.34198015574941 1.29002976637588 1.42298015574941 1.37388093449648 6.19195917321927 0.0341111111111336 1.38900830283432
6.34501922478465 6.05800610310624 6.6750100701253 6.33401708869747 0.796447747953798 0.141520231918037 0.16005229177682 1.31551831859423 1.34200122062125 1.29099938968938 1.42599938968938 1.36900183093187 6.24396059202637 0.0118709677417036 1.39047037484577
6.40849086598808 6.07831761916876 6.70828874469887 6.3904619915182 0.789097502932568 0.142189478536903 0.134676561641232 1.31001101060645 1.34607218617472 1.28894225106023 1.42399278138253 1.37503609308736 6.30380647941018 -0.00981818181816929 1.39320507128976
6.47513028889272 6.12143724575411 6.74748840523101 6.45318144836961 0.792831270598254 0.129900384960079 0.117918706763744 1.31014820941831 1.35587210130775 1.2811023189538 1.42301278986922 1.37993605065388 6.36079360942282 -0.022745098039168 1.39625603320457
6.52899774466029 6.21099621273142 6.75099987233926 6.50999761699955 0.793319981276425 0.166778423815415 0.11907994127606 1.31758968340137 1.35899987233926 1.27800012766074 1.423 1.38699970212494 6.41877815061953 -0.0199354838710132 1.39676289923883
6.59141201288222 6.30066077537715 6.76103109531187 6.57038869139832 0.795287865518147 0.180914509154495 0.119091611241747 1.31825201388505 1.3650466429678 1.27303109531187 1.424 1.38996890468813 6.47997218625434 -0.00959999999986487 1.39709276707419
6.64348644198104 6.38417636921487 6.76496124090423 6.61951551130287 0.803865408273481 0.167581490232402 0.121823062428439 1.3286177728849 1.37094186135634 1.27696124090423 1.424 1.38603875909577 6.53301533054494 0.00373333333332987 1.39716830107733
6.68999484372112 6.49798733348885 6.76799966372094 6.65899562837226 0.82182799577682 0.164350347488359 0.120530147962785 1.34674797896287 1.3869982065117 1.27300044837208 1.424 1.39899854279075 6.58443211193994 0.017000000000199 1.40203434326551
6.73636392476033 6.61705463910138 6.76802228110778 6.70937135179626 0.833145750541299 0.136260323579936 0.120370891244311 1.35607500783771 1.39604456221555 1.27600742703593 1.424 1.40102228110778 6.63694887162055 0.0293333333333241 1.40385849591942
6.78440045605368 6.75626254611474 6.77096329322778 6.75838822046294 0.839184628761034 0.13762299252887 0.120488531729111 1.36201585232011 1.40192658645555 1.27698776440926 1.424 1.40396329322778 6.68719892248357 0.0407843137258243 1.40222695936864
6.83899048692256 6.89997498412968 6.77799876682329 6.81499013458635 0.842639404551819 0.126881895568765 0.117180583116414 1.36677917377161 1.4039996476638 1.2809992953276 1.4210005285043 1.4099989429914 6.73431253024221 0.0532291666666554 1.40255597681922
6.88534995948838 7.03905748628012 6.78504564688979 6.86232713604349 0.839172366073928 0.134132611866127 0.118217252633255 1.36009865535131 1.40701521562993 1.28603043125986 1.42197717655511 1.40899239218504 6.78333863917146 0.0547058823529317 1.40492523511241
6.93047109010759 7.17540177228162 6.79093101175316 6.90450558423101 0.818848239412409 0.130601392948102 0.115284379143007 1.34445339375617 1.40897700391772 1.28995400783544 1.41903449412342 1.40801149804114 6.82996926784259 0.0524901960783223 1.40701231534566
6.98501209882216 7.28801998935836 6.80200341923235 6.96101052071493 0.818498169395603 0.146119510786756 0.111956657042833 1.34888815887489 1.40800052603575 1.29699947396425 1.41599921094638 1.41399947396425 6.87773616775472 0.0475104166663703 1.40815730075432
7.03146660177011 7.36423330088505 6.81551326194712 7.00146660177011 0.811423971693167 0.144255878351031 0.0994760685576169 1.34172637831262 1.41002333008851 1.29506221356935 1.413 1.41202333008851 6.92908918554416 0.0330833333327438 1.41063389163677
7.09028442239519 7.3936422111976 6.88021286463471 7.06028442239519 0.796797940297728 0.143736320935509 0.127973302650472 1.32110092921342 1.41296422111976 1.30290458965269 1.413 1.41496422111976 6.97324607478433 0.0135222222219086 1.41393477954475
7.15073893086839 7.44577374008593 6.88498259539123 7.11675633547716 0.796112219087619 0.106432994161171 0.147774978486138 1.32795893277334 1.41001305345658 1.31594343502148 1.41598694654342 1.41101740460877 7.02629467274736 -0.005333333333583 1.41746670902277
7.21041940779213 7.46605436767676 6.90835727330441 7.16438834054827 0.798369455399704 0.0998967379393945 0.168716377096744 1.32653551351226 1.41301553362193 1.31000776681097 1.42793786551228 1.41699223318903 7.07404464483258 -0.012606060606084 1.42251205805185
7.26346871122693 7.47293112923312 6.95354742067479 7.21350806595086 0.803360019500607 0.0994841322460128 0.123987955145149 1.33229234532944 1.41498032263803 1.31099016131902 1.42007870944786 1.41600983868098 7.12278850774188 -0.0158431372548726 1.42766242339582
7.31697993154005 7.47999734944869 7.02697235853629 7.25398485399249 0.806898678510845 0.0962112381861141 0.145721597752332 1.33799786062644 1.41100151460075 1.311 1.42399848539925 1.41799924269962 7.17045974639784 -0.0118431372548416 1.43307313179292
7.35935570717771 7.4830463965884 7.13369594882595 7.30328611229511 0.810511865245025 0.0961072966595065 0.168490822743463 1.34409060014201 1.40903866382366 1.31100773276473 1.4389536034116 1.42403866382366 7.21819639715784 0.00763636363629348 1.44110591291266
7.40445043060628 7.4889283170356 7.22192475553403 7.33955795505288 0.822158067730492 0.0995678265226124 0.166059628958618 1.35304092242251 1.41394026419634 1.31198805283927 1.4330716829644 1.42894026419633 7.26006710386172 0.00635416666665186 1.45161125271856
7.44501482171311 7.49300103407301 7.31304205230232 7.39401034073008 0.826352412837019 0.105890086172751 0.143418800475311 1.36190208193366 1.41600310221902 1.315 1.42400068938201 1.43300172345501 7.29955110262405 0.0178333333334512 1.46657863542535
7.48834423588268 7.49607204937079 7.43603270764802 7.42440027428218 0.833352001371411 0.106157131739277 0.139833687150653 1.36798475066475 1.42512008228465 1.31505603839951 1.42610407131337 1.43804803291386 7.3331137252306 0.0341999999998909 1.47948899112019
7.53058695073483 7.50491354782822 7.5627608522045 7.47351971015678 0.833597598550784 0.10825944359471 0.126787564982359 1.37347630359553 1.43985591304703 1.32193275942195 1.43887512464076 1.44394236521881 7.37083765019653 0.045723809523856 1.49213132892533
7.56699432943785 7.505 7.68598078309494 7.51299385689101 0.827890899414163 0.109929740099235 0.114441924840818 1.3700405497295 1.44899858235946 1.322 1.46099653465646 1.45599810981262 7.4036898708101 0.0492828282828277 1.50190383837517
7.60340096533149 7.50902405791989 7.80284202719613 7.55334483018508 0.819422221272569 0.11356612659953 0.126271788380746 1.36230836421218 1.45015236682597 1.326 1.48720048266575 1.46407217375967 7.43768058591952 0.051151515151521 1.51318290070247
7.65235290431929 7.51196117425916 7.9056410990705 7.59544349771459 0.818472553656206 0.111872389510553 0.127710975386987 1.36455036301782 1.46875410364133 1.326 1.51167645215964 1.47288352277747 7.47323212731152 0.0507450980389807 1.52833234393538
7.69497804915846 7.52199477360916 7.98296027942959 7.63897752651938 0.811263763001407 0.114488620232817 0.121593209003978 1.3583532560415 1.48099372833099 1.32999790944366 1.53498797930106 1.48899163777465 7.50943449951307 0.0417373737373158 1.54252800060313
7.74534730660058 7.53519630373076 8.00619630373076 7.6783246561701 0.80682708137438 0.120793897854684 0.122886242978346 1.3546114604576 1.49411325215236 1.33400755014349 1.54306040114793 1.50411325215236 7.54522377206963 0.0253529411759749 1.55669080503731
7.79054597933311 7.56074337962306 8.03174337962306 7.7205755893766 0.80254303326321 0.136918033062093 0.115890274503224 1.3508973086548 1.50885194978253 1.3349901299855 1.55092103988402 1.51885194978253 7.58008355795095 0.00832258064516886 1.57188515723301
7.83300301982383 7.61100481539475 8.04200024485058 7.75700318305755 0.807839420520292 0.129771368714746 0.109769891449576 1.35491999183831 1.53100073455174 1.331 1.555 1.53400146910348 7.61663058427073 -0.0027407407407894 1.58909236308154
7.87041195653903 7.67059171939243 8.04505243083224 7.79629211463677 0.800667196044374 0.146669504155635 0.108440524308322 1.35484658992207 1.54021721344785 1.33105992095113 1.55502996047557 1.55214231225894 7.64752264732826 -0.005375 1.60634182792573
