# Supplementary material for: Quantifying Spatiotemporal Gait Parameters with HoloLens in Healthy Adults and People with Parkinson’s Disease: Test-Retest Reliability, Concurrent Validity, and Face Validity
Source: Sensors (Basel). 2020 Jun 5;20(11):3216. doi: 10.3390/s20113216 (PMC7313704; doi:10.3390/s20113216)
Supplement: Supplementary file 1 [file sensors-20-03216-s001.zip › Data/HYA_02_FWS2_HoloLens_raw.csv]

Time HoloLens_x_position HoloLens_y_position HoloLens_z_position HoloLens_x_orientation HoloLens_y_orientation HoloLens_z_orientation
6648.653 4.488 0.065 2.635 0.645 208.142 356.768
6648.686 4.488 0.064 2.635 0.748 208.231 356.757
6648.719 4.488 0.064 2.634 0.792 208.417 356.753
6648.752 4.488 0.064 2.634 0.751 208.626 356.75
6648.789 4.488 0.064 2.633 0.612 208.728 356.887
6648.82 4.489 0.064 2.632 0.563 208.706 357.115
6648.853 4.489 0.064 2.631 0.347 208.566 357.264
6648.885 4.489 0.064 2.63 0.088 208.5 357.307
6648.919 4.489 0.065 2.628 359.95 208.559 357.314
6648.953 4.489 0.064 2.626 359.954 208.783 357.311
6648.989 4.488 0.064 2.624 359.951 209.117 357.369
6649.021 4.488 0.064 2.622 0.045 209.349 357.498
6649.052 4.488 0.063 2.619 0.194 209.388 357.514
6649.088 4.488 0.063 2.616 0.418 209.286 357.486
6649.119 4.488 0.063 2.613 0.562 209.119 357.404
6649.155 4.488 0.062 2.609 0.676 208.994 357.465
6649.186 4.488 0.062 2.605 0.696 208.818 357.672
6649.221 4.489 0.061 2.599 0.566 208.497 357.75
6649.251 4.489 0.062 2.594 0.432 208.229 357.716
6649.285 4.489 0.062 2.587 0.469 207.914 357.823
6649.321 4.489 0.062 2.579 0.318 207.576 357.804
6649.351 4.488 0.06 2.569 359.977 207.135 357.831
6649.385 4.487 0.056 2.558 359.845 206.597 357.75
6649.418 4.486 0.053 2.546 0.094 206.17 357.114
6649.452 4.485 0.05 2.531 0.75 205.829 356.249
6649.487 4.482 0.045 2.515 1.002 205.883 355.501
6649.52 4.478 0.036 2.497 1.162 206.251 355.458
6649.551 4.471 0.037 2.475 0.213 206.685 356.346
6649.59 4.462 0.038 2.451 359.152 206.939 357.844
6649.62 4.452 0.038 2.425 358.663 206.881 359.572
6649.65 4.44 0.035 2.397 359.183 206.691 0.817
6649.687 4.428 0.028 2.368 0.117 206.472 1.325
6649.719 4.414 0.017 2.335 0.803 205.904 1.493
6649.75 4.4 0.005 2.3 0.907 205.201 1.515
6649.788 4.384 -0.008 2.264 1.318 204.092 1.511
6649.82 4.368 -0.022 2.226 2.5 202.733 0.802
6649.852 4.351 -0.03 2.187 3.481 201.445 359.14
6649.886 4.331 -0.03 2.146 3.788 200.194 358.449
6649.919 4.31 -0.024 2.102 3.703 198.757 358.461
6649.952 4.29 -0.014 2.059 4.337 197.096 358.901
6649.986 4.272 0.003 2.014 6.385 194.571 359.796
6650.021 4.256 0.022 1.969 6.249 192.287 358.343
6650.052 4.244 0.027 1.93 8.383 190.443 356.346
6650.085 4.237 0.034 1.893 8.944 188.196 354.522
6650.118 4.231 0.04 1.856 8.736 186.457 354.405
6650.152 4.223 0.046 1.82 7.585 185.854 355.452
6650.185 4.212 0.045 1.783 7.509 185.839 356.25
6650.219 4.2 0.038 1.745 7.749 185.926 356.659
6650.25 4.189 0.028 1.706 7.527 185.988 357.215
6650.287 4.178 0.014 1.666 7.185 186.107 357.469
6650.318 4.167 -0.006 1.626 7.723 186.191 358.1
6650.352 4.157 -0.024 1.585 8.068 186.194 358.805
6650.385 4.147 -0.035 1.54 7.12 186.351 359.527
6650.418 4.136 -0.036 1.491 6.332 186.724 0.033
6650.451 4.124 -0.027 1.439 5.118 187.635 359.317
6650.485 4.11 -0.016 1.388 4.078 188.773 358.983
6650.519 4.094 0.009 1.336 4.964 190.333 357.855
6650.551 4.079 0.026 1.286 3.964 190.859 357.482
6650.587 4.061 0.038 1.24 4.385 191.482 0.492
6650.62 4.038 0.04 1.198 6.831 192.831 0.655
6650.65 4.013 0.044 1.157 8.846 194.108 359.343
6650.684 3.988 0.043 1.118 10.69 195.432 356.584
6650.717 3.962 0.037 1.081 11.456 197.52 353.881
6650.752 3.934 0.028 1.041 10.67 200.87 352.946
6650.784 3.909 0.016 1 9.787 203.534 353.164
6650.818 3.887 -0.006 0.955 8.684 205.34 353.158
6650.851 3.869 -0.034 0.908 8.835 206.082 353.116
6650.885 3.849 -0.052 0.856 8.941 206.414 352.432
6650.919 3.826 -0.058 0.801 7.676 206.61 352.894
6650.951 3.803 -0.057 0.743 7.048 205.971 354.321
6650.989 3.782 -0.046 0.684 6.837 204.312 357.171
6651.018 3.762 -0.025 0.624 8.587 202.185 0.86
6651.051 3.744 -0.004 0.566 5.709 200.025 0.175
6651.085 3.734 -0.001 0.515 9.965 198.244 353.59
6651.118 3.726 0.015 0.466 11.541 196.667 353.52
6651.151 3.719 0.036 0.417 10.849 195.189 356.001
6651.184 3.707 0.044 0.371 10.667 195.143 358.443
6651.218 3.693 0.043 0.325 10.313 195.114 0.082
6651.25 3.677 0.036 0.277 8.504 194.774 0.42
6651.284 3.661 0.018 0.227 6.979 194.375 0.482
6651.318 3.646 -0.013 0.177 7.346 193.896 1.425
6651.351 3.631 -0.04 0.127 8.274 193.54 2.245
6651.385 3.615 -0.056 0.071 8.825 194.058 2.473
6651.417 3.597 -0.051 0.009 7.246 194.939 2.16
6651.451 3.581 -0.04 -0.054 4.783 195.229 1.254
6651.483 3.564 -0.019 -0.117 6.765 195.589 0.185
6651.518 3.547 -0.008 -0.175 5.994 194.771 357.968
6651.549 3.528 -0.01 -0.221 11.219 193.799 2.21
6651.585 3.503 0.01 -0.266 12.261 194.441 359.966
6651.619 3.481 0.032 -0.313 12.017 194.463 358.984
6651.65 3.46 0.042 -0.359 12.056 194.05 357.646
6651.685 3.44 0.041 -0.404 12.63 193.828 356.344
6651.716 3.418 0.031 -0.453 12.19 194.457 356.104
6651.75 3.394 0.012 -0.5 11.463 195.462 356.403
6651.783 3.369 -0.012 -0.55 10.564 197.044 355.725
6651.817 3.343 -0.04 -0.602 11.314 198.833 355.285
6651.849 3.315 -0.059 -0.655 12.534 200.566 356.29
6651.883 3.288 -0.063 -0.713 12.889 201.1 357.853
6651.918 3.264 -0.054 -0.775 11.978 200.268 359.244
6651.95 3.242 -0.039 -0.837 14.158 198.74 1.899
6651.984 3.217 -0.013 -0.898 11.767 198.247 0.48
6652.019 3.198 -0.012 -0.948 15.296 199.834 352.95
6652.048 3.185 0.002 -1.003 16.645 200.025 355.042
6652.085 3.177 0.021 -1.06 16.243 199.329 357.02
6652.117 3.167 0.029 -1.114 15.601 199.062 358.989
6652.149 3.157 0.023 -1.166 16.062 198.073 1.968
6652.186 3.147 0.011 -1.219 14.867 196.456 2.589
6652.218 3.132 -0.007 -1.274 12.911 195.178 3.454
6652.25 3.114 -0.033 -1.328 12.244 194.729 3.804
6652.286 3.095 -0.06 -1.38 13.155 194.975 3.453
6652.316 3.073 -0.076 -1.432 15.256 196.241 3.151
6652.348 3.052 -0.071 -1.494 13.54 198.043 1.576
6652.383 3.033 -0.053 -1.559 10.862 199.41 1.439
6652.419 3.013 -0.02 -1.629 9.686 200.332 0.419
6652.45 3.001 -0.022 -1.687 11.937 198.986 4.857
6652.482 2.977 -0.006 -1.736 15.484 199.585 5.333
6652.518 2.951 0.021 -1.786 14.924 200.253 4.365
6652.549 2.927 0.038 -1.838 13.715 200.054 3.413
6652.584 2.903 0.045 -1.883 14.438 200.763 0.324
6652.616 2.877 0.037 -1.929 13.779 202.432 358.137
6652.652 2.855 0.019 -1.979 11.932 204.08 357.789
6652.682 2.833 -0.003 -2.031 11.642 204.954 356.998
6652.717 2.813 -0.033 -2.083 12.764 205.61 355.597
6652.75 2.794 -0.052 -2.14 12.72 205.688 355.278
6652.781 2.772 -0.062 -2.201 12.292 204.771 357.271
6652.815 2.752 -0.056 -2.263 10.963 202.873 358.512
6652.85 2.733 -0.046 -2.325 8.77 200.748 359.456
6652.883 2.715 -0.022 -2.389 9.158 198.204 0.172
6652.916 2.693 -0.017 -2.444 9.845 199.589 354.452
6652.949 2.677 -0.009 -2.496 13.688 201.145 351.647
6652.982 2.669 0.009 -2.55 16.02 201.123 354.538
6653.019 2.66 0.027 -2.603 16.185 201.288 356.455
6653.05 2.65 0.035 -2.653 15.835 200.923 358.453
6653.084 2.642 0.036 -2.705 13.413 199.641 359.099
6653.116 2.63 0.029 -2.76 9.501 198.64 359.769
6653.148 2.615 0.012 -2.819 7.336 198.206 1.681
6653.182 2.599 -0.015 -2.874 8.208 198.289 2.45
6653.218 2.584 -0.04 -2.93 10.779 198.962 1.771
6653.249 2.568 -0.044 -2.982 11.367 200.405 0.563
6653.282 2.549 -0.039 -3.038 9.016 201.751 0.393
6653.314 2.529 -0.026 -3.091 12.38 203.796 357.766
6653.35 2.512 -0.011 -3.145 9.593 204.267 355.642
6653.382 2.496 0.005 -3.194 9.681 202.961 1.843
6653.416 2.477 0.029 -3.237 10.082 203.004 0.404
6653.451 2.456 0.062 -3.281 7.792 202.866 358.523
6653.482 2.436 0.071 -3.326 6.808 202.804 357
6653.516 2.417 0.068 -3.371 5.671 203.357 355.628
6653.548 2.396 0.057 -3.42 3.427 204.263 355.785
6653.582 2.375 0.037 -3.47 2.281 205.143 355.852
6653.618 2.355 0.013 -3.522 2.161 205.684 355.504
6653.649 2.334 -0.008 -3.574 2.478 206.243 355.59
6653.682 2.312 -0.023 -3.626 3.938 205.91 356.832
6653.716 2.292 -0.021 -3.681 2.977 204.473 357.332
6653.747 2.272 -0.012 -3.736 1.34 202.574 357.466
6653.782 2.254 0.002 -3.789 4.041 200.506 359.486
6653.817 2.231 0.016 -3.838 1.48 200.125 357.77
6653.849 2.212 0.028 -3.885 2.998 200.427 351.984
6653.882 2.197 0.039 -3.933 6.083 200.418 352.06
6653.916 2.181 0.053 -3.978 7.467 200.747 353.513
6653.948 2.163 0.055 -4.022 7.944 201.632 354.926
6653.982 2.145 0.053 -4.066 7.068 201.871 355.964
6654.016 2.128 0.049 -4.111 5.016 201.812 355.513
6654.048 2.109 0.036 -4.158 3.754 202.166 356.192
6654.084 2.09 0.015 -4.201 4.156 203.021 356.879
6654.114 2.071 -0.004 -4.246 4.667 204.158 356.648
6654.148 2.05 -0.012 -4.29 4.274 205.808 356.136
6654.181 2.029 -0.016 -4.334 3.444 207.834 354.653
6654.215 2.008 -0.015 -4.378 2.321 209.12 352.896
6654.249 1.984 0.008 -4.422 1.328 210.741 349.875
6654.282 1.961 0.005 -4.458 3.359 212.712 351.292
6654.314 1.934 0.015 -4.49 3.577 214.852 353.825
6654.35 1.909 0.033 -4.519 4.507 217.719 352.138
6654.38 1.886 0.045 -4.548 5.325 219.86 351.938
6654.415 1.865 0.049 -4.577 6.209 221.351 351.952
6654.448 1.844 0.051 -4.605 5.374 223.36 351.504
6654.481 1.818 0.052 -4.633 2.787 225.518 351.807
6654.515 1.792 0.044 -4.663 1.053 227.145 351.758
6654.548 1.767 0.028 -4.692 0.735 228.214 351.62
6654.582 1.741 0.01 -4.72 1.288 229.107 350.894
6654.613 1.714 -0.002 -4.748 2.345 229.726 350.872
6654.649 1.686 -0.006 -4.773 2.222 230.148 351.995
6654.681 1.656 -0.001 -4.797 0.811 230.87 352.578
6654.714 1.62 0.023 -4.821 357.98 232.419 351.82
6654.748 1.59 0.005 -4.841 359.179 235.218 350.999
6654.782 1.563 0.013 -4.86 0.961 238.41 344.648
6654.813 1.534 0.021 -4.876 3.522 241.774 345.856
6654.849 1.507 0.036 -4.888 3.762 245.665 347.334
6654.881 1.478 0.043 -4.901 3.162 249.68 347.583
6654.913 1.45 0.048 -4.913 2.122 253.324 348.505
6654.948 1.422 0.054 -4.924 0.512 256.757 348.927
6654.98 1.391 0.052 -4.932 358.867 260.667 349.608
6655.015 1.36 0.046 -4.94 357.787 264.843 349.633
6655.047 1.329 0.037 -4.948 357.397 268.875 349.419
6655.083 1.298 0.031 -4.957 357.437 272.217 349.772
6655.114 1.268 0.025 -4.968 357.286 274.721 349.906
6655.15 1.236 0.023 -4.977 356.401 277.084 349.173
6655.18 1.208 0.021 -4.984 358.221 279.209 348.115
6655.213 1.18 0.037 -4.986 358.729 282.448 345.23
6655.249 1.155 0.036 -4.984 1.138 286.236 346.186
6655.28 1.132 0.038 -4.976 1.962 291.375 348.656
6655.314 1.11 0.051 -4.964 359.615 297.024 349.404
6655.349 1.09 0.063 -4.951 357.993 302.302 348.557
6655.38 1.071 0.064 -4.938 358.569 307.583 347.02
6655.414 1.053 0.061 -4.926 359.821 312.809 346.391
6655.448 1.035 0.058 -4.912 0.122 317.778 346.6
6655.48 1.018 0.054 -4.899 0.479 322.308 347.421
6655.514 1.002 0.048 -4.885 0.959 326.352 348.082
6655.547 0.985 0.041 -4.87 1.245 329.713 348.186
6655.58 0.967 0.036 -4.855 0.618 332.158 348.017
6655.616 0.949 0.03 -4.838 359.407 333.713 348.304
6655.647 0.933 0.027 -4.82 358.754 334.491 349.046
6655.68 0.92 0.03 -4.797 357.521 335.003 349.68
6655.713 0.907 0.032 -4.773 356.361 335.455 349.758
6655.749 0.897 0.037 -4.749 356.213 335.784 349.599
6655.78 0.888 0.051 -4.721 353.352 337.598 347.971
6655.814 0.876 0.043 -4.695 353.679 340.765 345.504
6655.848 0.868 0.049 -4.669 353.799 345.575 341.568
6655.881 0.859 0.043 -4.646 357.88 349.974 341.76
6655.912 0.851 0.045 -4.622 359.875 355.121 343.795
6655.947 0.84 0.046 -4.599 0.362 359.379 346.421
6655.98 0.826 0.048 -4.574 359.207 1.929 348.739
