# Supplementary material for: Quantifying Spatiotemporal Gait Parameters with HoloLens in Healthy Adults and People with Parkinson’s Disease: Test-Retest Reliability, Concurrent Validity, and Face Validity
Source: Sensors (Basel). 2020 Jun 5;20(11):3216. doi: 10.3390/s20113216 (PMC7313704; doi:10.3390/s20113216)
Supplement: Supplementary file 1 [file sensors-20-03216-s001.zip › Data/HYA_02_FWS2_IWW_raw.csv]

IWW_x_SpineBase IWW_x_Head IWW_x_ShoulderLeft IWW_x_ElbowLeft IWW_x_WristLeft IWW_x_HandLeft IWW_x_ShoulderRight IWW_x_ElbowRight IWW_x_WristRight IWW_x_HandRight IWW_x_HipLeft IWW_x_KneeLeft IWW_x_AnkleLeft IWW_x_FootLeft IWW_x_HipRight IWW_x_KneeRight IWW_x_AnkleRight IWW_x_FootRight IWW_x_SpineShoulder IWW_y_SpineBase IWW_y_Head IWW_y_ShoulderLeft IWW_y_ElbowLeft IWW_y_WristLeft IWW_y_HandLeft…
-0.241038559244375 -0.297 -0.238 -0.202038559244375 -0.132173516599689 -0.111134957355314 -0.225980720377812 -0.221 -0.163 -0.155 -0.209096398110939 -0.275 -0.285 -0.194922881511249 -0.203 -0.257 -0.277 -0.196961440755625 -0.273 0.821205875068728 1.56551595127934 1.32044325213223 1.09279083696342 0.869824540466633 0.805144012885043 1.31553397251005 1.03106565232959 0.817750832424042 0.78579870123…
-0.242975448353716 -0.309840414299156 -0.238 -0.202 -0.127061379115709 -0.103098206585135 -0.225012275823142 -0.219024551646284 -0.160036827469426 -0.150061379115709 -0.210975448353716 -0.275 -0.285 -0.193024551646284 -0.203 -0.257 -0.277 -0.194036827469426 -0.273 0.813555505904044 1.5388613244666 1.3185634468222 1.09481544835372 0.874196968444027 0.811472416797744 1.3191750704873 1.0340416994318…
-0.243999908898215 -0.29400145762856 -0.238 -0.199000273305355 -0.12100054661071 -0.0900011843232048 -0.225 -0.219 -0.16199981779643 -0.147000273305355 -0.211999908898215 -0.275 -0.285 -0.193 -0.20499981779643 -0.257 -0.274000273305355 -0.194 -0.273 0.816619712118359 1.56501758671372 1.31932992802959 1.09587990525414 0.876919756758234 0.812219938961804 1.31840007470346 1.03309009019077 0.81957009…
-0.244978645980129 -0.294 -0.238 -0.198021354019872 -0.112192186178843 -0.0831494781391004 -0.219128124119229 -0.215085416079486 -0.1551494781391 -0.149935937940386 -0.213957291960257 -0.272064062059614 -0.282064062059614 -0.192021354019872 -0.206957291960257 -0.257 -0.276935937940386 -0.194 -0.273 0.817236546967481 1.56611608349774 1.31958444795483 1.09349210380849 0.877448468829269 0.8120634166…
-0.245 -0.294 -0.238 -0.195028554590864 -0.106057109181727 -0.0820095181969545 -0.221971445409136 -0.215 -0.155990481803045 -0.147028554590864 -0.214 -0.272 -0.282 -0.189028554590864 -0.207 -0.257 -0.277 -0.196971445409136 -0.273 0.817666002357279 1.56654609753925 1.31945133254757 1.09242970856089 0.878093908353949 0.816685550020222 1.31496754294838 1.0296278226011 0.816389250330639 0.78886915014…
-0.241996890892993 -0.293998667525568 -0.238 -0.193 -0.105998223367425 -0.075 -0.215998667525569 -0.214997779209281 -0.155998667525569 -0.144 -0.213995558418562 -0.272 -0.282 -0.189 -0.206995558418562 -0.254 -0.277 -0.194001776632575 -0.272998667525569 0.818110959381591 1.56743000444158 1.31954004441581 1.09009027537805 0.879220075506884 0.815790239845398 1.31090939150334 1.0380754296127 0.824245…
-0.235133520017126 -0.291057222864482 -0.238 -0.193 -0.102076297152643 -0.075 -0.213057222864483 -0.210095371440804 -0.153057222864483 -0.144 -0.204190742881608 -0.272 -0.282 -0.189 -0.197190742881608 -0.254 -0.277 -0.197923702847357 -0.270057222864483 0.820228799537573 1.56743980925712 1.31963809257118 1.09069817394134 0.879386757371013 0.816319699884393 1.30956613177478 1.02798627442518 0.81449…
-0.231048686919913 -0.291 -0.235036515189934 -0.192012171729978 -0.102 -0.075 -0.213 -0.21 -0.150036515189934 -0.144 -0.201036515189934 -0.272 -0.282 -0.197890454430197 -0.195024343459956 -0.254 -0.277 -0.198 -0.27 0.821198558573821 1.56823026261602 1.3198178090886 1.09307090956535 0.879725861611807 0.816527565654004 1.30861144142618 1.02500432427854 0.811435419734236 0.806519608332932 0.82144099…
-0.231 -0.290999665661697 -0.234999665661697 -0.189 -0.101 -0.079 -0.216000445784405 -0.21 -0.152999665661697 -0.143999665661697 -0.199 -0.269999888553899 -0.282 -0.195999665661697 -0.195 -0.254 -0.277 -0.197999888553899 -0.27 0.821510072439966 1.56857002228922 1.31979997213847 1.09185990304189 0.877869967680631 0.811459843975458 1.30900108659949 1.03492996099386 0.821529944276949 0.8125974556855…
-0.231 -0.288066873526317 -0.232066873526317 -0.189 -0.101 -0.079 -0.219910835298244 -0.21 -0.150066873526317 -0.141066873526317 -0.199 -0.269022291175439 -0.282 -0.193066873526317 -0.195 -0.254 -0.277 -0.197022291175439 -0.27 0.822145510735965 1.56876554176491 1.31955557279386 1.09100939332263 0.877586464440877 0.810091207645614 1.31853266103947 1.0345878019114 0.821041145587719 0.79027890753527…
-0.231 -0.288 -0.232 -0.189 -0.101990068895659 -0.0829602755826353 -0.211089379939071 -0.207029793313024 -0.146039724417365 -0.142980137791318 -0.199 -0.269 -0.282 -0.190029793313024 -0.193019862208682 -0.254 -0.277 -0.197990068895659 -0.267029793313024 0.821823376575476 1.56941354478218 1.31967870895644 1.09006923592704 0.878174041337395 0.807753139473115 1.31209673702117 1.02959005276588 0.8164…
-0.228001072129479 -0.288 -0.228001429505972 -0.186001072129479 -0.0990010721294793 -0.0859989278705207 -0.210000357376493 -0.207 -0.148998927870521 -0.143 -0.199 -0.269 -0.282 -0.19 -0.193 -0.254 -0.277999642623507 -0.197000357376493 -0.267 0.822299828459283 1.56928005003271 1.31940010006542 1.08856053606474 0.877930089344123 0.809519360296077 1.31482899934582 1.03077955685315 0.816999785574104 …
-0.228 -0.285057172884654 -0.228980942371782 -0.186 -0.101942827115346 -0.0889428271153459 -0.207057172884654 -0.204057172884654 -0.146057172884654 -0.137114345769308 -0.196057172884654 -0.269 -0.282 -0.192942827115346 -0.191038115256436 -0.254 -0.275057172884654 -0.197 -0.264057172884654 0.822094002101926 1.56927019057628 1.31980218637243 1.08792238745834 0.87739048169552 0.805762990716075 1.309…
-0.228 -0.285 -0.225047598318338 -0.183035698738754 -0.104964301261246 -0.0959167029429082 -0.209964301261246 -0.205976200840831 -0.146 -0.143916702942908 -0.196 -0.267023799159169 -0.282 -0.190035698738754 -0.190011899579585 -0.251035698738754 -0.275 -0.197 -0.260047598318338 0.82261369322282 1.56939845305465 1.31977047598318 1.08724797271832 0.873546170368788 0.801816646351971 1.31559932085042 …
-0.224999832739608 -0.282 -0.222 -0.185 -0.106000501781176 -0.0990005017811765 -0.204999832739608 -0.203 -0.146 -0.140000501781176 -0.193000334520784 -0.263999665479216 -0.282 -0.189000334520784 -0.187 -0.251 -0.275 -0.197000167260392 -0.260999330958431 0.822560066904157 1.56987986284648 1.31938006188634 1.08534999163698 0.870559192132306 0.798449548396941 1.31367015889737 1.03005004683291 0.8154…
-0.224021701791364 -0.282 -0.222 -0.185 -0.108934894625908 -0.101934894625908 -0.204021701791364 -0.203 -0.146 -0.142934894625908 -0.194956596417272 -0.262043403582728 -0.282 -0.190956596417272 -0.187 -0.251 -0.275 -0.197978298208636 -0.257086807165456 0.822951319283454 1.56907779546892 1.3197419703372 1.08530108508957 0.865834819652288 0.795808594836683 1.3145993832982 1.03032392349842 0.8156265…
-0.22103245200328 -0.27606490400656 -0.21903245200328 -0.18203245200328 -0.112956730662293 -0.102989182665573 -0.204 -0.203 -0.144021634668853 -0.143 -0.19203245200328 -0.262 -0.282 -0.189021634668853 -0.185021634668853 -0.250010817334427 -0.275 -0.199978365331147 -0.25403245200328 0.823385348546196 1.57100868985118 1.31993794470646 1.0741716950123 0.860111442459543 0.797490961491409 1.3156289663…
-0.218000673372952 -0.275995959762291 -0.212997979881145 -0.178997979881145 -0.112000673372952 -0.104004040237709 -0.201 -0.199997306508194 -0.144 -0.139998653254097 -0.189000673372952 -0.255992592897533 -0.282 -0.191997979881145 -0.178999326627048 -0.246997979881145 -0.274999326627048 -0.194 -0.250997979881145 0.823989892260328 1.57025000673373 1.31965985859168 1.07301765666213 0.857009064011597…
-0.218980837785715 -0.270114973285709 -0.210057486642854 -0.176057486642854 -0.112980837785715 -0.109885026714291 -0.201 -0.196076648857139 -0.144 -0.13803832442857 -0.189980837785715 -0.245210784357133 -0.282 -0.189057486642854 -0.178019162214285 -0.244057486642854 -0.274019162214285 -0.194 -0.248057486642854 0.823833065954286 1.57025980837786 1.319454024065 1.06960668450571 0.855646635477856 0.…
-0.213071675615445 -0.265059729679537 -0.207035837807722 -0.176 -0.114976108128185 -0.104071675615445 -0.191119459359075 -0.190071675615445 -0.14004778374363 -0.132071675615445 -0.187035837807722 -0.234131405294982 -0.279035837807723 -0.189 -0.175035837807722 -0.239059729679537 -0.274 -0.194 -0.242071675615445 0.82458092108871 1.57057617730051 1.32018116000743 1.06732675889643 0.852873209701823 0…
-0.209996549589384 -0.259996549589384 -0.201995399452511 -0.171 -0.112999424931564 -0.105998849863128 -0.185995974520947 -0.186995399452511 -0.139995399452511 -0.130994249315639 -0.18199712465782 -0.218998274794692 -0.276998849863128 -0.185999424931564 -0.168996549589384 -0.235997699726256 -0.274 -0.193998274794692 -0.238996549589384 0.824129212156243 1.56972939617814 1.3184801840219 1.0598095054…
-0.204128504323372 -0.254128504323372 -0.194171339097829 -0.171 -0.112021417387229 -0.104042834774457 -0.179149921710601 -0.179171339097829 -0.132171339097829 -0.121214173872286 -0.177107086936143 -0.216064252161686 -0.275042834774457 -0.185021417387229 -0.163128504323372 -0.232085669548915 -0.274 -0.191064252161686 -0.233128504323372 0.822789341820503 1.56870248825659 1.31879314643609 1.05896841…
-0.195086781001538 -0.240134992669059 -0.188057854001025 -0.165057854001025 -0.110019284667008 -0.0970674963345293 -0.170086781001538 -0.170086781001538 -0.130019284667008 -0.115057854001025 -0.171057854001025 -0.212038569334017 -0.275 -0.185 -0.154086781001538 -0.216154277336067 -0.271028927000513 -0.191 -0.224086781001538 0.82164089583686 1.56730340284357 1.31907730014662 1.05447358334744 0.838…
-0.188991246022924 -0.232991919405776 -0.17998989925722 -0.156993939554332 -0.103993939554332 -0.0919946129371843 -0.165985858960109 -0.162991246022924 -0.121987205725813 -0.106990572640072 -0.160991919405776 -0.208995959702888 -0.272 -0.189002020148556 -0.147992592788628 -0.197968351005958 -0.270993939554332 -0.188999326617148 -0.210990572640072 0.821637447878991 1.56652859936367 1.3178773401377…
-0.176248921313399 -0.22122977352006 -0.165287216900076 -0.148172330140045 -0.0951723301400453 -0.084153182346707 -0.145402103660106 -0.150248921313399 -0.103363808073429 -0.0932680691067372 -0.14922977352006 -0.20311488676003 -0.272 -0.191942556619985 -0.137210625726722 -0.151899946286903 -0.262172330140045 -0.188019147793338 -0.197268069106737 0.817922570136752 1.56448982741014 1.31400563378369…
-0.1671066783171 -0.199260769219577 -0.152154090902478 -0.142071118878067 -0.0890711188780665 -0.0760948251707554 -0.1361066783171 -0.139130384609789 -0.0941066783170998 -0.0841066783170998 -0.141094825170755 -0.202011853146344 -0.272 -0.189035559439033 -0.129094825170755 -0.135189650341511 -0.256071118878067 -0.185035559439033 -0.180201503487855 0.814984374124399 1.55808633426246 1.3104714860122…
-0.15699323943662 -0.185992394366197 -0.144986478873239 -0.12699323943662 -0.0779902816901409 -0.0579940845070423 -0.125993661971831 -0.130993661971831 -0.0759957746478873 -0.0689911267605634 -0.129995352112676 -0.195999154929577 -0.267 -0.189 -0.117991549295775 -0.0969801408450704 -0.227983521126761 -0.166989014084507 -0.168990281690141 0.814069556338028 1.55638023239437 1.31015987746479 1.03937…
-0.141343787167688 -0.168386760563649 -0.113687574335376 -0.111343787167688 -0.0554941940535514 -0.0443008137717269 -0.111322300469707 -0.116322300469707 -0.066214866979805 -0.0484512206575904 -0.119236353677785 -0.194042973395961 -0.267 -0.189 -0.0984297339596099 -0.0510098748050833 -0.189837981221239 -0.141558654147493 -0.146494194053551 0.81304256103288 1.55691818231611 1.30987623114241 1.0356…
-0.129114416267219 -0.136305110045918 -0.095171624400829 -0.0921811590897639 -0.0441048815782844 -0.0321144162672193 -0.0911906937786988 -0.109066742822545 -0.0471811590897639 -0.0351239509561542 -0.101171624400829 -0.168247901912309 -0.267 -0.184047673444675 -0.0900762775114795 -0.0321716244008289 -0.137495803824617 -0.072657893536511 -0.128171624400829 0.812336578935365 1.5503235963752 1.308671…
-0.106989328416583 -0.114985958442872 -0.059984835118302 -0.0519921367280084 -0.0149814651445913 -0.00298483511830196 -0.0729893284165829 -0.0829938217148638 -0.0399915750657233 -0.0219943833771489 -0.0789882050920126 -0.163998315013145 -0.266998315013145 -0.164011233245702 -0.0729910134034382 0.0210157265439832 -0.0819589986531868 -0.0279466420829143 -0.098989890078868 0.812619663002629 1.555017…
-0.0883652735876496 -0.0904806231416442 -0.0335190729929758 -0.0382691489593208 0.0173655774530296 0.0234809270070242 -0.0543652735876496 -0.0722114741823235 -0.0252883738849865 -0.0121922492566577 -0.0584037234389812 -0.161057674776997 -0.264057674776997 -0.183615501486685 -0.0573075988106523 0.0484617020813585 -0.0104034195736012 0.0651736320617519 -0.0813460486619838 0.812031534955399 1.550989…
-0.0573709957647547 -0.0771555788690906 -0.00533509294881065 0.012389652128952 0.0585093281820987 0.0694494901555254 -0.00459838026573331 -0.0532273845009787 -0.0151196760531467 -0.00310770844783199 -0.02835902815944 -0.150131643658461 -0.264 -0.186964097184056 -0.0234068985806986 0.0944494901555254 0.0601622676279734 0.164815207073848 -0.0345624774497893 0.786261995470553 1.5311295914584 1.28884…
-0.041981342528061 -0.0139862812706331 0.0300181087227643 0.0410263399603844 0.0980263399603844 0.105029083706258 0.0120104262343188 -0.0349895737656812 0.00600329249504805 0.0100043899933974 -0.00697969628053701 -0.131995610006603 -0.258997256254127 -0.187 -0.00998463502310909 0.127029083706258 0.155048289927371 0.261047741178197 -0.0169802450297117 0.792468370214951 1.52861269984594 1.291974254…
-0.00872381679066715 0.0104677817715683 0.0622974719384701 0.0879781410014111 0.144978141001411 0.156871697355725 0.0305955141463919 -0.0164044858536081 0.0118722676251764 0.0178296901669018 0.029212317021921 -0.124170309833098 -0.254106443645686 -0.187 0.0174039155841565 0.178871697355725 0.24112659183592 0.346147880565058 0.0182336057510583 0.789563227525538 1.53342525945264 1.28173289299407 1.…
0.0296351273646173 0.042692738833362 0.103606321630245 0.139510302515671 0.200471894869841 0.219404681489639 0.0834910986927558 0.0107407483906492 0.0219039808854256 0.0279039808854256 0.0587215445677343 -0.114096019114574 -0.251028805734372 -0.187 0.0635583120729578 0.219615923541702 0.301433487224011 0.417327866197979 0.059606321630245 0.777942054306708 1.52361611513369 1.27204179427353 1.01866…
NaN NaN NaN 0.171017319837509 0.250018825910336 0.275018449392129 NaN 0.0530067773277209 0.057 NaN NaN -0.100987574899178 -0.246994352226899 -0.189 0.112996987854346 0.258009412955168 0.352001882591034 0.465 NaN NaN NaN NaN 1.02476911518221 0.815898983400842 0.754074156761002 NaN 1.00753837720653 0.765569378744959 NaN NaN 0.511690425465574 0.146043799068706 0.0465602861538371 0.757577688501781 0.…
0.073828034133594 NaN NaN 0.216121063349481 0.299044634075522 0.323063741394012 0.146675175585678 0.070656068267188 0.057 NaN 0.107503209719272 -0.0686305415101553 -0.232286609777343 -0.189 0.105152858547916 0.282522317037761 0.356904463407552 0.465 NaN 0.771529328591102 NaN NaN 1.02246490219845 0.813251589759922 0.764899055203875 1.27475981345673 1.00331235254269 0.763951527075508 NaN 0.77089067…
0.0878269573242655 NaN NaN 0.251567393310664 0.345431431208301 0.372394350634929 0.189468511781673 0.102604473884035 0.0787280757952744 NaN 0.118864037897637 -0.0284944076449556 -0.216197763057982 -0.181098881528991 0.120802236942018 0.306703355413027 0.359962919426628 0.471913478662133 NaN 0.772722336681503 NaN NaN 1.01737316057664 0.81296296644587 0.771816074302269 1.285309105576 1.016148328700…
0.14403167576131 NaN NaN 0.291023367364901 0.376024925189227 0.412020251716247 0.242020251716247 0.150019732441472 0.0890373877838409 NaN 0.175030117936983 0.00402544446400282 -0.195983383207182 -0.0689839024819574 0.173032195036085 0.342016097518043 0.367006750572082 0.481001557824327 NaN 0.776654605967259 NaN NaN 1.03145090873086 0.824541256644957 0.784043141612392 1.28231745159303 1.0139067401…
0.203684710241809 0.267857207259277 0.304986580022378 0.335029704276745 0.422965017895194 0.450159077039845 0.280159077039845 0.187180639167029 0.159447526842791 NaN 0.23174939662336 0.0519434557680106 -0.164689988069871 -0.0386684259426872 0.233663148114626 0.372331574057313 0.379719692346615 0.48393531361845 NaN 0.785328743931883 1.528786908897 1.2773393093742 1.03316226627743 0.826907819652216…
0.268387418701782 0.318521420860767 0.340664994602537 0.362741567264814 0.443808568344307 0.479722424099245 0.334483134529628 0.243463991364059 0.188731995682029 NaN 0.293416133450136 0.11044484819849 -0.13428714748354 -0.131100271218242 0.306310846039504 0.391818139927091 0.383961713668861 0.486971285251646 0.305607565105829 0.793304767359313 1.53191128525165 1.28599806725136 1.0470362849885 0.8…
0.305030797735461 0.332024198220719 0.379017598705978 0.392013748989045 0.485007149474303 0.504012649069921 0.380019798544225 0.293026398058966 NaN 0.236025848099404 0.31703684729064 0.190059945592236 -0.0749483038011911 0.0490533460774943 0.35202749797809 0.41700604955518 0.392001649878685 0.491 0.353019798544225 0.784373496007647 1.53160215960591 1.28242176913462 1.05325478464819 0.846992502316…
0.359928721906865 0.375158281498251 0.410387841089637 0.416521750851279 0.497751310442665 0.526560010783177 0.415311321225842 0.340081761634456 NaN 0.282100891600405 0.382718292281428 0.296914833711577 0.0172017832008094 NaN 0.401043501702558 0.427789570374563 0.394942610102154 0.491 0.388311321225842 0.808430550635616 1.55327703645287 1.30340061872869 1.06178356929625 0.851452958654933 0.7911409…
0.407430279784343 0.446139358823157 0.439648470505233 0.445648470505233 0.519733322452246 0.542806052692542 0.469345427837331 0.396321184423899 0.359296941010466 0.338321184423899 0.428454523197776 0.385933289808983 0.103957533222416 0.095618207042521 0.446454523197776 0.440842417812691 0.397963634879852 0.491 0.424563618558221 0.816516541641219 1.54899769932397 1.3104584209138 1.06358987796685 0…
0.449021973636332 0.490019532121184 0.473025025530267 0.465017700984823 0.533009766060592 0.549007934924231 0.508029908560563 0.447034791590858 0.42604455765145 0.413054323712042 0.473017700984823 0.450051271818107 0.194090336060474 0.225114140833167 0.488026856666628 0.463010986818166 0.403001831136361 0.490984130151538 0.469019532121184 0.819213442536359 1.5514931678659 1.31325222177878 1.06473…
0.484236134423652 0.52132100837658 0.513130041982493 0.493384663841276 0.54866050418829 0.561724159652986 0.555960294076638 0.502790546170783 0.497451050359073 0.500111554547363 0.501384663841276 0.532217646988522 0.338859663741682 0.408032142700639 0.531066386517797 0.480618067211826 0.405936344535304 0.465551680694029 0.50032100837658 0.824730327726372 1.55656987604608 1.31681276470284 1.062058…
0.517666889275252 0.568525569573844 0.543697172068411 0.517757737654729 0.558899057356137 0.568929340149296 0.601545758102617 0.55745490972314 0.576212647377869 0.593071327676461 0.530707266332798 0.616162176055938 NaN 0.533758405480486 0.56664670074648 0.538414532665595 0.458465003987527 0.522414532665595 0.544555852367003 0.823662113117264 1.55308664217972 1.31982012097742 1.0594262450874 0.839…
0.548020837439148 NaN 0.586013260188549 0.542009945141412 0.572006630094274 0.583003315047137 0.653015154501199 0.619025573220773 0.667036939096672 0.680042622034621 0.548026520377098 0.698039306987484 0.606068195255394 0.672083349756593 0.607012786610386 NaN NaN 0.597990054858588 NaN 0.810876322268469 NaN 1.3049114680923 1.04981781206889 0.829549152295089 0.802327674731222 1.29322285094054 1.019…
0.591162533397388 0.649858000087347 0.613467066707428 0.562600300030571 0.585733533353714 0.589866766676857 0.684390933379918 0.671972200078612 0.743515400113551 0.76828700013102 0.602934133414857 0.779420233454163 0.747259200209632 0.84465013358955 0.633486100039306 NaN NaN 0.577399699969429 0.617505133371184 0.823965905019435 1.53667376869162 1.30795099667118 1.04528793399327 0.827794069664061 …
0.631518764691621 0.68854282645704 0.662410486747236 0.589675166166844 0.598843598524777 0.598891722055615 0.737362363216398 0.731290177920142 0.824037529383243 0.855953313204277 0.636602980870588 NaN 0.882387861716932 1.00212318229732 0.687350332333689 NaN 0.470807505876649 0.591819536759358 0.670362363216398 0.819843296810403 1.54192008620411 1.29976045787062 1.03513259469481 0.820310712855629 …
0.680022127529699 0.740017872235526 0.694022127529699 0.619019148823778 0.604013616941353 0.612010638235432 0.78202042541203 0.792023404117951 0.907031063647462 0.946031914706297 0.691022127529699 0.879021276470864 0.981044255059398 1.12503617000047 0.729022978588534 NaN 0.492971915058459 0.613951489646429 0.719014893529605 0.81197737873879 1.52929614895877 1.29369578300347 1.02266681703996 0.811…
0.730890011894483 0.781103471145544 0.744890011894483 0.663039433370226 0.635316930396605 0.636466351872348 0.828975395594907 0.845825974119165 0.978441747467255 1.01939905561704 0.741890011894483 0.927932703744695 1.08278002378897 1.20818559636598 0.781847320044271 NaN 0.428408831057002 0.502433435462095 0.753252892621287 0.805951490898654 1.52044318062221 1.2840015381178 1.01534966751979 0.8087…
0.786469217211147 0.832507819595791 0.793536771384274 0.709556072576596 0.665710482115171 0.670671879730527 0.867633277345883 0.892556072576596 1.03644991601883 1.08240166303802 0.790536771384274 0.983469217211147 1.12659467496124 1.24763327734588 0.839449916018825 0.601440265422664 0.420067554173127 0.505942096423034 0.809459566614986 0.800006648999465 1.51685310154483 1.27645151091755 1.0126943…
0.833041194999073 0.860032239564492 0.848035224709353 0.764037612825241 0.727034627680381 0.720032836593464 0.934032239564492 0.944030448477576 1.09602686630374 1.14103044847758 NaN 1.04202029898505 1.13300597028972 1.26500477623178 NaN 0.649040000941129 0.436006567318693 0.510009552463553 0.863029254419632 0.780962298561543 1.50775428666802 1.26724505683539 1.00388181496808 0.800551014949253 0.7…
0.900684871637739 0.912970769107796 0.90587546995111 0.825799230625762 0.783894529782447 0.773951709276459 0.986970769107796 0.994027948601807 1.14014230758983 1.19102794860181 NaN 1.07535196573454 1.14280940168663 1.2728475213493 0.961722991300413 NaN NaN NaN 0.911066068264481 0.784736619649352 1.514793150411 1.27554856322857 1.00686205811274 0.802217598286727 0.77261867863471 1.24622472823437 1…
0.958319496255433 0.981188170971394 0.953438882877287 0.887271741606692 0.850212048295765 0.84120010963358 1.0423433735798 1.02365377879662 1.17162990147225 1.2255940854857 0.958271741606692 NaN 1.16967765612099 1.28386867471596 1.01437918956636 NaN NaN NaN 0.961403066890731 0.795905928823658 1.5272708861093 1.28429625302561 1.01224565061082 0.806982813808132 0.780000579420231 1.263251312185 1.01…
0.997024243669122 1.02802804659761 1.01202852196367 0.951028997329734 0.919039930749142 0.918035652454591 1.09402424366912 1.07401378561578 1.20700522902667 1.22000760585698 1.00401949000851 1.16300522902667 1.168 1.27999667243757 1.04702804659761 NaN NaN NaN 1.01202566976731 0.798692001291118 1.54567384571144 1.29173503888025 1.01548267155726 0.806949710026703 0.784499833621879 1.26744126447372 …
1.04690833651146 1.08573709517992 1.07071569001348 1.01069428484704 1.00120196601888 0.991394612516854 1.14390833651146 1.10237925017318 1.21776454316914 1.23565751733693 1.04412238817588 1.17376454316914 1.168 1.27314983616509 1.10473709517992 NaN NaN NaN 1.06484412101213 0.802809884249279 1.55358683220348 1.30210310523572 1.0209797029646 0.80635305715153 0.784157491808255 1.27004306225726 1.026…
1.10346896747362 1.13256379471048 1.12449741564468 1.09124138210518 1.10205172763147 1.09502327946042 1.17273448373681 1.1366775873947 1.22592413821052 1.24491465548683 1.11433620934203 1.18390517276315 1.168 1.273 1.1466112083289 NaN NaN NaN 1.11057327743416 0.808605379511573 1.56204072442999 1.31552369012051 1.02668651743842 0.808360655243682 0.791172767489072 1.29293142321905 1.03154343982671 …
1.1500195393744 1.15201809201333 1.17501809201333 1.17002641433947 1.20003292746426 1.20203437482533 1.22801809201333 1.17201266440933 1.2340021710416 1.2560021710416 1.15402315777707 1.20300361840267 1.171 1.273 1.20201483545093 NaN NaN NaN 1.1630151972912 0.801545112802968 1.57246607167967 1.31686415754466 1.02631192987359 0.805222678882943 0.798740329274643 1.29302155229474 1.03207286215651 0.…
1.19773218709384 1.21524002214656 1.23278323273174 1.2416099901243 1.28926724796316 1.29519108303847 1.25911471144953 1.19529208915148 1.2340422606524 1.24496880265759 1.2191672283476 1.21393072019524 1.17152592635111 1.27101728423407 1.23632138662833 1.28756173760737 NaN 1.21679121718381 1.20682050812977 0.826259005689854 1.58077038613009 1.31907977469791 1.05864221060819 0.839582795259662 0.799…
1.24865695583742 1.26565910700124 1.28764206348968 1.31116388914181 1.38188518552241 1.40072765738971 1.28977195809072 1.22957943904156 1.2597087841148 1.23421562133505 1.27711454441707 1.223150616805 1.17800379315145 1.2716336877525 1.28165973063649 1.3322685596564 1.18903300115909 1.24301247850998 1.25166250543556 0.836600616220983 1.58391052151698 1.32191090158733 1.08761234752867 0.8721388455…
1.28849632364867 1.32049985007888 1.34699922543133 1.37904019785017 1.47405770336557 1.5070615934801 1.34348197297755 1.26750097273834 1.26200725040097 1.24799070182067 1.31999599947246 1.23900009502917 1.18849606247574 1.28049307377524 1.31749796033297 1.41850135243561 1.30650122621936 1.36501990201365 1.3024973277838 0.840224564990621 1.5843967259783 1.32169966819567 1.09511261934379 0.88655178…
1.33565729862679 1.36950571391669 1.39620411854904 1.43967043943142 1.56109143724833 1.59996277009653 1.38634950111509 1.3011922487383 1.26911966621129 1.25418972917676 1.36516802088944 1.26225821808967 1.18608430506819 1.28005434782975 1.36962013896577 1.50657917327643 1.45216866473727 1.56982528857045 1.34673292823939 0.837882929647474 1.57697151198783 1.3129860881313 1.09906336411779 0.9043301…
1.37895977276132 1.40053901878197 1.45313201003997 1.51132242289944 1.65511246943166 1.700055209395 1.42228401785688 1.31257442904124 NaN 1.27362511395664 1.40400271778882 1.27677219191345 1.18756390407103 1.2789493150846 1.41199833437465 1.55720842566862 1.5902600938344 1.6770853438866 1.39271758075252 0.804487230885332 1.55847799835861 1.29883600916785 1.08301546099955 0.902620231879622 0.85559…
1.40700858229226 1.44550856538315 1.50149986542559 1.5859978029308 1.75000133526224 1.79199417794848 1.49694490026878 1.34597535012024 NaN 1.30997317513085 1.4395068793611 1.31949295811546 1.19399916544354 1.27500302645497 1.43850855140864 1.61449657205787 1.70749069927901 1.81149461101779 1.44549603529778 0.785698079327476 1.53192153860941 1.28497537196597 1.06944278413735 0.899667793146669 0.86…
1.47358020966119 1.52571437088836 1.55970318910875 1.65102638935477 1.82942827172514 1.868048752914 1.53249199830294 1.4053950895463 NaN NaN 1.50564852934004 1.3579855610121 1.20207331619624 1.27647888557012 1.5030400492649 1.67864811967298 1.82353281276813 1.94483035199029 1.50268868973632 0.774149019536813 1.53939261673827 1.27689344780207 1.05738260867019 0.904735892073009 0.87846308596933 1.2…
1.53164640745701 1.58765193322939 1.62060453804373 1.71653396171195 1.90897825528614 1.93648436524997 1.59887620416171 NaN NaN NaN 1.56268499753738 1.41618940009003 1.22756001865215 1.27758266076997 1.56361994697799 1.7400946097187 1.85805606480149 1.98440561316751 1.56015027098136 0.768925179104973 1.53562631351023 1.25887538502076 1.03463725694414 0.90188362961896 0.884181608057958 1.2641654517…
1.59296167323802 1.64296498586396 1.67696721835642 1.77046452657153 1.96795446959619 1.98846809006924 1.65089497410349 NaN NaN NaN 1.62395898145314 1.47646720567969 1.2524995451285 1.29698018379311 1.62296436502291 1.79496554715626 1.8839651898637 2.02094847786209 1.61996062287892 0.772632930998424 1.5321548884389 1.25546478895239 1.03405315312781 0.902910653138781 0.890137675631197 1.26330174382…
1.65701823645193 1.70295396131273 1.7290752827447 1.81054192241749 2.00170121831304 2.03612566927116 1.7084958675593 NaN NaN NaN 1.68258786400242 1.53037988882071 1.27762640754609 1.30213731717027 1.6899638663648 1.84954744402362 1.90630922021237 2.027 1.67956440872728 0.774895051114518 1.53342451401973 1.25887634229931 1.02992376071267 0.895589871443109 0.883612037661768 1.27336830895604 NaN NaN…
1.72112992555362 1.75578529799717 1.78265590397612 1.8464053286012 2.03668998947227 2.06904802203629 1.77418436520915 NaN NaN NaN 1.74705260233139 1.62556445691921 1.34164572331044 1.32095364471386 1.75516609300209 1.8979255998713 1.91353429787151 2.02696923726729 1.73764177178116 0.779289906122156 1.53932723332614 1.2660833924816 1.02833909853226 0.892334264200981 0.874973071971942 1.27545713878…
1.77838891289096 1.78944616680116 1.83440005557888 1.90737552548879 2.07841644303896 2.10443614562372 1.84981915721232 NaN NaN NaN 1.80139862069494 1.70485277174607 1.3778473405039 1.3818543863268 1.81288552026957 1.91696070041717 1.92148431678355 2.02500469721526 1.7943909745218 0.787038095442996 1.53303209731187 1.27488147183773 1.03006120833544 0.87230550401573 0.847656777616274 1.256754717489…
1.8376657040469 1.876110417925 1.88772270955784 1.93041901242902 2.08154502928656 2.11057328006975 1.90834416728902 1.80858428400229 NaN NaN 1.85925748200906 1.8353143628125 1.52384841238689 NaN 1.86767821382713 1.94376269939876 1.92645348849104 2.0029317297646 1.85318144504986 0.794551079347134 1.5631976745697 1.28793937680303 1.04326117149691 0.866282161084853 0.840302305904412 1.28133442422495…
1.90605613986558 1.93256107430359 1.93748383770595 1.97147063371953 2.09843465425535 2.12632145105399 1.95177560271379 1.88200663330938 1.90875910052839 NaN 1.91966371264586 1.91170827190359 1.63116178628736 1.64773936277635 1.93612608967744 1.96948350340985 1.92997227722377 2.00447920791783 1.91757757648899 0.813250334908991 1.56246177801944 1.30014663259514 1.0522494594483 0.85580359183923 0.81…
1.96895905020537 1.9659782454216 1.98697760558106 1.99898400398647 2.10099808047838 2.12200255936216 1.99796992749457 1.94196096972699 1.95397056733511 NaN 2.00096096972699 2.00294945259725 1.75991618088911 1.81089378647017 2.00295905020537 1.99198784302972 1.95 2.025 1.95197760558106 0.82220417105267 1.554824971561 1.30478463173786 1.07358830442257 0.856995336270113 0.794836891790286 1.295398010…
2.02140441028306 2.04052573336798 2.04537407951183 2.05212132308492 2.11812132308492 2.12006066154246 2.05155606413921 2.01863694619583 2.04411212827843 2.04813234879258 2.05134374874061 2.11381893082321 1.92448620779026 1.98237499496242 2.06042463079722 2.02314154359907 1.95432352822645 2.01457628465337 2.02449540259675 0.837717775743443 1.57456715957051 1.30925488954142 1.06433441189509 0.83634…
2.06187159159096 2.09223465927449 2.08297215985145 2.06468721644672 2.12998323862325 2.12620113652099 2.10715653499569 2.08237443289343 2.1550448879634 2.16117897897739 2.08572073920021 2.19539119427018 2.07268182027986 2.12067074150806 2.10297215985145 2.03812301224219 NaN 2.07265937629817 2.07380454608396 0.83716259348604 1.58342446255534 1.31326281219709 1.06087329831368 0.832759434603886 0.77…
2.11288063882946 2.10596786430024 2.13986686638671 2.10490588830784 2.12900229540713 2.13797245511449 2.17484161690832 2.16281177661569 2.27471996033066 2.28870159707365 2.12790129749359 2.27680948120856 2.22963273485988 2.33549730583946 2.15986686638671 NaN NaN 2.16977275469455 2.12088982045796 0.817416206545442 1.54505977337269 1.29060302390461 1.0622368093841 0.828629663664 0.773316656680665 1…
2.16445863888285 2.20842119897405 2.18837439908804 2.13120591949842 2.15904679988601 2.1520374399088 2.23041183899685 2.24455223865486 2.36881431801649 2.42491727776571 2.18643055895125 2.35664583842687 2.40016063717293 2.52417935712734 NaN NaN 2.00670984070677 2.1451108021659 2.17950543876886 0.827422656237109 1.56785636987678 1.29599083231463 1.04624220341385 0.820701219343177 0.769082944573607…
2.21405753203531 2.25402687893284 2.2289655727279 2.15390426652295 2.16422989826855 2.15638316378091 2.27519547099644 2.30433340995757 2.4566399409823 2.52368592063601 2.23305753203531 2.42624145065015 2.52453265512364 2.65056330822612 2.25807285858655 2.07270502135688 1.97702687893284 2.05270124718724 2.2339655727279 0.816925046268272 1.55563673218891 1.28207431538368 1.03668929536347 0.81436075…
2.28183935707465 2.31984401339133 2.29085332602468 2.21186263865804 2.17896507762492 2.18094179604154 2.35181840364961 2.38979745022456 2.5617508870578 2.63174390258278 2.30083935707465 2.50581141917459 2.62276718416617 2.75076252784949 2.32683702891632 2.11789290471644 2.04284401339133 2.16174157442444 2.29585332602468 0.804429614174064 1.54324935807665 1.26632732037816 1.01997960197334 0.806718…
2.35262035332786 2.38156219520337 2.35057188822412 2.24850403707888 2.19834894874692 2.20029079062243 2.41255250218262 2.45961066030711 2.65446526499589 2.70145557197514 2.37061066030711 2.5556688184316 2.68531017666393 2.8042229394772 2.39662035332786 2.16763973936935 2.06715508833196 2.18319386041496 2.35662035332786 0.797576607442738 1.53018764149933 1.25348458829858 1.00827127688604 0.8020885…
2.41691456224084 2.43941571010947 2.40989793383646 2.30076490660143 2.2346318793664 2.23068176457953 2.47011410309338 2.52288130543208 2.70321387351966 2.74879816341018 2.4337815350058 2.62499770426273 2.71719954085255 2.82695011478686 2.46114735990214 2.2338646770277 2.08176949807597 2.20078842221761 2.42088130543208 0.796931852709488 1.52531259292785 1.24569968480685 0.98878547062614 0.79150865…
2.47087422003767 NaN 2.46287650694608 2.34589480221333 2.27191309748057 2.27090623675536 2.5358467771368 2.57487879385449 2.77483305568637 2.79589022839652 2.47989251530492 2.68386278549564 2.72897255709913 2.82400686072522 2.52884220331999 NaN NaN NaN 2.47287879385449 0.779341004267718 NaN 1.2409610457676 0.976718128973393 0.779039066605839 0.771559652725453 1.25099712894396 1.02678449899929 0.9…
2.53259656070562 2.53479230718715 2.52959656070562 2.4186990945769 2.33980162844817 2.3346990945769 2.59156859692254 2.60843809926819 2.81532624413588 2.83864316701074 2.54467113079382 2.72227031656973 2.7430745700882 2.82810253387128 2.58553131187844 NaN NaN NaN 2.53154995440049 0.794002466909371 1.52291410936575 1.25217489043724 0.991142335655856 0.794590215346223 0.77279299459373 1.26063112122…
2.59694607737758 2.6200124687725 2.59407886016741 2.49431123004963 2.42667638272167 2.41065978487295 2.65279669673901 2.65604566446996 2.85053113115934 2.90675103226906 2.61697927307504 2.75146473976442 2.75114938063857 2.83924896773094 2.64291288168012 2.43169719119044 NaN NaN 2.59096267522631 0.803974401283946 1.54584643513199 1.26241236825134 1.00639431788698 0.80098385879597 0.768956765458093…
2.65294355454302 2.67993959345832 2.65793563237362 2.57192176857716 2.52589998261131 2.50890097288248 2.69995246698359 2.71793761291597 2.8819683113224 2.89201485406763 2.67494157400067 2.7789722724071 2.75999108755942 2.85398514593237 2.69694553508537 2.70971975325743 NaN NaN 2.64794256427184 0.812521384640776 1.55628947341741 1.27143090931061 1.0137525828689 0.800620366400335 0.774684226719049 …
2.70845662614313 2.74047418868709 2.71450053250304 2.64468493921469 2.61893081483022 2.61694837737418 2.75344784487114 2.74736881342329 2.89207025017587 2.93899121872802 2.72950053250304 2.79620196925561 2.764 2.85598243745603 2.74945662614313 2.75952687631899 NaN NaN 2.70047418868709 0.820756495529034 1.56998934009848 1.28788212619316 1.01822788988249 0.798392578519058 0.785695015975091 1.299578…
2.76087674682979 2.79413488412766 2.77187674682979 2.72338256230852 2.72588837778725 2.72600640139895 2.80489360734575 2.78950581547873 2.90020232619149 2.93759534761702 2.78662383909043 2.81947209444681 2.76406744206383 2.85398313948404 2.80206221250533 2.82016337560107 NaN NaN 2.75475872321809 0.830368086751222 1.57417287713165 1.29948435487537 1.02724913441186 0.802246192391757 0.7872686042851…
2.81195433663471 2.80199297486688 2.82295433663471 2.80392799238551 2.83590164813631 2.84289550114483 2.85695345849307 2.8189736557508 2.91198946230032 2.91402107539936 2.82296750875932 2.84697541203408 2.76799648743344 2.85300087814164 2.86394467707667 2.88793940822683 NaN NaN 2.79896048362619 0.821517912056177 1.55919339166001 1.30381612739537 1.04059806605511 0.812510823419861 0.78019632261980…
2.87250872572299 2.90448952852589 2.88859511310991 2.88776788788375 2.94399825424888 2.95209424023435 2.91738394394188 2.87236474674478 2.90827835935786 2.91817277477384 2.89950872572299 2.84523036636513 2.77602879579564 2.85709598598547 2.90948952852589 2.97972949348956 2.83450697997186 2.87667015614716 2.86051832432153 0.837632530550645 1.58903673647649 1.31400650089107 1.05706065438373 0.83012…
2.92575203368302 2.95599131712761 2.95100840880223 2.96819641722298 3.04872625913602 3.06713645932675 2.95783749205609 2.91090585875454 NaN NaN 2.95283749205609 2.8691196417223 2.77903418334923 2.86681199157925 2.96066657530995 3.0562135088976 2.99264920956517 3.05197395138284 2.914974225453 0.835692241102611 1.58852634858592 1.31042198335714 1.06962553972039 0.849359280703895 0.816941025500477 1…
2.96897484432421 3.01296684024554 3.00896626852564 3.03695997960669 3.14794225628966 3.18992853501195 3.00597198572468 2.96296969884507 NaN NaN 3.00097198572468 2.87599599796067 2.78099885656019 2.85600628891895 2.99897770292373 3.12595940788679 3.14491138341482 3.22290052073663 2.97096741196545 0.82777460806243 1.57854580867423 1.30306428218208 1.07626613517345 0.86426132700905 0.816999965696806…
3.00163122929511 3.06730605056733 3.06856428073351 3.11066948561603 3.25392771578221 3.29993727986244 3.04879381865901 NaN NaN NaN 3.03558340889397 2.90810520488252 2.78302869224069 2.857 3.03562166521489 3.19968861377649 3.28724333042977 3.37431027899137 3.0215929729742 0.817584532344762 1.56437356285937 1.29142936573639 1.07126242624207 0.87578821203163 0.834375649869566 1.32876362223107 NaN Na…
3.06798152975517 3.09993162146254 3.12804807414535 3.18136415999871 3.35166360975453 3.3985804292668 3.13146581073127 NaN NaN NaN 3.09698152975517 2.91986507707236 2.78621626926809 2.85696672780491 3.10108134634044 3.27199816585272 3.41718116292572 3.51126434341344 3.08398152975517 0.79306757666354 1.55085228593211 1.27557263957097 1.05577520963922 0.888126822087714 0.851752923707107 1.2870393397…
3.12597442513314 3.1549757255501 3.18997269124386 3.26196445526978 3.44995665276803 3.49195882012963 3.15898786277505 NaN NaN NaN 3.15497442513314 2.97097745943938 2.79899436485984 2.85500086694464 3.16497182429922 3.33097399166082 3.4869692234653 3.5859670561037 3.14197442513314 0.785243450439665 1.52558114457334 1.26036670581679 1.04367533604426 0.893847477191099 0.864924191470916 1.30827063699…
3.19469576781881 3.24959234287277 3.24660174514059 3.30653592926584 3.51060174514059 3.55759234287277 3.22957353833712 NaN NaN NaN 3.22766756101534 3.04085560637177 2.83416924082079 2.86318804535643 3.22070517008663 3.38357353833712 3.49217864308861 3.59607521814257 3.20659234287277 0.784337118893084 1.53688422425487 1.26202944262958 1.04238787107451 0.915651907284025 0.885525218142574 1.29100567…
3.24774691797942 3.28654901841792 3.29412672801176 3.35249755041256 3.54687677271398 3.58952320427012 3.28485006771048 NaN NaN NaN 3.2991025434815 3.13270549694795 2.85330927038429 2.88363740795024 3.28024691797942 3.42713496762212 3.49842987959621 3.58886078362332 3.24917808915695 0.779157702722176 1.53140121385775 1.25853211623929 1.04995734985331 0.916364942584071 0.889828219910035 1.280263074…
3.31888282238026 3.34639805902911 3.35840015099174 3.40940673492991 3.59690657259906 3.64790001185101 3.36187183092132 NaN NaN NaN 3.34788436608568 3.22992358658155 2.92794133919391 2.91997144144967 3.35138282238026 3.49188863446572 3.52295685239722 3.60945437450823 3.3163882949196 0.781592465671865 1.53460162979258 1.26521132090769 1.05179757160174 0.910660462366939 0.885162701026808 1.273874251…
3.37650680872004 3.3885808148749 3.40794942097571 3.44833034855465 3.6242198699984 3.67968448471112 3.4145936927911 NaN NaN NaN 3.40497676883625 3.3503736683191 3.02210069472624 3.00313931559382 3.41202987252918 3.51127350436738 3.53003968221968 3.61002574295139 3.3685743694763 0.787744388418659 1.54181943535161 1.27412205854913 1.05531819489011 0.902114583409992 0.876033467479998 1.2889476777558…
3.4366967737718 3.45710224310661 3.46145443482798 3.48899074885067 3.6516284031122 3.70194053520241 3.48442521309005 NaN NaN NaN 3.46213203249955 3.45159384455621 3.13690987752701 3.12248284078512 3.47470545503329 3.54440177960405 3.53503472504595 3.61301736252297 3.43745517120578 0.794108257700352 1.54546919558606 1.283883238245 1.06386930696037 0.895841191910106 0.859706418435631 1.292514975582…
3.50139379130323 3.49046615266802 3.51291192667551 3.54240863785498 3.68544036486992 3.72545356701141 3.53441729626684 NaN NaN NaN 3.52340128852471 3.5378610978485 3.2449468458116 3.33585182295177 3.53989354969328 3.56647287088718 3.53699903356021 3.61399951678011 3.48942329696927 0.803109783729421 1.54552447920844 1.2889698565535 1.06545955187977 0.880399794281621 0.836858830515146 1.30725968300…
3.57712720490674 3.58953527014844 3.57978875790717 3.59322580519992 3.71445401829393 3.75272577654607 3.61700818928138 3.52567516450502 3.51895892929699 3.5090372092396 3.61101956998565 3.64232254672632 NaN 3.4600616579583 3.61396896809181 3.624 3.56703727195121 3.66361333034683 3.57182773544194 0.836784756031851 1.56324499641769 1.30018908325615 1.06775561786531 0.869281836684341 0.8124042352058…
3.6196704844352 3.64556057813905 3.61059476350317 3.61715480908308 3.71026698208571 3.72520954997298 3.6701827925683 3.59536394695779 3.62811654510949 3.62194830951172 3.63608878281697 3.72796806347331 3.58674737887213 3.62264465416271 3.66321680455207 3.62485733808776 3.57179488781528 3.62600155531603 3.60667526898416 0.835068554429782 1.57243368291337 1.30365322974236 1.06191903779912 0.8481108…
3.68243340535488 3.70193621088805 3.66893518526819 3.65246412370631 3.72448412055362 3.73598485992559 3.73393500347054 3.66389022090913 3.7413779704165 3.75336162292458 3.69443782392517 3.80691808348283 3.72477887354553 3.79182499233745 3.72843054013586 3.66793099600002 3.5600061537192 3.70490330700372 3.6694312944293 0.837342089876602 1.57287650275856 1.30480300951475 1.04689628411858 0.82528858…
3.69392044662735 3.76117251830644 3.71673888015903 3.68206735587393 3.73531513500149 3.74225890425933 3.79959354558087 3.75582575049843 3.83626889594593 3.87139407433333 3.70801436975259 3.89334923127974 3.89153582095207 3.98783018409789 3.77563025290008 3.62824096446227 3.57604819289245 3.82158096891367 3.71776718022958 0.839930882974491 1.56670711547262 1.29963822807562 1.03651118622079 0.81058…
3.79152883152039 3.8320413653086 3.79471167996663 3.74198935959968 3.76854340712952 3.76949222988561 3.86246742810867 3.84318239259374 3.97005123400428 4.0181365294108 3.81522176805694 3.98295924376178 4.05324672305176 4.18022065115855 3.84246811849618 3.65365349203459 3.5806560568239 3.88428796063838 3.79873782089859 0.81862037767435 1.55502962845492 1.28298901897448 1.02378754159989 0.796507752…
3.82185000117372 3.86297337507584 3.83541631296196 3.76996186490411 3.77101176065871 3.76902627667415 3.91783939518687 3.91083313301247 4.05879416703638 4.11176997367731 3.8279370972664 4.03785265876744 4.15321683382119 4.27870890988639 3.90996893961496 3.69098096298981 3.56101001947905 3.95813468027794 3.84092640574569 0.80086782189345 1.53209209367262 1.26719194147296 1.00419355240995 0.7772100…
3.91661234207136 3.93044058758793 3.91870942069243 NaN 3.80244805517416 3.79433604138062 3.9494555227604 3.97688864276209 4.13120974897024 4.1987243558649 3.94273929103737 4.12750779586405 4.24244805517416 4.37852273103652 3.95548539310534 NaN NaN 4.36738831448428 3.91747045793287 0.79329631627659 1.51529446165374 1.25082687429015 NaN 0.79540881340783 0.748493507310788 1.26521436648254 1.03685821…
NaN NaN NaN NaN 3.86126613191402 3.83823199851467 NaN 4.09496586660065 4.292 4.29547786759087 4.0409317332013 4.19527306719479 4.30234133399348 4.44808533349837 4.02081920158435 NaN NaN 4.41987040168338 NaN NaN NaN NaN NaN 0.827510448697116 0.763806133770681 NaN 0.978340192387177 0.859321414206379 0.857302160797129 0.825929481950076 0.461442287404877 0.109139130374881 0.0800601809081981 0.8123967…
NaN NaN NaN NaN 3.81904370021681 3.79404573278503 NaN 4.09300203256822 4.292 4.32297154404487 4.03700406513645 4.21098373945421 4.32197967431776 4.45299491857944 4.06795121836263 NaN NaN 4.4699481695103 NaN NaN NaN NaN NaN 0.848248536079559 0.776816534235519 NaN 0.989858078987369 0.885293119285243 0.8810154567387 0.804612063528067 0.443738323602536 0.100458983951548 0.0674130897393599 0.795527459…
NaN NaN NaN NaN NaN NaN NaN 4.16647245716409 4.32362994288545 NaN 4.11949608002229 4.28526772572632 4.32318898286564 4.445 4.15040158858948 NaN NaN NaN NaN NaN NaN NaN NaN NaN NaN NaN 1.00373306650858 0.844692759089883 NaN 0.832822835086291 0.46591456399616 0.143804790268852 0.0639310958772246 0.825689843544198 NaN NaN NaN NaN NaN NaN NaN NaN NaN NaN NaN 1.68507086857461 1.70603937143034 NaN 1.43…
NaN NaN NaN NaN 3.96998710190804 3.94505562266349 NaN 4.22649677547701 4.40294860943341 NaN 4.18326763397582 4.32006207170947 4.3471370415109 4.445 4.20226763397582 NaN NaN NaN NaN NaN NaN NaN NaN 0.886545217701855 0.838443522816434 NaN 0.988404480025972 0.856452289396999 NaN 0.833856374465458 0.455248669887847 0.0965544961700732 0.0400792946409673 0.82890851473006 NaN NaN NaN NaN NaN NaN NaN NaN…
4.23475863832338 4.22266531180843 NaN NaN 4.08362669394017 4.06261382131742 4.26378760172458 4.25490667348504 4.40000965446707 NaN 4.25576185647907 4.38080047434733 4.35497425475449 4.445 4.27476185647907 NaN NaN NaN 4.21871680229944 0.797486939313519 1.50128481885751 NaN NaN 0.805635787478289 0.764871683492184 1.2684390244139 1.02640516774085 0.860586419382996 NaN 0.800479642564297 0.46089146342…
4.30219557256624 4.30940092376079 4.32709778628312 4.25526402296442 4.21761605358365 4.2075769390704 4.31355738181378 4.29346937415897 4.42410756491143 4.46697066411506 4.33312712216806 4.39903911451325 4.36203911451325 4.445 4.32837158787585 4.30774317575171 NaN NaN 4.29819557256624 0.806456149715428 1.54335138273478 1.25323822236439 1.01620661284772 0.814407210385829 0.785712966049719 1.2914764…
4.32383812246893 4.35129968255379 4.33913519276694 4.28411662587331 4.28189382314981 4.26878503404383 4.37100261225578 4.34196547846853 4.43540847165976 4.46405570068088 4.34793095693706 4.40368697506415 4.366 4.445 4.36755961906455 4.38470815421355 NaN NaN 4.31961531974542 0.815299570794949 1.56965939637014 1.28477900535505 1.02630879356355 0.816408451159268 0.761849251702192 1.29028622594306 1.…
4.42080596734241 NaN NaN 4.39577656845489 4.3818000875649 4.41570601112486 4.42389416400495 4.39289808385662 4.45695688163165 4.4669941202225 4.44979616771323 4.43992748274413 4.366 4.445 4.44983536622992 4.47481968682324 NaN NaN NaN 0.821607378077627 NaN NaN 1.04312634807343 0.830042717832387 0.769195300556243 1.30011034194388 1.02867204707936 0.818143861053894 0.781138074894437 0.81800370863807…
4.46531534474856 4.49145049249794 4.50812763954108 4.47743547608134 4.49688596857928 4.53558564024732 4.48754809920583 4.42341295145644 4.45315016416598 4.46612013133278 4.49918770520747 4.45006006566639 4.3799699671668 4.4420225246249 4.48545049249794 4.57150304995603 4.39404364095356 4.44163678940918 4.46236790220665 0.829617700621352 1.57268345377582 1.29313033316153 1.04721519482784 0.8299749…
4.50808299430764 4.55134380771671 4.52652994433936 4.5368393712844 4.6160800366861 4.61554417710366 4.56120332700849 4.4787735673626 4.47334380771671 4.48241256926005 4.52513456546515 4.45825785578753 4.37606876154334 4.44522347501586 4.54613456546515 4.63944399241019 4.53502550790705 4.66045822517448 4.51211737507931 0.826335990803216 1.57291961925359 1.2969856303352 1.02593746018987 0.820635190…
4.56967975842336 4.57089833600741 4.613547595233 4.64145609763967 4.73438493284486 4.76024768645487 4.62964417602595 4.52277125601668 4.49289833600742 4.5058780032089 4.58966450882447 4.47292375200556 4.37997966720148 4.45793391840482 4.61066450882447 4.72157301123114 4.70710535686525 4.80027310245302 4.5756695920241 0.807338766568796 1.56038516661925 1.28820564713267 1.05479994394694 0.853349916…
4.61928848170653 4.63141423014271 4.66939943620904 4.71254737554573 4.83371750578291 4.87774709365025 4.67044381801005 4.57335505440804 NaN NaN 4.64629587867337 4.52011835146935 4.3880221909005 4.45799260303317 4.64235505440804 4.79053258161206 4.8519320178211 4.96003557535678 4.6323476574412 0.808427876077569 1.54604790776292 1.28391361752215 1.0654350546312 0.877417132773507 0.823554357107256 1…
4.65936219980906 4.68812079731125 4.72431047070239 4.78737944284462 4.93168981748465 4.97958635927131 4.73131047070239 NaN NaN NaN 4.68741392891573 4.53710355427569 4.39131037464004 4.45705172910667 4.69127598463127 4.86324149856015 4.97925883765806 5.10084500480467 4.68025874159571 0.791774629682767 1.53347015129664 1.27058151344826 1.05663585398648 0.882562084534242 0.83941694620602 1.278200140…
4.73679951479151 4.7518350438158 4.79880712815386 4.86579697700406 5.02775129682997 5.06976652355467 4.80580712815386 NaN NaN NaN 4.76779190142916 4.59983758160325 4.40895431982591 4.45999238663765 4.76381220372875 4.93381727930365 5.10766754984414 5.20572845674293 4.7518147415162 0.776689056548844 1.52097235678998 1.24792864826795 1.05185238440275 0.891776144797977 0.868803917132271 1.2594485478…
4.79258339343134 4.85343943920802 4.85447732189837 4.92143186266995 5.10152278112678 5.15950005151257 4.86741670959381 NaN NaN NaN 4.81663642919782 4.62470461804044 4.42417426037559 4.46004545922842 4.82850762805064 4.99947732189837 5.1202727553705 5.21828790844663 4.8084924749745 0.765043640859279 1.52345703896864 1.25244575095717 1.05572491856824 0.910606371503738 0.883375391705047 1.2459217487…
4.87024950451314 4.91154772800576 4.91800987351062 4.97904410651098 5.1710269900108 5.2259414075099 4.92312968901188 NaN NaN NaN 4.90118103851242 4.71903686352142 4.44830085401368 4.46695852401008 4.89630085401368 5.06314680551206 5.15649637850522 5.25646214550486 4.87409545601152 0.7707789993152 1.51523242261524 1.24408186299555 1.04844016467927 0.920527669634134 0.899868637165722 1.253980388454…
4.94176827917011 4.9428984237458 4.97581271878132 5.03880637026543 5.22980954452338 5.27982541581309 4.98779049897571 NaN NaN NaN 4.96878097620188 4.8356222633047 4.52275875639628 4.52182224155515 4.97075875639628 5.12878732471777 5.18490794651963 5.28291429503552 4.9367968474916 0.771866476573682 1.51651584172209 1.24705038199843 1.04444295097241 0.915815268180709 0.903797271225646 1.25228549146…
5.00556774858231 4.99459711488829 5.03443070582106 5.08835239567178 5.27222514167919 5.32133281813446 5.05953838227633 NaN NaN NaN 5.03650901597035 4.97892014425409 NaN NaN 5.03555795981365 5.18015662029857 5.19003915507464 5.28397063369402 4.99554817104499 0.776684703760846 1.51704748583178 1.25514798557429 1.04393000515189 0.906665373518985 0.889826208140564 1.25505441009779 NaN NaN NaN 0.78237…
5.06415705925935 5.05608693445576 5.07892915364766 5.12501680965216 5.29563112323237 5.35542074882158 5.11503434085306 NaN NaN NaN 5.08912199685756 5.07357780808094 4.75052521447824 NaN 5.09320965286205 5.19666618563417 5.19414024960719 5.2810876560045 5.05213952805845 0.783383573319878 1.534146027688 1.26527125097084 1.05002279056117 0.894790202033647 0.861526751377055 1.26185488201461 NaN NaN N…
5.12894926770079 5.11695234238559 5.13095926042639 5.18195541707039 5.3309723278368 5.3789815518912 5.17295464839919 NaN NaN NaN 5.15195080504319 5.16193081959199 4.83593312560559 4.8710023060136 5.16094696168719 5.23397079049439 5.2019938506304 5.285996156644 5.11595003637199 0.791983266440287 1.54288315882632 1.27710073751204 1.05129900072744 0.879122267992354 0.827746449975997 1.277807509093 N…
5.19761829875502 5.17460878646648 5.18645658984986 5.20755171273525 5.34421878263639 5.37896195084584 5.24154220044671 NaN NaN NaN 5.22256122502379 5.25481805681434 4.99275026109114 5.036959531439 5.22865634790918 5.26138049154155 5.20602853686562 5.20141854069571 5.17156122502379 0.802028642432148 1.55068908175547 1.28336337438235 1.04604131248649 0.86358532305149 0.800812142745004 1.27423526474…
5.26290492483231 5.23922933184767 5.23488785077887 5.26540977728255 5.36701707405344 5.37493170378624 5.29900736915295 5.24034885022174 5.27586107182494 5.29313425667998 5.28171711024447 5.3415878869699 NaN 5.24333914532125 5.29802444320639 NaN 5.2105025167027 5.2464171464355 5.23093907293919 0.812430616508815 1.56424507912018 1.29620880481626 1.02324729150893 0.823359600946671 0.788359527255141 …
5.31474525660964 5.30965393350744 5.28575006308871 5.28888464450248 5.36799519352094 5.37101922591625 5.35671641773526 5.31762028815399 5.38247609378209 5.41539919011708 5.32279812787934 5.43255299744711 NaN 5.37734151236832 5.3567116112562 NaN 5.29657702984242 5.32760106223774 5.28473564365152 0.819913230435165 1.57083760433111 1.29614033645353 1.02194639261715 0.813597968661052 0.7780208044837 …
5.36140924950467 5.38042413130484 5.34237948590433 5.32722322700255 5.36752290826296 5.36798022662438 5.42337948590434 5.38107678048851 5.49276641270875 5.53783338080952 5.37738692680442 5.51958039020663 5.48011613501275 5.6341307133972 5.39694349053283 NaN 5.22419032851487 5.28266223589511 5.34339436770451 0.817486412346731 1.56942165017068 1.2956052509966 1.02421441362779 0.805949861452933 0.77…
5.41697425579565 5.43800844020953 5.39397425579565 5.35964415508156 5.37056105549228 5.36562572601609 5.47499134800259 5.4566455127582 5.59681177393577 5.66519079208396 5.42992297917483 5.62221902264239 5.67531415665461 5.78291668907815 5.45512835809693 5.3104956740013 5.24953541718187 5.30517633330595 5.39695716358871 0.81412173251736 1.56545403678848 1.29081206800786 1.00255217439502 0.78466236…
5.47342780119682 5.49342474937839 5.46542839350232 5.40594999604379 5.38048740628257 5.38398754027387 5.5318607836216 5.53140896985123 5.70074557006707 5.7688701662494 5.4919316385426 5.68299289233405 5.81933342307687 5.93482448901357 5.51443020147921 5.36546140515023 5.25799100670615 5.3454129975286 5.46442923826021 0.799565065188617 1.54004581684449 1.27716619118117 1.00226350762098 0.788573909…
5.52854971550561 5.53703062518256 5.51802259682835 5.43694985748829 5.40277578928717 5.38774837644116 5.59447344001151 5.58359220449755 5.7936414348543 5.84628253678106 5.54753454130342 5.70177527548628 5.86636008087731 6.00039943819838 5.57205353357022 5.40092175824854 5.2686158166695 5.35261199860489 5.51801858265125 0.789476159875941 1.52996413286743 1.26284358762729 0.992648410674003 0.787527…
5.59923673713968 5.61254869202861 5.58524741389582 5.4946534200963 5.43819352597751 5.41968146462675 5.65736226986414 5.67828658820502 5.87836226986414 NaN 5.61624116310618 5.80158919151357 5.91244191807011 6.05126798469083 5.64325565755446 5.45530904133518 5.28373728150499 5.3672278212976 5.58471018134064 0.781242196528049 1.54181850311728 1.25112168152528 0.98728267145569 0.785974798130904 0.74…
5.66690779260323 5.64496794959388 5.64490940752209 5.55342514666504 5.48593988848394 5.47194796307823 5.70789729310429 5.74478037103531 5.94876745168444 NaN 5.68640678517372 5.86292716152406 5.95446689668978 6.08048546573028 5.70990456276552 5.53141871225327 5.32846107987281 5.39546066982719 5.64141484966255 0.780432152484036 1.51864337217338 1.25182843085457 0.98703843585415 0.790055482198056 0.…
5.73843546603204 5.72242018652215 5.73151186358153 5.63558826113101 5.5726188201508 5.55766465868049 5.75538198774741 NaN NaN NaN 5.77444310578699 5.93722919264844 5.99007639754948 6.11797708073516 5.77346602505184 5.66378689475966 5.39468757794533 5.40461198829406 5.71045838529689 0.792849429214514 1.51295854475985 1.25777431865768 0.987931789459566 0.79140239256098 0.757418073903299 1.252195947…
5.79432176389007 5.77634556164831 5.79720277509885 5.71108378630764 5.65203619079115 5.64296479751642 5.80440505604392 5.83409519103297 6.03240505604392 6.10244075268128 5.83130986501095 5.96664303362635 5.99988101120878 6.11503569663736 5.83327416837358 5.76477441545047 5.48292910087906 5.61148933650534 5.7692860672527 0.799193014252083 1.52432209199098 1.26474539896945 0.993294913131205 0.79555…
5.85101958502713 5.82401813428438 5.85502176114125 5.78502937754069 5.75603917005425 5.75104098348269 5.86201813428438 5.88101088057063 6.06200725371375 6.12 5.88602067308419 5.99000689102806 6.00300217611413 6.108 5.88801922234144 5.86303336708325 5.57703880736856 5.71003917005425 5.82701958502713 0.808304878122497 1.53845152690674 1.27470429057168 1.00157150151875 0.796911291161048 0.7559974278…
5.90535869047022 5.87435869047022 5.91548079786434 5.86656474669779 5.86483185662243 5.86485475175882 5.91238921731875 5.91133579533382 6.08207631712132 6.12007631712132 5.94330526848529 6.00909921225772 6.009 6.10787026089375 5.94137395389448 5.95553421984926 5.6847784346375 5.81807631712132 5.88138158560662 0.821705888703875 1.54244692259726 1.28656556377854 1.00575884295765 0.800486866083812 0…
5.95155192561977 5.92055192561977 5.97739938966054 5.93929452118857 5.97196084877776 5.9749322482854 5.96251379162996 5.95458052611212 6.09190466502548 6.12990466502548 5.98261866010193 6.02187606453313 6.009 6.09116206945668 5.98953285862487 6.02433265517838 5.78502758325992 5.82790466502548 5.93052332512741 0.816025103615271 1.51500617524885 1.29114557390188 1.01204898561631 0.802658930970632 0…
6.01901509634809 5.98101799949195 6.03801712854879 6.02802177357897 6.09403338615442 6.10103512804074 6.01901045131791 5.99201248351861 6.10700348377264 6.12700087094316 6.05601712854879 6.04200493534457 6.01300174188632 6.08400174188632 6.05001335446177 6.12502525735161 5.94303861181338 6.00004064401408 5.99501422540493 0.830532563476031 1.53806093614293 1.30757003483773 1.02801497308544 0.82206…
6.07138045230458 6.04342902068389 6.0974775890632 6.10363948366089 6.20987423082755 6.22293089393674 6.05554234690227 6.03521855770689 6.11902428418965 6.13001618945977 6.11538045230458 6.05908094729885 6.01902428418965 6.09026712608619 6.09638045230458 6.21263948366089 6.07732753570109 6.14150561975855 6.04446139960343 0.839319040666783 1.5756989537023 1.30769501873253 1.04521681898661 0.8486806…
6.11744005342984 6.09536857088897 6.1552970883481 6.18105881321186 6.31571331426431 6.33562991796663 6.1212017782936 6.06167832856608 6.12196425872956 6.13197617248638 6.16144005342984 6.06888086243188 6.02196425872956 6.12260684602521 6.14244005342984 6.29005881321186 6.23804614388285 6.32378404123298 6.10032091586172 0.834360283609468 1.57315097576771 1.30830261347078 1.05451693844786 0.8717594…
6.16397835694945 6.14597647494506 6.21497224043517 6.25196706492308 6.41895200888792 6.43795247938902 6.16897788644835 6.10098165045714 6.13899200148132 6.1300009410022 6.21197647494506 6.08299341298462 6.0249985884967 6.07802117254945 6.18997788644835 6.36096706492308 6.38892989533627 6.51091295729671 6.15597412243956 0.826223801648879 1.56424417804976 1.30664078573684 1.06607461276242 0.9060839…
6.22440059071184 6.20523708429885 6.27456409712484 6.32356409712484 6.50771942821719 6.54385023334758 6.21163767501069 6.13735153878794 6.13607357788585 6.13207357788585 6.27135153878794 6.11318803237495 6.02902452596195 6.085 6.25045781795639 6.42452322052159 6.53184205802693 6.65580935674433 6.20651504520094 0.817807476746794 1.55542749600203 1.29521615629382 1.07587829558433 0.934179274501496 …
6.27251381586062 6.23371225836649 6.34231537335475 6.39131537335475 6.59412685297418 6.64596809896948 6.28822607422711 6.17957334861238 6.14491070087236 6.14091070087236 6.31357334861238 6.13577179111825 6.03197023362412 6.085 6.30544436098357 6.48736498398122 6.63297802109477 6.75301770959595 6.26837490610651 0.771864256242481 1.50107918963499 1.26472808199036 1.06005984543848 0.944901650391796 …
6.34501922478465 6.33101617323153 6.39601891962934 6.46602715882277 6.67202502273558 6.71601983509528 6.33301830931872 6.23201129074654 6.1650100701253 6.16100701857217 6.39301891962934 6.20502014025059 6.05800610310624 6.09100732372749 6.36901922478465 6.54701708869747 6.6750100701253 6.81101037528061 6.33401708869747 0.796447747953798 1.53927777541778 1.2767566219307 1.05896994507204 0.95637460…
6.40849086598808 6.38444755428325 6.45842589843084 6.55535371225612 6.75438258672601 6.78135371225612 6.39342589843084 6.26947642875314 6.19838258672601 6.18431040055129 6.45549808460556 6.27171464312971 6.07831761916876 6.11516602820185 6.43251974045797 6.60338258672601 6.70828874469887 6.84523821437657 6.3904619915182 0.789097502932568 1.53202565997031 1.26569050530322 1.05877859458439 0.938736…
6.47513028889272 6.44520702810806 6.51624539771574 6.60337329640799 6.80632213693109 6.82937329640799 6.45124539771574 6.33415586863117 6.25032213693109 6.22645003562334 6.52311749902349 6.36873380294675 6.12143724575411 6.13770583300783 6.50307912941582 6.65532213693109 6.74748840523101 6.87757793431558 6.45318144836961 0.792831270598254 1.53686681804603 1.26575910470915 1.05723020799338 0.94368…
6.52899774466029 6.50299757444597 6.55999817019608 6.63199880849977 6.83099897871409 6.85699885105335 6.51099748933881 6.40099719146375 6.31599723401733 6.27999774466029 6.57599778721386 6.48899493612404 6.21099621273142 6.3379914892841 6.55699774466029 6.70099808508892 6.75099987233926 6.878 6.50999761699955 0.793319981276425 1.53956988765855 1.27157975233817 1.0613998217005 0.940970118298951 0.…
6.59141201288222 6.55536536991442 6.61935759608646 6.66531095311866 6.86415547655933 6.90908551210763 6.57443533436612 6.45856748944155 6.39066077537715 6.37071519217291 6.63538869139832 6.59064522772122 6.30066077537715 NaN 6.62337314374239 6.73407773827966 6.76103109531187 6.875 6.57038869139832 0.795287865518147 1.52317824025764 1.27850307398288 1.05105984452344 0.926885011132475 0.89417395834…
6.64348644198104 6.60154458062469 6.66455427039864 6.70461240904229 6.88380620452115 6.91989341248663 6.62945737265921 6.53029264650218 6.47417636921487 6.46110854079727 6.68451551130287 6.67219574876276 6.38417636921487 6.51217636921487 6.67053489085075 6.74390310226057 6.76496124090423 6.875 6.61951551130287 0.803865408273481 1.52421972883962 1.28773891612494 1.05104019379548 0.90476811681145 0…
6.68999484372112 6.66199327441886 6.70799518000018 6.74399562837226 6.89099921534887 6.91400067255811 6.66999551627924 6.60399181720961 6.57798845441904 6.56798811813998 6.73699417116301 6.76798935116319 6.49798733348885 6.62598733348885 6.71999450744207 6.76699742186056 6.76799966372094 6.87100044837208 6.65899562837226 0.82182799577682 1.56860502531182 1.2994886929954 1.06064892278609 0.8824124…
6.73636392476033 6.71534907068848 6.75731936254478 6.77421538404183 6.89403713517963 6.91098514592815 6.72644562215551 6.67951989251476 6.67880954691585 6.67786153616732 6.78038620586811 6.84753474658661 6.61705463910138 6.65119575278396 6.77039363290403 6.78109655146703 6.76802228110778 6.871 6.70937135179626 0.833145750541299 1.57604144286046 1.30777159140118 1.05997492311707 0.864042557288662 …
6.78440045605368 6.76142492723516 6.79947386959813 6.8026451678685 6.89893882204629 6.90902447118148 6.78526586455553 6.74814350864811 6.7856663206092 6.79158067147402 6.83136374928146 6.91811903746663 6.75626254611474 6.80903006989066 6.82235151369072 6.79384093732036 6.77096329322778 6.871 6.75838822046294 0.839184628761034 1.58151172540366 1.31326148069185 1.0579848382492 0.851180530950525 0.8…
6.83899048692256 6.81499066309066 6.84299242477166 6.83299471495698 6.90599876682329 6.9060005285043 6.83899066309066 6.81198890140965 6.88598255935802 6.90598009300461 6.87799189626736 7.00198537804763 6.89997498412968 6.96897216544007 6.87299119159496 6.80999718131039 6.77799876682329 6.871 6.81499013458635 0.842639404551819 1.58706903283713 1.31549961771522 1.04728188147532 0.834732869778362 0…
6.88534995948838 6.86805325470475 6.89637278293328 6.86323584226391 6.90697717655511 6.90395435311021 6.896433645453 6.88145646889789 6.99968470334684 7.02688250653592 6.92730431259859 7.07444886108293 7.03905748628012 7.11934658324878 6.92238039074824 6.82712172503944 6.78504564688979 6.875 6.86232713604349 0.839172366073928 1.58631868821164 1.31590054920273 1.03866580669738 0.820767362022766 0.…
6.93047109010759 6.87491951371202 6.94443659598417 6.89364356072468 6.90403449412342 6.89806898824684 6.95234461165505 6.94031011753163 7.08796517629745 7.14066622722783 6.96654007835442 7.13232161557277 7.17540177228162 7.29296484671832 6.97142509794303 6.84281603134177 6.79093101175316 6.875 6.90450558423101 0.818848239412409 1.54618049984343 1.30952473726741 1.0239425855975 0.804955348423168 0…
6.98501209882216 6.96700894260769 6.99100946864343 6.93000867958981 6.90100368225022 6.90500289319661 6.99201499201877 6.99701315089366 7.16501920030474 7.23201657012601 7.02301288787578 7.18301288787578 7.28801998935836 7.41402340859071 7.02201130976855 6.8730068384647 6.80200341923235 6.87800184112511 6.96101052071493 0.818498169395603 1.57067849290759 1.29963002630179 1.02364906628655 0.808741…
7.03146660177011 7.00131106784674 7.02754436873179 6.96345882507394 6.91536550471992 6.91625663097356 7.04941216489693 7.04752103864329 7.23862213569348 7.29574656283217 7.07243549498543 7.23243549498543 7.36423330088505 7.50323330088505 7.06554436873179 6.8994199415931 6.81551326194712 6.88595653362872 7.00146660177011 0.811423971693167 1.56464227613261 1.29963193586132 1.02006632690559 0.813517…
7.09028442239519 7.04052294826346 7.09616515946106 7.02129634868861 6.96143946420957 6.94860643231736 7.10136790644909 7.1132009383413 NaN 7.38985507583231 7.12733212756885 7.28733212756885 7.3936422111976 7.5326422111976 7.13416515946106 6.95235598015568 6.88021286463471 7.00653306591015 7.06028442239519 0.796797940297728 1.52585192343037 1.28727039055994 1.01582164085048 0.82082114911407 0.7845…
7.15073893086839 7.10969977049864 7.14976938893374 7.07775633547716 7.01775633547716 7.00176938893374 7.15476938893374 7.1597998469991 7.36081290045568 NaN 7.19072587741181 7.34375633547716 7.44577374008593 7.58178679354251 7.18776938893374 7.00576938893374 6.88498259539123 7.01397389308684 7.11675633547716 0.796112219087619 1.5487080525041 1.28016041455383 1.01378865879287 0.819615656497852 0.77…
7.21041940779213 7.16031067243862 7.20241164098117 7.14151260952372 7.09166017893206 7.07569124617592 7.19238057373731 7.23305436767676 7.44006213448772 7.49794563232324 7.2544038741702 7.39738834054827 7.46605436767676 7.59196893275614 7.24541164098117 7.07700191861454 6.90835727330441 6.92224268975447 7.16438834054827 0.798369455399704 1.54865161092063 1.27972724232034 1.01080697094372 0.813753…
7.26346871122693 7.19960645276069 7.25447854990791 7.20635064705513 7.17516371211646 7.16312435739253 7.24051790463184 7.23993112923312 7.44792129055214 7.49106887076688 7.30548838858889 7.44650806595086 7.47293112923312 7.58803935472393 7.29747854990791 7.20373081015321 6.95354742067479 7.07942581104274 7.21350806595086 0.803360019500607 1.5526499565684 1.28190815812822 1.01042383708558 0.805304…
7.31697993154005 7.25198031019023 7.31397765963892 7.2729750090876 7.27496251363141 7.26496175633103 7.28398371804192 7.28298371804192 7.46799242699624 7.53798220344117 7.35598106749061 7.46599280564643 7.47999734944869 7.58500113595056 7.34798106749061 7.29796478553253 7.02697235853629 7.15297273718648 7.25398485399249 0.806898678510845 1.55865773945838 1.28343942823822 1.00963029913365 0.800431…
7.35935570717771 7.29235570717771 7.36236343994244 7.34957222459022 7.38784287135587 7.38792019900319 7.32820878464778 7.31320105188305 7.4880231982942 7.518 7.39938663823664 7.48314692252992 7.4830463965884 7.5849768017058 7.39330157782458 7.40956449182549 7.13369594882595 7.25969594882595 7.30328611229511 0.810511865245025 1.56463737711432 1.29258987945969 1.01723662857134 0.803979721677231 0.7…
7.40445043060628 7.33745043060628 7.40843848344555 7.42211591010576 7.4946977594801 7.50457828787277 7.35467742666021 7.33868937382094 7.4909641585178 7.518 7.44840264196335 7.50177300394607 7.4889283170356 7.5820358414822 7.43153406073141 7.48112785726649 7.22192475553403 7.34792475553403 7.33955795505288 0.822158067730492 1.57191135206736 1.30271658582963 1.02314795862078 0.810283179756487 0.78…
7.44501482171311 7.38301482171311 7.45801895800515 7.49802378367918 7.61103067749924 7.62703550317327 7.41100930665707 7.37600551505604 7.49799862123599 7.51399448494396 7.48801482171311 7.52200310221902 7.49300103407301 7.57799758716298 7.46901585578612 7.5450261965162 7.31304205230232 7.34504894612238 7.39401034073008 0.826352412837019 1.57905231287663 1.30887084449296 1.04295775210065 0.840472…
7.48834423588268 7.42628819748317 7.51339226879654 7.56757639496634 7.70073650467921 7.73070448273664 7.43828819748317 7.39221614811238 7.49389592868663 7.49780786834455 7.53141628525347 7.53111207679901 7.49607204937079 7.571 7.51524016456931 7.62148032913862 7.43603270764802 7.48856907518615 7.42440027428218 0.833352001371411 1.58577000685705 1.3113405740981 1.06561379909332 0.876623627499299 0…
7.53058695073483 7.46165419131288 7.56152931595365 7.63830838262577 7.79111626668848 7.81715468987594 7.47365419131288 7.41874064348466 7.48112487535924 7.47423053912474 7.58250049856305 7.5448655188439 7.50491354782822 7.571 7.54471182609407 7.68042365218814 7.5627608522045 7.68111726381459 7.47351971015678 0.833597598550784 1.58699799275392 1.31386531310206 1.08694145815007 0.910201673863176 0.…
7.56699432943785 7.48599621962523 7.61799117912555 7.70698928893816 7.87598676868832 7.92498314582917 7.48799779478139 7.43499747975016 7.46400267776546 7.45400315031231 7.6159948019847 7.56399700720331 7.505 7.59399637714085 7.5909927542817 7.73399165167239 7.68598078309494 7.74499023403185 7.51299385689101 0.827890899414163 1.57813139873866 1.31025057335684 1.10328745769797 0.941475124891708 0.…
7.60340096533149 7.53638492671823 7.66339294602486 7.76952927423757 7.96056937077072 8.01838492671823 7.54124057919889 7.4521603861326 7.45396792277348 7.4399198069337 7.65649719701105 7.6651603861326 7.50902405791989 7.62271932426796 7.62426463711878 7.78428869503867 7.80284202719613 7.89492222026243 7.55334483018508 0.819422221272569 1.56646609542671 1.30559680007055 1.10957065788461 0.96827054…
7.65235290431929 7.58337878814652 7.7113658462329 7.83414583370146 8.03008112413339 8.06537878814652 7.57061174259157 7.47174116172772 7.45005176765446 7.43012941913614 7.71719760135592 7.68474116172771 7.51196117425916 7.5884529669765 7.65657291685073 7.81953409110989 7.9056410990705 8.00751167993436 7.59544349771459 0.818472553656206 1.57941877848288 1.30154357952236 1.11453438449798 0.98787090…
7.69497804915846 7.61998118499297 7.76597177748945 7.88697282276762 8.09196811901586 8.13496393790318 7.60398275291022 7.50498275291022 7.45 7.43599686416549 7.75797909443663 7.63002874514964 7.52199477360916 7.588 7.70597439068487 7.87297230012853 7.98296027942959 8.09095714359509 7.63897752651938 0.811263763001407 1.57377304175947 1.2838092454854 1.10732380481253 1.01668506820136 1.005197676170…
7.74534730660058 7.6632491547352 7.80830200573963 7.94643790832246 8.15439260746152 8.18629445559614 7.65437750717454 7.54534730660058 NaN NaN 7.8043246561701 7.67704191980173 7.53519630373076 7.59505285100444 7.75934730660058 7.90930200573963 8.00619630373076 8.11109815186538 7.6783246561701 0.80682708137438 1.56584553753509 1.27505055444039 1.10473214226011 1.02676968223376 1.0232673055891 1.31…
7.79054597933311 7.69567428952158 7.84760519942009 8.00342753915913 8.20548675924612 8.22461506943459 7.70350649927511 7.59054597933311 NaN NaN 7.8465755893766 7.81263793799932 7.56074337962306 7.60193090989852 7.8045459793331 7.94860519942009 8.03174337962306 8.12387168981153 7.7205755893766 0.80254303326321 1.56266197884697 1.27121849305654 1.08939407092631 1.02152270587742 1.03072508658996 1.3…
7.83300301982383 7.73800138748662 7.88700269335639 8.01600350952499 8.22500236688895 8.26000179557093 7.73700546832964 NaN NaN NaN 7.89200244850581 7.86400546832964 7.61100481539475 NaN 7.84500375437557 7.98100244850581 8.04200024485058 8.131 7.75700318305755 0.807839420520292 1.56253016486606 1.27379046766461 1.08979909731753 1.02522904181806 1.0259786794392 1.31289922953684 NaN NaN NaN 0.817439…
7.87041195653903 7.7554419170146 7.92035952570679 8.0592621541612 8.25418725297229 8.28221721344785 7.804621679868 NaN 7.96740446642014 NaN 7.92247187749017 7.93156924903576 7.67059171939243 NaN 7.89137450594458 8.01114231225894 8.04505243083224 8.13097752964333 7.79629211463677 0.800667196044374 1.56459561482405 1.27951752826077 1.07873475691678 1.01333645256272 1.00956997844884 1.30311522982742…
