# Supplementary material for: Quantifying Spatiotemporal Gait Parameters with HoloLens in Healthy Adults and People with Parkinson’s Disease: Test-Retest Reliability, Concurrent Validity, and Face Validity
Source: Sensors (Basel). 2020 Jun 5;20(11):3216. doi: 10.3390/s20113216 (PMC7313704; doi:10.3390/s20113216)
Supplement: Supplementary file 1 [file sensors-20-03216-s001.zip › Data/HYA_02_SWS1.csv]

IWW_x_SpineBase IWW_x_AnkleLeft IWW_x_AnkleRight IWW_x_SpineShoulder IWW_y_SpineBase IWW_y_AnkleLeft IWW_y_AnkleRight IWW_y_SpineShoulder IWW_z_SpineBase IWW_z_AnkleLeft IWW_z_AnkleRight IWW_z_SpineShoulder HoloLens_x_position HoloLens_y_position HoloLens_z_position
-0.214 -0.26 -0.268 -0.250998263778418 0.82606149315056 0.143341238504728 0.114040179409563 1.36162145842613 1.343 1.273 1.402 1.33199884251895 -0.265121950300347 0.049 1.34646940902954
-0.214010272074862 -0.26 -0.268020544149724 -0.248 0.828611340911135 0.145478151026525 0.114362840093577 1.36409932258355 1.34296918377541 1.273 1.40205136037431 1.33 -0.262422337260767 0.049 1.34553380508399
-0.214989310854618 -0.26 -0.269978621709236 -0.248 0.825879822715616 0.145301924046169 0.115586638568272 1.36022232901571 1.34003206743615 1.273 1.40694655427309 1.33 -0.259072261480753 0.049 1.34338704980518
-0.211 -0.262 -0.27 -0.245 0.827889817541778 0.145909917064445 0.113319303341334 1.363278805728 1.342 1.27 1.407 1.329 -0.255624031588336 0.0489722222222166 1.33994386307405
-0.211 -0.262 -0.27 -0.244969076592322 0.827797523264351 0.14583474588373 0.112900618468154 1.36257463707963 1.342 1.27 1.407 1.32897938439488 -0.2527309431685 0.0480462962963057 1.33698129395241
-0.211 -0.262 -0.27 -0.242027631931102 0.829464341905709 0.143432566077066 0.112959447361378 1.36396692088595 1.342 1.27 1.407 1.3270184212874 -0.24823522794922 0.048 1.33427789164725
-0.210995097757027 -0.260997548878513 -0.269995097757027 -0.241995097757027 0.830181740296255 0.139541128667214 0.113334657130824 1.36419254916635 1.34198774439257 1.28098039102811 1.40700735336446 1.32699754887851 -0.244249647964056 0.0472142857142888 1.33122246034591
-0.208988005604178 -0.260023988791643 -0.268 -0.239964016812535 0.830858814570864 0.148154393274986 0.115237916301242 1.36518082297713 1.33695202241671 1.27296401681253 1.41 1.32598800560418 -0.239060151342077 0.0451282051282276 1.32797984895808
-0.208010307867225 -0.261979384265549 -0.268 -0.237030923601676 0.828316800454786 0.149327630559329 0.115883196807631 1.36117226225562 1.3330412314689 1.27003092360168 1.41 1.32501030786723 -0.2329231433699 0.0431372549019902 1.32479938444123
-0.203 -0.261993284219582 -0.263991045626109 -0.233993284219582 0.829037358459702 0.150135909886768 0.120871164068606 1.36066294843056 1.335 1.26999776140653 1.41100447718695 1.32299776140653 -0.226586125606906 0.0411212121212355 1.32153632421432
-0.202941858299591 -0.259 -0.259906973279345 -0.230930229959509 0.827872209757086 0.152787442510123 0.121374999441294 1.3575479080162 1.33504651336033 1.269 1.413 1.32196511497975 -0.218717044140162 0.0391010101010324 1.31974989739768
-0.198040762414401 -0.259 -0.252065219863042 -0.225048914897281 0.828901439892976 0.15425777127568 0.120110516702915 1.35990043404109 1.33896739006848 1.269 1.413 1.31902445744864 -0.208937629430126 0.0380404040404118 1.31742969223865
-0.194999984812311 -0.258999993924924 -0.244999954436932 -0.217999990887386 0.82215000479931 0.156660000911261 0.121120018285978 1.35305000704709 1.33800000607508 1.26899998481231 1.41300000303754 1.31899999696246 -0.200895238463699 0.0350909090909291 1.31571148679002
-0.189963728289397 -0.257 -0.229794460306582 -0.214927456578794 0.823716216749971 0.156968100682035 0.127180140693067 1.3553159551512 1.3399758188596 1.264 1.4139879094298 1.3179637282894 -0.191892847543334 0.0331523809524087 1.31555675163917
-0.187029361276288 -0.257 -0.213166380565629 -0.209058722552575 0.822601157284989 0.157623442648296 0.130427506854242 1.35094374830167 1.33801957418419 1.264 1.4130097870921 1.31502936127629 -0.182050358289721 0.033 1.31632163165535
-0.179992719968735 -0.257 -0.184939333072791 -0.201980586583293 0.82378781599062 0.157699611731666 0.132100097067084 1.35328669971916 1.33799757332291 1.264 1.41099757332291 1.31500242667709 -0.169790055619345 0.0339117647058902 1.3191266956639
-0.17683308969391 -0.257 -0.159403891763964 -0.194 0.822639276875923 0.157538211675292 0.132032223630925 1.35188481499571 1.33701192216472 1.264 1.40998807783528 1.316 -0.157705898651865 0.0348425925926113 1.32272646350557
-0.163106913188587 -0.257 -0.110381832816383 -0.194 0.802020598882571 0.157391145498449 0.123169035373202 1.34816894292748 1.33799236334367 1.264 1.40900763665633 1.316 -0.142341208720251 0.035 1.32681181153549
-0.163 -0.253002610642599 -0.0720248011046886 -0.174013053212994 0.802929301653105 0.146257270639638 0.132973551712781 1.34310328940967 1.338 1.2659986946787 1.41399673669675 1.32099673669675 -0.12784682613686 0.0330606060606178 1.33141431061218
-0.144875313086666 -0.252 -0.0254219061290901 -0.160863977912727 0.822521987675285 0.131768714919927 0.117524356178885 1.3525483485367 1.34402267034788 1.269 1.41101133517394 1.31811335173939 -0.111244601906719 0.0290808080808259 1.33631884399723
-0.134117166969198 -0.252 0.0244567713246292 -0.149127818511852 0.808888482504601 0.129069398257726 0.108409272377538 1.34291491769515 1.34597869691469 1.269 1.41198934845735 1.32789348457346 -0.09579615198707 0.0245855855855778 1.33958830241724
-0.121982160813152 -0.249994648243946 0.0720303266176417 -0.132976809057098 0.817110822874138 0.126557038694983 0.12384052512024 1.3528827673455 1.34801070351211 1.27199821608132 1.41300535175605 1.32400891959342 -0.0748760159161397 0.0188918918919663 1.344323147863
-0.111790212762066 -0.246955834265698 0.0893974916087172 -0.119790212762066 0.806456627549014 0.124967573573482 0.129797573573482 1.34327820336017 1.35402208286715 1.27101104143358 1.41601104143358 1.32902208286715 -0.0574550146592188 0.0152882882882537 1.34782026692837
-0.0931441156840273 -0.243030340144006 0.124726938703948 -0.101144115684027 0.81326735985015 0.130973579579671 0.135803579579671 1.34667375577543 1.355984829928 1.271992414964 1.416992414964 1.330984829928 -0.0377870002626857 0.0122121212121621 1.35258542371428
-0.0789967467969163 -0.24299938034227 0.163000309828865 -0.0879969017113488 0.807670495726184 0.128131434507645 0.119299964369681 1.33812097286264 1.35700077457216 1.27200030982887 1.4140004647433 1.33600077457216 -0.0164207629005992 0.00918181818185326 1.3589284295029
-0.0576818949048154 -0.23896329556594 0.16503670443406 -0.067755303772935 0.810798059309243 0.1374062722991 0.119084926469851 1.34427814127892 1.36202446962271 1.27398776518865 1.41698776518865 1.34106117405677 0.00476652791877186 0.00623529411769741 1.36607423676513
-0.0322558621670444 -0.236029522557736 0.167970477442264 -0.0481968170515726 0.805047864213162 0.13870691166607 0.120277994159854 1.33453801489168 1.36398031829484 1.27300984085258 1.41600984085258 1.34595079573711 0.0268296402382449 0.00507070707072071 1.37434274023772
-0.0129310164057623 -0.227988106276856 0.168016651212402 -0.0319286376611334 0.804499775428326 0.141740133452119 0.133996336733272 1.33639359593462 1.36602378744629 1.27301189372314 1.416 1.34902854493555 0.0498581320639837 0.0106363636362835 1.38239741146643
0.0134832136491425 -0.222975808594381 0.175096765622475 -0.0111940455699355 0.802383298483519 0.1457691324667 0.132434357110044 1.33583779535483 1.36932127745494 1.27803628710843 1.416 1.35478953962482 0.0717128849296329 0.0190571428571807 1.38999752164026
0.0398208851622642 -0.221014926236478 0.182940295054088 0.0128880532264151 0.801932456466176 0.127866276539044 0.130355821810667 1.33488805554018 1.37401492623648 1.28097761064528 1.416 1.361 0.0955124385992914 0.0343838383835266 1.39768417073638
0.0609943515118546 -0.21100268975626 0.183 0.0359938135606026 0.808208340420388 0.129649483566798 0.128160586366865 1.34097838076673 1.38099811717062 1.28699838614624 1.416 1.3649989240975 0.118237105045325 0.041 1.40517064142268
0.0922150291300739 -0.196671797643571 0.188022634645271 0.0562829330658867 0.815152471620948 0.133525060791139 0.124254391189779 1.34882941594384 1.39211317322635 1.28701131732264 1.42103395196791 1.37006790393581 0.13616377192821 0.042972972972967 1.41070456470246
0.110816164974737 -0.168280590301718 0.189980648944709 0.080758111808864 0.820556591087397 0.153859039290804 0.120308992376411 1.35396920347986 1.40190324472355 1.28799032447235 1.42397097341706 1.37594194683413 0.151326095427376 0.0402702702702563 1.41593794386382
0.137044029923131 -0.139907047940057 0.190007338320522 0.102053814350493 0.822543302244235 0.154092669257256 0.119620195688547 1.35651136981983 1.40401712274788 1.28599266167948 1.42399755389316 1.38401956885472 0.170617371425071 0.04 1.42194287126808
0.155322761217377 -0.101515858173935 0.193 0.124186208394641 0.823949586686285 0.179620827351506 0.11969466202602 1.35709644159204 1.41102482778595 1.283 1.423 1.39201241389298 0.188328141473842 0.0360784313725658 1.42514326242448
0.180767082681711 -0.0633493759774337 0.193 0.138865624624064 0.8286469998797 0.17732105214223 0.11927385209411 1.35918091869662 1.41298208328321 1.283 1.423 1.3929910416416 0.202095883663884 0.0324684684684623 1.42616495807547
0.193011639676113 -0.00598178137651822 0.194001518218623 0.156010627530364 0.828631143724696 0.18296495951417 0.122420435222672 1.35986010121458 1.4150020242915 1.275004048583 1.42599898785425 1.39900253036437 0.218561672160821 0.0310333333333404 1.42734056874576
0.216185250917185 0.0305660444691779 0.197 0.177164667481943 0.830837923908836 0.172761043350738 0.123235436862699 1.36000864432907 1.41907204202335 1.28304116687049 1.424 1.40404116687049 0.231625522479445 0.0328476190476393 1.4269355706275
0.23378628820552 0.0843469917390893 0.197 0.192810033960462 0.825890076760004 0.149107204906026 0.11900140955945 1.35512924565858 1.4259168898577 1.28695250849012 1.424 1.40795250849012 0.248111846159476 0.035018518518497 1.4279925688647
0.259005031507543 0.149017107125645 0.204002767329148 0.212003773630657 0.838130435225403 0.15229398986424 0.1348115673146 1.35958094340766 1.43299924527387 1.30100377363066 1.42499773582161 1.41000025157538 0.261001240821253 0.0359444444444332 1.4284252770749
0.279030891966453 0.217813488449927 0.215257433053774 0.227113270543661 0.839851865115501 0.128336065226956 0.141070891966453 1.36333885569705 1.42998970267785 1.31577345891268 1.41591762142279 1.41101029732215 0.276853076152924 0.0359658119658281 1.4276398248865
0.281976912040724 0.295392017072388 0.239807600339363 0.23791534414932 0.839076079829276 0.121285257182535 0.144016912040724 1.36418338145167 1.42900769598643 1.29416931170136 1.4080615678914 1.41199230401357 0.290366132018342 0.0351111111111111 1.42747948480542
0.300036217450226 0.370128407323529 0.248795680793036 0.261036217450226 0.840900987748643 0.109570188363484 0.149406979014254 1.36559562098102 1.41300164624774 1.29798847626584 1.41241182745116 1.41300164624774 0.309495372389245 0.035 1.42567125537435
0.322248640781798 0.448816962568765 0.242452408460232 0.28315392048397 0.841482121543785 0.104033809301135 0.155691825403365 1.36294296000931 1.41415392048397 1.29102368007446 1.42482373564592 1.41397631992554 0.327652952460752 0.0329729729729677 1.42257251684758
0.342787281300468 0.516301067130109 0.231838820912567 0.295868316995528 0.840005295487443 0.138215975307208 0.160406230587893 1.36318746763453 1.42686831699553 1.29297974107623 1.43758717352536 1.41202025892376 0.344416330365593 0.0302702702703234 1.41866978071242
0.360045872699772 0.569091745399545 0.22801595572166 0.318043878234565 0.835801024906566 0.137537758469657 0.161084973947677 1.36264635012867 1.43197806088272 1.298 1.44299202213917 1.41200199446521 0.365014165613037 0.0251612903226138 1.41377031501072
0.383215494718775 0.615035915786463 0.236131691217029 0.340215494718775 0.831271450389197 0.141598262020142 0.158564492912742 1.36079366175659 1.421 1.29807183157293 1.43898802807118 1.41292816842708 0.38427776667609 0.0213047619047213 1.4081401327003
0.400828467260688 0.617971411210115 0.246895174437087 0.357828467260688 0.828120685301144 0.156168104306203 0.158114383614449 1.35864096511258 1.421 1.30394282242023 1.43800952959663 1.40705717757977 0.403711345861129 0.0182941176470415 1.40148568036825
0.420007455042457 0.642999254495754 0.267000745504246 0.382005964033966 0.820390134190764 0.135136514767651 0.149953839346866 1.34682089833262 1.40799925449575 1.30399888174363 1.43600372752123 1.40299888174363 0.425773126616142 0.0170322580645218 1.39383973673943
0.440224585108594 0.641081667312216 0.269040833656108 0.39820416828054 0.82069344538629 0.125716499419006 0.16026153550785 1.34923490003873 1.40593874951584 1.301 1.44594895792987 1.39997958317195 0.446519797965223 0.0197714285713811 1.38664957011679
0.461746876333243 0.64890795503027 0.272953977515135 0.417769887575675 0.815273741141538 0.118672840472757 0.161366998648026 1.34970447730182 1.4000690337273 1.301 1.44105752810608 1.39802301124243 0.469315767547603 0.0276666666666004 1.37976343363233
0.484006832384897 0.634015851132961 0.289001366476979 0.440007105680293 0.816841158772479 0.182206283304081 0.167132385868806 1.35037105218727 1.39299781363683 1.28600273295396 1.4370002732954 1.39099863352302 0.491002238737283 0.0380571428569468 1.37519456931128
0.509241762465333 0.691951647506934 0.294157145602466 0.466205498095533 0.821127748086903 0.131982131031864 0.1760231896641 1.35427874827908 1.38497582375347 1.29606044061633 1.43806044061633 1.3859637356302 0.512999510716445 0.051322916666532 1.37185605111931
0.528852604908501 0.6880294790183 0.306904193190526 0.482874714172226 0.825000889469429 0.128099184228117 0.189260508313238 1.35904418299277 1.38301473950915 1.30096315122713 1.44296315122713 1.38302210926372 0.530586905945075 0.052 1.36960447342944
0.554031671561363 0.688 0.329077103172264 0.512023336939951 0.827849284768252 0.124780730355297 0.191630875362787 1.36315558419635 1.37499833307572 1.301 1.44827155939496 1.37599499922715 0.549612433438711 0.0501935483870779 1.36648881895069
0.5732311078213 0.688034666173195 0.358299729982472 0.52618488625704 0.833414159940783 0.113239884446089 0.181620522991169 1.36653743946705 1.37397688921787 1.30098844460894 1.45277987109319 1.37295377843574 0.56983148267 0.050982456140395 1.36405931998275
0.592811538356404 0.690971730753461 0.393198297198996 0.541849230685123 0.833766607690415 0.113230094230822 0.162780119776416 1.36970946921374 1.37201884616436 1.30000942308218 1.45606267800406 1.36903769232872 0.585899384137774 0.0492280701754399 1.36220419138489
0.614039880986613 0.690995014876673 0.432399028399682 0.56603323415551 0.831237537191684 0.110976952900119 0.138660334296556 1.37059222320761 1.37002492561663 1.30000166170778 1.45769457180983 1.36599667658445 0.606924953825407 0.049 1.36051549602918
0.638134029436902 0.68797938008663 0.474528147162374 0.586164959306956 0.823758144865781 0.127167834909096 0.11281183512962 1.36596309561894 1.38497938008663 1.30096907012995 1.45725014419275 1.36395876017326 0.626166995978025 0.0470404040404118 1.36024501160247
0.65090116956844 0.686015204681779 0.518211877064918 0.601878362545772 0.824533994150698 0.126961596491587 0.0887852908536368 1.37006822221508 1.38301520468178 1.29802280702267 1.45430398683507 1.36003040936356 0.643044636515588 0.0452342342342803 1.36199923095851
0.67800976393224 0.68600162732204 0.56207644168516 0.62101193369496 0.82883988066305 0.127119788448135 0.0701313700466376 1.37232104148611 1.388 1.29799945755932 1.44843069141903 1.35500054244068 0.663915052646268 0.045 1.36422460984425
0.696124176305026 0.689020696050838 0.604748064600945 0.643134524330445 0.828632831551519 0.126735174012709 0.060400741286652 1.37425510811711 1.38802069605084 1.29703104407626 1.4392048496269 1.35596895592374 0.682784367499951 0.047 1.36623253632334
0.707875506409061 0.690979251068177 0.644852969390119 0.655865131943149 0.82984713566227 0.127224812767044 0.0631440731517098 1.37568485327977 1.38997925106818 1.29996887660227 1.42620105314091 1.35303112339773 0.70147698959172 0.047 1.36781788075555
0.734002818318464 0.694 0.681017379630528 0.678007985235648 0.832310084549554 0.127726923335677 0.081912034219841 1.37744079852356 1.39199906056051 1.30600375775795 1.40899389364333 1.354 0.720340950119298 0.047 1.36981300171807
0.740041279414419 0.694051599268023 0.718650150777094 0.695175437511279 0.83247771937421 0.121247285445502 0.107548792391557 1.37915166143457 1.38993808087837 1.31396904043919 1.39612383824326 1.3539896801464 0.740458672138667 0.0450404040404129 1.37243012709401
0.743967790826944 0.69895973853368 0.780492705524367 0.711863111014512 0.831309582228984 0.127647499047919 0.110287534101793 1.38026090090861 1.38404831375958 1.31102415687979 1.40790337248083 1.35300805229326 0.762364925995575 0.0439122807017376 1.37396152385648
0.761496689089827 0.702999088573156 0.85597797688807 0.72899422224215 0.836760308740293 0.133354534539157 0.129848353530525 1.36770484185837 1.36650035837309 1.2950006076179 1.40399732028361 1.33900030380895 0.780985136979526 0.0421578947368723 1.37679211982181
0.779433364273875 0.70549148664968 0.925247698197411 0.751372143191068 0.832600380902168 0.12873929724408 0.121484060941661 1.36523584604644 1.36448428782166 1.29598722997452 1.4089587477707 1.34198722997452 0.803431500995522 0.0390645161290455 1.38020435760338
0.794352259787586 0.706489471656129 0.986892226189959 0.772295030942658 0.828882851698212 0.131686814711242 0.128925025975819 1.35619514434963 1.36400526417194 1.29748420748419 1.41097809456679 1.34844005321955 0.827137461630435 0.0318823529413118 1.38514469890779
0.810021914820908 0.7095 1.04903637327517 0.787513146898879 0.828798728672626 0.13179693328627 0.126960612599119 1.35989573752496 1.36400328672472 1.296 1.41199615219672 1.34850491015042 0.848269326241911 0.026 1.38923464397103
0.838850138676868 0.713942439581373 1.10322433502531 0.809891709651349 0.82450801741077 0.124098965481133 0.125586982007745 1.36057440726652 1.36502391066086 1.29699374965276 1.41048473770793 1.35051766031362 0.870969609799578 0.0210980392157073 1.39485622407997
0.868753154637985 0.717471833095872 1.14465349150222 0.84223353911891 0.82309390573395 0.124202516605712 0.106625978669484 1.34795733378361 1.36896623519568 1.29700088147178 1.41347522731662 1.35099704651514 0.895279343467654 0.0180303030303089 1.40032059439287
0.891493639654115 0.718499386176575 1.1450023948618 0.859494886916902 0.811096843925252 0.124294856944292 0.123409355390456 1.34982834557162 1.37000098275111 1.29849907926486 1.4145004505596 1.35449918209679 0.918677058491869 0.0150000000000827 1.40610921772337
0.921355915917014 0.723950975212887 1.14163470013122 0.885904901359678 0.817049334100126 0.126439581922888 0.126023230876675 1.34992215704554 1.37199691136053 1.2975153054918 1.4130153054918 1.36093871901611 0.939275085343199 0.0158771929824536 1.41196788112261
0.948254529443708 0.73093780446003 1.14992289944615 0.915727663892536 0.814139230245341 0.129535352068379 0.128691993184375 1.35281083222292 1.37546742999172 1.29650772831848 1.41399079944323 1.36496246165376 0.967766755343938 0.0266862745095763 1.41940453586943
0.969534056102403 0.735513308742914 1.15550389075175 0.936526960372762 0.814044019274359 0.129192362856472 0.126349739505426 1.35163049679406 1.37951046365132 1.29799839751106 1.41650176543273 1.37000461052433 0.991430798061234 0.0403529411765367 1.42472323432611
1.00625147255042 0.742037921094726 1.16343111611004 0.968270705413634 0.818650033605927 0.128091522362377 0.124080427576528 1.35463384203707 1.38697953968041 1.29651241275669 1.4175 1.38038610259293 1.01628306064197 0.0520490196078536 1.43062622853696
1.02479067649618 0.750431398408755 1.16846045353596 0.988835186534915 0.808611459918233 0.127346746724465 0.125112161976622 1.35057985082759 1.40995514496347 1.29798589655163 1.41650892068404 1.38645153285193 1.03898334419964 0.0569509803921464 1.4362478086459
1.06049646920524 0.796493129023858 1.17449903779701 1.02499456567003 0.824603997997203 0.136429796813463 0.127124587892514 1.36695564547675 1.39449935641144 1.29050149746684 1.4164999322224 1.38550155133059 1.06203337521491 0.0519428571428453 1.43924993081164
1.08601235137599 0.827504815886744 1.1809454796584 1.0430780502878 0.825180586526513 0.148608594723867 0.128319137253841 1.36765664047018 1.39599031860291 1.29093677136338 1.41650311900991 1.3909638693505 1.08373747832803 0.0500380952381032 1.44079954231149
1.10529401589237 0.860156546694501 1.18248248314816 1.06327768049838 0.829494680353768 0.165608767532586 0.12858741768038 1.36920284119946 1.40243496112517 1.29000857290605 1.41600583895061 1.39347856773488 1.10766599410366 0.049010101010103 1.44211703765265
1.13351880140273 0.897536369676507 1.18400014065463 1.08752059715023 0.834328353839432 0.171994945603928 0.127713959342041 1.37033133487473 1.41600385642288 1.28800443542279 1.41949929672683 1.4035069016807 1.12878986312603 0.0460882352941365 1.44311015739525
1.15050864418274 0.944843484835658 1.18401761880121 1.10994498443834 0.836308573724459 0.173188428307257 0.127459650169538 1.36958915780061 1.41950542983592 1.28411424432788 1.41948825413253 1.40947562206942 1.14869528485767 0.046 1.44232686457628
1.17281269359633 0.991609217121681 1.18548756717666 1.13479189821922 0.834232515479827 0.156629449284421 0.128228526421304 1.36066503023847 1.42247506034845 1.28747076806426 1.41850828854889 1.41049171145111 1.17123722696025 0.0447368421053501 1.4426853130511
1.20399379138852 1.07448521928479 1.18749966431366 1.15099731450928 0.841767962757837 0.14752419016674 0.129164780704678 1.36885761795489 1.43499768650183 1.28899852730347 1.42149949647049 1.41499917288622 1.18539313638443 0.0394736842104847 1.44334958205898
1.22386813574437 1.13930334774899 1.19195516143268 1.17924504306523 0.845487737823712 0.150466204672534 0.128314484368067 1.37466482317041 1.43896997141554 1.28618686370309 1.4159574042603 1.41897303148061 1.20446957060784 0.0370784313725123 1.44388023855656
1.23390499085905 1.19547563581162 1.19496778919571 1.18890533799247 0.847792242151056 0.128858247528186 0.132775142403535 1.37527499270728 1.44098238869506 1.29639691859646 1.40758624261152 1.42048505336723 1.2224385387519 0.0390185185185223 1.44488827528619
1.24951566983425 1.25457025915591 1.20599665799661 1.20102299257599 0.848988082916967 0.118460553913155 0.134301658147834 1.37496274321951 1.44399824396558 1.31399383212659 1.39600128538592 1.42550291090276 1.2391306367802 0.0399444444444332 1.44498303816313
1.2703558931593 1.33260166583573 1.23153318539915 1.22632896154772 0.847668264803913 0.131811606266096 0.114050219887286 1.37370542220051 1.44546918733112 1.30513465805794 1.40287431914593 1.42602693161159 1.25870923621267 0.04 1.44476829640927
1.29132227512367 1.40488826550369 1.17495865270142 1.25029659541117 0.832733769838951 0.117593778818904 0.0788524024238027 1.35735615717635 1.44847446550973 1.30400855990417 1.41265268269189 1.42649572004792 1.27975582478418 0.038020202020261 1.44389245552152
1.31001077498147 1.46255292768365 1.1800093541459 1.26701831233319 0.838513348277516 0.123015015611549 0.0795567026635688 1.36611490823707 1.44399783537762 1.31099562262481 1.41502104682828 1.42949848290357 1.30241485690684 0.0348529411764431 1.4426405498561
1.32548359974552 1.5329965444336 1.18403509302451 1.28395798536409 0.838951717720506 0.128729059133962 0.0781498830232516 1.36760472913856 1.44254410140962 1.31098467251951 1.42398830232516 1.42950268928973 1.32382382999362 0.0299374999999876 1.44143932039973
1.35027541144496 1.58107092126405 1.18697101074844 1.30531077665129 0.835261219767502 0.142723319390382 0.0781400966308385 1.36704504307105 1.44398318875495 1.31248627758064 1.42300966308385 1.42999439625165 1.34812540626724 0.0238039215686925 1.43846129292867
1.3734803516545 1.62697622410906 1.18700176964334 1.33397166388696 0.835298409727728 0.13516185194852 0.0857826987060998 1.36436729178053 1.44400014584792 1.32049447959873 1.42300044241084 1.42900139772292 1.37167777140616 0.0199459459459353 1.43441046119106
1.4056646557277 1.64679565633796 1.191 1.36029581997122 0.829957325590264 0.134391822647068 0.0918840861715736 1.3619028615073 1.43941745840222 1.32351070632872 1.424 1.42454498763063 1.39639722359504 0.0181441441441725 1.42870386211485
1.41837869863403 1.659881198945 1.21759536941273 1.38079025866819 0.82412282651464 0.139969004687795 0.12285231809179 1.35304687590149 1.42413951801946 1.32796049489601 1.41288555670472 1.42103786202207 1.42383674234485 0.0170952380952579 1.4215900939671
1.45946967989094 1.67049915235063 1.23297493203238 1.39899525041774 0.823600932496616 0.117255177969909 0.128817450073082 1.35474897622116 1.43349733500085 1.33349629270929 1.42397601325236 1.41899795259009 1.44754525666908 0.019 1.41438139745239
1.48054943686078 1.67783875073068 1.23404983470775 1.43422839805664 0.819768918988747 0.133969395926698 0.131802928977487 1.35565827129616 1.43102568037504 1.31196416682904 1.41712282816851 1.41059601959811 1.47361900574005 0.0301578947368761 1.40641266390545
1.51661095798109 1.6796700653893 1.24638032858485 1.45428147066603 0.829993474137954 0.147939438442653 0.131584018232359 1.35771221497983 1.428534934696 1.32418968927095 1.41897829572083 1.40951456849532 1.49711345237891 0.0459473684210413 1.39919858135951
1.53750056856832 1.70649682387959 1.25400036005069 1.48649803494495 0.826641370379178 0.119459239869721 0.136339411803044 1.3626299470273 1.42349992119655 1.32850015880602 1.41850124862928 1.40050129954001 1.52639429120033 0.0539705882352886 1.3924709909596
1.56684910622765 1.7065 1.27170927339283 1.50993300549993 0.830496908114723 0.122834041914175 0.142759961039481 1.36591400985535 1.41204278469202 1.3285 1.42145483642059 1.39847446858785 1.54897528800617 0.0529797979798486 1.38880745383701
1.59222681248721 1.7065 1.32989363207282 1.52830418133773 0.830080008104973 0.126149355798062 0.204275790954691 1.36777591389936 1.39963041367909 1.3285 1.40815768527667 1.3910833507842 1.57068389998563 0.0510588235294228 1.38664673141531
1.61649784757127 1.70600076145982 1.30951778655065 1.54950432451641 0.833787412276643 0.124048404439235 0.159087028031814 1.37135493885251 1.40899834966632 1.32850114218973 1.41550063707023 1.3914963170905 1.59298957517125 0.0539999999999198 1.38514186573145
1.64423061596859 1.71237026112242 1.29822525924636 1.58415700490067 0.833930001438052 0.121007467053067 0.123417577773908 1.37342370461741 1.40711292998964 1.33193014060438 1.44502371149962 1.38506798355947 1.61596920817316 0.0509784946236515 1.3836075997696
1.66282538300035 1.7125 1.31682328159196 1.60232850403915 0.833271101709421 0.118369432202099 0.128996984477588 1.3746580850587 1.41393489321809 1.332 1.44698139806231 1.38351446126847 1.63818566409783 0.0486396396396917 1.38377080236656
1.68099836059247 1.71350408152159 1.42297551087045 1.61701534244185 0.83435086718787 0.119248174747381 0.183352900329243 1.37699260316793 1.41550110235077 1.33349727898561 1.43407346738864 1.38299727898561 1.65387040525824 0.0441351351351617 1.38500924367456
1.69788733996969 1.71647171795535 1.41512470068277 1.63936065233194 0.833368268440888 0.121797446858841 0.152049096603106 1.3791062054955 1.41499920279655 1.33151885469643 1.46104089820665 1.38150431507239 1.67341567581378 0.041 1.38613467238361
1.7167969448767 1.71748833934405 1.47421204468176 1.66719769046229 0.828104383637197 0.123366704222102 0.157636439178843 1.37332982823656 1.41104379687923 1.33051166065595 1.46151188385008 1.37952189843961 1.69144684053875 0.041041666666675 1.38720200005565
1.73399916019838 1.71750023029815 1.58952049755846 1.68650053341978 0.828441966412751 0.124084441499514 0.17456201356663 1.37912269724562 1.40949748385534 1.33050069089444 1.4475047934237 1.37600159495208 1.71121276413264 0.0431212121212355 1.39025574767241
1.74774462074872 1.71560178780519 1.68048249404248 1.70583582762417 0.841089901731099 0.119279765215727 0.142293992985825 1.36015688484218 1.38496351724982 1.3399817607435 1.4495178757849 1.35796351724982 1.73043994322029 0.0450686274509683 1.39319377075406
1.75891113691762 1.72398384307593 1.73843368718156 1.71889497999355 0.842935216414477 0.120656543554248 0.105689107731259 1.36222368150669 1.3879757646139 1.3249757646139 1.4505043260248 1.358 1.75004970577532 0.046 1.39573602874296
1.78000015012357 1.72599940139312 1.80897725293862 1.74000004325196 0.82908577212817 0.120260116728341 0.112841981388768 1.38486967506939 1.40700066285568 1.31600269373095 1.43499940139312 1.37650019243182 1.77059506951502 0.0459117647059437 1.39795403575651
1.79988712034444 1.72348005486015 1.88054400479084 1.76432776623117 0.833051727800513 0.115763615244231 0.119886594444468 1.38535544842509 1.41142436343955 1.34148005486015 1.4369601097203 1.37848029551329 1.79289938294093 0.0429512195121854 1.39954650057299
1.81335338083212 1.7235 1.94520654305292 1.77934031769343 0.828115644197839 0.116398724956788 0.125126027533642 1.38080033429165 1.40803370853691 1.3415 1.44193801117601 1.38146557345986 1.81142727584222 0.0380731707317885 1.40086933965822
1.84093924905162 1.74096840950684 2.01982017719279 1.83288335817911 0.839576901307736 0.124065261426026 0.128900960258881 1.35794980559697 1.38402430037935 1.31301215018968 1.43900729011381 1.36001215018968 1.8382927205499 0.031 1.40278745633186
1.8498199918659 1.741 2.05331996927119 1.833 0.83711020226851 0.127049197252483 0.151224579420733 1.35762660029825 1.38595999819242 1.313 1.43606000271137 1.36 1.86132434800434 0.0239411764707361 1.40445508001823
1.8747383088742 1.74297906470994 2.11139287658814 1.8607069059391 0.829915576397132 0.126842826264159 0.139597809945842 1.35464150761155 1.38105233822516 1.3159685970649 1.4330314029351 1.36494766177484 1.88555626660848 0.0180588235294244 1.40850824118052
1.89395500843762 1.74499526404607 2.12696448034549 1.88195027248368 0.824233308030557 0.1252936703643 0.13977926592714 1.34907314227217 1.38000236797697 1.31400473595393 1.43100473595393 1.36699526404607 1.91203931801365 0.0137500000000253 1.41453605796204
1.92438349867425 1.75382101574414 2.14268180576735 1.90454259579057 0.815751824885628 0.118105772732831 0.140848323017901 1.34248344270632 1.38294033858138 1.31694033858138 1.431 1.37092045144184 1.93586486596553 0.0109888888888865 1.42101934792601
1.94800170208843 1.754 2.15188566392991 1.92177214247516 0.811162205041502 0.11777241376148 0.140455335683271 1.33456275497263 1.38571357328835 1.317 1.43297459198442 1.38001325463907 1.96225136301867 0.0111891891891281 1.43040307177705
1.97796821325141 1.75899570449343 2.16598797258161 1.9509871134803 0.811366357471146 0.116970687281051 0.139610721645103 1.33261189873533 1.39099398629081 1.31799914089869 1.43599742269606 1.38600171820263 1.98514235339403 0.022 1.43867875518751
2.01922663263499 1.77568697035226 2.19348442175666 1.9932082191263 0.813618017200185 0.124361346279559 0.132994107048576 1.3390790232479 1.39885269193047 1.318 1.44090793245655 1.38403682701738 2.01126739209466 0.0376250000001243 1.44713152791548
2.03387766527584 1.77798252361083 2.194 1.9999475708325 0.815146892708126 0.1242620971667 0.133316067812438 1.33971545613882 1.40098252361083 1.32097378541625 1.441 1.38796504722167 2.03705025296103 0.0522222222221913 1.45216524706645
2.07996995155232 1.80198432254904 2.20299412095589 2.0469692983252 0.824194094826804 0.126508530238972 0.133210071854984 1.34789465660213 1.40999412095589 1.31600326613562 1.44299869354575 1.39199738709151 2.05932954389997 0.055 1.45424348341625
2.11631658740533 1.819667529008 2.21085223511467 2.067612117176 0.827016989347386 0.134401496290239 0.130785622408347 1.35174759520619 1.41687070572533 1.30814776488533 1.44201847061067 1.39396305877867 2.08375546624403 0.05 1.45451814527203
2.12591975624773 1.84378601666062 2.21298216805505 2.0947592687432 0.820072946765667 0.144867184726545 0.13055169403477 1.33591310135821 1.41898216805505 1.308 1.44001783194495 1.40787517638536 2.10884645662224 0.05 1.45254613379593
2.17097930677703 1.88997884692763 2.2149990803012 2.11399126286141 0.832674173708111 0.136443917916882 0.131379618324999 1.34670496924757 1.4249972409036 1.3050013795482 1.4429986204518 1.4070004598494 2.13083032208756 0.0499687500000213 1.45079590617804
2.17885538707875 1.94302386278156 2.21794577015453 2.13265654431203 0.835183904631352 0.170444006817138 0.131262169193819 1.35342635595233 1.43089154030906 1.30303615323031 1.44103615323031 1.40601807661516 2.15398302426589 0.048725490196027 1.44811617453019
2.20379574309036 1.97077940253759 2.218 2.15779574309036 0.835963953995475 0.15337575773072 0.130506209410053 1.35307392173267 1.4379428080653 1.30101634055277 1.441 1.4129428080653 2.17438245316287 0.0446969696970682 1.44416387014565
2.22494804771645 2.03284661706762 2.22298763040868 2.17495794338951 0.840319213716368 0.146406921600927 0.127647075406235 1.35537428524881 1.44398515649042 1.29900494783653 1.44199752608174 1.41399752608174 2.1942970742725 0.0385882352940405 1.44040128071423
2.25051243158556 2.09776232633257 2.22496249473735 2.20051243158556 0.843676053527183 0.13986470499831 0.128925434052965 1.3568616835267 1.44203750526265 1.30194374210603 1.44003750526265 1.41596249473735 2.2117238086911 0.032 1.43648218204406
2.26778935769017 2.17208308641604 2.22796282782768 2.22569023189731 0.821736065333116 0.119563142493517 0.121661443543914 1.33468854347794 1.44298760927589 1.31582652986249 1.43802478144822 1.42291326493125 2.23171751596121 0.0319523809523723 1.43280133395591
2.28495843205934 2.24382639271841 2.23099266448106 2.23797065792424 0.842468504657039 0.121514596167714 0.11654232367182 1.34705899520661 1.45098043861616 1.31999021930808 1.43600489034596 1.423 2.2500625371383 0.031000000000026 1.43047532635366
2.30659752757628 2.31959134651699 2.24572558698383 2.25370729278275 0.846515542601612 0.120302684809337 0.105986479719578 1.35450187878186 1.45296341159784 1.3111646478097 1.42912805940755 1.42398170579892 2.27216494133894 0.031 1.42723079702321
2.3208858047807 2.39836376949248 2.27079607996554 2.28077976636278 0.846262691744455 0.116600261733114 0.0972700669238408 1.35562192476664 1.45101631360276 1.30207341121241 1.43594290239035 1.42201631360276 2.29583161139783 0.030676470588255 1.4236506566373
2.35298964777022 2.48597185487528 2.28098079073877 2.30299288284203 0.846050067936508 0.116330077641723 0.100580442464041 1.35558001617536 1.44900064701436 1.29800129402872 1.43961917820631 1.41800129402872 2.31868940229753 0.0275454545454921 1.42083477889392
2.37263070639204 2.56354129024855 2.27693023064857 2.32851991830965 0.843861176237288 0.122847394522157 0.112753697854727 1.35432363479091 1.44409232340199 1.29112925276279 1.43772752745029 1.4160369293608 2.34109308665536 0.0224285714284675 1.41742287476649
2.39970779662699 2.61841559325398 2.26761126811366 2.35767135804685 0.800365425710237 0.114136643560037 0.127259555666446 1.3459414912855 1.44894588826426 1.29396753295855 1.43470630049216 1.41503385469285 2.36429160879857 0.0166875000000995 1.41439124743136
2.41998769540366 2.65497785172658 2.26199077155274 2.37999015632293 0.827403062723134 0.122764629043696 0.137567738469745 1.33912725243819 1.44800061522982 1.294 1.43499384770183 1.41400430660872 2.38831384871211 0.0108181818181467 1.41046364450616
2.43177267252303 2.67560217691531 2.26592422417434 2.39471584065379 0.828253897637048 0.119650241781396 0.142073236679625 1.34116097544979 1.44701894395641 1.29498105604359 1.43990528021793 1.41203788791283 2.41259253063074 0.00880392156863899 1.40610546578049
2.4547996692678 2.69681708933147 2.27492160971349 2.42572998901312 0.825920642775448 0.114653375958537 0.14935676516888 1.34050609702228 1.4440261300955 1.29698257993633 1.44198257993633 1.40605226019101 2.43725523116528 0.00722222222226714 1.39954570412875
2.47595991458593 2.71097327639062 2.28897327639062 2.44695991458593 0.8201110712096 0.112943187744833 0.149599656410737 1.33732607007699 1.42902863243862 1.29899618234152 1.44499427351228 1.39502099712165 2.46118005024317 0.01 1.3922340442016
2.50936335447031 2.7208127513148 2.30175657670924 2.48232590473328 0.818510334287003 0.12756099945905 0.15982488687002 1.33715318322765 1.41329959789632 1.30096255026296 1.45186892592036 1.39205617460556 2.4871175088582 0.0198039215685907 1.38324490825434
2.54157531932614 2.73187372146426 2.30595408053246 2.50579529921919 0.821578357693181 0.124281327520789 0.152704951014956 1.33480683491573 1.4096413213291 1.301 1.45694260066557 1.38796533086826 2.51256575722833 0.0318787878787612 1.3733776554221
2.56598810852788 2.73699830121827 2.33898878804058 2.52199388438577 0.825269297675096 0.121590900354317 0.171643534436733 1.33521345969034 1.40699864097462 1.30199966024365 1.45899932048731 1.38000305780712 2.53890956776214 0.0403157894737447 1.36546246086829
2.58564678922492 2.737 2.35766444976368 2.54459380760866 0.827667084890828 0.122051699546786 0.183614894637979 1.34343235789602 1.39717660538754 1.302 1.45801766053875 1.37214128431003 2.55883436522745 0.0455789473683404 1.36134226957889
2.61476211887133 2.7419589860123 2.38180313285903 2.57277032166887 0.831578009089592 0.121593855314844 0.19289502643048 1.35171273706017 1.397 1.30299179720246 1.44510663636803 1.372 2.57692470214023 0.0467666666666644 1.36178674909284
2.64094193731403 2.74898436773839 2.40095756957564 2.60093747095357 0.832388258119421 0.119624399365053 0.194915645298552 1.35623004001618 1.39500446636046 1.30100446636046 1.41506699540689 1.36501563226161 2.60730697235242 0.0508857142857425 1.36112505570322
2.66357964982673 2.749 2.4108172390551 2.61768930639367 0.835089740740153 0.120650810100786 0.19297618666709 1.35847833050456 1.38812793266143 1.301 1.4248172390551 1.36107310437796 2.62963259354794 0.0489555555555461 1.36145299283376
2.68374497561144 2.75196174634172 2.42383423414743 2.65354095610059 0.815987373656906 0.119811093560902 0.188240695804478 1.33885400429101 1.37714026341371 1.30001275121943 1.42006375609714 1.35606375609714 2.65460665112582 0.0442666666667152 1.36067827054647
2.70696692173723 2.752 2.43298705633196 2.66598274177595 0.83226619803266 0.120239367198451 0.20907989878088 1.35227031124273 1.38598705633196 1.3 1.41001438185338 1.35500143818534 2.67414234295972 0.037705882353012 1.35895646134276
2.72563351659439 2.75592284559882 2.48392003946052 2.68757565079351 0.83734066370848 0.120769584155841 0.206681016295983 1.36157733695521 1.3850192886003 1.3 1.40612776659519 1.35205786580089 2.6933816691579 0.032870967741909 1.35749678102302
2.74876003940699 2.756 2.56710619080193 2.7058122047533 0.838300923229743 0.120255529526708 0.179382031963206 1.3621657224416 1.38895826772296 1.3 1.40716910922162 1.34804173227704 2.71310474921351 0.030198198198188 1.35635481185457
2.76795564023468 2.756 2.65402151685863 2.72296030968366 0.840115774148672 0.12071890267949 0.144251346105698 1.36567180511704 1.38800233472449 1.3 1.4102192808727 1.34400933889796 2.7301969387944 0.032 1.35615200331958
2.78858098853009 2.76090023536431 2.71614202413305 2.7484812238944 0.839639776934298 0.118750105383548 0.11835735904661 1.36724807531658 1.38996009414572 1.30098004707286 1.41235915268849 1.34203990585428 2.75120966992154 0.0340808080807708 1.35666295317398
2.81269057032694 2.76297421419391 2.75352296258737 2.77071635613303 0.828949501210936 0.117545213625592 0.109564617908061 1.35537548841071 1.4057937135513 1.30396132129087 1.41397421419391 1.34397421419391 2.77057507847493 0.036 1.35960391559699
2.82199937099465 2.763 2.83599426906236 2.78499902154723 0.834779582759784 0.11453020966845 0.103380424229165 1.36208951985925 1.39100104834225 1.304 1.42199944088413 1.34200013977897 2.79288495633865 0.035771428571433 1.36209460352336
2.829858359022 2.76594688463325 2.91065441070897 2.80562819243274 0.836017691545965 0.118537763101218 0.113291355316494 1.36618616964022 1.38608852561125 1.3020354102445 1.42691147438875 1.34298229487775 2.81416350822019 0.0336354166665941 1.36494297175538
2.84488006267373 2.766 2.97945628412093 2.81988805849549 0.835593598119788 0.119750804804986 0.110236066378908 1.3672222440529 1.3840159916435 1.302 1.43295202506949 1.34597601253475 2.83731314692829 0.028405405405436 1.36876182065288
2.85998984645789 2.76799864619439 3.04395667822035 2.84398375433263 0.833101685487989 0.120449532937063 0.122231856859231 1.36621069044086 1.37700473831965 1.30000135380561 1.433 1.34500067690281 2.85813906553196 0.023 1.37107889870577
2.88356120749832 2.768 3.11075675457858 2.86461605656103 0.829477464347133 0.120950675659339 0.122112376792717 1.362076971518 1.377 1.3 1.43889030187458 1.34696343395819 2.88385198836797 0.0145196078432217 1.37347742795178
2.90972979998931 2.768 3.17137646151379 2.89666744614069 0.810607453853967 0.121138129384541 0.121961558846216 1.34105990123947 1.36512470769724 1.3 1.42910392308104 1.35293764615138 2.90765756854807 0.00773118279564372 1.37565335010818
2.93297492869211 2.77299454971568 3.22094658721363 2.91498037897644 0.811848430318115 0.121020130806824 0.120871188161982 1.34922085442291 1.36899563977254 1.30099890994314 1.43099781988627 1.34900436022746 2.93538237347548 0.00252941176472476 1.37767795185685
2.95655443419993 2.77987004330831 3.22885147806664 2.9375729994416 0.812448675202581 0.122443080399579 0.114127543210271 1.35141859951108 1.369 1.30001856524167 1.43001856524167 1.35292573903332 2.96177258447405 -0.00130303030301443 1.38206159028518
2.97877176466587 2.78197925133326 3.23295850266652 2.96471989299903 0.810322408560078 0.122727302673324 0.119749725123124 1.34592799252353 1.37592737966641 1.30296887699989 1.43098962566663 1.35794812833315 2.98806036596123 -0.00388888888889501 1.38696619904311
3.00793404645902 2.7849931772199 3.24098180591973 2.99293632071905 0.805530870962962 0.121981705695025 0.114372394717184 1.34539109164482 1.376 1.30100454852007 1.43000227426003 1.36298862869983 3.01441309486057 -0.00166666666670035 1.39276767612683
3.04131574998279 2.78695974999899 3.25275849999393 3.01749687498735 0.802394198751614 0.120960930000526 0.117995336248123 1.34413576000065 1.38481887499545 1.30393962499848 1.43 1.36985912499646 3.03937918863145 0.00957777777790039 1.39897916201217
3.07908480043275 2.79884740617119 3.28915362490263 3.04465666388517 0.805837298529362 0.120831398776764 0.122322549596626 1.33005107801019 1.40001462145772 1.29906358076201 1.41658080444499 1.37789827078079 3.07051499665511 0.0237657657657689 1.40623827641332
3.10989836997875 2.81596160643642 3.27749251508364 3.07446951099362 0.807901086994086 0.126277668890755 0.141411571921128 1.32084937416649 1.40296838177117 1.29999774155508 1.42600016118289 1.37848832055959 3.09600189837144 0.0361612903226138 1.41079725047803
3.13209377801051 2.82876180454689 3.28338460436792 3.09951775746731 0.805590224681356 0.125269055636249 0.137890644164106 1.33755998146574 1.38925868255497 1.29509161363581 1.4269809948642 1.38634318205312 3.12369296102067 0.041 1.41572782471907
3.16864869774826 2.86173250373763 3.28597973513164 3.12968808196432 0.815060564197475 0.142766848969897 0.136437468369455 1.3418311082828 1.39840265499749 1.29103242378938 1.42749594702633 1.39342995392691 3.14891938717898 0.0408666666666649 1.41896654601803
3.18348215246004 2.89194195610638 3.28699806520355 3.1474754201608 0.818100610377366 0.14908802360995 0.136137655943297 1.34569217399924 1.40749186593066 1.28700773918582 1.42849806520355 1.39849682138685 3.17294724127998 0.0394545454546056 1.42159477546127
3.22513885971109 2.94394458617536 3.29728674917634 3.19207807945453 0.824218639457435 0.170054250045832 0.137050781174336 1.34185575921045 1.40946043302607 1.28307965387356 1.42752069335693 1.40045991310037 3.19577430232291 0.0335098039215975 1.42317293918184
3.23388641453967 2.97759306943021 3.29303122014124 3.20682362888226 0.819352670921643 0.165314492329697 0.135206611036146 1.33512685033235 1.41296990936922 1.28003699368816 1.42898523706223 1.40643348043629 3.21659364926922 0.028783783783815 1.42397571511677
3.27149355200651 3.05001406760312 3.29350536596846 3.22500791119066 0.831894555372164 0.161861910378979 0.134558699260415 1.34385245202623 1.43099140602055 1.27399664426259 1.43049530477759 1.41199825325028 3.23424205793382 0.026081081081097 1.42262666699189
3.28914857753962 3.11424788780645 3.29889793467839 3.24902943307921 0.834562379558124 0.16810596748217 0.129522976350808 1.34902717204579 1.43541405733977 1.27203894066477 1.42608307322794 1.41494302371899 3.25561275928018 0.0218585858586137 1.42102917996188
3.30730083538166 3.18765954251363 3.29850630889441 3.26235424739408 0.836058276867443 0.143486099041978 0.13378893764156 1.35190180054022 1.44044013669981 1.27940429136927 1.42994952884475 1.41746953074259 3.27336052512072 0.02 1.42025360761022
3.31798059720315 3.22443786730211 3.28099743728583 3.26848548208048 0.838116658362372 0.131332395930863 0.128316493629111 1.35335858119818 1.45099020290286 1.28100093322748 1.43450183911246 1.42999496929605 3.28960148536478 0.02 1.42034580932833
3.35274768400584 3.31164085677724 3.29323337277369 3.30178356970601 0.834563155975201 0.11628797445695 0.120024396297599 1.34620323426771 1.45491924631763 1.29569527076193 1.42764914209747 1.43734086941052 3.31105513339117 0.0200900900900832 1.42009979691028
3.37788511491202 3.40092773917885 3.3583260992514 3.32777022982404 0.83775756796706 0.109211830393744 0.0655309549831334 1.36046118100812 1.46514041510753 1.30202553001955 1.39726956029944 1.4349489399609 3.330996021235 0.0209909909909646 1.41986318695279
3.3969820434899 3.47383738358556 3.32700358337243 3.35598119416021 0.832273385981572 0.111824105154977 0.120463785088449 1.34860962286139 1.45200010250362 1.30000451712262 1.44199496088253 1.43050207163718 3.35303676547646 0.0209117647058902 1.41920169773815
3.40976271914937 3.53450818566984 3.31650309600224 3.36925089159366 0.834345747771996 0.117974831297613 0.136696914443771 1.35086606975117 1.45347108140743 1.29442113333327 1.41774234607524 1.43098882885175 3.37477428713939 0.0197741935483407 1.41793591027082
3.45101356870616 3.64378193542503 3.31997614938772 3.41250227117515 0.834998541065624 0.126709525832324 0.141010044987725 1.34421471864644 1.46040752555394 1.29451150719294 1.42395229877544 1.43890417822703 3.40066900624068 0.0163693693693683 1.41563465281482
3.45999625420083 3.6809891075544 3.32 3.41799688806262 0.831041165078488 0.127279749411437 0.135291960613617 1.34503023737201 1.45750032266805 1.29849961657879 1.424 1.43450055420637 3.42301738877759 0.0118387096773862 1.41360928461431
3.48108892093718 3.74572657443191 3.32687177727095 3.4488875854949 0.82656988917075 0.129452230573576 0.129193751878197 1.34565025390699 1.456524673573 1.30536451322492 1.42694504740184 1.42519126867017 3.45025537970242 0.00658333333336412 1.40973146559303
3.49283946911788 3.76472316221591 3.33687298434935 3.45983770779907 0.810613337261454 0.12289094415416 0.125041949401115 1.33193793517249 1.45502387330889 1.3139209624647 1.42403810469519 1.42797394770804 3.47825551488172 0.00271717171716448 1.40456822942301
3.53947555153157 3.80499841180675 3.337 3.50597535900684 0.816863450737097 0.108725089275876 0.129977679503422 1.33396373594103 1.44251108844692 1.30700317638651 1.424 1.41650616024829 3.50673735379058 0.001 1.39986328240327
3.55420754636403 3.80499802094323 3.337 3.5182496917808 0.815393009623567 0.107857909832312 0.136320640712319 1.33389119626597 1.44298998767123 1.31043387181216 1.424 1.41405006164384 3.53592618540674 0.00218181818183071 1.39391407222758
3.58761910237174 3.80894943273782 3.35085525483616 3.54766391244574 0.807812006386175 0.104406408660599 0.147484720815942 1.32879864866146 1.44201609612845 1.31099367909223 1.42696898317918 1.41300573318973 3.56572419894148 0.0115999999999792 1.38768783472044
3.62798191572181 3.84449578049231 3.35799578033509 3.5719843269589 0.81356946952784 0.104029340159028 0.157803845317323 1.35307974079201 1.45400301404636 1.30250013607258 1.42600060280927 1.41500180842782 3.59482625300948 0.0233124999999005 1.38045288372869
3.65848073219771 3.83668215320489 3.37368627543284 3.60043137422202 0.812083441576372 0.107570709942536 0.169182549688807 1.35514862757271 1.44040869587734 1.3069021303288 1.43090196107276 1.41107843114179 3.62612220784917 0.0366565656565545 1.37056578779231
3.6871791681837 3.83600398464952 3.39377120157945 3.63461104268506 0.808181018495419 0.109067334289409 0.185760783706203 1.34954532194907 1.42071504475153 1.307001156874 1.42506863952617 1.40803431976308 3.65295372880357 0.0404666666666597 1.36169013806924
3.71698097966982 3.83799923047792 3.3360668014415 3.65697466152219 0.819424828850565 0.108939342491555 0.0925177346006613 1.36075699675389 1.43947773327519 1.30799961523896 1.42899539300403 1.40500345524697 3.67474170938479 0.0369062500000098 1.35738690524136
3.71898228501689 3.82036339784048 3.3546528478055 3.68645186495606 0.817773623306007 0.108013178399741 0.0966805204186286 1.36848638861849 1.47085648714119 1.32172145392777 1.43194518649561 1.39616444051318 3.69787739105616 0.0362342342342311 1.35503209955351
3.75806913092136 3.82346118858321 3.46212393727002 3.70882154277723 0.829385138571259 0.108917749737945 0.207474572945187 1.37142712502872 1.42950105433241 1.31804495136176 1.44291077138861 1.39302433507583 3.71967026053172 0.038 1.35428779246778
3.79750277013925 3.84398845708973 3.52654993533601 3.73998032447985 0.839019361664629 0.10941294880856 0.228477388034827 1.37471792454997 1.44246017530089 1.31150072614579 1.44314767867166 1.38400571224778 3.74781778686116 0.0374285714285566 1.35772128382069
3.81270285553123 3.83910469083342 3.56150788950155 3.76061315653744 0.83086151782678 0.1216431087711 0.199013106151219 1.37600586833638 1.41604771115454 1.31149806380814 1.442 1.38596315776547 3.77037074562895 0.0334949494948521 1.36196697418544
3.84279594354029 3.84990700171529 3.60841333767834 3.7827194223679 0.832120301150792 0.117462400720021 0.196686782410337 1.37272272432125 1.42307652117239 1.30851697984709 1.45088521824141 1.3830382605862 3.7919969812126 0.0286562500000169 1.36590806662253
3.84897077629868 3.85245789766553 3.63992257798577 3.81192757295443 0.811844118671286 0.117364049184896 0.189148806057006 1.37675978528909 1.38613881258125 1.30902532850098 1.45000249748433 1.37900998993732 3.81218703614437 0.026 1.36743642565063
3.83328440951637 3.83285332861641 3.67234135716363 3.83356090477575 0.830157951889634 0.109993486893976 0.196205896930951 1.38007273859519 1.46064905479722 1.32029776393916 1.43921954761212 1.36821954761212 3.83112102961202 0.026 1.36783020756264
3.86808128035693 3.83151737403331 3.81549790911181 3.85774965151864 0.83428963086283 0.11353282489607 0.183149152030892 1.38295037542971 1.45458342494954 1.32198236954946 1.46077051389208 1.36305215593362 3.85226527194137 0.0263063063063174 1.36879332034819
3.91148927409777 3.84599822335118 3.84896562671962 3.87348298248321 0.828406037350622 0.107053277891097 0.119545232233323 1.36800915742066 1.40599999266563 1.32499817934497 1.43401266390715 1.36599731302367 3.87220896831685 0.028062499999984 1.37060927506909
3.92375976866967 3.85090261151525 3.92099290003407 3.88625521363167 0.826982659481899 0.101997021659523 0.113867111283582 1.36800033409188 1.40403927938206 1.32844057574085 1.44378416380043 1.36501882972064 3.89634448487348 0.029 1.37334264197563
3.96512243546456 3.86735899324167 4.01062944445826 3.9360421585615 0.811048041654019 0.107873495894433 0.110261915788432 1.34239635372842 1.40400305482314 1.31808973157348 1.44844474208407 1.3575671488042 3.92088369876359 0.0286944444444585 1.37659757010106
3.98199078961739 3.84900066143766 4.0694828287402 3.9509887873603 0.822270744839637 0.110219861184002 0.117884641415157 1.38345004404966 1.41500040045142 1.32499996480462 1.45600028357226 1.362 3.94473932855831 0.0258064516128635 1.38018044882305
3.99669399728227 3.86713162708189 4.14897144833152 3.97803301361376 0.820408994145607 0.114680937089916 0.116794905789452 1.36052111852585 1.40013636366924 1.31617610413652 1.46042761058736 1.36007124329772 3.9715842272668 0.0192708333333872 1.38562476795878
4.01483174387644 3.8675 4.21336647989808 4.00225860327067 0.817234095707018 0.113878238584967 0.1241256661627 1.35601739466701 1.40098001693401 1.316 1.46151073782209 1.36446294919336 3.99750185367548 0.0119019607842927 1.39100160229142
4.03299205636192 3.86749937041882 4.26898047294923 4.01649204946038 0.813586496354535 0.114234592975948 0.129647750737712 1.35634071889422 1.40499958718075 1.3155004713232 1.46150083944158 1.37049875118994 4.02266021794137 0.00439393939396027 1.39711828062651
4.03663058395485 3.86814366179534 4.29909698300075 4.0411495915166 0.788783190491832 0.123371681992205 0.132201617261974 1.34650750681483 1.41263058395485 1.30893843065914 1.4468973844319 1.37607036893597 4.04944872907473 -0.000234234234231134 1.40482244742593
4.10644749796934 3.87296053556924 4.31984214227696 4.07108547431763 0.78459904582104 0.123577711063016 0.124309907005896 1.33259142315522 1.39315785772305 1.3109842142277 1.44203946443076 1.38079102228204 4.07327800578905 -0.00206249999992717 1.41280155339617
4.11499925022977 3.87899943767233 4.32699934395105 4.09299981255744 0.793449167755043 0.12694968415929 0.127659680410439 1.32309694937237 1.39699962511488 1.30800028116384 1.44299990627872 1.38400037488512 4.10135260931056 -0.00431250000015632 1.42064481317336
4.12382314998089 3.88292139999151 4.34072489997028 4.10378384997665 0.795577359495393 0.125724562502654 0.124640522006539 1.32399211849807 1.40092139999151 1.30996069999575 1.44103930000425 1.38694104999363 4.12892748274408 0.00723809523798263 1.42738242133794
4.1585704960933 3.88793864229904 4.3528527415177 4.12869321149521 0.80119078851332 0.124277671017876 0.126278892950871 1.32983759791287 1.40890182767847 1.31197545691962 1.44396318537943 1.39490182767847 4.15498372035599 0.0197222222219814 1.43252228743539
4.1869982993972 3.95296590425692 4.37099890675534 4.1579856389148 0.816639065883175 0.156998850401361 0.119900388709212 1.33054516262842 1.50199435156926 1.29984626409255 1.45499933190604 1.40263403669795 4.18193802830545 0.0325555555554657 1.43793888335502
4.26426045376985 4.0265117883037 4.38664768683946 4.18716485048402 0.819055611655842 0.178147359862139 0.108839041365355 1.32650039113784 1.46777068503868 1.28681472418374 1.4520660587176 1.40861258534358 4.20412342104972 0.036 1.44190335983877
4.30660286542238 4.03790861588671 4.39194923104817 4.21614609231501 0.8298617302925 0.152852321690571 0.114954711127953 1.32102270579222 1.4547488824376 1.2889695386289 1.44606092274219 1.413134697176 4.22837382783244 0.0365656565655608 1.44350445923539
4.32102202301122 4.00313764382015 4.392 4.24484461051988 0.836394184725065 0.15326294416602 0.11235368885438 1.31743152894268 1.46398072986518 1.29999036493259 1.446 1.41649759575583 4.25068632634927 0.0397142857142857 1.44409947074701
4.33670792844066 4.02985909628138 4.392 4.27317565121077 0.825129743888551 0.170858089326524 0.114981078013811 1.31904628294032 1.45025556261442 1.30128888314501 1.446 1.4189985046437 4.27095680958635 0.038 1.44413002140419
4.34293464740023 4.09310892099962 4.392 4.30105446049981 0.820597598476833 0.179276213132679 0.115316841291011 1.32918639013622 1.44802178419992 1.29695643160015 1.446 1.42093464740023 4.29210105663681 0.0379494949495114 1.4438791329064
4.36403836808714 4.14710436119703 4.39200306944697 4.32301841668183 0.823470773758869 0.166963900750635 0.113196277019056 1.3447413198622 1.44701227778789 1.29700460417046 1.44600613889394 1.42300460417046 4.31455200937491 0.0367333333332848 1.44369707294401
4.38849221585081 4.21361882711419 4.39395937726807 4.33475626360839 0.830337414210906 0.156703066229002 0.117196926513192 1.34558253222527 1.45483750907226 1.2999390659021 1.44991875453613 1.4259390659021 4.33795837263266 0.0325294117647657 1.44464961776522
4.41081776843384 4.29235390626545 4.394 4.37466866987972 0.827108163060224 0.135197841442062 0.119560948518084 1.34197031670601 1.45004141626504 1.30099171674699 1.45 1.42798343349399 4.35890785460609 0.0298585858585861 1.44453351576691
4.43305053493392 4.37611370360132 4.39700315843337 4.38009159456773 0.835294504325936 0.108474721857888 0.119751851241905 1.34949521853183 1.45900315843337 1.34896051958288 1.44799368313326 1.43297631174973 4.38122137328775 0.029 1.44321458644277
4.46441920899919 4.44669322024819 4.39896370056245 4.40482204980161 0.831883161021338 0.111405732340862 0.11469365254888 1.34894598131389 1.46096370056245 1.32445374296938 1.4440725988751 1.42894381593359 4.40489064713969 0.029 1.44089756042785
4.47192390989972 4.53801082869638 4.40039270874892 4.44096738995702 0.832364021492121 0.110856630708739 0.114507166985961 1.34512532382794 1.46198912998567 1.31410870014325 1.44001990021489 1.42393477991405 4.42738762971971 0.029 1.43622679705857
4.5010220104932 4.62211851804033 4.40217548287433 4.46302878295265 0.829370101586892 0.10495504747764 0.120043910567714 1.34730218411817 1.46199661377028 1.30999661377028 1.43682398038094 1.426 4.45150636911165 0.0288529411764698 1.43121659451847
4.51373748894712 4.69058647894604 4.40474870975298 4.47965671631547 0.829428788410525 0.125202001631185 0.128614014336902 1.34856395082629 1.46004038631583 1.30804038631583 1.43504781344095 1.426 4.47703709334053 0.0275937500000897 1.42640922668993
4.53383339105037 4.74951683404607 4.40854907619917 4.50082506060289 0.822032145138212 0.131054349147801 0.137527609336287 1.34387956962554 1.45603332178993 1.30998333910504 1.4352543734626 1.43294168686763 4.5035696235088 0.0241414141415004 1.42068590877884
4.56204146570992 4.80305307610869 4.41401326902717 4.53803317256793 0.818276964710034 0.135300413127867 0.144094826608634 1.33642079614163 1.4540016586284 1.30799668274321 1.43800663451359 1.42899502411481 4.52960045656006 0.019314285714351 1.41589660128202
4.58654838646396 4.83442193467387 4.42185548366847 4.55763870917117 0.816483058110838 0.129634413049532 0.146947432184405 1.33689132902011 1.45498193545856 1.30603612908288 1.44192774183423 1.42605419362432 4.55546977464131 0.0154747474747564 1.41099466659164
4.61766788012972 4.85973216139494 4.43387143746957 4.59262502595292 0.810375781161403 0.122792959236019 0.149156644473639 1.33324953297811 1.44312856253043 1.3069892864558 1.4439785729116 1.41610713544202 4.58314663505687 0.0116111111111841 1.40549179690311
4.63704695832771 4.87004048131699 4.44801133476876 4.60605991234915 0.80760130461311 0.130140018421933 0.151687659065175 1.33310625952631 1.439 1.31400161925268 1.45300161925268 1.41498866523124 4.60892060291079 0.00919999999995149 1.39953446903839
4.66540343641359 4.8944857210462 4.45485600189294 4.64223886714837 0.802350467119277 0.118073848091598 0.15631269842194 1.33084751937533 1.439 1.31497942884185 1.45397942884185 1.40814399810707 4.63956827269228 0.0134814814812756 1.39218989052583
4.70169477775031 4.90094912962505 4.47086434566681 4.66679651850021 0.79743112021975 0.112981374571624 0.166235979097378 1.32339333361681 1.42412717593737 1.31301695679165 1.45895760802088 1.40601695679165 4.66572708496433 0.0231666666665009 1.38510355172538
4.72904784718546 4.91200659961179 4.49502309864126 4.70203134815599 0.804034553732133 0.11449656820187 0.171612405682019 1.33239527968943 1.42098680077643 1.31200329980589 1.45599835009705 1.39599340038821 4.69355908671781 0.0373333333332996 1.3778685169783
4.75747754739874 4.91592793757224 4.50874778150284 4.72065770346814 0.806740276924846 0.112457472462435 0.184925348057754 1.33553235005779 1.41314412485552 1.31396396878612 1.45501801560694 1.39207206242776 4.71852276209281 0.0480888888888471 1.37321508620933
4.78371392099534 4.92193398176815 4.53273592707262 4.75561489364757 0.813445949549947 0.109284879632491 0.199095077215937 1.34376900487044 1.40706601823185 1.31202200607728 1.44511003038641 1.38903300911592 4.74552865935272 0.0498738738738737 1.36971315164413
4.81004133002411 4.92200516625301 4.56001549875904 4.77504994044581 0.818257141339999 0.111900568287832 0.189351739305181 1.3493386912159 1.39999655583132 1.31199827791566 1.42202410918073 1.3849862233253 4.76611430223771 0.0489354838710132 1.36833283591815
4.83351096325206 4.92493887040651 4.56881661121952 4.80340908059624 0.816633825041732 0.112223275744716 0.190339419703524 1.34859548616368 1.39804075306233 1.31102037653116 1.4357147285637 1.37716301224931 4.78956260775008 0.0466774193548605 1.36703444708302
4.86275391451354 4.925 4.58982180016497 4.82383028587141 0.814845019700381 0.113271090008249 0.19748898777077 1.34547656026113 1.39105939994501 1.311 1.43500848570643 1.37204242853215 4.81202493079783 0.0438468468468659 1.36572744616867
4.88404408726952 4.92800601190039 4.63329010748298 4.85203807536913 0.81785817618453 0.11403649285242 0.202602216070211 1.35062162300742 1.39000400793359 1.3089979960332 1.43121352747092 1.36799198413281 4.82946192899051 0.0429545454545567 1.36440615992955
4.90559211733849 4.93094437963707 4.69248145887272 4.87064773770142 0.821854356306411 0.117209930008032 0.201961309330431 1.35630246729833 1.39196291975804 1.30801854012098 1.43086448711055 1.36407416048391 4.84358682978865 0.0421969696969897 1.36351980990102
4.93170031566441 4.931 4.75859873692914 4.89472336830561 0.824608763671175 0.118436398941692 0.1922342872519 1.35870325893621 1.3959538947176 1.308 1.43252601445608 1.3620230526412 4.86919383696975 0.041145299145283 1.36190194567471
4.9460197320899 4.93100789283596 4.82284482424718 4.9120197320899 0.826019210716404 0.118714606562094 0.170089169535084 1.36023348600255 1.39500131547266 1.3080065773633 1.43476275933826 1.35900263094532 4.88298677435696 0.0419999999999767 1.36254918214391
4.96070134659746 4.93688053863898 4.87642260342175 4.92670134659746 0.825431946136102 0.114701631930028 0.132193975880454 1.36282723789888 1.39598008977316 1.31290044886582 1.43613937158785 1.36096017954633 4.90330041007606 0.044 1.36283203825379
4.97389749494675 4.9379921149959 4.92263728981158 4.94684229991808 0.823812773706636 0.10987769031958 0.0917965689592592 1.36074695275881 1.39401577000819 1.31597634498771 1.436 1.35603942502048 4.92107329394919 0.0438627450980633 1.36412498471915
4.9860299402254 4.94100528356919 4.99212504447078 4.96802817903567 0.825041197609016 0.113012782679772 0.0983855548629712 1.36533954209067 1.38999471643081 1.31499823881027 1.43801585070756 1.35499471643081 4.94013656870865 0.0426250000000107 1.36483591137913
5.00269116749114 4.9439455001455 5.06171017011007 4.98370933410931 0.825707646699646 0.114561296743294 0.112606402370382 1.36508472332072 1.3870544998545 1.31401816661817 1.44683650043649 1.3520544998545 4.96019596787162 0.0393535353536311 1.36573471822891
5.01583575128563 4.944 5.14198923868082 5.00177257870318 0.823587290555618 0.114619620964505 0.118557225185019 1.36283868035243 1.38502526903298 1.314 1.45193682741755 1.35298736548351 4.98007982603698 0.0351666666667558 1.3673531601155
5.03699681042051 4.944 5.20499058314626 5.02799605099682 0.821760273392528 0.11465999392461 0.107931625166694 1.36303996506651 1.38400015188474 1.314 1.44900045565421 1.35399984811526 5.00025720801902 0.0303055555555415 1.36873891776736
5.05463523107061 4.94791894023791 5.26280436850924 5.0417162908327 0.818487684901341 0.115963047629107 0.118138839319767 1.36156060006019 1.384 1.31302026494052 1.44410132470261 1.35497973505948 5.0207082800141 0.025708333333389 1.37070231773706
5.07679586662937 4.95097216363128 5.31254533931088 5.0687494726815 0.813020569403178 0.115326216789015 0.129109232345227 1.35371320964974 1.38697216363128 1.31200927878957 1.44300927878957 1.3589628848417 5.04418264170069 0.0216562500000169 1.37481504449281
5.09901943079377 4.958 5.37901572969019 5.09102035606966 0.809156622742988 0.115598501053052 0.100595912512961 1.3525483992727 1.38899907472411 1.312 1.446 1.36100185055179 5.06798604481426 0.0185588235294779 1.3799894667981
5.11958111732173 4.958 5.39566090449854 5.11256117052753 0.805582805798842 0.114012313806609 0.106852539985041 1.35085450795397 1.3880199467942 1.312 1.446 1.36296010641159 5.09211404598266 0.0157373737373782 1.3864890205173
5.15356881953588 4.96194927288657 5.41377172798958 5.13669563731945 0.800148862056475 0.114108351368814 0.109092860994317 1.34813449443713 1.39293659110822 1.31397463644329 1.44698731822164 1.36892390932986 5.11731531557469 0.0135757575758294 1.39485971608787
5.18901182152668 4.96499962634425 5.42901025277298 5.16701200835456 0.799989579081931 0.112640183091318 0.108403378357669 1.32677648080066 1.37500369008787 1.31300012455192 1.43700018682788 1.36400687801649 5.14186613413783 0.0114411764705906 1.40338037637354
5.20893756084348 4.96989942689246 5.43796389780599 5.18493343379447 0.793001560991696 0.112404827509162 0.103170099049465 1.32555856749601 1.37898511720957 1.31495977075699 1.43751528914183 1.37004476264343 5.16738221501889 0.015784313725123 1.41113888876625
5.23806043926409 4.97992005015364 5.44943604012292 5.21176942434751 0.790748506730722 0.113967367924276 0.104531665229653 1.32561223518382 1.38150543642368 1.31400799498464 1.43801199247695 1.37950287786273 5.19315693480931 0.0292222222221549 1.41874550872001
5.26901404099848 4.99302315198786 5.45200289399848 5.24901005589083 0.79039706503936 0.119756352326669 0.115842358891241 1.32999333332701 1.38400712464367 1.30999565900228 1.43900144699924 1.38450194979378 5.22075552812705 0.0408181818177559 1.42508803629446
5.29792630072086 5.0087087806186 5.45848257468416 5.27143817622992 0.799250948337446 0.124060096682228 0.121793645630457 1.33303580208785 1.39145959956154 1.30705460363401 1.44696282168183 1.38999800099211 5.24627076033542 0.0537291666666696 1.43098600023852
5.32752858542534 5.02382891583764 5.46343318805822 5.29461494729289 0.803707440571643 0.124851787960207 0.122285722776379 1.33869523400021 1.40048779245238 1.30798859438918 1.44599429719459 1.39547800856472 5.27066604500092 0.0513523809524542 1.43505391578874
5.35402870728645 5.06503984879878 5.4620032136128 5.32302870728645 0.810028649500167 0.136034474112074 0.127458447890488 1.34402765432562 1.40700669477969 1.30299871455488 1.44600064272256 1.39850994837742 5.2936784370928 0.048 1.4361904322353
5.37342666343921 5.13681252210651 5.46444888545839 5.34246441451635 0.814999135261524 0.169567823283284 0.12960131819626 1.34573910479997 1.41147585051349 1.29949943688628 1.44648977709168 1.40496562760517 5.31853332350077 0.0471619047620424 1.43624489587602
5.40059975352822 5.17438334433479 5.4645 5.36903274764362 0.816650051023596 0.164986749371238 0.129062367870569 1.34806279080998 1.4170148119695 1.29759970227326 1.44645949434977 1.40952337652974 5.33940333966087 0.0436565656566002 1.43475854689454
5.42450679828112 5.2325095797095 5.46600323558913 5.38950784807561 0.820657096326505 0.163677635436132 0.128020607423913 1.34842582520741 1.42400281567133 1.30349622404447 1.44400365550692 1.41450200677405 5.36065588529837 0.0416470588235168 1.43164659372236
5.44495061457988 5.29052753791025 5.47000199090284 5.40900166491029 0.823565276001353 0.155418008675835 0.125331138641564 1.35000127896676 1.4274966876532 1.30544695876676 1.44498839804931 1.41748044317486 5.38089892592543 0.0397117117117463 1.42888008540945
5.46554401447592 5.3602028966845 5.47303582328182 5.43155379228385 0.824814966260085 0.152944077120669 0.121963646022513 1.3512901452442 1.43348616961587 1.30202686746136 1.4455 1.42053338599998 5.39883096972974 0.0379404761904646 1.42750935615394
5.48153970231127 5.44061626389208 5.47500492018272 5.45104012134812 0.825554390250122 0.126711271875148 0.121339356306905 1.35294420799868 1.43451022933023 1.3279938527788 1.44549835993909 1.42449959900639 5.42108471790022 0.0366216216216455 1.42617526248739
5.4999560522612 5.49646991525685 5.47797587453764 5.47046681022601 0.825285210998146 0.128309620817707 0.126882571624335 1.35273245714611 1.43900430318592 1.32456733298585 1.4445203868275 1.42499008886178 5.43934348887604 0.034907407407414 1.42644216727245
5.51962494222672 5.5777678878814 5.48402025012323 5.49357827022969 0.824986120372644 0.116701945886407 0.127506104854583 1.35128367938659 1.43807878205343 1.32000642766243 1.4419392496303 1.42895554644248 5.45797565105263 0.0339743589743886 1.42590979154657
5.53851908662549 5.64456807342627 5.48500039099203 5.51202097577091 0.824389413661316 0.124146200401686 0.126349963507411 1.35158376365217 1.44149921834064 1.3115 1.439 1.42700156331873 5.48394433429119 0.0325789473684261 1.4242111825495
5.55891349007524 5.716683576387 5.48803133030312 5.53489530490681 0.822638256351318 0.11060392832499 0.126080339000031 1.3511447099031 1.4415143143014 1.31151566515156 1.43896866969688 1.42698703654876 5.50349443913338 0.0307560975609935 1.42187155256059
5.57866585505247 5.78221134578127 5.49697431800059 5.55607949201653 0.818486953329409 0.113030063228156 0.130267435835157 1.34786333021311 1.44345360823211 1.31546265165488 1.43638365851304 1.42845907933773 5.52196132458969 0.0283170731707285 1.41805283868248
5.60254464286809 5.843092563564 5.48553599674231 5.57805280505553 0.815096417593966 0.114777224705036 0.0858846335734901 1.34403654843959 1.44150413596398 1.31599243149139 1.42951454333837 1.42599157335524 5.55205856066827 0.0232432432432911 1.41279172302562
5.6238940560963 5.88616002207384 5.50420331747128 5.60192458227314 0.808418453235863 0.134200854635439 0.11960737383484 1.34185270463521 1.44249301691287 1.31301642693628 1.43592019301433 1.42248284152059 5.57463497774426 0.0195833333333641 1.40776228375103
5.6491449251874 5.92293578856789 5.51046170693632 5.62760020619604 0.802938273020077 0.129106914587577 0.114732779554919 1.336044684197 1.43653564476075 1.3135 1.43648298086059 1.41848827746645 5.600955025676 0.015708333333389 1.40099979860765
5.67152588094771 5.93550805589793 5.51350481622599 5.65102116192625 0.800383345882659 0.130415111074237 0.118789365877244 1.33249290124348 1.43649642921912 1.31499777186878 1.43499851457918 1.41549556652087 5.6276712833121 0.0134705882353413 1.39463955158317
5.70142039415047 5.95359229859361 5.51799044469854 5.67944533471714 0.797667651677411 0.124551517415677 0.119471941587696 1.33006221197802 1.43199788237639 1.31353342405872 1.43399894118819 1.41003236524692 5.65512796867417 0.011166666666643 1.386171874487
5.72613192377674 5.97344561255423 5.51807811813053 5.70518643192825 0.793932381406415 0.120774699778357 0.120436693489268 1.326580214094 1.42700234892733 1.31251656319704 1.43200552106568 1.40739815118472 5.68363430619705 0.0144761904760296 1.37717440369307
5.75956303959965 5.98152324495611 5.52800851344659 5.73804668079451 0.793291302786098 0.121690014879634 0.12523459685712 1.32785281043975 1.42098354575371 1.31399441981009 1.43049955300928 1.39698673511882 5.71106123551728 0.0270312500000346 1.36783443002085
5.78885625017802 5.9928841207547 5.53252084877358 5.76192506064409 0.794118762417485 0.117440909518678 0.131010501422964 1.32926528290605 1.41494240539235 1.31150158294327 1.43144804713544 1.39098155945521 5.74035853664945 0.0400490196076931 1.35857385975357
5.81322769418857 5.99800064099693 5.54274338475028 5.79210469426662 0.795939747553855 0.116082843739732 0.137328399693301 1.33351094795262 1.4108339276922 1.30900848627778 1.43200587118416 1.38299087272529 5.76632806572719 0.049157407407414 1.34990679427914
5.84901414676049 6.00449966499458 5.5385055934161 5.81601498356031 0.802111185798502 0.114041087367708 0.0956471949586996 1.33772768738487 1.40249748246314 1.3085 1.43250050322188 1.37749849033437 5.7883030366362 0.0497931034482997 1.34429342619864
5.86990236808202 6.0045243828151 5.55409285834008 5.84041141001029 0.80443133860962 0.115082913807399 0.101722937211455 1.3430222992436 1.39755110209036 1.3085 1.43350314947928 1.37349055156217 5.81280581560958 0.0482095238095154 1.33858624301129
5.89607631631747 6.00798369621082 5.58932041712096 5.86611206251776 0.80629246602384 0.11586164404666 0.106435142625055 1.34504404643688 1.39146341115223 1.30797512299249 1.43702334635787 1.36549372275613 5.83288986272025 0.0491717171716952 1.33588081910284
5.91854457689525 6.00800606717434 5.64908477187382 5.88954651500325 0.806620522392898 0.116054365743119 0.16460901977606 1.34641646785987 1.38599118011477 1.30649931182228 1.43850675535206 1.35999320250622 5.85273441365192 0.0496250000000284 1.33477546501221
5.94138202872556 6.01098780405462 5.6889231446913 5.91236967850869 0.809350805559992 0.11507870986236 0.166183478176359 1.34955278411372 1.38104073028702 1.30601020185569 1.44197146565836 1.35604893805302 5.87232989973946 0.048 1.33577764625391
5.93668018264461 6.025 5.75598026322312 5.92664017190081 0.818615425623965 0.118161797797521 0.142065667260341 1.34096442804132 1.3408399570248 1.289 1.4381000268595 1.3337799409091 5.89005413714627 0.0481666666666488 1.33773892162685
5.97000371222086 6.025 5.80401827554886 5.95800256999906 0.823290676766419 0.117760014277773 0.117854000631867 1.3460803769332 1.33300028555545 1.289 1.4429988577782 1.323 5.90739150316185 0.0488387096774449 1.34015161813091
5.98330741930106 6.02505123655018 5.86889663962809 5.96725618275088 0.825682415990702 0.117790017745431 0.131682081079513 1.34742433736133 1.33393595431228 1.289 1.43896157258737 1.32297438172491 5.92433102480349 0.0482095238095154 1.34293435021508
6.00734919693089 6.029 5.93937840893772 5.98744109086007 0.827442346663072 0.11625790287791 0.118115559983823 1.34932573030017 1.32901837878584 1.289 1.43585296971331 1.32096324242833 5.94117629676711 0.0493541666666234 1.34426442512233
6.02605928900366 6.02900741112546 6.0131556336346 6.01103952600244 0.829171086965067 0.116681506928843 0.125892989153934 1.35070103755756 1.32999258887454 1.28900247037515 1.42799258887454 1.31900247037515 5.9592822831316 0.0512058823529317 1.34561126559864
6.05016642214269 6.032 6.07680090656169 6.02713521799094 0.82960115882367 0.117262540346456 0.12694886789167 1.35111823176473 1.32701040138392 1.29 1.425 1.31996879584825 5.97745331403231 0.0516274509804294 1.34657694286192
6.06640397984245 6.032 6.15445432743283 6.04054537278731 0.828719198035912 0.114660907455746 0.112424971236559 1.35088192939655 1.32802019899212 1.29 1.42502019899212 1.31695960201575 5.99668963341203 0.0493333333334047 1.34717342347024
6.08599753121253 6.032 6.2249911123651 6.06699666713691 0.826740249347535 0.115189933342738 0.105390886294703 1.34758041599069 1.32899987656063 1.29 1.42599987656063 1.31500024687875 6.01781804855194 0.0451935483870778 1.34739029679077
6.09927609529557 6.035 6.29280427760014 6.08624008286572 0.823861419780766 0.115134238011223 0.129946278715581 1.34561122661719 1.32704801657314 1.29 1.425915970997 1.31901200414329 6.04044148091791 0.0397428571429076 1.3486466581216
6.12240086178145 6.03508017235629 6.36012241298805 6.10646099104866 0.81897065091181 0.11468224782887 0.129737208982 1.34240797414656 1.33102004308907 1.29 1.419 1.32010021544536 6.06134774433961 0.0338981481481023 1.35059653111791
6.14204776833495 6.03901246130477 6.41509553666989 6.12906022963971 0.815571609388123 0.11577080998481 0.13450329205842 1.34181013480039 1.33200207688413 1.29 1.41900415376826 1.32501038442064 6.08331877912048 0.027379310344899 1.35332294104009
6.16532921055993 6.04503798583384 6.46108863361229 6.15825323889225 0.811489858699334 0.116160126619446 0.141136907919945 1.337011248577 1.33302532388923 1.29005064777845 1.42096201416616 1.33005064777845 6.11019340262945 0.0213529411764926 1.35954010607665
6.19133817900317 6.04807119557961 6.46853396684711 6.17840937458278 0.807481572111183 0.116114111470003 0.160009281638011 1.33238603672959 1.33507119557961 1.294 1.41803559778981 1.33407119557961 6.134609391268 0.0183939393939878 1.36612033172006
6.21001002500175 6.05200091136379 6.4980009113638 6.20100789848622 0.802049043068015 0.113029641530241 0.138999936204534 1.32995881218919 1.33900060757586 1.294 1.42 1.33800151893966 6.16096814822719 0.0155757575757743 1.37431437636576
6.24346336123587 6.05507722687264 6.50151484581763 6.2274118766541 0.798859842026225 0.111856178149812 0.138346202905203 1.32600199062751 1.3410643557272 1.294 1.4199356442728 1.34311584030897 6.18721217095864 0.014 1.38327513376909
6.27934539113804 6.06120317125767 6.541 6.25940634251535 0.795765981183221 0.112465108886352 0.104314266596411 1.32229379090776 1.34602031712577 1.29402031712577 1.415 1.35208126850307 6.21246481077872 0.0166262626261251 1.39226945188112
6.29608951340886 6.07103255033049 6.54101139261567 6.27907812079319 0.795098430535598 0.11899417566893 0.104522848153918 1.3210406765084 1.34700488254957 1.29499674496695 1.41500162751652 1.3560195301983 6.238853038739 0.0294705882351147 1.40096768119234
6.35107018879314 6.09110026970448 6.548 6.32710026970448 0.800288148816511 0.127706444231535 0.10627782103695 1.32760092939779 1.35 1.293 1.416 1.36804010788179 6.26445318426593 0.0413030303028766 1.4085895261646
6.3586689272218 6.10134459887184 6.54814189365311 6.33768919774368 0.802182771545895 0.129122632561241 0.107039864739064 1.32886243469686 1.35010135260936 1.29287837686876 1.416 1.37214189365311 6.29033219728827 0.0529354838708371 1.41518039662296
6.39100328205315 6.1180065641063 6.55499985730204 6.37100242586537 0.807150402408256 0.119102618507622 0.106550790546715 1.3376806021854 1.35500057079185 1.28699942920815 1.41600042809389 1.37900071348982 6.3146852221911 0.0590270270270323 1.41876887453811
6.41426703120405 6.16455833797211 6.554 6.38835199567807 0.810001436855386 0.137753687305698 0.112111483874144 1.34192585347567 1.35906068891001 1.283024275564 1.419 1.38406068891001 6.3363541047074 0.056166666666643 1.41925395131975
6.436454146893 6.21130320412774 6.55407898206835 6.41753312896135 0.812617656909894 0.162857801955588 0.113902847772079 1.34409121110297 1.3641579641367 1.28494076344874 1.419 1.38901974551709 6.36077898466719 0.056607843137278 1.41997179564738
6.45906161044093 6.27609478529373 6.55800710889703 6.44406871933796 0.815487985660997 0.182106706211043 0.116034241641895 1.34713144547573 1.37200236963234 1.28198815183828 1.41900236963234 1.39001184816172 6.38413771773251 0.0546363636363486 1.41813592990523
6.48519870296323 6.31669546037132 6.561 6.47317386509283 0.818862791503258 0.180779114131562 0.117822732165744 1.34772397957359 1.37303725680561 1.277 1.42 1.39496274319439 6.40741330017455 0.0524722222222671 1.4160096360079
6.50145907400799 6.37311774541076 6.56105987921843 6.48737923505008 0.819927703777352 0.185093978638497 0.118121635334465 1.34651227438717 1.37609979869739 1.27711975843687 1.42 1.39209979869739 6.42816797605801 0.0493888888889108 1.41269340214475
6.52400023077647 6.4280007652062 6.564 6.50600027936099 0.822270034495009 0.166139689301992 0.122129995627393 1.34957001360367 1.38100004858452 1.28299995141548 1.42 1.39700001214613 6.45066419533425 0.0441515151515719 1.40835738805639
6.54327927064185 6.49208065596192 6.56404856880728 6.52924284403639 0.825116678211001 0.140418543348804 0.121758829174326 1.35069789243118 1.3850607110091 1.2789392889909 1.42 1.39801214220182 6.47036287456646 0.0403714285714538 1.40491898510785
6.5664567330698 6.58150920492628 6.56805957387867 6.54939715919113 0.825661191477573 0.128856184929602 0.120734823834573 1.35136025511875 1.39001985795956 1.274 1.41994042612133 1.39901985795956 6.48922767134402 0.0378111111111317 1.40252707395681
6.58903063149829 6.65615551376055 6.571 6.56903063149829 0.825717525917446 0.126194886896055 0.115048397737013 1.35236160226299 1.3910094250764 1.2740023562691 1.417 1.4 6.5100670292714 0.03675 1.4003260807565
6.60235644073528 6.72295050862741 6.57104752543137 6.58239208480881 0.824605484226915 0.124022277117402 0.114356692879216 1.35299116761927 1.39501188135784 1.27492871185294 1.41696435592647 1.39998811864216 6.5301687519901 0.0355913978494958 1.39941935670107
6.63246816584096 6.8032679491526 6.57511704146024 6.61533161747068 0.819200010834418 0.123590089421131 0.113160853421117 1.34891771064668 1.39596098617992 1.26907802764016 1.414 1.39894147926988 6.55315427431642 0.0332571428571443 1.39807846288747
6.656 6.867 6.581 6.632 0.81719 0.13415 0.10868 1.3483 1.394 1.273 1.414 1.396 6.57517760835798 0.0296875000000799 1.39638112368645
6.66623822903383 6.93038323801093 6.58503107335224 6.65904143113632 0.812279651692648 0.135432438484545 0.106977514131821 1.34199995294944 1.39601035778408 1.27291713772737 1.41396892664776 1.3940517889204 6.59796118827061 0.0230392156863354 1.39391621767355
6.68948241194221 6.96766331642053 6.58814070348314 6.66366331642053 0.809304824139006 0.145531155702723 0.106737788945265 1.34093768846726 1.39695979900482 1.26497989950241 1.411 1.39889949751204 6.61901634268303 0.0156857142859088 1.39154122156766
6.71306124676364 7.00006831369791 6.59500706693427 6.69604004596084 0.805628009768195 0.160687538639244 0.106631696064224 1.33594312151731 1.3949787991972 1.26400235564476 1.411 1.39399293306573 6.64035470609411 0.0104375000000586 1.38804740821917
6.73930881199306 7.02909007016464 6.59803860149913 6.71329594482668 0.800526067070538 0.155409099298354 0.10735476085156 1.33299615935243 1.38593566416811 1.26501286716638 1.41101286716638 1.39093566416811 6.66287087444587 0.00821568627447571 1.38328026676287
6.76347367356675 7.03660120106549 6.60112752749874 6.73649189178085 0.798640264275491 0.154673031181589 0.107695769775239 1.33034243044343 1.38101821821411 1.26603643642821 1.412 1.38590890892947 6.68488558862482 0.00940404040400811 1.37752460477589
6.78899900451209 7.06899873649612 6.60799973198402 6.7629989662241 0.79596010452623 0.118731401723549 0.106390050923035 1.32724012099007 1.381999961712 1.26799992342401 1.412 1.38100019143998 6.70696733083791 0.0112121212121129 1.37094078628319
6.82330009715905 7.07615004857952 6.61111542198425 6.79031163935747 0.795916463631118 0.114228133816443 0.108032433577574 1.32818900291477 1.37397691560315 1.265 1.41201154219842 1.37194228900788 6.72822232102121 0.0139999999998898 1.36440830545412
6.84948489207824 7.08910775379516 6.62112571276102 6.81741305621479 0.796490293631423 0.108889771916472 0.110803714361949 1.32901244018031 1.37196408206828 1.26494612310242 1.413 1.36689224620484 6.7497535095767 0.0243541666665382 1.35745337633258
6.87607998935894 7.09501066524786 6.62803466205554 6.84007199042304 0.797612398350635 0.106688773496496 0.110467092389826 1.33189013198547 1.36997866950428 1.26200266631196 1.41301066524786 1.36098666844018 6.77200139331797 0.0380789473681509 1.35160317567334
6.90628000703314 7.09903111189257 6.64113481820114 6.86723852450971 0.802294801125302 0.106226577691817 0.113143126506811 1.33570551175191 1.36193777621486 1.263 1.41696888810743 1.35594814684572 6.79169476631542 0.0489191919191763 1.34600266737735
6.9335233413769 7.10206038554349 6.65462398394938 6.89046295583341 0.806683122251468 0.105929387631164 0.115754381856227 1.33820763180871 1.35589935742752 1.263 1.41412077108698 1.35087922891302 6.81393197210883 0.0554516129031425 1.34169134580852
6.95899503302013 7.10499942688694 6.68499407783169 6.91299560613319 0.812188926368197 0.107359721084977 0.135436162052862 1.34149935811337 1.35100095518844 1.263 1.41999885377388 1.34500114622612 6.83753611753442 0.0584374999999734 1.33803304733192
6.98925154765738 7.109 6.72546536316615 6.93633958933746 0.818160187680124 0.111153330064603 0.157439301379608 1.34595748060095 1.34293711308566 1.26 1.41502515476574 1.34293711308566 6.86029435358115 0.0602380952380668 1.33521700698194
7.00943137764479 7.1090539222056 6.76264706646719 6.96335948137066 0.818990376175821 0.113785996920994 0.163191850089048 1.34893846450666 1.3378382333832 1.26 1.41698202593147 1.33791012965734 6.88275494233086 0.0605833333333641 1.33484131778568
7.03304750637004 7.11200712595551 6.79812826719909 6.98306413359955 0.820652019020726 0.114657885966533 0.18022957244267 1.35104304040768 1.328995249363 1.26 1.41599049872599 1.332995249363 6.90642512467042 0.0582941176471485 1.33558206923606
7.0532086648052 7.115 6.85247870161193 7.01019639040489 0.821510065008251 0.113766685911917 0.179895588044151 1.35233031049626 1.32692635359816 1.26 1.41197545119939 1.33096317679908 6.9272261456856 0.0554210526315978 1.33769945887351
7.07026441593484 7.115 6.89222038123774 7.02640679374591 0.822341153274788 0.113491660728209 0.167239144549194 1.3531750513686 1.3210203396873 1.26 1.41 1.32795932062541 6.94627854017194 0.0528160919540511 1.34051344760643
7.08300670788207 7.115 6.95101662388164 7.04600670788207 0.823360708702323 0.113089988334118 0.156115269484909 1.35390045788586 1.32199825011772 1.26 1.40999795847068 1.32599941670591 6.96943206104165 0.0503823529412048 1.34331739804165
7.10629658737957 7.11503868531038 7.00894134255256 7.06934816779341 0.825796705453799 0.113060445033802 0.139745129807449 1.35548237929932 1.31597420979308 1.26005158041384 1.40296131468962 1.32402579020692 6.98987520209431 0.0475913978494958 1.34679921771119
7.12934588629662 7.11808138501097 7.08236319893374 7.09626450128565 0.826341740154278 0.113826632145503 0.127634857990611 1.35645889167889 1.31395930749452 1.264 1.39991861498903 1.32602034625274 7.01201897238221 0.0457450980392215 1.35051369844499
7.14605622180958 7.122 7.14823332050975 7.10906465508102 0.827871068214382 0.11222064655081 0.115366416768397 1.35785328897586 1.31200281109048 1.264 1.39601124436192 1.32700281109048 7.0325238699961 0.0452352941176439 1.35506995541484
7.16627536551786 7.12203754984334 7.23182609655359 7.13225033228897 0.828222213115925 0.112435856225673 0.121088490256824 1.35901148870218 1.31306258307224 1.264 1.40005006645779 1.32801251661445 7.05432976444737 0.0455555555555801 1.36004691097566
7.18851133483765 7.125 7.29873067175819 7.15251133483765 0.825989289880233 0.111284206561365 0.113208423711148 1.35831030324597 1.3181573337962 1.264 1.40425566741882 1.32901966672452 7.07768275719026 0.0435353535353613 1.36502787044982
7.21400063801474 7.125 7.38500421089729 7.17800082941916 0.823959824545946 0.109499992343823 0.119610393017081 1.35682991961014 1.326 1.264 1.41700038280884 1.33000006380147 7.10182122428592 0.0413333333333502 1.37051700986782
7.22434351975945 7.12503816886216 7.45172520838106 7.19141985748377 0.821116359058164 0.109357862059946 0.125881580307052 1.35551427346124 1.32602544590811 1.264 1.423 1.33106361477027 7.1258077439691 0.0381919191919011 1.37612295223782
7.2513992331207 7.128 7.50871861961726 7.22437927146466 0.81376416487905 0.107641996165603 0.134735624229142 1.35112732040005 1.32796007668793 1.26407984662414 1.42309980828017 1.33609980828017 7.15260147851679 0.0323000000001849 1.38185818264498
7.27107884419922 7.12801533081651 7.54408103431586 7.24307227384928 0.809538129567785 0.107740153308165 0.144315361187745 1.34804099862059 1.32601095058322 1.268 1.42799561976671 1.34100438023329 7.17959781568136 0.0234571428571339 1.38719973521516
7.30709497481067 7.135 7.58103165827023 7.27613718583764 0.804104884438955 0.107835959781584 0.133026155821714 1.3439218492584 1.33104221102697 1.26796834172978 1.426 1.34304221102697 7.20448635466004 0.0181619047619602 1.39212103804975
7.31699594666677 7.13514227809525 7.58434553251704 7.28973171591844 0.801683739058496 0.110280569229933 0.126854835221749 1.34215333254965 1.3353861834014 1.265 1.42602032544218 1.34724390530615 7.23021447873766 0.0151770833333168 1.39893957345783
7.3649933763547 7.14199905376496 7.60099770200061 7.32499513364835 0.798490440675177 0.110789929708254 0.11793123145732 1.33894044337871 1.35399743164774 1.265 1.42699986482357 1.35899837788278 7.25756118761134 0.0168484848484281 1.40830893118222
7.37859089595939 7.15117983790068 7.611038536693 7.34546244031604 0.796321689463544 0.115993940155647 0.113884219496049 1.33922141301208 1.36215414677201 1.266 1.431 1.36311561007901 7.28423761979403 0.0233333333331496 1.41877684550964
7.4246112819307 7.16563038449104 7.614057307681 7.3814966665687 0.797305006393488 0.124931283297574 0.11343828076957 1.33940832049737 1.37411461536201 1.26592358975866 1.43107641024134 1.37211461536201 7.30976729724749 0.0383823529406966 1.43116526231661
7.45609160090448 7.19810825561438 7.61701110313994 7.40708049776454 0.801685211301713 0.134262123006323 0.113348889686006 1.34344196363328 1.38002498206486 1.26199722421502 1.435 1.37802220627987 7.33507397796097 0.051129032258003 1.44309051808952
7.48927099713377 7.23762447165608 7.62107069490446 7.43627099713377 0.807194773439493 0.142466740328038 0.112968498500001 1.34779361030255 1.38904712993631 1.26098821751592 1.435 1.38609425987262 7.36052927190423 0.0534000000001351 1.45296832688308
7.51259926305217 7.29105869805883 7.627 7.45945943500666 0.811085033941088 0.164230916029435 0.114524394595716 1.35236131230321 1.39315980348058 1.26005992630522 1.435 1.39407990174029 7.38288144954841 0.0496388888888664 1.45901756446257
7.54200523976878 7.34301184643377 7.62700091126414 7.48200615103292 0.817710482969992 0.1755625447051 0.114740020503443 1.35586019136547 1.40100182252827 1.26300091126414 1.43500091126414 1.39800182252827 7.4058904849432 0.0518275862068955 1.46387906829829
7.56529178132246 7.39508653383833 7.631 7.50924103674464 0.819857528933467 0.178551431823845 0.114788770030522 1.35672359622869 1.40910148915564 1.26645150817188 1.439 1.40605074457782 7.4312106736542 0.0504814814815283 1.4680311717594
7.58852311930358 7.44912671850002 7.63106035991964 7.52854323927679 0.82206941390759 0.176141295891158 0.111578994001339 1.35860084354563 1.41716095978572 1.27006035991964 1.439 1.41016095978572 7.45210745382722 0.0488095238095362 1.47261565386185
7.6140522129951 7.50414619638628 7.63400783194926 7.5550522129951 0.825459789936581 0.165421574869922 0.111529007953093 1.36059472527606 1.42501827454829 1.27299738935024 1.439 1.41801305324877 7.47218367493481 0.0475588235294779 1.47796230726117
7.63431537653292 7.5608854802655 7.637 7.57527898693296 0.82920764181599 0.139021997736341 0.111140781301346 1.36241297895732 1.43209703893321 1.27209703893321 1.439 1.4230485194666 7.49331957959103 0.0443809523809617 1.48450181330965
7.66040046386866 7.6346419018615 7.6370600695803 7.59846053344896 0.829819587939415 0.117830592186841 0.110344747582842 1.36348381600347 1.44016018554746 1.28034039428836 1.439 1.42710011596717 7.51462460989063 0.0402368421053142 1.4922474082013
7.68000625759417 7.71502659477521 7.64000125151883 7.62100719623329 0.829309580741191 0.10904689936209 0.108128942466586 1.36415989987849 1.44800125151883 1.2970037545565 1.43899906136087 1.43200125151883 7.53224570822008 0.0378437499999973 1.4985488438691
7.70029466134485 7.80101209766274 7.64408967953974 7.64433309543331 0.827917345298812 0.0989977938727042 0.104649174574611 1.36381168688817 1.45210249090256 1.30917935907947 1.43596156591154 1.43610249090256 7.55380172453539 0.0374086021505042 1.50571410589977
