# Supplementary material for: Quantifying Spatiotemporal Gait Parameters with HoloLens in Healthy Adults and People with Parkinson’s Disease: Test-Retest Reliability, Concurrent Validity, and Face Validity
Source: Sensors (Basel). 2020 Jun 5;20(11):3216. doi: 10.3390/s20113216 (PMC7313704; doi:10.3390/s20113216)
Supplement: Supplementary file 1 [file sensors-20-03216-s001.zip › Data/HYA_02_SWS1_HoloLens_raw.csv]

Time HoloLens_x_position HoloLens_y_position HoloLens_z_position HoloLens_x_orientation HoloLens_y_orientation HoloLens_z_orientation
6549.968 4.541 0.049 2.597 2.185 206.798 357.068
6550.003 4.541 0.049 2.594 2.284 206.631 357.039
6550.037 4.542 0.049 2.59 2.308 206.124 357.054
6550.067 4.544 0.049 2.586 2.393 205.504 357.063
6550.103 4.546 0.048 2.582 2.539 204.88 357.164
6550.135 4.547 0.048 2.577 2.629 204.161 357.352
6550.177 4.549 0.047 2.571 2.749 203.298 357.184
6550.203 4.55 0.045 2.566 2.808 202.426 357.005
6550.237 4.551 0.043 2.559 2.739 201.732 356.747
6550.27 4.552 0.041 2.552 2.429 201.258 356.966
6550.303 4.551 0.039 2.544 1.824 200.806 357.569
6550.336 4.55 0.038 2.534 1.43 200.092 359.095
6550.369 4.549 0.035 2.526 2.355 199.073 0.456
6550.404 4.546 0.033 2.517 3.62 197.984 1.014
6550.437 4.542 0.033 2.508 4.283 196.872 1.187
6550.471 4.535 0.034 2.497 4.358 196.123 0.503
6550.507 4.527 0.035 2.486 3.996 195.934 359.636
6550.536 4.519 0.035 2.474 3.651 196.065 358.778
6550.569 4.51 0.033 2.462 3.602 196.621 358.011
6550.602 4.5 0.029 2.448 3.818 197.226 357.814
6550.639 4.491 0.024 2.433 4.244 197.517 357.935
6550.667 4.481 0.019 2.417 4.646 197.466 358.158
6550.704 4.471 0.015 2.4 4.91 197.071 358.573
6550.737 4.46 0.012 2.383 5.055 196.496 358.817
6550.77 4.447 0.009 2.365 4.887 196.147 358.894
6550.804 4.433 0.006 2.347 4.423 196.161 358.816
6550.837 4.418 0.005 2.329 3.782 196.366 358.798
6550.87 4.403 0.011 2.31 3.463 196.566 358.921
6550.905 4.388 0.02 2.291 3.382 196.879 358.985
6550.938 4.373 0.036 2.271 2.628 197.065 359.178
6550.968 4.36 0.041 2.254 2.957 197.457 358.487
6551.001 4.349 0.043 2.239 3.44 198.076 357.68
6551.038 4.338 0.04 2.225 3.044 198.842 357.68
6551.068 4.327 0.04 2.21 2.219 199.312 358.162
6551.102 4.318 0.036 2.194 2.362 199.225 358.328
6551.139 4.312 0.032 2.18 4.093 198.779 358.093
6551.169 4.306 0.031 2.166 5.735 198.293 357.667
6551.204 4.302 0.033 2.153 6.625 197.779 357.164
6551.234 4.296 0.035 2.139 6.636 197.444 356.926
6551.27 4.291 0.036 2.126 5.94 197.166 356.868
6551.3 4.287 0.036 2.112 4.955 197.096 356.991
6551.339 4.282 0.035 2.097 3.44 197.266 357.196
6551.368 4.278 0.035 2.08 2.296 197.211 357.373
6551.401 4.275 0.033 2.062 1.343 196.828 357.472
6551.438 4.273 0.03 2.043 0.671 196.212 357.509
6551.469 4.271 0.025 2.023 0.327 195.821 357.308
6551.504 4.27 0.021 2.002 0.623 195.643 357.381
6551.538 4.27 0.018 1.981 0.751 195.343 357.613
6551.569 4.27 0.017 1.959 0.098 194.879 357.922
6551.604 4.27 0.02 1.936 359.435 194.572 358.407
6551.636 4.269 0.028 1.913 358.469 194.915 358.706
6551.671 4.266 0.039 1.89 358.098 195.802 359.259
6551.703 4.262 0.052 1.869 357.5 196.786 359.094
6551.74 4.258 0.052 1.85 359.182 197.954 358.94
6551.771 4.255 0.05 1.832 0.359 198.811 358.19
6551.801 4.251 0.051 1.814 0.461 199.463 357.229
6551.839 4.247 0.049 1.796 359.059 200.18 355.96
6551.869 4.242 0.049 1.777 357.958 200.827 355.648
6551.902 4.236 0.047 1.759 357.899 201.676 356.409
6551.939 4.228 0.045 1.742 358.965 202.447 357.85
6551.968 4.22 0.045 1.725 359.961 202.908 358.284
6552.001 4.212 0.047 1.708 0.994 203.038 357.721
6552.036 4.204 0.047 1.69 2.05 202.747 357.134
6552.069 4.196 0.047 1.673 2.183 202.367 356.607
6552.102 4.187 0.045 1.655 1.985 202.073 355.999
6552.133 4.179 0.044 1.636 1.42 201.826 355.627
6552.171 4.169 0.042 1.617 0.674 201.738 355.74
6552.202 4.159 0.039 1.598 0.308 201.909 356.053
6552.234 4.147 0.032 1.578 0.396 202.225 356.373
6552.268 4.136 0.026 1.559 0.406 202.414 356.62
6552.302 4.123 0.021 1.539 0.235 202.316 356.934
6552.335 4.11 0.018 1.518 359.821 202.06 356.992
6552.368 4.097 0.015 1.498 359.239 201.839 356.761
6552.406 4.083 0.016 1.478 359.165 201.614 356.785
6552.433 4.069 0.026 1.457 358.114 201.255 356.972
6552.467 4.056 0.04 1.436 357.557 200.872 357.242
6552.501 4.042 0.052 1.414 356.844 200.946 357.088
6552.535 4.029 0.057 1.394 356.565 201.374 356.469
6552.567 4.019 0.052 1.374 357.328 201.442 356.372
6552.602 4.01 0.05 1.353 356.9 200.615 357.789
6552.635 4.001 0.049 1.331 356.104 199.721 358.106
6552.669 3.993 0.046 1.311 356.996 198.891 357.885
6552.704 3.987 0.046 1.291 358.158 198.201 357.366
6552.733 3.98 0.045 1.272 359.883 197.685 357.04
6552.771 3.974 0.039 1.257 2.673 197.477 356.973
6552.8 3.968 0.037 1.241 3.737 197.4 357.628
6552.834 3.961 0.039 1.224 2.328 197.584 358.619
6552.87 3.955 0.04 1.207 0.575 197.831 358.97
6552.902 3.949 0.04 1.189 359.386 197.808 358.923
6552.935 3.943 0.038 1.169 358.421 197.732 358.606
6552.967 3.937 0.035 1.148 358.013 197.88 358.309
6553.001 3.931 0.03 1.127 357.948 198.355 357.762
6553.033 3.926 0.024 1.104 358.081 199.051 357.187
6553.067 3.922 0.02 1.08 357.845 199.728 357.126
6553.104 3.919 0.018 1.052 357.016 200.359 357.425
6553.133 3.917 0.017 1.027 356.359 200.855 357.456
6553.168 3.916 0.019 1.001 356.806 201.376 357.417
6553.201 3.915 0.03 0.974 356.146 201.62 358.025
6553.239 3.914 0.048 0.946 354.656 201.282 359.008
6553.267 3.911 0.054 0.92 353.846 200.658 359.991
6553.301 3.907 0.053 0.897 354.317 199.854 0.718
6553.334 3.902 0.051 0.876 355.545 199.686 359.419
6553.368 3.896 0.054 0.854 354.649 199.786 357.728
6553.401 3.89 0.051 0.832 354.128 199.888 357.064
6553.432 3.883 0.049 0.812 355.344 199.913 357.889
6553.469 3.876 0.044 0.796 358.249 200.113 358.684
6553.5 3.869 0.041 0.779 0.509 200.34 358.734
6553.534 3.862 0.041 0.762 1.33 200.529 358.026
6553.566 3.853 0.043 0.745 0.972 200.779 357.272
6553.599 3.844 0.045 0.728 0.223 201.085 356.591
6553.633 3.835 0.046 0.71 358.96 201.285 356.191
6553.667 3.826 0.046 0.691 357.727 201.329 356.114
6553.701 3.817 0.043 0.67 357.053 201.093 356.557
6553.742 3.808 0.037 0.649 357.101 200.265 357.074
6553.768 3.799 0.031 0.628 357.511 199.399 357.392
6553.801 3.79 0.024 0.607 358.068 198.307 357.59
6553.835 3.778 0.018 0.585 358.369 197.741 357.782
6553.865 3.765 0.014 0.564 357.939 197.638 357.746
6553.901 3.75 0.011 0.542 357.185 198.291 357.545
6553.931 3.734 0.01 0.522 357.022 199.252 357.23
6553.968 3.717 0.022 0.501 356.638 200.514 357.328
6554 3.701 0.037 0.48 356.051 201.189 357.845
6554.032 3.688 0.052 0.458 354.503 201.247 357.766
6554.068 3.678 0.055 0.436 354.01 201.326 355.536
6554.1 3.67 0.05 0.414 354.869 201.028 353.756
6554.131 3.664 0.05 0.391 354.5 200.281 352.328
6554.167 3.658 0.05 0.368 354.341 199.396 350.815
6554.199 3.653 0.049 0.346 354.814 197.96 350.415
6554.233 3.65 0.045 0.325 357.876 196.544 350.876
6554.266 3.647 0.039 0.305 1.653 195.214 352.14
6554.3 3.645 0.032 0.287 4.407 193.617 354.703
6554.333 3.642 0.032 0.267 4.454 192.03 356.489
6554.368 3.638 0.031 0.248 3.828 190.393 357.681
6554.4 3.634 0.031 0.227 2.971 188.993 358.162
6554.431 3.63 0.031 0.205 1.827 187.766 358.588
6554.465 3.625 0.028 0.182 1.187 186.982 358.712
6554.498 3.621 0.023 0.16 1.225 186.818 358.613
6554.533 3.616 0.017 0.136 1.169 187.401 357.851
6554.565 3.612 0.011 0.113 1.108 188.256 357.177
6554.598 3.608 0.009 0.089 0.285 189.535 356.706
6554.632 3.606 0.007 0.063 359.833 190.711 356.598
6554.668 3.605 0.01 0.036 359.826 191.226 356.988
6554.702 3.605 0.02 0.008 359.076 191.291 357.028
6554.735 3.606 0.032 -0.019 358.997 190.775 357.531
6554.766 3.605 0.04 -0.045 358.892 190.345 358.043
6554.804 3.602 0.046 -0.068 359.72 189.966 358.911
6554.844 3.594 0.047 -0.088 359.936 190.86 358.186
6554.866 3.587 0.051 -0.111 358.65 191.811 357.485
6554.901 3.579 0.049 -0.133 357.866 192.738 356.712
6554.931 3.572 0.045 -0.155 358.711 192.942 356.36
6554.966 3.567 0.038 -0.175 1.63 192.602 356.013
6555 3.562 0.033 -0.194 4.731 191.911 355.351
6555.031 3.557 0.03 -0.212 6.617 191.292 354.59
6555.068 3.551 0.032 -0.23 6.367 191.135 354.175
6555.1 3.544 0.034 -0.249 5.895 191.376 354.452
6555.133 3.535 0.036 -0.266 5.293 191.997 355.111
6555.164 3.526 0.036 -0.285 4.166 192.777 355.848
6555.199 3.516 0.034 -0.305 3.262 193.644 356.301
6555.231 3.505 0.029 -0.325 2.837 194.401 356.25
6555.268 3.495 0.023 -0.346 2.896 194.495 355.997
6555.299 3.485 0.015 -0.368 3.209 193.7 356.035
6555.333 3.475 0.008 -0.39 3.502 192.288 356.405
6555.364 3.465 0.003 -0.414 3.776 190.797 356.606
6555.398 3.452 -0.001 -0.438 3.676 189.539 356.698
6555.431 3.439 -0.004 -0.461 3.548 188.552 357.217
6555.464 3.425 -0.003 -0.484 4.232 187.454 358.176
6555.5 3.41 0.009 -0.507 4.1 186.291 359.8
6555.53 3.394 0.022 -0.532 2.41 185.565 0.315
6555.567 3.38 0.036 -0.557 0.604 184.972 0.186
6555.598 3.367 0.041 -0.58 0.319 184.788 358.329
6555.63 3.356 0.041 -0.602 0.675 184.665 357.62
6555.665 3.345 0.04 -0.625 1.196 184.462 357.794
6555.698 3.336 0.034 -0.646 2.835 184.338 357.626
6555.732 3.328 0.029 -0.666 4.85 184.066 357.274
6555.769 3.323 0.026 -0.685 7.174 183.329 356.609
6555.799 3.318 0.022 -0.704 9.042 182.27 356.338
6555.832 3.313 0.02 -0.721 9.63 181.314 356.61
6555.869 3.307 0.02 -0.738 9.327 180.858 356.968
6555.898 3.301 0.02 -0.756 8.879 180.706 357.356
6555.935 3.294 0.021 -0.777 7.605 180.952 357.89
6555.965 3.288 0.021 -0.796 6.414 181.252 358.385
6555.999 3.282 0.02 -0.817 5.305 181.582 358.639
6556.03 3.276 0.017 -0.841 4.459 181.93 358.839
6556.067 3.27 0.012 -0.865 4.029 182.459 358.642
6556.098 3.265 0.007 -0.89 4.008 183.248 358.262
6556.13 3.261 0.003 -0.917 3.933 184.186 358.581
6556.163 3.256 0.001 -0.945 3.221 185.357 359.104
6556.197 3.252 0.001 -0.975 2.285 186.701 359.364
6556.23 3.248 0.01 -1.005 1.379 187.97 359.462
6556.265 3.245 0.022 -1.036 0.87 188.715 359.616
6556.297 3.244 0.036 -1.068 359.691 188.358 359.398
6556.33 3.244 0.041 -1.097 359.587 187.283 358.923
6556.365 3.241 0.037 -1.12 1.903 186.342 358.105
6556.397 3.236 0.036 -1.142 3.223 185.737 356.773
6556.434 3.229 0.038 -1.165 1.848 186.092 356.37
6556.463 3.218 0.038 -1.188 1.069 187.779 356.735
6556.498 3.206 0.034 -1.209 2.374 190.154 358.102
6556.531 3.195 0.029 -1.228 5.012 191.894 359.165
6556.563 3.187 0.026 -1.246 7.343 192.654 358.184
6556.599 3.18 0.026 -1.265 8.037 192.21 356.329
6556.629 3.173 0.026 -1.283 7.902 191.493 355.221
6556.666 3.164 0.028 -1.303 6.675 191.189 354.9
6556.698 3.154 0.029 -1.324 5.216 191.564 354.98
6556.731 3.143 0.029 -1.346 3.367 192.189 355.511
6556.767 3.131 0.026 -1.369 2.312 192.823 356.287
6556.798 3.118 0.02 -1.391 1.97 193.453 356.655
6556.83 3.105 0.013 -1.413 2.515 194.12 357.078
6556.864 3.091 0.005 -1.435 3.073 194.684 357.408
6556.897 3.075 0 -1.458 2.927 195.311 357.327
6556.934 3.058 -0.002 -1.48 2.133 195.943 357.092
6556.966 3.042 -0.005 -1.503 1.409 195.905 357.344
6556.998 3.027 0.006 -1.526 1.423 194.936 358.316
6557.033 3.013 0.019 -1.55 1.445 193.655 358.645
6557.063 3 0.032 -1.572 0.955 192.989 357.984
6557.099 2.988 0.036 -1.593 0.572 193.111 355.242
6557.13 2.979 0.036 -1.614 0.493 193.319 353.464
6557.163 2.971 0.04 -1.635 359.779 193.045 353.844
6557.198 2.964 0.038 -1.655 0.847 193.313 354.361
6557.233 2.957 0.038 -1.676 1.744 194.115 355.438
6557.266 2.95 0.037 -1.697 2.59 195.087 356.38
6557.296 2.942 0.033 -1.717 4.031 196.027 357.213
6557.33 2.935 0.03 -1.737 5.421 196.936 358.172
6557.363 2.929 0.029 -1.758 5.37 197.596 359.005
6557.396 2.923 0.029 -1.781 4.253 197.541 359.423
6557.43 2.92 0.029 -1.804 2.778 196.938 359.115
6557.463 2.917 0.029 -1.828 0.833 196.126 358.573
6557.497 2.913 0.028 -1.854 358.81 195.474 358.196
6557.529 2.91 0.025 -1.88 356.966 195.3 357.902
6557.562 2.906 0.02 -1.906 356.112 195.611 357.881
6557.597 2.902 0.016 -1.933 355.874 196.287 357.821
6557.63 2.898 0.012 -1.961 355.486 197.011 357.773
6557.666 2.895 0.009 -1.989 355.39 197.551 357.817
6557.696 2.892 0.012 -2.018 355.907 197.863 357.568
6557.732 2.89 0.022 -2.047 355.403 197.994 356.759
6557.764 2.888 0.036 -2.075 354.946 197.848 356.385
6557.8 2.884 0.048 -2.102 354.553 197.52 356.401
6557.83 2.879 0.05 -2.127 355.462 197.434 356.941
6557.867 2.873 0.049 -2.149 356.538 197.811 356.572
6557.898 2.867 0.047 -2.17 356.513 198.751 354.958
6557.929 2.861 0.044 -2.191 357.048 199.56 354.338
6557.966 2.856 0.043 -2.21 357.632 200.049 354.918
6558.01 2.851 0.042 -2.228 359.274 200.182 355.492
6558.029 2.846 0.041 -2.247 0.41 200.414 355.344
6558.068 2.84 0.042 -2.262 0.915 200.482 354.72
6558.097 2.834 0.044 -2.279 0.247 200.701 354.014
6558.13 2.827 0.044 -2.295 359.312 201.051 353.412
6558.164 2.82 0.043 -2.313 358.408 201.384 353.23
6558.196 2.813 0.04 -2.331 357.74 201.55 353.486
6558.229 2.805 0.036 -2.349 357.65 201.422 354.244
6558.263 2.797 0.031 -2.368 357.782 200.807 355.079
6558.299 2.788 0.026 -2.388 357.613 199.814 355.992
6558.331 2.777 0.022 -2.408 357.069 199.008 356.303
6558.363 2.765 0.019 -2.428 356.435 198.433 356.014
6558.397 2.751 0.016 -2.449 355.767 198.315 355.595
6558.43 2.735 0.014 -2.47 354.951 198.584 355.489
6558.463 2.719 0.011 -2.49 354.357 199.086 355.591
6558.497 2.703 0.014 -2.512 354.259 199.339 356.164
6558.531 2.687 0.028 -2.534 352.679 199.14 356.431
6558.564 2.672 0.039 -2.558 352.285 198.835 356.372
6558.597 2.658 0.054 -2.58 351.703 198.829 355.594
6558.629 2.646 0.052 -2.601 353.368 199.276 354.407
6558.664 2.637 0.048 -2.623 354.598 199.171 354.453
6558.694 2.629 0.048 -2.645 355.019 198.517 355.157
6558.729 2.623 0.044 -2.666 356.036 197.523 355.744
6558.762 2.619 0.042 -2.687 357.223 196.237 355.868
6558.796 2.615 0.04 -2.708 358.465 194.941 355.466
6558.833 2.61 0.038 -2.727 359.183 194.161 355.431
6558.861 2.605 0.037 -2.746 359.595 193.906 356.048
6558.898 2.598 0.035 -2.765 359.368 194.375 356.838
6558.934 2.592 0.034 -2.784 358.984 194.895 357.289
6558.96 2.586 0.033 -2.805 358.174 195.301 357.443
6558.998 2.581 0.031 -2.827 357.479 195.563 357.527
6559.039 2.578 0.028 -2.85 356.909 195.871 357.145
6559.061 2.574 0.024 -2.873 356.402 196.131 357.11
6559.098 2.571 0.02 -2.898 355.387 196.515 357.048
6559.13 2.569 0.016 -2.924 354.77 196.964 357.197
6559.162 2.566 0.014 -2.95 353.959 197.137 357.367
6559.196 2.565 0.011 -2.979 352.903 197.151 356.951
6559.228 2.564 0.012 -3.008 352.687 197.153 356.418
6559.263 2.564 0.025 -3.038 351.483 197.506 355.863
6559.295 2.563 0.038 -3.068 350.8 197.95 355.975
6559.329 2.563 0.049 -3.097 351.019 198.254 357.546
6559.365 2.561 0.05 -3.121 353.268 198.334 359.838
6559.394 2.559 0.048 -3.144 354.77 198.39 0.382
6559.429 2.555 0.049 -3.165 354.224 198.379 0.309
6559.462 2.55 0.05 -3.184 353.851 198.372 359.937
6559.494 2.543 0.048 -3.202 354.526 198.598 359.777
6559.529 2.535 0.048 -3.219 355.205 198.846 359.473
6559.563 2.527 0.049 -3.235 356.684 199.15 358.34
6559.594 2.519 0.048 -3.249 358.417 199.473 356.582
6559.629 2.512 0.049 -3.265 358.703 199.823 355.238
6559.661 2.505 0.051 -3.281 357.552 200.292 354.869
6559.695 2.498 0.052 -3.298 356.293 200.883 354.817
6559.729 2.491 0.05 -3.316 355.589 201.341 355.055
6559.763 2.484 0.046 -3.336 355.377 201.235 355.637
6559.794 2.476 0.041 -3.356 355.545 200.993 356.113
6559.829 2.467 0.035 -3.376 356.05 200.386 356.495
6559.865 2.457 0.028 -3.397 356.566 199.702 356.697
6559.894 2.444 0.022 -3.418 356.421 199.066 356.702
6559.928 2.43 0.019 -3.439 355.622 198.467 356.656
6559.961 2.414 0.016 -3.461 354.695 198.063 356.497
6559.994 2.397 0.014 -3.483 353.947 197.679 356.454
6560.028 2.38 0.014 -3.504 353.711 197.018 356.85
6560.061 2.363 0.027 -3.526 352.514 196.03 357.39
6560.095 2.347 0.039 -3.548 351.851 195.283 357.473
6560.128 2.332 0.051 -3.57 351.157 194.861 356.8
6560.159 2.32 0.06 -3.591 350.434 194.969 354.689
6560.196 2.312 0.056 -3.613 351.567 195.23 353.119
6560.228 2.303 0.057 -3.635 351.285 195.122 353.688
6560.262 2.297 0.055 -3.658 351.128 194.858 354.631
6560.295 2.291 0.053 -3.681 352.054 194.607 354.977
6560.331 2.287 0.05 -3.703 354.136 194.209 354.986
6560.361 2.284 0.045 -3.724 357.05 193.59 355.172
6560.394 2.281 0.041 -3.744 359.585 192.827 355.816
6560.429 2.277 0.038 -3.763 0.638 192.277 356.396
6560.459 2.273 0.037 -3.782 0.147 192.119 356.835
6560.495 2.267 0.036 -3.802 358.959 192.232 357.291
6560.526 2.261 0.034 -3.823 357.6 192.49 357.746
6560.561 2.255 0.031 -3.845 356.544 192.93 357.719
6560.593 2.25 0.025 -3.867 356.454 193.592 357.652
6560.627 2.245 0.017 -3.888 357.437 194.39 357.42
6560.662 2.241 0.011 -3.91 358.225 195.176 357.17
6560.694 2.238 0.008 -3.932 358.433 195.945 356.808
6560.728 2.236 0.009 -3.955 357.942 196.669 356.497
6560.761 2.235 0.011 -3.978 357.159 197.278 356.244
6560.794 2.234 0.012 -4 356.854 197.6 356.255
6560.827 2.234 0.021 -4.022 355.788 197.663 355.475
6560.859 2.232 0.035 -4.045 353.511 197.378 354.527
6560.897 2.231 0.048 -4.068 350.61 196.873 354.131
6560.93 2.228 0.055 -4.09 348.925 196.468 354.703
6560.961 2.224 0.058 -4.112 348.778 196.272 355.609
6560.993 2.22 0.06 -4.134 348.648 196.312 356.002
6561.028 2.213 0.061 -4.156 347.793 196.748 356.11
6561.06 2.205 0.059 -4.178 347.547 197.555 356.414
6561.094 2.196 0.056 -4.198 348.322 198.476 357.022
6561.132 2.186 0.053 -4.217 349.56 199.338 357.43
6561.161 2.177 0.051 -4.236 350.555 199.961 357.191
6561.195 2.167 0.048 -4.254 352.111 200.504 356.74
6561.226 2.157 0.046 -4.273 353.077 200.99 356.232
6561.26 2.146 0.045 -4.291 353.004 201.631 354.9
6561.294 2.134 0.046 -4.31 352.168 202.537 354.022
6561.327 2.122 0.044 -4.33 351.69 203.795 353.549
6561.36 2.109 0.042 -4.351 350.995 205.064 353.436
6561.396 2.095 0.039 -4.373 349.95 206.489 353.745
6561.429 2.081 0.034 -4.396 349.398 207.496 354.255
6561.459 2.068 0.025 -4.418 349.731 207.78 355.269
6561.494 2.055 0.019 -4.441 350.09 207.61 355.587
6561.529 2.04 0.015 -4.464 349.819 207.323 356.105
6561.561 2.023 0.016 -4.486 348.873 207.149 355.953
6561.594 2.005 0.02 -4.508 348.964 207.341 355.366
6561.627 1.985 0.035 -4.528 347.429 208.203 354.906
6561.661 1.965 0.05 -4.548 346.404 209.807 353.76
6561.692 1.947 0.055 -4.568 347.007 212.019 351.462
6561.727 1.933 0.049 -4.588 349.124 213.564 351.888
6561.763 1.92 0.052 -4.609 348.643 214.537 352.428
6561.792 1.909 0.051 -4.63 349.342 214.995 353.038
6561.828 1.897 0.049 -4.65 350.236 215.63 353.655
6561.863 1.885 0.048 -4.668 351.109 216.708 353.489
6561.897 1.872 0.045 -4.686 352.473 218.106 353.135
6561.925 1.859 0.041 -4.702 353.926 219.678 353.478
6561.963 1.846 0.038 -4.718 354.538 221.59 354.242
6561.995 1.833 0.037 -4.735 353.489 223.775 354.613
6562.026 1.819 0.039 -4.753 351.521 225.958 354.332
6562.066 1.806 0.037 -4.772 350.796 228.062 353.955
6562.093 1.792 0.034 -4.791 350.564 229.853 353.755
6562.126 1.778 0.028 -4.811 350.724 231.734 353.505
6562.159 1.764 0.023 -4.831 351.271 233.879 353.074
6562.195 1.75 0.019 -4.852 352.221 236.596 352.041
6562.227 1.736 0.017 -4.873 352.262 239.517 351.662
6562.26 1.721 0.015 -4.893 352.252 242.672 351.417
6562.293 1.707 0.014 -4.911 353.105 246.532 350.436
6562.326 1.69 0.025 -4.927 352.78 251.623 348.77
6562.361 1.674 0.033 -4.942 352.996 257.012 347.669
6562.391 1.659 0.042 -4.958 353.275 260.984 346.865
6562.429 1.647 0.044 -4.975 354.673 263.313 347.395
6562.463 1.634 0.048 -4.991 354.124 265.555 347.461
6562.492 1.619 0.049 -5.005 353.08 267.927 346.819
6562.527 1.604 0.046 -5.017 353.467 270.37 346.938
6562.56 1.587 0.044 -5.025 353.64 273.21 348.257
6562.593 1.569 0.043 -5.028 353.775 276.371 349.962
6562.625 1.552 0.039 -5.027 356.021 279.791 351.692
6562.66 1.536 0.033 -5.024 358.882 283.573 351.494
6562.693 1.52 0.03 -5.022 0.016 287.31 350.909
6562.726 1.502 0.029 -5.019 0.046 290.763 350.06
6562.76 1.484 0.029 -5.017 359.112 293.743 349.54
6562.791 1.465 0.028 -5.016 358.702 296.101 348.798
6562.827 1.446 0.025 -5.015 359.03 297.896 348.954
6562.859 1.426 0.022 -5.014 359.381 299.421 349.211
6562.894 1.405 0.017 -5.012 359.695 300.643 349.448
6562.928 1.384 0.011 -5.008 0.038 301.403 349.583
6562.962 1.363 0.007 -5.003 359.669 302.362 349.255
6562.994 1.341 0.007 -4.996 357.763 303.237 348.199
6563.027 1.318 0.01 -4.988 355.065 303.843 347.333
6563.058 1.295 0.013 -4.979 352.863 304.115 346.786
6563.091 1.272 0.031 -4.966 351.06 305.146 345.294
6563.125 1.252 0.05 -4.948 349.219 308.045 344.979
6563.159 1.235 0.053 -4.93 350.777 312.378 344.426
6563.191 1.222 0.044 -4.914 353.616 318.863 343.961
6563.225 1.209 0.044 -4.901 354.242 325.393 343.336
6563.263 1.195 0.044 -4.891 354.139 329.964 345.41
6563.293 1.18 0.045 -4.882 354.457 333.133 346.861
6563.327 1.164 0.045 -4.873 354.6 335.584 348.048
6563.357 1.148 0.045 -4.864 354.896 337.322 349.962
6563.392 1.135 0.043 -4.852 355.295 339.413 351.424
6563.425 1.124 0.042 -4.837 355.416 342.772 351.143
6563.46 1.113 0.043 -4.819 354.1 346.722 349.838
6563.491 1.1 0.045 -4.801 352.534 349.635 349.115
6563.526 1.084 0.045 -4.782 351.027 351.597 348.618
6563.56 1.068 0.042 -4.762 349.882 352.942 348.863
6563.593 1.052 0.038 -4.741 349.573 353.935 348.442
6563.628 1.033 0.03 -4.718 350.363 354.39 347.145
6563.657 1.016 0.022 -4.696 350.704 355.199 346.126
6563.692 0.997 0.016 -4.673 350.8 356.333 345.023
6563.726 0.979 0.012 -4.649 350.88 357.852 344.269
6563.762 0.961 0.009 -4.626 352.173 359.8 343.839
