# Supplementary material for: Quantifying Spatiotemporal Gait Parameters with HoloLens in Healthy Adults and People with Parkinson’s Disease: Test-Retest Reliability, Concurrent Validity, and Face Validity
Source: Sensors (Basel). 2020 Jun 5;20(11):3216. doi: 10.3390/s20113216 (PMC7313704; doi:10.3390/s20113216)
Supplement: Supplementary file 1 [file sensors-20-03216-s001.zip › Data/HYA_02_SWS1_IWW_raw.csv]

IWW_x_SpineBase IWW_x_Head IWW_x_ShoulderLeft IWW_x_ElbowLeft IWW_x_WristLeft IWW_x_HandLeft IWW_x_ShoulderRight IWW_x_ElbowRight IWW_x_WristRight IWW_x_HandRight IWW_x_HipLeft IWW_x_KneeLeft IWW_x_AnkleLeft IWW_x_FootLeft IWW_x_HipRight IWW_x_KneeRight IWW_x_AnkleRight IWW_x_FootRight IWW_x_SpineShoulder IWW_y_SpineBase IWW_y_Head IWW_y_ShoulderLeft IWW_y_ElbowLeft IWW_y_WristLeft IWW_y_HandLeft…
-0.214 -0.2799936338542 -0.217 -0.174 -0.108998263778418 -0.0959976850378908 -0.204 -0.201 -0.165998263778418 -0.151995370075782 -0.188 -0.248999421259473 -0.26 -0.19 -0.174999421259473 -0.249995948816309 -0.268 -0.189001736221582 -0.250998263778418 0.82606149315056 1.56155111118181 1.32052027200805 1.08236012732292 0.870829027715914 0.806271180630676 1.31642094913446 1.08287049771685 0.883907413…
-0.214010272074862 -0.269112992823481 -0.217 -0.173969183775414 -0.106 -0.092 -0.204 -0.201 -0.162938367550828 -0.143989727925138 -0.187969183775414 -0.247969183775414 -0.26 -0.19 -0.174010272074862 -0.243061632449172 -0.268020544149724 -0.192041088299448 -0.248 0.828611340911135 1.56333471677407 1.32098948639626 1.08258277346021 0.869126374227817 0.808301166015619 1.31807797613101 1.083753112168…
-0.214989310854618 -0.279882419400797 -0.217 -0.171032067436146 -0.106 -0.092 -0.204 -0.201 -0.157064134872293 -0.143010689145382 -0.185032067436146 -0.245032067436146 -0.26 -0.19 -0.174989310854618 -0.248935865127707 -0.269978621709236 -0.195957243418472 -0.248 0.825879822715616 1.55044077604468 1.32094053445727 1.08284711393075 0.866874585034379 0.807459192665029 1.31979129399558 1.085955949422…
-0.211 -0.266004976133327 -0.219995023866674 -0.171 -0.106 -0.0959966825777824 -0.203991706444456 -0.200990047733347 -0.157 -0.140001658711109 -0.182 -0.246 -0.262 -0.19 -0.173998341288891 -0.245995023866674 -0.27 -0.195995023866674 -0.245 0.827889817541778 1.56296918723156 1.32254978436756 1.08493868961822 0.867288042720892 0.807629983412889 1.31937623472578 1.08515741241067 0.844646533293782 0.…
-0.211 -0.268948460987204 -0.216979384394882 -0.171 -0.105969076592322 -0.0939587687897632 -0.198989692197441 -0.195 -0.157 -0.141 -0.182 -0.245958768789763 -0.262 -0.19 -0.172979384394882 -0.243 -0.27 -0.193030923407678 -0.244969076592322 0.827797523264351 1.56249195705097 1.32243484323569 1.08415855547612 0.86608031352863 0.807598972082779 1.3171104123121 1.08359948460987 0.842551753757953 0.80…
-0.211 -0.264046053218503 -0.215018421287401 -0.171 -0.103027631931102 -0.0900368425748024 -0.198009210643701 -0.195 -0.157 -0.141 -0.182 -0.242036842574802 -0.262 -0.19 -0.171018421287401 -0.243 -0.27 -0.195972368068898 -0.242027631931102 0.829464341905709 1.56362931565331 1.32384673667307 1.08497235516573 0.863256526653858 0.805598789713149 1.31714963157425 1.08355046053219 0.84176736851496 0.8…
-0.210995097757027 -0.265982842149594 -0.212 -0.171004902242973 -0.105 -0.0890073533644596 -0.19799264663554 -0.19499264663554 -0.15699264663554 -0.138 -0.18199264663554 -0.237004902242973 -0.260997548878513 -0.188014706728919 -0.17 -0.239990195514054 -0.269995097757027 -0.193 -0.241995097757027 0.830181740296255 1.56366095593738 1.32386051473551 1.08478193638597 0.864258896995331 0.8029344610411…
-0.208988005604178 -0.259011994395822 -0.211964016812535 -0.172976011208357 -0.104964016812535 -0.0920119943958217 -0.195 -0.192 -0.153964016812535 -0.137988005604178 -0.179011994395822 -0.238976011208357 -0.260023988791643 -0.193976011208357 -0.169904044833427 -0.235880056041783 -0.268 -0.193 -0.239964016812535 0.830858814570864 1.5640017825288 1.3240590850998 1.08556064437126 0.863759743481507 …
-0.208010307867225 -0.259989692132775 -0.209030923601676 -0.171020615734451 -0.102030923601676 -0.0929896921327745 -0.195 -0.192 -0.151030923601676 -0.137010307867225 -0.179989692132775 -0.237020615734451 -0.261979384265549 -0.192020615734451 -0.162082462937804 -0.226103078672255 -0.268 -0.193 -0.237030923601676 0.828316800454786 1.56007143762625 1.32316938015918 1.08479804013644 0.85966318996367…
-0.203 -0.255993284219582 -0.205986568439164 -0.170997761406527 -0.102993284219582 -0.0900067157804179 -0.187993284219582 -0.185993284219582 -0.145004477186945 -0.131002238593473 -0.176997761406527 -0.234997761406527 -0.261993284219582 -0.190995522813055 -0.161991045626109 -0.212952989537075 -0.263991045626109 -0.192 -0.233993284219582 0.829037358459702 1.56000012780279 1.32194646302231 1.0832567…
-0.202941858299591 -0.252825574898772 -0.199941858299591 -0.169965114979754 -0.100011628340082 -0.0929767433198362 -0.185 -0.182965114979754 -0.146930229959509 -0.131906973279345 -0.175941858299591 -0.233883716599181 -0.259 -0.188965114979754 -0.157976743319836 -0.191779061538444 -0.259906973279345 -0.191941858299591 -0.230930229959509 0.827872209757086 1.55561569825911 1.32035802280972 1.0818036…
-0.198040762414401 -0.238122287243203 -0.195040762414401 -0.167024457448641 -0.10099184751712 -0.0910163049657604 -0.185 -0.180024457448641 -0.141048914897281 -0.124065219863042 -0.171040762414401 -0.224081524828802 -0.259 -0.186024457448641 -0.15601630496576 -0.173154897174724 -0.252065219863042 -0.187040762414401 -0.225048914897281 0.828901439892976 1.55693899414811 1.31934839705737 1.080421495…
-0.194999984812311 -0.231999981774773 -0.191999972662159 -0.160999990887386 -0.0999999939249242 -0.0899999848123105 -0.173 -0.176999990887386 -0.135999981774773 -0.118999981774773 -0.160999990887386 -0.224000006075076 -0.258999993924924 -0.186000006075076 -0.154999990887386 -0.151999924061553 -0.244999954436932 -0.185999981774773 -0.217999990887386 0.82215000479931 1.54990000586245 1.316389995808…
-0.189963728289397 -0.225951637719196 -0.183 -0.157879094297989 -0.098 -0.0850362717106032 -0.173 -0.173963728289397 -0.129927456578794 -0.112891184868191 -0.158 -0.225903275438392 -0.257 -0.188 -0.151915366008593 -0.126734007455577 -0.229794460306582 -0.179746098025778 -0.214927456578794 0.823716216749971 1.55176446910951 1.31500818641447 1.07675556166229 0.859803778848565 0.798898977793752 1.30…
-0.187029361276288 -0.222039148368383 -0.183 -0.148097870920958 -0.098 -0.0879706387237125 -0.173 -0.171029361276288 -0.124058722552575 -0.104088083828862 -0.158 -0.218078296736767 -0.257 -0.188 -0.145068509644671 -0.105215316026108 -0.213166380565629 -0.159205528934013 -0.209058722552575 0.822601157284989 1.54646304603916 1.31486146806381 1.07720549793764 0.855255509978246 0.794771301528645 1.30…
-0.179992719968735 -0.217987866614558 -0.163983013260382 -0.141983013260382 -0.0969927199687349 -0.0889975733229117 -0.164 -0.163992719968735 -0.119978159906205 -0.101975733229116 -0.150990293291647 -0.217992719968735 -0.257 -0.188 -0.141992719968735 -0.0909635998436747 -0.184939333072791 -0.119949039781145 -0.201980586583293 0.82378781599062 1.55011036400156 1.31300737918874 1.07540759758968 0.8…
-0.17683308969391 -0.212988077835279 -0.156904622682234 -0.134821167529189 -0.0939165448469549 -0.0879165448469549 -0.163964233505838 -0.161 -0.110940389176396 -0.0919284670116756 -0.146940389176396 -0.214940389176396 -0.257 -0.187964233505838 -0.138701945881982 -0.0757854010350269 -0.159403891763964 -0.0984277360934051 -0.194 0.822639276875923 1.55009630867838 1.31190067147479 1.07439603644891 0…
-0.163106913188587 -0.212007636656328 -0.149061093250621 -0.120114549844915 -0.0870534565942936 -0.0810534565942936 -0.161022909968983 -0.161 -0.106038183281638 -0.086045819937966 -0.142038183281638 -0.210038183281638 -0.257 -0.185022909968983 -0.114190916408192 -0.0581374598138979 -0.110381832816383 -0.0513665595037277 -0.194 0.802020598882571 1.53663485129138 1.30948878617457 1.07242534967922 0…
-0.163 -0.196010442570395 -0.129013053212994 -0.110006526606497 -0.0820032633032485 -0.0750039159638982 -0.140013705873644 -0.154004568624548 -0.103001957981949 -0.0820026106425988 -0.129008484588446 -0.206002610642599 -0.253002610642599 -0.18400065266065 -0.112001305321299 -0.048006526606497 -0.0720248011046886 0.0509334286137306 -0.174013053212994 0.802929301653105 1.54104704997386 1.3070615729…
-0.144875313086666 -0.169897983434545 -0.121829972390909 -0.101920653782424 -0.07380730204303 -0.06180730204303 -0.13561460408606 -0.141897983434545 -0.087 -0.0729886648260606 -0.111886648260606 -0.193954659304242 -0.252 -0.185034005521818 -0.108909318608485 -0.0328413075648483 -0.0254219061290901 0.062748121480001 -0.160863977912727 0.822521987675285 1.54932916704581 1.30762055359469 1.071451800…
-0.134117166969198 -0.161095863883889 -0.107159773139815 -0.0950745607985803 -0.0571810762251236 -0.0451810762251236 -0.102362152450247 -0.133095863883889 -0.087 -0.0720106515426543 -0.102106515426543 -0.190042606170617 -0.252 -0.187968045372037 -0.101085212341235 -0.0191491215971606 0.0244567713246292 0.127296998184814 -0.149127818511852 0.808888482504601 1.5389035454447 1.30421706736844 1.06815…
-0.121982160813152 -0.138989296487891 -0.0999714573010431 -0.0819732412197279 -0.0399696733823583 -0.0279678894636735 -0.100987512569206 -0.121980376894467 -0.0819892964878912 -0.0649857286505215 -0.0889732412197279 -0.185994648243946 -0.249994648243946 -0.185001783918685 -0.0879803768944671 -0.00797145730104309 0.0720303266176417 0.183046381885805 -0.132976809057098 0.817110822874138 1.550309976…
-0.111790212762066 -0.132735005594189 -0.0838122956292169 -0.0667570884613395 -0.0227570884613395 -0.00981229562921686 -0.0938343784963678 -0.110823337062792 -0.0758454199299433 -0.0568454199299433 -0.0738564613635188 -0.182834378496368 -0.246955834265698 -0.186 -0.0768454199299433 0.00816562150363218 0.0893974916087172 0.209353325874415 -0.119790212762066 0.806456627549014 1.53362604546688 1.301…
-0.0931441156840273 -0.109182040864034 -0.0671289456120244 -0.0451668707920315 -0.00116687079203155 0.00687105438797562 -0.0791137755400215 -0.0951213605760229 -0.0621061905040201 -0.0431061905040201 -0.0610986054680186 -0.168113775540022 -0.243030340144006 -0.186 -0.0631061905040201 0.0228862244599785 0.124726938703948 0.240757278847954 -0.101144115684027 0.81326735985015 1.54394028127162 1.3041…
-0.0789967467969163 -0.0999962820536186 -0.0669944230804279 -0.0319973664546465 0.0160032532030837 0.0330029433742186 -0.0779931837649675 -0.0789965918824837 -0.0469975213690791 -0.0309970566257814 -0.0469961271391861 -0.151996901711349 -0.24299938034227 -0.186 -0.0359979861123767 0.0370018589731907 0.163000309828865 0.281000464743298 -0.0879969017113488 0.807670495726184 1.53492103327927 1.30363…
-0.0576818949048154 -0.0758164778297012 -0.0307797733956414 -0.0147308341502284 0.0372814006611248 0.0522936354724781 -0.033853182263761 -0.0566818949048154 -0.0306941297161687 -0.0117430689615817 -0.0217675385842882 -0.131792008206995 -0.23896329556594 -0.18596329556594 -0.0226207208480492 0.0491957569816521 0.16503670443406 0.284073408868119 -0.067755303772935 0.810798059309243 1.54147107763365…
-0.0322558621670444 -0.0611476127886795 -0.0131771353464154 0.00678350124327011 0.0597736603906915 0.0757638195381128 -0.0221180902309436 -0.0312558621670444 -0.00624602131446578 0.00879334209584874 -0.00318697619899399 -0.115167294493837 -0.236029522557736 -0.183029522557736 0.00769493357006243 0.0648425463587419 0.167970477442264 0.289940954884528 -0.0481968170515726 0.805047864213162 1.5319656…
-0.0129310164057623 -0.0389286376611334 0.00405471112646437 0.0240761198281243 0.0820666048496088 0.0940451961479488 0.0070499536372066 -0.0119429101289067 0.00807136233886657 0.0270594686157221 0.0190642261049799 -0.0999429101289067 -0.227988106276856 -0.183 0.022061847360351 0.0810285449355466 0.168016651212402 0.283014272467773 -0.0319286376611334 0.804499775428326 1.53342292464379 1.293961317…
NaN NaN 0.0272661054618067 0.0561935312449504 0.110157244136522 0.113290296867426 0.0282298183533785 0.0122902968674255 0.0383265839758537 0.0523386796786631 NaN -0.075879042971906 -0.222975808594381 -0.182951617188762 0.0483386796786631 0.0931572441365222 0.175096765622475 0.289048382811238 NaN NaN NaN 1.29039257421686 1.04929829863051 0.827988259197177 0.779404672576698 1.29222491980482 1.05900…
0.0398208851622642 0.0108507376352202 0.0488358113987422 0.0718805901081761 0.122902979462893 0.136820885162264 0.0468582007534592 0.0358208851622642 0.0647984958075472 0.0797910326893082 0.0747835695710692 -0.0660746311823899 -0.221014926236478 -0.179029852472956 0.0757910326893082 0.105902979462893 0.182940295054088 0.292970147527044 0.0128880532264151 0.801932456466176 1.53180372346096 1.29627…
0.0609943515118546 0.0229967722924883 0.0739932756093507 0.0889954274143585 0.145993813560603 0.158994082536229 0.0629956963899844 0.0569943515118546 0.0929924686824728 0.106992737658099 0.0909956963899844 -0.0480048415612675 -0.21100268975626 -0.16900268975626 0.0939951584387325 0.111998386146244 0.183 0.295999193073122 0.0359938135606026 0.808208340420388 1.5416773801774 1.299519139278 1.059909…
0.0922150291300739 0.051169759839532 0.0982376637753448 0.117294250388522 0.172328202356429 0.187328202356429 0.0902150291300739 0.0892489810979803 0.120215029130074 0.134316885033793 0.12024898109798 -0.0192191047381527 -0.196671797643571 -0.158864192128374 0.128147125194261 0.121113173226355 0.188022634645271 0.300033951967906 0.0562829330658867 0.815152471620948 1.54735322307745 1.302879044763…
0.110816164974737 0.0658548670853184 0.118796813919446 0.142748436281219 0.200719409698282 0.215719409698282 0.108816164974737 0.1107871383918 0.138816164974737 0.161729085225928 0.1417871383918 0.0483323885924646 -0.168280590301718 -0.147116106331745 0.140874218140609 0.130903244723546 0.189980648944709 0.302970973417064 0.080758111808864 0.820556591087397 1.55368739933613 1.30625661942962 1.067…
0.137044029923131 0.0860366916026092 0.139031799388928 0.155053814350493 0.229073383205218 0.245073383205218 0.136046476029972 0.140046476029972 0.177073383205218 0.193088059846262 0.165048922136812 0.083132089769393 -0.139907047940057 -0.118948631756347 0.168051368243653 0.141022014961565 0.190007338320522 0.303 0.102053814350493 0.822543302244235 1.55679545481825 1.30873476990834 1.070385919578…
0.155322761217377 0.101372416789281 0.152198622287617 0.177211036180593 0.259310347324401 0.275434486254161 0.155235863966545 0.159297933431425 0.207285519538449 0.229446900147137 0.185198622287617 0.137496555719041 -0.101515858173935 -0.09602619101681 0.189384830682257 0.150086897250832 0.193 0.303037241678928 0.124186208394641 0.823949586686285 1.55898809629505 1.31069117250368 1.07281824842267…
0.180767082681711 0.130731249248128 0.167856666265668 0.193847707907272 0.283776041040107 0.309686457456149 0.173829791190481 0.182784999398502 0.229793957756898 0.264677499097754 0.200856666265668 0.176641665664171 -0.0633493759774337 NaN 0.219722290889732 0.15693729149123 0.193 0.305973124924813 0.138865624624064 0.8286469998797 1.55647302298108 1.31157193747744 1.07425683121316 0.8518817478096…
0.193011639676113 0.146013157894737 0.185005060728745 0.216005566801619 0.320006072874494 0.327016700404858 0.198005566801619 0.207010627530364 0.26501012145749 0.288019736842105 0.220009615384615 0.224012651821862 -0.00598178137651822 0.00302985829959514 0.230011639676113 0.179006072874494 0.194001518218623 0.303 0.156010627530364 0.828631143724696 1.5583986082996 1.31199020242915 1.074622145748…
0.216185250917185 0.172051458588107 0.195195542634807 0.227298459811021 0.33221612607005 0.360154375764321 0.209277876375778 0.228267584658157 0.285247001222914 0.327257292940535 0.2391440840467 0.249339626681507 0.0305660444691779 0.062741003668742 0.253195542634807 0.191566044469178 0.197 0.303030875152864 0.177164667481943 0.830837923908836 1.55563857619344 1.31233915891495 1.07875708282379 0.…
0.23378628820552 0.176940635612644 0.213774415328049 0.255655686553338 0.352750669573107 0.374821906837933 0.23567943230828 0.253691305185751 0.308715050940694 0.351703178063222 0.252833779715405 0.281608195043454 0.0843469917390893 0.133145152822081 0.271774415328049 0.245346991739089 0.197 0.305964381367587 0.192810033960462 0.825890076760004 1.55455317889399 1.30750865201471 1.06897872877471 0…
0.259005031507543 0.180013081919611 0.226004025206034 0.259002264178394 0.369004779932166 0.401002767329149 0.249006037809051 0.281003773630657 0.338007547261314 0.384006289384428 0.281005031507543 0.339007295685937 0.149017107125645 0.217018113427154 0.296004779932166 0.256003018904526 0.204002767329148 0.299 0.212003773630657 0.838130435225403 1.56110826664565 1.31024074969462 1.07204162014543 …
0.279030891966453 0.232113270543661 0.242 0.268133865187963 0.388082378577208 0.412185351798717 0.273226541087321 0.296267730375925 0.368144162510114 0.409236838409472 0.301030891966453 0.368391298241737 0.217813488449927 0.289700217906266 0.315092675899359 0.268041189288604 0.215257433053774 0.299288325020227 0.227113270543661 0.839851865115501 1.5542487295288 1.31321886729456 1.07855733288935 0…
0.281976912040724 0.24291534414932 0.242 0.280899952176469 0.395938432108596 0.429861472244342 0.29483068829864 0.321799904352938 0.381892256190043 0.431822992312214 0.303976912040724 0.405707552515832 0.295392017072388 0.356476672923068 0.323930736122171 0.271969216054298 0.239807600339363 0.326784512380087 0.23791534414932 0.839076079829276 1.55698852819787 1.31311084655851 1.08593220314194 0.8…
0.300036217450226 0.257036217450226 0.2910131699819 0.295051033679864 0.411023047468326 NaN 0.299054326175339 0.330046094936651 0.401034571202488 0.453036217450226 0.319036217450226 0.431037863697964 0.370128407323529 0.438210719710406 0.337039509945701 0.304019754972851 NaN 0.381008231238688 0.261036217450226 0.840900987748643 1.56072313514693 1.31688 1.08454129134947 0.865958970140158 NaN 1.319…
0.322248640781798 0.279094720297828 0.299118400372285 0.326082880260599 0.425130240409513 NaN 0.332165760521199 0.358165760521199 0.422201280632884 0.47523680074457 0.341201280632884 0.454414401302997 0.448816962568765 0.566674882122023 0.36123680074457 0.316047360148914 NaN 0.386532801675281 0.28315392048397 0.841482121543785 1.55659990092546 1.31687822399442 1.07922542709129 0.859250700739318 N…
0.342787281300468 0.28691896430494 0.308898705381175 0.332929093766823 0.435888575919293 NaN 0.345858187533645 0.371858187533645 0.438827799147998 0.494797410762351 0.357827799147998 0.488645468834113 0.516301067130109 0.622422620672699 0.38079741076235 0.31995948215247 NaN 0.430544174215289 0.295868316995528 0.840005295487443 1.55989586371346 1.31673151941928 1.0763695780287 0.857656511022868 Na…
0.360045872699772 0.315033905908527 0.329041883769357 0.34603988930415 0.441029916978112 0.472013961256452 0.368051856095395 0.391053850560602 0.460025928047697 0.507017950186867 0.381043878234565 0.49301595572166 0.569091745399545 0.691083767538715 0.403043878234565 NaN 0.22801595572166 0.361019944652075 0.318043878234565 0.835801024906566 1.557970458727 1.31314166313543 1.07429663708311 0.85919…
0.383215494718775 0.332191550861133 0.350227466647596 0.366275354362879 0.456167607003492 0.479107747359387 0.394179578932313 0.418119719288208 0.473311270149342 0.516191550861133 0.403227466647596 0.501311270149342 0.615035915786463 0.733155635074671 0.425191550861133 0.351227466647596 0.236131691217029 0.371131691217029 0.340215494718775 0.831271450389197 1.55819353515844 1.30890858400515 1.067…
0.400828467260688 0.347847526453945 0.36881893766406 0.388780819277546 0.469866585647202 0.487914233630344 0.408857056050574 0.427904704033716 0.498752230487661 0.531847526453945 0.42181893766406 0.526752230487661 0.617971411210115 0.74587611524383 0.440847526453945 0.36981893766406 0.246895174437087 0.381895174437087 0.357828467260688 0.828120685301144 1.55766514598218 1.3038888868307 1.06246945…
0.420007455042457 0.364011555315809 0.389007455042457 0.412005964033966 0.48100521852972 0.497004100273352 0.43200782779458 0.451007082290335 0.505005591281843 0.540002236512737 0.434008946050949 0.541002236512737 0.642999254495754 0.771001118256369 0.471004845777597 0.408001118256369 0.267000745504246 0.402000745504246 0.382005964033966 0.820390134190764 1.5468191389426 1.29949007455042 1.058120…
0.440224585108594 0.395224585108594 0.409214376694567 0.428326669248864 0.495132709382351 0.508122500968324 0.453428753389134 0.470224585108594 0.52010208414027 0.546112292554297 0.458193959866513 0.54710208414027 0.641081667312216 0.774071458898189 0.484234793522621 NaN 0.269040833656108 0.404040833656108 0.39820416828054 0.82069344538629 1.54451908548848 1.29967233944373 1.05867356869916 0.8398…
0.461746876333243 0.416746876333243 0.429758381954459 0.459631820121081 0.507850426924189 0.519861932545405 0.494516763908919 0.491746876333243 0.529884943787838 0.556873438166622 0.476781393196892 0.556884943787838 0.64890795503027 0.780919460651486 0.506735370712027 NaN 0.272953977515135 0.407953977515135 0.417769887575675 0.815273741141538 1.54538975999712 1.2979799047247 1.05805724854137 0.83…
0.484006832384897 0.437005192612522 0.459005465907918 0.473006832384897 0.523005739203314 0.538003552840147 0.500006285794105 0.510007105680293 0.540003826135542 0.559003279544751 0.496008745452668 NaN 0.634015851132961 0.750015577837565 0.535004099430938 NaN 0.289001366476979 0.421001366476979 0.440007105680293 0.816841158772479 1.54752167530078 1.29977027056244 1.05913054385784 0.83714016671019…
0.509241762465333 0.456181321849 0.479278026835133 0.498229674342066 0.544205498095533 0.551265938711866 0.523302203081666 0.5362175862188 0.554169233725733 0.5711087931094 0.528193409972266 NaN 0.691951647506934 0.8069637356302 0.550326379328199 NaN 0.294157145602466 0.426157145602466 0.466205498095533 0.821127748086903 1.55370923180401 1.30081693506059 1.06118007797264 0.837789528163082 0.77514…
0.528852604908501 0.470889453681376 0.501830495644776 0.516859974663076 0.560874714172226 0.572837865399351 0.547815756135626 0.553867344417651 0.567896823435951 0.579933672208825 0.543882083926801 NaN 0.6880294790183 0.804022109263725 0.576801016626476 NaN 0.306904193190526 0.438904193190526 0.482874714172226 0.825000889469429 1.55851388820258 1.30543528845595 1.06605337231976 0.84099590090254 0…
0.554031671561363 0.504020003091387 0.524036672334209 0.542026670788516 0.582043340031338 0.592043340031338 0.57401500231854 0.576023336939951 0.59003000463708 0.600036672334209 0.569028337712798 NaN 0.688 0.804011668469976 0.598043340031338 NaN NaN 0.450025003864234 0.512023336939951 0.827849284768252 1.56210711776669 1.30777203519332 1.06907043494601 0.84162945146068 0.783836384320001 1.3043949…
0.5732311078213 0.51627732938556 0.546150220083845 0.558265773994495 0.608265773994495 0.618358217123015 0.58320799703917 0.59020799703917 0.60830044016769 0.62227732938556 NaN NaN 0.688034666173195 0.811 0.62420799703917 NaN NaN NaN 0.52618488625704 0.833414159940783 1.56637889765112 1.31502356382432 1.07536055942264 0.847303404253635 0.787678950841347 1.31340136830001 1.07597067497655 0.8440215…
0.592811538356404 0.539773846027685 0.558877499931663 0.580783269109865 0.630783269109865 0.648707884452426 0.600830384520764 0.607830384520764 0.633754999863325 0.645773846027685 NaN NaN 0.690971730753461 0.811 0.641830384520764 NaN NaN NaN 0.541849230685123 0.833766607690415 1.56713274422672 1.31871447498018 1.07879692498155 0.848439069224671 0.789284546145225 1.3169062653658 1.07941683075073 0…
0.614039880986613 0.556008308538878 0.587034895863286 0.604054836356592 0.662053174648817 0.682053174648817 0.62303323415551 0.631034895863286 0.659043204402164 0.675053174648817 NaN NaN 0.690995014876673 0.810983382922245 0.659039880986612 0.634028249032184 NaN NaN 0.56603323415551 0.831237537191684 1.57181727479925 1.32103725818217 1.08075028249032 0.852489285465657 0.792653871779117 1.31872079…
0.638134029436902 0.561350538527282 0.608164959306956 0.637195889177011 0.694340228570597 0.714360848483967 0.643257748917119 0.652206199133695 0.685350538527282 0.707298988743858 0.653164959306956 0.654 0.68797938008663 0.801 0.683103099566848 0.651206199133695 NaN NaN 0.586164959306956 0.823758144865781 1.57018402088311 1.31940701142853 1.08093814552377 0.852084331497776 0.795010723670921 1.319…
0.65090116956844 0.594741520409765 0.623878362545772 0.655855555523104 0.726749122750654 0.748733918068876 0.667809941477769 0.671847953182215 0.718741520409765 0.735779532114211 0.668878362545772 0.654 0.686015204681779 0.801 0.692923976591107 0.670847953182215 NaN NaN 0.601878362545772 0.824533994150698 1.57056703508705 1.32102745613753 1.08266661988004 0.854402058475501 0.79793734502415 1.3181…
0.67800976393224 0.60501247613564 0.64600922149156 0.686011933694961 0.756017358101761 0.779015730779721 0.668027122034001 0.6940108488136 0.74901193369496 0.770014103457681 0.6970108488136 0.66300705172884 0.68600162732204 0.801 0.71800867905088 0.71000650928816 NaN 0.56000759416952 0.62101193369496 0.82883988066305 1.5760600759417 1.32394054244068 1.08775069432407 0.856004258159338 0.8021518226…
0.696124176305026 0.628186264457539 0.663227656559215 0.708227656559215 0.788206960508377 0.808320788787985 0.718031044076257 0.714248352610052 0.771258700635471 0.796310440762566 0.717113828279607 0.676227656559215 0.689020696050838 0.801020696050838 0.734103480254189 0.722289744711728 NaN 0.575790208397462 0.643134524330445 0.828632831551519 1.57621396983432 1.32493089373763 1.08902223898094 0.…
0.707875506409061 0.645813259613591 0.684771761749945 0.729771761749945 0.807792510681768 0.838678391556741 0.720968876602265 0.737751012818122 0.79574063835221 0.825688766022652 0.727885880874973 0.697771761749945 0.690979251068177 0.802979251068177 0.743896255340884 0.749709514954476 NaN NaN 0.655865131943149 0.82984713566227 1.57753599447102 1.32406912953 1.08828778084943 0.868115286051921 0.8…
0.734002818318464 0.670010803554112 0.70300939439488 0.75000704579616 0.837008924675136 0.864011273273856 0.732011273273856 0.75200939439488 0.817010333834368 0.852008924675136 0.750004227477696 0.701 0.694 0.803000469719744 0.775001409159232 0.778028652904383 0.681017379630528 NaN 0.678007985235648 0.832310084549554 1.57836057775529 1.32545999060561 1.08978090655911 0.874631066263819 0.809221413…
0.740041279414419 0.693196077218489 0.723175437511279 0.765175437511279 0.856257996340117 0.888237356632907 0.756165117657675 0.772175437511279 0.839165117657675 0.87115479780407 0.759061919121628 0.701041279414419 0.694051599268023 0.804 0.778010319853605 0.839196077218489 0.718650150777094 0.798526312533838 0.695175437511279 0.83247771937421 1.57959546952241 1.32545496378773 1.09171846227996 0.…
0.743967790826944 0.711847006427984 0.739863111014512 0.781863111014512 0.8807986926684 0.910814797254928 0.771871163307776 0.788863111014512 0.854871163307776 0.88587921560104 0.764951686240416 0.704967790826944 0.69895973853368 0.804 0.778991947706736 0.857847006427984 0.780492705524367 0.848589333043535 0.711863111014512 0.831309582228984 1.58011573228457 1.32687832417477 1.09252339711952 0.87…
0.761496689089827 0.735491944687307 0.770992526704786 0.817492970630266 0.913494022173642 0.938993931233411 0.790995850415168 0.804990278113664 0.885991659066405 0.90598784764208 0.794994666167631 0.724996689089827 0.702999088573156 0.801497229343376 0.794497102027052 0.902986463326034 0.85597797688807 0.922480405335121 0.72899422224215 0.836760308740293 1.57404986731054 1.31544546162829 1.082045…
0.779433364273875 0.749417495541394 0.788929264152852 0.833934835350307 0.92952600971337 0.956431893197442 0.798960062292992 0.833148921541394 0.929543815076413 0.928217654560499 0.81089752668789 0.733423223292986 0.70549148664968 0.806464318968152 0.813990641789796 0.921404882070051 0.925247698197411 1.00383114198084 0.751372143191068 0.832600380902168 1.57444044294401 1.31697132975242 1.0819134…
0.794352259787586 0.747509174251145 0.809792484706244 0.847859393149573 0.945841559744607 0.973831880146207 0.823410337377986 0.839365334367871 0.932468586667495 0.946799961466447 0.820903204016 0.741420016976386 0.706489471656129 0.806005264171936 0.832312864347623 0.937341731443715 0.986892226189959 1.09262221787934 0.772295030942658 0.828882851698212 1.55373097708018 1.31247478754674 1.0815023…
0.810021914820908 0.780985558630303 0.826514259087668 0.860019179206418 0.954516944860509 0.985506042275869 0.840011022204597 0.852512034710089 0.939005501133969 0.951513166835538 0.845509378842237 0.753513126962219 0.7095 0.812492414045069 0.841525722750868 0.953505511102299 1.04903637327517 1.1724949574092 0.787513146898879 0.828798728672626 1.56994162171044 1.31171532872951 1.08170327621263 0.…
0.838850138676868 0.794283872311328 0.851373685761693 0.883404573921873 0.972422961387567 0.997009228510149 0.857606178447032 0.872421507083417 0.941689103830671 0.967450360798088 0.870347013503246 0.773827318744119 0.713942439581373 0.810509375520866 0.870350502252906 0.969490113892381 1.10322433502531 1.21322397144928 0.809891709651349 0.82450801741077 1.56867189800651 1.31007814555634 1.074188…
0.868753154637985 0.83616389176039 0.882246366196489 0.911764659507897 0.993327472688123 1.01634338491692 0.855863177839161 0.894324210133739 0.968776296044172 0.989317599095404 0.899262146758926 0.786894120824986 0.717471833095872 0.810498677792333 0.899756108122844 0.998266113381928 1.14465349150222 1.24771467340525 0.84223353911891 0.82309390573395 1.53978575362593 1.30393113223772 1.062830149…
0.891493639654115 0.863485821629343 0.900494006997722 0.92999480528499 1.00849505018073 1.02799693246696 0.912485330253787 0.917490139593332 0.979996441091402 1.00249787440211 0.919994335109452 0.817488729066719 0.718499386176575 0.8105 0.923492759734935 1.02198983268162 1.1450023948618 1.24700274258947 0.859494886916902 0.811096843925252 1.56106224964108 1.30404941135574 1.0633190262321 0.848084…
0.921355915917014 0.882582547360178 0.927383457933372 0.94855189703212 1.02199376370438 1.04299980327776 0.932137552703998 0.939493724359928 0.997478458212572 1.02090496037635 0.952779408130215 0.831542690130368 0.723950975212887 0.8095 0.953880388966122 1.03999986229443 1.14163470013122 1.25349077342602 0.885904901359678 0.817049334100126 1.55764302650233 1.30171657335182 1.06184277395868 0.8446…
0.948254529443708 0.906777162776068 0.952269249961515 0.989134555078656 1.05322085618928 1.07123667995323 0.962708893786838 0.96774183278727 1.01731893334112 1.03685279109162 0.972819669460271 0.857259313285593 0.73093780446003 0.810987303343562 0.984717727216614 1.06229409165132 1.14992289944615 1.25894902887817 0.915727663892536 0.814139230245341 1.56212621259976 1.30204679268255 1.050016162925…
0.969534056102403 0.924523052621654 0.983530097353234 1.00203407310176 1.07152679742897 1.08202306962101 0.978018588041761 0.984025014996885 1.03201365162985 1.04452004458627 0.995527843089129 0.876547707732251 0.735513308742914 0.814502468205956 1.00303796385351 1.08452073036014 1.15550389075175 1.25500462752368 0.936526960372762 0.814044019274359 1.56115593782476 1.29767212911288 1.050201202633…
1.00625147255042 0.954787483364104 1.0089473494288 1.03037873785469 1.0934082008777 1.10191161093097 1.00731544661489 1.01281230887748 1.04840042563066 1.06144762174466 1.03270304898004 0.913381875592106 0.742037921094726 0.818471764433362 1.04077725320431 1.1117430144787 1.16343111611004 1.25647762939937 0.968270705413634 0.818650033605927 1.56384578849059 1.30034977960327 1.05319820076082 0.827…
1.02479067649618 0.969390877906069 1.03181360724713 1.0513307261929 1.11283977268511 1.1213390502628 1.04667147291665 1.03184928998328 1.06090005020645 1.07687473299895 1.03778320065675 0.949697512546458 0.750431398408755 0.819988786240867 1.06728599696453 1.12191946222731 1.16846045353596 1.25451495167884 0.988835186534915 0.808611459918233 1.54926411891758 1.29860350969287 1.05151244834163 0.82…
1.06049646920524 1.01099325821934 1.06299660476044 1.09749451816599 1.13849826501296 1.15599518898504 1.08150028382981 1.06849624559889 1.08649803444968 1.09699854943998 1.09199371874867 1.00949364341694 0.796493129023858 0.832998583627385 1.09799867108133 1.13749871918258 1.17449903779701 1.25800023692298 1.02499456567003 0.824603997997203 1.57331836790234 1.30944764384329 1.05871405377341 0.832…
1.08601235137599 1.03343664669973 1.09237471553254 1.11604880639284 1.17420491648792 1.1785026699789 1.11124052306635 1.0998597692177 1.1222298685672 1.12046406905421 1.1110571903205 1.06146576593104 0.827504815886744 0.863708359865186 1.1289014891523 1.14896569089099 1.1809454796584 1.26351429758013 1.0430780502878 0.825180586526513 1.57677752133954 1.31203119746015 1.06044165097186 0.8383753348…
1.10529401589237 1.05377923299597 1.10486644621541 1.13529867338514 1.19577221258751 1.20571611765847 1.11744080007578 1.112367998713 1.13238322098776 1.14127960403571 1.13227221258751 1.11790887951449 0.860156546694501 0.875859865185308 1.1443360700045 1.16038433410699 1.18248248314816 1.26695912734571 1.06327768049838 0.829494680353768 1.57801018568282 1.3129926514978 1.06481950657111 0.8400326…
1.13351880140273 1.07651894205737 1.12051079086633 1.15251050955706 1.22102297189763 1.23102851617611 1.13452408075332 1.12852297189763 1.15651645941808 1.16952267420699 1.15501978598517 1.15204592741388 0.897536369676507 0.966023131759548 1.17251948829453 1.17400566855175 1.18400014065463 1.2685 1.08752059715023 0.834328353839432 1.57966591449245 1.31362671467051 1.06854632740708 0.8417214998248…
1.15050864418274 1.0910537989303 1.13497839331843 1.16843955460242 1.24493866840678 1.26382713899686 1.16677068147965 1.1543790528738 1.17449285410386 1.19835151692744 1.17300820108492 1.19979827375705 0.944843484835658 1.01480193120169 1.19099058228372 1.18251224529634 1.18401761880121 1.26848238119879 1.10994498443834 0.836308573724459 1.57830017724895 1.31714024531811 1.06830572716642 0.841055…
1.17281269359633 1.10339631913399 1.1612792803837 1.18982101914766 1.27375852200904 1.290775284119 1.19377509910682 1.17582109315253 1.21614980881008 1.22676266628348 1.19184207354182 1.22429663453267 0.991609217121681 1.01847284020075 1.21678342465815 1.19638362729359 1.18548756717666 1.26701243282334 1.13479189821922 0.834232515479827 1.55830333672719 1.31296561818861 1.07046163531388 0.8508470…
1.20399379138852 1.1449905208254 1.17349856043809 1.21049620011744 1.29899580392076 1.31799561187345 1.20849806901065 1.19849643898723 1.23549752917494 1.25499558766931 1.22999175465214 1.2629954771649 1.07448521928479 1.13248129679575 1.24199551664269 1.22349805373699 1.18749966431366 1.26550003630621 1.15099731450928 0.841767962757837 1.58143757560138 1.31637414527514 1.07512877855743 0.8573636…
1.22386813574437 1.16443447649091 1.19925397808919 1.23134116722498 1.32581734049441 1.34634439073754 1.22842835636078 1.233215259652 1.2781851493438 1.29325438670792 1.24444630813245 1.322884618328 1.13930334774899 1.19894239454343 1.26133206875353 1.23226283138941 1.19195516143268 1.25565699856612 1.17924504306523 0.845487737823712 1.58269388935064 1.32005726027138 1.07890585827106 0.8651174254…
1.23390499085905 1.17836513317167 1.20742028462524 1.2418984636223 1.33887123502893 1.3618501865389 1.24038506201536 1.25033446739322 1.29731917362703 1.31578661568933 1.25490000864813 1.34033523990614 1.19547563581162 1.2653648292789 1.26942182965107 1.24092071000474 1.19496778919571 1.26539572070404 1.18890533799247 0.847792242151056 1.58224483005572 1.32072830525726 1.08024409531725 0.86644835…
1.24951566983425 1.198518580737 1.22102050881588 1.25201721229735 1.36001211623853 1.37399562968788 1.26201995115565 1.26652577494016 1.32502705834708 1.34653035486562 1.27101357168991 1.374018580737 1.25457025915591 1.31906233722707 1.28601442795419 1.24799768630535 1.20599665799661 1.26499768630535 1.20102299257599 0.848988082916967 1.58183314538698 1.32100801530573 1.08185019285648 0.863512598…
1.2703558931593 1.21989301706403 1.24487870792415 1.27536706475228 1.37886098930587 1.3975690942146 1.28829693378956 1.29827364744581 1.36961813322269 1.37887337598813 1.29037506265631 1.39599105893817 1.33260166583573 1.39222032808561 1.30733284260501 1.2676409118455 1.23153318539915 1.32922164923198 1.22632896154772 0.847668264803913 1.5804132280135 1.31944434110878 1.07725019294965 0.856382240…
1.29132227512367 1.22347236389101 1.27177207747647 1.29731531266397 1.40279674063339 NaN 1.31080929004519 1.32576736185771 1.40123457446329 1.42014883019942 1.3108268455202 1.43268865676818 1.40488826550369 1.48818544180376 1.32980929004519 1.29278600239587 1.17495865270142 1.30702480837915 1.25029659541117 0.832733769838951 1.55414678748182 1.30185145470893 1.06785531456213 0.8426670244408 NaN 1…
1.31001077498147 1.26650991632617 1.28902381084619 1.31099686954628 1.412 NaN 1.32352286362247 1.33952268970838 1.42102697082271 1.44352662299452 1.33201172220518 1.43899756520266 1.46255292768365 1.57105071493084 1.35101199238014 1.25750323762976 1.1800093541459 1.29597193756229 1.26701831233319 0.838513348277516 1.57781040676958 1.31048605401079 1.06068708172148 0.841335916497037 NaN 1.30464501…
1.32548359974552 1.28101203567474 1.31045704484816 1.32996827226503 1.43444406865749 1.46119886047221 1.34489808621601 1.36437012054476 1.45030484281723 1.48261297744021 1.34454981798898 1.47729734596148 1.5329965444336 1.64982854466422 1.36792148156569 1.2659913296148 1.18403509302451 1.28415206977287 1.28395798536409 0.838951717720506 1.5769993483149 1.31147146111588 1.06879447887348 0.84949681…
1.35027541144496 1.30330265798029 1.33180614341276 1.3557101074844 1.45488404299376 1.47783572757449 1.36383184553524 1.38729473761267 1.47032295465781 1.49885697375468 1.36977212431588 1.47899188132899 1.58107092126405 1.70005545612846 1.38980440069652 1.33045915887529 1.18697101074844 1.2968743799099 1.30531077665129 0.835261219767502 1.57400363212202 1.31008029531728 1.07485097147554 0.8474980…
1.3734803516545 1.32198594741328 1.35996791312903 1.38495635455814 1.47348735487037 1.49698057285992 1.39845966777232 1.41197784790449 1.49547600777073 1.52946444919984 1.39497748085115 1.49297114125153 1.62697622410906 1.75496694808277 1.40648263419909 1.24100530893003 1.18700176964334 1.4234929311608 1.33397166388696 0.835298409727728 1.57298051124973 1.30680355383973 1.05748338753317 0.8421299…
1.4056646557277 1.35421540560585 1.38933586352065 1.41482597535824 1.51764884168451 1.52527555274662 1.42537590707008 1.44027093593194 1.5159213856005 1.54792089470071 1.42571507833932 1.54297471684142 1.64679565633796 1.77179978225286 1.4397056810767 1.25314301600507 1.191 1.34848239441178 1.36029581997122 0.829957325590264 1.56979588915151 1.30269293693015 1.05631766841728 0.836719676135305 0.7…
1.41837869863403 1.36787927012007 1.40731761933652 1.43627754274649 1.52542234713092 1.54183669321906 1.4423259061223 1.46425239664611 1.53924989633514 1.56185741018353 1.43887676980909 1.55387284078303 1.659881198945 1.78288227054089 1.45881819082255 1.266883984999 1.21759536941273 1.33860144163056 1.38079025866819 0.82412282651464 1.55032091950177 1.29873908496518 1.05225662600585 0.83179879749…
1.45946967989094 1.3949690623017 1.42798876134257 1.45748922497332 1.5454851301535 1.56048493726656 1.45600869219883 1.48149590693542 1.54750440449207 1.56800842145502 1.48095959855513 1.57694847317252 1.67049915235063 1.79699474785856 1.49198605741498 1.36347485593075 1.23297493203238 1.34947508599088 1.39899525041774 0.823600932496616 1.57020504331286 1.29707437484196 1.04892870213599 0.8308644…
1.48054943686078 1.4179485729421 1.46473091967867 1.48783974631038 1.56836157794455 1.58139747742334 1.50089594564556 1.51469521912336 1.56591028445695 1.58736934173411 1.49713901978818 1.60155208536301 1.67783875073068 1.80578281089136 1.52292269364358 1.38109814337317 1.23404983470775 1.33813696232095 1.43422839805664 0.819768918988747 1.56779237799118 1.29567825925528 1.04293771085431 0.824422…
1.51661095798109 1.43630332340901 1.49022810170307 1.5162096674361 1.5887905383836 1.5973397446473 1.5099223990647 1.53132651423047 1.57738003165724 1.59987289587339 1.53459802449187 1.62083617580325 1.6796700653893 1.78672611050924 1.55712076992191 1.4111745842763 1.24638032858485 1.34444841450694 1.45428147066603 0.829993474137954 1.56846124845322 1.29421170930664 1.04405229925391 0.82746067600…
1.53750056856832 1.47249677176974 1.52149908113045 1.54699852590893 1.61249858409262 1.61899937812272 1.56199298344325 1.56199873562568 1.60749688086416 1.61949911142141 1.55150106680526 1.65898793074243 1.70649682387959 1.81349698268561 1.58299913204117 1.44249830164627 1.25400036005069 1.35349898170723 1.48649803494495 0.826641370379178 1.57106590579128 1.29543556466046 1.04889468645117 0.82996…
1.56684910622765 1.49149727260496 1.55039268388213 1.56997922636263 1.63044295374397 1.63792816353832 1.5765168205854 1.58537921528059 1.61804780678763 1.63295774394962 1.57986468939576 1.67468165619072 1.7065 1.81348468115271 1.61282868109793 1.47291953689839 1.27170927339283 1.36695384630786 1.50993300549993 0.830496908114723 1.57599465736662 1.29879067403952 1.05006565190123 0.827229645213137 …
1.59222681248721 1.50189606534398 1.56336488003142 1.594740448286 1.65078025360303 1.65926956537987 1.60620741747715 1.60134302051541 1.64273024313251 1.64883281536192 1.60918533523874 1.6829042890612 1.7065 1.80905001047052 1.63377554731354 1.53627385745934 1.32989363207282 1.44718057340161 1.52830418133773 0.830080008104973 1.56910366313226 1.30110698043055 1.04936492581974 0.82409737123398 0.7…
1.61649784757127 1.53749468036686 1.58151868298565 1.61300737489237 1.6755085170821 1.68600750381864 1.61350622816596 1.62000369198287 1.6565077510856 1.66600737338014 1.63349861205555 1.69999784303459 1.70600076145982 1.80750266510937 1.65650013195073 1.63699847708036 1.30951778655065 1.39301803986651 1.54950432451641 0.833787412276643 1.58420613457359 1.30579763628728 1.05293366515412 0.8204529…
1.64423061596859 1.56235877937647 1.63697451588187 1.65065137739223 1.71712488895709 1.72227458766198 1.64762548969 1.65321500854648 1.68627458766198 1.69874494828746 1.66620847993866 1.71579732442482 1.71237026112242 1.81533439350654 1.68077083598968 1.67032136587114 1.29822525924636 1.43225275199851 1.58415700490067 0.833930001438052 1.58675949064814 1.30810128181981 1.05712732976592 0.82469759…
1.66282538300035 1.58280117309538 1.64443234414206 1.66536156724531 1.73631971288551 1.74577327018885 1.65939201922788 1.66885328590688 1.707299071687 1.71781716380948 1.68631143154708 1.72590597068114 1.7125 1.81500465048442 1.70080735302543 1.68485551161038 1.31682328159196 1.37273027190352 1.60232850403915 0.833271101709421 1.58846844464424 1.30713089793339 1.05892838110686 0.828390717597932 0…
1.68099836059247 1.60150983068797 1.65555064590389 1.69300152819463 1.76450314685824 1.77999866773006 1.67302674281227 1.68402130078348 1.73401046570708 1.75249400017054 1.70399946294324 1.72800757700525 1.71350408152159 1.79951583051743 1.71350173736988 1.61920332984756 1.42297551087045 1.53980136594923 1.61701534244185 0.83435086718787 1.59015543181848 1.30882597596378 1.06060269689928 0.832495…
1.69788733996969 1.62388621371109 1.69281464184946 1.71887997517666 1.79336271488711 1.80888508745249 1.69692153149362 1.71278954861859 1.76433907697001 1.78331238933225 1.72188382210075 1.73693640017282 1.71647171795535 1.79452828204465 1.73084531550444 1.71087797935632 1.41512470068277 1.46873817378246 1.63936065233194 0.833368268440888 1.59158986177331 1.31209529331412 1.06408837671434 0.83931…
1.7167969448767 1.64280975072731 1.71030732149917 1.75066954517827 1.82814025469958 1.8436359860827 1.72617877660607 1.73377789218166 1.80307653760828 1.81318717500101 1.7373420257894 1.74590359133018 1.71748833934405 1.79598250901607 1.75523423414125 1.76942713511559 NaN 1.63550146506711 1.66719769046229 0.828104383637197 1.57820979331885 1.3108100120555 1.06572724769035 0.842240714385177 0.7897…
1.73399916019838 1.6834908105164 1.73100008139096 1.77150238008868 1.84650191092492 1.86850147603104 1.74200325416018 1.75600007710723 1.82400212837186 1.84699717318977 1.75849667403987 1.7539977527071 1.71750023029815 1.7900010872347 1.77150005140482 1.81797965870307 1.58952049755846 1.65206494407694 1.68650053341978 0.828441966412751 1.59400828841035 1.31317945280857 1.06834921937117 0.85411492…
1.74774462074872 1.70294527587473 1.74799088143105 1.79494418334132 1.8753124806979 1.90029934699258 1.75700474419817 1.76952517487724 1.83999051584085 1.86747555842174 1.77145074913469 1.75798504258089 1.71560178780519 1.78601824137509 1.78392229242006 1.83132834475165 1.68048249404248 1.76067530479452 1.70583582762417 0.841089901731099 1.57537817586249 1.31417885813759 1.07113149237371 0.860565…
1.75891113691762 1.71887074460745 1.76730801308245 1.81629461271101 1.89431343058978 1.91980801308245 1.77383923544806 1.78682968311178 1.85832849603132 1.88482830483547 1.78239735415447 1.76699192153797 1.72398384307593 1.78798384307593 1.79242030686219 1.84389497999355 1.73843368718156 1.80537795842334 1.71889497999355 0.842935216414477 1.57821689559858 1.31519233693282 1.07584601253503 0.86658…
1.78000015012357 1.73800004325196 1.79049989360024 1.83699401393121 1.9234995942968 1.94849953020529 1.78599191880714 1.81499905978143 1.89999602365237 1.9149971354632 1.80350002178326 1.77499760557249 1.72599940139312 1.80049747723218 1.8154987817894 1.85401111905206 1.80897725293862 1.85699985129199 1.74000004325196 0.82908577212817 1.59897436398963 1.3156946506517 1.07408902427079 0.8702986381…
1.79988712034444 1.75744281176504 1.81090754679058 1.85537228181612 1.9409622755986 1.97382265961964 1.80658115206312 1.83399922514507 1.91333677618852 1.92550775379613 1.82434236410635 1.77746035037344 1.72348005486015 1.79803526497446 1.83093187658253 1.91184236410635 1.88054400479084 1.92232736689154 1.76432776623117 0.833051727800513 1.59814256307462 1.31583204340765 1.07716400835798 0.869660…
1.81335338083212 1.77481347341281 1.82830932328144 1.87428657650286 1.96275214996272 1.98982653655151 1.81391321564641 1.85577566737387 1.92092223391241 1.94133345343714 1.83587955973884 1.77997177234226 1.7235 1.79948555348418 1.84385819633739 1.92732996867965 1.94520654305292 2.0273795097291 1.77934031769343 0.828115644197839 1.58188531878286 1.31222989163717 1.07535099808431 0.868552003577388 …
1.84093924905162 1.82288821825498 1.87689550836878 1.91092466882401 2.00091980874814 2.02492223878607 1.87684690761008 1.8838687779515 1.95093924905162 1.96794653916542 1.87792709886194 1.7999586893551 1.74096840950684 1.84089793840672 1.86994410912749 1.97588092814117 2.01982017719279 2.12873998594093 1.83288335817911 0.839576901307736 1.57522014816565 1.3051037665588 1.06850516343672 0.85040986…
1.8498199918659 1.83279999096211 1.88189999548106 1.91687999457727 2.01177999005832 2.02695999819242 1.87602000090379 1.88595999819242 1.96177999005833 1.97583999276969 1.88779999096211 1.80489999548106 1.741 1.8155200234985 1.8788199918659 1.98285999367348 2.05331996927119 2.16819996384845 1.833 0.83711020226851 1.57516240010845 1.30412980089475 1.06140460653439 0.84432400560349 0.80736598987756…
1.8747383088742 1.85081158238942 1.91168597064904 1.93778017945433 2.02882205003445 2.04580111474439 1.90172784122916 1.90875924416426 1.97090579119471 1.99480111474439 1.91174877651923 1.81588485590465 1.74297906470994 1.82093719412981 1.90571737358413 2.01565456771394 2.11139287658814 2.23628820013782 1.8607069059391 0.829915576397132 1.57000453643062 1.29879621125382 1.06000329390919 0.8430125…
1.89395500843762 1.87394553652975 1.93295027248368 1.97491238485221 2.04496211236852 2.0519857921382 1.91696448034549 1.92895264046065 1.99693843259885 2.02293369664491 1.93095500843762 1.83196211236852 1.74499526404607 1.86788870508253 1.92096448034549 2.02996684832246 2.12696448034549 2.25495737641459 1.88195027248368 0.824233308030557 1.56814428603831 1.29844071039309 1.05435337906987 0.831347…
1.92438349867425 1.90046304723241 1.96044316009287 1.98578124146506 2.06460225720919 2.06572158004644 1.95228406297655 1.95350282151149 2.01758237006965 2.03966191862781 1.95844316009287 1.8467016929069 1.75382101574414 1.82781537272115 1.95628406297655 2.05940338581379 2.14268180576735 2.26774146718598 1.90454259579057 0.815751824885628 1.55703532129099 1.29467636661583 1.04899838491049 0.828752…
NaN NaN 1.98568239980529 2.01364428778193 2.07980943988318 2.08475862385202 1.96484755190654 1.96880943988318 2.02589836793769 2.04888566392991 NaN 1.85983484789875 1.754 1.81515244809346 1.97279673587539 2.07086025591433 2.15188566392991 2.27491107194548 NaN NaN NaN 1.26800224596981 1.03281682124679 0.809704425109845 0.762070233704362 1.28390344770664 1.00063867214019 0.773848871512571 0.7283661…
1.97796821325141 1.95497164965666 2.00698195887242 2.02698883168293 2.09898367707505 2.10498281797374 1.98598195887242 1.98598539527767 2.03798969078424 2.06598539527768 2.01396821325141 1.89297164965666 1.75899570449343 1.82299312718949 2.00597164965666 2.0939802406698 2.16598797258161 2.28299312718949 1.9509871134803 0.811366357471146 1.55620621160606 1.28095856536152 1.03318950172124 0.8113283…
2.01922663263499 1.97266855684357 2.04626345965237 2.08098725702201 2.13433711368713 2.13444759473928 2.02231870017844 2.0282082191263 2.06057648930011 2.08955807579142 2.05817139210892 1.92048442175666 1.77568697035226 1.83477903789571 2.04624504614368 2.14013456509153 2.19348442175666 2.29183427842178 1.9932082191263 0.813618017200185 1.55729048168079 1.28881287606556 1.02737900797145 0.8009546…
2.03387766527584 1.99084271249751 2.05592135624876 2.0879475708325 2.14887766527584 2.14887766527584 2.03687766527584 2.03693009444334 2.06992135624876 2.09099126180542 2.07188640347043 1.93785145069209 1.77798252361083 1.835 2.05988640347043 2.14298252361083 2.194 2.292 1.9999475708325 0.815146892708126 1.55586275776409 1.29131920309689 1.02974815451354 0.803793261124577 0.752454309707927 1.2848…
2.07996995155232 2.02697648382356 2.09997125800657 2.12297713705068 2.19097256446082 2.18697517736931 2.08696733864383 2.07697387091506 2.10997387091506 2.11998105641342 2.11097452414219 2.00495623378273 1.80198432254904 1.83699869354575 2.11196603218958 2.16598497577616 2.20299412095589 2.29499804031863 2.0469692983252 0.824194094826804 1.56031708007476 1.29558722378473 1.03822447369854 0.812434…
2.11631658740533 2.050556705344 2.132390469848 2.15637199923733 2.223390469848 2.22724270496266 2.10957517595466 2.112335058016 2.12570447022933 2.14257517595466 2.15516882252 2.06683635152799 1.819667529008 1.86448282290133 2.14831658740533 2.18464905839733 2.21085223511467 2.30187070572533 2.067612117176 0.827016989347386 1.56194933878629 1.29625743998475 1.04629817158032 0.820586693931466 0.76…
2.12591975624773 2.04901783194495 2.1369643361101 2.17087517638536 2.23787517638536 2.23890192430279 2.14567902499093 2.12687517638536 2.14284842846794 2.15588409235784 2.1599643361101 2.10566119304599 1.84378601666062 1.8689643361101 2.16584842846794 2.18995542013763 2.21298216805505 2.30497325208258 2.0947592687432 0.820072946765667 1.52854082491127 1.29073975112641 1.04512194740312 0.819392125…
2.17097930677703 2.09897700753003 2.15998942346382 2.20198574466862 2.28297930677703 2.28697792722883 2.15799448180721 2.15998482496982 2.17098712421682 2.18998436512042 2.20198068632523 2.15097930677703 1.88997884692763 1.91397930677703 2.19998436512042 2.20599264240961 2.2149990803012 2.305 2.11399126286141 0.832674173708111 1.57082041041559 1.29845642697017 1.06531070644364 0.844078637121343 0…
2.17885538707875 2.11078308061813 2.18062039108172 2.21181923384844 2.29478308061812 2.31547577816047 2.17272885077266 2.16981923384844 2.19162039108172 2.21651193139078 2.21083731046359 2.21089732647547 1.94302386278156 2.06718004803562 2.21276500400297 2.21483731046359 2.21794577015453 2.30205422984547 2.13265654431203 0.835183904631352 1.56975006504282 1.30098354309905 1.06295356464253 0.84218…
2.20379574309036 2.13480391336674 2.19686927557783 2.23580391336674 2.32078757281397 2.34476306198482 2.1938284241959 2.19677940253759 2.24258331590433 2.25270587005012 2.23083659447229 2.22886110530144 1.97077940253759 2.01049021658314 2.23581208364313 2.2288856161306 2.218 2.302 2.15779574309036 0.835963953995475 1.56466175011233 1.30111926467513 1.06661944316632 0.847178576698725 0.78676949051…
2.22494804771645 2.16692083461555 2.2109653651443 2.24697278689909 2.33995299555298 2.36894062596166 2.22392578245208 2.22792330853381 2.26195299555298 2.28591836069728 2.25394309987992 2.26690599110596 2.03284661706762 2.0768342474763 2.2609381520434 2.24496041730777 2.22298763040868 2.30000494783653 2.17495794338951 0.840319213716368 1.5728396149135 1.3028457201214 1.07087951058656 0.8541727567…
2.25051243158556 2.18564370000483 2.23454993684821 2.26466245263615 2.36649367895423 2.39647492632291 2.25441866842893 2.26038116316628 2.31498735790846 2.31936241053496 2.27754993684821 2.32293110001449 2.09776232633257 2.14961230528197 2.28651243158556 2.26266245263615 2.22496249473735 2.29803750526265 2.20051243158556 0.843676053527183 1.57409637168453 1.30436112094776 1.07468742731677 0.86199…
2.26778935769017 2.19686370203482 2.24882652986249 2.28672740406963 2.38280174841428 2.41082652986249 2.27573979479374 2.27976457624196 2.33970262262142 2.3595043710357 2.28688848348303 2.34473979479374 2.17208308641604 2.24482288120978 2.31564066900088 2.27485131131071 2.22796282782768 2.29602478144822 2.22569023189731 0.821736065333116 1.52737645297201 1.29119554007408 1.07155026985335 0.856352…
2.28495843205934 2.2369021930808 2.26097065792424 2.29797310309722 2.39098043861616 2.42197310309722 2.28198532896212 2.29795598688636 2.36593642550252 2.38892908998358 2.3169266448106 2.39388018652398 2.24382639271841 2.3008655154861 2.32198532896212 2.28198288378914 2.23099266448106 2.29500244517298 2.23797065792424 0.842468504657039 1.57892221526006 1.29968877589853 1.07631821426624 0.86081887…
2.30659752757628 2.25663411597844 2.27965241017952 2.31370729278275 2.42143287976658 2.44163411597844 2.30065241017952 2.33137799716335 2.42195723053855 2.4292499377558 2.33565241017952 2.41756093917413 2.31959134651699 2.37364622912023 2.34065241017952 2.29181705798922 2.24572558698383 2.31168899858167 2.25370729278275 0.846515542601612 1.57948195055153 1.30436328548689 1.07566244005673 0.854556…
2.3208858047807 2.27882055036967 2.30082870717105 2.32986949117795 2.42695921599311 2.44795105919173 2.32777976636278 2.35084502077381 2.44184502077381 2.46471451195175 2.34790211838346 2.4457716095614 2.39836376949248 2.45434745588972 2.35686949117795 2.30390211838346 2.27079607996554 2.36060031673246 2.28077976636278 0.846262691744455 1.57779394813036 1.3047376345276 1.0707602130308 0.854995432…
2.35298964777022 2.3099899712774 2.3269915888133 2.35099320634921 2.44399450037793 2.46499450037793 2.35199223582766 2.39098705971277 2.49098414814815 2.50998544217687 2.38198900075586 2.4819883537415 2.48597185487528 2.58995632653061 2.38399126530612 2.31399676492819 NaN NaN 2.30299288284203 0.846050067936508 1.57361134902494 1.30335044967498 1.06730110639456 0.850001617535903 0.80715962473167 1…
2.37263070639204 2.32864917107244 2.35350145362925 2.38339066554686 2.46264917107244 2.47874149447443 2.38046452426845 2.41063070639204 2.51259377703124 2.54729834214487 2.39672302979403 2.50457531235084 2.56354129024855 2.67931971408377 2.40853838299005 2.31792614127841 NaN NaN 2.32851991830965 0.843861176237288 1.57172545218636 1.30006185667933 1.05222361749092 0.829642957471457 0.7916910033630…
2.39970779662699 NaN 2.38268615193269 2.39389177652851 2.47289177652851 2.48889177652851 2.42452381672546 2.44265368489125 2.56938312621253 2.56382684244562 2.41579437540418 2.54555628376691 2.61841559325398 2.74035065917109 2.4455995731555 2.37537230386538 NaN NaN NaN 0.800365425710237 NaN 1.27458802609825 1.04817123314264 0.826974999621913 0.786078224227659 1.29171159974133 1.01362337400132 0.8…
2.41998769540366 2.39197292988805 2.40398708017384 2.42498092787567 2.49198831063347 2.50199200201238 2.42999692385091 2.45399323247201 2.57199876954037 2.60597416034768 2.44398277356512 2.5519963086211 2.65497785172658 2.78697169942841 2.45399507816146 2.40698092787567 2.26199077155274 2.38399015632293 2.37999015632293 0.827403062723134 1.56168056125325 1.2830346290437 1.03787631225792 0.8121491…
2.43177267252303 2.39984844834869 2.42067795274096 2.43775372856662 2.50573478461021 2.51671584065379 2.44569689669738 2.4755832329589 2.57984844834869 2.62267795274096 2.45381056043586 2.57456428900248 2.67560217691531 2.80760217691531 2.46381056043586 2.41288633626152 2.26592422417434 2.38792422417434 2.39471584065379 0.828253897637048 1.56160208383521 1.28367768642833 1.0338771019026 0.8090202…
2.4547996692678 2.42379095923597 2.45371256894945 2.46674740907679 2.52780837929964 2.53286063949064 2.46681708933147 2.49384321942697 2.60180837929963 2.63985192945881 2.47779095923597 2.6007735391723 2.69681708933147 2.82881708933147 2.49175611910863 2.42985192945881 2.27492160971349 2.39493902977716 2.42572998901312 0.825920642775448 1.55847743660028 1.28032952700792 1.02170626238838 0.7951909…
2.47595991458593 2.452944643952 2.47396182341517 2.49195227926897 2.54995800575669 2.55795227926897 2.50891982917186 2.522944643952 2.6139770940491 2.65497136756138 2.50295227926897 2.62495418809821 2.71097327639062 2.83798282053683 2.51795037043973 2.45794655278124 2.28897327639062 2.40797518521986 2.44695991458593 0.8201110712096 1.55534593645894 1.27851341680434 1.02009288233215 0.793892252418…
2.50936335447031 2.47949442854996 2.50736335447032 2.51947570368144 2.57355060315552 2.57370040210368 2.52568167723516 2.5524382539444 2.6287191269722 2.65205617460556 2.53047570368144 2.65541952907588 2.7208127513148 2.83996255026296 2.55332590473328 2.48351315341848 2.30175657670924 2.4227191269722 2.48232590473328 0.818510334287003 1.55371108328174 1.27637082021337 1.01211223318107 0.785225340…
NaN NaN NaN 2.53977040266228 2.58882780199671 2.5947589227954 NaN 2.58660968452588 2.65074744292851 2.68264412412654 2.54681632212983 2.66786224159737 2.73187372146426 2.84889668119803 2.57673596306162 2.49487372146426 2.30595408053246 2.42497704026623 NaN NaN NaN NaN 1.00650336886521 0.779148649603978 0.745412807387675 NaN 0.986485583697078 0.762268071720365 0.72928315436257 0.797301231707086 0.…
2.56598810852788 2.53097893510654 2.55199320487308 2.55999320487308 2.60799354462942 2.61799218560404 2.58099626268019 2.60399422414212 2.651 2.68599898073096 2.59198471096442 2.69699014706596 2.73699830121827 2.85399830121827 2.60199150609135 2.54598267242635 2.33898878804058 2.45598946755327 2.52199388438577 0.825269297675096 1.55888530214046 1.27644506673785 1.00915907586274 0.782438858418677 …
2.58564678922492 2.54671743137994 2.58441720222112 2.58947018383739 2.6335408259924 2.64648784437614 2.6065408259924 2.62069977084119 2.67555848653116 2.69287637622872 2.61262912868617 2.70682339461246 2.737 2.854 2.62655848653116 2.57547018383739 2.35766444976368 2.47466444976368 2.54459380760866 0.827667084890828 1.56280971105576 1.28356213769942 1.01229366288138 0.785475428935251 0.75686928909…
2.61476211887133 2.57278672726395 2.60483594404919 2.60388516083443 2.66375391607378 2.67278672726395 2.62881953845411 2.64281953845411 2.68294258041722 2.70490156642951 2.63779493006149 2.72088516083443 2.7419589860123 2.854 2.65377852446641 2.61963907690822 2.38180313285903 2.49781133565657 2.57277032166887 0.831578009089592 1.56829521272543 1.2879646459426 1.01623784503364 0.791460947270708 0.…
2.64094193731403 2.5999397041338 2.62695087003495 2.63792407187219 2.69592853823265 2.70293300459311 2.65294640367449 2.65896426911632 2.70395310321518 2.71996650229655 2.66793300459311 2.73297320183724 2.74898436773839 2.85599553363954 2.67994193731403 2.68884591056415 2.40095756957564 2.51595980275586 2.60093747095357 0.832388258119421 1.57239093328827 1.29210082162926 1.02010142458792 0.794184…
2.66357964982673 2.61276241077163 2.65056137373224 2.65567103029918 2.71956137373224 2.73343344107081 2.67459792592122 2.68059792592122 2.7236344781102 2.74159792592122 2.68959792592122 2.7428172390551 2.749 2.856 2.70257964982673 2.68801827609449 2.4108172390551 2.52778068686612 2.61768930639367 0.835089740740153 1.57372532727244 1.29563438882078 1.02239741669984 0.797164623433696 0.771655719999…
2.68374497561144 2.61497449756114 2.68357920975887 2.70240069268688 2.76936243902859 2.76263021463658 2.70165571707544 2.70173222439201 2.75460471219773 2.77063021463658 2.70283423414743 2.75287248780572 2.75196174634172 2.85896174634172 NaN 2.71860471219773 2.42383423414743 2.54083423414743 2.65354095610059 0.815987373656906 1.53778452692377 1.27862059609611 1.01516397648719 0.790042701365243 0.…
2.70696692173723 2.67790939432372 2.69797986540527 2.71198705633196 2.78497842721993 2.79295685443987 2.70599424725865 2.71398274177595 2.7709769890346 2.79396692173723 2.74194391077183 2.75998993270264 2.752 2.85600431455601 2.74398705633196 2.73797267447858 2.43298705633196 2.5489884945173 2.66598274177595 0.83226619803266 1.57918969688879 1.29168087213501 1.02625389232422 0.80201262672112 0.77…
2.72563351659439 2.68976853679646 2.72545991919174 2.7522091673879 2.82030561038938 2.8332091673879 2.73051778499262 2.73655636219321 2.79355636219321 2.82440205339085 2.75965280519469 2.7796142279941 2.75592284559882 2.856 2.76067209379498 2.77428632178908 NaN NaN 2.68757565079351 0.83734066370848 1.58046608213563 1.30035968165939 1.04361878466078 0.817878296219231 0.764344506854353 1.3093384465…
2.74876003940699 2.7206765748529 2.74084350396108 2.77180177168404 2.84672874019921 2.86665570871438 2.75079133861478 2.74986437009961 2.81478090554552 2.84973917326847 2.78078090554552 2.79088523623813 2.756 2.85896870079222 2.78376003940699 2.79973917326847 NaN NaN 2.7058122047533 0.838300923229743 1.58095509645745 1.30193518504165 1.04980834056067 0.826947667337039 0.769116687016076 1.30630474…
2.76795564023468 2.7519276235408 2.76494396661223 2.79793929716325 2.87194163188774 2.89593229298978 2.76297198330612 2.76396731385713 2.84093929716325 2.8709509707857 2.8019509707857 2.80197431803061 2.756 2.85600700417347 2.79996264440815 2.8209509707857 NaN 2.71664979132644 2.72296030968366 0.840115774148672 1.58578869993347 1.30224929958265 1.06614192064356 0.84209476900744 0.779485858948769 …
2.78858098853009 2.76866080023865 2.78460094145723 2.81858098853009 2.89650117682154 2.92246127096726 2.78750117682154 2.79144131804012 2.86844131804012 2.89746127096726 2.82062089438437 2.80886032951003 2.76090023536431 2.856 2.8254812238944 2.85628169462302 2.71614202413305 2.76894249486166 2.7484812238944 0.839639776934298 1.58526097410993 1.30436690167738 1.06973757087449 0.846853826891192 0.…
2.81269057032694 2.7532062864487 2.80869057032694 2.83972924903608 2.92957453419955 2.95162610581172 2.81662610581172 2.80581949935738 2.89269057032694 2.90589685677565 2.83876792774521 2.81492264258174 2.76297421419391 2.85303867870913 2.85462610581172 2.8905616412965 2.75352296258737 2.8282393187204 2.77071635613303 0.828949501210936 1.55399818931037 1.29829980706984 1.06256463390834 0.84433416…
2.82199937099465 2.81599559696254 2.82499888176827 2.86299839254188 2.95099853232085 2.97699825276291 2.82799923121568 2.83299811298395 2.90599909143672 2.92499867209981 2.85499888176826 2.8209995806631 2.763 2.853 2.85400006988948 2.92299776353653 2.83599426906236 2.90199489806771 2.78499902154723 0.834779582759784 1.58832757203934 1.30199973581775 1.07209932696427 0.852989392660389 0.7909194555…
2.829858359022 2.82484065389975 2.84661048731049 2.87675212828849 2.97261048731049 3.00352196169924 2.84469901292174 2.844787538533 2.91876983341075 2.94268130779949 2.8648229487775 2.82394688463325 2.76594688463325 2.853 2.8638229487775 2.94657507706599 2.91065441070897 2.98844194924197 2.80562819243274 0.836017691545965 1.58735752807103 1.30420034052616 1.07616670079388 0.858648018495838 0.7975…
2.84488006267373 2.84682409192148 2.86386407103023 2.89584807938673 2.98788006267374 3.02880010445622 2.86087206685198 2.86980010445623 2.93189605431724 2.95490405013899 2.87988006267374 2.82499200417825 2.766 2.853 2.87193603342599 2.96882409192148 2.97945628412093 3.05547227576443 2.81988805849549 0.835593598119788 1.58387790541791 1.30334719623958 1.07494047452649 0.857718315654621 0.797938240…
2.85998984645789 2.86298916955509 2.88898307742982 2.91398781574947 3.0159810467214 3.04598849265228 2.88198578504105 2.8839905233607 2.94798916955509 2.97798443123544 2.8939905233607 2.82999661548596 2.76799864619439 2.853 2.88998781574947 2.9979803698186 3.04395667822035 3.14993637113614 2.84398375433263 0.833101685487989 1.58400989169555 1.30352987138847 1.07132244361913 0.856350920587817 0.79…
2.88356120749832 2.89834181124748 2.90961605656103 2.93756120749832 3.03563433958193 3.06268918864464 2.90752464145651 2.90854292447742 2.96959777354013 2.99468918864464 2.92246979239381 2.84963433958193 2.768 2.85496343395819 2.91159777354013 3.03039666031019 3.11075675457858 3.21773847155767 2.86461605656103 0.829477464347133 1.57932721000971 1.30138985698557 1.06705934831072 0.851912639254483 …
2.90972979998931 2.89108313846483 2.9367194076812 2.96175058460552 3.06074019229741 3.07784411537845 2.93768823075689 2.94165705383258 3.00562587690827 3.01182333076224 2.93091686153517 2.86187529230276 2.768 2.855 2.94960509229207 3.05079215383793 3.17137646151379 3.28233489228137 2.89666744614069 0.810607453853967 1.56319845931436 1.28810904908243 1.06163611846376 0.846496014540678 0.7875888438…
2.93297492869211 2.94594004687245 2.95797710880584 2.98497492869211 3.07898037897644 3.09298364914703 2.96297274857838 2.95698364914703 3.00999563977254 3.03097928891957 2.96696075795287 2.87598473920389 2.77299454971568 2.855 2.95899018948822 3.07896947840779 3.22094658721363 3.33893895681558 2.91498037897644 0.811848430318115 1.5722998842723 1.28960821230674 1.05317916737823 0.837279995821449 0…
2.95655443419993 2.95875865185829 2.97664726040828 3.00561012992494 3.09470295613329 3.10379578234163 2.97575865185829 2.97270295613328 3.03159156468327 3.05553586895826 2.98564726040828 2.89661012992494 2.77987004330831 2.85794430427499 2.9815729994416 3.09764726040828 3.22885147806664 3.34390717379165 2.9375729994416 0.812448675202581 1.57117153568034 1.28776490265434 1.04684956015635 0.8299681…
2.97877176466587 2.98571989299903 3.00371989299903 3.02975101599913 3.11281326199935 3.12775101599913 3.0017302673324 3.00268876999892 3.04387550799957 3.07678213899924 3.01074064166577 2.90788588233294 2.78197925133326 2.85997925133326 3.01168876999892 3.12175101599913 3.23295850266652 3.34696887699989 2.96471989299903 0.810322408560078 1.56718160107681 1.28418714011346 1.03811036044365 0.819458…
3.00793404645902 3.00695224053929 3.02694769201922 3.05494314349916 3.12696816035953 3.13897498313963 3.03592267515885 3.01996133757943 3.06994086923912 3.0859795316597 3.04192949793895 2.91997270887959 2.7849931772199 2.86 3.03494769201922 3.14794086923912 3.24098180591973 3.35198862869983 2.99293632071905 0.805530870962962 1.56377766425631 1.2811668000375 1.03169441880861 0.80992149175732 0.779…
3.04131574998279 3.0403157499828 3.0593358749833 3.07557737498937 3.14953712498836 3.16349687498735 3.06245662498634 3.04449687498735 3.09351699998786 3.10755724998887 3.07041637498533 2.94057737498937 2.78695974999899 2.86 3.07125537498128 3.17935599998381 3.25275849999393 3.35493962499848 3.01749687498735 0.802394198751614 1.55868444875263 1.27932763375095 1.02557537875315 0.803197655003461 0.7…
NaN 3.03112716152401 3.10600296650779 3.12998608237822 3.19500086129712 3.19954541027469 3.098552277681 3.08152950236116 3.11473296079958 3.13663123158037 3.08482197386639 2.96370752849478 2.79884740617119 2.86 3.10754221851356 3.22007934831055 3.28915362490263 3.3918193593256 3.04465666388517 NaN 1.53271316319291 1.26174453014406 1.01136545938057 0.785197987826186 0.759134826969984 1.26994452887…
3.10989836997875 3.09585320108042 3.12047162423261 3.14047957719179 3.20197775436468 3.20897967399575 3.11498115800901 3.09847188221945 3.1329593479915 3.15296386488133 3.13987578552958 3.00191417909317 2.81596160643642 2.86299322466525 3.13547054341213 3.23496617172823 3.27749251508364 3.36599495115952 3.07446951099362 0.807901086994086 1.56544515513546 1.26741536948518 1.01067398790321 0.796448…
3.13209377801051 3.10790401670378 3.14208598146421 3.16134038182215 3.22546864091229 3.23246864091229 3.13413315309939 3.11272954359567 3.16343199545796 3.17361522272959 3.16552360909377 3.05108386364187 2.82876180454689 2.87968851363824 3.16542887346605 3.24726482423272 3.28338460436792 3.3758031245556 3.09951775746731 0.805590224681356 1.54329138016111 1.27942329923465 1.02499005645479 0.798208…
3.16864869774826 3.14957047209345 3.16725300317746 3.18580545726373 3.24782166915842 3.25283788105311 3.17506122062544 3.1471338659457 3.17777326804582 3.19681356321108 3.20468386805357 3.11647311342261 2.86173250373763 2.8978540929478 3.19916636336946 3.26135547303993 3.28597973513164 3.37847973513164 3.12968808196432 0.815060564197475 1.55244662983589 1.28599109225165 1.02844211554114 0.8013544…
3.18348215246004 3.15948254734356 3.18248025715194 3.20397441327422 3.25647666397749 3.26947340638764 3.19148296190485 3.1649754201608 3.19547356434105 3.21047316945753 3.22496130407092 3.15692260814184 2.89194195610638 2.91197291284964 3.21648195501828 3.26898641693647 3.28699806520355 3.37899624887215 3.1474754201608 0.818100610377366 1.55333734834497 1.29091027394988 1.03274679837005 0.8167864…
3.22513885971109 3.20652777585786 3.22021929347319 3.245637299934 3.30303643277781 3.31211790639131 3.22677349651259 3.19977981376691 3.23517816672217 3.24723998683013 3.2507098566647 3.2405975565847 2.94394458617536 2.94728311513798 3.26156786275749 3.29202267483031 3.29728674917634 3.38781661937892 3.19207807945453 0.824218639457435 1.55301667023045 1.29600998117428 1.03295552597654 0.816177863…
3.23388641453967 3.18519904062875 3.22987595026343 3.25684625170043 3.31929766422557 3.32235671597666 3.24776214542279 3.22175168114655 3.25477877531371 3.26628494092841 3.24109457055387 3.25729953117872 2.97759306943021 3.00034644484246 3.25703438929232 3.2959381711656 3.29303122014124 3.39890916335244 3.20682362888226 0.819352670921643 1.5262719515415 1.29112545268184 1.03611563855565 0.8225168…
3.27149355200651 3.24848629550493 3.25599892198921 3.28949811749537 3.35599852074585 3.37698402781391 3.26850965593326 3.24850884742517 3.2755245440872 3.29501394389094 3.29998509378196 3.30600696291342 3.05001406760312 3.13293987827202 3.30500442371259 3.30900442371259 3.29350536596846 3.37500630822434 3.22500791119066 0.831894555372164 1.5613842609146 1.29589319907604 1.04625947757218 0.8320483…
3.28914857753962 3.26616196822367 3.27021839753848 3.30175638172582 3.37560581096513 3.38924394751921 3.28959023526995 3.27988651413797 3.31670711445302 3.32737613034119 3.31470937973036 3.34768661891572 3.11424788780645 3.14618860928314 3.32314338564123 3.32567330849788 3.29889793467839 3.37647294657564 3.24902943307921 0.834562379558124 1.5622790685485 1.29892457364163 1.04607998891799 0.832862…
3.30730083538166 3.28528821759284 3.28385761543132 3.31683761353347 3.39083546310422 3.40779882734576 3.31076835808835 3.29829760973778 3.33974943140513 3.35519279374883 3.33033560549757 3.36678915041411 3.18765954251363 3.25771920144535 3.3452503642264 3.33440780179986 3.29850630889441 3.40069408981794 3.26235424739408 0.836058276867443 1.56384094129787 1.29906203368627 1.04731800176732 0.832582…
3.31798059720315 3.29648154865896 3.28898934258869 3.31899035784364 3.40198058808899 3.41748061543148 3.32248922410456 3.32346976662273 3.35547282150175 3.37246895187938 3.34197865783489 3.40294555186187 3.22443786730211 3.30143486710806 3.35398351536972 3.35097664555331 3.28099743728583 3.37501584305605 3.26848548208048 0.838116658362372 1.56272988611821 1.30253816920782 1.05211041730999 0.83457…
3.35274768400584 3.30629853866723 3.3208093064505 3.35325682675154 3.44066101009933 3.45811936463869 3.35725698721521 3.35923109000705 3.40738540059098 3.41998375448211 3.37723769551383 3.45096530852704 3.31164085677724 3.37981472940924 3.38874768400584 3.35785085790253 3.29323337277369 3.35348262670995 3.30178356970601 0.834563155975201 1.5445055781913 1.30278544554208 1.04821171094564 0.8345323…
3.37788511491202 3.33698723499022 3.34570640477516 3.37370640477516 3.49200773049281 3.50802498817424 3.38679575984359 3.41543823594424 3.48076658677558 3.49475499859384 3.392 3.49838727953077 3.40092773917885 3.45801709424728 3.44693160425699 3.37374841038719 3.3583260992514 3.44555214990594 3.32777022982404 0.83775756796706 1.55351520247562 1.30494199688216 1.05656306137532 0.816556996863957 0.…
3.3969820434899 3.3884369472074 3.36795031165114 3.38697063870295 3.49397407305834 3.50547672355101 3.40796821217105 3.42747509983538 3.49895832859612 3.51645579008384 3.42446975233662 3.51895482877377 3.47383738358556 3.55940193090074 3.44099321483929 3.38799843227456 3.32700358337243 3.44400335941165 3.35598119416021 0.832273385981572 1.56336277157988 1.30705512150757 1.05852548287738 0.8318883…
3.40976271914937 3.39340863714861 3.38684947492707 3.41041979607537 3.49303087559344 3.52457671140931 3.41634159803759 3.43977323389017 3.51912206463128 3.53858656974266 3.43383172748276 3.55011680115013 3.53450818566984 3.62230114844819 3.44542440314906 3.39192113333327 3.31650309600224 3.43083436533408 3.36925089159366 0.834345747771996 1.56484505814509 1.2991815730477 1.04336120066662 0.828063…
3.45101356870616 3.43304160408241 3.43691670104486 3.46583845334353 3.54834535765929 3.5398807469386 3.46150248083707 3.47855415716368 3.57634033666891 3.60968070360126 3.47945477840186 3.5974290444642 3.64378193542503 3.75553819743927 3.48355583082714 3.37142656483777 3.31997614938772 3.43794434857135 3.41250227117515 0.834998541065624 1.55462667098835 1.3051753987521 1.0465832756448 0.832323584…
3.45999625420083 3.44449596190936 3.44599611379225 3.46349653163639 3.54249716549818 3.56149668351929 3.47049681583515 3.49099547993046 3.59199417440235 3.61949481973845 3.49149480826414 3.60149627714945 3.6809891075544 3.79948758939024 3.49099690696488 3.39999686444923 3.32 3.43500102471095 3.41799688806262 0.831041165078488 1.55517047459487 1.30040564707835 1.05013533013762 0.832260756768429 0.…
3.48108892093718 3.46803858707661 3.47002761229874 3.49781802609585 3.57780152457464 3.59140862704488 3.4969727384094 3.51551391350361 3.62729970856313 3.66313583748322 3.50523084246136 3.62503858707661 3.74572657443191 3.85981263535217 3.51503487634477 3.41520155015077 3.32687177727095 3.44187177727095 3.4488875854949 0.82656988917075 1.55582895824211 1.2934559035769 1.03724551571973 0.821527356…
3.49283946911788 3.45163397026413 3.4808497602023 3.51079784178506 3.58884011827971 3.59294149930266 3.52317699075026 3.54465816990023 3.65321226730054 3.67285917062731 3.49607092543395 3.60614973147168 3.76472316221591 3.88717063996772 3.53574202839682 3.4337963572947 3.33687298434935 3.45088568591442 3.45983770779907 0.810613337261454 1.52411872574643 1.28281352758961 1.01559965532515 0.7959257…
3.53947555153157 3.53392317496818 3.53097360719472 3.5559900617933 3.633489816365 3.64897371791001 3.55599474456363 3.57449772842541 3.67948171177986 3.71647095057068 3.56994193004721 3.68101588193254 3.80499841180675 3.91000325819594 3.57399562046969 3.45700169890854 3.337 3.3871577023562 3.50597535900684 0.816863450737097 1.54837292710227 1.28201184802541 1.02762031398448 0.811340820302934 0.76…
3.55420754636403 3.53792089089824 3.54472361290803 3.56972262337965 3.65115143050496 3.66665439909011 3.56777157845017 3.59263746006266 3.68881768198048 3.72090593092755 3.57833572758125 3.69081954399231 3.80499802094323 3.91882076761056 3.5901794884345 3.47465242003334 3.337 3.38504004931507 3.5182496917808 0.815393009623567 1.54774729718303 1.28034849650675 1.02785231284338 0.807286974807181 0.…
3.58761910237174 3.55086789665171 3.58206853510956 3.60360472140052 3.6752288366807 3.68973802418334 3.60260013964842 3.62808460723956 3.70679547607289 3.73385638227535 3.61112427184188 3.71765867098027 3.80894943273782 3.92789428372354 3.62263404706256 3.49476904100416 3.35085525483616 NaN 3.54766391244574 0.807812006386175 1.52956402843499 1.26935701101281 1.01671455700746 0.797661595798181 0.7…
3.62798191572181 3.60297829886617 3.59798673819599 3.62098251853108 3.72599117195876 3.74049117195876 3.63698251853108 3.66299167259569 3.75249418600513 3.76649952862256 3.64798131291254 3.78999650018228 3.84449578049231 3.96749752576042 3.66349054964317 3.46698553257745 3.35799578033509 NaN 3.5719843269589 0.81356946952784 1.56593968051109 1.28141021701134 1.01693247151802 0.78051239944916 0.746…
3.65848073219771 3.6255490209347 3.63133333529478 3.65139215865112 3.73483196023807 3.74590540480548 3.67099638848233 3.68553336465009 3.75202786883651 3.76946044591703 3.68158479277288 3.78122187801497 3.83668215320489 3.95331201246947 3.69092809974533 3.49641176643657 3.37368627543284 NaN 3.60043137422202 0.812083441576372 1.56645960787371 1.28469431391875 1.01788098044812 0.795522336614187 0.7…
3.6871791681837 NaN 3.66882615184606 3.68931297661404 3.75378842587046 3.76132557340906 3.69177357973691 3.70182505938154 3.76188907141171 3.77345424031589 3.70473919556436 3.79039935445874 3.83600398464952 3.92578741128933 3.72709741783498 3.5906238327085 3.39377120157945 NaN 3.63461104268506 0.808181018495419 NaN 1.27108490430914 1.01444631306911 0.793085966810706 0.754383452785131 1.2824570090…
3.71698097966982 NaN 3.70747559935059 3.72447694601423 3.7869777155363 3.79347771680337 3.73047636633854 3.73647330345498 3.77098963425908 3.78399212506933 3.74047713712768 3.81448386284349 3.83799923047792 3.9200055676315 3.75098520570594 3.61997657012263 3.3360668014415 3.39413129938503 3.65697466152219 0.819424828850565 NaN 1.2779484277642 1.01969565982798 0.797950817541991 0.76330960255658 1.…
3.71898228501689 NaN 3.7163605091154 3.7413605091154 3.81134223794727 3.8203605091154 3.77034223794727 3.74043789795015 3.76709661886397 3.77421487507628 3.74738622233795 3.79393311633279 3.82036339784048 3.90039680228455 3.74807991664193 3.63080450846189 3.3546528478055 3.41657976313298 3.68645186495606 0.817773623306007 NaN 1.29633955771775 1.02602650076164 0.798763577374739 0.763219677428751 1…
3.75806913092136 NaN 3.73386210123695 3.76183776616112 3.83878098431751 3.85075664924167 3.79282154277723 3.76968776162275 3.79963019331498 3.80218545281971 3.77619598566671 3.81871187199454 3.82346118858321 3.90444057229728 3.79694424792298 3.68289907185717 3.46212393727002 NaN 3.70882154277723 0.829385138571259 NaN 1.29848320879768 1.02611991888308 0.800238643631278 0.765185074486823 1.31610513…
3.79750277013925 NaN 3.76298159386825 3.78798349795084 3.87397778570306 3.88397905509146 3.81898349795084 3.80849333571092 3.84249301836382 3.84650508302054 3.81949741823089 3.86147668828395 3.84398845708973 3.91249916090646 3.83250528741988 3.72002025665977 NaN NaN 3.73998032447985 0.839019361664629 NaN 1.3032369915495 1.03400499226278 0.811073126261832 0.78167953389267 1.31446104724543 1.010452…
3.81270285553123 NaN 3.79244736648206 3.81155789318564 3.8936315776547 3.91344736648206 3.83077894659282 3.81880657826872 3.85476973603419 3.86808118207715 3.83176392745861 3.85612455044729 3.83910469083342 3.91201017865456 3.8481907406848 3.83971680414426 3.56150788950155 3.67452631061881 3.76061315653744 0.83086151782678 NaN 1.30110015803564 1.03724921031303 0.813730262983385 0.78432063140573 1…
3.84279594354029 3.78246435179327 3.81866840825298 3.84260464060932 3.92855362649439 3.94657913355185 3.83988521824141 3.86653206674147 3.88760464060932 3.90159188708059 3.85387246471268 3.87183614049193 3.84990700171529 3.91596790209761 3.89406939643177 3.89796622322546 3.60841333767834 3.72042609120707 3.7827194223679 0.832120301150792 1.57444802238836 1.29866099107482 1.03126805159584 0.808271…
3.84897077629868 3.83187762326782 3.84294006037608 3.86195254779773 3.96791033404324 3.98890956977641 3.9028426584872 3.86998842581902 3.92745556731122 3.94244134667207 3.87696712333602 3.88644641674837 3.85245789766553 3.91596438361402 3.89147381396836 3.92046171775821 3.63992257798577 3.75192257798577 3.81192757295443 0.811844118671286 1.59308307226944 1.30104395608792 1.039529121031 0.82306053…
3.83328440951637 3.84670061689256 3.85476049351405 3.90218168617299 3.9512694359253 3.97570612970407 3.90201995887383 3.88127156459049 3.93729058650595 3.95522416004729 3.85931996070592 3.87224027989176 3.83285332861641 3.89831668578734 3.89295368709633 3.93617519982109 3.67234135716363 3.78336131603746 3.83356090477575 0.830157951889634 1.59244397121168 1.30190263577977 1.04626328171427 0.804954…
NaN 3.87767663321157 3.90645757829038 3.92674965151864 4.01269749558502 4.03372878914519 3.91288525694604 3.91412403211085 3.9809805258353 3.9900992023965 NaN 3.88930456037438 3.83151737403331 3.89009931885743 3.89993491637475 3.97009574789004 3.81549790911181 3.83347844066382 3.85774965151864 NaN 1.59284561890158 1.30301842138274 1.04245162043503 0.818989520258428 0.787688226698257 1.33317383793…
3.91148927409777 3.88398749744894 3.91149377439476 3.95297498756352 4.02997854819553 4.0484785555299 3.91249380373223 3.92948480313824 3.99648033217872 4.02647587588793 3.93648749011458 3.90549283472977 3.84599822335118 3.91349913367869 3.9404892887665 3.99198214549938 3.84896562671962 3.90393424932491 3.87348298248321 0.828406037350622 1.58090446319148 1.30011012362332 1.04044942506777 0.8215494…
3.92375976866967 3.8992000396262 3.9271890048251 3.96868414500278 4.04912310080286 4.06467797002401 3.93505071701752 3.94862634068441 4.01611530588331 4.04071400952452 3.94924873386857 3.9030470743016 3.85090261151525 3.91987112705274 3.95520945448652 4.01504454203875 3.92099290003407 3.96815001756229 3.88625521363167 0.826982659481899 1.58121884489413 1.30060390344912 1.03802139601413 0.82007991…
3.96512243546456 3.92986079175258 3.98645944544059 4.02645699012108 4.10647348234573 4.12543593476337 3.9691819472109 3.98119934824183 4.06801437495222 4.08508916081428 3.99013129063135 3.93373660562319 3.86735899324167 3.92397039877815 3.99463952719284 4.07544173510701 4.01062944445826 4.09321945677386 3.9360421585615 0.811048041654019 1.59291287676289 1.28399356162053 1.0470245154875 0.82847484…
3.98199078961739 3.97298278058903 3.98499038916597 4.02499359277731 4.06599738875189 4.07949820725242 3.99898998871455 3.99799356554939 4.0834943392243 4.08499570228332 4.00299078961739 3.92699847821533 3.84900066143766 3.92099826039193 3.96649757304269 4.08399593139974 4.0694828287402 4.16948847690654 3.9509887873603 0.822270744839637 1.58739220648731 1.30177038843788 1.02673034038371 0.83011924…
3.99669399728227 3.98874453937337 4.00562807295766 4.04071662701536 4.14590411901143 4.1618577536285 NaN 4.02056445855446 4.09772857475409 4.12030706940136 4.02995347478945 3.96084407738908 3.86713162708189 3.92394060250313 4.0188228918846 4.12766905762776 4.14897144833152 4.23673042384926 3.97803301361376 0.820408994145607 1.56896419627232 1.29940268305581 1.02451002643408 0.819874792043136 0.76…
4.01483174387644 4.01128583973454 4.03837707891947 4.07786029572827 4.16138084789313 4.17785794950178 4.018798107663 4.00684561174229 4.11872685154405 4.14367934746476 4.04387547898208 3.97091356062724 3.8675 3.9259724789867 4.04276368763228 4.14236011853804 4.21336647989808 4.31272773663385 4.00225860327067 0.817234095707018 1.56810134318677 1.28878260222329 1.03324042363783 0.815625922323486 0.…
4.03299205636192 4.02699336367592 4.05249309876235 4.08549460903522 4.16549476039167 4.17749543467372 4.02399948397593 4.03099752308449 4.11400051602407 4.12900154807219 4.05899257583675 3.97449733031881 3.86749937041882 3.926 4.05849399325711 4.16149153343632 4.26898047294923 4.3754774420512 4.01649204946038 0.813586496354535 1.56855522066558 1.28884553947925 1.02970627146043 0.811656056678163 0…
4.03663058395485 NaN 4.06567163018209 4.08479476886381 4.15087686131828 4.16391790754552 NaN 4.05156901461399 4.12477424575019 4.13193843065914 4.06177424575019 3.95714366179534 3.86814366179534 3.92706156934086 4.07150744527313 4.16371267640933 4.29909698300075 4.4112611679097 NaN 0.788783190491832 NaN 1.2794077463465 1.026200011667 0.81031484463448 0.76947095364745 NaN 1.00369743624202 0.789651…
4.10644749796934 NaN 4.15727385447399 4.16337646199397 4.24723439004323 4.27015546118171 NaN 4.07977899918774 4.16170796321237 4.17664482012315 4.14831331890475 4.02247906951395 3.87296053556924 3.927 4.12755799837547 4.23543171219704 4.31984214227696 4.4556527130093 NaN 0.78459904582104 NaN 1.26783124176392 1.04563277370785 0.816220195888379 0.760570325615617 NaN 1.00091965328652 0.7897858956992…
4.11499925022977 4.10499671975524 4.15400037488512 4.16100028116384 4.23500121837663 4.23600328024476 4.12399981255744 4.10599756324675 4.16499971883616 4.17999971883616 4.15199971883616 4.02599971883616 3.87899943767233 3.92999971883616 4.14099878162337 4.23999962511488 4.32699934395105 4.45300028116384 4.09299981255744 0.793449167755043 1.54331265693779 1.26815996063706 1.02514193534441 0.81168…
4.12382314998089 4.11382314998089 4.154 4.17080349997877 4.23794104999363 4.24972489997028 4.14654804995117 4.1314890999448 4.17872489997028 4.20058734995542 4.15592139999151 4.03090174998939 3.88292139999151 3.93294104999363 4.15472489997028 4.25568559996603 4.34072489997028 4.45201965000212 4.10378384997665 0.795577359495393 1.54017307650681 1.26853253299919 1.01954220151212 0.803445060017832 0…
4.1585704960933 4.13474229765598 4.17079138381675 4.19668093995502 4.25182819843732 4.26382819843732 4.16675456919617 4.16360731071387 4.20073002611579 4.21384046997751 4.18859503917368 4.05865639687464 3.88793864229904 3.933 4.18858276763349 4.28859503917368 4.3528527415177 4.45496318537943 4.12869321149521 0.80119078851332 1.5426879712801 1.27192790861714 1.01179485900568 0.792513759788087 0.74…
4.1869982993972 NaN NaN NaN NaN NaN NaN NaN NaN NaN NaN 4.09299793498231 NaN 3.93899963558511 4.22199799571813 4.29999933190604 4.37099890675534 4.49999726688835 NaN 0.816639065883175 NaN NaN NaN NaN NaN NaN NaN NaN NaN NaN 0.454029202538757 NaN 0.0907569377002384 0.818199212256487 0.424380522328004 0.119900388709212 0.0841787664556097 NaN 1.50199435156926 NaN NaN NaN NaN NaN NaN NaN NaN NaN NaN …
4.26426045376985 NaN NaN NaN NaN NaN NaN NaN NaN NaN NaN 4.26219061395169 4.0265117883037 4.15611165489754 4.30512833633465 4.36063478650292 4.38664768683946 4.46674866546614 NaN 0.819055611655842 NaN NaN NaN NaN NaN NaN NaN NaN NaN NaN 0.516747884813421 0.178147359862139 0.139991534718659 0.817935945284584 0.420135564944796 0.108839041365355 0.0411782006043019 NaN 1.46777068503868 NaN NaN NaN Na…
NaN NaN NaN NaN NaN NaN NaN NaN NaN NaN NaN NaN 4.03790861588671 4.00757383750658 NaN NaN 4.39194923104817 4.46501015379036 NaN NaN NaN NaN NaN NaN NaN NaN NaN NaN NaN NaN NaN 0.152852321690571 0.0562899767584757 NaN NaN 0.114954711127953 0.0425262401305458 NaN NaN NaN NaN NaN NaN NaN NaN NaN NaN NaN NaN NaN 1.2889695386289 1.27989846209635 NaN NaN 1.44606092274219 1.4220304613711 NaN
4.32102202301122 NaN NaN NaN NaN NaN 4.30102890520223 NaN NaN NaN 4.34803716383144 4.27715553751676 4.00313764382015 NaN 4.36100550575281 4.38100825862921 4.392 4.4719958706854 NaN 0.836394184725065 NaN NaN NaN NaN NaN 1.2849259942119 NaN NaN NaN 0.841748114632597 0.46078037728524 0.15326294416602 NaN 0.833759360132703 0.435202202301122 0.11235368885438 0.0421723812380885 NaN 1.46398072986518 NaN…
4.33670792844066 NaN NaN NaN NaN NaN 4.32161665607837 4.31578893830096 NaN NaN 4.37450712924361 4.38793724461216 NaN NaN 4.36492698211017 4.38689047316525 4.392 4.46905476341738 NaN 0.825129743888551 NaN NaN NaN NaN NaN 1.29631788303003 1.00732222594797 NaN NaN 0.826160246112094 0.510906648823184 NaN NaN 0.826181107072106 0.436770792844066 0.114981078013811 0.0438684197626464 NaN 1.45025556261442…
4.34293464740023 4.286 4.3511415972995 4.37783661850057 4.4628584027005 4.47113070519954 4.33881483430065 4.32784751060054 4.35178215800077 4.36866234490119 4.37697821580008 4.38010892099962 4.09310892099962 NaN 4.37686929480046 4.39194553950019 4.392 4.469 4.30105446049981 0.820597598476833 1.53969457963042 1.28790136924789 1.04513530030075 0.833406887390641 0.77815273849578 1.2861443670496 1.00…
4.36403836808714 4.3320107430644 4.35601995140531 4.38502915974623 4.4780322291932 4.50203529864017 4.36801995140531 4.35603990281063 4.39604757642806 4.40706292366291 4.39803529864017 4.41903069446971 4.14710436119703 4.17211050009097 4.39603683336366 4.40402455557577 4.39200306944697 4.46899539582954 4.32301841668183 0.823470773758869 1.56672371403084 1.29099323826655 1.04726922368815 0.8398491…
4.38849221585081 4.33885782043823 4.36873595224242 4.40361408404661 4.49857346131468 4.52453283858274 4.38073595224242 4.38147190448484 4.426370347655 4.44716723399532 4.42053283858274 4.43859377268064 4.21361882711419 4.24253758165032 4.41951252721677 4.41967501814452 4.39395937726807 4.4660609340979 4.33475626360839 0.830337414210906 1.56909084649436 1.29305714301781 1.05314792869053 0.84565935…
4.41081776843384 4.35784261819287 4.39875150240979 4.42581776843384 4.51982605168685 4.54681776843384 4.40777635216881 4.41869351963874 4.4696438201207 4.48667695313272 4.43389231771091 4.48858583734965 4.29235390626545 4.33027935698838 4.45272665265077 4.43190060096392 4.394 4.46302484975902 4.37466866987972 0.827108163060224 1.53415223316609 1.28875628064817 1.05194109955903 0.844133750199992 0…
4.43305053493392 4.39706001023403 4.39713581263491 4.42408369848431 4.52510106986784 4.54109791143447 4.43403632198376 4.44704895571723 4.51007264396751 4.52407106475083 4.45508527770099 4.51408685691768 4.37611370360132 4.44111054516795 4.46902684668365 4.44800947530011 4.39700315843337 4.46300473765006 4.38009159456773 0.835294504325936 1.5725942358591 1.30097626081484 1.04466396383388 0.839926…
4.46441920899919 NaN NaN 4.47603806490492 4.58783841799839 4.60187471743594 4.45658255646817 4.47743735871797 4.55516511293634 4.56818326265512 NaN 4.56800176546736 4.44669322024819 4.50972951968574 4.48569145478082 4.45389110168735 4.39896370056245 4.46594555084367 NaN 0.831883161021338 NaN NaN 1.04712444420587 0.856650365797695 0.815168507762699 1.29441043361307 1.01681714405857 0.8065653064815…
4.47192390989972 4.44588042984242 4.46420653027218 4.47897825997135 4.58702174002865 4.59113044017191 4.48073911965619 4.50866302955591 4.57874998967051 4.60757606944131 4.509 4.58086955982809 4.53801082869638 4.60199995868206 4.51468476958456 4.46586955982809 NaN 4.57777168838122 4.44096738995702 0.832364021492121 1.56887086960115 1.29444630336877 1.04071098119355 0.841539463523334 0.81351902252…
4.5010220104932 4.47202878295265 4.49102031737834 4.52700338622972 4.59502031737834 4.61699322754055 4.51701862426348 4.53104571410127 4.63402539672293 4.64205925902017 4.5260220104932 4.6310220104932 4.62211851804033 4.71714730099298 4.52904571410127 4.48500507934459 NaN 4.58206433836475 4.46302878295265 0.829370101586892 1.57009346457663 1.29233519155379 1.05366700750018 0.836860850870912 0.807…
4.51373748894712 4.48865671631547 4.50275768210503 4.52895961368417 4.60675768210504 4.61308077263166 4.52777787526295 4.55745478473633 4.64869710263129 4.67629323947302 4.53873748894712 4.64373748894712 4.69058647894604 4.8022431952615 4.55545478473633 4.48793942052626 NaN 4.61923265999928 4.47965671631547 0.829428788410525 1.56631794558955 1.28955734856848 1.04038422308447 0.825798384616005 0.8…
4.53383339105037 4.49594168686763 4.50399166955252 4.52999166955252 4.61394168686763 4.62192502597267 4.581550155836 4.58279173881296 4.68569177344318 4.71071676478563 4.54395834776259 4.66482506060289 4.74951683404607 4.87738354688636 NaN 4.55047518180866 NaN 4.55256647042875 4.50082506060289 0.822032145138212 1.55241612643789 1.29021400207781 1.02696046173361 0.814026966408686 0.779550423640362…
4.56204146570992 4.52609454181861 4.55501161039878 4.56502322079755 4.64600995177038 4.65501990354076 4.5890481002235 4.6060481002235 4.70703980708152 4.73905307610869 4.57903648982473 4.69706136925068 4.80305307610869 4.93706966239266 4.60503980708152 4.55902653805435 4.41401326902717 4.56298341371603 4.53803317256793 0.818276964710034 1.54329137972003 1.28424810916363 1.02022260251735 0.8056502…
4.58654838646396 4.58197032113784 4.56187354820991 4.57874709641982 4.65189161275135 4.6667832255027 4.6174761282982 4.6344761282982 4.73056645100541 4.77042193467387 4.60060258008829 4.73333161196667 4.83442193467387 4.97824128925946 4.6285664510054 4.57471096733694 4.42185548366847 4.55318064541441 4.55763870917117 0.816483058110838 1.55592714806082 1.28313059357724 1.01585056785483 0.799866580…
4.61766788012972 4.59981786974856 4.61146432278988 4.62549646342249 4.68761431240871 4.68975358848334 4.65163573949712 4.66072144785074 4.75474287493914 4.79375358848334 4.63166788012972 4.74883929683696 4.85973216139494 4.99285001038117 4.65670002076233 4.59973216139494 4.43387143746957 4.56289286455798 4.59262502595292 0.810375781161403 1.55229188995783 1.2733160640876 1.00078231019467 0.781032…
4.63704695832771 4.62305829309647 4.61708096263398 4.63406638935987 4.69305991234915 4.69904533907503 4.67605667384379 4.68505181608575 4.78102752729555 4.80903238505359 4.64805343533843 4.77903724281163 4.87004048131699 5.00504048131699 4.68004048131699 4.63102105028484 4.44801133476876 4.5780080962634 4.60605991234915 0.80760130461311 1.55021873000135 1.27369866523124 0.994377790834795 0.775005…
4.66540343641359 4.65825943830652 4.66597144209239 4.67415658251576 4.72923886714837 4.72642400757174 4.71028000946467 4.71634172293913 4.79765029031141 4.82858857683696 4.68032115178098 4.8015268633625 4.8944857210462 5.0294857210462 4.7044857210462 4.64373257494402 4.45485600189294 4.58289714420924 4.64223886714837 0.802350467119277 1.54341317526074 1.26685399810707 0.987005106532467 0.76615616…
4.70169477775031 4.66098304320835 4.68187282406263 NaN 4.74784738887516 4.74782195368768 4.73677956170856 4.75170325614614 4.8098982592501 4.8329660864167 4.71372021293779 4.82976260491691 4.90094912962505 5.03495760802088 4.74763542897954 4.67473716972944 4.47086434566681 4.59787282406263 4.66679651850021 0.79743112021975 1.529021834548 1.2652128023777 NaN 0.753129795225929 0.732437902936409 1.2…
4.72904784718546 4.67903134815599 4.72503464796188 NaN 4.77402639844715 4.77303629786483 4.76106929592377 4.77604289747662 4.82803134815599 4.85402144873831 4.75003794776778 4.85201814893242 4.91200659961179 5.04000164990295 4.7720527968943 4.7180280483501 4.49502309864126 4.62301319922358 4.70203134815599 0.804034553732133 1.53797881206988 1.270027276072 NaN 0.753373035821422 0.728410113905064 1…
4.75747754739874 4.69765770346814 4.74562167225426 4.7476396878612 NaN 4.79460365664732 4.80224334450852 4.80153159421956 4.84665770346814 4.86676579710978 4.77258564104038 4.86280182832366 4.91592793757224 5.04098198439306 4.80342350057792 4.73469373468202 4.50874778150284 4.63085587514448 4.72065770346814 0.806740276924846 1.537272971237 1.27435055117339 0.978362167225426 NaN 0.734419564329458 …
4.78371392099534 4.72272492403398 4.76874693011126 4.7697579331499 4.83054887541573 4.82368091187942 4.82179094226582 4.83265890580213 4.85985696049767 4.88282395138175 4.79574693011126 4.87190097265223 4.92193398176815 5.04297799392272 4.8307029179567 4.78148285718388 4.53273592707262 4.66066990884077 4.75561489364757 0.813445949549947 1.54436099818256 1.27874202675153 0.985243858972605 0.765080…
4.81004133002411 4.76007577171088 4.79606888337353 4.80407577171088 4.85108610421691 4.85307577171088 4.84604477419279 4.8540361637711 4.88804994044581 4.90104133002411 4.82504649627713 4.89202066501206 4.92200516625301 5.043 4.85204133002412 4.85300344416868 4.56001549875904 4.68701722084338 4.77504994044581 0.818257141339999 1.55114602729518 1.2835492475929 0.989804534391814 0.76628665255555 0.…
4.83351096325206 4.80310343262878 4.83518493875344 4.84710343262878 4.8999811734418 4.89610343262878 4.87147021018974 4.87457209284556 4.91640908059624 4.92451096325206 4.85144983365857 4.90375548162603 4.92493887040651 5.043 4.87551096325206 4.85495924693767 4.56881661121952 4.69679623468836 4.80340908059624 0.816633825041732 1.55456868214093 1.28880057802765 0.998058022076976 0.775742958943644 …
4.86275391451354 4.81688968581641 4.85979634304569 4.87377937163283 4.93173694310068 4.93467754315567 4.8888557429907 4.8918557429907 4.93286422869712 4.94681331445855 4.87777937163283 4.91094060005499 4.925 5.04002545711929 4.90475391451354 4.87879634304569 4.58982180016497 4.71484725728426 4.82383028587141 0.814845019700381 1.54896853824078 1.28612384483507 1.00438730376307 0.783386272344713 0.…
4.88404408726952 4.83206011900389 4.88703607140234 4.90904208330273 4.96906813487108 4.97807414677147 4.91101603173437 4.91903005950195 4.97004809520312 4.98907414677147 4.9030581150371 4.92201803570117 4.92800601190039 5.03999398809961 4.92003607140234 4.91105210313671 NaN NaN 4.85203807536913 0.81785817618453 1.55097410772056 1.28681521031367 1.01798805594652 0.796004628957614 0.766513526775876…
4.90559211733849 4.86144379637067 4.9046662778224 4.92961065745947 5.00236963588676 5.01431401552382 4.91885167903218 4.93372189818533 4.99355503709653 5.02531401552382 4.93146233649165 4.9308331389112 4.93094437963707 5.03705562036293 4.9376662778224 4.93651795685458 NaN NaN 4.87064773770142 0.821854356306411 1.56275696234464 1.28936179568546 1.02192546871367 0.803154657116862 0.7731248541834 1.…
4.93170031566441 4.87880405254981 4.93465421038201 4.97448131557301 5.04352742085541 5.05453894717601 4.94272336830561 4.95574642094681 5.03749284189361 5.05466573670261 4.95374642094681 4.945827105191 4.931 5.037 4.96666573670261 4.96072336830561 NaN NaN 4.89472336830561 0.824608763671175 1.56521395051544 1.2927115020892 1.02914666470206 0.80899349313014 0.77845925629044 1.298362368397 1.0119596…
4.9460197320899 4.89203157134384 4.95602367850788 4.99002894039852 5.0670460415431 5.09104077965246 4.96002762492586 4.9710263094532 5.06102894039852 5.08103157134384 4.9720197320899 4.9540131547266 4.93100789283596 5.0329934226367 4.97801447019926 5.0100197320899 NaN 4.87407498194161 4.9120197320899 0.826019210716404 1.56603228892243 1.29443461730904 1.03827894521409 0.819714746448518 0.78537414…
4.96070134659746 4.91552215455593 4.97364161591695 5.01156197500961 5.10130314206074 5.12138278296808 4.98058188523644 4.99060179546328 5.08256197500961 5.10452215455593 4.98670134659746 4.96380089773164 4.93688053863898 5.02809955113418 4.9887809875048 5.02470134659746 4.87642260342175 4.92986511707034 4.92670134659746 0.825431946136102 1.56773535620531 1.29787011510381 1.04493461045751 0.830686…
4.97389749494675 4.95270825484844 4.99285018492217 5.0377949898935 5.13374767986892 5.15771613985254 5.00084229991808 5.00985018492217 5.1078028748976 5.12682652990988 4.99592903496313 4.97590537995085 4.9379921149959 5.02998422999181 5.00487383993446 5.06865305981977 4.92263728981158 4.99449535973785 4.94684229991808 0.823812773706636 1.56133117367658 1.29942817249386 1.04771894703906 0.83548365…
4.9860299402254 5.00601761189729 5.01003698498431 5.06203346260486 5.15404579093296 5.18804579093296 5.01402641784594 5.02703522379459 5.1180299402254 5.1570299402254 5.0160299402254 4.97801585070756 4.94100528356919 5.02801585070756 5.01502641784594 5.08106516401998 4.99212504447078 5.0541144773324 4.96802817903567 0.825041197609016 1.57968246566562 1.30126139133989 1.05631493133124 0.8432914477…
5.00269116749114 5.01581833381832 5.03061850101847 5.08065483425481 5.17952766792763 5.21352766792763 5.02872750072748 5.04663666763664 5.13469116749114 5.17369116749114 5.03269116749114 4.98683650043649 4.9439455001455 5.03683650043649 5.02972750072748 5.11732783512778 5.06171017011007 5.11781916981908 4.98370933410931 0.825707646699646 1.58105456673456 1.30203564837165 1.05905913346913 0.849661…
5.01583575128563 5.02291155838457 5.04877257870318 5.09975994418669 5.20073467515371 NaN 5.05269677160424 5.06279784773616 5.14882311676914 5.17202526903298 5.0428736548351 5.00477257870318 4.944 5.03502526903298 5.04678521321967 5.14070940612073 5.14198923868082 5.20983762448294 5.00177257870318 0.823587290555618 1.57820676644299 1.30212898923868 1.05432127740498 0.845257866085523 NaN 1.31452633…
5.03699681042051 5.06399377272575 5.07199650665103 5.11899711418998 5.2249963547663 NaN 5.07199711418998 5.08699635476629 5.1649975698442 5.18399817738315 5.06599650665103 5.00799954434579 4.944 5.035 5.06799681042051 5.17599468403418 5.20499058314626 5.29998648225834 5.02799605099682 0.821760273392528 1.57505047388038 1.29939041616418 1.05706957320389 0.848769457771486 NaN 1.31847940005529 1.029…
5.05463523107061 5.07869602589218 5.09355417130853 5.13467576095166 5.24165549601114 NaN 5.09257443624905 5.10463523107062 5.17577708565426 5.19477708565426 5.08167576095166 5.01681761553531 4.94791894023791 5.03304052988104 5.08563523107062 5.19461496613009 5.26280436850924 5.36760171910402 5.0417162908327 0.818487684901341 1.57311992193283 1.29599031934361 1.05296491010078 0.845154777630524 NaN…
5.07679586662937 5.079 5.10687937573554 5.15877730905023 5.25785153936682 5.28989793331469 5.11281442420852 5.12679586662937 5.19779586662937 5.21085153936682 5.10082370299809 5.02690721210426 4.95097216363128 5.03002783636872 5.10779586662937 5.22868452115449 5.31254533931088 5.42348966657343 5.0687494726815 0.813020569403178 1.56608550825439 1.29331440321658 1.04895674400671 0.837966621709141 0…
5.09901943079377 NaN 5.1340148044143 5.17801295386251 5.27300832748304 5.29600740220715 5.14301943079377 5.14602313189734 5.21102128134556 5.23101758024198 5.13001665496609 5.05001202858662 4.958 5.03000277582768 5.12902405717324 5.24302590772503 5.37901572969019 5.47602775827681 5.09102035606966 0.809156622742988 NaN 1.28863799215131 1.04224436506981 0.830232708825957 0.785061975625589 1.3021763…
5.11958111732173 5.13882047885217 5.14968085129275 5.19172074488116 5.28182047885217 5.30384042564637 5.16358111732173 5.17050133014492 5.23354122373333 5.24962101091014 5.14764095770434 5.06274069167536 4.958 5.03294015961739 5.15448138335072 5.27044148976231 5.39566090449854 5.5054015961739 5.11256117052753 0.805582805798842 1.56010695477507 1.28651328454342 1.0362814759767 0.822517180738321 0.…
5.15356881953588 5.15874636443287 5.17764491020602 5.21273368265452 5.29878440976794 5.31782245510301 5.19164491020602 5.19568295554109 5.25374636443287 5.27172100087616 5.17663222842767 5.07780977332466 4.96194927288657 5.033 5.18461954664931 5.29272100087616 5.41377172798958 5.52772100087616 5.13669563731945 0.800148862056475 1.55838193947656 1.28217516573585 1.02767893647608 0.811509372744136 …
5.18901182152668 5.18150575704923 5.21052713445861 5.24351238201031 5.31200350325999 5.31402106602959 5.20302325754287 5.20801869559159 5.26851581904276 5.28651594359468 5.22700407164678 5.0959977580655 4.96499962634425 5.033 5.2195150094553 5.32652607181574 5.42901025277298 5.53005932117302 5.16701200835456 0.799989579081931 1.53656344292708 1.2724461848655 1.00431682798438 0.781960408313722 0.7…
5.20893756084348 5.19648412669964 5.2364323290124 5.26045988502912 5.31849819678726 5.32896279302393 5.2352486815033 5.22795354841598 5.28738012497376 5.30392930674546 5.24099418401039 5.14486745174747 4.96989942689246 5.03691954151397 5.24241372552436 5.34840768099048 5.43796389780599 5.55795564370798 5.18493343379447 0.793001560991696 1.5337126131167 1.26959966407428 1.00147769480552 0.77698578…
5.23806043926409 5.21514838409508 5.26356043926409 5.29303677361197 5.33468276087034 5.34068388049992 5.26416309271053 5.25364534450811 5.30513159379801 5.32505900033273 5.26804269106167 5.16550527469945 4.97992005015364 5.04295203009219 5.27308074602746 5.3710836238902 5.44943604012292 5.55716469581802 5.21176942434751 0.790748506730722 1.53177108224047 1.26956685134883 0.993019164380952 0.76455…
5.26901404099848 5.23204153398406 5.28802561699241 5.31052311543593 5.35951293747308 5.36201460517741 5.29600175392116 5.28051521832449 5.32900480724033 5.34401125735254 5.30101158841016 5.18702689225473 4.99302315198786 5.04900434099772 5.30401298644124 5.39350914823806 5.45200289399848 5.54200436513343 5.24901005589083 0.79039706503936 1.53487157143979 1.27477326538795 0.992491008151496 0.76450…
5.29792630072086 5.27464373472824 5.33119845690054 5.34283329565629 5.37549340477776 5.37845545056408 5.32247424997399 5.3059179760107 5.33861774211852 5.36248800595266 5.3314437260367 5.25200564140881 5.0087087806186 5.05194539636599 5.33092907562425 5.40843662443892 5.45848257468416 5.54103517931028 5.27143817622992 0.799250948337446 1.53914743119904 1.27673101345034 0.989767104649444 0.7587153…
5.32752858542534 5.30494544915454 5.34265648865393 5.36558641541625 5.41441234865981 5.41455577428062 5.33562797462687 5.33257094657275 5.37047560275433 5.38563449721864 5.36146095369719 5.31098380061798 5.02382891583764 5.07572626534023 5.36245525089178 5.42250409893182 5.46343318805822 5.5444641435948 5.29461494729289 0.803707440571643 1.54716973857378 1.28032980525066 0.992780179320329 0.76853…
5.35402870728645 5.31504354223064 5.37151743347899 5.39453022030073 5.43708180742185 5.44506962333774 5.36604537808812 5.35852586884213 5.39354524282917 5.41353801294131 5.38552961756309 5.35806305147664 5.06503984879878 5.09702185256708 5.38253797295639 5.43301293442106 5.4620032136128 5.54199738912483 5.32302870728645 0.810028649500167 1.54916481547768 1.28768287282166 0.996874300631954 0.77023…
5.37342666343921 5.34241362496229 5.38398373410556 5.41495419160803 5.47934431705891 5.47989454349926 5.39865233425567 5.37645419160803 5.42239430537309 5.43889172793066 5.40492980399535 5.40026277191851 5.13681252210651 5.11365242111705 5.40835083629737 5.44198518532055 5.46444888545839 5.5405 5.34246441451635 0.814999135261524 1.55216668607689 1.28949802149373 1.0086254061316 0.784074854536025 …
5.40059975352822 5.36228318752974 5.40807753557398 5.44408222113092 5.50731981417667 5.51773764430072 5.42060166740239 5.40898136028217 5.44888641678445 5.47017960625319 5.42905496559787 5.44862433988842 5.17438334433479 5.1930266759629 5.43613869732614 5.46049808612583 5.4645 5.54198715315964 5.36903274764362 0.816650051023596 1.55368066622293 1.2932288375381 1.01659191152585 0.791964007330848 0…
5.42450679828112 5.39950430971265 5.42649286800674 5.46500670877083 5.54800074371603 5.5560110803601 5.43550955538047 5.42651512815115 5.49099151543842 5.5020114107676 5.45250721819892 5.49200017571595 5.2325095797095 5.25751892513108 5.46050446109957 5.47401018525716 5.46600323558913 5.542 5.38950784807561 0.820657096326505 1.55993757558779 1.29578346903042 1.02488577958447 0.805718599829931 0.7…
5.44495061457988 5.418413157103 5.43512597402106 5.48444961912846 5.56995724801037 5.59239559118069 5.46042177269943 5.45890851457535 5.51157028989989 5.53694398988628 5.47545591782952 5.52449470548725 5.29052753791025 5.32603484079961 5.47696586360681 5.48891083147073 5.47000199090284 5.54201889610316 5.40900166491029 0.823565276001353 1.56094989986461 1.29504766948642 1.03154593722419 0.8137179…
5.46554401447592 5.44107088193729 5.46738694832565 5.5025195842964 5.60443821728597 5.62850090802915 5.48653673131097 5.48410347463036 5.5534072972484 5.57356929532348 5.49500819119411 5.55543739529851 5.3602028966845 5.41806045422527 5.49807088193729 5.50987144528602 5.47303582328182 5.54598047306472 5.43155379228385 0.824814966260085 1.5611529176969 1.29803778698229 1.03514435239858 0.822961163…
5.48153970231127 5.46354297040426 5.47904911161105 5.51955442075855 5.62406835526186 5.65704667557734 5.50504464053723 5.5100475016222 5.572573281459 5.60456509919769 5.50903642218945 5.58408064368984 5.44061626389208 5.50660848262439 5.51604052234172 5.51656147221199 5.47500492018272 5.56943685765504 5.45104012134812 0.825554390250122 1.5625381776885 1.29842583711151 1.04159064886709 0.831629612…
5.4999560522612 5.48301964661219 5.50143351384074 5.54344342497896 5.65584392470995 5.6798541181237 5.52786487608851 5.53392444952911 5.60786946154997 5.63639817247379 5.52552151592962 5.62231390901977 5.49646991525685 5.55897764757395 5.53494585884745 5.55096863771864 5.47797587453764 5.53182810038222 5.47046681022601 0.825285210998146 1.56412062969112 1.29680419688403 1.04489119378631 0.8371935…
5.51962494222672 5.50054493712549 5.52111555664494 5.5577145888216 5.67363358832866 5.69958444198025 5.55104789504484 5.56313037449745 5.64463555085631 5.66720594271966 5.54566939578424 5.65258344658855 5.5777678878814 5.66834766532653 5.5560804886692 5.56156840107994 5.48402025012323 5.60436869166934 5.49357827022969 0.824986120372644 1.56287545675972 1.29695242266413 1.04852177868915 0.84374914…
5.53851908662549 5.52402084576493 5.54301823980079 5.58302201776693 5.6940182394761 5.71700736108565 5.56751693714342 5.58702143160358 5.67502019411154 5.69852319074302 5.56951569932669 5.68901127003186 5.64456807342627 5.737578234998 5.57201739297609 5.52900091231473 5.48500039099203 5.58649576587649 5.51202097577091 0.824389413661316 1.56279426303522 1.29730830958614 1.05043640758299 0.84341162…
5.55891349007524 5.55190439749102 5.56297479983132 5.60192933691025 5.70789260320649 5.72551080680128 5.58947731984819 5.60747498151477 5.69794094951133 5.72641889347588 5.58794986041209 5.70954096793769 5.716683576387 5.8096541419844 5.59144734039523 5.51864584729449 5.48803133030312 5.58404546292107 5.53489530490681 0.822638256351318 1.55817073596157 1.29592534271782 1.04970512250289 0.84188892…
5.57866585505247 5.57354404245988 5.59198670848075 5.63065206465853 5.72757402091091 5.7376261090442 5.61850027361491 5.63758401372792 5.72852383156609 5.75516110808131 5.60763587660144 5.73754119427719 5.78221134578127 5.8991316768601 5.61361494157319 5.52504616650812 5.49697431800059 5.5895697244593 5.55607949201653 0.818486953329409 1.55854610792849 1.29429607817107 1.04153288121615 0.83008275…
5.60254464286809 5.59454851437475 5.60807282643237 5.6560477012149 5.74303949405114 5.75954400421295 5.63605854755132 5.66105597314285 5.75055489552568 5.78504963696822 5.63004378473193 5.75404684307874 5.843092563564 5.96860259674057 5.63705258557452 5.53753852617448 5.48553599674231 5.56563324497282 5.57805280505553 0.815096417593966 1.55371593599685 1.29220679591075 1.03443463393018 0.81925360…
5.6238940560963 5.61590669225059 5.63985029528833 5.67887370531174 5.76151762388994 5.77944652921028 5.66244799229655 5.68590975148944 5.77592764151198 5.8078518914409 5.65092923766456 5.77634011989605 5.88616002207384 6.01656378815189 5.66184477528747 5.55580347524151 5.50420331747128 5.62542759375062 5.60192458227314 0.808418453235863 1.55188779591547 1.28488692251402 1.02705061591106 0.8110271…
5.6491449251874 5.62823909511508 5.66422481177939 5.70123115020628 5.79329401765886 5.80429827244371 5.68756343211349 5.71420353785513 5.80206503859541 5.82661722533546 5.67661722533546 5.79454626678781 5.92293578856789 6.05741507930453 5.68319654726654 5.56608205773482 5.51046170693632 5.59745319736661 5.62760020619604 0.802938273020077 1.54781897996998 1.28013199668248 1.02100703126795 0.808984…
5.67152588094771 5.6585140203645 5.69302135026404 5.73202700640498 5.82703112548719 5.83700966130659 5.71102487547829 5.7425236755998 5.8190188593738 5.85201986484322 5.69803033721016 5.82101678008503 5.93550805589793 6.07000649605588 5.70752291010608 5.58001390037665 5.51350481622599 5.60000335358849 5.65102116192625 0.800383345882659 1.54370737729089 1.27542182592324 1.01495471424158 0.79866300…
5.70142039415047 5.67803658749654 5.71445647173751 5.76138962362007 5.85534558544808 5.85656152806321 5.7418938718649 5.76841296947022 5.84047345171922 5.87243631532038 5.73089174124368 5.85195383120679 5.95359229859361 6.08157320098829 5.73543737413218 5.59893473360147 5.51799044469854 5.60150236770224 5.67944533471714 0.797667651677411 1.54097080668028 1.27264155840542 1.00922291946854 0.796649…
5.72613192377674 5.70805462885724 5.7446797363989 5.79020499279997 5.88258023651095 5.8919607707407 5.76820499279997 5.79364378911912 5.86404746136952 5.89406285010289 5.75805732903721 5.88339721813252 5.97344561255423 6.09545583147457 5.75915600571415 5.61560549291201 5.51807811813053 5.60369174250961 5.70518643192825 0.793932381406415 1.53745295929247 1.26886503288034 1.00133109220311 0.7901232…
5.75956303959965 5.72807630448083 5.77805388828004 5.82603944309396 5.91354977471847 5.91755079435608 5.80354610814762 5.82355873515578 5.87954017640813 5.9105351386501 5.78656495321871 5.89805528968225 5.98152324495611 6.09901116037982 5.79606010634297 5.63906421990454 5.52800851344659 5.56603565086695 5.73804668079451 0.793291302786098 1.53685860071645 1.26817937639519 0.99572014737744 0.781792…
5.78885625017802 5.76324670270581 5.80291460244342 5.84551458462823 5.93689540424088 5.94286746603644 5.82454974751903 5.85037861426711 5.89947219705107 5.92746655530798 5.8158938212976 5.92682273785825 5.9928841207547 6.10393923950581 5.82340421187051 5.66796180647816 5.53252084877358 5.57929437243908 5.76192506064409 0.794118762417485 1.53901807784813 1.26839372300039 0.996316564826349 0.782930…
5.81322769418857 5.7796663672533 5.83226030619994 5.88053616304742 5.95819409512885 5.96861480858967 5.86753482994765 5.87673844950855 5.9230821965783 5.94420455550333 5.84021170868135 5.95101139631691 5.99800064099693 6.10253034296917 5.84922932223384 5.69687353785025 5.54274338475028 5.60220228646113 5.79210469426662 0.795939747553855 1.54366701153563 1.27396367365785 0.999257462488243 0.781449…
5.84901414676049 5.80850961776362 5.86351582464258 5.90451285900433 5.98350978598007 5.99051179744009 5.88651699644781 5.90551185541555 5.9460113493387 5.96551330710571 5.87551437009744 5.96250844167592 6.00449966499458 6.10599659054283 5.88600911596922 5.73601258340186 5.5385055934161 5.5920056471091 5.81601498356031 0.802111185798502 1.54898521735058 1.27806171610079 0.997571247690479 0.7792349…
5.86990236808202 5.8369045012874 5.88003688007462 5.93037442927809 5.99889545935913 6.01089566261391 5.91233257237078 5.92688682394042 5.9734747035082 5.99141120675551 5.89692065519335 5.97642532811366 6.0045243828151 6.10354520964136 5.90295641639688 5.77704256926884 5.55409285834008 5.60070532397774 5.84041141001029 0.80443133860962 1.55392498275912 1.27998435244994 0.997712652202647 0.77606665…
5.89607631631747 5.8586152011397 5.92042942756954 5.94921386652225 6.01267184307809 6.0271912854892 5.93062522768501 5.9471439047713 6.00009108945701 6.01669212813668 5.92457631631747 5.98707156972324 6.00798369621082 6.1034696883961 5.93057402034301 5.81239650147047 5.58932041712096 5.62906299650491 5.86611206251776 0.80629246602384 1.55480350132086 1.28442332634628 0.997427695032661 0.774868460…
5.91854457689525 5.88153450707974 5.93708005282335 5.97404269483912 6.03254057425408 6.05204044782891 5.95403162794368 5.97154044782891 6.02506204809881 6.04906260985137 5.94905047550269 5.99801897398418 6.00800606717434 6.1035 5.95155331249703 5.85357776367142 5.64908477187382 5.67813875822715 5.88954651500325 0.806620522392898 1.55650907539902 1.29061461637948 1.00609363566424 0.765806342719516…
5.94138202872556 5.89993104391433 5.96724546162253 5.99033137319042 6.05385134602275 6.07191869369745 5.96899624322785 5.99140028407576 6.05591900224043 6.07890864611325 5.97293303800402 6.00841853942596 6.01098780405462 6.1035 5.97832687699624 5.8870618282201 5.6889231446913 5.73061365405633 5.91236967850869 0.809350805559992 1.55850139173431 1.29239829713535 1.0112608156781 0.768629129132838 0.…
5.93668018264461 5.92034009132231 5.98746012355371 6.01752013966941 6.06080021487602 6.09160016115701 5.96840010743801 5.99434009132231 6.09254014504131 6.11562016652891 5.98154014504131 6.013200053719 6.025 6.124 5.97454014504131 5.99960016115701 5.75598026322312 5.78124033305782 5.92664017190081 0.818615425623965 1.5608784022562 1.29715941864049 1.01696600161157 0.792573214289255 0.760431392318…
5.97000371222086 5.93700685333082 6.01000371222086 6.04300399777631 6.10000485444267 6.12100456888722 5.98800399777631 6.01100371222086 6.11900371222086 6.14600656777537 6.00800456888721 6.023 6.025 6.12399914333365 6.00100371222086 6.02901342110619 5.80401827554886 5.84201941777066 5.95800256999906 0.823290676766419 1.56129065963309 1.30056043118873 1.01726076814416 0.795180793844154 0.759030531…
5.98330741930106 5.96125618275088 6.02325618275088 6.05733303757615 6.11733303757615 6.13724337361334 6.00229461016351 6.02430741930106 6.1324355106765 6.16930741930106 6.02429461016351 6.02308966396281 6.02505123655018 6.121 6.01430741930106 6.07629461016351 5.86889663962809 5.91117844065406 5.96725618275088 0.825682415990702 1.56361754851844 1.30211508816416 1.01995140900513 0.797952058334723 0…
6.00734919693089 5.98129406057338 6.04336757571673 6.08329406057338 6.14347784843174 6.15642271207423 6.02523892421587 6.04831243935922 6.16618378785836 6.19338595450256 6.04736757571673 6.03018378785836 6.029 6.12087134849915 6.03836757571673 6.09979028779096 5.93937840893772 6.00330489379438 5.98744109086007 0.827442346663072 1.56505601271771 1.30553725288465 1.02013774226409 0.797472878621596 …
6.02605928900366 5.9970568186285 6.06304940750305 6.09904940750305 6.16903952600244 6.17906175937881 6.03804199637759 6.06503211487698 6.17604199637759 6.21401729262607 6.06706670012911 6.04000741112546 6.02900741112546 6.114 6.05804940750305 6.14204199637759 6.0131556336346 6.07317292626066 6.01103952600244 0.829171086965067 1.56965222333764 1.30272469371279 1.024298152238 0.804576595901657 0.77…
6.05016642214269 6.02013521799094 6.08323923183012 6.11923923183012 6.18527043598187 6.2042288304462 6.05524963321403 6.07820802767836 6.19314561937485 6.2211144152231 6.09413521799094 6.04310401383918 6.032 6.114 6.07817682352661 6.15935364705321 6.07680090656169 6.14394652593655 6.02713521799094 0.82960115882367 1.57053627017323 1.30460783038082 1.02766384982582 0.80731613813028 0.7697200906561…
6.06640397984245 6.03354537278731 6.10632318387396 6.14234338286609 6.21136358185821 6.22638378085033 6.07938378085033 6.09840397984245 6.20728278588972 6.23232318387396 6.10738378085033 6.05314139294486 6.032 6.11420198992123 6.09538378085033 6.19346457681882 6.15445432743283 6.23563611836194 6.04054537278731 0.828719198035912 1.56919909554205 1.30343242687685 1.03465626768316 0.814548890554333 …
6.08599753121253 6.05999666713691 6.12199802497002 6.15899790153065 6.22899777809127 6.2449976546519 6.0979976546519 6.11799753121253 6.22099827184877 6.24799802497002 6.1259976546519 6.05999913592439 6.032 6.12399876560626 6.1139976546519 6.21599716089441 6.2249911123651 6.31499000141074 6.06699666713691 0.826740249347535 1.56770018886224 1.30258010739225 1.03302020614375 0.814010067891656 0.782…
6.09927609529557 6.07920407043586 6.14224008286571 6.18819206629257 6.24820407043586 6.26126409115229 6.12524008286571 6.13827609529557 6.24020407043586 6.25820407043586 6.14026409115229 6.07010803728957 6.035 6.124 6.12827609529557 6.23956419473443 6.29280427760014 6.40487630245986 6.08624008286572 0.823861419780766 1.5658960282745 1.3049390658714 1.0358068058006 0.815243011394036 0.785598402900…
6.12240086178145 6.09646099104866 6.16252112031588 6.20426056015794 6.26544094795959 6.28326056015794 6.14538081869237 6.16134073251423 6.25720043089072 6.27526056015794 6.16240086178144 6.07914030162351 6.03508017235629 6.12406012926722 6.15140086178145 6.28620043089072 6.36012241298805 6.47826271461155 6.10646099104866 0.81897065091181 1.56304087288724 1.30147379317245 1.03717356466696 0.818023…
6.14204776833495 6.11905399898733 6.18804153768256 6.21705607587146 6.28704776833495 6.29605399898733 6.16406230652384 6.17806853717623 6.26705399898733 6.28803946079843 6.18204776833495 6.08603530703018 6.03901246130477 6.127 6.17104776833495 6.29602907637779 6.41509553666989 6.54011215174292 6.12906022963971 0.815571609388123 1.5601431047447 1.29676744543252 1.03636231552873 0.82112092401636 0.…
6.16532921055993 6.1454051822276 6.20824057694764 6.24439252028299 6.31032921055993 6.3222025911138 6.19425323889225 6.21124057694764 6.29324057694764 6.3072025911138 6.20532921055993 6.10329122472609 6.04503798583384 6.127 6.19432921055993 6.31058244945218 6.46108863361229 6.59403798583384 6.15825323889225 0.811489858699334 1.55676669027694 1.29551581568579 1.03247855139746 0.81653778287205 0.78…
6.19133817900317 6.17723138563375 6.22753396684711 6.27535597789807 6.33635597789807 6.33842717347769 6.21440937458278 6.2304627712675 6.31228478231846 6.32339157568788 6.23140937458278 6.12623138563375 6.04807119557961 6.12705339668471 6.22035597789807 6.35635597789807 6.46853396684711 6.59753396684711 6.17840937458278 0.807481572111183 1.55177945113847 1.29357019571312 1.01758114806608 0.799238…
6.21001002500175 6.19000789848623 6.25700789848622 6.29500698712243 6.35601002500175 6.36200789848623 6.23700880985002 6.25600607575864 6.3280057719707 6.3450057719707 6.25401002500175 6.13900516439484 6.05200091136379 6.13 6.24001093636554 6.37600698712243 6.4980009113638 6.627 6.20100789848622 0.802049043068015 1.548988766621 1.29026973266662 1.01930066225769 0.800800820227416 0.77862492674154 …
6.24346336123587 6.21625742290882 6.2834118766541 6.31842474779954 6.38921880947249 6.38830890749058 6.26637326321778 6.27637326321778 6.34729603634514 6.36429603634514 6.28746336123587 6.15637326321778 6.05507722687264 6.13005148458176 6.27642474779954 6.39929603634514 6.50151484581763 6.62745049009043 6.2274118766541 0.798859842026225 1.54490683193821 1.28934276289623 1.02140560477935 0.8033743…
6.27934539113804 6.23671109940185 6.31552824526995 6.35160951377302 6.40652824526995 6.41246729389265 6.29540634251535 6.30546729389265 6.37032507401228 6.38744697676688 6.32340634251535 6.18534539113804 6.06120317125767 6.1340609513773 6.30934539113804 6.42246729389265 6.541 6.662 6.25940634251535 0.795765981183221 1.54312126363592 1.28572060951377 1.01560410316638 0.793622973355581 0.7598505750…
6.29608951340886 6.27106184562794 6.34107974830971 6.38106347314447 6.43206510066099 6.43506510066099 6.31507486576014 6.32805859059489 6.38605208052879 6.40904231542964 6.34307974830971 6.20208463085929 6.07103255033049 6.137 6.32609114092539 6.44505370804532 6.54101139261567 6.66200488254957 6.27907812079319 0.795098430535598 1.54270527315354 1.28575327130821 1.01098636358961 0.787985338254201 …
6.35107018879314 6.30913035061583 6.39010026970448 6.42013035061583 6.47210026970448 6.47517045849762 6.36113035061583 6.36416043152717 6.41813035061583 6.43516043152717 6.39210026970448 6.25433089002479 6.09110026970448 6.13713035061583 6.38206016182269 6.47806016182269 6.548 6.665 6.32710026970448 0.800288148816511 1.54595744692858 1.28778536823523 1.01491526796553 0.791277747737693 0.756616097…
6.3586689272218 6.32264865669993 6.40064865669993 6.4336689272218 6.48268919774368 6.49260811565618 6.37452703356869 6.38058784513431 6.43146622200308 6.45146622200308 6.40258784513431 6.28815541974675 6.10134459887184 6.15008108208749 6.38872973878742 6.48428378730622 6.54814189365311 6.665 6.33768919774368 0.802182771545895 1.54781256921305 1.29039986622855 1.01750587956846 0.793135406713739 0.…
6.39100328205315 6.35400328205315 6.43200285395926 6.46600328205315 6.51600470903278 6.52200428093889 6.40000371014704 6.40900371014704 6.45400399554297 6.47400342475111 6.43100328205315 6.34400841917982 6.1180065641063 6.15400428093889 6.42400328205315 6.49800085618778 6.55499985730204 6.66499957190611 6.37100242586537 0.807150402408256 1.55422073774847 1.29571057221883 1.0221406863772 0.7982309…
6.41426703120405 6.37727916898605 6.45231558233206 6.48931558233206 6.54940054680608 6.55244909793409 6.42635199567807 6.43532772011406 6.48235199567807 6.49836413346007 6.45427916898605 6.40371612913814 6.16455833797211 6.18579639173635 6.44727916898605 6.50419420451204 6.554 6.662 6.38835199567807 0.810001436855386 1.55945165993257 1.29976175397009 1.02698604921255 0.804675955175031 0.776295630…
6.436454146893 6.40051338344426 6.47839491034174 6.51553312896135 6.58259236551261 6.58965160206387 6.45553312896135 6.46257261999552 6.51159236551261 6.52865160206387 6.47739491034174 6.46324396757648 6.21130320412774 6.33330320412774 6.470454146893 6.52027643723922 6.55407898206835 6.662 6.41753312896135 0.812617656909894 1.56446012724146 1.30317619132401 1.02998219837882 0.80929812203395 0.775…
6.45906161044093 6.42608530676436 6.49806161044093 6.54206161044093 6.61209715492608 6.62209715492608 6.48207819786733 6.49106871933796 6.54108530676436 6.56108530676436 6.49706161044093 6.52509952455842 6.27609478529373 NaN 6.49307819786733 6.53402132669109 6.55800710889703 6.662 6.44406871933796 0.815487985660997 1.5639733411816 1.30398123220882 1.03307364923381 0.812698530524925 0.778453980679…
6.48519870296323 6.46217386509283 6.52408693254641 6.56816144615763 6.65321112189844 6.66332289231525 6.51516144615763 6.52021112189844 6.57724837870404 6.59728563550965 6.52316144615763 6.56753401421369 6.31669546037132 NaN 6.52611177041682 6.54312418935202 6.561 6.662 6.47317386509283 0.818862791503258 1.56538496757408 1.30451900097086 1.03463297503012 0.820529557065781 0.788602532095905 1.2884…
6.50145907400799 6.47645907400799 6.53145907400799 6.58139919478956 6.67057883244486 6.68959879218434 6.52845907400799 6.53751895322643 6.59771855062121 6.62065867140277 6.53645907400799 6.61051895322643 6.37311774541076 6.38463669863719 6.53539919478956 6.55325947661321 6.56105987921843 6.66194012078157 6.48737923505008 0.819927703777352 1.56574287488457 1.30602181650681 1.03653305264649 0.82305…
6.52400023077647 6.4990003643839 6.55400019433808 6.60100014575356 6.69900023077647 6.71900026721486 6.55100020648421 6.56300032794551 6.63300035223777 6.6530003643839 6.55900026721486 6.63600032794551 6.4280007652062 6.46500095954428 6.5550002429226 6.56600015789969 6.564 6.65899995141548 6.50600027936099 0.822270034495009 1.56392004445484 1.30562001834066 1.04012005320005 0.831840071662168 0.80…
6.54327927064185 6.52919427522911 6.57015784862365 6.61320641743093 6.7183156972473 6.74127927064185 6.56827927064185 6.5903156972473 6.66241283486186 6.68336426605458 6.58124284403639 6.66350997247641 6.49208065596192 6.54504422935647 6.5753156972473 6.57912142201819 6.56404856880728 6.65503642660546 6.52924284403639 0.825116678211001 1.56758971376146 1.307156712844 1.04453727655959 0.8378280309…
6.5664567330698 6.54553616490802 6.58339715919113 6.63037730123157 6.74437730123157 6.76437730123157 6.59139715919113 6.61653616490802 6.69639715919113 6.71365531266536 6.60151630694846 6.7054567330698 6.58150920492628 6.63170778452185 6.6014567330698 6.58925815347423 6.56805957387867 6.658 6.54939715919113 0.825661191477573 1.56841614148639 1.3093611769965 1.04761448182941 0.845038056262126 0.80…
6.58903063149829 6.57202356269099 6.60303063149829 6.64902120642189 6.76301649388369 6.7830141376146 6.61102356269099 6.64302120642189 6.71608718195667 6.74605183792018 6.62702356269099 6.72806361926568 6.65615551376055 6.71617907645154 6.62402356269099 6.60202356269099 6.571 6.658 6.56903063149829 0.825717525917446 1.57019705466363 1.31089290763001 1.04980432139147 0.847400574923603 0.8124117059…
6.60235644073528 6.58232079666175 6.61642772888233 6.65827327123038 6.77027327123038 6.78923762715685 6.62134455937744 6.65239208480881 6.75326138987254 6.7684752543137 6.63739208480881 6.75551089838723 6.72295050862741 6.79317625442642 6.63427327123038 6.61223762715685 6.57104752543137 6.658 6.58239208480881 0.824605484226915 1.56888310795535 1.30784615778956 1.04737160355476 0.84336698948461 0.…
6.63246816584096 6.60944865893092 6.65225358983052 6.6813901382008 6.79317556219036 6.80931211056064 6.65033161747068 6.68527309674056 6.77552668657108 6.80846816584096 6.6703901382008 6.79831211056064 6.8032679491526 6.89273611499356 6.65744865893092 6.63225358983052 6.57511704146024 6.65801950691004 6.61533161747068 0.819200010834418 1.56334204280835 1.3041492820339 1.04495284475358 0.839665545…
6.656 6.632 6.665 6.701 6.802 6.825 6.667 6.699 6.802 6.832 6.69 6.814 6.867 6.98 6.68 6.645 6.581 6.659 6.632 0.81719 1.56445 1.3016 1.04208 0.83341 0.79854 1.29352 1.04138 0.8319 0.77297 0.82042 0.46111 0.13415 0.06249 0.8176 0.44077 0.10868 0.0427 1.3483 1.394 1.4 1.221 1.173 1.186 1.2 1.558 1.61 1.611 1.6 1.316 1.283 1.273 1.266 1.473 1.444 1.414 1.412 1.396
6.66623822903383 6.65811393562487 6.69219679789751 6.73017608232935 6.82810357784079 6.84113465119303 6.69017608232935 6.72217608232935 6.82220715568159 6.85917608232935 6.71419679789751 6.84717608232935 6.93038323801093 7.05343502693133 6.70320715568159 6.65410357784079 6.58503107335224 6.659 6.65904143113632 0.812279651692648 1.55969135598866 1.29753038621426 1.03299970821993 0.816992495344906 …
6.68948241194221 6.66954271343498 6.71154271343498 6.74766331642053 6.83842211044943 6.85448241194221 6.70760301492776 6.73952261293739 6.84234170845906 6.87632160796147 6.73346231144461 6.86452261293739 6.96766331642053 7.09566331642053 6.72348241194221 6.66440200995184 6.58814070348314 6.659 6.66366331642053 0.809304824139006 1.55782296484543 1.29270678393997 1.02900949752183 0.815105527690694 …
6.71306124676364 6.69605417982937 6.73807066934266 6.78004711289511 6.85904711289511 6.87804004596084 6.73704004596084 6.76505653547413 6.85904711289511 6.89202591209231 6.7560636024084 6.89007066934266 7.00006831369791 7.12807066934266 6.74706124676364 6.68403062338182 6.59500706693427 6.65900706693427 6.69604004596084 0.805628009768195 1.55357835104867 1.28863685550226 1.02214657282489 0.804638…
6.73930881199306 6.71921874182842 6.76825734332755 6.80034741349219 6.87925734332755 6.89521874182842 6.75429594482668 6.78921874182842 6.87912867166377 6.90316727316291 6.78334741349219 6.92025734332755 7.02909007016464 7.15809007016464 6.77325734332755 6.69721874182842 6.59803860149913 6.662 6.71329594482668 0.800526067070538 1.55286443072868 1.28305597478865 1.01635281650408 0.799427817811529 …
6.76347367356675 6.73654654642317 6.78847367356675 6.82741901892443 6.89943723713854 6.91238258249622 6.77743723713854 6.80641901892443 6.88936436428212 6.9163097096398 6.81047367356675 6.94041901892443 7.03660120106549 7.16565585570781 6.79354654642317 6.71423683678337 6.60112752749874 6.66205465464232 6.73649189178085 0.798640264275491 1.55158091293302 1.28195267267884 1.00808846247184 0.788485…
6.78899900451209 6.76599885136011 6.81399900451209 6.84999911937608 6.92299908108809 6.93299919595207 6.80099908108809 6.82899911937608 6.90899923424007 6.93299934910406 6.83599900451209 6.96299911937608 7.06899873649612 7.20099862163213 6.82299885136011 6.72699950225605 6.60799973198402 6.66499988513601 6.7629989662241 0.79596010452623 1.5467801872283 1.28048005743199 1.00585008729663 0.78665007…
6.82330009715905 6.77935780815117 6.83533472375432 6.87434626595274 6.9403693503496 6.95328855496062 6.82431163935747 6.84939243474644 6.92219621737322 6.94615004857952 6.86330009715905 6.97949631453227 7.07615004857952 7.20408079538897 6.8502770127622 6.74431163935747 6.61111542198425 6.66508079538897 6.79031163935747 0.795916463631118 1.54734734529436 1.2797541134788 1.00419770412523 0.78364328…
6.84948489207824 6.81035917931721 6.86448489207824 6.90435917931721 6.97230530241963 6.97843101518065 6.85148489207824 6.88341305621479 6.93928734345377 6.95941305621479 6.88948489207824 7.02225142552205 7.08910775379516 7.211 6.87446693311237 6.77128734345377 6.62112571276102 6.67210775379516 6.81741305621479 0.796490293631423 1.54714262829698 1.27926742019688 0.997207468690754 0.77797507700431 …
6.87607998935894 6.83006932411108 6.89106399148715 6.92407465673501 6.98907998935894 7.00209065460679 6.87807998935894 6.90606932411108 6.95507199042304 6.98205332623929 6.91607199042304 7.03607998935894 7.09501066524786 7.211 6.90009865354269 6.78713331559823 6.62803466205554 6.67801066524786 6.84007199042304 0.797612398350635 1.54839170510952 1.28022418610978 1.00036554459875 0.780455837893069 …
6.90628000703314 6.85620741261714 6.91520741261714 6.95220741261714 7.01928000703314 7.03634223081828 6.90828000703314 6.93228000703314 6.98226963640228 7.00226963640228 6.94330074829485 7.06610370630857 7.09903111189257 7.210927405584 6.93723852450971 6.83720741261714 6.64113481820114 6.68206222378514 6.86723852450971 0.802294801125302 1.55280546755753 1.28182526014491 1.00622086028558 0.7864400…
6.9335233413769 6.87642269880442 6.93546295583341 6.9725434698914 7.04660385543488 7.06968436949287 6.93540257028992 6.95954346989139 7.0085233413769 7.02846295583341 6.97248308434791 7.07632205623194 7.10206038554349 7.204 6.96054346989139 6.85808693978279 6.65462398394938 6.68834218474643 6.89046295583341 0.806683122251468 1.5562660857848 1.2852817860261 1.01033014169134 0.792425430848955 0.755…
6.95899503302013 6.89699598820857 6.95799560613319 6.99899484198244 7.07599426886938 7.10299350471863 6.95499617924625 6.98599484198244 7.03399503302013 7.05099560613319 6.99599541509551 7.091996943397 7.10499942688694 7.204 6.98699484198244 6.91098968396488 6.68499407783169 6.70499675235932 6.91299560613319 0.812188926368197 1.55996927787754 1.28974912886815 1.02055800556654 0.804857575731748 0.…
6.98925154765738 6.92032701195459 6.98825154765738 7.02530185718885 7.10341505363467 7.13925154765738 6.98146536316615 7.00637732148607 7.06437732148607 7.08437732148607 7.02625154765738 7.10612577382869 7.109 7.20498742261713 7.02421381550877 6.96450309531476 6.72546536316615 6.84846536316615 6.93633958933746 0.818160187680124 1.56251295274312 1.29387263732793 1.02661295274312 0.811586594300433 …
7.00943137764479 6.94635948137066 7.00853922205599 7.04941340357626 7.13655719612452 7.15971896274132 7.01823366289093 7.03641340357626 7.09461111833012 7.11453922205599 7.04648529985039 7.1161078444112 7.1090539222056 7.2039460777944 7.04135948137066 7.00489870342665 6.76264706646719 6.88571896274132 6.96335948137066 0.818990376175821 1.56513774554392 1.297261699839 1.02921779432785 0.8192329092…
7.03304750637004 6.96605463232554 7.03807125955505 7.07207125955505 7.16704750637004 7.19906413359955 7.03105700764404 7.05905700764404 7.12807838551056 7.14408788678456 7.07304038041453 7.12201662722951 7.11200712595551 7.201 7.06104750637004 7.05411163996958 6.79812826719909 6.92511639060659 6.98306413359955 0.820652019020726 1.56720235156532 1.29954199526754 1.03019916872942 0.822670261285035 …
7.0532086648052 6.98933140880826 7.06823321360581 7.10233140880826 NaN 7.22612274400306 7.0552086648052 7.08324548800612 7.16133140880826 7.18138050640948 7.09028231120704 7.12912274400306 7.115 7.20096317679908 7.0812086648052 7.10128231120704 6.85247870161193 6.97310396877767 7.01019639040489 0.821510065008251 1.56820227440031 1.30042504704912 1.03408498204087 NaN 0.775102513504288 1.2950422093…
7.07026441593484 7.01632543499673 7.08754917155698 7.12967120968076 NaN 7.2364678128078 7.07232543499673 7.10340679374591 7.1884881524951 7.21254917155698 7.11332543499673 7.13920339687296 7.115 7.19806101906189 7.09820339687296 7.1249356256156 6.89222038123774 6.90248479717259 7.02640679374591 0.822341153274788 1.56924044242449 1.30413095195544 1.03695776471192 NaN 0.801818100244171 1.2953092912…
7.08300670788207 7.03200583294093 7.1140075828232 7.16200845776434 NaN 7.2590037914116 7.08800495799979 7.12300466635274 7.21200583294093 7.23900787447025 7.12900583294093 7.14900174988228 7.115 7.20099912505886 7.10800583294093 7.17000699952911 6.95101662388164 6.97402245682257 7.04600670788207 0.823360708702323 1.5716702566494 1.30803070578585 1.03974065328938 NaN 0.799799903756475 1.2996104608…
7.10629658737957 7.05242553841417 7.14038685310379 7.19142553841417 7.25637395800033 7.27237395800033 7.10533527268995 7.13930948248303 7.23243843351763 7.26634816779341 7.14929658737957 7.1551289510346 7.11503868531038 7.19803868531038 7.12834816779341 7.19455448944877 7.00894134255256 7.05210897889754 7.06934816779341 0.825796705453799 1.57254832363655 1.31048571943658 1.04192983804754 0.822847…
7.12934588629662 7.08526450128565 7.17018311627468 7.22432554004388 7.28530519379114 7.30124415503291 7.13120346252742 7.16320346252742 7.26620346252742 7.29328484753839 7.17234588629662 7.16506103875823 7.11808138501097 7.20093896124177 7.15526450128565 7.23740692505485 7.08236319893374 7.13874977773584 7.09626450128565 0.826341740154278 1.57244665359109 1.31326862754405 1.03809508656319 0.81726…
7.14605622180958 7.09805622180958 7.17907589944293 7.24006465508102 7.30008152162389 7.31306465508102 7.14105622180958 7.17303935526671 7.27604778853814 7.30703654417623 7.18906465508102 7.16803092199527 7.122 7.198 7.16805622180958 7.2571208768906 7.14823332050975 7.22327267577646 7.10906465508102 0.827871068214382 1.5737311525471 1.31561657795172 1.03833769490581 0.816137020244092 0.78205687968…
7.16627536551786 7.11832543197566 7.20623781567452 7.26323781567452 7.32935046520455 7.33631291536121 7.16125033228897 7.18725033228897 7.29325033228897 7.32021278244562 7.21228788213231 7.17907509968669 7.12203754984334 7.19835046520455 7.18828788213231 7.30021278244562 7.23182609655359 7.32077603009579 7.13225033228897 0.828222213115925 1.57412948604386 1.31790731834473 1.03755029020696 0.81513…
7.18851133483765 7.1443933344905 7.22545233466407 7.2823933344905 7.35727533414335 7.36137366776597 7.18145233466407 7.2073933344905 7.31333433431692 7.33743266793955 7.23551133483765 7.18513766707167 7.125 7.2257639993057 7.21151133483765 7.31759000173575 7.29873067175819 7.38428134004489 7.15251133483765 0.825989289880233 1.57327266325291 1.31448453983684 1.03996714007984 0.819262313487236 0.78…
7.21400063801474 7.16400127602948 7.24800108462506 7.30200095702211 7.37100095702211 7.38000121222801 7.20400063801474 7.22700102082359 7.33000204164717 7.35900127602948 7.26100063801474 7.19200019140442 7.125 7.21399936198526 7.23700063801474 7.34700159503685 7.38500421089729 7.49800421089729 7.17800082941916 0.823959824545946 1.5719099955339 1.31171971289337 1.04132009697824 0.821870239255528 0…
7.22434351975945 7.1843307968054 7.26541985748377 7.3173307968054 7.38636896566756 7.39931807385134 7.21438168862161 7.24338168862161 7.36229262794324 7.37938168862161 7.2713307968054 7.1951653984027 7.12503816886216 7.20403816886216 7.24730535089729 7.37241985748377 7.45172520838106 7.56483971496755 7.19141985748377 0.821116359058164 1.571783510084 1.30713106655116 1.04286468253086 0.82569621049…
7.2513992331207 7.2104591180888 7.2984591180888 7.34347907974484 7.4154591180888 7.4244591180888 7.2444591180888 7.2733992331207 7.3854591180888 7.4094591180888 7.2974591180888 7.20833934815259 7.128 7.2069401150319 7.2714591180888 7.4054591180888 7.50871861961726 7.6307984662414 7.22437927146466 0.81376416487905 1.56732853727139 1.30018448742424 1.04475764294524 0.831578260966904 0.7926041806725…
7.27107884419922 7.2330635133827 7.32106789361599 7.36707227384928 7.4380635133827 7.44705694303277 7.26707227384928 7.2930635133827 7.4080635133827 7.4320635133827 7.32007884419922 7.22503504186632 7.12801533081651 7.204 7.29407227384928 7.42806570349935 7.54408103431586 7.67005037268283 7.24307227384928 0.809538129567785 1.56381408668506 1.29794649581337 1.04365890494168 0.830020284715164 0.798…
7.30709497481067 7.26216884410786 7.35221105513483 7.40017939686461 7.46727437167528 7.47323216064831 7.30007386929719 7.32221105513483 7.43721105513483 7.46116884410786 7.35610552756742 7.24117939686461 7.135 7.204 7.32710552756742 7.45821105513483 7.58103165827023 7.69310552756741 7.27613718583764 0.804104884438955 1.56109435680112 1.29630694475249 1.04311894977628 0.830174060285371 0.811733291…
7.31699594666677 7.27860976326537 7.37258943782319 7.41758943782319 7.49352846149666 7.49567073959191 7.30823985197292 7.34283334312934 7.45744715972794 7.47758943782319 7.36691464489806 7.2583861834014 7.13514227809525 7.204 7.33809757387767 7.47867073959191 7.58434553251704 7.70334553251704 7.28973171591844 0.801683739058496 1.55861886095237 1.29221491805169 1.03919764142584 0.83231536450611 0.…
7.3649933763547 7.30799594470696 7.4009960798834 7.4459960798834 7.5189964854127 7.52799553917766 7.36799175423749 7.38299445776618 7.47899702611844 7.5059960798834 7.41099391706044 7.27699743164774 7.14199905376496 7.204 7.39099270047253 7.51099553917766 7.60099770200061 7.71999770200061 7.32499513364835 0.798490440675177 1.55519047311752 1.28956036632814 1.03571048122811 0.826790762395091 0.792…
7.37859089595939 7.33141105805871 7.4312954479797 7.47641105805871 7.55230829354403 7.55843674918737 7.38146244031604 7.40641105805871 7.49820552902935 7.52520552902935 7.42853951370205 7.33050097700905 7.15117983790068 7.20701284556433 7.40562943265239 7.53434683023703 7.611038536693 7.727038536693 7.34546244031604 0.796321689463544 1.55543721305621 1.28763811224571 1.03067919018578 0.8208481151…
7.4246112819307 7.3634966665687 7.45468769217204 7.5084966665687 7.57668769217204 7.59257307681003 7.41743935888769 7.43851576912903 7.51430564096535 7.54126743584468 7.47057307681003 7.37001243569773 7.16563038449104 7.20824833328435 7.4545539742497 7.56138205120669 7.614057307681 7.729942692319 7.3814966665687 0.797305006393488 1.5568740422852 1.2890930384491 1.0290916525618 0.812264708971458 0…
7.45609160090448 7.38907217040959 7.4900527399147 7.53409992825943 7.61207494619457 7.62208327354952 7.44009160090448 7.46506106726965 7.53005829148467 7.55504441255975 7.50008882511949 7.42214711660416 7.19810825561438 7.22108327354952 7.48308327354952 7.58104441255975 7.61701110313994 7.72698889686006 7.40708049776454 0.801685211301713 1.56274071453004 1.2923382440814 1.02969058291485 0.8130080…
7.48927099713377 7.41527099713377 7.50935347452231 7.57035347452231 7.63938882197454 7.65235347452231 7.473306344586 7.48723564968154 7.55127099713377 7.57122386719746 7.53227099713377 7.47573051401278 7.23762447165608 7.25293232738863 7.51331812707008 7.59723564968154 7.62107069490446 7.723 7.43627099713377 0.807194773439493 1.56661144412102 1.29533546527707 1.0298904561879 0.808709528700637 0.7…
7.51259926305217 7.43845943500666 7.53931960696116 7.60039950870144 7.67259926305217 7.68259926305217 7.49939950870144 7.50741948413652 7.57423970522087 7.59045943500666 7.55559926305217 7.53805869805883 7.29105869805883 7.41597879631854 7.5405792876171 7.61719975435072 7.627 7.72288014738957 7.45945943500666 0.811085033941088 1.56844615553748 1.29837052556827 1.02913294718541 0.808753697072953 0…
7.54200523976878 7.46100683448102 7.55500592321688 7.62000592321688 7.70200546758482 7.71200683448102 7.51900523976878 7.52800432850465 7.58600615103292 7.61300455632068 7.58500501195275 7.5900127576979 7.34301184643377 NaN 7.56900615103292 7.62700364505654 7.62700091126414 7.717 7.48200615103292 0.817710482969992 1.57022073128947 1.30134059915617 1.03124090442965 0.812861000112389 0.777000077457…
7.56529178132246 7.49121566445573 7.58121566445573 7.64621566445573 7.7262537228891 7.74229178132246 7.5422537228891 7.54721566445573 7.61324103674464 7.63332983975583 7.6072537228891 7.64649475963374 NaN NaN 7.59624103674464 7.64312686144455 7.631 7.717 7.50924103674464 0.819857528933467 1.57345131272268 1.30398535023479 1.03525021507792 0.817305057866934 0.777332388313327 1.29195613345758 1.013…
7.58852311930358 7.50866395911608 7.59852311930358 7.66340239946429 7.74652311930358 7.76554323927679 7.56246275938394 7.56440239946429 7.63254323927679 7.65946275938393 7.62746275938393 7.68584503887501 7.44912671850002 NaN 7.61560359919644 7.65326155965179 7.63106035991964 7.71693964008036 7.52854323927679 0.82206941390759 1.57516955512072 1.30521480755366 1.03843029993304 0.821649353920983 0.7…
7.6140522129951 7.54104177039608 7.62404960234534 7.68304177039608 7.77204438104584 7.79206004494436 7.58504177039608 7.5840522129951 7.65906004494436 7.68206265559412 7.65006787689363 7.72706004494436 7.50414619638628 7.62593995505564 7.6450522129951 7.66602610649755 7.63400783194926 7.714 7.5550522129951 0.825459789936581 1.578075299619 1.30691571732296 1.0408896071911 0.824549215593635 0.78337…
7.63431537653292 7.55727898693296 7.64327898693297 7.69924259733301 7.78926685706631 7.81523046746636 7.60127898693296 7.60427898693296 7.68232750639957 7.70627898693296 7.67627898693297 7.75059436346588 7.5608854802655 7.60407955813191 7.66527898693296 7.67610916879986 7.637 7.7139514805334 7.57527898693296 0.82920764181599 1.580100727792 1.309099636104 1.04457419194398 0.828120096349267 0.78599…
7.66040046386866 7.58066076538329 7.66652060302926 7.71932037109493 7.81128032470806 7.83434039428836 7.62434039428836 7.62746053344896 7.70934039428836 7.72948055664239 7.69946053344896 7.79980092773732 7.6346419018615 7.69338160034687 7.68832037109493 7.68520023193433 7.6370600695803 7.71 7.59846053344896 0.829819587939415 1.5801529918823 1.30908141322026 1.045757431775 0.832194593737773 0.7851…
7.68000625759417 7.61300625759417 7.69200844775213 7.73500625759417 7.82500688335358 7.85100594471446 7.64100719623329 7.65000719623329 7.72600813487242 7.75300938639125 7.72200844775213 7.8390112636695 7.71502659477521 7.76102753341434 7.70400719623329 7.69500312879708 7.64000125151883 7.71 7.62100719623329 0.829309580741191 1.57981018772782 1.309639568226 1.04709905197448 0.831929311664641 0.78…
7.70029466134485 7.63329466134485 7.71933309543331 7.75537152952176 7.84725622725639 7.87020498180511 7.66425622725639 7.67326903861921 7.75230747270767 7.78329466134485 7.74929466134485 NaN 7.80101209766274 NaN 7.72725622725639 7.70512811362819 7.64408967953974 7.71005124545128 7.64433309543331 0.827917345298812 1.58038950181949 1.308230021411 1.04396481871125 0.829573445146346 0.784382462706939…
