# Supplementary material for: Quantifying Spatiotemporal Gait Parameters with HoloLens in Healthy Adults and People with Parkinson’s Disease: Test-Retest Reliability, Concurrent Validity, and Face Validity
Source: Sensors (Basel). 2020 Jun 5;20(11):3216. doi: 10.3390/s20113216 (PMC7313704; doi:10.3390/s20113216)
Supplement: Supplementary file 1 [file sensors-20-03216-s001.zip › Data/HYA_02_SWS2.csv]

IWW_x_SpineBase IWW_x_AnkleLeft IWW_x_AnkleRight IWW_x_SpineShoulder IWW_y_SpineBase IWW_y_AnkleLeft IWW_y_AnkleRight IWW_y_SpineShoulder IWW_z_SpineBase IWW_z_AnkleLeft IWW_z_AnkleRight IWW_z_SpineShoulder HoloLens_x_position HoloLens_y_position HoloLens_z_position
-0.191961402466968 -0.238038597533032 -0.229 -0.217961402466968 0.836661415242878 0.16195549695448 0.13468373109486 1.36817733353128 1.35897426831131 1.25902573168869 1.424 1.33398713415566 -0.194270506038095 0.05 1.3444689236329
-0.188933529624541 -0.241 -0.229 -0.214933529624541 0.836767784320818 0.161610443135836 0.134970443135836 1.36875107839591 1.35697784320818 1.261 1.424 1.33295568641636 -0.189937361706015 0.049 1.34076316240185
-0.186005411124547 -0.24099188331318 -0.229 -0.21199188331318 0.836668430773882 0.161632462061669 0.134991596281741 1.36923894483071 1.35599188331318 1.26099458887545 1.424 1.33099729443773 -0.18598476676199 0.049 1.33842239832298
-0.187968776184335 -0.238 -0.229 -0.208968776184335 0.836093226460952 0.162566644322701 0.135574587871951 1.36885437133419 1.35298959206145 1.259 1.424 1.32998959206145 -0.180652243448445 0.0479722222221913 1.33436538443649
-0.184935163667901 -0.2380216121107 -0.228913551557202 -0.205935163667901 0.836390922913506 0.163892315254106 0.135047897218008 1.36926827103114 1.3519567757786 1.2591728968856 1.4240432242214 1.3289567757786 -0.174842336389498 0.0470462962962804 1.33134678857415
-0.182000994683286 -0.238999668438905 -0.225001326244381 -0.203000994683286 0.83598013925566 0.109238527634003 0.134500185674213 1.36919002652489 1.35000066312219 1.26699734751124 1.42599933687781 1.32700066312219 -0.168110613244751 0.0449215686273293 1.3278773780081
-0.175963491678586 -0.237012169440471 -0.213878305595288 -0.193939152797644 0.83524148139167 0.135297519335802 0.131284565869415 1.3685389679268 1.34698783055953 1.26196349167859 1.42498783055953 1.32296349167859 -0.159784204851293 0.041 1.32495751593245
-0.172868046609756 -0.238 -0.203648124292682 -0.188802069914634 0.834506895225854 0.141599456659634 0.129368447564025 1.36596765848854 1.34593402330488 1.259 1.42391203107317 1.31991203107317 -0.149279551503731 0.0348703703703442 1.32253955583613
-0.166990358822373 -0.237997589705593 -0.187949383817459 -0.179978307350339 0.832588915367517 0.141977651127274 0.135958117248575 1.36363946973523 1.34298794852797 1.25900723088322 1.41999517941119 1.31599035882237 -0.138748987704596 0.0330185185185223 1.3217903744776
-0.162915792116975 -0.237 -0.166600012555629 -0.170873688175462 0.832140736818976 0.124503472005721 0.130967791740306 1.36341252655038 1.338 1.262 1.41788421416084 1.31193684408773 -0.125052436225083 0.032 1.32125559101092
-0.154866572807044 -0.236844334941551 -0.128399577631697 -0.158777621345073 0.832214002815789 0.129732364575984 0.12422469810964 1.36270066009649 1.33793328640352 1.262 1.40688881067254 1.30597776213451 -0.10971448000061 0.0320952380952319 1.32168009709603
-0.14900035197325 -0.230000410635458 -0.102001583879625 -0.149000586622083 0.832389989440802 0.138629466173904 0.126189882088961 1.36229002463813 1.33500017598663 1.262 1.40200029331104 1.30500005866221 -0.0954016182032551 0.0328989898989676 1.3217759584547
-0.138873989791195 -0.23 -0.0443069438515722 -0.135873989791195 0.831695760846405 0.131158613887703 0.123733977562873 1.36162664291787 1.33398739897912 1.262 1.40091179285384 1.30298739897912 -0.0782041574169701 0.030771428571387 1.32214567082872
-0.128685677076245 -0.229955096725178 0.0113695498820773 -0.125640773801422 0.830538464470789 0.131008688987164 0.127175734188892 1.36052903478308 1.333 1.26206735491223 1.39402245163741 1.30206735491223 -0.0619016464581343 0.0269479166666548 1.32251199648458
-0.114982184959627 -0.227997187098889 0.0710487569525994 -0.109979372058516 0.828727233980574 0.129209174882341 0.126991256429163 1.35830543372386 1.33300187526741 1.2649990623663 1.39500187526741 1.3050009376337 -0.042415197701319 0.0216969696969112 1.3244960765427
-0.0957397058069005 -0.225 0.12342142869359 -0.0878140755763575 0.825731411750621 0.128316861340729 0.128328636554227 1.35340864074721 1.33497521007685 1.264 1.39693802519212 1.306 -0.0224687142071152 0.0156470588234539 1.32617417146248
-0.0746917381189235 -0.225 0.158144972701141 -0.0726036632957588 0.821765980126272 0.127240054560124 0.128494793448274 1.35082897116269 1.33302201870579 1.264 1.39211009352896 1.30606605611737 -0.000627605544321064 0.00970833333307635 1.32893027317256
-0.0609956609328994 -0.224999380133271 0.209002634433597 -0.0549958158995816 0.817589339841934 0.125910683403068 0.140701134356113 1.34722945761661 1.33400077483341 1.26400030993336 1.39699938013327 1.30900030993336 0.0234406178228554 0.0024666666665558 1.33145304397237
-0.0326503511737153 -0.220987050043471 0.22668634769604 -0.0277280509128897 0.813283768655191 0.130305366549122 0.147805678219444 1.34367858867258 1.33897410008694 1.26603884986959 1.39296115013041 1.31101294995653 0.047326223010272 -0.00415151515168218 1.33325195747058
-0.00544269015624452 -0.219876153368054 0.279206411053243 -0.00648397236689308 0.809694567696122 0.129220961657986 0.131460917913657 1.33970426901562 1.33704128221065 1.26893807668403 1.38997935889468 1.31212384663195 0.073321926213719 -0.00911428571430947 1.33699182648728
0.0210791685322555 -0.21398800476784 0.289007197139296 0.0180743704393916 0.806579468186164 0.130687313067996 0.131029352257463 1.33705630546849 1.3390071971393 1.26600479809286 1.38899760095357 1.31800959618573 0.100785812111076 -0.0119714285715006 1.34048107866216
0.0543144881853477 -0.208924089058709 0.29217351072295 0.0492819549247945 0.802161610752547 0.129632789192868 0.130767265761524 1.33548876806987 1.34201084442018 1.268 1.38795662231926 1.32203253326055 0.130080705353948 -0.0139428571428453 1.34608347335023
0.0837748670291361 -0.201796087623912 0.308632128365874 0.0758564319795714 0.798676516902463 0.135374477778702 0.131113324079935 1.33268934679501 1.34324469485131 1.26797960876239 1.38408156495044 1.32512234742565 0.159068644590678 -0.0129444444442816 1.35106236930629
0.120983367800155 -0.192004376894696 0.338986431626442 0.116981617042277 0.79946964547153 0.136069689240477 0.115906797317463 1.33505894079148 1.35499474772636 1.26700043768947 1.38799824924212 1.33099737386318 0.187562619511924 -0.00738888888881591 1.35676956924648
0.144397398485829 -0.179391483568574 0.339037256108046 0.138310467567054 0.801893329494997 0.141605541569108 0.115836274389195 1.33607879372418 1.35808693091878 1.26897516259464 1.38797516259464 1.33908693091878 0.21935209862128 0.00709090909114711 1.3626484249163
0.176938679347713 -0.130497915697735 0.342065489256817 0.163829530586351 0.808628275571271 0.171578275571271 0.115532359586705 1.34332315162157 1.36504365950454 1.26693451074318 1.38597817024773 1.34608731900909 0.253358269862229 0.023494949495045 1.36756083693707
0.219049521563648 -0.107895454476743 0.345 0.201044019167687 0.8134884461778 0.176440289480447 0.115193218901637 1.35153693301891 1.36701650718788 1.26398899520808 1.385 1.35000825359394 0.281197712893392 0.0298383838383527 1.37137102042814
0.237306146707981 -0.0694404904992076 0.345042227132135 0.217401157755285 0.816576391957585 0.180389792222764 0.116374885064078 1.35408768771543 1.37301055678303 1.25997888643393 1.38502111356607 1.35305278391517 0.305024586704949 0.0281714285714122 1.37250883242329
0.266537545226005 -0.0161399276383923 0.349 0.255236519899442 0.819132136910534 0.201002041013063 0.117837945716567 1.3576535428221 1.37406450542712 1.2578924909548 1.387 1.35804300361808 0.327358453932335 0.0300404040404129 1.37272759984271
0.29100258280158 0.0299048353689049 0.349 0.266004405955637 0.8228706441811 0.210233828266321 0.120930515041021 1.35918012762078 1.37699939228198 1.25368777689225 1.387 1.3600001519295 0.350571731054521 0.0309509803921477 1.37201717953621
0.308428346313016 0.0767139105216934 0.349038940573911 0.295298544399981 0.827141152459128 0.197375619766629 0.124331292766434 1.36005258028017 1.37303894057391 1.25103894057391 1.38697403961739 1.36103894057391 0.371937427969415 0.0299696969696903 1.37076398742574
0.340955161256788 0.132300323553162 0.351977580628394 0.318313871202487 0.829570756497053 0.173395343492551 0.125202779041816 1.36253762258635 1.37584306439876 1.25404483874321 1.38497758062839 1.36395516125679 0.392980079641139 0.0289595959595606 1.36972167520337
0.33911057084626 0.189209378836536 0.351009410284788 0.332070577135911 0.832233739015791 0.170052343197199 0.125756565246052 1.36288472709569 1.36903293599676 1.2559976474288 1.38400470514239 1.36200705771359 0.413285632372887 0.0280505050505148 1.36688266126776
0.386165729898744 0.278952946917777 0.355031074356014 0.362155371780072 0.83805906776932 0.132740372560308 0.124159440329628 1.36913735426426 1.38303107435601 1.2552175204921 1.38590677693196 1.365 0.431802993248071 0.029 1.36466316543378
0.402289576723804 0.371804285740627 0.359023104345024 0.37766825397801 0.837959307936352 0.119183931213777 0.126382615825689 1.36978275290922 1.3859554497348 1.2757995238066 1.38716142908032 1.365111375663 0.450714933037851 0.0290808080808237 1.36223477968316
0.414995883156716 0.450974348899536 0.361467732226847 0.406990499592421 0.837490152006521 0.109703071798451 0.132540858822722 1.36727081386825 1.38400063336051 1.26700285012227 1.3874685802347 1.36999841659874 0.470608905863811 0.031 1.3606640251014
0.445269482073804 0.551936771018463 0.363128971601069 0.425282314553509 0.83559783714679 0.10753746386015 0.140514707803667 1.3673926761524 1.38501283247971 1.26085884272325 1.38772184617014 1.36901283247971 0.492592186823622 0.0308888888888664 1.3594042507004
0.466759717508984 0.625363022589647 0.364770836067279 0.447647994345898 0.836965977966129 0.120996714967849 0.14818470125146 1.36600346807948 1.38606703389785 1.25002234463262 1.38881484266168 1.37002234463262 0.513959719702024 0.029037037036994 1.35877964688883
0.500068700005442 0.685200604015889 0.367157339225063 0.476063204005006 0.836776754638951 0.146241514120912 0.153431377649038 1.36351925531915 1.389 1.25100824400065 1.39164118548436 1.37099175599935 0.537509883013677 0.0260303030303089 1.35590356605177
0.525230976565641 0.758587940348904 0.371052494674009 0.49928347123965 0.831881388990272 0.150329604171356 0.154135275479339 1.35953170395832 1.38892650745639 1.25407349254361 1.39709449041322 1.3679790021304 0.562379167124762 0.0189999999997726 1.35359427861993
0.547489327767496 0.814066726513749 0.376244663883748 0.526489327767496 0.823472615198175 0.141644518245901 0.153891069228098 1.3512224556159 1.3817775782875 1.2609555156575 1.4062224217125 1.36584430480125 0.588917919173492 0.0108095238094842 1.35084787875279
0.56900293514425 0.81700363398812 0.387004332831989 0.548004332831989 0.820948746274099 0.134369737234705 0.162728679185087 1.35176815225681 1.37199916138736 1.25900041930632 1.41599958069368 1.35899958069368 0.612961803896228 0.00604761904749902 1.3474625030783
0.590361775081401 0.843232569695186 0.418116284847593 0.579335934004158 0.811957647468185 0.132296321126064 0.15338581921131 1.33859535109056 1.36578035084344 1.26209044377035 1.41303876161586 1.35593539730689 0.643020642858574 0.006 1.34387530162815
0.618488851502058 0.860666692157688 0.427199984705387 0.605644395161803 0.810256666156846 0.117271573025402 0.162035734511018 1.342039557119 1.34884445634025 1.26882223581743 1.41657773359334 1.35086667686308 0.669281919050624 0.00639215686282902 1.34072870861205
0.640062689994863 0.846070866950715 0.436073592602665 0.634079043906566 0.81056929761581 0.107199639379929 0.186893830598616 1.34116908270631 1.34199182304415 1.26102725651951 1.44195366391684 1.3449836460883 0.698113727627531 0.0161935483871365 1.33686373693519
0.663361652528294 0.872030137710691 0.463050229517819 0.663261193492657 0.81768203778046 0.0999050082919883 0.174024164004185 1.35177875723992 1.33886940325367 1.27097990819287 1.42509041313207 1.33894977048218 0.729240749755592 0.0261142857145174 1.3326239206037
0.699424535018875 0.874977656051638 0.492150747789666 0.689580942657408 0.822924624455096 0.11525596942443 0.151404613959494 1.34895516789029 1.32588828025819 1.26893296815491 1.39704961746534 1.33388828025819 0.755942633044178 0.038404040404394 1.32823305224054
0.718011800010327 0.874001348572609 0.519683785966921 0.715009440008262 0.827937744512312 0.118576459996902 0.130725496300878 1.36011919422787 1.3209993257137 1.2660006742863 1.37164971147241 1.32899966285685 0.781597957938633 0.048 1.32244287710768
0.76116721521679 0.885 0.547231820983078 0.748232658433878 0.834167543827693 0.108984339895653 0.112726028316734 1.34894719843826 1.30850167506608 1.254 1.34979909438931 1.30992901750085 0.80482879914832 0.0480625000000693 1.31745214176145
0.776756027901633 0.885 0.576377329771631 0.769611452142402 0.833230468978067 0.12036864500074 0.0981454272954539 1.35645122205142 1.30954617773556 1.254 1.33240616545211 1.30401057351365 0.829679422614156 0.0500707070707207 1.31314372074987
0.799002946143022 0.885000908287213 0.608702789266074 0.787501885793382 0.830706666378556 0.122745144671977 0.0877229105254335 1.35214796597862 1.31300295159283 1.2539996972376 1.32037932389684 1.303499167744 0.85293704729652 0.0508431372548684 1.30942564307369
0.835164117817515 0.886507142092255 0.645790676399901 0.824660546771388 0.833439109897134 0.124184483890177 0.0821976952950668 1.35579354606843 1.31848706905667 1.25349285790775 1.31462696895956 1.3004901514254 0.876150232701824 0.048757575757529 1.30772292354669
0.854184817710221 0.887489548181631 0.689223468106606 0.843157204639443 0.825583234119804 0.124085380625654 0.0823089988927481 1.35201932276225 1.31660275383251 1.25251045181837 1.31605749987632 1.29951094632665 0.898903200192486 0.0447477477476981 1.3093716285901
0.880994434240275 0.887501309245638 0.740583641319683 0.868994091829522 0.82637416282787 0.123959507625203 0.0887960386068717 1.35806147105533 1.32049922117403 1.25250087283043 1.32557931588316 1.2980009332278 0.918037172949104 0.0411441441441725 1.31220870952979
0.900824881995032 0.889526931430256 0.801453672972626 0.885313227841606 0.821144373632136 0.12004760144985 0.102398031725832 1.35350715398567 1.31856753604357 1.2555303861827 1.34410081621614 1.29700360057915 0.938090450367784 0.0368787878787612 1.31760049714901
0.936461377978251 0.892986651979154 0.86670309212935 0.922392131653227 0.814248316343422 0.122504827659159 0.115923616527204 1.34270842619594 1.32500450565041 1.25900792712082 1.36351260170162 1.29748431468875 0.956434075948138 0.033041666666675 1.32394049492716
0.958004809482903 0.894001840078268 0.924024238055962 0.932512497716173 0.833548812146731 0.120068622716292 0.109101533452009 1.3520755337896 1.32800079311915 1.26049938664058 1.36100955576729 1.29600127748684 0.975434717134982 0.033925925925911 1.3279824219767
0.977045321119646 0.898054382907001 1.00774142963898 0.954594263657693 0.838119707772686 0.123129414750114 0.113197183141124 1.36254761860579 1.33498731177777 1.26001268893887 1.37106163506012 1.29500906393727 0.992433455485305 0.033 1.32888984456288
0.983123797123654 0.903483947947593 1.08899536599539 0.964237081072533 0.83444249350789 0.125105431537982 0.119558268805232 1.36116650386396 1.33447859726346 1.26100535068414 1.37797748948793 1.29601494427688 1.01451976067359 0.0319166666666501 1.32891589630461
1.00847768022972 0.905498460396115 1.17442019849474 1.00046801693247 0.835324493971359 0.125719496050883 0.119561548049558 1.36417263186213 1.33749769059417 1.261 1.37550162563589 1.2989973917252 1.03701237575191 0.0298383838384033 1.33000902666977
1.03710734655285 0.907010923181166 1.24712119729683 1.01868706150968 0.827466153250432 0.125453185845 0.12607479667697 1.35644716818056 1.33698547891086 1.25999635893961 1.38050359790798 1.30052355901149 1.06028023016014 0.0275714285713395 1.33258943954262
1.05109289118056 0.908514815880739 1.31577404915837 1.03928221949183 0.825209359316003 0.126681911126414 0.120891910449696 1.35832545859995 1.33536257190662 1.25949506137309 1.38058184622296 1.30246448688083 1.08253271982163 0.0227142857140351 1.33591462640169
1.08150289699104 0.911000421218999 1.36899310587014 1.07499872721076 0.806079204924531 0.126035355008662 0.107011566396698 1.34096325314601 1.33299731205494 1.25999895452122 1.38549824844461 1.3039998242315 1.10268617967976 0.015571428571345 1.34062180513903
1.10817324168671 0.91403607446007 1.38555040591932 1.09623833022519 0.810689555302164 0.12566749033179 0.109223488711594 1.34451271070539 1.32847846769513 1.2585127068278 1.38401080126843 1.30854158044225 1.13391482704725 0.00769230769224311 1.34802079409927
1.12923458879732 0.91851782135372 1.39250306973775 1.12414904314669 0.807068176508223 0.12537882543491 0.115526974756563 1.3453110752841 1.32505774370827 1.25947263659161 1.3854843713161 1.31310945363358 1.15727360665863 0.00256410256408104 1.35522686791214
1.16049012959608 0.923498233285629 1.40049689327998 1.14499537956989 0.801836124212952 0.126734186281031 0.125313280725279 1.34327504634456 1.33249553007778 1.25849979338882 1.38599968334005 1.32099829316511 1.19050523972122 -0.00175438596486525 1.36430457673033
1.19283486451843 0.9281472309907 1.41008725970787 1.17427105096605 0.801144864640124 0.126014161141515 0.127197875603301 1.34308371543115 1.33457460241785 1.25996724686192 1.3904763430036 1.32658912813242 1.21667176015692 0 1.37000167641213
1.22781831736828 0.946116693776793 1.42046306852899 1.20421514853241 0.808766103078783 0.130696086892096 0.125883748765421 1.34825164156557 1.34269137607489 1.25650520569391 1.38802164213171 1.33658267380267 1.24918468984618 0.0193333333336105 1.37548482866292
1.26001371527988 0.964010115696041 1.42649878893503 1.23201371527988 0.805582995417126 0.133612780835882 0.127461050669135 1.37026285277822 1.37700384027837 1.25599862847201 1.39149861166648 1.36400384027837 1.27878980476232 0.0382795698925305 1.37924612129262
1.29771384410574 1.00350176006354 1.43153439747266 1.2711703912383 0.819121011723891 0.14435342437337 0.127814729640908 1.35861911826602 1.36505615647516 1.25246908789638 1.39299817589353 1.35503625414791 1.30904569249789 0.0510857142857321 1.38320601596888
1.31921309404389 1.05681117315234 1.43547235745305 1.28773612037256 0.818749918401822 0.155592901429096 0.127776379793189 1.35950114365315 1.37103322581909 1.25095577192487 1.39299447149061 1.35858577403967 1.33175572292632 0.052 1.38738244346596
1.34797043220348 1.07298814165929 1.4355 1.31447198501619 0.826784708276749 0.141152193591343 0.127549519552645 1.36818866306561 1.38149142461254 1.2480014829776 1.39549876418533 1.36549146227014 1.35587056170137 0.0522083333333748 1.39179094458913
1.37830726970444 1.13238902803483 1.44003269533605 1.34078436748116 0.832581064998702 0.132080730564708 0.127600700317064 1.37003031120534 1.3876038602792 1.22601978108652 1.39649789314866 1.37405550012884 1.38153222244749 0.0557272727272953 1.39590588404868
1.4114820068456 1.17927711134381 1.44399967221114 1.38648140059927 0.836586924360925 0.155345363613702 0.125113124452132 1.35535110816469 1.39748765239522 1.24502220022361 1.39648364578992 1.36191356676655 1.40594326669806 0.0529074074073887 1.39892379348045
1.42351615465822 1.23657814908049 1.44900013026189 1.38752535800422 0.838854547689162 0.150256176446236 0.120100417116959 1.37300195531058 1.39849870650353 1.24949876233006 1.39549066639211 1.38350401075129 1.42828055862318 0.051956989247303 1.40086602600004
1.44964121153136 1.3326104894385 1.4525 1.4071611652916 0.844041056092316 0.158281282135094 0.131513721357381 1.37630925749048 1.40003184257123 1.25357894008475 1.3915 1.38800523755757 1.45252563061387 0.0494324324323208 1.40005190222032
1.46812649013028 1.40109411401003 1.45267601176138 1.42862465056669 0.846022989763241 0.137911818369444 0.134310334687792 1.376803103079 1.40443734979951 1.24491870253936 1.3910159676562 1.38854980990182 1.47101912689206 0.0431261261259789 1.39834014010448
1.48997625131834 1.48077424061707 1.4605356314652 1.4524735795034 0.847717617586894 0.138897628097622 0.131390367850837 1.37694885633118 1.40000710176244 1.26294856115326 1.36449730147466 1.39249511321131 1.49296596645818 0.038 1.39767942727565
1.50920851620999 1.5425167597394 1.4675167597394 1.47123671598789 0.847679946781006 0.124883988713236 0.125814764563983 1.37701356804199 1.39848742315612 1.28087344659443 1.37085235436017 1.39549269621468 1.51379732070329 0.038 1.39760791475017
1.53403979863179 1.62462804968113 1.46130771203316 1.49656604940135 0.846211679515769 0.114192298050774 0.158490649125686 1.37567806405537 1.39747802056906 1.28129182824119 1.37517583544752 1.39550956593593 1.53548983671024 0.0380980392157046 1.39658508593212
1.55047864166479 1.69684386901846 1.47500589073058 1.51994232925397 0.840808730306008 0.115898954818132 0.151402584558044 1.36837344794406 1.39500291806836 1.29098300511886 1.38300073634132 1.39898765041595 1.55723540686505 0.0389111111110922 1.39544789804672
1.56232111922048 1.79243313755321 1.47728607899648 1.54232858710933 0.844296191376687 0.128860062739511 0.140492440409358 1.34523988549751 1.37310455044388 1.27406721099964 1.37639592825663 1.37796266055576 1.58220628867118 0.0375263157894548 1.39558655527234
1.60454031737119 1.8493799629658 1.47342712120979 1.5855296270775 0.843795452049783 0.14070107505806 0.138490479175987 1.35179858883813 1.3868503358883 1.28290378735676 1.3668923286536 1.37305345146847 1.6027132289073 0.034870967741909 1.3949610146493
1.61999440615838 1.88598657478011 1.48400261045942 1.5979955249267 0.84126094349462 0.155044697038144 0.141227799755629 1.34974079432551 1.38400111876832 1.283 1.37699776246335 1.373 1.62904489377319 0.0314054054054214 1.39345613442304
1.64128821017264 1.89744603955289 1.51 1.62031565876051 0.839533169005357 0.161764297885306 0.146371122994908 1.34694326877915 1.38997255141213 1.28708234576361 1.408 1.37397255141213 1.65123708930775 0.0259999999998787 1.39140201988392
1.68254950913853 1.96130281176202 1.51 1.66550660524697 0.835691938554008 0.139473372324921 0.153690091501954 1.34025304387539 1.38604290389157 1.2988712883253 1.408 1.37004290389157 1.67996527440248 0.0217222222222419 1.38692065061292
1.70489044618282 1.962 1.52791036505867 1.67595020281037 0.829371422026655 0.131080783898305 0.15351129472693 1.33731434159061 1.38201991887585 1.299 1.40401991887585 1.36701493915689 1.70549212691767 0.0189111111110922 1.38085377539612
1.7282354294758 1.96404094425666 1.52104606228874 1.70815865899456 0.817618814520625 0.128674748264394 0.152080997422085 1.32690681015612 1.37100511803208 1.29699488196792 1.37394370164709 1.36094881967918 1.73746499330021 0.0152352941176439 1.36976636611302
1.77343210378797 1.97190123544139 1.52988888987156 1.73861728733537 0.823150494441876 0.125746789798083 0.134994689459285 1.33781296417492 1.37198765443017 1.29601234556983 1.36313580126809 1.35112345569827 1.76578641759608 0.0181111111113255 1.36076978774906
1.79796366989844 1.97599394498307 1.56594550484765 1.76995307361881 0.828841477563675 0.122874299062018 0.169986625025785 1.34368131105071 1.372 1.29699848624577 1.38896064238997 1.351 1.79615238179028 0.0293333333332598 1.35035669739479
1.82819194511758 1.98401066361764 1.58027725405873 1.7972452632058 0.825023181934538 0.119912772540587 0.177665729768936 1.3380415290738 1.36399466819118 1.29598933638236 1.39181338669124 1.34796267733825 1.82500653637659 0.0410810810810744 1.34258043975207
1.86355397867134 1.9859752210373 1.63135574696971 1.84243008385782 0.836663184645983 0.120423557469697 0.197144316584796 1.3493770253852 1.36301238948135 1.2940247789627 1.35743363184731 1.34108672636946 1.8508930869572 0.05 1.3373656648592
1.88889207577536 1.98799136606203 1.64195683031014 1.85096546424812 0.840135581323588 0.12045987049093 0.205863262593933 1.35193950976537 1.36598704909304 1.29698704909304 1.3709395624342 1.34000431696899 1.87992511038975 0.0498018018018071 1.33557052895308
1.92208445020277 1.99101583441302 1.65317945179959 1.88011084089113 0.841014275291515 0.121746678915047 0.204994632784792 1.35453073893927 1.37201055627535 1.29499472186233 1.39439979215725 1.33600527813767 1.90245965834746 0.048 1.33721511366973
1.9378254013699 1.99396726275686 1.6811451695858 1.90077083929799 0.841811160944351 0.124855516770555 0.198792635088582 1.35466847226199 1.37397817517124 1.29401091241438 1.41204379505036 1.33698908758562 1.93025612109541 0.0476581196580559 1.33827295232634
1.96599490439678 1.99599963602834 1.72356194064648 1.9249956323401 0.842659847131903 0.12611977615743 0.188600073391695 1.35913918652334 1.374 1.29200036397166 1.42446438645764 1.337 1.95195984709688 0.0442393162392676 1.34334222173588
1.99119072430241 1.99601362316446 1.77813772195935 1.95419072430241 0.847179373931723 0.126089523189244 0.175759751580525 1.3616367725046 1.374 1.29201362316446 1.4322543817232 1.33300681158223 1.97803905745909 0.0407272727272201 1.34780096342271
2.01869639243558 1.9979783137454 1.84258047050213 1.98169639243558 0.845646915278589 0.126020759018911 0.161614473541467 1.3582869750641 1.374 1.2939783137454 1.43600659619113 1.3339891568727 2.00043854399576 0.0377142857142263 1.35155231006952
2.03799199194646 1.999999157047 1.91459814325256 1.99699367785247 0.847359270845652 0.125180354040262 0.147507043160914 1.36242823822822 1.3730004214765 1.29699873557049 1.43631384520555 1.332000842953 2.01973310833831 0.035 1.35484150732593
2.04512224500029 1.99906471794133 1.99189869718833 2.01911505411793 0.845689645129387 0.120899554526542 0.13478026432526 1.36568158666763 1.37197123647052 1.30601438176474 1.43376894411054 1.32900719088237 2.03852916203403 0.035 1.35767325928161
2.06181326091422 2.00790113813106 2.07219008928719 2.03482424556632 0.844275817899031 0.124934853079849 0.124776940920898 1.36453285204296 1.36804393860842 1.30797803069579 1.42896470825023 1.3299890153479 2.06176984750624 0.035 1.36117026863798
2.08975845651679 2.01108292077633 2.15318027652684 2.06134438941752 0.84122163192738 0.128106322925319 0.118839876834222 1.36069097694748 1.36385244961899 1.30553574824593 1.4224939529687 1.32914469150376 2.08286727116294 0.0348924731182575 1.36459528473521
2.11308658238275 2.01102164559569 2.23257721588501 2.09015151916981 0.837598931620197 0.129201977229614 0.118311875951626 1.35690982657003 1.361 1.30198556960288 1.41494949361006 1.32801443039713 2.10871492273084 0.0325151515151682 1.36697141000868
2.12487451743159 2.0139686293579 2.31116344954393 2.11078040550528 0.834730534091647 0.130832641578036 0.118567281211018 1.35552474420179 1.361 1.3000209137614 1.40807319816491 1.3299790862386 2.13428282273818 0.0282571428571443 1.36982361454084
2.15097290756038 2.01599791596618 2.39091768066423 2.13897082352656 0.830174720336596 0.133307436638405 0.110937961009181 1.35407150050435 1.36399687394927 1.30199791596618 1.40600208403382 1.33499478991546 2.15978375814528 0.0223535353536133 1.37313633425834
2.17821682429142 2.01901445495276 2.44318068690951 2.17115177700399 0.824084952712575 0.132525518964644 0.126817265505017 1.34678775948232 1.36202168242914 1.30098554504724 1.40702168242914 1.34101445495276 2.18703582233693 0.014272727272587 1.37759136411001
2.20768865953297 2.02097924396886 2.46774054961081 2.19178206167308 0.81524340214011 0.131916434369652 0.118290081175128 1.34648321718483 1.3649688659533 1.29902075603114 1.4099688659533 1.34297924396886 2.21471264725275 0.00647916666656305 1.38302872874044
2.24698669372867 2.02599597064936 2.47299597064936 2.22565404461269 0.808175050545067 0.127583489417653 0.119279129660262 1.34192775777531 1.36463063169536 1.29999919412987 1.40600322348051 1.34491527506298 2.24336738451745 0.00158823529410978 1.38940175097223
2.27913932848035 2.03306599770122 2.4890586646233 2.26015399463617 0.805972099578557 0.125483473560657 0.120591833269478 1.33641608645467 1.36402933231165 1.29900733307791 1.40699266692209 1.34904399846748 2.27135015180078 -0.00112121212123551 1.3952294510685
2.29780355897434 2.04190694898785 2.4969172879892 2.28078288097164 0.807592940647772 0.124609201711202 0.120837415249662 1.33723141862888 1.3679586439946 1.29998966099865 1.40601033900135 1.3549379659919 2.29944502913258 -3.03030302821511e-05 1.40129425416985
2.33897465677259 2.05699072808753 2.50599443685252 2.30898269243006 0.807330173075699 0.128637502764909 0.125527100982035 1.34314634686649 1.37299690936251 1.298001236255 1.407998763745 1.35999690936251 2.32870223474905 0.0153333333337702 1.40610394651857
2.37328743169017 2.06921557376763 2.51105030054578 2.34321557376763 0.819153557649827 0.126823126502292 0.12796699371602 1.35022457540951 1.38203592896127 1.29794251366197 1.40899281420775 1.36902874316902 2.35660477955785 0.0318181818181693 1.41170288064657
2.41258089591123 2.09868567193342 2.51792665678447 2.37268567193342 0.823741069597636 0.131351698253769 0.126188964460017 1.35358416660041 1.3869476119889 1.29008382081775 1.40801047760222 1.37295808959112 2.383324654105 0.0451313131313385 1.41583074008112
2.428988654958 2.1429688011345 2.51999858186975 2.3929858186975 0.816794963455874 0.159470082360641 0.125910184356932 1.34461638867678 1.39199645467438 1.27900779971637 1.40999858186975 1.37599787280463 2.4063650352704 0.0457333333333299 1.41794562557102
2.46210076790589 2.18932389684037 2.523 2.42611516332102 0.83363633879617 0.160679299483298 0.125485249513008 1.35765591174723 1.40202159312269 1.27601439541513 1.409 1.37704318624538 2.4275849440823 0.0444545454546331 1.41741489253115
2.47585372356384 2.2335298257409 2.523 2.4418328269301 0.835866282320708 0.166042952189896 0.124836895889133 1.36119238605927 1.40496865504939 1.27797910336626 1.409 1.38293731009879 2.45003490808624 0.0487058823529585 1.41477466183693
2.50298355399725 2.28696771710572 2.523 2.46398659955332 0.838628331035277 0.145392620784329 0.124810012182224 1.36231933606878 1.40999695444394 1.27300304555606 1.409 1.38799695444394 2.4709498362317 0.046258064516182 1.41171935541229
2.52914483019979 2.36357207928918 2.52503620754995 2.49115207170978 0.84317759015306 0.149391732709441 0.124768920489716 1.36456215902057 1.41204344905994 1.27398551698002 1.40700724150999 1.38601448301998 2.4935943457683 0.0491428571428609 1.40922677443535
2.54878282343314 2.4411421525609 2.52994570585828 2.5117719646048 0.846918627864013 0.136067354300615 0.123266614007365 1.36756677198527 1.41793484702994 1.27202171765669 1.40798914117166 1.38797828234331 2.51372817699217 0.0498095238094842 1.40620331417964
2.57597684054193 2.53192280180644 2.53199828448459 2.53498027157276 0.821861546873579 0.12782694783742 0.121081861334222 1.35116411011427 1.41600171551541 1.27799485345376 1.40600171551541 1.39199656896918 2.53394116951273 0.047838709677391 1.40317813900312
2.59613148621707 2.6025478592378 2.55730680117317 2.55515340058658 0.837273528985353 0.131906783319599 0.115269899276666 1.35929397483482 1.4110584383187 1.28594886647114 1.38393425689146 1.38601460957967 2.55554039568372 0.0446363636363661 1.40025700155836
2.61380911694369 2.67620465393204 2.59855460620194 2.57577730310097 0.841781324820641 0.118029843199204 0.123323042163236 1.36520616022228 1.41891516308608 1.27907423229968 1.37509544152816 1.38797879077152 2.57631651683051 0.041745098039168 1.39830291564269
2.63498733379201 2.764946922557 2.60790568573922 2.59698733379201 0.842609529540846 0.114182231665217 0.131835722329835 1.3657397165182 1.41999939684724 1.27800060315276 1.37720392585019 1.38899939684724 2.59774179037897 0.0396451612903377 1.39616487801772
2.65917270729847 2.83549653348309 2.59012700682887 2.6231583150236 0.840646612553333 0.123270442292391 0.137045550314352 1.36298956560072 1.41996401931282 1.27 1.38547992960305 1.38697841158769 2.62179201417901 0.0365135135134796 1.39436830941975
2.68273441245979 2.90323643582189 2.56617335701887 2.64475654475481 0.837455964979404 0.128787808251001 0.14040797800682 1.36156604591389 1.41505533073754 1.27 1.3980394718293 1.38403319844253 2.64432094419635 0.0336111111110404 1.3922072485952
2.70299047714363 2.94098238271571 2.55699952385718 2.6719871441439 0.825945466119557 0.150569653416552 0.143378457297268 1.34162948952637 1.40900285685691 1.26100428528537 1.41299857157154 1.38200095228564 2.67058931532075 0.0279561403508199 1.38851410903498
2.72715012895873 2.9621858739489 2.57005004298624 2.69617872495087 0.828349187818471 0.152453422921808 0.14596207320943 1.35043913352299 1.40901429799607 1.2620214469941 1.42499285100197 1.37694995701376 2.69336025385129 0.0218437499999689 1.38423497299877
2.74778357577665 2.98773204619966 2.57692785859222 2.72074235211506 0.824114418495364 0.151549481442166 0.146247011284535 1.3489456649914 1.4109793881692 1.26496908225381 1.4240103059154 1.37007214140778 2.71910645791519 0.0167812499999565 1.37851800198586
2.78297868427272 3.01598294741818 2.59199086468831 2.75797746623116 0.819732643150183 0.121288435058993 0.150907161963168 1.34650147992049 1.39800791727013 1.2699969548961 1.42200121804156 1.36000609020779 2.74654939794553 0.0136857142857269 1.37195277165694
2.80529391763717 3.02205734978286 2.60015771190287 2.77619355551716 0.817757990547279 0.123203655311884 0.155537924754239 1.34536648585225 1.39466307002568 1.27299283127714 1.41618638679431 1.35694981893999 2.77290907511035 0.0111212121212388 1.36372200763248
2.84557316086019 3.02991671431418 2.62177096436401 2.80271891081037 0.809260052647788 0.120963736420458 0.168957789691469 1.33940319301411 1.34848930340417 1.27201041071073 1.4417293215211 1.35007287497509 2.79908955540741 0.0139191919193693 1.35553665108161
2.85899090088234 3.03699510047511 2.63099370061085 2.82698320162893 0.810079363061764 0.123238390156106 0.177274274555195 1.33204510950453 1.34300349966064 1.27100069993213 1.43100769925341 1.34500349966064 2.82677773090781 0.0271666666668988 1.34600372144362
2.90416149022009 3.04005138325185 2.65722755440103 2.86216149022009 0.829369508667489 0.122251338251832 0.184069599040347 1.35502149059292 1.36797797860635 1.26899265953545 1.4169559572127 1.33697797860635 2.85436478353757 0.0414054054053622 1.33861611444142
2.92577709983399 3.04692907721991 2.68768591340244 2.88377709983399 0.833319270060574 0.121091955554359 0.186692948025307 1.35923653446763 1.36503039547718 1.26801013182573 1.41106079095437 1.33403039547718 2.877428857859 0.0530246913580297 1.33341587911696
2.95496856359045 3.047 2.69998699183053 2.91097073161869 0.835857289964694 0.122398569101358 0.19357256366312 1.36382506773574 1.36100433605649 1.268 1.38303035239543 1.32700758809886 2.90515300020953 0.0544736842105565 1.32918159597193
2.97519800851344 3.05001237553209 2.70813613085299 2.93616706968321 0.834491918207474 0.123704293739564 0.189637917490181 1.36706464082453 1.35496287340373 1.26599381223396 1.39397524893582 1.32195668563769 2.92569153461966 0.0519354838709545 1.32864273032475
3.00665289532451 3.05197830595778 2.7297613655356 2.96270713043006 0.834796637423456 0.125974943381238 0.19883847188242 1.36780186473417 1.34906508212665 1.26501084702111 1.39004338808444 1.31507592914776 2.95053663882029 0.0504901960783359 1.32921146928064
3.02399103171643 3.052 2.7718756197481 2.97799208680862 0.833770543372475 0.126019989449078 0.192710387402589 1.36668059612708 1.34999947245391 1.265 1.38377482380715 1.31300105509218 2.97348971031414 0.0465268817204503 1.3317875971001
3.04712939311301 3.055 2.82951605411226 3.00613658161929 0.834822795541176 0.127576829080964 0.170302640022031 1.3699653035421 1.35402875402511 1.263 1.38227546624064 1.31299281149372 2.99781310111934 0.0426571428571235 1.3353526218119
3.06481087882905 3.055 2.89516458957424 3.02480037209733 0.836571298017539 0.128510018604866 0.142691206879737 1.37342301630435 1.35795797307312 1.263 1.38370885639468 1.31201050673172 3.01815635685031 0.041 1.33825153682256
3.07400993088236 3.06149691208397 2.96130314708016 3.04200448533343 0.827405867120328 0.146237095792958 0.120952065114696 1.3564277688295 1.33300263938268 1.25350516379917 1.38623853527903 1.30550036514156 3.03918837821436 0.0408627450980135 1.34047014162428
3.09363230986902 3.06000701097587 3.02041364757618 3.0601810871426 0.835380172331969 0.1246688189114 0.116161191865897 1.36223379407514 1.33452168463147 1.2585105164638 1.38802804390347 1.30452073337012 3.06000331641644 0.04 1.34249304521676
3.10786872870057 3.06098962847234 3.07803955055772 3.07981805724899 0.834447877646607 0.123234553024958 0.124649541918259 1.36426924569535 1.33648403590759 1.25998444270851 1.38901159193042 1.30599081465906 3.08281195661443 0.039819047619036 1.34341242140764
3.12799874430672 3.06349968289911 3.16947782856208 3.10449799213916 0.828900867615252 0.124779208217113 0.115594369650425 1.36259968934336 1.3360013625093 1.25800128602152 1.39199893229208 1.30749874742776 3.10478477930676 0.0386989247311796 1.34408641832337
3.15963091415403 3.07400738237172 3.26069284994688 3.14364198771161 0.829234111142658 0.127440091081388 0.130560163809983 1.36033000842802 1.33151799115576 1.25751107355758 1.39 1.30152168234162 3.12993282266458 0.0362222222221661 1.34522372308277
3.1738599488312 3.07498960319263 3.32984432118884 3.15934435362014 0.82733715678672 0.129428425222173 0.119182510193895 1.35949934421256 1.33249435987624 1.25898440478894 1.39 1.30298916147255 3.15410847282982 0.0323434343434455 1.34582031607799
3.18807186782211 3.06953995596648 3.38668547857299 3.17559736600098 0.823202383391058 0.121145974080024 0.119492372365385 1.35790526195458 1.33449799347477 1.26249256955317 1.39298815339667 1.30400502081556 3.18112355781761 0.0271764705882196 1.34686136196426
3.21565262414097 3.08047657452392 3.45657289382002 3.20711191722457 0.815801293947754 0.123130849818123 0.127680130410026 1.35517097026815 1.33597561920756 1.25904166223277 1.39546582782047 1.30801843210725 3.20742154913409 0.0211515151515444 1.34715209840959
3.23284134430137 3.07900402890512 3.51353621068782 3.22184651911834 0.812039442428364 0.121284869839036 0.123409145245513 1.35234211671125 1.33302884814645 1.26297000594171 1.39153692417036 1.30949135102017 3.23582928134823 0.0140215053763485 1.34813221000696
3.27599205915625 3.08949872501074 3.53349355685835 3.26599235006446 0.803376306255285 0.121228109336806 0.122563497219191 1.33986658813444 1.33400004316105 1.26000053865537 1.39199993180463 1.31200002503432 3.26584052598103 0.00741176470591697 1.35012875052468
3.28939175030853 3.09252542870151 3.53756529974903 3.26846979519383 0.799526721856152 0.115104208809245 0.129049090475616 1.3216325316444 1.33153275293852 1.26002847243599 1.391492881891 1.31117083461594 3.29466316691231 0.00482352941175369 1.35286249573309
3.32515728726452 3.09546992823722 3.54492530647511 3.31418541549905 0.797592958990025 0.115383991242191 0.131189663892626 1.33839720318309 1.33545958039492 1.2619831913719 1.39100420215703 1.32640818274649 3.32315542596091 0.004 1.35708347938387
3.36352402713082 3.10753119674089 3.56900397504455 3.34952698759019 0.798367758953357 0.123216372116865 0.121859666657216 1.33749050334115 1.33950549949011 1.25999140997068 1.39249663370656 1.32950439647318 3.35139544107751 0.00589583333334103 1.35991115096858
3.40292526320962 3.12556154297458 3.57618438542042 3.37998901958548 0.799030606971792 0.122900616397063 0.122436114252294 1.34181069634922 1.34750214500297 1.25499027908831 1.3905025253029 1.33451798902196 3.38134093565541 0.0200000000001873 1.36379524284226
3.44266260146467 3.13292708405417 3.59236928988928 3.42462777149035 0.803559823935854 0.123104329060116 0.122460308173097 1.34454661624762 1.34848660303223 1.2540088034157 1.39050153118403 1.3369741635007 3.41071414347169 0.0366666666667826 1.36803975610881
3.47699061880868 3.18149242727447 3.59999823647586 3.44899047701606 0.805328901526267 0.147546863968403 0.122770272274377 1.34464974210112 1.35099893847131 1.25250033886235 1.38999911823793 1.339499616196 3.43955559426417 0.0522043010755161 1.3726678039254
3.50549939160317 3.21757854033679 3.60250592667552 3.4704253770457 0.813798217559204 0.164097199502252 0.12342751527087 1.351419179946 1.36855399480593 1.24644969214463 1.39051778002657 1.34706808788194 3.46841882783763 0.0572051282050266 1.3772409329289
3.5540713053469 3.27400104640703 3.6029962208128 3.51212980936466 0.81946495764682 0.170073438099791 0.123093535053268 1.3557515379658 1.37395143469461 1.24154338726895 1.39198866243839 1.35344527516944 3.49190162993234 0.0489555555555461 1.37899449543213
3.57062653948904 3.33238400894418 3.60554528113714 3.52415375886614 0.823113688270577 0.179097336106676 0.122441163692929 1.35747661625482 1.38099591369183 1.23893060079322 1.39249054977229 1.35597858923754 3.52007766205543 0.0472708333333304 1.3794636464468
3.61538940021965 3.38927064308108 3.6173765547754 3.57339304288218 0.826535053995381 0.174474048302455 0.121697636036787 1.35634253075709 1.38368387913248 1.23816308841098 1.39104222059522 1.35316287536024 3.54590681296552 0.0428285714285618 1.37873730562789
3.61346281132028 3.42019517455608 3.60954430095689 3.57195757741784 0.829005699839816 0.146194726358019 0.119157965020088 1.35873141555279 1.39641789109109 1.25041274565612 1.39348836156017 1.36492005542604 3.56948045760805 0.0418645833333348 1.37645637258247
3.65000055812485 3.50699082119673 3.61450289063394 3.60250393443174 0.828306283703312 0.148767794513605 0.11896471423881 1.35849026557018 1.39749793587361 1.24850065609025 1.39149960378795 1.36149803172925 3.59325462536616 0.0408333333333244 1.37358346914581
3.68101237686703 3.60960646648441 3.63461644412855 3.6455479786907 0.833726039402551 0.131084940575625 0.126268721820977 1.3633697206053 1.37703713060109 1.24529704480869 1.39482824216417 1.3570433190346 3.61435060195103 0.0396969696969664 1.37124331939641
3.6819903987591 3.65752953919594 3.6340192024818 3.65539152233373 0.833413072397088 0.115671315556572 0.130292281832731 1.36443397274639 1.3799711962773 1.26876957021842 1.3770288037227 1.36046639565685 3.63581162866766 0.0378383838383758 1.36834164041591
3.69302179646316 3.73421069914386 3.6226566728332 3.67199175028452 0.834317989881731 0.127186622883555 0.129491468992665 1.36346712832463 1.39000968731696 1.25400484365848 1.3729026944675 1.36600182667588 3.65756670187123 0.0368380952380918 1.36690117187841
3.70233981490146 3.82378396612907 3.62511721732653 3.68372803178182 0.833500466298965 0.105621744911257 0.137374212600842 1.36400495764301 1.39410874076847 1.25951045933948 1.38204395649745 1.36650939976973 3.67831890696548 0.0357575757575774 1.36483525418448
3.72681334042124 3.8997911843647 3.64083210217056 3.70628740556648 0.834254250884974 0.111714311853012 0.139279642388181 1.36642715642025 1.4019402689348 1.26049102000125 1.38793703831396 1.36650454084678 3.70151580885641 0.0337291666666128 1.36314922443161
3.779 3.98047320390996 3.6210173302874 3.7474888568291 0.810161138604086 0.117331184649449 0.0846773723406189 1.35243212194085 1.38100097212729 1.25900072909547 1.38100606560059 1.36000104878824 3.72620518895563 0.0314999999999733 1.36087158157175
3.7796913173659 4.04294722726379 3.64403619397905 3.76394997534279 0.819578268766083 0.107717569761807 0.128679979076436 1.3566072838986 1.38893827523519 1.26146871717768 1.38600723879581 1.35892741704147 3.751161591251 0.0283939393938225 1.35717767758711
3.83457955609221 4.08660744801864 3.64894784805707 3.80416002791782 0.823410644005724 0.120155897098717 0.131391212127505 1.35457502738738 1.38403753963462 1.26000395573624 1.38698956961141 1.3525531852175 3.7776716126968 0.0243333333333144 1.35200770327862
3.84118560880135 4.09402907734975 3.66250962435826 3.82353435500635 0.821470335499965 0.121795059348645 0.145809911627062 1.34959974844103 1.38197993418364 1.25750657698005 1.38449111906786 1.34849559637078 3.80567654655297 0.0202380952380408 1.34524003424675
3.8780825635171 4.11523575047434 3.6527549725882 3.85272273691283 0.817560092377948 0.10901700240886 0.126911996140345 1.34697192805278 1.37797247882763 1.2609822531145 1.3814728241085 1.34193951494857 3.83206920166135 0.0166774193548311 1.33787142516138
3.88396650858477 4.13435676943973 3.68020617288589 3.87625256891857 0.816854018969828 0.0959987559215985 0.14468971667105 1.34662907104227 1.37601116380508 1.2590214788433 1.37559194329852 1.3350768951246 3.86110217342097 0.0152095238095414 1.3288011092925
3.94400328090966 4.14299067904087 3.68798534920017 3.92046739655302 0.802241702427569 0.102994686117848 0.154248321763471 1.33517529905832 1.35599951393931 1.25850129684697 1.37449981772724 1.32350630196209 3.88761220375937 0.0180000000000535 1.32051899642944
3.99936794928993 4.14456393555639 3.70872466379859 3.94796500715224 0.817433263218526 0.106381355755261 0.163759740183167 1.34451810039588 1.35291423774508 1.25796970159593 1.37139960338944 1.31587495278906 3.91481483540436 0.0300588235294779 1.31217448192459
4.03366171421116 4.15044250256603 3.73323639326924 3.99156827319846 0.822235088325076 0.10998104701479 0.176494760397124 1.34660133960422 1.34556850701996 1.25502971008055 1.36209151828556 1.30460876136975 3.94207318917065 0.0435757575757309 1.30484085239562
4.04945524980279 4.1529871899902 3.73690264392556 3.98999420015143 0.830869677057039 0.112736611532083 0.153317071125407 1.36484158680381 1.34549166359505 1.25350768600588 1.36298462798825 1.31049435567683 3.9674892660206 0.054 1.29939619589826
4.07910488984629 4.15449777495032 3.75164951036345 4.03060545131723 0.833799670716832 0.113603448521076 0.151717270683418 1.36142034044728 1.33551226902438 1.25245649694375 1.36591964820246 1.29848382151312 3.99077227004063 0.0536250000000391 1.29641956661655
4.0928630944013 4.15499202067408 3.79943032425974 4.04485655700083 0.832196914052903 0.118442746883315 0.17139532288714 1.36313904034052 1.33649269290086 1.24853211224744 1.37249314002469 1.29651893997462 4.01542059108293 0.0498602150537641 1.29442694550383
4.10801026608779 4.15300119250373 3.86461109693847 4.06301074202749 0.823193340657186 0.115637765220201 0.194254930643142 1.36094379380613 1.35898482005357 1.24550030249027 1.38086537857705 1.3099888264414 4.03891953171614 0.0484736842104847 1.29258546358211
4.13958386721336 4.15702446258516 3.92326402056974 4.10058532181721 0.825107610995611 0.124024952972548 0.203615876225045 1.35893446272765 1.32703863334956 1.24298776870742 1.38700660051424 1.28601504668175 4.05880876187224 0.046 1.29038997433473
4.15038157055127 4.15898350680673 3.96254694997575 4.09999175340336 0.827274357493069 0.127570516878656 0.192587193794307 1.34655838031138 1.33194644840094 1.24200824659664 1.38798867374939 1.28697526021009 4.08194615627058 0.0461354166666936 1.28922879982941
4.17597721644164 4.15750755082197 4.00205238375196 4.1499856849108 0.829026745074831 0.127811809197079 0.177652855491801 1.35167094115513 1.32751722530723 1.24299496611869 1.38149774524425 1.27103817357121 4.10265979050701 0.0468282828282773 1.28983422201362
4.18566519118274 4.15900526041823 4.0450661591084 4.15657478395607 0.829852465378283 0.126678490921366 0.143135157718828 1.37644196353281 1.32499493560512 1.24200789062735 1.36860014396974 1.27900977478232 4.12137978762618 0.0456470588235074 1.29160051389011
4.18789129382499 4.15998741467536 4.12608869373709 4.16786899666069 0.836614037356406 0.126049839233988 0.123242734520369 1.37854846131652 1.3209828358671 1.24348112201305 1.38529634540169 1.27950057128469 4.13956474700886 0.0438383838383802 1.29235998040748
4.1970198874342 4.16398907756324 4.18348778073639 4.18448052849834 0.830265618200163 0.118559140885165 0.109207468944603 1.37690090496246 1.32499627110609 1.25448498164946 1.38500757034525 1.28300223146683 4.15878458068981 0.0426565656565451 1.29222448667846
4.21360550794223 4.15608256926485 4.24818349279618 4.17989450036921 0.834733623596243 0.124453715949376 0.112947936433294 1.36828041168272 1.32180733838202 1.24997247691172 1.38102752308828 1.28780733838202 4.17829980604703 0.0404857142856853 1.29297843951089
4.25663783989495 4.16195061453113 4.33229214161286 4.24346499075391 0.831437738171682 0.128981890879855 0.121329461088631 1.35338535678181 1.3081152327607 1.24801646182296 1.38298353817704 1.2741152327607 4.19825447551106 0.037745098039168 1.29422070618034
4.26314579724541 4.16519296694245 4.39932161157075 4.24526586556515 0.831035600038763 0.134180548617252 0.125302624011241 1.35407117524499 1.31417581432534 1.24614579724541 1.37893996584013 1.27720583140528 4.2210264680306 0.0358735632183944 1.29576280541864
4.28861206606353 4.20958673588857 4.47493317702582 4.25286057288438 0.831977491860592 0.159483261428852 0.157833031650759 1.35244584767802 1.30742811870471 1.27953341148709 1.36497333779926 1.2822912187604 4.2460703820441 0.0345897435897041 1.29748575351744
4.3297589325331 4.17922645731739 4.54348864476718 4.28388797944574 0.812262762059899 0.132540962606499 0.114711642441444 1.34554194579881 1.31330681313969 1.24525567761641 1.36301461014951 1.28393800693464 4.26786961495459 0.0327812499998712 1.29911457093718
4.356 4.18000264448943 4.60005685652277 4.32361503125546 0.776316696120808 0.118155999161059 0.122277236508544 1.33757499557849 1.34196694388211 1.24799471102114 1.35500132224472 1.28392426481833 4.29556447330323 0.0294942528734681 1.3016832962894
4.35637882757427 4.18208418390539 4.64307015325449 4.35730867431978 0.796547206817806 0.130222181073358 0.120351633098356 1.33276052298817 1.3169438773964 1.24407015325449 1.35591581609461 1.2840280613018 4.32459960240413 0.0247368421051347 1.30458455354207
4.38278348183547 4.18795188485233 4.6479599040436 4.37882357779186 0.801231588073774 0.128980184372924 0.131617618916466 1.33349398560654 1.31303207676512 1.24895990404361 1.35004811514767 1.28598396161744 4.35031198075843 0.0194949494948521 1.30794235130385
4.39816268385411 4.19100478481924 4.65803349373467 4.40308134192705 0.801286028600032 0.123236507081956 0.134392775467367 1.33489220074464 1.31502392409619 1.24701913927695 1.347 1.29103827855391 4.38024606659519 0.0142903225804994 1.31266262666108
4.43247892837414 4.19208822364787 4.6653024810784 4.420567152022 0.800364970527869 0.122467526615241 0.136959885845393 1.33321857821667 1.31998739662173 1.251 1.34697479324347 1.29910082702613 4.41398180627905 0.00787499999994671 1.31782821063858
4.46972353329823 4.19894907192336 4.68882538945151 4.46467260522158 0.792974856813984 0.119164518231184 0.129952019392571 1.32921968379324 1.31900727543952 1.251 1.34501455087904 1.30694179648384 4.44662828984992 0.00153333333321033 1.32262555253804
4.50199671192803 4.21999784220277 4.69799907522976 4.50099630091903 0.783720945320693 0.127399151266421 0.130969890055093 1.31509144880671 1.31000092477024 1.25000010275225 1.341000411009 1.307 4.47625039981741 -0.00240624999993872 1.32761772578671
4.53830470223567 4.23036010264216 4.70409695071135 4.52042935315027 0.794184568267243 0.127123603292714 0.12968351837907 1.32603578571641 1.32104155030486 1.24990304928865 1.347 1.31112465091459 4.50860865755665 0.00891176470621122 1.33284201139173
4.55979438669938 4.25575700246291 4.71093457758617 4.55071027216732 0.801559437253653 0.120325048571467 0.128521121810351 1.33772812767235 1.32397196182264 1.24306542241383 1.347 1.31991588546793 4.53917656593983 0.027539215686429 1.33874542445412
4.58610881226286 4.28512146485156 4.71500759155322 4.56710375122738 0.807410855921109 0.135254626392542 0.127329746948226 1.33994885681209 1.32802024414193 1.2359873474113 1.34599746948226 1.32401518310645 4.56676676657308 0.0431717171717275 1.34505079982628
4.62918512745228 4.33360474967746 4.71804936732061 4.60814810196183 0.811738009719292 0.141259801759859 0.127179645332979 1.34350121547756 1.3360246836603 1.23090126535878 1.3450246836603 1.3300246836603 4.59044283739096 0.0438181818181743 1.34901507524831
4.64389062054262 4.38164269377256 4.7219708321447 4.6199124964341 0.81555163426072 0.160308317142876 0.123179751212407 1.34836383185943 1.33798541607235 1.2230583357106 1.34698541607235 1.33198541607235 4.61238799188567 0.0428080808080661 1.3505463801659
4.68799242092285 4.4379903539018 4.72799896648948 4.65099466019564 0.814050263545183 0.15911023081735 0.123849879423773 1.34391077341037 1.34199931099299 1.21200189476929 1.34400051675526 1.33799896648948 4.63391543093178 0.0417979797979684 1.35027602443191
4.70341327134212 4.50682654268425 4.7280486201579 4.67431603102633 0.819713603724081 0.152877033788282 0.123895115036709 1.35051148155224 1.34306077519737 1.21398784496053 1.34402431007895 1.34401215503947 4.65592865941636 0.0407999999999844 1.34911385941699
4.73674160542636 4.57348321085272 4.7319696006384 4.69980240414957 0.824036484703831 0.138928145728908 0.121081811541951 1.35305031641336 1.34796200079799 1.2130075998404 1.3459848003192 1.3449924001596 4.67801011927571 0.0396862745097452 1.34846838648983
4.75712062753545 4.65034940389578 4.73600415957019 4.72110814882488 0.827861022860998 0.122480349797164 0.120622429582258 1.35595024957421 1.35504159570188 1.20913310624601 1.34498336171925 1.34401663828075 4.70068375190993 0.0372929292929112 1.34767078875597
4.78623165098011 4.73506071764576 4.73731699607804 4.74726822745065 0.830493538156871 0.120154515960803 0.118782323803956 1.3559941501961 1.36503657647054 1.24080492549044 1.34091465490207 1.3480243843137 4.72370966651838 0.0322424242422781 1.3461791899764
4.80485910196107 4.82035483529542 4.76280719215725 4.76883685490229 0.829973930313718 0.11890941792155 0.116556833607809 1.35471964039214 1.36797775294122 1.22511865098015 1.33405190980382 1.34998516862748 4.74734868211756 0.0273333333333144 1.34559652072295
4.82801702936275 4.89706347307934 4.77814437504375 4.79202089967247 0.826560665693271 0.109722484738838 0.120061198973442 1.3502800387031 1.36300154812389 1.2279945815664 1.32994740538452 1.35199767781417 4.77271484131404 0.0233749999999432 1.34553211426414
4.8503294116262 4.980037036601 4.77955669358794 4.8192684094732 0.827397917220614 0.113032605621346 0.128397508605321 1.35033439215502 1.3650488017224 1.2210854030142 1.3300806554849 1.3490244008612 4.79806620796388 0.0198571428570649 1.34553344970143
4.87674150484409 5.06318621895361 4.77639742931623 4.8407893743174 0.825627328749341 0.121259483545881 0.138565582102838 1.35068655339792 1.36896170442135 1.22793298273736 1.33444338345957 1.35098085221067 4.8230542036837 0.0151441441440777 1.34557928868007
4.90105710829566 5.14011918253008 4.77801986375501 4.87306207423442 0.82272063920545 0.120010900872223 0.147565239065385 1.34871034124912 1.36701241484688 1.23000744890813 1.34302731266314 1.34900248296938 4.84730124359845 0.0103563218389593 1.34488252058721
4.92444306315896 5.18846838105376 4.786 4.89839242736936 0.818814042336491 0.140452784399983 0.149575564252404 1.34471530993657 1.3719746821052 1.2330506357896 1.35413924842139 1.3499873410526 4.8780953096344 0.00317647058816606 1.34330911715827
4.95874649761987 5.22473201176957 4.786 4.92877546932045 0.807513510926942 0.139894128467334 0.142264032221594 1.33583562090183 1.37001448585029 1.23697102829941 1.36492032782339 1.34900724292515 4.90720863471231 -0.000542857142892038 1.34033280622955
5.00700020657579 5.24100023087883 4.7980000729091 4.95700037669704 0.800359969135146 0.141319872652099 0.154670002551819 1.33065996196575 1.36500009721214 1.24200006075759 1.37999996354545 1.34499998784848 4.93698625897516 -0.00285416666663765 1.33689342025347
5.02445243077748 5.26044020291863 4.80424455717702 4.98845243077748 0.797780504015912 0.13045311054596 0.154989928451069 1.32753293468612 1.37291440498804 1.24713450644736 1.37693886070575 1.34391440498804 4.97027083196248 -0.00181249999999112 1.33164581369262
5.06070199235483 5.29571004661551 4.8238389147864 5.02470199235484 0.794616015261997 0.0994548368079197 0.163797592196486 1.32776806697744 1.36605637982476 1.25791140313252 1.3720402713034 1.33705637982476 5.00212155585174 -0.000592592592560779 1.32542921066002
5.08413396868288 5.29901255956402 4.8140837304268 5.05313815520422 0.79202243396838 0.0989392522121615 0.165769149760532 1.3285343655542 1.36103767869206 1.25699581347866 1.33602930564938 1.33697488087196 5.03356229167675 0.002866666666699 1.31775946487302
5.11651434557583 5.30210828327912 4.83425717278791 5.08646020393626 0.79508476407255 0.101165175862396 0.177767930575001 1.33442082260036 1.36994585836044 1.25601353540989 1.34304060622967 1.33091878754066 5.06895249925026 0.0152222222224187 1.31029429484787
5.15371836556923 5.30994070854089 4.85285918278461 5.11974801129878 0.802662635513311 0.102986214735757 0.200041389913155 1.34099026928867 1.36602964572956 1.25699258856761 1.34597776570283 1.32504446859433 5.10107830669605 0.0247254901964015 1.30117569485951
5.17499251196635 5.31299893028091 4.88122315000092 5.15098894623604 0.805538994464053 0.105349162053377 0.214713737114303 1.34673796753372 1.36500035657303 1.25500071314606 1.34591487179938 1.32300071314606 5.13362803485684 0.034 1.293265966016
5.20632786476327 5.317 4.92374082987474 5.18234000790265 0.815194164847367 0.106011857650885 0.218838498897213 1.35283525772991 1.36296357058186 1.257 1.34762160747056 1.31898785686062 5.16497184029405 0.0335555555555163 1.28863270633074
5.23273662543028 5.317 4.97749285578335 5.20972687081659 0.81714058831875 0.107772441695352 0.214209314955694 1.35486971040352 1.36002926384108 1.257 1.35045393910757 1.31800975461369 5.19075449944965 0.0323333333333428 1.287951264192
5.25203943461396 5.32300414714637 5.03955986110401 5.23304147146367 0.82030693024612 0.129040040405616 0.202619824983558 1.34458111410822 1.32049973821297 1.24849966476602 1.35376783310158 1.30199762791631 5.21930710194582 0.0331666666665909 1.28941871252334
5.27840328121572 5.3259894377695 5.10702247921398 5.26285160440397 0.818914092178047 0.117645358342748 0.185863668674614 1.34592452261333 1.3195314833676 1.2514264710343 1.35691925584377 1.30150258972665 5.245628809965 0.0292727272726696 1.29333831627715
5.31285196151177 5.32297981293342 5.17696134349052 5.28984523248958 0.819958829823161 0.113404388668514 0.165734485722674 1.36413920732143 1.35698654195562 1.25500672902219 1.35926417372535 1.31498654195562 5.27010738017617 0.0262857142856438 1.29766800773368
5.34699907568508 5.323 5.2464570873109 5.31799923879948 0.822259937744672 0.116319921161375 0.144025915821547 1.3664099388321 1.36099989125707 1.255 1.36015855313748 1.315 5.29290794766909 0.0231919191918735 1.30273751885893
5.34999299639539 5.33250873219735 5.31259034405238 5.33790971733811 0.822903828995301 0.119530040157832 0.122531598665044 1.34928430791796 1.32599871070533 1.25411691855199 1.35895836047136 1.30202947874532 5.31514171315495 0.0195999999999688 1.30763145615199
5.37530382389169 5.34192677392177 5.3789853045313 5.35784409389524 0.820260524647153 0.106189867590051 0.109371911836952 1.35185035199532 1.32351951467461 1.26888270066024 1.35899936612367 1.30348824893681 5.3381475758017 0.0175294117646854 1.31156554735145
5.40054561102573 5.34452949634954 5.46723596327764 5.38706945583037 0.819850032131479 0.107219871262861 0.122949317815031 1.34810054821754 1.32399461172655 1.26250362310551 1.37255554761412 1.30651042050583 5.36371528015827 0.014698924731121 1.3145016622703
5.42041964278355 5.35245594820162 5.55521037231165 5.41198819582379 0.816614392164296 0.131291190240177 0.127584357142867 1.34673307243454 1.3264368247815 1.25613258253156 1.39045488036059 1.31047464448532 5.39315245424208 0.0121764705881881 1.31871737656625
5.44988103284564 5.34800540759792 5.60354576177428 5.44782154926847 0.817719034744697 0.106127945112788 0.103509712049581 1.36445806137707 1.36098918480415 1.27101622279378 1.40492429362905 1.32598918480415 5.42073636626621 0.00825490196073186 1.32274782112462
5.47800362461637 5.35350145426884 5.7150089209286 5.47500363373031 0.809818740694745 0.112280708063057 0.117507158773354 1.33983495903917 1.3345005871759 1.25949850927539 1.408499079531 1.3150001900852 5.44958497406181 0.0041414141413863 1.32706925760674
5.5059803825663 5.3589169380018 5.78097959882453 5.50347426023908 0.80219855011427 0.132569657017649 0.12254037687465 1.33734056762149 1.33696677520072 1.2520830619982 1.41010099968928 1.31801618310906 5.48039672934548 -0.00100000000006063 1.33043013207558
5.53177237639302 5.359 5.83202918646787 5.53324306739718 0.794375843242426 0.111003180309996 0.114795761302836 1.33254616694204 1.33898480760159 1.25547341330278 1.41892410360024 1.32395011960082 5.51384737836213 -0.00655555555571837 1.33384182515607
5.56656170357001 5.37200902331552 5.86351159927319 5.56906597053313 0.784534190338874 0.141209580078383 0.108874448964736 1.32449305543762 1.34000104914834 1.2529968173701 1.42100159717909 1.32850845182817 5.54599779843786 -0.0120416666667318 1.33787431870004
5.59697021684463 5.37163989486867 5.86951235135814 5.59749305710112 0.779967264574545 0.120466781561284 0.109918379705337 1.32143487340595 1.34098064610295 1.25295248684724 1.42052287007651 1.33153960920397 5.58039002424994 -0.0167272727273504 1.3438609123759
5.64164643331189 5.37497367056578 5.87942323665454 5.63773670565779 0.780918591427873 0.120704782486609 0.111264456261793 1.33706512580294 1.366 1.25151128404324 1.42000376134775 1.35593981843607 5.61485640928035 -0.0196756756757348 1.35075969861623
5.68897589755945 5.39149027596107 5.90498602813428 5.67899182246795 0.774507090247905 0.121776808679966 0.112049336781666 1.31847495387723 1.34750280143779 1.250501195988 1.42149981146778 1.35000522581112 5.6468198352129 -0.0209462365589234 1.35802199378588
5.71711789104986 5.40066912480502 5.9139925627222 5.70704131614693 0.779570344603189 0.122791220543005 0.113615511255704 1.32412529555783 1.34861513746529 1.25196226338923 1.42396226338923 1.35602644282917 5.68363358021373 -0.0110882352938934 1.36546087032356
5.75618214827139 5.44612857055269 5.91548818847868 5.74467029096185 0.793357872131506 0.136943975276324 0.114865008564317 1.31655631002997 1.36040458688343 1.25051199571052 1.42300787434755 1.34595054364428 5.72061701821051 0.00767741935506585 1.37259424901782
5.78409922222465 5.51600426384647 5.91751462349645 5.77308267471957 0.793844208571235 0.155119930966295 0.113691758544779 1.33799341269452 1.36501205652684 1.24500060912092 1.42399523830136 1.36901205652684 5.7567596498956 0.0244074074073887 1.38002266353258
5.81793901055724 5.57779914016749 5.92396713688628 5.80685875559353 0.796966066162159 0.154119442492526 0.116918887058973 1.34383264305432 1.36854864137565 1.25382844859536 1.42350400989497 1.3725283305828 5.78719359091858 0.0321935483871072 1.3844798327308
5.84577482360019 5.63253202936933 5.92796834844648 5.841217288627 0.788327129013987 0.154546100244744 0.118016321232853 1.3319670772937 1.3704886936297 1.25697400163163 1.42449253905227 1.38489589157782 5.81692391930996 0.0332380952380928 1.38547323933654
5.88299985269359 5.68301490574826 5.93199983676924 5.8655007146313 0.806250021488634 0.167537354229683 0.118784934747524 1.34865068424503 1.38949887530042 1.26199930129305 1.42699991838462 1.38349987160502 5.84217501018989 0.0335833333333073 1.38418132413777
5.90357865825691 5.74590835834235 5.9335 5.8890090084958 0.809183559025633 0.156373766394233 0.117908855636571 1.35313955112017 1.38952558535135 1.2590511707027 1.4265 1.38549763123569 5.86771632807129 0.032 1.38063037877846
5.93721706400227 5.83234513114987 5.9335 5.91974248337441 0.812824380582964 0.140540008524163 0.117447563424628 1.35638461727719 1.38999619262296 1.26892385245929 1.4265 1.38500294900706 5.8914289191087 0.0317956989247186 1.37748489300949
5.93802402343291 5.91405778609538 5.94300779138365 5.93801947845912 0.824419883129245 0.131053481209016 0.124778091111007 1.34599766258491 1.354 1.26900584353773 1.40899740287212 1.36799935071803 5.91723568928952 0.030737373737371 1.37432097158489
5.97425846220986 6.0012163009913 5.95475950125725 5.96739875314313 0.824243607481141 0.121221217281431 0.121898922191973 1.34247214962282 1.354 1.27781962594294 1.40508016624758 1.3670200415619 5.94132208444511 0.0289999999998989 1.37215242259854
5.99782410108896 6.09826581324089 5.96194646554881 6.00670173662911 0.799004483013377 0.123560421686424 0.120738489034402 1.31971482822201 1.35796940888504 1.2730382388937 1.40202294333622 1.3719617611063 5.96384341863256 0.0250104166664698 1.37049155732804
6.03501348507977 6.18207163948629 5.96200252845246 6.02401938480217 0.817508643063848 0.124263059427473 0.120808988619017 1.33586995785913 1.35700084281749 1.26999831436503 1.399 1.36999831436503 5.98876735981187 0.019606060605957 1.36967070611087
6.05073036127181 6.26556754425647 5.96494944273846 6.04661239432822 0.815927132397025 0.127828825713541 0.119630222904615 1.33582084262103 1.35798314757949 1.26803370484102 1.399 1.36803370484102 6.01355743031807 0.0133529411763054 1.3692309286854
6.07678838621832 6.33940585361297 5.965 6.08072327428549 0.813955952423542 0.137848284524304 0.119550488339496 1.33333042886892 1.3589918610084 1.268 1.399 1.35907325092443 6.03981494116988 0.00662499999989697 1.36763840463247
6.10702505988684 6.42302246748475 5.9690060489382 6.10702851642296 0.805745696612536 0.138903957733853 0.121251080167536 1.33143383872437 1.36399827173194 1.26199827173194 1.396 1.36399827173194 6.06876354006814 0.000514285714132771 1.36559611858773
6.13543762999932 6.44849580620629 5.97586425551708 6.13936006172337 0.800866572503565 0.143391184324031 0.122475759913764 1.32444826545189 1.36203878413798 1.26003878413798 1.396 1.36203878413798 6.09727342590645 -0.00527272727280745 1.36173094003478
6.16308505199776 6.48473148719021 5.97897762393252 6.16285036104753 0.794818170953022 0.134487575723796 0.12052484279143 1.31501916786751 1.35988317915218 1.25900745868916 1.396 1.3594973658503 6.12850384014714 -0.0115555555557056 1.35720166828417
6.19905359289553 6.48905245262116 5.97901482356685 6.19605701371865 0.789748278185697 0.1342118124175 0.119580958036724 1.31043270245026 1.35899429862813 1.25899885972563 1.393 1.35799543890251 6.16173836954704 -0.0176764705882817 1.35192615775528
6.24521457095756 6.53423128221378 5.99178275366911 6.24516443718889 0.788265233996896 0.109933102253812 0.129019404827705 1.31276039432275 1.35408355628111 1.25801671125622 1.393 1.35406684502489 6.19477540286573 -0.0204375000000302 1.34642445966235
6.27974415157634 6.535 6.00192475046363 6.26287207578817 0.787416245711519 0.109827667264372 0.13019232454729 1.31091429741191 1.33911287430456 1.258 1.39399247504636 1.34506772458273 6.22933209919485 -0.0204848484848451 1.33951617260522
6.31601572607334 6.54200142964303 6.0190061951198 6.30601286678727 0.798652740149142 0.110562268366942 0.128340919737016 1.32059274491462 1.34099761726162 1.258 1.39499857035697 1.33999761726162 6.26180046790205 -0.0126296296293021 1.33282942411769
6.34837390166007 6.5449430819691 6.03175335519942 6.33248773772188 0.804290907107436 0.115229690057634 0.130233382733453 1.32624071738067 1.33609486338484 1.258 1.3920569180309 1.33509486338484 6.29410490295996 0.00120000000019403 1.32760025698822
6.37182568563088 6.54797726334316 6.07169684457544 6.3687271601179 0.789146487471886 0.117086509583607 0.134080897079243 1.31301186022265 1.33401515777123 1.25899242111439 1.39398484222877 1.33400757888561 6.3277663415715 0.0177333333336486 1.32286073104401
6.40901687588402 6.55100513613861 6.10805136138614 6.40501540841584 0.816392171852899 0.117478062942008 0.14654221667256 1.34033086580622 1.33199633132956 1.259 1.393 1.32899559759547 6.35558831366418 0.0291274509803659 1.3202167497667
6.43160842075245 6.55788082370727 6.17680823707266 6.4256424711218 0.819299605453358 0.114884946487545 0.162896530675139 1.34148991028208 1.32708512592338 1.259 1.393 1.32310215110806 6.38222156888405 0.033 1.31909503847294
6.45481007600482 6.56097522730498 6.2275871217496 6.45575227304976 0.822186383364077 0.117983823518925 0.178462750923228 1.34441580533453 1.32501651513002 1.259 1.39597522730498 1.31804128782504 6.40822615394694 0.0318190476189061 1.32122893299653
6.48501799428417 6.56100359885683 6.29105398285251 6.47902069342679 0.825992186305526 0.120599280228633 0.176388785385819 1.34914111564562 1.31899820057158 1.259 1.39499730085737 1.31599730085737 6.43118056803293 0.0279494949494025 1.3237091556676
6.50461961102522 6.56492392220504 6.34985883307565 6.501562552679 0.828373782739564 0.119815215558991 0.175065676255798 1.35035641588356 1.31703803889748 1.259 1.39205705834622 1.31305705834622 6.45582816364701 0.0236764705880858 1.32674685068404
6.53181269823826 6.565 6.40661152227194 6.53477107562454 0.812729606216132 0.118280613766499 0.14876355572651 1.33073721588323 1.31203468551143 1.259 1.38802774840915 1.31498612579543 6.47774536175127 0.0192424242423608 1.33030819730329
6.56096657534577 6.5709930845543 6.49689626831447 6.56196888049434 0.822638439679934 0.116432120736682 0.128633016908446 1.34572255002534 1.31299884742572 1.25999884742572 1.38600230514857 1.31000576287142 6.49928551161274 0.0167373737373506 1.33373699664048
6.57377328265356 6.57394768061236 6.57265713571723 6.57772096326592 0.827100997724663 0.113688657030506 0.110845311509514 1.35009274170425 1.31398256020412 1.26294768061236 1.38010463877528 1.31393024081648 6.52065177093765 0.0165142857142887 1.33756471818245
6.59775016018399 6.576968770023 6.65217761060563 6.60076057017632 0.829089908714796 0.110661334076925 0.121306635183485 1.35485076073626 1.31202081998467 1.26695836003066 1.38395836003066 1.31795836003066 6.54148843963328 0.0182156862745292 1.34064411023518
6.621021244885 6.57700257513758 6.73205150275152 6.62001995731621 0.826398628739241 0.108849851929589 0.131248995696345 1.35210910513969 1.31300064378439 1.26699806864682 1.40199871243121 1.31600064378439 6.56513980273259 0.0183939393939052 1.3442757787069
6.65335744732089 6.58092211482677 6.8104422965355 6.65039638990751 0.824311473854742 0.10862447839746 0.129720375217558 1.3507470650977 1.31398052870669 1.26405841387992 1.40003894258661 1.31698052870669 6.59137455535074 0.0149062499999245 1.34908253661061
6.67981719616279 6.581 6.89044455757155 6.67383828891324 0.805761056289448 0.10851077340085 0.125301076652326 1.33935050399754 1.31896484541592 1.264 1.40992969083184 1.31501406183363 6.61726955985547 0.00914814814817809 1.35419865609565
6.70300742885106 6.58100123814184 6.95501300048936 6.70300680978014 0.812849721418085 0.107221500215201 0.143640769711513 1.34307921377993 1.32300123814184 1.26400061907092 1.41000061907092 1.32300123814184 6.64345079035889 0.0016777777777094 1.35942168341128
6.73838291010447 6.58689715168408 7.01692009268282 6.73543433426243 0.811523140871082 0.114365382123874 0.147306062630268 1.33933530868061 1.32889715168408 1.26694857584204 1.41294857584204 1.32889715168408 6.67343229840037 -0.00605714285715474 1.36588841958021
6.76480512658813 6.587 7.07060275804503 6.76180512658813 0.805028868255593 0.114122773198554 0.135807318278782 1.33462507721414 1.33694003895019 1.26402248539368 1.41895502921264 1.3329700194751 6.7018510385771 -0.0132941176471753 1.3716163955541
6.80402701566803 6.5940033769585 7.08101463348685 6.7920326439322 0.798498360749691 0.115648975655921 0.137336983250403 1.33076010551158 1.34599774869433 1.26400112565283 1.42000450261134 1.33800562826417 6.73225215204379 -0.0192500000000782 1.37905876841344
6.82753934641563 6.59694241830195 7.09375047930846 6.82044337691888 0.788368464919267 0.114757466448407 0.134711439650255 1.32214871437528 1.3440383877987 1.26498080610065 1.4239232244026 1.34290403050326 6.76558642562063 -0.0252121212122173 1.38735112219247
6.86672810751725 6.60395119878515 7.12974902232361 6.85972810751725 0.780195981965039 0.114849233123767 0.114153963583817 1.31444291446011 1.34300697160212 1.265 1.42499302839788 1.3519372555809 6.79807897084989 -0.029 1.39682976378135
6.89703242427458 6.63000589532265 7.13700589532265 6.88302299175834 0.786955753834907 0.141831917512645 0.11072922181741 1.31953518198861 1.34800943251624 1.25900235812906 1.4260017685968 1.36400884298398 6.83144567521411 -0.0287450980391947 1.40716545643806
6.951072881908 6.63983143307418 7.14683143307418 6.92134258898931 0.796545478680402 0.128361105255296 0.109432250834208 1.32817182967221 1.36373029291869 1.26293257322967 1.42894942992225 1.37874714961127 6.86446343538172 -0.0241212121207979 1.41703038296831
6.97186018875164 6.67276931144021 7.15295805662549 6.94881125481471 0.800026651521524 0.13176441454155 0.110730702551984 1.33456602936239 1.36499300943758 1.26796504718791 1.43297203775033 1.38297203775033 6.89964694851803 -0.00679166666619889 1.4281494021088
7.00102106077361 6.71904212154722 7.157 6.98801630511505 0.808903566743918 0.153072391887441 0.112070176638746 1.34078250011764 1.37000747317773 1.26800679379794 1.433 1.39500339689897 6.93432592205628 0.0131176470593003 1.43817136805528
7.03141178748405 6.77982357496809 7.157 7.01154460966507 0.814050383364234 0.170953903345452 0.112325066604705 1.34439017348198 1.38079127942982 1.27781025402711 1.433 1.39990512701356 6.96507873267043 0.027542857142866 1.44588445921435
7.05483650039517 6.83435661868318 7.15997867396459 7.04476541361046 0.812551444972338 0.18596974143138 0.113164028710085 1.34286144497234 1.37901421735694 1.28411307912317 1.433 1.39801421735694 6.99282387077722 0.0331458333334192 1.45087725504002
7.08197441044107 6.88383456480874 7.16 7.06797820148684 0.819913005520559 0.194825088252571 0.113449734626796 1.35133195350536 1.38599336566991 1.28559155576932 1.433 1.40898957462414 7.02129460563566 0.0365047619047629 1.4527947708424
7.10757004381483 6.9374923464112 7.16295038967094 7.09357004381483 0.824394757667596 0.191688840653643 0.114974367996653 1.35571641134523 1.39386770578918 1.28647681803758 1.43398346322365 1.41391731611824 7.04646020844502 0.0336451612902204 1.45202325253779
7.12089899384358 7.00456489655696 7.163 7.11086791502622 0.824370776970434 0.170729895479214 0.118284282278635 1.35376585019685 1.39499223029566 1.291 1.43697669088698 1.41796892118264 7.07139164326152 0.0273529411764391 1.45105963214798
7.16101419469786 7.08406095370259 7.16600333992891 7.15001419469786 0.830040066798578 0.135645187415289 0.121589899802133 1.35896089343098 1.40000333992891 1.29799833003555 1.43699749505332 1.42 7.09394651325559 0.0216868686867532 1.45047998401638
7.17767463819861 7.15560285814699 7.16992344428203 7.16667463819862 0.83011846888564 0.11825952460921 0.121472296671539 1.36000952134544 1.40392344428203 1.29603827785899 1.43405741678848 1.42 7.11604599587499 0.0174545454545354 1.45022310862743
7.20678996358849 7.25131194968642 7.17694930155584 7.19380444885825 0.826804190400498 0.11635144336311 0.119345499238643 1.35639650804366 1.40598551473024 1.3009637868256 1.434 1.42198551473024 7.13727338329992 0.016 1.45021034921118
7.23002958442193 7.34108656182714 7.18300438287732 7.21302520154461 0.828296844328327 0.11502056273435 0.110147370273606 1.35831870705119 1.41400876575465 1.30000109571933 1.431 1.42600547859665 7.15879375916857 0.016 1.45027177829585
7.25653892307244 7.41865092306381 7.18693169230703 7.23560723076541 0.82546918153894 0.124485378459938 0.107790984615783 1.35716015076943 1.42186338461406 1.30098292307676 1.431 1.43091461538379 7.18252830562349 0.0157272727272477 1.45080094556689
7.28281624513234 7.50539219543773 7.18997879751527 7.2657879751527 0.822401485184527 0.118781768894919 0.103559824828521 1.35578961179308 1.42597173002036 1.29901413498982 1.42802120248473 1.42901413498982 7.20682747926902 0.0141764705881393 1.45183417413893
7.31302163910327 7.57605268651231 7.19301599411981 7.28602822491731 0.8172765753767 0.137944038221242 0.102117208820287 1.35336749739067 1.43400470415288 1.30600282249173 1.42799811833885 1.43299811833885 7.23270455387445 0.010645833333206 1.45254901137939
7.33556237167674 7.63093447016944 7.20967653558715 7.31542918044792 0.813709259438986 0.162983852014808 0.130459729951791 1.35076061266695 1.43890486340799 1.30894291804479 1.42603805463681 1.43103805463681 7.26078667881628 0.00552941176456426 1.4535451024155
7.36678120712168 7.68363299259121 7.21992942165216 7.34976003361733 0.81124700938183 0.169526947207815 0.136908076461381 1.34596373645027 1.44197882649565 1.31197882649565 1.426 1.42603528917392 7.28977934078399 0.000249999999943157 1.45394917303357
7.40401815181518 7.72702995049505 7.23700544554455 7.38103085808581 0.803837558580858 0.16857595049505 0.135501642739274 1.34389846617162 1.44400090759076 1.32100181518152 1.42700090759076 1.42599909240924 7.31973213708824 -0.00548148148165458 1.45346360937652
7.4236629734399 7.75944390617584 7.24289889203197 7.41442705484783 0.801195330072333 0.153370858557516 0.137279499096311 1.34223847874433 1.444983148672 1.32296629734399 1.42798314867199 1.42501685132801 7.34875746885452 -0.00975000000006395 1.45190015744126
7.46665583472991 7.77587193850415 7.26283992313019 7.44475988469528 0.795594821523547 0.133666875332415 0.141069665433171 1.33799401633483 1.44400800384349 1.32696798462604 1.43494397309557 1.42301600768698 7.38194821801526 -0.0122828282828553 1.45120592024346
7.49703725535737 7.79301693425335 7.26301354740268 7.48202794151803 0.793737739277178 0.116895656687413 0.149748221580001 1.33412014394115 1.44199576643666 1.33100169342533 1.44200338685067 1.41799830657466 7.41506286108707 -0.0135523809523918 1.45041282794484
7.54015688194075 7.81261676451852 7.27869341161482 7.51436766145556 0.791121161936778 0.100294600452813 0.159263939173742 1.33428674249841 1.43709580887037 1.33296167645185 1.4459233529037 1.41603832354815 7.44688820443406 -0.0160666666667718 1.45079820907744
7.57376437116733 7.83186433491452 7.29587861544984 7.54776437116733 0.79335357738439 0.0873011098153003 0.174601039515558 1.3361962906861 1.43600714026766 1.33399285973234 1.44004284160594 1.41103570133828 7.47822078036824 -0.0145925925924092 1.45336310092982
7.61402487050601 7.83200432530539 7.27604649703298 7.58503243979045 0.800835201179736 0.0867599891867365 0.126886630799239 1.34230584997554 1.43499675602095 1.334 1.44200324397905 1.4129978373473 7.50600076453869 -0.00202083333305326 1.45910481381787
7.63661388595852 7.83593284973192 7.3182781346181 7.61449637298937 0.80555925180263 0.0867501678756702 0.141991807219219 1.34761917926242 1.43205036270106 1.334 1.44494963729894 1.41103357513404 7.53391440366834 0.0105714285715474 1.46682655169025
7.67662336104689 7.836 7.38635971377972 7.65759511312541 0.81115755302578 0.0874929380196292 0.159387103652781 1.35337614062971 1.43398116805234 1.334 1.44599058402617 1.41397175207852 7.55891641494373 0.024941176470818 1.47508251338205
7.69401350023824 7.839 7.44402700047648 7.67501755030971 0.8146509180162 0.0933415750277946 0.168444122072742 1.35789295655217 1.43200225003971 1.337 1.45599819996823 1.41800090001588 7.58330156736769 0.0352365591397455 1.48326197771812
7.72342578398397 7.839 7.50285156796795 7.71325351917917 0.81665095331091 0.0967730081314637 0.177424672709774 1.36433424669249 1.43690429733066 1.337 1.45207656213547 1.41996171893226 7.60565779493802 0.0387222222222166 1.49180204623761
7.73988489057062 7.84197841698199 7.54966906039053 7.73385611321327 0.819410287510218 0.0989646041138201 0.154854822314197 1.36806388454821 1.44097122264265 1.33799280566066 1.44802877735735 1.42397122264265 7.62535948115645 0.0371372549018832 1.49980174292936
7.76701204279393 7.845 7.60704246669438 7.76101457811897 0.818441552886585 0.104081159911205 0.142285613887685 1.37050179374246 1.44500507065008 1.341 1.44099366168741 1.42900253532504 7.64562121720085 0.0331666666666146 1.50847514443756
7.78568304113192 7.845 7.67288230293889 7.78361631294917 0.820849128988064 0.105879471856391 0.135485439756162 1.3732827898107 1.45286654363449 1.341 1.43116682045688 1.43293327181725 7.66403851019725 0.0295151515150997 1.5187110170142
7.80883156614853 7.845 7.74348737523465 7.80980959651572 0.821445899001877 0.105939780303672 0.129930131195916 1.37541462125704 1.46689747504693 1.3439780303672 1.4280219696328 1.44094141431253 7.68007675079509 0.0270196078430607 1.5295679475787
7.82901552187909 7.84800634985963 7.81005573765673 7.83001622741905 0.822090077609395 0.101028680640278 0.119178659474079 1.37782021871739 1.47801269971925 1.35100987755942 1.43801904957888 1.44900776093954 7.69361643572222 0.0232812499999423 1.5395739630076
7.85057368727888 7.85682559934136 7.88746914977417 7.85255430942792 0.822197868436394 0.0991962365812949 0.117316817916824 1.3781239928662 1.49565119868272 1.36472871008656 1.46447679802408 1.45978684363944 7.70636739410603 0.021 1.55115262471953
7.8668831720564 7.85799269825352 7.95749617949323 7.87186126681697 0.820571974864219 0.0990110952619713 0.1159001494276 1.37671044149746 1.50989777554935 1.35805111222532 1.49478094760575 1.46992698253525 7.71981768326675 0.0207395833333099 1.56464961132238
