# Supplementary material for: Quantifying Spatiotemporal Gait Parameters with HoloLens in Healthy Adults and People with Parkinson’s Disease: Test-Retest Reliability, Concurrent Validity, and Face Validity
Source: Sensors (Basel). 2020 Jun 5;20(11):3216. doi: 10.3390/s20113216 (PMC7313704; doi:10.3390/s20113216)
Supplement: Supplementary file 1 [file sensors-20-03216-s001.zip › Data/HYA_02_SWS2_HoloLens_raw.csv]

Time HoloLens_x_position HoloLens_y_position HoloLens_z_position HoloLens_x_orientation HoloLens_y_orientation HoloLens_z_orientation
6575.216 4.526 0.05 2.547 1.819 205.895 357.18
6575.247 4.528 0.049 2.542 2.028 205.763 357.015
6575.284 4.529 0.049 2.537 2.421 205.706 356.677
6575.315 4.531 0.048 2.531 2.617 205.665 356.333
6575.351 4.532 0.047 2.524 2.821 205.797 355.696
6575.382 4.533 0.045 2.517 2.877 206.007 355.182
6575.416 4.533 0.041 2.508 2.682 206.645 354.8
6575.447 4.532 0.035 2.498 2.409 207.686 354.602
6575.483 4.529 0.033 2.487 2.424 208.837 355.133
6575.516 4.525 0.032 2.474 2.836 209.794 356.247
6575.546 4.52 0.032 2.461 3.489 210.326 357.683
6575.581 4.515 0.033 2.447 4.328 210.285 358.745
6575.614 4.509 0.031 2.431 5.259 209.99 358.784
6575.649 4.503 0.027 2.415 5.914 209.716 357.907
6575.681 4.495 0.022 2.398 6.23 209.569 357.306
6575.714 4.487 0.016 2.38 6.559 209.518 357.067
6575.748 4.477 0.01 2.36 6.688 209.449 357.062
6575.78 4.467 0.003 2.339 6.83 209.292 357.456
6575.815 4.457 -0.004 2.316 7.338 208.849 358.132
6575.848 4.445 -0.009 2.293 7.546 208.065 358.425
6575.883 4.432 -0.012 2.267 7.307 207.167 358.585
6575.914 4.418 -0.014 2.243 6.909 206.532 358.588
6575.949 4.403 -0.013 2.216 5.779 205.836 358.897
6575.985 4.387 -0.007 2.189 5.705 204.833 0.22
6576.018 4.371 0.008 2.161 4.547 203.583 0.918
6576.047 4.357 0.023 2.134 4.265 202.328 1.242
6576.08 4.344 0.03 2.109 4.868 201.318 0.853
6576.113 4.335 0.028 2.087 6.48 200.152 359.686
6576.148 4.327 0.03 2.065 5.526 198.945 358.851
6576.181 4.32 0.031 2.043 4.803 197.954 358.431
6576.215 4.314 0.03 2.022 5.181 197.118 357.928
6576.248 4.308 0.029 2.002 6.606 196.482 357.361
6576.281 4.304 0.028 1.982 8.008 195.845 356.67
6576.314 4.3 0.029 1.964 8.537 195.096 355.95
6576.348 4.296 0.029 1.945 8.711 194.843 355.731
6576.381 4.291 0.031 1.926 7.544 194.781 356.494
6576.414 4.285 0.031 1.905 6.541 194.891 357.419
6576.45 4.278 0.029 1.883 5.595 194.975 357.877
6576.483 4.273 0.026 1.86 4.651 194.895 358.2
6576.516 4.267 0.019 1.836 3.925 194.88 358.421
6576.548 4.261 0.011 1.811 3.581 194.9 358.555
6576.583 4.256 0.006 1.786 3.172 195.373 358.359
6576.613 4.25 0.006 1.759 1.894 196.398 358.183
6576.648 4.244 0.006 1.732 0.829 198.01 357.855
6576.682 4.238 0.016 1.703 0.419 199.884 357.3
6576.713 4.232 0.025 1.674 0.795 201.675 356.347
6576.748 4.227 0.038 1.646 1.412 203.561 355.013
6576.781 4.224 0.048 1.62 0.974 205.119 355.567
6576.815 4.221 0.048 1.596 0.567 206.123 358.007
6576.847 4.217 0.05 1.572 359.208 206.588 359.741
6576.88 4.213 0.051 1.549 358.114 206.937 0.097
6576.914 4.207 0.049 1.526 357.411 207.496 359.459
6576.947 4.198 0.045 1.505 357.948 208.279 0.244
6576.984 4.188 0.041 1.486 0.457 209.272 1.314
6577.015 4.177 0.037 1.47 3.757 211.227 1.276
6577.048 4.165 0.033 1.455 6.354 213.386 0.366
6577.08 4.155 0.034 1.439 6.608 214.717 359.813
6577.116 4.148 0.033 1.422 6.393 214.995 359.885
6577.148 4.141 0.032 1.402 5.13 214.284 359.854
6577.18 4.133 0.03 1.382 4.448 213.56 359.246
6577.213 4.123 0.028 1.361 2.892 212.608 358.505
6577.248 4.112 0.023 1.34 2.134 212.194 358.46
6577.29 4.098 0.014 1.318 1.621 212.146 359.119
6577.314 4.084 0.008 1.296 1.384 212.182 359.743
6577.353 4.067 0.002 1.273 1.567 212.101 0.427
6577.378 4.051 -0.002 1.25 1.083 211.559 0.483
6577.416 4.035 0 1.224 0.857 209.688 1.002
6577.447 4.02 0.018 1.197 359.458 207.097 1.643
6577.482 4.006 0.038 1.169 358.801 203.715 2.552
6577.513 3.993 0.051 1.143 358.438 201.275 1.826
6577.548 3.981 0.052 1.122 358.799 199.974 359.017
6577.581 3.969 0.052 1.101 357.831 199.419 357.716
6577.613 3.957 0.056 1.079 356.04 199.128 358.228
6577.646 3.946 0.053 1.057 356.801 199.312 358.236
6577.682 3.936 0.052 1.035 357.691 199.454 358.222
6577.713 3.929 0.05 1.013 359.124 199.179 357.409
6577.75 3.924 0.043 0.993 2.144 198.642 357.243
6577.78 3.918 0.038 0.974 3.798 197.852 358.079
6577.814 3.911 0.038 0.954 3.203 197.221 358.975
6577.846 3.905 0.038 0.934 1.724 196.622 359.357
6577.88 3.899 0.039 0.913 0.293 196.275 359.449
6577.91 3.891 0.038 0.891 359.48 196.295 359.287
6577.948 3.884 0.035 0.869 358.928 196.509 359.011
6577.979 3.877 0.032 0.845 358.774 196.95 358.449
6578.016 3.871 0.026 0.821 358.52 197.701 357.766
6578.046 3.866 0.022 0.795 357.826 198.432 357.755
6578.082 3.863 0.019 0.767 356.99 198.631 358.12
6578.112 3.863 0.015 0.736 356.495 198.396 357.828
6578.146 3.862 0.017 0.706 357.211 198.297 358.085
6578.179 3.862 0.028 0.674 356.76 197.504 357.836
6578.212 3.86 0.04 0.644 357.45 196.573 357.676
6578.249 3.856 0.05 0.615 358.108 195.701 357.978
6578.279 3.849 0.05 0.589 359.233 195.282 358.959
6578.316 3.839 0.048 0.566 359.846 195.557 358.854
6578.346 3.83 0.048 0.542 359.833 196.208 358.109
6578.385 3.816 0.044 0.52 0.228 198.06 357.625
6578.413 3.805 0.041 0.5 1.39 199.412 358.102
6578.446 3.794 0.038 0.48 3.587 200.647 358.055
6578.481 3.784 0.035 0.462 6.02 201.509 357.049
6578.515 3.775 0.035 0.445 7.011 202.044 355.726
6578.545 3.765 0.035 0.426 6.963 202.741 355.181
6578.581 3.754 0.035 0.406 6.026 203.71 355.311
6578.612 3.744 0.033 0.384 5.202 204.194 355.557
6578.645 3.733 0.029 0.361 4.261 204.403 355.763
6578.68 3.721 0.023 0.337 3.757 204.689 355.939
6578.713 3.708 0.015 0.313 3.561 205.138 356.295
6578.746 3.694 0.007 0.289 3.445 205.487 356.916
6578.778 3.679 0.002 0.265 3.184 205.469 357.135
6578.812 3.664 -0.001 0.24 2.775 205.278 357.343
6578.845 3.649 -0.002 0.216 2.536 204.914 357.673
6578.878 3.635 0.013 0.19 2.109 204.421 358.177
6578.912 3.62 0.03 0.165 2.401 204.04 358.789
6578.945 3.607 0.045 0.141 1.642 203.888 357.503
6578.978 3.597 0.046 0.12 1.032 203.961 355.009
6579.013 3.59 0.044 0.099 0.534 203.364 355.062
6579.046 3.585 0.049 0.077 359.313 202.121 356.24
6579.08 3.581 0.046 0.056 0.188 200.91 357.037
6579.111 3.576 0.049 0.035 0.395 200.153 357.099
6579.146 3.572 0.05 0.014 0.752 199.453 356.545
6579.181 3.568 0.048 -0.007 1.536 198.707 356.511
6579.212 3.564 0.045 -0.027 2.018 198.265 356.677
6579.245 3.559 0.042 -0.047 1.678 198.203 357.122
6579.279 3.554 0.04 -0.068 0.792 198.291 357.919
6579.31 3.548 0.037 -0.09 359.88 198.68 358.031
6579.347 3.542 0.034 -0.114 359.007 199.42 357.611
6579.377 3.537 0.029 -0.138 358.647 200 357.298
6579.415 3.533 0.022 -0.164 358.392 200.757 356.728
6579.447 3.53 0.017 -0.189 358.243 201.492 356.175
6579.479 3.527 0.014 -0.216 357.973 202.227 355.988
6579.514 3.526 0.011 -0.245 357.596 202.604 356.287
6579.547 3.525 0.013 -0.272 358.165 202.913 356.534
6579.58 3.525 0.026 -0.301 357.974 203.182 356.182
6579.612 3.523 0.04 -0.329 357.912 203.487 355.682
6579.649 3.52 0.053 -0.355 357.799 203.648 356.202
6579.676 3.516 0.055 -0.379 358.137 203.802 357.075
6579.714 3.509 0.052 -0.401 358.249 204.662 356.792
6579.745 3.501 0.051 -0.423 357.925 206.252 356.037
6579.779 3.491 0.047 -0.444 358.05 208.494 355.788
6579.81 3.48 0.043 -0.465 359.306 210.416 356.576
6579.845 3.47 0.041 -0.484 1.113 211.628 357.748
6579.878 3.461 0.041 -0.503 3.229 212.185 357.855
6579.912 3.452 0.04 -0.522 4.569 212.148 356.474
6579.943 3.444 0.04 -0.542 4.417 211.631 355.028
6579.978 3.436 0.039 -0.563 3.865 211.052 354.117
6580.009 3.427 0.037 -0.585 3.079 210.615 353.543
6580.045 3.418 0.033 -0.609 2.326 210.258 353.488
6580.078 3.408 0.028 -0.634 1.622 209.751 353.849
6580.112 3.399 0.022 -0.659 1.198 209.015 354.147
6580.145 3.389 0.015 -0.685 0.891 208.116 354.438
6580.176 3.378 0.008 -0.711 0.389 207.182 354.872
6580.21 3.366 0.005 -0.738 359.734 206.475 355.126
6580.244 3.352 0.004 -0.764 358.885 205.898 355.373
6580.278 3.34 0.004 -0.79 357.804 205.094 355.983
6580.31 3.327 0.017 -0.816 356.85 203.789 357.239
6580.344 3.313 0.034 -0.843 355.224 202.509 358.382
6580.378 3.299 0.051 -0.869 354.156 201.756 358.272
6580.409 3.285 0.059 -0.894 353.364 201.968 356.195
6580.448 3.274 0.049 -0.919 355.337 202.421 354.305
6580.478 3.265 0.048 -0.943 356.173 202.116 354.924
6580.51 3.257 0.043 -0.967 357.707 201.638 355.792
6580.545 3.251 0.042 -0.991 359.012 201.114 356.406
6580.577 3.246 0.041 -1.014 0.397 200.486 356.874
6580.611 3.241 0.04 -1.035 1.731 199.723 357.053
6580.644 3.237 0.038 -1.056 2.546 199.052 357.223
6580.677 3.231 0.037 -1.077 2.402 198.767 357.767
6580.712 3.226 0.036 -1.098 1.43 198.902 358.283
6580.745 3.22 0.034 -1.12 0.581 199.172 358.61
6580.777 3.214 0.032 -1.143 359.523 199.571 358.629
6580.811 3.209 0.029 -1.168 358.502 199.971 358.317
6580.844 3.205 0.025 -1.194 357.516 200.395 357.635
6580.876 3.202 0.021 -1.222 356.547 200.965 356.794
6580.911 3.2 0.017 -1.25 355.871 201.706 356.122
6580.942 3.199 0.015 -1.279 354.999 202.432 355.862
6580.977 3.198 0.016 -1.308 354.84 203.169 355.701
6581.011 3.197 0.028 -1.337 353.807 203.902 354.962
6581.045 3.195 0.042 -1.366 353.381 204.371 354.554
6581.078 3.192 0.054 -1.392 353.332 204.582 354.708
6581.113 3.187 0.054 -1.416 354.78 204.518 355.87
6581.145 3.181 0.05 -1.439 356.055 204.644 355.478
6581.176 3.175 0.049 -1.461 356.17 204.845 354.198
6581.214 3.17 0.046 -1.483 356.759 204.958 353.58
6581.245 3.164 0.046 -1.504 357.179 204.981 354.072
6581.277 3.157 0.047 -1.523 358.259 205.023 355.358
6581.31 3.149 0.046 -1.54 0.516 205.176 355.803
6581.344 3.142 0.044 -1.557 2.392 204.979 355.426
6581.377 3.136 0.043 -1.575 2.738 204.459 354.578
6581.41 3.129 0.041 -1.593 2.59 204.039 353.827
6581.445 3.121 0.038 -1.612 2.046 203.911 353.25
6581.479 3.112 0.036 -1.633 0.498 204.092 353.084
6581.508 3.103 0.035 -1.654 359.03 204.149 353.326
6581.547 3.093 0.033 -1.677 357.579 203.956 354.314
6581.579 3.082 0.03 -1.701 356.769 203.571 355.047
6581.608 3.071 0.026 -1.725 356.387 203.064 355.379
6581.646 3.058 0.02 -1.751 356.527 202.45 355.389
6581.679 3.044 0.015 -1.777 356.479 201.931 355.259
6581.71 3.029 0.009 -1.805 356.639 201.309 355.309
6581.742 3.014 0.003 -1.834 357.291 200.613 355.322
6581.777 2.999 -0.004 -1.861 358.761 199.749 355.35
6581.809 2.984 0.005 -1.889 0.033 198.395 355.357
6581.843 2.968 0.024 -1.917 359.689 197.275 355.046
6581.877 2.952 0.043 -1.942 357.55 197.408 354.185
6581.91 2.94 0.044 -1.963 357.344 198.337 352.199
6581.943 2.931 0.043 -1.983 358.045 198.566 351.385
6581.976 2.924 0.042 -2.003 358.833 198.049 351.69
6582.009 2.918 0.041 -2.024 359.785 197.641 352.018
6582.044 2.911 0.04 -2.046 1.045 197.684 352.187
6582.078 2.904 0.038 -2.068 2.444 197.94 352.29
6582.111 2.898 0.033 -2.09 4.323 198.255 352.487
6582.144 2.891 0.028 -2.112 5.693 198.6 352.611
6582.176 2.883 0.024 -2.135 6.225 199.176 353.012
6582.208 2.875 0.021 -2.158 6.237 199.976 353.651
6582.243 2.866 0.016 -2.183 6.437 200.814 354.418
6582.28 2.858 0.011 -2.208 6.565 201.624 355.324
6582.309 2.85 0.004 -2.234 6.366 202.409 356.036
6582.343 2.843 0 -2.263 5.098 203.151 355.905
6582.378 2.836 -0.003 -2.293 3.272 203.699 355.322
6582.41 2.83 -0.002 -2.325 1.235 204.178 354.43
6582.442 2.825 -0.001 -2.356 359.503 204.885 353.501
6582.478 2.822 0.001 -2.39 359.188 205.986 352.94
6582.508 2.817 0.013 -2.423 358.909 207.03 353.728
6582.544 2.815 0.023 -2.459 0.739 207.59 356.431
6582.578 2.812 0.034 -2.493 1.694 207.619 359.595
6582.608 2.807 0.034 -2.523 2.985 206.875 3.101
6582.644 2.799 0.032 -2.549 4.176 206.45 3.148
6582.676 2.789 0.034 -2.575 4.066 206.522 1.66
6582.708 2.777 0.03 -2.598 5.125 206.799 0.238
6582.741 2.765 0.027 -2.62 6.778 207.211 359.689
6582.776 2.752 0.024 -2.641 9.181 207.794 359.324
6582.809 2.74 0.02 -2.66 11.859 208.537 358.446
6582.844 2.728 0.018 -2.681 13.758 209.201 357.513
6582.878 2.717 0.015 -2.704 14.499 209.549 356.87
6582.909 2.704 0.013 -2.729 14.282 209.995 356.457
6582.943 2.691 0.009 -2.754 13.476 210.535 356.176
6582.977 2.677 0.005 -2.78 12.819 210.851 355.948
6583.01 2.664 0 -2.807 11.695 210.883 355.904
6583.04 2.651 -0.005 -2.835 10.327 210.561 356.155
6583.076 2.636 -0.011 -2.866 8.932 209.641 356.529
6583.108 2.62 -0.016 -2.895 8.176 208.81 356.58
6583.141 2.602 -0.019 -2.926 7.895 208.039 356.441
6583.178 2.583 -0.022 -2.956 7.569 207.527 356.205
6583.209 2.565 -0.015 -2.986 8.731 206.816 356.322
6583.243 2.546 0.004 -3.019 8.423 206.026 356.91
6583.274 2.527 0.022 -3.05 7.647 205.811 356.557
6583.31 2.511 0.032 -3.079 6.529 206.299 354.717
6583.341 2.5 0.033 -3.106 7.246 206.443 353.298
6583.376 2.492 0.034 -3.131 7.875 205.666 354.384
6583.408 2.487 0.032 -3.156 9.174 204.515 355.662
6583.443 2.482 0.032 -3.18 10.423 203.513 356.435
6583.474 2.477 0.031 -3.204 11.147 202.658 356.718
6583.507 2.471 0.03 -3.228 11.293 201.923 357.295
6583.543 2.465 0.026 -3.251 11.515 201.696 357.567
6583.575 2.458 0.021 -3.274 12.144 201.976 358.127
6583.608 2.45 0.015 -3.297 12.891 202.723 358.769
6583.642 2.443 0.008 -3.322 13.377 203.526 359.195
6583.674 2.435 0.002 -3.349 13.067 204.072 359.332
6583.709 2.429 -0.004 -3.378 12.683 204.386 358.97
6583.742 2.423 -0.01 -3.408 12.251 204.848 358.382
6583.775 2.417 -0.017 -3.441 11.773 205.673 357.877
6583.809 2.411 -0.02 -3.474 11.311 206.451 357.825
6583.841 2.406 -0.022 -3.508 10.951 207.041 357.974
6583.874 2.402 -0.016 -3.541 12.098 207.44 358.292
6583.91 2.396 -0.002 -3.575 11.282 207.779 357.227
6583.94 2.39 0.014 -3.607 11.437 208.011 356.98
6583.975 2.383 0.028 -3.636 10.747 207.93 357.354
6584.009 2.376 0.033 -3.662 9.714 207.705 358.421
6584.039 2.366 0.033 -3.685 9.827 208.106 358.19
6584.074 2.356 0.029 -3.706 10.554 208.975 357.239
6584.107 2.345 0.025 -3.729 11.81 209.836 356.536
6584.141 2.334 0.02 -3.749 13.36 210.746 356.33
6584.174 2.324 0.017 -3.768 15.37 211.801 356.679
6584.207 2.313 0.016 -3.787 16.42 212.658 356.694
6584.242 2.303 0.018 -3.806 15.499 213.062 356.402
6584.276 2.292 0.019 -3.827 14.669 213.318 356.281
6584.309 2.279 0.016 -3.85 14.415 213.717 356.31
6584.341 2.266 0.011 -3.872 14.691 214.45 356.161
6584.377 2.252 0.003 -3.896 15.277 215.366 356.303
6584.407 2.237 -0.004 -3.92 15.578 216.092 356.546
6584.442 2.222 -0.012 -3.946 15.533 216.422 357.16
6584.476 2.205 -0.018 -3.972 15.071 216.346 357.356
6584.508 2.187 -0.024 -4 14.77 215.911 357.157
6584.541 2.168 -0.029 -4.027 14.611 215.387 356.491
6584.574 2.147 -0.029 -4.055 13.515 214.921 355.617
6584.608 2.127 -0.028 -4.083 12.81 214.411 355.273
6584.641 2.105 -0.012 -4.112 12.91 213.706 355.671
6584.673 2.084 0.008 -4.141 12.701 213.192 355.987
6584.707 2.065 0.026 -4.169 11.537 213.274 354.145
6584.742 2.05 0.032 -4.194 9.884 213.986 351.358
6584.774 2.038 0.037 -4.22 8.495 214.333 350.091
6584.809 2.03 0.035 -4.245 9.047 214.242 351.114
6584.84 2.023 0.029 -4.268 11.223 214.321 353.137
6584.874 2.016 0.023 -4.29 13.901 214.862 354.999
6584.907 2.009 0.018 -4.311 15.895 215.426 355.873
6584.94 2.002 0.016 -4.331 16.648 215.789 356.688
6584.974 1.995 0.016 -4.351 15.382 216.08 357.252
6585.007 1.987 0.016 -4.373 13.908 216.465 357.469
6585.04 1.978 0.015 -4.395 12.58 217.039 357.457
6585.074 1.969 0.012 -4.419 12.151 217.833 357.445
6585.106 1.959 0.007 -4.444 12.391 218.805 357.448
6585.14 1.949 0.002 -4.471 12.953 219.843 357.265
6585.172 1.939 -0.004 -4.499 13.548 220.868 356.992
6585.208 1.931 -0.009 -4.528 13.854 221.955 357.1
6585.24 1.921 -0.012 -4.558 13.361 223.23 357.615
6585.273 1.911 -0.013 -4.59 12.045 224.675 357.682
6585.308 1.9 -0.015 -4.621 10.627 226.377 357.424
6585.338 1.889 -0.019 -4.649 9.851 228.806 356.165
6585.374 1.874 -0.005 -4.675 10.5 232.651 353.872
6585.406 1.858 0.006 -4.699 10.227 237.099 352.328
6585.441 1.841 0.022 -4.721 8.381 241.275 351.347
6585.475 1.825 0.034 -4.742 7.343 244.671 351.838
6585.506 1.81 0.039 -4.76 6.438 247.561 352.861
6585.542 1.795 0.038 -4.777 6.828 249.921 353.018
6585.576 1.78 0.034 -4.794 8.281 252.044 353.353
6585.608 1.765 0.03 -4.808 9.981 253.927 353.942
6585.641 1.749 0.028 -4.82 11.112 255.7 354.962
6585.675 1.735 0.024 -4.83 12.593 257.311 355.705
6585.707 1.721 0.021 -4.838 13.046 259.107 355.191
6585.741 1.704 0.021 -4.846 12.192 260.913 354.319
6585.773 1.686 0.02 -4.855 11.535 262.632 353.644
6585.807 1.667 0.018 -4.863 11.344 264.237 353.424
6585.84 1.647 0.013 -4.871 11.204 265.678 353.693
6585.874 1.625 0.008 -4.879 10.851 266.689 354.039
6585.909 1.602 0.001 -4.886 10.418 267.268 354.169
6585.939 1.578 -0.005 -4.892 10.12 267.838 354.015
6585.972 1.553 -0.01 -4.897 9.695 268.281 353.466
6586.005 1.526 -0.012 -4.9 8.699 268.711 352.949
6586.043 1.498 -0.009 -4.901 6.59 269.419 352.374
6586.072 1.469 -0.004 -4.901 4.578 270.26 352.519
6586.106 1.44 0.015 -4.902 3.984 270.721 352.306
6586.141 1.41 0.037 -4.899 2.676 271.998 352.49
6586.176 1.384 0.046 -4.896 1.578 274.444 351.28
6586.206 1.363 0.038 -4.894 2.653 277.687 348.817
6586.24 1.343 0.037 -4.892 3.503 281.908 347.338
6586.274 1.327 0.033 -4.891 4.868 285.489 350.028
6586.308 1.31 0.033 -4.89 5.716 288.714 351.277
6586.34 1.293 0.035 -4.89 6.199 291.867 351.082
6586.373 1.276 0.038 -4.89 5.875 294.859 351.245
6586.408 1.261 0.04 -4.887 4.676 298.093 352.606
6586.44 1.247 0.04 -4.881 3.636 301.924 354.081
6586.473 1.233 0.04 -4.873 2.542 306.706 354.396
6586.506 1.221 0.04 -4.863 1.29 312.208 354.628
6586.541 1.21 0.041 -4.852 359.732 319.007 353.882
6586.572 1.199 0.043 -4.84 358.222 326.005 353.475
6586.608 1.187 0.043 -4.831 357.012 331.705 353.998
6586.641 1.173 0.043 -4.823 356.373 336.047 354.404
6586.673 1.157 0.041 -4.816 356.246 339.232 354.489
6586.706 1.139 0.037 -4.81 356.307 341.421 354.086
6586.74 1.12 0.034 -4.804 356.366 343.195 353.11
6586.77 1.101 0.029 -4.797 356.352 344.774 352.144
6586.806 1.082 0.023 -4.788 356.242 346.538 351.186
6586.84 1.064 0.027 -4.778 355.948 349.185 348.988
6586.872 1.047 0.036 -4.766 354.398 352.523 347.895
6586.908 1.031 0.055 -4.753 351.864 355.668 346.974
6586.938 1.015 0.058 -4.739 351.07 357.517 349.41
6586.972 1.001 0.062 -4.726 350.165 359.031 350.675
6587.005 0.989 0.062 -4.711 350.117 0.843 350.378
6587.037 0.98 0.06 -4.694 350.406 2.772 350.019
