# Supplementary material for: Quantifying Spatiotemporal Gait Parameters with HoloLens in Healthy Adults and People with Parkinson’s Disease: Test-Retest Reliability, Concurrent Validity, and Face Validity
Source: Sensors (Basel). 2020 Jun 5;20(11):3216. doi: 10.3390/s20113216 (PMC7313704; doi:10.3390/s20113216)
Supplement: Supplementary file 1 [file sensors-20-03216-s001.zip › Data/HYA_02_SWS2_IWW_raw.csv]

IWW_x_SpineBase IWW_x_Head IWW_x_ShoulderLeft IWW_x_ElbowLeft IWW_x_WristLeft IWW_x_HandLeft IWW_x_ShoulderRight IWW_x_ElbowRight IWW_x_WristRight IWW_x_HandRight IWW_x_HipLeft IWW_x_KneeLeft IWW_x_AnkleLeft IWW_x_FootLeft IWW_x_HipRight IWW_x_KneeRight IWW_x_AnkleRight IWW_x_FootRight IWW_x_SpineShoulder IWW_y_SpineBase IWW_y_Head IWW_y_ShoulderLeft IWW_y_ElbowLeft IWW_y_WristLeft IWW_y_HandLeft…
-0.191961402466968 -0.235922804933935 -0.18 -0.148 -0.073 -0.0569485366226235 -0.178922804933935 -0.17 -0.115038597533032 -0.116 -0.162961402466968 -0.217 -0.238038597533032 -0.168038597533032 -0.151961402466968 -0.213 -0.229 -0.147051463377377 -0.217961402466968 0.836661415242878 1.56757244451043 1.32303450304552 1.08224871341557 0.863148198781792 0.805746912197357 1.3234011225674 1.028998748774…
-0.188933529624541 -0.23 -0.179933529624541 -0.147933529624541 -0.0729335296245407 -0.0531550975427383 -0.172911372832721 -0.169933529624541 -0.118 -0.115867059249081 -0.16004431358364 -0.216689804914524 -0.241 -0.171 -0.148933529624541 -0.212867059249082 -0.229 -0.150933529624541 -0.214933529624541 0.836767784320818 1.56776199411126 1.32339085682799 1.08211964519521 0.862993382406135 0.805492717…
-0.186005411124547 -0.22999188331318 -0.177 -0.145 -0.0700027055622733 -0.0600027055622733 -0.16898376662636 -0.166994588875453 -0.118 -0.109997294437727 -0.16199188331318 -0.203 -0.24099188331318 -0.171002705562273 -0.14599188331318 -0.207 -0.229 -0.14800811668682 -0.21199188331318 0.836668430773882 1.56784986472189 1.32387135278114 1.08078013527811 0.862258376662636 0.804734383010883 1.31986429…
-0.187968776184335 -0.226906328553005 -0.17695836824578 -0.14493755236867 -0.071 -0.0610208158771099 -0.163 -0.164968776184335 -0.117968776184335 -0.10893755236867 -0.15893755236867 -0.203 -0.238 -0.172 -0.143 -0.206875104737341 -0.229 -0.151010407938555 -0.208968776184335 0.836093226460952 1.56779573274519 1.32436261036363 1.08078014597432 0.861606086878285 0.806301186768177 1.31776509988989 1.0…
-0.184935163667901 -0.217935163667901 -0.172870327335802 -0.139043224221399 -0.0709783878893004 -0.0630216121106996 -0.162870327335802 -0.161935163667901 -0.114935163667901 -0.102891939446502 -0.153 -0.2029783878893 -0.2380216121107 -0.1719783878893 -0.1429783878893 -0.194546145675308 -0.228913551557202 -0.152064836332099 -0.205935163667901 0.836390922913506 1.56739497078546 1.32365438085122 1.07…
-0.182000994683286 -0.215000994683286 -0.167001989366572 -0.140999336877809 -0.0700003315610953 -0.0639996684389047 -0.157001989366572 -0.159000994683286 -0.112000994683286 -0.0980016578054763 -0.153 -0.202000331561095 -0.238999668438905 -0.171000331561095 -0.142000331561095 -0.174006962783001 -0.225001326244381 -0.154999005316714 -0.203000994683286 0.83598013925566 1.56761992374095 1.32340008620…
-0.175963491678586 -0.208853966714345 -0.163890475035759 -0.136024338880943 -0.0730121694404712 -0.068 -0.152963491678586 -0.153926983357173 -0.10290264447623 -0.0919634916785863 -0.147963491678586 -0.192878305595288 -0.237012169440471 -0.172036508321414 -0.136 -0.140744441750104 -0.213878305595288 -0.150926983357173 -0.193939152797644 0.83524148139167 1.56770109990812 1.32214178795692 1.07217276…
-0.172868046609756 -0.196824062146341 -0.154802069914634 -0.137868046609756 -0.074 -0.068 -0.149802069914634 -0.147868046609756 -0.0947800776829262 -0.0887800776829262 -0.144934023304878 -0.183 -0.238 -0.175021992231707 -0.135802069914634 -0.119318240817071 -0.203648124292682 -0.144846054378048 -0.188802069914634 0.834506895225854 1.56286963778939 1.31899469600268 1.06892391985805 0.8483321346178…
-0.166990358822373 -0.18898553823356 -0.145987948527966 -0.13199276911678 -0.0740048205888135 -0.0680120514720336 -0.14099276911678 -0.14198553823356 -0.0849855382335596 -0.0789638455838991 -0.141987948527966 -0.183 -0.237997589705593 -0.17599276911678 -0.12698553823356 -0.0889686661727126 -0.187949383817459 -0.137922870578985 -0.179978307350339 0.832588915367517 1.56063045795594 1.31697469735231…
-0.162915792116975 -0.182863162190084 -0.140968422043865 -0.128936844087731 -0.0760210519707564 -0.0730315779561345 -0.137915792116975 -0.135936844087731 -0.0789052661315964 -0.0638526362047055 -0.136936844087731 -0.183 -0.237 -0.172894740146218 -0.120936844087731 -0.0757157983947892 -0.166600012555629 -0.105684220438655 -0.170873688175462 0.832140736818976 1.56081621064526 1.31477231603067 1.054…
-0.154866572807044 -0.16975538347958 -0.137355101900712 -0.122799859210566 -0.078 -0.0759777621345073 -0.129911048538029 -0.129866572807044 -0.0698665728070438 -0.0498443349415511 -0.130822097076058 -0.182888810672537 -0.236844334941551 -0.163 -0.114844334941551 -0.0486219562866241 -0.128399577631697 -0.0749103445908578 -0.158777621345073 0.832214002815789 1.56045777621345 1.31387743416378 1.0517…
-0.14900035197325 -0.159000645284292 -0.109001701204042 -0.114000527959875 -0.078 -0.0750000586622083 -0.126000234648833 -0.12400035197325 -0.06400035197325 -0.0430004106354584 -0.123000469297667 -0.178000293311042 -0.230000410635458 -0.163 -0.108000410635458 -0.0320009972575418 -0.102001583879625 -0.0270028744482086 -0.149000586622083 0.832389989440802 1.56036000586622 1.30629045521874 1.0441904…
-0.138873989791195 -0.142861388770314 -0.100924393874717 -0.103873989791195 -0.0779621969373585 -0.071924393874717 -0.115810984686792 -0.119873989791195 -0.0508487877494339 -0.0388865908120754 -0.112823585707673 -0.173962196937358 -0.23 -0.159063005104403 -0.0989117928538365 -0.0166975754988679 -0.0443069438515722 0.0359072735033965 -0.135873989791195 0.831695760846405 1.55811979317309 1.30688684…
-0.128685677076245 -0.1315958705266 -0.0944611607021335 -0.0936183221640112 -0.0747081287136556 -0.0657979352633001 -0.1003938057899 -0.109708128713656 -0.0388428385381223 -0.029775483625889 -0.0987081287136557 -0.170842838538122 -0.229955096725178 -0.164 -0.0916632254388334 0.00744903274822207 0.0113695498820773 0.108279743332433 -0.125640773801422 0.830538464470789 1.55726746316846 1.3066040773…
-0.114982184959627 -0.113978434424812 -0.0709821849596271 -0.0769840602270348 -0.0619849978607386 -0.056983122593331 -0.0739953118314808 -0.0969915612966655 -0.0319915612966655 -0.0199906236629616 -0.0859793720585156 -0.16398781076185 -0.227997187098889 -0.163998124732592 -0.0769821849596271 0.0270196903077805 0.0710487569525994 0.164075948330011 -0.109979372058516 0.828727233980574 1.55497484301…
-0.0957397058069005 -0.0908264705379337 -0.0518140755763575 -0.0596777309990197 -0.0456405461142912 -0.0387149158837482 -0.0687644957300528 -0.0878140755763575 -0.0228388654995098 -0.00986365542266218 -0.0637397058069005 -0.150938025192119 -0.225 -0.162 -0.057776890691629 0.0483098740394041 0.12342142869359 0.245570168232504 -0.0878140755763575 0.825731411750621 1.54944603780528 1.30262798108026 …
-0.0746917381189235 -0.0764715510610117 -0.0364935697668029 -0.0336477007073411 -0.0163394388262646 -0.0153394388262646 -0.0494054949436382 -0.0725816445899676 -0.00980183164787938 0.00124220576370298 -0.0426917381189235 -0.145691738118923 -0.225 -0.162044037411582 -0.0396697194131323 0.0735504676447795 0.158144972701141 0.291792673408482 -0.0726036632957588 0.821765980126272 1.54664553975216 1.2…
-0.0609956609328994 -0.0529973655664032 -0.0139973655664032 -0.0179945761661243 0.0130052688671936 0.0140054238338757 -0.022998140399814 -0.0539972105997211 -0.000998295366496203 0.0120020145668681 -0.0289959708662638 -0.131997210599721 -0.224999380133271 -0.163999845033318 -0.0249948860994886 0.098002789400279 0.209002634433597 0.327005268867194 -0.0549958158995816 0.817589339841934 1.5424498062…
-0.0326503511737153 -0.0355985513475991 0.0033755487393428 0.0172330992175231 0.04741439860893 0.0494532484785172 -0.0107280509128897 -0.0357021509998316 0.0102330992175231 0.0251683494348778 -0.0026244512606572 -0.113650351173715 -0.220987050043471 -0.163 0.00828489904363936 0.116453248478517 0.22668634769604 0.36141439860893 -0.0277280509128897 0.813283768655191 1.54108746487776 1.2949994951695…
-0.00544269015624452 -0.00452525457754163 0.0323921810011613 0.0356192331597283 0.0798462853182954 0.0848669264236196 0.0109288497395925 -0.012401407945596 0.0283921810011613 NaN 0.0264541043171341 -0.086628460104163 -0.219876153368054 -0.163020641105324 0.0306398742650526 0.151309616579864 0.279206411053243 0.393557309843756 -0.00648397236689308 0.809694567696122 1.53248089604149 1.2910948882487…
0.0210791685322555 0.0180839666251195 0.0510815675786875 0.0650671733000956 0.12007197139296 0.126095961857279 0.0550407837893438 0.0160575771143677 0.0470383847429118 NaN 0.0480887647179835 -0.0689736104892482 -0.21398800476784 -0.163992802860704 0.0610815675786875 0.166069572346528 0.289007197139296 0.42 0.0180743704393916 0.806579468186164 1.53109169929935 1.28846287080848 1.02521755297264 0.8…
0.0543144881853477 0.0531735107229504 0.0852385772440568 0.0934120879670073 0.150487998908298 0.166390399126638 0.0724988433284825 0.0403795547064541 0.0633036437651633 NaN 0.0852819549247945 -0.0577180450752056 -0.208924089058709 -0.161032533260553 0.0953144881853477 0.195162666302766 0.29217351072295 0.420119288622028 0.0492819549247945 0.802161610752547 1.52766461683382 1.28134433776807 1.0242…
0.0837748670291361 0.0698768232171803 0.108019561880442 0.131611737128265 0.195632128365874 0.202836040741963 0.118387433514568 0.0756321283658741 0.0915913458906565 NaN 0.11187682321718 -0.0315106102973878 -0.201796087623912 -0.163877652574347 0.124591345890656 0.21053017217783 0.308632128365874 0.431163129900871 0.0758564319795714 0.798676516902463 1.52995241377423 1.28169493536488 1.0251289223…
0.120983367800155 0.111981179352807 0.15697811552652 0.160986869315912 0.225986431626442 0.242982054731746 0.136991683900078 0.105986431626442 0.119987307005382 NaN 0.153981179352807 -0.00801050454727046 -0.192004376894696 -0.158002626136818 0.152987307005382 0.23598862007379 0.338986431626442 0.438996498484243 0.116981617042277 0.79946964547153 1.5319890896059 1.27953096729373 1.02843852060959 0…
0.144397398485829 0.1353477236751 0.170558841620697 0.193372561080465 0.260434654593876 0.280409817188511 0.167298048864372 0.128471910701922 0.160335304972418 NaN 0.176409817188511 0.0278444717823868 -0.179391483568574 -0.139211706813769 0.1813477236751 0.259248374053643 0.339037256108046 0.439 0.138310467567054 0.801893329494997 1.53276848620095 1.28442922543443 1.03453076893924 0.8121429984170…
0.176938679347713 0.163764041329534 0.215502084302265 0.223851360338623 0.295742211577261 0.313764041329534 0.19191684959544 0.166676722320444 0.187654892568172 0.17991684959544 0.209873190090896 0.0958513603386231 -0.130497915697735 NaN 0.210047828109075 0.279305616531813 0.342065489256817 0.439065489256817 0.163829530586351 0.808628275571271 1.53920734096054 1.29242390962082 1.04524980587079 0.…
0.219049521563648 0.19806327755355 0.238066028751531 0.262046770365667 0.329082535939413 0.348082535939413 0.233041267969707 0.197088038335374 0.217107296721237 0.221112799117198 0.249057775157589 0.134132057503061 -0.107895454476743 NaN 0.257049521563648 0.293041267969707 0.345 0.442 0.201044019167687 0.8134884461778 1.54804887200883 1.2970964796759 1.05958635526733 0.83679969857754 0.7891492177…
0.237306146707981 0.221422271321353 0.262274476358879 0.279432828104387 0.359337817057082 0.378390600972251 0.248464498453488 0.229369487406184 0.256517282368657 0.262517282368657 0.270274476358879 0.182665077331131 -0.0694404904992076 NaN 0.27535893062315 0.308158351745507 0.345042227132135 0.442 0.217401157755285 0.816576391957585 1.54769193937253 1.30311676654884 1.06207981095895 0.84410236332…
0.266537545226005 0.261408534371764 0.288365530753683 0.320344028944643 0.391645054271206 0.415752563316407 0.292215018090402 0.264559047035045 0.305881574170648 0.312032086833929 0.296473039798884 0.245881574170648 -0.0161399276383923 NaN 0.309301025326563 0.323236519899442 0.349 0.442 0.255236519899442 0.819132136910534 1.55254602382412 1.30750344028945 1.07984032750352 0.859418908321585 0.8031…
0.29100258280158 0.280004102096627 0.305003038590094 0.336002127013066 0.421004709814646 0.45000516560316 0.30200516560316 0.290004709814646 0.346007596475235 0.359006684898207 0.318003190519599 0.286007444545731 NaN 0.0150098754178061 0.323003646308113 0.334002127013066 0.349 0.442 0.266004405955637 0.8228706441811 1.55191000455789 1.30766071103008 1.07849105135217 0.863921289881495 0.8079196946…
0.308428346313016 0.307324504782588 0.325324504782588 0.350363445356498 0.452389405739105 0.484428346313016 0.336402385930409 0.32148026707823 0.396376425547802 0.403545168034748 0.339350465165195 0.335454306695623 0.0767139105216934 0.0809345737738531 0.347350465165195 0.348324504782588 0.349038940573911 0.442 0.295298544399981 0.827141152459128 1.55197232067635 1.31241775134591 1.08544764255478…
0.340955161256788 0.332425968060519 0.350313871202487 0.378381129317306 0.482582903661762 0.517582903661762 0.367381129317306 0.358807097377825 0.426008871722281 0.445986452350674 0.366044838743212 0.369506773824663 0.132300323553162 0.154331614647049 0.374112096858031 0.373336290574094 0.351977580628394 0.442 0.318313871202487 0.829570756497053 1.55437462415213 1.31832103225136 1.08829722095818 …
0.33911057084626 0.351054109137532 0.364042346281546 0.395061166851123 0.508058814279926 0.543054109137532 0.384037641139152 0.394075282278305 0.470072929707108 0.489115275988654 NaN NaN 0.189209378836536 0.256223494263718 0.379112923417457 0.388016467998379 0.351009410284788 0.441990589715212 0.332070577135911 0.832233739015791 1.55197837358105 1.3179356932223 1.08774875156485 0.878761720521799 …
0.386165729898744 0.374155371780072 0.38220716237343 0.4210725068307 0.533196804254758 0.566196804254758 0.400393608509517 0.426321101678816 0.501559338408261 0.538341817916159 0.406227878610773 0.463258952966787 0.278952946917777 0.352004737511135 0.427145013661401 0.395145013661401 0.355031074356014 0.4380725068307 0.362155371780072 0.83805906776932 1.55975788100115 1.32034730688915 1.091468286…
0.402289576723804 0.389512328049808 0.402334126989005 NaN NaN NaN 0.438400952386806 0.457623703712809 0.555556878315008 0.571980105834415 0.428267301591204 0.488935555569214 0.371804285740627 0.449559259282023 0.441267301591204 0.409267301591204 NaN 0.446425608486421 0.37766825397801 0.837959307936352 1.55864655502713 1.32007552116381 NaN NaN NaN 1.31443591904712 1.03707859894411 0.82634674550449…
0.414995883156716 0.411992716354189 0.41699524979621 NaN NaN NaN 0.455994299755453 0.484991132952926 0.579992082993684 0.614986066068884 0.439996199836968 0.529986699429389 0.450974348899536 0.517977832382315 0.452996199836968 0.420996199836968 NaN 0.508979732463831 0.406990499592421 0.837490152006521 1.56068933813827 1.31944020584216 NaN NaN NaN 1.31294048452079 1.0440377452366 0.831908198089363…
0.445269482073804 0.434320811992624 0.438320811992624 NaN NaN NaN 0.487243817114394 0.517295147033214 0.627256649594099 0.641603126546133 0.463333644472329 0.585333644472329 0.551936771018463 0.624360242848726 0.488192487195575 0.455384974391149 NaN 0.513603126546133 0.425282314553509 0.83559783714679 1.55920752449218 1.31588652589631 NaN NaN NaN 1.30954494866207 1.0439435021062 0.838458616429742…
0.466759717508984 0.459625649713281 0.463446892652343 NaN NaN NaN 0.506647994345898 0.540558615815429 0.647782062141601 0.688335169489257 0.489737372876366 0.611580960448046 0.625363022589647 0.73080991524199 0.503782062141601 0.484932966102148 NaN 0.562100395466013 0.447647994345898 0.836965977966129 1.55587676468969 1.31479860734498 NaN NaN NaN 1.30536183954767 1.0472848607345 0.840779767230828…
0.500068700005442 0.487054960004353 0.483076944006095 0.510038472003047 0.61003572400283 0.639019236001524 0.535063204005006 0.565057708004571 0.682052212004136 0.703068700005442 0.522068700005442 NaN 0.685200604015889 0.810195108015454 0.538085188006748 0.482060456004789 NaN 0.653626271970398 0.476063204005006 0.836776754638951 1.55310351471949 1.31253837595908 1.07524890079991 0.856827416879795…
0.525230976565641 0.507178481891631 0.511272972304848 0.524493449935687 0.623209978696037 0.646136486152424 0.55828347123965 0.586335965913659 0.701314968044055 0.728430456326876 0.547199479761235 NaN 0.758587940348904 0.881598439283705 0.569178481891631 0.504052494674009 0.371052494674009 0.518062993608811 0.49928347123965 0.831881388990272 1.55071892315299 1.30827055001708 1.07442122350269 0.85…
0.547489327767496 0.525000897706242 0.537622780794995 0.571177937369999 0.643289148226248 0.659155695198749 0.585600538623745 0.618333632568747 0.731311390397497 0.76906672651375 0.566578296452495 NaN 0.814066726513749 0.938422601253746 0.586622780794995 NaN 0.376244663883748 0.524177937369999 0.526489327767496 0.823472615198175 1.54759716037526 1.30352525732754 1.03409629962445 0.813864324760224…
0.56900293514425 0.569000978381417 0.56500363398812 0.579004472600763 0.656001397687738 0.666000838612643 0.612002655606703 0.633004193063215 0.745004053294441 0.772002655606703 0.59200181699406 NaN 0.81700363398812 0.957001956762834 0.614004053294441 NaN 0.387004332831989 0.532004472600763 0.548004332831989 0.820948746274099 1.53911928019081 1.29979891120125 1.03788825149264 0.818887531683454 0.…
0.590361775081401 0.576542662622102 0.591361775081401 0.611245490233808 0.666155046463458 0.67209044377035 0.631490980467616 0.663271331311051 0.774142125924836 0.791103364308972 0.605323013465537 NaN 0.843232569695186 0.971167967002079 0.643323013465537 NaN 0.418116284847593 0.564155046463458 0.579335934004158 0.811957647468185 1.53396509019532 1.29200974158923 1.02519329821692 0.801029085624436…
0.618488851502058 0.618222205228208 0.619799938821549 0.630577733593341 0.678177764182566 0.679199984705387 0.669688836207445 0.684777718298728 0.785511072024878 0.79926664627385 NaN NaN 0.860666692157688 0.984066661568462 0.668644395161803 NaN 0.427199984705387 0.576111102614104 0.605644395161803 0.810256666156846 1.5337184346219 1.29201999770581 1.01064691053926 0.785349136415198 0.761161111790…
0.640062689994863 0.628043610431209 0.655054513039011 0.656043610431209 0.686029982171456 0.688032707823407 0.700087220862418 0.719051787387061 0.807991823044148 0.811002725651951 NaN NaN 0.846070866950715 0.987043610431209 0.697029982171456 NaN 0.436073592602665 0.581073592602665 0.634079043906566 0.81056929761581 1.539409821775 1.29334362511709 0.998206435681262 0.770808398150666 0.760783083129…
0.663361652528294 0.644341560721167 0.675281285299784 0.672200918071275 0.697200918071274 0.700170780360583 0.732311423010475 0.738221009878402 0.805030137710691 0.812050229517819 NaN NaN 0.872030137710691 1.00298995409644 0.708542478792441 NaN 0.463050229517819 0.608050229517819 0.663261193492657 0.81768203778046 1.55391510346298 1.29472022951782 1.00427304237082 0.777590631353961 0.765614905188…
0.699424535018875 0.679027821624645 0.70360328660577 0.692580942657408 0.717446878967237 0.717513910812322 0.763715006347579 0.760558598709046 0.808044687896724 0.817201095535257 NaN NaN 0.874977656051638 1.00186593630983 0.762134063690171 NaN NaN 0.61384907003775 0.689580942657408 0.822924624455096 1.54763529477355 1.29976518522002 1.00961306037871 0.782692836939227 0.770119097577201 1.291937237…
0.718011800010327 0.72400303428837 0.730008091435653 0.718008428578805 0.737010451437718 0.740011462867175 0.795007080006196 0.785006742863044 0.810009102865109 0.826004382860979 NaN NaN 0.874001348572609 0.996000337143152 0.768013485726088 NaN NaN 0.651002022858913 0.715009440008262 0.827937744512312 1.55268204983037 1.30393109571524 1.01456175988725 0.787631823944453 0.773580026971452 1.3018792…
0.76116721521679 0.734422097186213 0.770719904803676 0.756713527988575 0.777331660792549 0.781851114687063 0.816306087124849 0.805267826234243 0.837204058083233 0.839280579864445 0.797115429570239 0.853079357829539 0.885 1.001 0.808628116793145 NaN NaN 0.657280579864445 0.748232658433878 0.834167543827693 1.53900962504496 1.29942312934344 1.040823493175 0.816490708044574 0.780984179363778 1.29968…
0.776756027901633 0.775873009320616 0.791257322461951 0.776813426431009 0.808158924438284 0.817708985854802 0.839955116824754 0.82644883175246 0.853403948577214 0.861516156515329 0.799240814911313 0.860042832819215 0.885 1.00098877920619 0.820744159827663 0.805545338912943 NaN 0.679785455566805 0.769611452142402 0.833230468978067 1.55960904775856 1.30241086874424 1.03470955687915 0.81371086550219…
0.799002946143022 0.782509308240864 0.818498099219652 0.803015138120209 0.832029065190801 0.844021798893101 0.830507715672726 0.846009688396934 0.871018165744251 0.884019376793867 0.82050438528628 0.870498482100625 0.885000908287213 0.999000228093642 0.843001885793382 0.822987121016985 NaN 0.714013321545784 0.787501885793382 0.830706666378556 1.55249628471482 1.29931721340286 1.02222194978988 0.7…
0.835164117817515 0.824099726196205 0.844793276946515 0.828364397260382 0.880256062939728 0.880384094409592 0.862659080739193 0.853199452392409 0.895264595786477 0.91075264219794 0.854694528105107 0.884649833633006 0.886507142092255 0.997492857907745 0.876208323612218 0.871736027417459 NaN 0.736029545723815 0.824660546771388 0.833439109897134 1.56580300188754 1.30168514535615 1.02551583402446 0.8…
0.854184817710221 0.835798023361096 0.879487503004105 0.871709182904955 0.919783053823777 0.928733053591404 0.882583547402571 0.876059676716122 0.927701698136295 0.94020395699577 0.877169139982667 0.901519633793834 0.887489548181631 0.99651045181837 0.901116386382534 0.900079310509956 NaN 0.739240819186399 0.843157204639443 0.825583234119804 1.54152666177536 1.29920409220573 1.02587547441752 0.80…
0.880994434240275 0.873986555384549 0.896499852414955 0.90949300760828 0.964990234715169 0.968993786434247 0.901502470906232 0.892997421932598 0.967992040773396 0.974494095237917 0.907492255572607 0.910498539760922 0.887501309245638 0.9965 0.92000066143961 0.934491231748741 NaN 0.75002094793021 0.868994091829522 0.82637416282787 1.56641822730337 1.30334820997092 1.03392180559465 0.811012676949926…
0.900824881995032 0.870317680836737 0.921808045712944 0.944893438825547 0.99495737428997 1.0068984751275 0.932177864101052 0.90721659551144 0.991814955217827 1.00478773213416 0.924371397870541 0.919157550522267 0.889526931430256 0.993992798841704 0.947726668115352 0.964850815182599 0.801453672972626 0.871717254945126 0.885313227841606 0.821144373632136 1.54531408839641 1.30267630808585 1.03980828…
0.936461377978251 0.913222100578269 0.958925839566125 0.990439356517363 1.04661097969148 1.05222528252063 0.955416659334908 0.933066838436967 1.02903905821527 1.0375455632953 0.965391962722835 0.950709328818275 0.892986651979154 0.993011179660836 0.972563248036168 1.0067826028656 0.86670309212935 0.938214441848555 0.922392131653227 0.814248316343422 1.5714882235545 1.30220087990895 1.038231353321…
0.958004809482903 0.922508591175424 0.973513622899033 1.01151275569965 1.0840203232282 1.09651771748653 0.969508563719674 0.959006086969741 1.04750720800909 1.06400603620175 0.983011990036245 0.947002656509662 0.894001840078268 0.99350641488994 0.997497679697554 1.0480214717233 0.924024238055962 0.999528633107906 0.932512497716173 0.833548812146731 1.54028933927222 1.30343414437386 1.045110084238…
0.977045321119646 0.964550756472124 0.996145022279735 1.04215589800117 1.12383536567912 1.13986799427669 0.983193971267537 0.98016677515588 1.07217040087412 1.08915408550037 1.01300362571824 0.954018128591186 0.898054382907001 1.00544199137476 1.00909789295913 1.09718852588211 1.00774142963898 1.09265985707008 0.954594263657693 0.838119707772686 1.56532794066515 1.30810860384407 1.04956569013476 …
0.983123797123654 0.969411249904461 1.0116333907164 1.05833209741795 1.16062674406324 1.1792036809987 1.00644999398599 0.997623243235891 1.09008745011023 1.10507305972111 1.01364686152349 0.956473246579322 0.903483947947593 0.999521402736543 1.02151955287976 1.11535405404226 1.08899536599539 1.16720255851416 0.964237081072533 0.83444249350789 1.55889710606967 1.30774167000369 1.05867658179373 0.8…
1.00847768022972 1.01345976643413 1.03647776626172 1.0954654539167 1.19896558072167 1.22545852569921 1.01698997443129 1.02247791569621 1.10998221300938 1.12498266131283 1.04247543422638 0.959997305693201 0.905498460396115 1.00099884529709 1.03648651032255 1.15246560335118 1.17442019849474 1.26440767331274 1.00046801693247 0.835324493971359 1.56909297072532 1.3077850550196 1.0695814025315 0.858742…
1.03710734655285 1.01830340283247 1.05683043029469 1.12225414063618 1.22878331227171 1.262310555496 1.05916534460459 1.05215249301219 1.13061274341481 1.15011831288643 1.06615270877426 0.96918157834289 0.907010923181166 0.99900548316679 1.08305101799786 1.17371447734363 1.24712119729683 1.35070301327455 1.01868706150968 0.827466153250432 1.56411246212255 1.30321176320705 1.06711679474417 0.858409…
1.05109289118056 1.05258543860489 1.09156694107162 1.14859383391135 1.25970930779191 1.29615278319071 1.0782664608803 1.06827328496878 1.1446188412895 1.1660511824601 1.08448047046534 0.988543190667838 0.908514815880739 0.999963858393637 1.090522807673 1.19910151146001 1.31577404915837 1.42929717107496 1.03928221949183 0.825209359316003 1.56590665191417 1.30197106836125 1.06262413788485 0.8567920…
1.08150289699104 1.06802933395557 1.11200201214332 1.17699480288098 1.29797081141361 1.33097759945696 1.11199275133054 1.0964977211391 1.16749989391349 1.17750555466122 1.10650673950399 1.00200148183522 0.911000421218999 0.999 1.12249484529069 1.21900509403511 1.36899310587014 1.47250365460961 1.07499872721076 0.806079204924531 1.57193100180913 1.29437635764616 1.05307088195842 0.852839435380252 …
1.10817324168671 1.10869138426472 1.13778541664963 1.19382544269241 1.30730243551595 1.35373296470697 1.12456412407751 1.11277984043547 1.18020063113367 1.19321510305689 1.13718023183639 1.02267719326942 0.91403607446007 0.999007200845618 1.14216632176902 1.24233575233698 1.38555040591932 1.49603600422809 1.09623833022519 0.810689555302164 1.55190230267563 1.29069922761625 1.05524481477017 0.8552…
1.12923458879732 1.13113122179297 1.1701112606157 1.22840885910037 1.34856239685073 1.38055609526494 1.16646862474731 1.14559086090446 1.20210775234399 1.21653739684329 1.16075328721897 1.04179666499897 0.91851782135372 0.999989580877398 1.16024237671614 1.28202269807358 1.39250306973775 1.50101305032638 1.12414904314669 0.807068176508223 1.55446969673668 1.28574306897737 1.04158707844494 0.85606…
1.16049012959608 1.15049492966462 1.19299327299902 1.23949471334326 1.36099639320541 1.39349764635884 1.17499493344081 1.16649481961584 1.22049388312237 1.23449251992016 1.1924917727753 1.06499491617825 0.923498233285629 1.0039974667204 1.19148844973393 1.29949675625847 1.40049689327998 1.50999597998306 1.14499537956989 0.801836124212952 1.55121138588088 1.28162120356135 1.04556570978222 0.846576…
1.19283486451843 1.1802491921139 1.21729294495836 1.26725659553179 1.37964194197842 1.41001283299078 1.21113073143113 1.19679283953791 1.24163284583673 1.25214194197842 1.21986761765651 1.09299651580325 0.9281472309907 1.00405820827873 1.23078212095274 1.3311982818326 1.41008725970787 1.52352538486035 1.17427105096605 0.801144864640124 1.55134105832777 1.28262707364197 1.04423162656332 0.84159983…
1.22781831736828 1.20810611851776 1.24856771220581 1.29409439616022 1.39457730423755 1.41003758695587 1.25270863186877 1.2296720281402 1.25568080081586 1.26717543125073 1.2581495666524 1.14912534076623 0.946116693776793 1.01065866707049 1.25994312833587 1.3530727540285 1.42046306852899 1.52744630434875 1.20421514853241 0.808766103078783 1.55518305493285 1.28534588300874 1.04281040031881 0.8332382…
1.26001371527988 1.22901810416945 1.27949741361087 1.31499998129638 1.40949807796273 1.41300300055604 1.30401920139184 1.25800080421317 1.28499655898109 1.29149704416631 1.27201865278064 1.18101027615906 0.964010115696041 1.02599799773122 1.29801371527988 1.37149798092569 1.42649878893503 1.52849935435176 1.23201371527988 0.805582995417126 1.57581104236127 1.28061357156005 1.04065184815582 0.8278…
1.29771384410574 1.27304719878672 1.31310146601786 1.33917928378919 1.42310872987495 1.43505439750625 1.32769026099677 1.29223908847729 1.30625899080454 1.31320465843585 1.32363048887745 1.24649820955694 1.00350176006354 1.05703615644157 1.3338406196327 1.38858153112182 1.43153439747266 1.52851631925188 1.2711703912383 0.819121011723891 1.56839838328588 1.30046104306324 1.04274047558138 0.8254794…
1.31921309404389 1.27695372110924 1.3237149186261 1.35907665112859 1.43408856567574 1.4401521709151 1.34732930226658 1.31812093396646 1.33450751737983 1.33565228044059 1.33686247332292 1.29847160945016 1.05681117315234 1.06194471490609 1.36900381345266 1.39708856567574 1.43547235745305 1.53007101309371 1.28773612037256 0.818749918401822 1.56162859100975 1.30358496424449 1.04328424185027 0.8227617…
1.34797043220348 1.32245356624909 1.35047254917717 1.37648063023877 1.44498779248374 1.45448436986028 1.38246044915362 1.34097452648064 1.35298182839583 1.36497018504055 1.37445921333896 1.3259756869801 1.07298814165929 1.2039298057269 1.38648345104365 1.40748803964667 1.4355 1.52999605087316 1.31447198501619 0.826784708276749 1.57802232772671 1.30965508903133 1.05183355668297 0.829101434363456 0…
1.37830726970444 1.3353464613055 1.37317245036856 1.39170331199475 1.46268957832078 1.47118087777393 1.4046932457405 1.36826156268838 1.38584462759564 1.40083025020822 1.3973570929927 1.4007013808544 1.13238902803483 1.15540221542584 1.41977814435763 1.42016714409996 1.44003269533605 1.535 1.34078436748116 0.832581064998702 1.58137920837354 1.31211093256884 1.05430644128707 0.831303634269646 0.78…
1.4114820068456 1.37684802260125 1.39501222027983 1.41843412804585 1.48542893761004 1.493016554674 1.42556410568489 1.40002791891219 1.42861639201777 1.44109235238594 1.43541875720235 1.43206082779627 1.17927711134381 1.21524679610846 1.4505063742663 1.43814370953823 1.44399967221114 1.5350101804077 1.38648140059927 0.836586924360925 1.58151371980807 1.31296140377464 1.05174368739279 0.8278473134…
1.42351615465822 1.38803471022095 1.40901478672639 1.42951336296803 1.49451079458394 1.5085042340574 1.4459991345069 1.42400970578473 1.46748728834145 1.47401379097139 1.44451214390693 1.46061065397171 1.23657814908049 1.29678743894013 1.46600957552284 1.45207463164545 1.44900013026189 1.5354946771434 1.38752535800422 0.838854547689162 1.58150871251367 1.31411760428824 1.05590736191789 0.83200638…
1.44964121153136 1.41219537752411 1.4306488187502 1.44262362743239 1.51063738766964 1.52563169238165 1.46871154792723 1.45773819344549 1.50680287505797 1.51483184973291 1.46664075380094 1.52432591141733 1.3326104894385 1.41451214651295 1.49215168664649 1.45007981504098 1.4525 1.5345 1.4071611652916 0.844041056092316 1.58386356473986 1.31812383125964 1.05903016169672 0.836001392325346 0.7938076669…
1.46812649013028 1.43851738423799 1.45005467875829 1.45859471430074 1.52902625713878 1.54308768096355 1.49707758168704 1.48910539011869 1.54612616521313 1.55865610147908 1.48456171209549 1.5666774897614 1.40109411401003 1.49010572793298 1.51167110625849 1.46186063292462 1.45267601176138 1.53469801323156 1.42862465056669 0.846022989763241 1.58447489429221 1.31912342966367 1.0607037236869 0.8386527…
1.48997625131834 1.45548892513126 1.46797786607396 1.47298929692879 1.54198865418883 1.56048233854329 1.51449275486063 1.51198610993939 1.58046724804642 1.59895946102219 1.50447177884901 1.59848555224309 1.48077424061707 1.55282282175011 1.53597463656272 1.48194284572584 1.4605356314652 1.54302131618627 1.4524735795034 0.847717617586894 1.58448044447764 1.32051304804307 1.06171740776809 0.8393077…
1.50920851620999 1.4796884393391 1.48373062380762 1.48969695472948 1.55614584530973 1.57415070880745 1.53576146011481 1.53673122961015 1.62024380645404 1.64086977113456 1.52317078567833 1.63933508669304 1.5425167597394 1.60626977277378 1.55421480463193 1.50915819175696 1.4675167597394 1.57918879766748 1.47123671598789 0.847679946781006 1.58351958043536 1.32099322384309 1.06350082782119 0.84075715…
1.53403979863179 1.49999196895213 1.51200255814677 1.51304122241133 1.57064673711889 1.59160186610683 1.56507755074617 1.56655944213301 1.65125725701147 1.68506188917126 1.54503979863179 1.67906616050987 1.62462804968113 1.69453751671259 1.57961672664008 1.53862759514979 1.46130771203316 1.62421095212263 1.49656604940135 0.846211679515769 1.58497077651757 1.31929670678328 1.06222695858042 0.83719…
1.55047864166479 1.50799821374056 1.52947510087968 1.53146629208074 1.59493731578621 1.61046297854479 1.58496983286585 1.59245566972542 1.69988879471285 1.72740264427648 1.56098170065466 1.70297498725511 1.69684386901846 1.81270915540284 1.60395368795061 1.54696283762328 1.47500589073058 1.66137642226871 1.51994232925397 0.840808730306008 1.56835689711661 1.31401348446085 1.05165186541756 0.82726…
1.56232111922048 1.52751528433054 1.55641820177551 1.55435845866472 1.61827631188739 1.62822403666545 1.59428377977624 1.61134352288703 1.72239579810896 1.76415682566582 1.58138086233127 1.72132858710933 1.79243313755321 1.91150781644169 1.61520910088775 1.56326884399854 NaN 1.7312905505594 1.54232858710933 0.844296191376687 1.53287793390977 1.29895184605904 1.03486286568199 0.811083218163262 0.7…
1.60454031737119 1.59526236973517 1.61140134355318 1.60148686590273 1.65460445913335 1.6576792911892 1.63159376883966 1.65650824649011 1.77443341443426 1.78477550383244 1.63145479502165 1.7645296270775 1.8493799629658 1.97827306002886 1.64270067177659 1.59861514942705 NaN 1.63801557790085 1.5855296270775 0.843795452049783 1.56547508224939 1.29525030240722 1.0404986377142 0.812821078180163 0.77493…
1.61999440615838 1.6079955249267 1.6239955249267 1.61499515200393 1.66499627077225 1.67799254154451 1.65399179569896 1.67599291446728 1.79099403323561 1.83498135386127 1.64199627077225 1.77199738954058 1.88598657478011 2.02098433724346 1.66399216862173 1.60499776246335 1.48400261045942 1.63100223753665 1.5979955249267 0.84126094349462 1.56608990304008 1.29465020883675 1.03769107028836 0.809541230…
1.64128821017264 1.63024017514387 1.64834996949535 1.63635683164231 1.6882333129969 1.69419900226206 1.66833624520141 1.70124017514387 1.82313724293935 1.85314410508632 1.66430879661354 1.78139114237715 1.89744603955289 2.03833624520141 1.6852538994378 NaN 1.51 1.65701372429394 1.62031565876051 0.839533169005357 1.56167476603373 1.29291051150261 1.03632934472174 0.808178072066138 0.76969451028242…
1.68254950913853 1.66462459094878 1.69845297538251 1.68744224940961 1.72163531692167 1.72268894678613 1.71647442732829 1.73562459094878 1.84278548054216 1.87377475456927 1.70851733121986 1.83738861954515 1.96130281176202 2.08647442732829 1.72160313900299 NaN 1.51 1.65897854805422 1.66550660524697 0.835691938554008 1.55949381165982 1.29012046176301 1.01762422252386 0.78642747303983 0.7689085807783…
1.70489044618282 1.67992530421556 1.70596514196726 1.70491534477763 1.75085558815008 1.75185558815008 1.72894024337245 1.75590040562074 1.85792530421556 1.88892530421556 1.72890040562074 1.84695518252933 1.962 2.08998506084311 1.74687550702593 NaN 1.52791036505867 1.67193526365348 1.67595020281037 0.829371422026655 1.55373868318123 1.28524425123135 1.00798720773577 0.778796999311893 0.76164630215…
1.7282354294758 1.6852917278287 1.74314330489831 1.73419448521914 1.78710236064165 1.78416377702664 1.76509724260957 1.78511259670582 1.88010236064165 1.90402559016041 1.74530196389287 1.86514842293039 1.96404094425666 2.087 1.78211259670582 NaN 1.52104606228874 1.67204094425666 1.70815865899456 0.817618814520625 1.51668315453079 1.26920452687912 1.00444401190246 0.776039374330708 0.7528104606228…
1.77343210378797 1.74129630251988 1.77065432404485 1.77153086834659 1.80675308860347 1.81560494176555 1.78376543417329 1.80672839746381 1.89975308860347 1.90893827215087 1.80327161138023 1.89364197847503 1.97190123544139 2.087 1.80372839746381 NaN 1.52988888987156 1.67990123544139 1.73861728733537 0.823150494441876 1.55376407819474 1.27775259354251 1.0032944443167 0.772079752646401 0.752898888898…
1.79796366989844 1.77594853235612 1.80195307361881 1.7969621561442 1.85692431228841 1.85194550484765 1.82593642232226 1.83296064238997 1.8970045412627 1.92397729368652 1.82396972491536 1.9159666974069 1.97599394498307 2.0840045412627 1.83894701860189 NaN 1.56594550484765 1.71295004611035 1.76995307361881 0.828841477563675 1.56231773859072 1.28164426287146 1.00222160457949 0.77504542846222 0.75600…
1.82819194511758 1.78207464532351 1.83218128149994 1.84519727692641 1.89527725405873 1.89125592682345 1.85413862702937 1.8571706178823 1.92203732266175 1.93012796341172 1.84822926777934 1.94607997713233 1.98401066361764 2.081 1.87213862702937 NaN 1.58027725405873 1.72728791767638 1.7972452632058 0.825023181934538 1.55103981052823 1.28616770160529 1.00620583068819 0.775913265703041 0.7570694077841…
1.86355397867134 1.79582654726108 1.86557875763404 1.88154158918999 1.94635574696971 1.93840530489512 1.87967787348486 1.88860353659675 1.92891327363054 1.95370265244756 1.89046725230188 1.96081415777972 1.9859752210373 2.081 1.89767787348486 NaN 1.63135574696971 1.78033096800701 1.84243008385782 0.836663184645983 1.55284720335431 1.28942886692191 1.0293876082401 0.802307094636081 0.7606449022878…
1.88889207577536 1.85574098186086 1.8869093436513 1.90589639274435 1.96392661152724 1.97285322305449 1.88497841515507 1.88999568303101 1.94791797758927 1.95599136606203 1.91390070971333 1.96498273212406 1.98799136606203 2.081 1.9189093436513 1.91502590181391 1.64195683031014 1.79195251334116 1.85096546424812 0.840135581323588 1.57562135725868 1.29455794028848 1.02817651862317 0.800330015368047 0.…
1.92208445020277 1.87811084089113 1.92908445020277 1.95010556275346 2.0211372315795 2.01823751619529 1.92105278137673 1.91210556275346 1.96616362226786 1.9860791720651 1.95408445020277 1.97504222510138 1.99101583441302 2.08098416558698 1.95210556275346 1.92814250971717 NaN 1.80684450202769 1.88011084089113 0.841014275291515 1.57232153065993 1.29332868460736 1.04531319948596 0.820128769992099 0.77…
1.9378254013699 1.89877083929799 1.9448254013699 1.96978175171237 2.04671627722609 2.06250894135284 1.93089087585619 1.93178175171237 1.99666171515418 2.00083631378428 1.9698254013699 1.98291270068495 1.99396726275686 2.07803273724314 1.97178175171237 1.95470536481171 NaN 1.964254013699 1.90077083929799 0.841811160944351 1.57260683539983 1.29681137005309 1.05150136091354 0.829219169291117 0.76665…
1.96599490439678 1.92899454042512 1.98099344851014 2.01599162865185 2.09599108269436 2.10899162865185 1.95699526836844 1.9489969062409 2.01699636028341 2.02899490439678 1.99899472241095 1.99299818014171 1.99599963602834 2.08299909007085 1.9959956323401 1.98999363049597 NaN 1.97299872609919 1.9249956323401 0.842659847131903 1.57318989444822 1.29850969790352 1.06210808186936 0.838448338469378 0.779…
1.99119072430241 1.94727927487139 1.99526565170693 2.03532014436476 2.12532014436476 2.15529289803584 1.97414985480904 1.96814985480904 2.04310217373343 2.04518391272018 2.02716347797349 2.01008855056898 1.99601362316446 2.08 2.02017710113795 2.0133542022759 NaN NaN 1.95419072430241 0.847179373931723 1.5763431463537 1.3033912260848 1.06502540421527 0.845775404215274 0.789644340413871 1.3198322478…
2.01869639243558 1.98755543178066 2.03357711803527 2.08149037301686 2.17149037301686 2.19753374552606 1.99576145119938 1.98976145119938 2.05783735309049 2.07170723556288 2.05073976494478 2.02285903934509 1.9979783137454 2.08 2.04571807869018 2.06443615738035 NaN NaN 1.98169639243558 0.845646915278589 1.57823907276431 1.30356804823709 1.07589996658078 0.856649966580779 0.803249822686883 1.32015642…
2.03799199194646 2.00199409932897 2.04599494228198 2.09099620671148 2.19299114899346 2.22798735570494 2.01998988456395 2.00899199194646 2.06899536375848 2.10498609127544 2.06999199194646 2.03299578523498 1.999999157047 2.08 2.06599157046996 2.09998524832243 NaN 1.95698229798692 1.99699367785247 0.847359270845652 1.58233828037587 1.30610892944969 1.07892877350338 0.862287673449709 0.80289021495301…
2.04512224500029 2.01910067235318 2.06717258117689 2.11918696294163 2.21824449000059 2.25723010823585 2.04212224500029 2.02913662676504 2.09222291735348 2.11315100852978 2.08012943588267 2.03802157264711 1.99906471794133 2.077 2.07312224500029 2.13233078058903 NaN 2.04648178911881 2.01911505411793 0.845689645129387 1.58205764102933 1.30936374860584 1.08065279042361 0.86499515406778 0.806200781650…
2.06181326091422 2.03284621487053 2.09073636834948 2.14471439904527 2.25162652182843 2.28864849113264 2.05881326091422 2.04779129161001 2.12265947578475 2.1337693223058 2.09780227626211 2.04096704604369 2.00790113813106 2.077 2.08981326091422 2.17749470600317 NaN 2.11226402830897 2.03482424556632 0.844275817899031 1.57763943093447 1.30714482531376 1.0851299099864 0.872525747718355 0.8090382543554…
NaN NaN NaN NaN NaN NaN NaN NaN NaN NaN NaN NaN NaN NaN NaN NaN NaN NaN NaN NaN NaN NaN NaN NaN NaN NaN NaN NaN NaN NaN NaN NaN NaN NaN NaN NaN NaN NaN NaN NaN NaN NaN NaN NaN NaN NaN NaN NaN NaN NaN NaN NaN NaN NaN NaN NaN NaN
2.11308658238275 2.11208658238275 2.13818759516263 2.18710101277988 2.29510822797844 2.33908658238275 2.12413708877269 2.1021731647655 2.16510101277988 2.18108658238275 2.15306493678706 2.06901443039713 2.01102164559569 2.081 2.14205050638994 2.23618037996407 2.23257721588501 2.29888025422464 2.09015151916981 0.837598931620197 1.58275940755809 1.30282870126426 1.08026186072561 0.867759898722012 0…
2.12487451743159 2.12387451743159 2.16372812110178 2.20085360367019 2.30984314678949 2.35087451743159 2.14280131926668 2.12574903486318 2.17885360367019 2.19287451743159 2.16190588807369 2.0709790862386 2.0139686293579 2.081 2.14892680183509 2.26073857798248 2.31116344954393 2.41872426055449 2.11078040550528 0.834730534091647 1.57859433717417 1.30265188223853 1.07643078183473 0.866384639632981 0.…
2.15097290756038 2.1469760336111 2.18997290756038 2.2359635294082 2.34096769747584 2.37097915966183 2.15598645378019 2.15297186554347 2.20796978150965 2.2169749915942 2.18797290756038 2.07899166386473 2.01599791596618 2.081 2.17796978150965 2.28996978150965 2.39091768066423 2.4899270588164 2.13897082352656 0.830174720336596 1.5734453247064 1.29978299058853 1.06661020134553 0.852844108908942 0.804…
2.17821682429142 2.18511563962209 2.21818791438589 2.24918068690951 2.35408672971657 2.38306504728742 2.20411563962209 2.17918068690951 2.22718791438589 2.24017345943313 2.21520236933865 2.08615177700399 2.01901445495276 2.08202168242914 2.2032240517678 2.31617345943313 2.44318068690951 2.56408672971657 2.17115177700399 0.824084952712575 1.56322101184669 1.29710343494254 1.06200959840703 0.847995…
2.20768865953297 2.20083395175092 2.24373017159524 2.27374054961081 2.36587546381319 2.39190659785989 2.21983395175092 2.20374054961081 2.25273017159524 2.26375092762637 2.2427094155641 2.10678206167308 2.02097924396886 2.0849688659533 2.2336782815174 2.33975092762637 2.46774054961081 2.57587546381319 2.19178206167308 0.81524340214011 1.56335854707782 1.28805558152338 1.05651801310702 0.837886789…
NaN NaN NaN 2.29897985324681 2.39297824150655 2.40498952368834 2.27695406540272 2.24496695932477 2.27997824150655 2.2929766297663 NaN 2.12798307672732 2.02599597064936 2.085 NaN 2.3689766297663 2.47299597064936 2.60297824150655 NaN NaN NaN NaN 1.02462567502227 0.809942451541757 0.756388389956313 1.27911627051788 0.985687472112652 0.754488987148492 0.70884093905077 NaN 0.442838671162574 0.12758348…
2.27913932848035 2.27112466232452 2.31312466232452 2.32919799310365 2.41108799693496 2.41910266309078 2.28114666155826 2.26423465849322 2.31916132771409 2.32720532618157 2.31415399463617 2.1582786569607 2.03306599770122 2.08902199923374 2.29918332694783 2.398168660792 2.4890586646233 2.61301466615583 2.26015399463617 0.805972099578557 1.55855046699871 1.27861611346871 1.03693758779562 0.816100849…
2.29780355897434 2.28782423697704 2.32982423697704 2.35572084696354 2.42287593198379 2.43285525398109 2.30079321997299 2.29566915195679 2.34077254197029 2.35471050796219 2.33478288097164 2.19560711794868 2.04190694898785 2.09196898299595 2.32374152496624 2.42076220296894 2.4969172879892 2.6149793219973 2.28078288097164 0.807592940647772 1.55727344070176 1.27809547967072 1.03259569838597 0.8068374…
2.33897465677259 2.30399010996003 2.36697712928258 2.38897960179257 2.44498640119505 2.45498640119505 2.35596600298762 2.32897960179257 2.36998207430256 2.38198331055756 2.36997836553757 2.23497589302758 2.05699072808753 2.10199381872502 2.36797280239009 2.45397960179257 2.50599443685252 2.616998763745 2.30898269243006 0.807330173075699 1.55600077884065 1.28081831251193 1.0303913351554 0.80208288…
2.37328743169017 2.35412215846832 2.38819401639086 2.41123713114439 2.47422275955988 2.47419401639086 2.36138803278173 2.35625868852115 2.3982515027289 2.41525868852115 2.41316527322185 2.29738084698947 2.06921557376763 2.11510060109156 2.39836647540496 2.46615090163734 2.51105030054578 2.62002155737676 2.34321557376763 0.819153557649827 1.56453609617465 1.28849949835987 1.03487147377007 0.807150…
2.41258089591123 2.37082188076227 2.41471710474008 2.44365423912677 2.5046751943312 2.50071710474008 2.41443420948016 2.39162280632011 2.43263328392233 2.45062280632011 2.43575901514896 2.34944468708238 2.09868567193342 2.12885331356893 2.44846564228682 2.4867799703534 2.51792665678447 2.62296856719334 2.37268567193342 0.823741069597636 1.56673653017103 1.29663324545362 1.03917410810228 0.8112858…
2.428988654958 2.37299858186975 2.43398652776263 2.467982982437 2.52298723682775 2.51898723682775 2.4429801461765 2.42097943711138 2.46597660085088 2.47598227337188 2.45298794589288 2.41295532889713 2.1429688011345 2.15398227337188 2.46199078215338 2.49399503654413 2.51999858186975 2.623 2.3929858186975 0.816794963455874 1.53944937874986 1.29140377222646 1.03731135431439 0.809021637940438 0.78584…
2.46210076790589 2.44406477936807 2.46311516332102 2.48810796561346 2.55616554727397 2.55527351288742 2.45614395415128 2.44918714039666 2.4922591174723 2.51424472205717 2.49906477936807 2.4613382922555 2.18932389684037 2.20335988537819 2.49115115185884 2.5060791747832 2.523 2.625 2.42611516332102 0.83363633879617 1.57789813340955 1.29950072939778 1.04635966418219 0.822230676674763 0.7838808781654…
2.47585372356384 2.45290596514818 2.4788328269301 2.50284327524697 2.57875968871202 2.59260296395898 2.47579103366262 2.47472834376141 2.52762386059272 2.54764475722646 2.50790596514818 2.50750892910717 2.2335298257409 2.25247758415656 2.51178058534575 2.51688506851444 2.523 2.625 2.4418328269301 0.835866282320708 1.57900819340194 1.30232990884742 1.05313790661361 0.830511920688796 0.788095176720…
2.50298355399725 2.47498659955332 2.50198599044211 2.52898416310847 2.60298538133089 2.62198233577483 2.51597563555149 2.50797989932998 2.56097989932998 2.58797563555149 2.53398416310847 2.53698233577483 2.28696771710572 2.32595553488147 2.53998294488604 2.52599451799908 2.523 2.62000304555606 2.46398659955332 0.838628331035277 1.57981951271103 1.30405896451094 1.05787715545064 0.836056674252778 …
2.52914483019979 2.50315207170978 2.51815931321977 2.5431375886898 2.63707965660989 2.65613034717981 2.5401375886898 2.54817379623975 2.61116655472976 2.6282751773796 2.55615931321977 2.59228241888959 2.36357207928918 2.40582553213881 2.5701375886898 2.5420724150999 2.52503620754995 2.62297827547003 2.49115207170978 0.84317759015306 1.58249577977556 1.30699288317157 1.06326837328673 0.84690765585…
2.54878282343314 2.5237719646048 2.53976110577645 2.56179368226148 2.64788055288823 2.67380454108982 2.55879368226148 2.57173938811977 2.63375024694811 2.66558736452296 2.57776110577645 2.63057650569462 2.4411421525609 2.51776209356889 2.58879368226148 2.55189141171657 2.52994570585828 2.62003257648503 2.5117719646048 0.846918627864013 1.5859913425711 1.31009568610244 1.06982746302667 0.852013534…
2.57597684054193 2.51400857757706 2.56198112933046 2.57998456036129 2.67397769829964 2.69598112933046 2.60496054314552 2.60297340951111 2.68095968538781 2.70196912072258 2.59298713363441 2.68095711211469 2.53192280180644 2.59793223714121 2.62696740520717 2.57098370260358 2.53199828448459 2.62 2.53498027157276 0.821861546873579 1.54897181423332 1.29805037029067 1.07169845603613 0.856735994271512 0…
2.59613148621707 2.56526297243414 2.5811168766374 2.59910957184756 2.69108765747805 2.71316070537642 2.61413148621707 2.6331168766374 2.71417531495609 2.732314105963 2.61913879100691 2.7092556676443 2.6025478592378 2.66957707839714 2.63713148621707 2.58008035268821 2.55730680117317 2.64632141075284 2.55515340058658 0.837273528985353 1.56563857186321 1.3037112645005 1.07242855416619 0.857290299753…
2.61380911694369 2.60061823388738 2.59683032617217 2.61384093078641 2.70287274462913 2.73476669848673 2.63180911694369 2.64883032617217 2.73774548925825 2.7745440015877 2.63779851232945 2.74362883850162 2.67620465393204 2.74716223547508 2.65480911694369 2.59088334924337 2.59855460620194 2.68953339697346 2.57577730310097 0.841781324820641 1.58426883046788 1.30791461225106 1.07492306427983 0.858675…
2.63498733379201 2.60899517477791 2.61598854009753 2.63298854009754 2.72398733379201 2.74499396847239 2.65298733379201 2.67298552433373 2.77797587388955 2.80498190541716 2.65898733379201 2.76798552433373 2.764946922557 2.82895114462633 2.6729891432503 2.59799577793067 NaN 2.73197466758402 2.59698733379201 0.842609529540846 1.58344062124734 1.30795000603153 1.07005295544853 0.853573088142138 0.807…
2.65917270729847 2.6401583150236 2.64620149184821 2.65916551116103 2.74211513819898 2.76111513819898 2.67718709957334 2.70512233433641 2.80220149184821 2.8391799034359 2.68317270729847 2.79423747253539 2.83549653348309 2.95249653348309 2.6951799034359 2.65702878454974 NaN 2.78723001329433 2.6231583150236 0.840646612553333 1.57943373672939 1.30414063975926 1.06059617289198 0.84004444055692 0.79922…
2.68273441245979 2.66175654475481 2.67369014786975 2.6817454786073 2.75782294163986 2.77682294163986 2.70271228016477 2.72181187549235 2.82969014786975 2.86372334631228 2.70673441245979 2.82663481713221 2.90323643582189 3.02023643582189 2.71972334631228 2.66095573540996 NaN 2.68218407778344 2.64475654475481 0.837455964979404 1.57721500949337 1.30013514988184 1.05325277478337 0.829736194548842 0.7…
2.70299047714363 2.65900142842846 2.69499000100081 2.72098143043008 2.78098904871517 2.78999381014336 2.73198619185826 2.75598381114417 2.85598762028672 2.88798857257235 2.71699523857181 2.83899428628618 2.94098238271571 3.06897714514471 2.75698238271571 2.66999571471463 2.55699952385718 2.681 2.6719871441439 0.825945466119557 1.53388063126833 1.28410761352367 1.02528328438464 0.797705203240197 0…
2.72715012895873 2.72207148998035 2.72517157595283 2.73022876793711 2.79810723497052 2.80412868196462 2.75022876793711 2.77319302294694 2.8771644269548 2.9160214469941 2.75313583096266 2.85915012895873 2.9621858739489 3.09511438396855 2.76615012895873 NaN 2.57005004298624 2.69305004298624 2.69617872495087 0.828349187818471 1.57045119813517 1.28867148409509 1.026802742411 0.800867649427897 0.76320…
2.74778357577665 2.73189694084602 2.74875265803046 2.76167021070727 2.81284541126903 2.82181449352284 2.78167021070727 2.79972174028426 2.89976296394585 2.91896908225381 2.77180418760744 2.87978357577665 2.98773204619966 3.11083510535364 2.78678357577665 NaN 2.57692785859222 2.69992785859222 2.72074235211506 0.824114418495364 1.5678671045575 1.28612669232088 1.03130279890748 0.801918972670524 0.7…
2.78297868427272 2.76198172937662 2.77898172937662 2.78698477448051 2.83698538350129 2.84198781958441 2.80898355643896 2.82598416545973 2.92298599252207 2.93898781958441 2.80797807525194 2.90198660154285 3.01598294741818 3.13498538350129 2.82497685721038 NaN 2.59199086468831 2.71499086468831 2.75797746623116 0.819732643150183 1.56405230818875 1.28350158345403 1.02196571870512 0.793375213217872 0.…
2.80529391763717 2.78408602467429 2.80518638679431 2.81123656785431 2.86617204934859 2.86620789296288 2.8412222304086 2.8482222304086 2.93107168722858 2.95207168722858 2.82723656785431 2.93716488062573 3.02205734978286 3.13905018106001 2.84627958019146 NaN 2.60015771190287 2.63081006568295 2.77619355551716 0.817757990547279 1.56240060528919 1.27975569802951 1.01629175375839 0.788048993431705 0.74…
2.84557316086019 2.79587507147128 2.8307293215211 2.84365644654601 2.88975014294255 2.89469808938892 2.87167726796746 2.87867726796746 2.94089589289273 2.96189589289273 2.85965644654601 2.95976055365328 3.02991671431418 3.14592712502491 2.88459398228165 NaN 2.62177096436401 2.74182358968785 2.80271891081037 0.809260052647788 1.54740886744569 1.27642529230936 1.00693910996612 0.776947641031215 0.7…
2.85899090088234 NaN 2.85598250169681 2.8619874012217 2.92097830210404 2.92397970196829 2.89298530142532 2.90398250169681 2.96698180176468 2.97599020095021 2.86999300067872 2.97498950101808 3.03699510047511 3.14799860013574 2.90598530142532 NaN 2.63099370061085 2.75399230074659 2.82698320162893 0.810079363061764 NaN 1.27716945405294 1.00319255475227 0.77550093090973 0.749663840597275 1.2913852474…
2.90416149022009 2.87415414975554 2.89019819254284 2.89219085207829 2.94124957579468 2.95119085207829 2.92320553300738 2.93115414975554 2.96916883068464 2.98516883068464 2.92413946882644 2.99707340464549 3.04005138325185 3.1520293618582 2.93916149022009 NaN 2.65722755440103 2.77723489486558 2.86216149022009 0.829369508667489 1.57531603614914 1.28964338214549 1.01190596827629 0.78288945776285 0.75…
2.92577709983399 2.89478723165972 2.91672644070535 2.91773657253108 2.97465551792525 2.97673657253108 2.95071630887962 2.95178723165972 2.99176696800826 3.00776696800826 2.94280749531117 3.00689868174272 3.04692907721991 3.15595947269709 2.96077709983399 NaN 2.68768591340244 2.80867578157671 2.88377709983399 0.833319270060574 1.57478547118589 1.29545012090995 1.01672035405393 0.790847932211605 0.…
2.95496856359045 2.91997289964694 2.94197289964694 2.94596964760457 2.99697615168931 3.01395989147747 2.97597289964694 2.97397615168931 3.01097940373167 3.02997615168931 2.97096964760457 3.01698915985878 3.047 3.156 2.99296531154808 NaN 2.69998699183053 2.82897831971755 2.91097073161869 0.835857289964694 1.58170248778213 1.29944572898436 1.02481127368631 0.796254222204727 0.768694666650518 1.3057…
2.97519800851344 2.94223513510971 2.96919800851344 2.97322894734366 3.0411794452153 3.04122894734366 2.99807425319254 2.99116088191717 3.04319800851344 3.05520419627948 2.99719800851344 3.02506806542649 3.05001237553209 3.156 3.0101794452153 2.98219800851344 2.70813613085299 2.83513613085299 2.93616706968321 0.834491918207474 1.58597951849439 1.3020159402554 1.02425671763364 0.799033352058982 0.7…
3.00665289532451 2.97958781319786 3.00065289532451 3.00959866021897 3.06968543638784 3.07759866021897 3.00986983574669 3.01671797745117 3.07465289532451 3.08764204830341 3.02865289532451 3.0358806827678 3.05197830595778 3.156 3.03868543638784 3.01365289532451 2.7297613655356 2.8567613655356 2.96270713043006 0.834796637423456 1.58272590363987 1.30295958685974 1.03167810499063 0.804331534556223 0.7…
3.02399103171643 2.97900052754609 3.01599208680862 3.03198839398597 3.10098364607115 3.11098259097896 3.02898997662425 3.03299155926253 3.10098628380161 3.12498048079459 3.0409936694469 3.04099736226954 3.052 3.156 3.05599103171643 3.04298470116333 NaN NaN 2.97799208680862 0.833770543372475 1.57927180420763 1.3036096623705 1.03122028487489 0.805699308914619 0.782087509982445 1.31339930891462 1.02…
3.04712939311301 2.98819408966952 3.04613658161929 3.06121565518835 3.1322659747323 3.14525878622602 3.05906469655651 3.05712220460673 3.12227316323858 3.16012939311301 3.06912939311301 3.06201437701256 3.055 3.156 3.07712939311301 3.07825878622602 NaN NaN 3.00613658161929 0.834822795541176 1.57879595050767 1.30479480832293 1.03733054317541 0.812505862670056 0.784321557542562 1.3216229393113 1.03…
3.06481087882905 3.01471631824357 3.06480037209733 3.09068479804841 3.16861125092638 3.1806217576581 3.06790543941452 3.07382138556077 3.15960074419466 3.17781087882905 3.08681087882905 3.06397898653656 3.055 3.156 3.09481087882905 3.1136217576581 NaN NaN 3.02480037209733 0.836571298017539 1.58234207069849 1.30681835613266 1.0428707420331 0.818772967051629 0.788633875447751 1.3233910878829 1.0331…
3.07400993088236 3.02403744037683 3.08650375505031 3.11600119905942 3.19151054619928 3.19851433282401 3.08100103227584 3.08299968667582 3.17501318558196 3.19052314803874 3.10101228851528 3.07500025017536 3.06149691208397 3.156 3.10551037941571 3.12699050631952 NaN NaN 3.04200448533343 0.827405867120328 1.55653074818022 1.30125778838663 1.04266065020031 0.817718203341827 0.793156518329146 1.314100…
3.09363230986902 3.06506184796396 3.10468173884647 3.13433002577883 3.21480703773962 3.22626622270326 3.09227834213229 3.09664377759418 3.19460391381917 3.2220548369881 3.1256243476318 3.08150956520245 3.06000701097587 3.15799489154684 3.12265334279662 3.18118263751893 3.02041364757618 3.07353334407899 3.0601810871426 0.835380172331969 1.57260425749025 1.30440391873775 1.04694497657575 0.82259938…
3.10786872870057 3.07193536424456 3.12333320773956 3.16622664485652 3.24671230796779 3.25424582914025 3.12123864358786 3.11284639265761 3.2073731350786 3.22794573577222 3.1383858789797 3.08249122145998 3.06098962847234 3.15799681402473 3.13983761411759 3.20426742001344 3.07803955055772 3.13392587055437 3.07981805724899 0.834447877646607 1.5722596973364 1.30736662699478 1.05735410987093 0.83402167…
3.12799874430672 3.10798706017603 3.15349418826289 3.19049426475067 3.2824934265061 3.29899185683297 3.13150086857281 3.14149447347503 3.23249689254249 3.25599138831703 3.15849874430672 3.09699752362323 3.06349968289911 3.15950101351966 3.15699995384045 3.23999406873659 3.16947782856208 3.22997920066061 3.10449799213916 0.828900867615252 1.55646199772246 1.30611449122417 1.05807577590364 0.839970…
3.15963091415403 3.16655755521037 3.19509654504867 3.22814775687717 3.31571649508788 3.33685708847886 3.18355167660204 3.16319596117888 3.25655801998391 3.27651626850683 3.19113829652575 3.12556228538608 3.07400738237172 3.15970298821982 3.19009550605882 3.28513299213373 3.26069284994688 3.33087024575369 3.14364198771161 0.829234111142658 1.57566848129693 1.30171072123766 1.06766707911711 0.84924…
3.1738599488312 3.17244356501027 3.20687880582422 3.24532638006727 3.33778866608124 3.37019407538541 3.19042722234838 3.18182743324886 3.2639232131156 3.28045246691598 3.20634955202383 3.13243197903199 3.07498960319263 3.17537170455092 3.20138519339881 3.30034717368202 3.32984432118884 3.41866343024137 3.15934435362014 0.82733715678672 1.57466388486291 1.30095363580226 1.06719251150986 0.85151953…
3.18807186782211 3.1682409631269 3.22308250510732 3.2580387376434 3.35252969477243 3.36758391597846 3.21459254673844 3.20906985229192 3.28657588087257 3.30055139045881 3.21806303550911 3.13702307954263 3.06953995596648 3.14808433709441 3.21658632560973 3.32356161563302 3.38668547857299 3.48071941496378 3.17559736600098 0.823202383391058 1.55806301206932 1.29894917771056 1.06141866606594 0.8458180…
3.21565262414097 3.21803686421451 3.25218065228476 3.27972424658669 3.37087265876109 3.39668968370604 3.24510001985419 3.23216586752884 3.30454952155069 3.31746869376956 3.24719083437297 3.15754876158489 3.08047657452392 3.16542012753524 3.2451414867364 3.34427031613661 3.45657289382002 3.57693581440077 3.20711191722457 0.815801293947754 1.55661066106566 1.29547785286669 1.05677578987054 0.840386…
3.23284134430137 3.22098270204033 3.27280730312429 3.30083907069135 3.40524505961135 3.41584136251504 3.25688691745156 3.25181075907349 3.31290016829244 3.31796246644638 3.26683385944705 3.1634423037071 3.07900402890512 3.15903747891261 3.26183960721994 3.37226174818776 3.51353621068782 3.62014927502259 3.22184651911834 0.812039442428364 1.55586438214978 1.29219220033385 1.04932176934827 0.837336…
3.27599205915625 3.25849967283834 3.31299423190446 3.34299157056952 3.42949335917983 3.4424975682855 3.30249065468385 3.29149420687013 3.33699566141118 3.35399272729477 3.30699264097267 3.19199606367581 3.08949872501074 3.16399910224105 3.3059915455352 3.41449241825983 3.53349355685835 3.65048939782132 3.26599235006446 0.803376306255285 1.54855629495553 1.28263163208129 1.0282327642228 0.80995927…
3.28939175030853 3.2750574799099 3.33082789345557 3.36218063238906 3.44620848644102 3.45360455241252 3.32039721939346 3.310272549422 3.34810883291505 3.35968713211403 3.32138504445555 3.20382258231299 3.09252542870151 3.16148983815653 3.31887710183452 3.43180164024201 3.53756529974903 3.65355431339352 3.26846979519383 0.799526721856152 1.54457209842559 1.28112933025537 1.01705784229279 0.79954410…
3.32515728726452 3.31860462921401 3.36268896099247 3.38081505216578 3.46531668059351 3.46389912176884 3.35270225058971 3.33377886118029 3.36037551079186 3.37732928706458 3.35764919805099 3.23124330039583 3.09546992823722 3.16199093902235 3.35267798294913 3.45874361549636 3.54492530647511 3.65944082823857 3.31418541549905 0.797592958990025 1.54987840081146 1.27903702146882 1.01901570193898 0.80046…
3.36352402713082 3.3435300781294 3.39302761193586 3.4155178460524 3.49102479715088 3.49702917802951 3.38654869420186 3.36455042156446 3.38903462027698 3.40352994804956 3.39502251827982 3.26453399593131 3.10753119674089 3.16902659735067 3.39153261716015 3.48853715930772 3.56900397504455 3.6625 3.34952698759019 0.798367758953357 1.55037829886111 1.27753364704169 1.0192324191934 0.790997396223107 0.…
3.40292526320962 3.37059335591283 3.42497532056947 3.44149223708994 3.51479882295939 3.52375021840096 3.42988233306025 3.4082235809688 3.42032476818999 3.42975886681116 3.4289385819257 3.29809083060993 3.12556154297458 3.18201798902196 3.43736510463815 3.52038997736726 3.57618438542042 3.66311671933854 3.37998901958548 0.799030606971792 1.55257351848526 1.27963097812445 1.01472777198688 0.7905499…
3.44266260146467 3.42947791979438 3.4691268140541 3.48760767603869 3.54522556292942 3.54926958000789 3.46963657133622 3.43079752143901 3.45221924813399 3.45576747507608 3.47014863074911 3.35697638861036 3.13292708405417 3.1844741635007 3.47269226413912 3.55669264782759 3.59236928988928 3.67144584195095 3.42462777149035 0.803559823935854 1.55927418116941 1.28509411797938 1.01702835183037 0.7883537…
3.47699061880868 3.44149840253924 3.50299119968241 3.52099201919972 3.58599161809261 3.58499207110903 3.50399272119516 3.47598900741261 3.47749362026034 3.48699304275441 3.50449142102289 3.41498763129233 3.18149242727447 3.2179930254513 3.5074918740393 3.57649342655841 3.59999823647586 3.68049911823793 3.44899047701606 0.805328901526267 1.54298301896022 1.28557878079815 1.01993895862889 0.7925637…
3.50549939160317 3.48172414562421 3.52188416586335 3.53698543630032 3.602560105584 3.60601124495422 3.53278761628307 3.49929592045671 3.51283819968475 3.51091576341962 3.53296989599871 3.47861685706796 3.21757854033679 3.23318030456218 3.53999556687946 3.58522927980036 3.60250592667552 3.68047629329791 3.4704253770457 0.813798217559204 1.56803709905015 1.28911397927304 1.02655595201089 0.79817661…
3.5540713053469 3.50380335844048 3.55720132038601 3.58309999322753 3.6565269365892 3.65556374697249 3.56272330755598 3.52824345557348 3.54472497699796 3.5516387665883 3.57761272963837 3.54044268915702 3.27400104640703 3.25564789352244 3.58955395502786 3.60829160351837 3.6029962208128 3.67851511674881 3.51212980936466 0.81946495764682 1.56950518911869 1.29143459252742 1.03510336744286 0.8089917110…
3.57062653948904 3.52366719401239 3.57112904979607 3.5971456369446 3.67210168411364 3.6856291961014 3.57512757518456 3.56111300295315 3.58614401024865 3.58916832531843 3.59463963132982 3.59665335908673 3.33238400894418 3.31397714798348 3.60462329187625 3.61611098803603 3.60554528113714 3.67652544637582 3.52415375886614 0.823113688270577 1.56986042074235 1.29307056964824 1.03888499339907 0.8130468…
3.61538940021965 3.57028589351359 3.60823402323521 3.63827366642159 3.71037267826216 3.73123165887711 3.62307285325065 3.60368000261924 3.6342702169796 3.64562512883054 3.64126209928178 3.65000362186256 3.38927064308108 3.37855368470496 3.64950276965961 3.65003233706135 3.6173765547754 3.68334440996482 3.57339304288218 0.826535053995381 1.57257614305075 1.29356028037123 1.04102884638096 0.8109904…
3.61346281132028 3.55904149679181 3.59602497831944 3.63048202493244 3.70943781244303 3.72148635360235 3.63289532195121 3.62331140257723 3.66420979409592 3.66527818869752 3.63051965594952 3.65837573391134 3.42019517455608 3.49956432699509 3.65590497299102 3.66134848223166 3.60954430095689 3.67256947676908 3.57195757741784 0.829005699839816 1.56671623679679 1.30027568616566 1.03725731125877 0.81515…
3.65000055812485 3.58850428166109 3.63550293750688 3.67100024497897 3.76849660879388 3.78149652572772 3.66499610822169 3.66399794655334 3.71549994890755 3.72949564173297 3.66950258816778 3.72999112366289 3.50699082119673 3.58497477045485 3.68849947813384 3.67600195337151 3.61450289063394 3.7004979721323 3.60250393443174 0.828306283703312 1.55838945023206 1.29619483152876 1.04145292154375 0.825910…
3.68101237686703 3.65949149745069 3.66757814599473 3.69207930305263 3.7860669261856 3.80859400451029 3.69266092022105 3.70465628151462 3.77019535451199 3.78929204485758 3.71097524626594 3.77769109799991 3.60960646648441 3.65749163493197 3.72010212486524 3.72054023005526 3.63461644412855 3.75410870596795 3.6455479786907 0.833726039402551 1.57831288924587 1.30038034688304 1.05744380674039 0.8397062…
3.6819903987591 3.66098114626105 3.67937321022745 3.70288503740715 3.79589463864805 3.82185836317834 3.7122937291737 3.72478714780221 3.79622375291593 3.82166401597665 3.7090192024818 3.80273468972011 3.65752953919594 3.70995828678302 3.73335969874162 3.72544843229342 3.6340192024818 3.76983168894954 3.65539152233373 0.833413072397088 1.58004810916124 1.30139465759481 1.06085924154218 0.839107251…
3.69302179646316 3.67999848244257 3.69199778424972 3.7070121091462 3.79901453097544 3.82299757817076 3.73650810793584 3.76498097570032 3.84699971396508 3.87449940732227 3.71901937463392 3.83848828240383 3.73421069914386 3.78864246011059 3.752002669124 3.7080242182924 NaN NaN 3.67199175028452 0.834317989881731 1.58032704884439 1.30231388394475 1.04999741079747 0.832747338142597 0.803211838435462 1…
3.70233981490146 3.69476673588317 3.71024630153639 3.71244855566993 3.80524466672905 3.82247574086204 3.75426307284172 3.77685822101413 3.88101299196686 3.903426759232 3.72729903711328 3.85633209539177 3.82378396612907 3.91310885173495 3.76725835023051 3.70523367760469 3.62511721732653 3.69051282580358 3.68372803178182 0.833500466298965 1.58061212752678 1.30204418560721 1.05295403627183 0.8356317…
3.72681334042124 3.72124997195591 3.73230324768282 3.74475360935604 3.82286560510329 3.85673867658974 3.78025521876308 3.80970295408103 3.92659529579091 3.94461678559033 3.74883573957069 3.8882043660018 3.8997911843647 3.97786796607736 3.79177398641578 3.7213813455248 3.64083210217056 3.75926544699622 3.70628740556648 0.834254250884974 1.58289540858465 1.30156406720395 1.04604271266504 0.82567593…
3.779 3.73049710176459 3.77898732197722 3.80298545948107 3.89499109977597 3.90299303098157 3.81698532206217 3.84898631804394 3.97198279122851 4.00797493184122 3.79999975696818 3.93298719250981 3.98047320390996 4.07496090348388 3.83098891758705 3.76200157970684 3.6210173302874 3.7645264127853 3.7474888568291 0.810161138604086 1.55703922965265 1.28903734721826 1.03051723603523 0.809668727634749 0.7…
3.7796913173659 3.77591911296038 3.79298083772519 3.80904960628539 3.89839697613303 3.9069569886991 3.82678457979755 3.86337441886577 3.98887186578719 4.01348403668318 3.79882711184849 3.94882054833711 4.04294722726379 4.16791594444146 3.84680332266649 3.74177372160383 3.64403619397905 3.76778755331604 3.76394997534279 0.819578268766083 1.57542217271651 1.29055416429853 1.03417107342165 0.8126500…
3.83457955609221 3.81367879773513 3.8356412581005 3.86104216940894 3.93419527481981 3.94568590211651 3.85080582717453 3.89819693782341 4.02369547659258 4.05762122882513 3.86449696889603 3.97528997981888 4.08660744801864 4.21011140375487 3.87475826069687 3.76432147275741 3.64894784805707 3.79082210248643 3.80416002791782 0.823410644005724 1.57146708089348 1.28704658983895 1.02968069533038 0.804110…
3.84118560880135 3.81809971625694 3.85209862120844 3.87809767350735 3.95008608007321 3.95359462612914 3.8850491833475 3.92053028625334 4.04401544116603 4.07897592235818 3.8682106910718 3.98909787778231 4.09402907734975 4.22051633193957 3.90551577604224 3.77600629903139 3.66250962435826 3.79440288907905 3.82353435500635 0.821470335499965 1.56051055675627 1.2848983072637 1.0170418794878 0.791168338…
3.8780825635171 3.86159235662495 3.89809055493671 3.91610866592405 3.98806702006366 3.99004927317816 3.92466660226256 3.94621875061351 4.06512857859963 4.08806519955443 3.91004128175855 4.03457062344014 4.11523575047434 4.23172704967202 3.92977706987485 3.79203913128763 3.6527549725882 3.75709596000143 3.85272273691283 0.817560092377948 1.5604474461185 1.27720955696003 1.01727227464923 0.79120553…
3.88396650858477 3.87188637648613 3.91034426756637 3.93081312107965 3.99933953443069 3.99936101327399 3.94280389945899 3.96876846585934 4.08032408351268 4.09688787264779 3.91298325429238 4.0419237522702 4.13435676943973 4.2479078986081 3.9606591294584 3.8777711419959 3.68020617288589 3.76347059432565 3.87625256891857 0.816854018969828 1.5590506760916 1.27573913487702 1.00994297370023 0.7833075177…
3.94400328090966 3.91593483498135 3.95496048701507 3.98343815776632 4.04445592814071 4.03996455982874 3.96300157969725 4.01145710347251 4.09798974673942 4.12149124679681 3.96800376697035 4.08245864334982 4.14299067904087 4.24850660575002 3.9959808510834 3.89800473909174 3.68798534920017 3.76500182272759 3.92046739655302 0.802241702427569 1.56918448009503 1.26729271827138 0.98324164424275 0.755085…
3.99936794928993 3.94242520734983 3.97809570216688 3.99809287826503 4.0610710515665 4.06305025456077 3.97661626500936 4.02579117358695 4.10510913349262 4.11862170846269 4.01841852985334 4.09988746693299 4.14456393555639 4.24695892083492 4.03081120607641 3.93735743370543 3.70872466379859 3.78015765467047 3.94796500715224 0.817433263218526 1.56173033076149 1.27150582357879 0.993647448204393 0.76570…
4.03366171421116 3.98260037132292 4.03394704483234 4.05345327833053 4.11496428791652 4.11449160995317 4.02556892289542 4.05371967696189 4.11244495207001 4.12988931590311 4.05859652586864 4.13466509434867 4.15044250256603 4.24156280029861 4.05873121332472 3.96574997527934 3.73323639326924 3.79534713882619 3.99156827319846 0.822235088325076 1.56284454806727 1.27133958695217 0.995592324715479 0.7671…
4.04945524980279 3.98349676215339 4.02551245936468 4.04999938919526 4.10852815657597 4.11001541160608 4.03893042298488 4.07046379405025 4.11946445717211 4.12300596952271 4.06946214260699 4.12699184599198 4.1529871899902 4.24248955687244 4.07497187029557 4.02803415154426 3.73690264392556 3.89390279945096 3.98999420015143 0.830869677057039 1.57243340924016 1.29010966001833 0.99884871533319 0.770136…
4.07910488984629 4.02359039577223 4.07060043974692 4.09061327024224 4.159130571671 4.16619135532194 4.06272369146162 4.0930948458716 4.13111212646628 4.14108871135941 4.10556974635191 4.14353738937815 4.15449777495032 4.23799330401687 4.10563668534911 4.04147849195063 3.75164951036345 NaN 4.03060545131723 0.833799670716832 1.57601990428679 1.28566664802857 1.00543202568451 0.779932312868057 0.753…
4.0928630944013 4.03686242217452 4.08534713574946 4.10683329124986 4.1783012764743 4.18977127837909 4.08776752735763 4.10537838082635 4.14388049497858 4.15288203437592 4.11539953242509 4.14943741237433 4.15499202067408 4.23701019095004 4.12283175185252 4.07971502313369 NaN NaN 4.04485655700083 0.832196914052903 1.57667838835229 1.28713813093826 1.011502528084 0.786352828852646 0.755784739902954 1…
4.10801026608779 4.07699236372892 4.09301900757585 4.11652008849609 4.19102207423265 4.20701929260877 4.13849108924742 4.12549893122813 4.15401058338092 4.1660093115539 4.1370082158308 4.14351144378866 4.15300119250373 4.23299942727967 4.12901350884851 4.10403296806731 NaN 3.91103350852743 4.06301074202749 0.823193340657186 1.58995971363983 1.30144864352131 1.02445192404584 0.797973547312785 0.76…
4.13958386721336 4.09065074827315 4.1480603743641 4.17961026927033 4.2631366713273 4.27319171214392 4.14206872671306 4.10814677551098 4.18910172928428 4.20117938703279 4.16358386721336 4.17451417076439 4.15702446258516 4.2305 4.16757066618487 4.18522171168888 3.92326402056974 4.0078901998224 4.10058532181721 0.825107610995611 1.56318606613732 1.29109006288324 1.02037122910529 0.799009686364943 0.…
4.15038157055127 4.09292578063028 4.15301649319327 4.19433626554885 4.28179096054642 4.29625385086156 4.14893303486164 4.11990104084037 4.20087640360861 4.22030685499892 4.17438157055127 4.17746294159421 4.15898350680673 4.2305 4.17640422305249 4.20728519486298 3.96254694997575 4.00793994674757 4.09999175340336 0.827274357493069 1.56387785830471 1.29075666213152 1.02290800058612 0.802926640654194…
4.17597721644164 4.1340047716964 4.21590456607197 4.23345283358981 4.33042462287277 4.34190050220585 4.16202081717153 4.13706680374962 4.21898146376822 4.24448107049085 4.20296263916752 4.18298065102948 4.15750755082197 4.2319928424554 4.19798914568264 4.22149074497611 4.00205238375196 4.07213866756456 4.1499856849108 0.829026745074831 1.57380501028122 1.28829348412458 1.02795771450502 0.81176493…
4.18566519118274 4.15364375746312 4.20021818741175 4.24184129524864 4.34830313819684 4.35292192769298 4.16708683494006 4.15114885989725 4.23562703413094 4.26012177371271 4.20816256097362 4.18403175853273 4.15900526041823 4.23048139251284 4.21318022638329 4.23980690650679 4.0450661591084 4.09469829567347 4.15657478395607 0.829852465378283 1.5871937232321 1.30321543045442 1.02862524248351 0.8172236…
4.18789129382499 4.17181178714976 4.22427745888396 4.27621052047182 4.3802179599689 4.39367333151721 4.17395995035657 4.16293134346841 4.25133981848785 4.27485240381248 4.22583867165309 4.18795995462196 4.15998741467536 4.22900858206645 4.21687985106972 4.26975685851218 4.12608869373709 4.18504806854359 4.16786899666069 0.836614037356406 1.59067486795234 1.30235643695299 1.04457091795626 0.831770…
4.1970198874342 4.17501780765494 4.23248773182372 4.27449371174952 4.37950277952186 4.38200826030531 4.2080099437171 4.18701988743421 4.27496774161462 4.28598313676757 4.2329965451336 4.18350671396555 4.16398907756324 4.23448634695405 4.23401864446957 4.28949880594803 4.18348778073639 4.25842683138945 4.18448052849834 0.830265618200163 1.58004650617676 1.30597971597798 1.04490802050282 0.83151960…
4.21360550794223 4.20346789250082 4.2409908311782 4.30655046176567 4.40248165404496 4.41960550794223 4.21655046176566 4.20334403860354 4.26245413095667 4.27738532323597 4.24872936183951 4.17344036941253 4.15608256926485 4.23915137698556 4.2493302770594 4.32455046176567 4.24818349279618 4.31143120059073 4.17989450036921 0.834733623596243 1.58690509077396 1.30705779715556 1.07027642199852 0.8520946…
4.25663783989495 4.23672014900974 4.31140737437356 4.34567076354087 4.43671191809826 4.46263783989495 4.25567076354087 4.22779422721304 4.29472837992121 4.30476953447861 4.30056376169165 4.20473661083269 4.16195061453113 4.24990945997374 4.27280245812452 4.36367076354087 4.33229214161286 4.41314398520625 4.24346499075391 0.831437738171682 1.57447461488489 1.29410897726797 1.07002214003698 0.85029…
4.26314579724541 4.24426586556515 4.3100728986227 4.34743310358194 NaN NaN 4.2830728986227 NaN NaN NaN 4.30507718677698 4.2021843906339 4.16519296694245 4.25303859338849 4.29119725509673 4.37622727217666 4.39932161157075 4.49242023911911 4.24526586556515 0.831035600038763 1.57747232444611 1.29837492217121 1.06945728138287 NaN NaN 1.30865470788463 NaN NaN NaN 0.827913601807324 0.470935866291958 0.…
NaN NaN NaN NaN NaN NaN NaN NaN NaN NaN 4.32365322391808 4.245 4.20958673588857 4.26194667559852 NaN 4.42925329090701 4.47493317702582 4.59073321052029 NaN NaN NaN NaN NaN NaN NaN NaN NaN NaN NaN 0.851362768378198 0.46315024317588 0.159483261428852 0.0526556124599417 NaN 0.467589252050402 0.157833031650759 0.122551207164791 NaN NaN NaN NaN NaN NaN NaN NaN NaN NaN NaN 1.28516014067676 1.2326667224…
4.3297589325331 NaN NaN 4.42715340656985 NaN NaN 4.3436785767108 NaN NaN NaN 4.37164205133702 4.245 4.17922645731739 4.25802922029902 4.34891233910295 4.44786120357966 4.54348864476718 4.6445982208885 NaN 0.812262762059899 NaN NaN 1.05629098146937 NaN NaN 1.28107979583086 NaN NaN NaN 0.806752746155071 0.473453150613582 0.132540962606499 0.0471907623171306 0.821174669331749 0.444760281292529 0.114…
4.356 NaN NaN 4.45998677755284 4.54698942204227 4.55496958837154 4.37001322244716 4.32303041162846 4.36501586693659 NaN 4.40398413306341 4.26001586693659 4.18000264448943 4.26398809979756 4.37501983367073 4.48101586693659 4.60005685652277 4.70406743448049 NaN 0.776316696120808 NaN NaN 1.02249847558863 0.802608872262041 0.772941516751473 1.25837954660685 1.02346200041947 0.792530255056446 NaN 0.77…
4.35637882757427 4.35740688887607 4.41730867431978 4.45011224520719 4.539 4.53214030650899 4.38036479692337 4.34642091952697 4.37747704213056 4.39637882757427 4.39237882757427 4.27233673562157 4.18208418390539 4.255 4.39023852106528 4.49353316473416 4.64307015325449 4.75522449041438 4.35730867431978 0.796547206817806 1.56100830337391 1.27683450245323 1.02891599494202 0.80928923463667 0.7815528696…
4.38278348183547 4.38576744345291 4.43882357779186 4.45793584646977 4.539 4.54191980808721 4.40579150102675 4.37575942426163 4.41072734749651 4.42278348183547 4.41878348183547 4.2958075394093 4.18795188485233 4.255 4.40686367374826 4.5306952707314 4.6479599040436 4.77087169293954 4.37882357779186 0.801231588073774 1.55601097806744 1.27436028855394 1.03003085812194 0.807841868403093 0.775479799177…
4.39816268385411 4.40913397493868 4.44005263301162 4.46403827855391 4.542 4.54498564554228 4.43116268385411 4.40811005084249 4.44413397493868 4.45215311421563 4.42712919011944 4.30104306337315 4.19100478481924 4.25897129108457 4.43021053204649 4.54809091156553 4.65803349373467 4.77796650626533 4.40308134192705 0.801286028600032 1.54839732077343 1.27440856455423 1.02308526166791 0.799817031778822 …
4.43247892837414 4.4374537216176 4.4515293418872 4.4724159114828 4.5421134304044 4.54216384391747 4.46557975540027 4.43163016891334 4.47246632499587 4.48444111823934 4.454567152022 4.31057975540027 4.19208822364787 4.2530378101348 4.47439070472627 4.5674159114828 4.6653024810784 4.7714537216176 4.420567152022 0.800364970527869 1.54985786534515 1.27403387559527 1.01147717227224 0.786440709137609 0…
4.46972353329823 4.47273808417727 4.49269443154014 4.50475991049583 4.55093452104432 4.55490541928623 4.51066532978206 4.48063622802398 4.50873080873775 4.51874535961679 4.49867260522158 4.35566532978206 4.19894907192336 4.25597817368144 4.50477446137487 4.59975991049583 4.68882538945151 4.80673808417727 4.46467260522158 0.792974856813984 1.54502586791684 1.2681139436547 0.99414862977072 0.764721…
4.50199671192803 NaN 4.54799434862629 4.55999434862629 4.60099486238754 4.59799558165328 4.54699630091903 4.50699732844152 4.53799702018477 4.55399640367128 4.52799702018477 4.39599588991003 4.21999784220277 4.259999588991 4.53999640367128 4.62599732844152 4.69799907522976 4.80999969174325 4.50099630091903 0.783720945320693 NaN 1.25617122275177 0.993420061651349 0.762410220917336 0.74412084154092…
4.53830470223567 4.54420775152432 4.56037395274378 4.57334625254054 4.61030470223567 4.61227700203243 4.5715817042681 4.54859555436973 4.58542935315027 4.59154015396324 4.56430470223567 4.44762325457297 4.23036010264216 4.27149860365838 4.56934625254054 4.6483185523373 4.70409695071135 4.81302770020324 4.52042935315027 0.794184568267243 1.54550709034551 1.26392068910564 0.995130692505081 0.763885…
4.55979438669938 4.55885980911322 4.58674765640379 4.59776634852203 4.63179438669939 4.63181307881762 4.61260746551701 4.59059811945789 4.61571027216732 4.62963550369436 4.58579438669939 4.49157942733965 4.25575700246291 4.30666354187172 4.59376634852203 4.67078504064027 4.71093457758617 4.81498130788176 4.55071027216732 0.801559437253653 1.548828223399 1.27454831487679 0.995179532697044 0.764296…
4.58610881226286 4.56913158692253 4.60511893433382 4.60812905640479 4.64810881226286 4.64611387329834 4.63708097656771 4.62010122070964 4.66207591553223 4.66410881226286 4.60912146485156 4.54213158692253 4.28512146485156 4.3070986901919 4.63108097656771 4.68304807983708 4.71500759155322 4.818 4.56710375122738 0.807410855921109 1.54779548231365 1.28023964127259 0.994458472779509 0.764058396863976 …
4.62918512745228 4.62116044379198 4.65206170915076 4.65908639281107 4.69123449477289 4.69130854575381 4.66923449477289 4.66029620392365 4.69274050980914 4.70760474967746 4.65714810196183 4.59464177516792 4.33360474967746 4.34661709150761 4.66332088758396 4.70214810196183 4.71804936732061 4.818 4.60814810196183 0.811738009719292 1.55787492737933 1.28408220905912 1.00177628498065 0.771360601503624 …
4.64389062054262 4.63390520447027 4.65696354018087 4.66594895625322 4.70986145268732 4.71581770090437 4.68786145268732 4.6838249928682 4.75156248217049 4.75564269377257 4.6689124964341 4.64562081788109 4.38164269377256 4.39563540180874 4.68881040894054 4.7139124964341 4.7219708321447 4.818 4.6199124964341 0.81555163426072 1.56064936374237 1.28743506148372 1.00465856162635 0.775380102948317 0.7615…
4.68799242092285 4.64199862198597 4.69399362668512 4.71999069840531 4.77398897588778 4.77299018165005 4.72599345443337 4.72499293767811 4.78999345443337 4.79599310992986 4.70299414344038 4.70498983714654 4.4379903539018 4.46398828688076 4.73699173191583 4.72599793297896 4.72799896648948 4.818 4.65099466019564 0.814050263545183 1.54197322110779 1.28594026182267 1.01450830676526 0.787087988099519 0…
4.70341327134212 4.70414586047369 4.70334034110528 4.7263281860658 4.79263206205266 4.80254697677634 4.74630387598686 4.75444973646055 4.82664421709213 4.83955913181581 4.72829172094738 4.75530387598686 4.50682654268425 4.54392378300004 4.74546189150002 4.74321879071054 4.7280486201579 4.815 4.67431603102633 0.819713603724081 1.56977331472829 1.2910969742675 1.02074888931343 0.795778593504749 0.7…
4.73674160542636 4.71590880191519 4.73078720446877 4.75279480430917 4.84360480829914 4.84665800718195 4.77081000398997 4.79071880590516 4.87859720845874 4.88465040734155 4.75181760383037 4.77981000398997 4.57348321085272 4.61842241212951 4.78271120606476 4.76086320287278 4.7319696006384 4.815 4.69980240414957 0.824036484703831 1.56923417991222 1.29649812487939 1.03598189848017 0.818245811658006 0…
4.75712062753545 4.74409982968451 4.74506239355282 4.77705407441244 4.87409982968451 4.88911646796526 4.7971039892547 4.81811230839507 4.90817886151808 4.92221213807958 4.77511646796526 4.83115390409695 4.65034940389578 4.73727037206221 4.80312062753545 4.78106655312301 4.73600415957019 4.79602079785094 4.72110814882488 0.827861022860998 1.57158690488651 1.29895390999598 1.04553173752053 0.830753…
4.78623165098011 4.7682804196075 4.7602804196075 4.7902804196075 4.89829261176435 4.91737795686228 4.8222804196075 4.84540234117598 4.95149987843076 4.97345110980337 4.80326822745065 4.8685364549013 4.73506071764576 4.80286564313619 4.83221945882326 4.79717069019587 4.73731699607804 4.80130480392119 4.74726822745065 0.830493538156871 1.57321305533337 1.29991231164703 1.05319059501953 0.8412608388…
4.80485910196107 4.79082943921603 4.78282943921603 4.81282943921603 4.92182202352977 4.94777011372595 4.84482943921603 4.87775528235343 4.99169595686336 5.0097256196084 4.82483685490229 4.91167370980458 4.82035483529542 4.87247348627557 4.84986651764733 4.81089618039237 4.76280719215725 NaN 4.76883685490229 0.829973930313718 1.57104638866663 1.30170642929415 1.05806314403929 0.846152995725565 0.8…
4.82801702936275 4.7950286402919 4.80701702936275 4.83801548123886 4.95001238499109 4.97402089967247 4.86801935154858 4.90901625530081 5.02301780342469 5.04602476998218 4.84302089967247 4.94503173653967 4.89706347307934 4.97608437275181 4.88301161092915 4.82203560684939 NaN NaN 4.79202089967247 0.826560665693271 1.55601622345802 1.29970982196575 1.06497702760214 0.854405487218871 0.80886494625581…
4.8503294116262 4.8325612198076 4.8294148146404 4.858366012918 4.966305010765 5.001183006459 4.8932928103344 4.9303538124874 5.046366012918 5.0783294116262 4.8702928103344 4.9864636163628 4.980037036601 5.0860858383234 4.8982806099038 4.8684514159322 NaN 4.9266705883738 4.8192684094732 0.827397917220614 1.5641252766568 1.2994108235585 1.06107167758864 0.848469098085846 0.815234383448832 1.2891590…
4.87674150484409 4.87755960084548 4.86267448758144 4.8877127831601 4.99076065263341 5.01585639158005 4.91677022652808 4.95872235705476 5.0757127831601 5.10474150484409 4.89377022652808 5.02363619200279 5.06318621895361 5.17314792337495 4.92077980042274 4.90464576589745 NaN 4.90025849515591 4.8407893743174 0.825627328749341 1.57016092906993 1.29386428398274 1.05559361381012 0.839577026702491 0.813…
4.90105710829566 4.89608193798943 4.88908442095881 4.90709931877507 5.02003724454065 5.04105214235691 4.94205214235691 4.97805959126504 5.09907945502006 5.13206455720379 4.9190744890813 5.04406455720379 5.14011918253008 5.26114152925447 4.94705462532629 4.91003972751003 4.77801986375501 4.89802234672439 4.87306207423442 0.82272063920545 1.56805301648946 1.28737723117082 1.05152516393964 0.8415823…
4.92444306315896 4.92926583789538 4.92332913263237 4.94724052000058 5.03540508631676 5.06222786105318 4.96330381473757 5.00226583789538 5.13118988421098 5.1580126589474 4.94939242736936 5.07041774526416 5.18846838105376 5.31848104000116 4.96946838105376 4.92620254315838 4.786 4.9070126589474 4.89839242736936 0.818814042336491 1.56116062896825 1.27820215031572 1.03738746025229 0.818333411662902 0.…
4.95874649761987 4.94984789857192 4.94881168394619 4.96586238442221 5.06676822639531 5.07986962734736 4.98682616979648 5.02284789857192 5.1458913561228 5.15899275707485 4.97977546932045 5.10276098347016 5.22473201176957 5.35572476884442 5.00573201176957 4.94188411319765 4.786 4.90799275707485 4.92877546932045 0.807513510926942 1.5557896912298 1.27604593443532 1.02635155533715 0.810080985429735 0.…
5.00700020657579 4.95800071693952 4.9820004253031 5.00200038884855 5.09200026733338 5.09900023087883 5.03300017012124 5.05400024303035 5.15800019442428 5.17600015796972 5.02200032809097 NaN 5.24100023087883 5.37000020657579 5.05100014581821 4.97400017012124 4.7980000729091 4.91800008506062 4.95700037669704 0.800359969135146 1.54093999732667 1.27044991396726 1.00933984373149 0.789629803266935 0.75…
5.02445243077748 5.01729346861242 5.01744020291863 5.03437906362437 5.11425678503587 5.11824455717702 5.04746465863633 5.07434238004782 5.17408559501196 5.18914673430621 5.04940351934208 NaN 5.26044020291863 5.38725678503587 5.06345243077748 4.98866030437794 4.80424455717702 4.92525678503587 4.98845243077748 0.797780504015912 1.54074690128947 1.26334028630299 0.996394038152279 0.773322490276444 0…
5.06070199235483 5.04080669774368 5.05271004661551 5.06475031791892 5.13483086052572 5.1378389147864 5.08469393809415 5.10177448070096 5.18094362017524 5.20090334887184 5.08173420939756 NaN 5.29571004661551 5.40783086052572 5.09970199235483 5.04156506992327 4.8238389147864 4.94583086052572 5.02470199235484 0.794616015261997 1.5429022806265 1.26095957185345 0.989506621452581 0.763907401445136 0.73…
5.08413396868288 5.07811303607618 5.078209326067 5.10210047651216 5.15306698434144 5.15607535738412 5.1191465282469 5.1351046630335 5.1910418652134 5.20701674608536 5.10513396868288 5.21410884955484 5.29901255956402 5.406 5.12313396868288 NaN 4.8140837304268 4.93608791694814 5.05313815520422 0.79202243396838 1.54470929986338 1.26095653675929 0.982056877467003 0.751885202858467 0.730498450987104 1…
5.11651434557583 5.10524363737802 5.12831131442747 5.12637899147692 5.16937899147692 5.17429777901758 5.15460909344506 5.1604060622967 5.20121656655824 5.21117596032857 5.13747373934615 5.24031131442747 5.30210828327912 5.40601353540989 5.15556848721539 NaN 4.83425717278791 4.95723010196813 5.08646020393626 0.79508476407255 1.54933437994112 1.26496891143966 0.988398565442417 0.75783560385556 0.73…
5.15371836556923 5.122866594217 5.15082953705506 5.15379247989311 5.19679247989311 5.19583694848745 5.1986664855425 5.18977765702834 5.21688141708178 5.22390365137895 5.17174059986639 5.26282953705506 5.30994070854089 5.40699258856761 5.19668871983967 NaN 4.85285918278461 4.97387400564939 5.11974801129878 0.802662635513311 1.55182117496173 1.27067679134917 0.984678163443077 0.754624309498235 0.73…
5.17499251196635 5.16198609365179 5.18098930280907 5.18199001595513 5.21999179882029 5.21899179882029 5.22399108567422 5.21199215539332 5.23199465140454 5.24399286853938 5.19599144224726 5.27799465140454 5.31299893028091 5.407 5.21799251196635 NaN NaN 4.99399286853938 5.15098894623604 0.805538994464053 1.55124021394382 1.2791969762607 0.980861351411787 0.750531451252236 0.736168060242711 1.276199…
5.20632786476327 5.21421857650885 5.21237643732079 5.20761930010839 5.24971644522344 5.24858287069025 5.24721857650884 5.23027929220575 5.25143715301769 5.26535215104203 5.23135215104203 5.28717000395132 5.317 5.408 5.24527929220575 5.2611214313938 NaN 5.08337643732079 5.18234000790265 0.815194164847367 1.5690917788452 1.28344772253776 0.985054529141548 0.755023150770508 0.741936442309602 1.28762…
5.23273662543028 5.23182441695352 5.24269760697551 5.25750251470164 5.30742447779209 5.29553177854272 5.26482441695352 5.25277564388505 5.28664883390704 5.29371711620289 5.25971711620289 5.30086343540829 5.317 5.408 5.26777564388505 5.27090245386307 NaN 5.11369760697551 5.20972687081659 0.81714058831875 1.57004053802472 1.28729166436819 0.987030295680339 0.757693369904617 0.740038923950565 1.2907…
5.25203943461396 5.25653930372044 5.27554304218587 5.28055109069195 5.33757236599823 5.34606332779058 5.27105945843163 5.25852673138782 5.31453140210826 5.32754687009864 5.28404483324893 5.3130217254334 5.32300414714637 5.4135 5.28453356985148 5.31105501749747 NaN 5.14908259824792 5.23304147146367 0.82030693024612 1.55834575951015 1.28746071582754 1.00144055785817 0.776274488266853 0.762538246789…
5.27840328121572 5.28240069148906 5.31124825078046 5.31296604462703 5.37841105039567 5.39082675587558 5.3053055136933 5.27498478268526 5.33605179453303 5.36088381546452 5.31386827710461 5.32744811986436 5.3259894377695 5.4135122209403 5.30986216663446 5.35815877680707 NaN NaN 5.26285160440397 0.818914092178047 1.55933641105379 1.29022933692693 1.00848447769518 0.784834956705152 0.75381743762454 1…
5.31285196151177 5.31586541955616 5.3288317744452 5.35775102617889 5.40981158737862 5.42072411009012 5.33695962586685 5.30987887760054 5.37773083911232 5.39377794226766 5.34085869053397 5.33791925173369 5.32297981293342 5.40998654195562 5.34186541955616 5.37577121324547 NaN NaN 5.28984523248958 0.819958829823161 1.57987601843793 1.29083576071602 1.00396953233356 0.775570971671286 0.76305701635228…
5.34699907568508 5.34299926598521 5.35999915724228 5.39099910287081 5.46099861352762 5.46299885819922 5.36499923879948 5.33499932035668 5.40399929317094 5.42099926598521 5.37499907568508 5.35399956502827 5.323 5.41 5.37499910287081 5.40999907568508 NaN NaN 5.31799923879948 0.822259937744672 1.58100997009569 1.29550987304263 1.01535969171379 0.790209603088299 0.765109945900392 1.30346984341018 1.0…
5.34999299639539 5.35856182894537 5.38605338961339 5.42033745620217 5.49357829691076 5.5079713998508 5.36350058573075 5.3424231674161 5.42196252122076 5.45087021710077 5.38652605015936 5.36589711725674 5.33250873219735 5.3992049154899 5.37796480694474 5.45728022730425 5.31259034405238 5.36416949095976 5.33790971733811 0.822903828995301 1.56490922850899 1.29327589900563 1.03004523752633 0.80722509…
5.37530382389169 5.39372682165381 5.41675932804594 5.44927506656089 5.54063091151932 5.55066679858521 5.38731282815744 5.36135206879877 5.44134723617857 5.46836551019884 5.40981956240665 5.37443432624108 5.34192677392177 5.42728391373119 5.40181494107855 5.4932179744835 5.3789853045313 5.44586169352656 5.35784409389524 0.820260524647153 1.56508836958666 1.29582046771896 1.03680121285341 0.8187381…
5.40054561102573 5.41312381496362 5.43906993974781 5.48607917177277 5.57458486594312 5.59310959333174 5.40858102219162 5.38807206095683 5.46805771144859 5.49755687149007 5.43855276446712 5.3910182358852 5.34452949634954 5.4275038437515 5.42703845758433 5.52709330063502 5.46723596327764 5.56023905984025 5.38706945583037 0.819850032131479 1.56531526663123 1.29443462341008 1.04071489811341 0.8227553…
5.42041964278355 5.44349893215898 5.46984658550269 5.50854535251592 5.60495961747773 5.63041556567934 5.44474300845361 5.41392265204673 5.48602665623222 5.51845423965598 5.45990094649985 5.39806468950424 5.35245594820162 5.42163559179474 5.44543833906725 5.55705674886403 5.55521037231165 5.63125683590312 5.41198819582379 0.816614392164296 1.55987940777391 1.29198223728554 1.04250171867832 0.82507…
5.44988103284564 5.48591888603112 5.49383777206224 5.53685399485602 5.63880532647469 5.66181073407261 5.47787021764979 5.45987021764979 5.52387021764979 5.53687562524772 5.48089725563942 5.41288644044357 5.34800540759792 5.40700540759793 5.47386481005187 5.58976206569129 5.60354576177428 5.69139975663029 5.44782154926847 0.817719034744697 1.57587459240207 1.29295940922039 1.04625395160265 0.83062…
5.47800362461637 5.50100324575355 5.52050573897265 5.57250400347918 5.66750609049363 5.69750461799691 5.49600540306436 5.46700562960534 5.53300582749689 5.5505050958055 5.51450464533874 5.42250692893715 5.35350145426884 5.42749770598005 5.50550315461413 5.62400466356662 5.7150089209286 5.8330094456145 5.47500363373031 0.809818740694745 1.5536354485425 1.28579503397801 1.03813998424478 0.823501079…
5.5059803825663 5.53050530116576 5.56031511715105 5.59897995327572 5.70440040044155 5.72792836149477 5.52485403498697 5.50089470740491 5.56290258431415 5.57737064738661 5.54642223916755 5.45321981049841 5.3589169380018 5.42063289919713 5.5299869341841 5.65688550520423 5.78097959882453 5.90535672298955 5.50347426023908 0.80219855011427 1.5520374158016 1.28235987849066 1.03568609589546 0.8267898671…
5.53177237639302 5.56222679919778 5.58528857900012 5.63121869789423 5.7391932525903 5.75377130059203 5.55871483420233 5.53222521829245 5.58578548278175 5.59781738289161 5.57177617449262 5.46241226978938 5.359 5.42546201900397 5.55379079619439 5.69071806160529 5.83202918646787 5.95307298598088 5.53324306739718 0.794375843242426 1.54674596245328 1.27800691523459 1.02634539563591 0.818863283370471 0…
5.56656170357001 5.6015453948576 5.62206487447162 5.66256168011343 5.76256171529831 5.77654851884602 5.58557119281823 5.56106963082402 5.60055852094012 5.61401993381843 5.60706330074911 5.48852850292954 5.37200902331552 5.412 5.58956696104 5.72856120245243 5.86351159927319 5.98450944233505 5.56906597053313 0.784534190338874 1.53638198239992 1.27268170573384 1.01864969478937 0.809020399019544 0.78…
5.59697021684463 5.62052470271628 5.65344557376838 5.69486286900099 5.79185755000177 5.80034697164337 5.62081358284849 5.59389628761588 5.62230325970629 5.6326322759561 5.6369992476902 5.50065933822576 5.37163989486867 5.43419938488331 5.62386551359059 5.75647018702461 5.86951235135814 5.99334429723376 5.59749305710112 0.779967264574545 1.53694400678877 1.26563790146122 1.00923102363604 0.7983547…
5.64164643331189 5.66480440991721 5.69067652409385 5.73270601664988 5.8202783601945 5.81687214429021 5.65876679643975 5.62922504287297 5.63887261337251 5.66176911173768 5.67664643331188 5.53225400611955 5.37497367056578 5.43647655397607 5.64583384224609 5.79222128152522 5.87942323665454 5.99647677346043 5.63773670565779 0.780918591427873 1.55054519584489 1.26207844097396 0.997284230940406 0.78301…
5.68897589755945 5.69946925190489 5.73449443537351 5.77498571586449 5.84249984679098 5.83900422420709 5.71299380498218 5.65694020059981 5.68394618053983 5.69496053239587 5.72299138353472 5.57399487723262 5.39149027596107 5.43950173211322 5.71496469180831 5.83248823450394 5.90498602813428 6.00899279460052 5.67899182246795 0.774507090247905 1.52919121158741 1.26303388670982 1.00195278660173 0.78192…
5.71711789104986 5.7124760350256 5.76462009441265 5.7951897834974 5.86301377163636 5.86950027449197 5.73842149622625 5.67272675330581 5.69972675330581 5.71367551955065 5.75513965142364 5.62825787735254 5.40066912480502 5.4436065985061 5.74110191481287 5.85557216693951 5.9139925627222 6.01255123375516 5.70704131614693 0.779570344603189 1.53693072075818 1.266821155696 1.00219464007934 0.78056720115…
5.75618214827139 5.75265380550994 5.80616264659172 5.83567015256086 5.89424440629494 5.89380247375502 5.76559610642826 5.72159610642826 5.73570326186566 5.74573623276948 5.79765421967657 5.68107160822782 5.44612857055269 5.46631391689793 5.77968682220197 5.87781932758534 5.91548818847868 6.00902884954084 5.74467029096185 0.793357872131506 1.53840328652297 1.27878646900772 1.00630231269574 0.78077…
5.78409922222465 5.78707281292177 5.83408000622982 5.86558929274675 5.92408480176851 5.92358260703947 5.82656643177496 5.7480024364837 5.77000243648369 5.78800196272298 5.8171041192835 5.76162914601857 5.51600426384647 5.64300426384647 5.81309442668595 5.89453390717138 5.91751462349645 6.00899510294115 5.77308267471957 0.793844208571235 1.55169873738269 1.28111835168494 1.00787495601073 0.7824431…
5.81793901055724 5.81498239251225 5.86340791960513 5.89248015477889 5.95446885198368 5.95643197897498 5.86480104915603 5.78331379438142 5.80531379438142 5.8164472232517 5.85338333759933 5.81829099588649 5.57779914016749 5.70479914016749 5.84601348346435 5.90653332868546 5.92396713688628 6.00655567295791 5.80685875559353 0.796966066162159 1.55656063208285 1.28538237386191 1.00964926773341 0.784977…
5.84577482360019 5.83782116715178 5.89622787746107 5.92225267065439 5.99119863625766 5.99419177789746 5.89823439097518 5.82960135835165 5.85953202936933 5.86260135835165 5.87433307610961 5.8740478394378 5.63253202936933 5.75953202936933 5.8841904577737 5.92237279119839 5.92796834844648 6.00848507810453 5.841217288627 0.788327129013987 1.5360169753059 1.27807150952938 1.00914585245301 0.7857664364…
5.88299985269359 5.87799987658124 5.91300069173935 5.94400137850247 6.01900235091943 6.02850218768867 5.92599897980775 5.86000675416718 5.9060069870695 5.91301211092047 5.91399969543474 5.92250406782725 5.68301490574826 5.69401793347838 5.91550006270395 5.93700051158854 5.93199983676924 6.00800004080769 5.8655007146313 0.806250021488634 1.56325012360732 1.28702590550223 1.01767567670047 0.7962264…
5.90357865825691 5.89858813331416 5.93253459384715 5.96344172749899 6.04794741612905 6.06145357581518 5.9412094293287 5.88850534987388 5.93548829297298 5.96411304115316 5.93258102702123 5.97727684712004 5.74590835834235 5.76968661863064 5.93811182545192 5.9615933463935 5.9335 6.00797536125545 5.8890090084958 0.809183559025633 1.56499774449146 1.29369003981375 1.02553645900778 0.809041724327461 0.…
5.93721706400227 5.92874714912142 5.96324248337441 5.98332967914909 6.08072038690646 6.09471572115945 5.9915824629632 5.93861926229644 5.99951265573944 6.01064972131272 5.96919507811003 6.02014423936575 5.83234513114987 5.8642842131173 5.97469078626015 5.985292353173 5.9335 6.00750724085694 5.91974248337441 0.812824380582964 1.56826372262326 1.29746817912736 1.0296365959313 0.818025253036437 0.78…
5.93802402343291 5.94501428420335 5.98501298563941 5.99001493348532 6.10401493348532 6.12701688133123 5.97602337415094 5.97702532199685 6.05403181481656 6.06403895691823 5.98001947845912 6.07701882917715 5.91405778609538 5.9731012879874 5.98002142630503 5.97400649281971 5.94300779138365 6.02500259712788 5.93801947845912 0.824419883129245 1.56444890920629 1.30451909100524 1.04670957796672 0.847818…
5.97425846220986 5.9665590856383 6.00459916876209 6.0125390440764 6.1265390440764 6.15247891939072 6.01127850377176 6.01521837908607 6.10201796346712 6.12279750628627 6.00939875314313 6.10541879470503 6.0012163009913 6.1258735163443 6.01233862845745 5.98379958438105 5.95475950125725 6.02891983375242 5.96739875314313 0.824243607481141 1.56280366982398 1.30314805818665 1.04607302701523 0.8456248930…
5.99782410108896 5.99677056663778 6.03774762330156 6.04872467996533 6.16867879329289 6.18574762330156 6.04276291885904 6.06264055439919 6.156587019948 6.17659466772674 6.02587763554015 6.1546252588417 6.09826581324089 6.22327346101963 6.03880115775274 5.99293116999133 5.96194646554881 6.03594646554881 6.00670173662911 0.799004483013377 1.52038663663002 1.28867135165847 1.03130372246987 0.83285804…
6.03501348507977 6.03701095662732 6.05402528452457 6.06201938480217 6.16901095662732 6.20201095662732 6.05902781297703 6.0870412980568 6.20403961242183 6.23103961242183 6.07201432789726 6.18803371269943 6.18207163948629 6.30706405412892 6.06601685634972 6.00000842817486 5.96200252845246 6.036 6.02401938480217 0.817508643063848 1.5664069490007 1.29847803623526 1.04372064896946 0.834975617349074 0.…
6.05073036127181 6.04978091853334 6.08349442738464 6.08461239432822 6.18178091853334 6.21478091853334 6.0914438701231 6.1351742313949 6.25020793623593 6.27720793623593 6.08871350885129 6.22732590317951 6.26556754425647 6.38171921604108 6.08566295158976 6.00983147579488 5.96494944273846 6.036 6.04661239432822 0.815927132397025 1.56285100576225 1.29618926613979 1.04447702363621 0.829867632586663 0.…
6.07678838621832 6.08570699630229 6.10978838621832 6.12070699630229 6.20481280319313 6.22392674907557 6.1217558302519 6.15286163714275 6.28472327428549 6.32759305041984 6.11478838621832 6.25081280319313 6.33940585361297 6.46830004672213 6.1157558302519 6.01991861008397 5.965 6.036 6.08072327428549 0.813955952423542 1.55831670685213 1.29582268586723 1.03111971360681 0.817143690753025 0.77567416346…
6.10702505988684 6.11302592402087 6.14702592402087 6.15102765228893 6.22101987508267 6.24001469027849 6.15202333161878 6.19402333161878 6.33401469027849 6.37202938055698 6.14702333161878 6.28002592402087 6.42302246748475 6.54802851642296 6.13803197295907 6.02601469027849 5.9690060489382 6.036 6.10702851642296 0.805745696612536 1.55549236969652 1.28770660395327 1.02321236105518 0.80544074512455 0.…
6.13543762999932 6.14241823793033 6.17641823793033 6.18237945379235 6.24355398241326 6.25667033482719 6.1784764141373 6.2204764141373 6.35067033482719 6.40534066965438 6.1734764141373 6.30941823793033 6.44849580620629 6.58036006172337 6.17428249344741 6.04267033482719 5.97586425551708 6.036 6.13936006172337 0.800866572503565 1.54684123196917 1.28385621083113 1.01455142588986 0.794947689058871 0.7…
NaN 6.16880607408182 NaN 6.21376878063602 6.26385082621679 6.27685082621679 NaN NaN 6.40261214816364 6.4337911567035 NaN 6.3427538632577 6.48473148719021 6.62367927636609 NaN 6.06285082621679 5.97897762393252 6.03897762393252 NaN NaN 1.51640741543251 NaN 0.998668071049414 0.775415220677959 0.729594538682885 NaN NaN 0.856110239830249 0.812847650715141 NaN 0.45072461367423 0.134487575723796 0.09332…
6.19905359289553 6.20603762905431 6.23603876932868 6.22406499563926 6.28104903179804 6.29003876932868 6.23205701371865 6.2740547331699 6.40603990960305 6.45103078740807 6.23704903179804 6.36305587344428 6.48905245262116 6.61704903179804 6.23205701371865 6.07604561097492 5.97901482356685 6.039 6.19605701371865 0.789748278185697 1.53851814135277 1.26806253140911 0.996881060248916 0.774999258615406 …
6.24521457095756 6.23844852854467 6.26943181728845 6.28004745839534 6.32328141598245 6.32343181728845 6.28116443718889 6.32119785970134 6.44041510603222 6.477548796082 6.27928141598245 6.41118114844511 6.53423128221378 6.65928141598245 6.28116443718889 6.11533154975111 5.99178275366911 6.039 6.24516443718889 0.788265233996896 1.53691723934764 1.27024290101119 0.989181016248782 0.765747420033613 0…
6.27974415157634 6.25587207578817 6.32160870241087 6.30382692606634 6.34484197597362 6.35377425139088 6.30581940111271 6.34184950092726 6.46184197597362 6.49487207578817 6.31672157671542 6.43581940111271 6.535 6.66 6.31276672643725 6.1586764269936 6.00192475046363 6.04197742513909 6.26287207578817 0.787416245711519 1.5373266890204 1.26917835269854 0.986767307393366 0.76291031737482 0.720799932938…
6.31601572607334 6.30901763226404 6.33902096809778 6.34101763226404 6.37502096809778 6.38501810881172 6.34301572607334 6.37601286678728 6.47500953095354 6.50900333583374 6.35701572607334 6.46900953095354 6.54200142964303 6.663 6.34901572607334 6.18902716321758 6.0190061951198 6.05200953095354 6.30601286678727 0.798652740149142 1.5463225018753 1.27425275444557 0.993643707540926 0.769384455720778 0…
6.34837390166007 6.3452980109522 6.38216520221343 6.3772980109522 6.41816520221342 6.42227903827523 6.37537390166007 6.40248773772187 6.49462054646065 6.51586719126123 6.38937390166007 6.48862054646065 6.5449430819691 6.663 6.38137390166007 6.24491855741285 6.03175335519942 6.07162054646065 6.33248773772188 0.804290907107436 1.55147039344592 1.27992033792713 1.00127239257319 0.778552605470353 0.7…
6.37182568563088 6.36584842228772 6.42765895014737 6.40380294897404 6.46266652903299 6.4656741079186 6.42264379237615 6.44170442346106 6.50790147448702 6.52790905337263 6.40984842228772 6.50587115894456 6.54797726334316 6.66696968445754 6.40879537008843 6.30554526686317 6.07169684457544 6.09085600117334 6.3687271601179 0.789146487471886 1.51377860396418 1.26808124978279 1.00202537687978 0.7837913…
6.40901687588402 6.4150176096181 6.44601907708628 6.44802201202263 6.49003888790665 6.51703155056577 6.43002201202263 6.45602201202263 6.51802274575672 6.53701394094767 6.45301467468175 6.51501467468175 6.55100513613861 6.66699926626591 6.43901760961811 6.36605062765205 6.10805136138614 6.1171372082744 6.40501540841584 0.816392171852899 1.56323038154173 1.29165259741867 1.01562670632956 0.7936117…
6.43160842075245 6.43859139556777 6.47155734519842 6.47748924445971 6.54209766521216 6.55926791705892 6.45948924445971 6.48548924445971 6.54847221927503 6.55567652149115 6.47265949630647 6.53465949630647 6.55788082370727 6.66601702518468 6.46259139556777 6.43382526225733 6.17680823707266 6.30081629046553 6.4256424711218 0.819299605453358 1.56374114690397 1.29512973084625 1.02460438981206 0.809347…
6.45481007600482 6.46181007600482 6.50175227304976 6.51469447009471 6.58663666713965 6.59966969739968 6.4857853033098 6.50186787895987 6.5618926516549 6.57484310626485 6.49878530330979 6.54888439408989 6.56097522730498 6.666 6.48581007600482 6.48756234905458 6.2275871217496 6.22664409007062 6.45575227304976 0.822186383364077 1.56675497957803 1.301170206883 1.02995673035936 0.817444847812088 0.788…
6.48501799428417 6.494021593141 6.528021593141 6.54103868771096 6.6300323897115 6.64403778799675 6.50301799428417 6.51801529514154 6.58800809742788 6.60402069342679 6.52901799428417 6.55801259599892 6.56100359885683 6.663 6.51601799428417 6.54103868771096 6.29105398285251 6.29206297999459 6.47902069342679 0.825992186305526 1.56912148452844 1.30296260017406 1.03493786350218 0.82914578516236 0.8028…
6.50461961102522 6.51754353323026 6.55154353323026 6.58318216370422 6.66531529984539 6.68520118315296 6.52261961102522 6.53467666937144 6.59682882496135 6.626562552679 6.54861961102522 6.57173372771765 6.56492392220504 6.663 6.53561961102522 6.58318216370422 6.34985883307565 6.36066863858826 6.501562552679 0.828373782739564 1.57073861790958 1.30579503379314 1.04350377001802 0.835447704944608 0.80…
6.53181269823826 6.54183350954512 6.59370864170395 6.61081269823826 6.71565314488566 6.72572251590853 6.5458404466474 6.55088900636341 6.63275026431767 6.64884738374969 6.57283350954512 6.58193062897713 6.565 6.663 6.56976413852225 6.6137918869314 6.40661152227194 6.45435484948733 6.53477107562454 0.812729606216132 1.52782996030288 1.28447928644121 1.03855572607678 0.836682230445439 0.81873085823…
6.56096657534577 6.57995620217722 6.61697349079147 6.65794582900867 6.75795159188008 6.77194698158295 6.57296888049434 6.57097694851433 6.65497464336576 6.68495850732579 6.60895850732579 6.60097810108861 6.5709930845543 6.66699538970286 6.58897810108861 6.65195620217722 6.49689626831447 6.55488474257163 6.56196888049434 0.822638439679934 1.57011086575829 1.29575681455019 1.05170478601946 0.847976…
6.57377328265356 6.59277328265356 6.63370352347004 6.67372096326592 6.77077328265356 6.80049424591947 6.58577328265356 6.57787792142884 6.6648256020412 6.69875584285768 6.62177328265356 6.60787792142884 6.57394768061236 6.667 6.60570352347004 6.67852912551124 6.57265713571723 6.63655249694195 6.57772096326592 0.827100997724663 1.57385442636749 1.30539909000037 1.05556181039811 0.849326281877603 0…
6.59775016018399 6.61279180015332 6.65873975019165 6.71259401029898 6.81553155034498 6.83563565026832 6.60876057017632 6.59383344012266 6.68479180015332 6.71879180015332 6.64476057017632 6.61789590007666 6.576968770023 6.66601040999233 6.62282303013033 6.71165647025298 6.65217761060563 6.7112296605673 6.60076057017632 0.829089908714796 1.57519657110989 1.31106222454255 1.06113212044262 0.85486201…
6.621021244885 6.639021244885 6.682021244885 6.73302317623818 6.83902510759136 6.865021244885 6.63501287568788 6.61801480704106 6.69801545082546 6.73201287568788 6.668021244885 6.62500836919712 6.57700257513758 6.68000193135318 6.64001866974742 6.74502575137576 6.73205150275152 6.81207210385212 6.62001995731621 0.826398628739241 1.57485978755115 1.3113477145654 1.0602701609461 0.854620952800903 0…
6.65335744732089 6.67135744732089 6.71435744732089 6.76829903344097 6.87724061956106 6.89735744732089 6.65461057413387 6.64055216025396 6.72153268896065 6.75161057413387 6.70035744732089 6.63774687318702 6.58092211482677 6.68294158612008 6.66843533249412 6.78422114826775 6.8104422965355 6.9218192151497 6.65039638990751 0.824311473854742 1.57453642552679 1.30786912309124 1.06051513217667 0.8560711…
6.67981719616279 6.68689453624776 6.75372579424418 6.79481719616279 6.8968664125805 6.91984531983005 6.67883125799642 6.66383828891323 6.73192969083184 6.76590156716458 6.72383828891324 6.6439578144991 6.581 6.69193672174866 6.70176797974508 6.80883125799642 6.89044455757155 7.01634612473613 6.67383828891324 0.805761056289448 1.53673759669401 1.28855625916789 1.05629988139647 0.84795765351789 0.8…
6.70300742885106 6.73500268264066 6.76400660342317 6.81700680978014 6.9190047462104 6.94200495256738 6.70200825427896 6.68700763520804 6.75600330171158 6.78200226992671 6.75600536528132 6.65400412713948 6.58100123814184 6.67599876185816 6.71900887334988 6.83901011149173 6.95501300048936 7.08001382591726 6.70300680978014 0.812849721418085 1.56805889805376 1.29550054065527 1.05652870820534 0.849497…
6.73838291010447 6.74777716198217 6.79545147564841 6.84943433426243 6.9416057481223 6.96558860673631 6.74131434456052 6.72336576871848 6.77172573782421 6.79281144475414 6.78155432396434 6.67365717228026 6.58689715168408 6.67010284831592 6.76126292040256 6.88716007208664 7.01692009268282 7.14585152713887 6.73543433426243 0.811523140871082 1.56281153500117 1.29807508956871 1.05037730507628 0.838206…
6.76480512658813 6.78968520448851 6.82180512658813 6.86885759250671 6.96582011685058 6.98485759250671 6.76185009737548 6.7468276119818 6.79185009737548 6.80888007790039 6.81773017527587 6.68690256329406 6.587 6.67 6.78185009737548 6.91182011685058 7.07060275804503 7.18273017527587 6.76180512658813 0.805028868255593 1.55610991757396 1.29437825664472 1.04618087994065 0.836818994157471 0.79465344028…
6.80402701566803 6.81002138740386 6.85803039262653 6.8940292669737 6.98202476436236 6.99701463348685 6.79804502611338 6.77603376958504 6.8090292669737 6.82602138740386 6.85102589001519 6.71101801044535 6.5940033769585 6.6629966230415 6.8250292669737 6.95802589001519 7.08101463348685 7.21701463348685 6.7920326439322 0.798498360749691 1.55275490499549 1.28658895734569 1.04191490079266 0.83015621075…
6.82753934641563 6.82863531591237 6.88448176471758 6.91950095861693 7.00357773421432 7.00975047930846 6.83723224402605 6.80542418301953 6.83450095861693 6.84463531591237 6.87355854031498 6.72669289761042 6.59694241830195 6.66005758169805 6.85050095861693 6.98055854031498 7.09375047930846 7.22975047930847 6.82044337691888 0.788368464919267 1.53961739019027 1.27697829215261 1.03747694836405 0.81815…
6.86672810751725 6.85978388033422 6.93266536309815 6.9517769087321 7.02286753955968 7.02588845436605 6.87076993712998 6.83579085193634 6.8578396531512 6.87081873834483 6.90676993712998 6.76870719271088 6.60395119878515 6.66 6.89072113591512 7.01674902232361 7.12974902232361 7.26276993712998 6.85972810751725 0.780195981965039 1.52559662640541 1.26627382926647 1.02310032135453 0.806539894560317 0.7…
6.89703242427458 6.9050135592421 6.95002476035514 6.97902652895193 7.04601945456475 7.04501591737116 6.89401709643569 NaN 6.88202122316154 6.89501945456475 6.95002829754873 6.79602888708099 6.63000589532265 6.66001002204851 6.91103478240364 7.04401709643569 7.13700589532265 7.26600412672586 6.88302299175834 0.786955753834907 1.54500196903777 1.27140706849186 1.0208417685968 0.80333 0.781312890240…
6.951072881908 6.92761229607062 6.99129201891157 7.02324144883382 7.0784437291448 7.07154486930029 6.92251115591513 6.89739315906706 6.91739315906706 6.9274437291448 6.99719087875607 6.84417402206349 6.63983143307418 6.67671343622611 6.96900545513767 7.07251115591513 7.14683143307418 7.27288200315193 6.92134258898931 0.796545478680402 1.54828369864678 1.28318788825594 1.02378942992225 0.80333 0.7…
6.97186018875164 6.9667273680657 7.02079727368988 7.05379028312746 7.10879028312746 7.10476931144021 6.96867843412877 6.93474134919053 6.95374833975295 6.96374833975295 7.02083921706439 6.90060852850459 6.67276931144021 6.68990912268857 6.98986018875164 7.08690213212615 7.15295805662549 7.27597902831275 6.94881125481471 0.800026651521524 1.55638337644441 1.29082764068749 1.02757371548531 0.806388…
7.00102106077361 6.99402649581196 7.04802445767258 7.08702038139382 7.15901630511505 7.14902513705237 6.99602921333114 6.97102038139382 6.98703600712908 7.00003396898969 7.04802649581196 6.9670441596866 6.71904212154722 6.84404212154722 7.02302445767258 7.10300679379794 7.157 7.27599320620206 6.98801630511505 0.808903566743918 1.56012457222601 1.29906336292998 1.02750769737307 0.808656814179333 0…
7.03141178748405 7.03225999070574 7.0833169144976 7.11643076208134 7.18254460966507 7.18529793990031 7.03818409231658 7.00043076208134 7.03899434634369 7.04905127013556 7.08625999070574 7.03076665117623 6.77982357496809 NaN 7.0583169144976 7.11281025402711 7.157 7.26618974597289 7.01154460966507 0.814050383364234 1.56672230096025 1.30391607574342 1.03861501781272 0.818489684789193 0.7906892774163…
7.05483650039517 7.04690047850141 7.10981517435976 7.14281517435976 7.21874408757505 7.22968721814729 7.06580806568129 7.03773697889658 7.07872276153964 7.09567300079034 7.09692891321529 7.09455215325634 NaN NaN 7.09275830493199 7.12590758717988 7.15997867396459 7.266 7.04476541361046 0.812551444972338 1.54913681882392 1.30189514148514 1.03214784140611 0.814331136011702 0.790789004785014 1.290626…
7.08197441044107 7.09295640297368 7.13197914924828 7.16597820148684 7.2429772537254 7.26296872387242 7.09197535820251 7.07096872387242 7.12895261192791 7.14495355968935 7.1329658805881 7.14695071640503 NaN NaN 7.10898483581693 7.14298388805549 7.16 7.266 7.06797820148684 0.819913005520559 1.57680363327669 1.30792426604328 1.046376456489 0.829415660369386 0.79207877738774 1.29234837932793 1.014504…
7.10757004381483 7.10873541157836 7.15461965414389 7.18861965414389 7.27938813927495 7.29938813927495 7.11757004381483 7.11033852894589 7.17423930828778 7.19417316118237 7.1516858012493 7.18240467605131 NaN 6.95510796401563 7.13850389670942 7.15578502190742 7.16295038967094 7.266 7.09357004381483 0.824394757667596 1.57759710131444 1.31193269532024 1.05160235508533 0.840503795898269 0.803891393316…
7.12089899384358 7.12586791502622 7.17186791502622 7.20189899384358 7.2998446059132 7.32579798768716 7.14082129680018 7.13382129680018 7.2146892118264 7.23369698153074 7.16489899384358 7.2226892118264 7.00456489655696 7.02246389040054 7.15189899384358 7.1659223029566 7.163 7.24317870319982 7.11086791502622 0.824370776970434 1.57139863834917 1.31079940134225 1.05455754555446 0.846306023473436 0.81…
7.16101419469786 7.17201168975118 7.19801669964454 7.23501669964454 7.34301252473341 7.36102170953791 7.17102254452014 7.19001669964454 7.26403590423577 7.28703924416468 7.20801085476895 7.26603256430686 7.08406095370259 7.13508182825827 7.19201669964454 7.18900834982227 7.16600333992891 7.243 7.15001419469786 0.830040066798578 1.5791922878513 1.31734158646623 1.0607804508904 0.857849365413507 0.…
7.17767463819861 7.18573205498709 7.21761722141014 7.25461722141013 7.3577129160576 7.38650238783317 7.19748324890368 7.20961722141014 7.30617702603179 7.33310047031382 7.22075119391659 7.30425358174976 7.15560285814699 7.23112438490966 7.21161722141014 7.19880861070507 7.16992344428203 7.243 7.16667463819862 0.83011846888564 1.58187755933319 1.31920363603396 1.06130966497807 0.857104545586415 0.…
7.20678996358849 7.20883341939776 7.24381169149313 7.2748551473024 7.38381169149313 7.41281169149313 7.22381169149313 7.24573926514433 7.35365959616065 7.38661614035137 7.24383341939776 7.34073926514433 7.25131194968642 7.31440610393986 7.24476099304897 7.21190584574656 7.17694930155584 7.25392033101632 7.19380444885825 0.826804190400498 1.57444460946699 1.31413722714328 1.05970180549485 0.858122…
7.23002958442193 7.23602081866729 7.26003287157993 7.29402520154461 7.40302081866729 7.43301753150929 7.24402191438662 7.2700317758606 7.39104054161524 7.42804054161524 7.27702410582528 7.37005807312454 7.34108656182714 7.41811176337175 7.26103287157993 7.22501095719331 7.18300438287732 7.254 7.21302520154461 0.828296844328327 1.58000050403089 1.31557845503574 1.06165550755074 0.85811387492894 0.…
7.25653892307244 7.25467553845838 7.28948769230271 7.31660723076541 7.42167553845838 7.44872676922811 7.26365846153514 7.29850476922596 7.42736815384001 7.46436815384001 7.29862430768866 7.42209492306812 7.41865092306381 7.51825815382922 7.29048769230271 7.23482923076757 7.18693169230703 7.254 7.23560723076541 0.82546918153894 1.58045214461531 1.31419407846177 1.0576300153853 0.852625460000928 0.…
7.28281624513234 7.28180917763743 7.31581624513234 7.35175263767815 7.4418586501018 7.46091519006108 7.28981624513234 7.33275970517306 7.46473850268833 7.5047173002036 7.33176677266797 7.45874557018324 7.50539219543773 7.6282296430548 7.31383744761707 7.2449293250509 7.18997879751527 7.254 7.2657879751527 0.822401485184527 1.57893088394216 1.31173731536253 1.04919950830714 0.836801949119376 0.789…
7.31302163910327 7.30803198823962 7.346024461595 7.37202728408673 7.45801505328923 7.4740122307975 7.31403857405366 7.35902540242558 7.49202540242558 7.53203575156193 7.35502540242558 7.49203104740904 7.57605268651231 7.69506491730981 7.34402634325616 7.25501505328923 7.19301599411981 7.25300940830577 7.28602822491731 0.8172765753767 1.57565760088203 1.30701669768467 1.04757713046674 0.8318066119…
7.33556237167674 7.3413530711743 7.37150528972153 7.40044820776632 7.47369556290556 7.48675264486076 7.35421987994549 7.38548626240312 7.51848626240312 7.56927696190069 7.38148626240312 7.52437209849271 7.63093447016944 7.76268711503021 7.37146723508472 7.27069556290556 7.20967653558715 7.26280972681597 7.31542918044792 0.813709259438986 1.57315851966193 1.30357678588759 1.04458803332113 0.817860…
7.36678120712168 7.36384472763474 7.40476709145211 7.42681649629561 7.4928659011391 7.51281649629561 7.37485884330431 7.41280943846082 7.54580943846082 7.58688001680867 7.40483766979996 7.55180943846082 7.68363299259121 NaN 7.40079532279125 7.28092942165216 7.21992942165216 7.34541419971289 7.34976003361733 0.81124700938183 1.56641756980645 1.29607286318254 1.03635808598028 0.811135875926099 0.75…
7.40401815181518 7.41001815181518 7.42803358085809 7.45403267326733 7.52603358085809 7.54203358085809 7.40502087458746 7.43602450495049 7.5600154290429 7.61400635313531 7.45101179867987 7.58803267326733 7.72702995049505 NaN 7.43101815181518 7.29501452145215 7.23700544554455 7.36800544554456 7.38103085808581 0.803837558580858 1.56779833910891 1.29491580693069 1.03260410066007 0.805201034653465 0.7…
7.4236629734399 7.4296629734399 7.46437650086382 7.48939335219182 7.56237650086382 7.57837650086382 7.42761241945589 7.46254501414387 7.57671352742392 7.62088204070397 7.46378093273594 7.62339335219182 7.75944390617584 7.89839335219182 7.4506629734399 7.31073037875192 7.24289889203197 7.37389889203197 7.41442705484783 0.801195330072333 1.56600083793025 1.29037785313538 1.02621953363203 0.80632078…
7.46665583472991 7.46670385779085 7.49475988469528 7.51678389622576 7.60267984626038 7.61570385779085 7.46073587316481 7.48680790775623 7.59386393466066 7.64083992313019 7.51359980782547 7.65673587316481 7.77587193850415 7.91487193850415 7.49464783088642 7.33778389622575 7.26283992313019 7.39086393466066 7.44475988469528 0.795594821523547 1.56331145030055 1.28511186010146 1.02734007523407 0.81287…
7.49703725535737 7.49702794151803 7.53104233563337 7.56702794151803 7.6430338685067 7.65203471521937 7.49102878823069 7.51702540138002 7.61100762041401 7.64800762041401 7.5430364086447 7.69002201452936 7.79301693425335 7.92401100726468 7.5250338685067 7.37202286124202 7.26301354740268 7.39001439411535 7.48202794151803 0.793737739277178 1.55935917022159 1.28263592731207 1.01143632526702 0.79345881…
7.54015688194075 7.52936766145556 7.5800419112963 7.59936766145556 7.68223352903704 7.69221436726297 7.52434849968148 7.54642514677778 7.61982754403333 7.65682754403333 7.58517604371482 7.71550179387408 7.81261676451852 7.93675089693704 7.56423352903704 7.3984826321 7.27869341161482 7.40667424984074 7.51436766145556 0.791121161936778 1.55839877853859 1.2779221681333 1.00718316209948 0.79208682648…
7.57376437116733 7.55382863357624 7.60681435304092 7.63971438929373 7.70980721277327 7.7297358100967 7.57166440742013 7.57082863357624 7.63687861544984 7.65997857919703 7.61280721277327 7.75571438929373 7.83186433491452 7.9439500181264 7.60074295036436 7.43871438929373 7.29587861544984 7.42387861544984 7.54776437116733 0.79335357738439 1.55457734722513 1.27767114244283 1.00651421275792 0.78652977…
7.61402487050601 7.60301838254792 7.6570313584641 7.68304000907489 7.75303243979045 7.76703243979045 7.58503892774854 7.59802162652697 7.65000648795809 7.66600648795809 7.66302162652697 7.78900756928444 7.83200432530539 7.944 7.63103676509585 7.48606055427551 7.27604649703298 7.31601730122157 7.58503243979045 0.800835201179736 1.5676427249424 1.28449428205234 1.00564635819893 0.786185536390904 0.…
7.63661388595852 7.61971461136064 7.68551316055639 7.71937886002023 7.78249637298937 7.79649637298937 7.62039564758725 7.61766424865958 7.65589927459787 7.67189927459787 7.68266424865958 7.79588248703085 7.83593284973192 7.944 7.66442922272129 7.54105989624683 7.3182781346181 7.33173139892767 7.61449637298937 0.80555925180263 1.57011769533111 1.2883835212346 1.01142128910592 0.791214047656853 0.7…
7.67662336104689 7.66952920130862 7.73552920130862 7.76556686520393 7.82262336104689 7.8326610249422 7.65071752078517 7.63781168052345 7.67581168052345 7.68883992844493 7.72856686520393 7.81283992844493 7.836 7.944 7.69768927286369 7.62719022625082 7.38635971377972 7.50436162055398 7.65759511312541 0.81115755302578 1.57448885219437 1.2923330893826 1.01495732657082 0.793172203809466 0.757573504157…
7.69401350023824 7.68001755030971 7.7550207003653 7.78902205038912 7.85302205038912 7.86601935034148 7.65801620028589 7.644007650135 7.68200900015883 7.69801035018265 7.74201620028589 7.81900585010324 7.839 7.931 7.71101035018265 7.68502655046854 7.44402700047648 7.56202700047648 7.67501755030971 0.8146509180162 1.5786719890351 1.2961513995247 1.01791224553963 0.797532380542009 0.761672493043995 …
7.72342578398397 7.71825351917917 7.80011953544209 7.83706211384049 7.90106211384049 7.9081769570437 7.69331094078077 7.66067461092425 7.70161718932265 7.72055976772105 7.77731094078077 7.83175117305972 7.839 7.931 7.73355976772105 7.74287070850182 7.50285156796795 7.62085156796795 7.71325351917917 0.81665095331091 1.58300539884031 1.29920047293967 1.022804488736 0.802718746575841 0.7671039614423…
7.73988489057062 7.73587769623128 7.82383453019526 7.86480575283792 7.92483453019526 7.94474100378389 7.70094963962464 7.66695683396398 7.71490647358863 7.74482733585593 7.79785611321327 7.83894963962465 7.84197841698199 7.92702877735735 7.75087769623128 7.76385611321327 7.54966906039053 7.66866186605119 7.73385611321327 0.819410287510218 1.58492669047223 1.3003123740003 1.02532244581202 0.804080…
7.76701204279393 7.77201014130015 7.85701838110652 7.91401838110652 7.97702281792534 7.99102471941912 7.72400823980637 7.68100823980637 7.72800633831259 7.75800190149378 7.829017113444 7.84800633831259 7.845 7.927 7.77401014130015 7.80802725474415 7.60704246669438 7.61704817117571 7.76101457811897 0.818441552886585 1.58855121695602 1.30117111554302 1.03054213601134 0.809623162817984 0.77544489951…
7.78568304113192 7.78773308726899 7.88551622067504 7.94251622067504 8.01239944635523 8.02934940021816 7.73678313340605 7.69378313340605 7.73783317954312 7.76094995386294 7.85554958476642 7.85783317954312 7.845 7.927 7.78973308726899 7.85028267203541 7.67288230293889 7.6917321645277 7.78361631294917 0.820849128988064 1.59043797047228 1.30290063959959 1.03385378150603 0.814526756592016 0.7830410477…
7.80883156614853 7.81380959651572 7.91180959651572 7.98866313229705 8.05767045550799 8.06772171798452 7.75685353578133 7.70392676789066 7.7409780303672 7.75702929284373 7.87783888935946 7.8669340911016 7.845 7.9210439392656 7.80985353578133 7.88276565725012 7.74348737523465 7.78531894138317 7.80980959651572 0.821445899001877 1.59284249752587 1.30405172477165 1.02935361353819 0.808991449373884 0.7…
7.82901552187909 7.8280204606588 7.93801834403892 8.01802681051843 8.08702469389855 8.10402469389855 7.77700917201946 7.71700493877971 7.741 7.75399506122029 7.90401834403892 7.88600282215983 7.84800634985963 7.92000211661988 7.82601411079917 7.91601622741905 7.81005573765673 7.8650493877971 7.83001622741905 0.822090077609395 1.59346031043758 1.30521844781209 1.03139122514074 0.810640357326591 0.…
7.85057368727888 7.85643804232217 7.96349617587505 NaN 8.1213217752164 8.1383217752164 7.78974808793752 NaN 7.741 7.74713564495672 NaN 7.88992248859616 7.85682559934136 7.92294186644712 7.8456124429808 7.93855430942792 7.88746914977417 7.93364355043281 7.85255430942792 0.822197868436394 1.59389147374558 1.30306263127211 NaN 0.82502553314791 0.786043793943169 1.32574338100621 NaN 0.82294 0.7999701…
7.8668831720564 7.87586126681698 7.98583936157755 NaN 8.1537663441128 8.16977364585927 7.8098539650705 NaN 7.741 7.74104381047885 NaN 7.89694888777468 7.85799269825352 7.9269707930141 7.8618831720564 7.96580285284518 7.95749617949323 8.01640125678905 7.87186126681697 0.820571974864219 1.59033621326985 1.30314905077296 NaN 0.82551846663324 0.791668307027628 1.33045597386143 NaN 0.827992834110442 0…
