# Supplementary material for: Quantifying Spatiotemporal Gait Parameters with HoloLens in Healthy Adults and People with Parkinson’s Disease: Test-Retest Reliability, Concurrent Validity, and Face Validity
Source: Sensors (Basel). 2020 Jun 5;20(11):3216. doi: 10.3390/s20113216 (PMC7313704; doi:10.3390/s20113216)
Supplement: Supplementary file 1 [file sensors-20-03216-s001.zip › Data/HYA_03_CWS1.csv]

IWW_x_SpineBase IWW_x_AnkleLeft IWW_x_AnkleRight IWW_x_SpineShoulder IWW_y_SpineBase IWW_y_AnkleLeft IWW_y_AnkleRight IWW_y_SpineShoulder IWW_z_SpineBase IWW_z_AnkleLeft IWW_z_AnkleRight IWW_z_SpineShoulder HoloLens_x_position HoloLens_y_position HoloLens_z_position
-0.487 -0.482989489953632 -0.505005255023184 -0.497 0.96026875631118 0.148878748068006 0.123062207109737 1.54802931684699 1.416 1.27300875837197 1.45700350334879 1.384 -0.409461453653816 0.143 1.41195732330612
-0.487 -0.483 -0.505 -0.497 0.960217867650224 0.149396413775377 0.122793489299633 1.54802 1.416 1.273 1.457 1.384 -0.408372561699671 0.143 1.41197715553901
-0.487 -0.483 -0.505 -0.497 0.960002173763002 0.14903365587414 0.123146442933269 1.54802 1.416 1.273 1.457 1.384 -0.407453508509219 0.142991869918699 1.41198576303082
-0.487 -0.483 -0.505 -0.496001748590237 0.959920139887219 0.150427551973668 0.122491154069556 1.54824959782425 1.416 1.273 1.457 1.38699475422929 -0.406399303833929 0.142 1.41101292907918
-0.487 -0.487 -0.505 -0.493 0.959786865365081 0.155180609533573 0.132235097109485 1.54800509710949 1.416 1.271 1.457 1.385 -0.404547759055238 0.142 1.41104665167866
-0.487 -0.487 -0.505 -0.493 0.959405430112271 0.156471621158467 0.131638493252526 1.54740849325253 1.416 1.271 1.457 1.385 -0.402144540793383 0.142 1.40999690737138
-0.487 -0.487 -0.505 -0.490005859108043 0.959579648453518 0.15716867193551 0.131839589862437 1.5474 1.416 1.271 1.457 1.38400195303601 -0.399218862503771 0.14204719764012 1.40909617090259
-0.487 -0.487 -0.505 -0.485970569237365 0.959550196205084 0.157124218409311 0.131510588615253 1.54659676261611 1.416 1.271 1.457 1.38598037949158 -0.395232383023264 0.142968399592253 1.40818421151777
-0.487 -0.487 -0.505 -0.483034539454458 0.95956976973697 0.157545049344861 0.131569309210911 1.54627379933999 1.416 1.271 1.457 1.38402302630297 -0.390141910495512 0.142 1.40726218952634
-0.487 -0.487 -0.505 -0.480005381752948 0.959779623277294 0.155593516078593 0.129723318747652 1.54528177597847 1.416 1.271 1.457 1.38300179391765 -0.38550905628852 0.142 1.40642305456615
-0.487 -0.485970397508181 -0.504970397508182 -0.476970397508181 0.960237237100764 0.153932466874318 0.129905238198426 1.54659638285376 1.416 1.27399013250273 1.45699013250273 1.38099013250273 -0.380152646202574 0.141976129582267 1.40444205564716
-0.487 -0.48303480729327 -0.50203480729327 -0.47403480729327 0.959963248680705 0.154177099392228 0.121499664883063 1.5452460113549 1.416 1.27301160243109 1.45601160243109 1.38001160243109 -0.374154982374026 0.141123614663256 1.4028459798288
-0.484005037355843 -0.483 -0.502 -0.473001679118614 0.96008978171458 0.154140067164745 0.122498152969524 1.54607857274918 1.41400335823723 1.273 1.456 1.38299496264416 -0.368370446039031 0.140023972602741 1.40075168601809
-0.484 -0.48 -0.504970991415438 -0.467970991415438 0.960582417382047 0.150615689098283 0.121988162789644 1.54737069279032 1.414 1.271 1.45699033047181 1.37699033047181 -0.363175813662477 0.140003980099503 1.39778590404342
-0.484 -0.48 -0.502033115734764 -0.465033115734764 0.960827240355436 0.149166337095817 0.121802097329868 1.54946637744253 1.414 1.271 1.45601103857825 1.37601103857825 -0.358147155439955 0.140999004975127 1.39489192242862
-0.484 -0.47600781294951 -0.504994140287868 -0.457015625899019 0.960949765611515 0.14190418050336 0.122099414028787 1.55019861320146 1.414 1.27299609352525 1.45699804676262 1.37200781294951 -0.352016386582119 0.143008849557523 1.39095567941037
-0.483 -0.476 -0.504 -0.455951542716117 0.960783230485592 0.14176008076214 0.121338788567903 1.54939442741235 1.41 1.273 1.453 1.36698384757204 -0.346028130828386 0.143992133726647 1.38614750863344
-0.483 -0.476 -0.504 -0.450082912014733 0.961174472532351 0.141769861813309 0.121192072800368 1.54871953488169 1.41 1.273 1.453 1.36502763733824 -0.339046856363579 0.144 1.38038184426264
-0.475014434204691 -0.476 -0.504 -0.442014434204691 0.960531172779131 0.143546788389456 0.12268729358662 1.54650398744905 1.4030126299291 1.273 1.453 1.35701443420469 -0.332579436459542 0.141918367346933 1.37318766643012
-0.468925545799767 -0.476 -0.503953466124854 -0.435934852574796 0.960390134818469 0.145799399842779 0.122448603983746 1.54613609115449 1.3919348525748 1.273 1.45301861355006 1.35492554579977 -0.324664611315046 0.138031098153548 1.36555599314133
-0.461092384306892 -0.476 -0.499057740191807 -0.42908083626853 0.959352240920663 0.146788336481255 0.122301732205754 1.54572485017611 1.38508083626853 1.273 1.45497690392328 1.34709238430689 -0.317342352702117 0.135326145552565 1.35849568739236
-0.4530145937625 -0.473005472660937 -0.489018242203125 -0.418020066423437 0.958601349923031 0.145711988400141 0.128638416201016 1.54305487066823 1.37801276954219 1.27200182422031 1.45400182422031 1.3390145937625 -0.307642724867597 0.133932291666666 1.35019184617886
-0.449918233339234 -0.473 -0.479772870386761 -0.409881892601116 0.956817650446057 0.145373283260466 0.129481817036906 1.53824783844677 1.37189097778565 1.272 1.44892731852376 1.3309091481547 -0.298821341500938 0.133064236111112 1.34253871632885
-0.441104321461263 -0.473 -0.455289781836842 -0.397150686555158 0.954408514532745 0.143571327943192 0.129677681745305 1.5347810331081 1.36013909528168 1.272 1.44109273018779 1.32111591273474 -0.289921985378724 0.122933747412006 1.33305482521466
-0.435011508358559 -0.47100383611952 -0.433042197314716 -0.391011508358559 0.954260230167171 0.140346156971829 0.13707578717718 1.53570813948203 1.35800383611952 1.27499424582072 1.43501150835856 1.31900383611952 -0.27918192271868 0.11504501607717 1.32504523192183
-0.426873164887414 -0.47 -0.409395094078435 -0.381824382151804 0.95282443876814 0.137270975654712 0.131673758574642 1.53412536610092 1.34998048690576 1.278 1.4279121910759 1.3149121910759 -0.263260949111354 0.115503642987245 1.31930648675412
-0.414128479177043 -0.47 -0.348612746844359 -0.364177894245136 0.952265633317763 0.137369011698638 0.137075544594961 1.53466456434251 1.34801976602724 1.278 1.41908894712257 1.30608894712257 -0.249512360544986 0.110976267529667 1.31680678612064
-0.40401766714969 -0.467005300144907 -0.303079502173604 -0.352021200579628 0.952319893997102 0.137320088335748 0.142819929724677 1.53411098936038 1.34700176671497 1.27700176671497 1.41600530014491 1.30799646657006 -0.232025881226936 0.109 1.31317208070698
-0.391870932797879 -0.467975799899602 -0.241491797891647 -0.332806399196818 0.950934909854423 0.135914998645918 0.135389532246979 1.53003999458367 1.34096773319947 1.27299193329987 1.41703226680053 1.30596773319947 -0.21290116985844 0.109086914995223 1.31369426217541
-0.376916353237838 -0.465042809921808 -0.179899008357968 -0.309342479374464 0.950109313512975 0.13530884738384 0.142604687592352 1.52761538953536 1.33659541931775 1.27201426997394 1.42094292010426 1.30205707989574 -0.193591311772036 0.109950617283949 1.31597121162928
-0.359459538752701 -0.465 -0.122031565495208 -0.29600719914803 0.94928648414469 0.138848034078807 0.138852137593184 1.5264506257721 1.33540295194345 1.272 1.43099446219382 1.30000110756124 -0.169388816162517 0.108583106267032 1.31873052985453
-0.339545585211256 -0.465 -0.0524876389629982 -0.274743819481499 0.946922838499999 0.139790165277754 0.105033706223428 1.52543992014469 1.33674227393088 1.272 1.43204131943847 1.30103305555077 -0.147439062639676 0.105721329046096 1.32182532716415
-0.317219588482291 -0.465 0.00828344811041902 -0.244358275944791 0.941474793329333 0.139809768854229 0.12682308147572 1.52068605284943 1.33996532813438 1.272 1.43694221355729 1.30495377084583 -0.121726924824169 0.10040440440439 1.32465902840974
-0.294041052510364 -0.462005354675265 0.0639018309534777 -0.230024988484569 0.935051459005067 0.143732985375403 0.132610111699678 1.5183540695532 1.34399286043298 1.27100178489175 1.43999464532474 1.30599821510825 -0.0959607907470164 0.0954350282485846 1.3289914599364
-0.27066141670595 -0.462 0.114444995186465 -0.191787176215169 0.935908535339304 0.142163421810287 0.143542304117065 1.51428720578952 1.34805804285041 1.271 1.45007739046721 1.3100096738084 -0.0711751516099111 0.0906820175438583 1.33235877275465
-0.236443802457869 -0.462 0.159416716769658 -0.170278961544946 0.930707457973596 0.141498622447753 0.166008611986233 1.51097298543806 1.35392391957865 1.271 1.4578985594382 1.31098731992978 -0.0412137758335149 0.0851797752809014 1.33733433519093
-0.215038799341057 -0.462 0.19393718201924 -0.134066513156098 0.926657371874801 0.141270406469287 0.155020877740664 1.50600910860721 1.354 1.271 1.45300923793835 1.31998337171098 -0.0147109671557251 0.0796770186335366 1.34261878445134
-0.18269562476418 -0.457919901253731 0.222048059247761 -0.103775723510448 0.921735489783642 0.141539655183642 0.14489619229003 1.49843365985576 1.36203203949851 1.27199199012537 1.45097597037612 1.32411213824478 0.0164564112149159 0.0754202898550707 1.34951461437724
-0.145440394083046 -0.448115893179749 0.227930464092151 -0.0763245009032967 0.918735463313003 0.154961342236924 0.148102102930222 1.49643364220867 1.3659536427281 1.27101158931797 1.44803476795392 1.33783774954835 0.0492125321486703 0.0708644382544105 1.35765648334623
-0.107070816465055 -0.437020499503042 0.252953410220358 -0.0310838616033551 0.910355579622312 0.1589927692662 0.133038196134639 1.49166885205813 1.37099068204407 1.27000186359119 1.44001490872949 1.34199254563526 0.0810125078880832 0.0700718749999996 1.36774412265424
-0.0736079750745905 -0.423799987282954 0.272056003560773 -0.000671979144045132 0.907682002034727 0.163314482828271 0.129892640803717 1.49528767985248 1.37407200457814 1.26799199949132 1.435 1.3540880055955 0.118311275511598 0.0714458077709654 1.38112338655253
-0.025677308254341 -0.399345565435888 0.278903241677951 0.0394332726851432 0.911594709530258 0.168753146247058 0.131438160264452 1.49500400855906 1.38287559644308 1.26701382261744 1.435 1.36484795120821 0.155513147708572 0.075620265151515 1.39597971891961
0.0119220264972656 -0.355092725246495 0.282991570432137 0.083907274753505 0.917208261826751 0.197050402955207 0.137227819274438 1.50502882071074 1.38699157043214 1.26101264435179 1.43699578521607 1.37996838912051 0.19068358370104 0.0810802469135568 1.40996600341209
0.0642924148856496 -0.319541619908982 0.290023709315053 0.115284511780632 0.922067102505905 0.191560512062907 0.137372613168961 1.51338440001728 1.40009483726021 1.25496048447491 1.43699209689498 1.38707112794516 0.230255417409972 0.0951444444444345 1.42506543708919
0.100617245261201 -0.262599993914874 0.292968965831989 0.150627589983871 0.927918345452885 0.211499898682567 0.135212758389875 1.52635334621353 1.41187586332796 1.25005172361335 1.43601034472267 1.39590689749597 0.267135319411066 0.10676012461061 1.43969098685122
0.144003308479342 -0.200985875338195 0.295000381747616 0.191003053980931 0.940610903469359 0.22453439137008 0.134430117069269 1.53234070114312 1.42100038174762 1.244 1.43899987275079 1.40600050899682 0.300842250519206 0.120783289817233 1.45207368526381
0.170398946811318 -0.0896205140087467 0.298 0.215360025171189 0.947775485659516 0.259105680267717 0.135350194608201 1.53794701218802 1.4240291912301 1.24414595615048 1.438 1.41004865205016 0.326811116947515 0.12601379310346 1.46037532431029
0.210522331108686 -0.0514543679697863 0.298 0.251568932951741 0.95436159239906 0.265711359389845 0.135369766990785 1.54770384490619 1.42696504861771 1.25882524308854 1.438 1.41494174769618 0.358198677770714 0.13918982742961 1.4623500130637
0.232992321233459 0.0239738223867913 0.295001047104528 0.27699127412893 0.954969815011533 0.249635640403059 0.135060108200801 1.54960937522763 1.42799965096516 1.26799685868642 1.43899965096516 1.41400034903484 0.384894189964566 0.148177935943056 1.45828803518437
0.270183179946991 0.0727725415155721 0.295031857382085 0.314246894711162 0.963143309949762 0.182472102103668 0.135043912022047 1.55608573432878 1.43203185738209 1.27907964345521 1.43901592869104 1.41903185738209 0.419211106490493 0.153 1.45381848907607
0.292761750918406 0.167995210395017 0.298958565377114 0.344678881672634 0.962318701270806 0.164242360236748 0.133060924484557 1.55679254176788 1.43595856537711 1.28889641344279 1.44097928268856 1.42295856537711 0.447497748336604 0.152776027996505 1.44789676840517
0.326945040108975 0.328741365218707 0.306987068260935 0.378945040108975 0.967331869169063 0.205193385379143 0.114480050128651 1.55472336225216 1.43899515059785 1.28800161646738 1.43401131527168 1.42100323293477 0.474710452464049 0.151026246719159 1.44314218505641
0.35431066064143 0.436977667312735 0.310975676427438 0.412319797719119 0.967299929029501 0.172339125801361 0.116443558171398 1.55515080193671 1.43702741123307 1.30403654831076 1.43432008536052 1.42098172584462 0.510516224824145 0.147496475327291 1.4393120204538
0.38752929199271 0.541518654212352 0.312757338140038 0.446515447639554 0.97156950017671 0.123058309173168 0.138521322969872 1.55095939227504 1.43995846694053 1.30794462258738 1.44420521882449 1.41902768870631 0.544113806648115 0.142339506172843 1.43588576164285
0.416951719235139 0.657808541794518 0.317457343832773 0.480943394965336 0.971260615995965 0.17165778951142 0.166274102062574 1.54699650957899 1.44 1.29801664853961 1.46000464056992 1.42099667029208 0.580171807956904 0.136215116279069 1.43232805470588
0.466265298800378 0.767988840983227 0.33020098393968 0.525320679816142 0.956552139429957 0.156842988974885 0.185262652988004 1.54300334194864 1.428 1.29797588192724 1.47805627550311 1.41644311196197 0.616272218729913 0.130085798816546 1.42823252955284
0.498618810919205 0.88857920433522 0.354711220393337 0.566399338418142 0.958032557711758 0.175500180963408 0.185586188109192 1.53701702959453 1.428 1.2950346535528 1.48491914171013 1.4100693071056 0.654049103985914 0.121175925925924 1.42495996816782
0.538924733430901 0.940904035124399 0.378954840058541 0.597941668408948 0.946910999372779 0.209087095964876 0.1775152226636 1.52867580597951 1.42001505331382 1.28901128998536 1.45904892326991 1.40700564499268 0.694218928646293 0.111832335329359 1.42147331351166
0.575388273203566 0.984406762403736 0.386231115002123 0.645314316402887 0.941320895341641 0.181078642428355 0.186364894547147 1.52147647376551 1.4138798201989 1.30200924460009 1.46712942440119 1.39895377699958 0.734227518052675 0.101507984031943 1.41698157237877
0.616510196767149 1.02748687280368 0.410708450456637 0.678603492621026 0.937179330182737 0.18517125291635 0.199592446626766 1.51580752287424 1.40115160576255 1.30298833801827 1.48083673225572 1.39405830990867 0.774230032160497 0.088546983184948 1.41061820015845
0.657939094081303 1.04397623183661 0.318138152449728 0.73092275346897 0.936011663771438 0.182783624644918 0.117981648431271 1.5124648724735 1.40399554346936 1.30699405795915 1.42807873204124 1.38800891306127 0.814289114556558 0.0762852852852747 1.40332171958586
0.717378666981794 1.09910473767582 0.336112794420109 0.775402837214674 0.920950141860734 0.174500953701405 0.121718862418723 1.50070759608462 1.391 1.30997582976712 1.42700805674429 1.38190331906848 0.857729786637457 0.0698984220907307 1.39501454540892
0.763456420737505 1.1118496482891 0.349838082772874 0.824421724188835 0.923401086209442 0.166099116474034 0.122797277932154 1.50893296531889 1.391 1.30703469654867 1.42798843448378 1.37013878619468 0.903843626624417 0.0687995495495484 1.38576605586464
0.814985605200702 1.14699012121617 0.367994919482601 0.871986734204568 0.922730197575677 0.167599548398453 0.123569785489265 1.51131935364529 1.3820025402587 1.28700564501933 1.42700028225097 1.36300197575677 0.954174159274624 0.0695489130434892 1.37514471441291
0.869273785521698 1.14708604687825 0.432774421904232 0.9113754772869 0.928161928297037 0.15003131522921 0.131657210670052 1.51645527736155 1.41198435511305 1.27099217755652 1.42589048579132 1.35896088778261 0.998394447925736 0.0824057971014594 1.36788445939171
0.903514095756385 1.15784728723772 0.529625585139489 0.958333617037328 0.933405587235835 0.156448927661768 0.233859645247701 1.52837090532322 1.41002776595678 1.27001388297839 1.41219436169745 1.35406941489195 1.04740028034886 0.0972848837209314 1.36209799067148
0.949912116683676 1.1280573152063 0.585894922121786 0.990938863779949 0.938560275519998 0.0861547289449385 0.227684596272537 1.53638498341595 1.40700573152063 1.31092166921806 1.41998471594499 1.35100573152063 1.09083495398678 0.113840764331229 1.35984900378894
0.994324200686264 1.125 0.68741722014281 1.04136125219327 0.934277534185291 0.0955229797481218 0.19316567379616 1.54692031304832 1.39312041739776 1.312 1.41708336589075 1.342 1.13135496386253 0.122754189944126 1.35671437881649
0.98779773445499 1.123 0.837229074070046 1.05739800482635 0.954862066120142 0.118708321809358 0.2001079355239 1.54680466170476 1.39514232938211 1.3065 1.42589582788647 1.33045292746624 1.16720567787761 0.134156484458717 1.35565941767978
1.05802615848575 1.12248314354248 0.932583811316496 1.10401716591112 0.958161938699242 0.1216426814337 0.173369112656022 1.5555797868355 1.38849937871216 1.3050076596685 1.42286730007587 1.32949875742431 1.20709634687408 0.14697222222222 1.35638595536288
1.09439844712559 1.10809707496332 0.985469782979065 1.13698345287589 0.971491925046342 0.119993422567067 0.120951723403884 1.56345878791549 1.38809311704431 1.3137964369633 1.40980545419024 1.32857225244132 1.24258457546586 0.15330010718114 1.35725742812825
1.13066612964636 1.09921465105129 1.04374112905738 1.17765314995044 0.976171940255146 0.141165996255978 0.0814572397886494 1.56466131394498 1.3956078528444 1.31807155035043 1.40007258376157 1.33446475214354 1.28154072630387 0.156747697974214 1.36099466891854
1.15952942315161 1.11800721217304 1.15525198955106 1.2160425500041 0.969434449669623 0.120152624931645 0.0934871338314805 1.56196398566323 1.40050435858211 1.31950000307291 1.40703098232185 1.33500057753234 1.31679592466556 0.154604651162785 1.36355423087838
1.19600057747139 1.12 1.32223849620027 1.25894142527627 0.973607720031333 0.127343851355042 0.154791404476917 1.5623141239839 1.39899126430373 1.3115 1.43109083209963 1.33549673711941 1.35696769159097 0.146223453370292 1.36766364287485
1.2385130081387 1.12 1.43385454790965 1.29919771327534 0.97190132707817 0.132208249260285 0.157143050246357 1.55805064465447 1.39747607704382 1.3115 1.43952409739961 1.33556549739043 1.39325519232083 0.134240976645439 1.37205455251448
1.26752010276274 1.12000309240144 1.55751310870343 1.33850500707431 0.97015572667048 0.13193567687821 0.160496907558422 1.55024892378901 1.39249580864225 1.31149922689964 1.44849582995035 1.34199818971425 1.43449843768183 0.122408955223883 1.37701996752351
1.31841257554049 1.12204815482875 1.65562948717212 1.38192918250113 0.961984824986188 0.133095881694066 0.179384844887094 1.54420079972186 1.38946409595381 1.31099295369701 1.45160771213857 1.34506929373773 1.47562854927111 0.10950632911394 1.38177808227939
1.35726624624082 1.12695586725436 1.75522068849381 1.42139262975318 0.946031235321252 0.141355915227362 0.168872512973425 1.53558799746835 1.38656037356857 1.3105 1.46053381825132 1.35153945462654 1.51918416374741 0.0972828282828221 1.38685472300161
1.40749535627158 1.1305033360978 1.80454104510596 1.47300088939601 0.939822121929615 0.146757778881431 0.184363190185005 1.52640214363525 1.39349273640788 1.31099809867163 1.46299210991874 1.3579964251575 1.56010577364146 0.0869648562300298 1.39225158606496
1.45310031240857 1.14418217745587 1.8610506504575 1.5215124055042 0.930617326101337 0.156410418718241 0.17680767631318 1.51942442697701 1.39206389022882 1.3079511456932 1.45799379059219 1.36161053790706 1.60743830496745 0.074655303030308 1.39849006384199
1.51170209909625 1.16409015980235 1.86694220885161 1.57184793651633 0.927183865407726 0.169895614820753 0.17826000091217 1.51521209247773 1.39749076500941 1.303016815226 1.45741288203382 1.37203467076275 1.65286070953838 0.065319774011317 1.4052889254147
1.56399941895271 1.20199972268197 1.91799941895271 1.6259992868965 0.925865015846744 0.179005081346621 0.1655452288534 1.51754994519668 1.3995 1.29850001320562 1.45050010564496 1.37899990756066 1.7075720385034 0.059 1.41484559574961
1.62763112007572 1.2412061694868 1.92259738435186 1.67608275570566 0.927336117274578 0.189824866904787 0.166832473690824 1.51948493867333 1.40509803996361 1.2934406674779 1.45247929519207 1.38658838303507 1.7567729867923 0.0599308176100731 1.42249259460501
1.68429026381719 1.30750535945967 1.93103485237653 1.72870273001679 0.932717710234442 0.201788522627652 0.16327688542507 1.52538775219768 1.41411646234491 1.2874477789865 1.45049424882187 1.39448809478468 1.81011894809769 0.0688579545454774 1.43066542161227
1.70012774215886 1.32616606480652 1.93800212903598 1.74610006469111 0.954583391636321 0.194714483913782 0.136547579368092 1.51780160971521 1.41303193553972 1.28600851614392 1.43800638710794 1.38202341939579 1.85911176099582 0.0885015105740092 1.43796768077285
1.76072386032054 1.4052016081321 1.93904343161923 1.79373833752695 0.961039662131558 0.206594493147118 0.140125624655347 1.52805696510022 1.42797104558718 1.28982627352307 1.44098552279359 1.393 1.90611040200081 0.104843023255827 1.44341058184293
1.81095312709253 1.48802461162446 1.942 1.84488164256059 0.973535445895268 0.232600231016497 0.141868808591134 1.53695948885094 1.42621445359582 1.27816679724119 1.44 1.39307148453194 1.94638701654919 0.112029180695866 1.44573658134968
1.85008328297567 1.53020820743917 1.94200594878398 1.88108526590366 0.984421322518835 0.169896904931812 0.141821090610396 1.54760637898521 1.43499405121602 1.285 1.43999603414402 1.396 1.98886326229843 0.128770053475926 1.44444952703744
1.89249583112498 1.6368558250678 1.94502833320714 1.92459499734998 0.990170008110606 0.153499107179313 0.142303558629252 1.55586926658086 1.43183000075715 1.28511333282857 1.43804249981071 1.39595750018929 2.02360708690328 0.141206140350872 1.43950102051836
1.92789042749579 1.76888217321007 1.94707029690756 1.96710131821848 0.993716079093109 0.170653163239669 0.137665471972437 1.55735434298353 1.41971881236975 1.29309372921008 1.44097656769748 1.39297656769748 2.06447367986098 0.15241619585687 1.43277246626082
1.96509375142427 1.88923345942908 1.95006801573918 2.01306801573918 0.9964650918372 0.134132555489722 0.137034962854929 1.56336838232837 1.408 1.29705147137019 1.43992463120794 1.39200367652644 2.10171444416973 0.158748502994013 1.42680857108923
2.01645309551899 2.0182216296415 1.95827488892407 2.05068695127073 0.993780706900482 0.146041786119051 0.141877012637169 1.56241136600348 1.4080876959069 1.32466383235688 1.42997439244667 1.39398538401552 2.14202953169235 0.156004016064254 1.42079947018099
2.04793239181254 2.17163393732068 1.96946668063933 2.09809974418915 0.992644244403902 0.123274426774617 0.148931433834145 1.55703325698158 1.41395218503525 1.30188046258814 1.41762898233101 1.39297609251763 2.1844278511963 0.147968781470285 1.41654882575557
2.08607970142724 2.32018113960737 1.97970268273948 2.14307390495981 0.999326741674413 0.12469150598786 0.154528496044047 1.55388676956308 1.41198840706513 1.29698405971455 1.41178812859981 1.392 2.22784470961263 0.138997032640944 1.41231560943711
2.14140780843064 2.44632186180966 1.98504218707903 2.19459061910644 0.983265969089581 0.132922059485866 0.154998468865065 1.54466650103278 1.40412656123709 1.2858171893242 1.42135155899193 1.39195781292097 2.27165245894117 0.123883534136539 1.40828235250272
2.1714497694272 2.5403138535434 1.988453052946 2.2372005903069 0.980901293488462 0.155203183923508 0.154650075266662 1.53717327983572 1.4127281682324 1.2728414314689 1.4462944844149 1.3887508208797 2.31665339462121 0.107237954768959 1.40509585079821
2.2341055367307 2.59714934443023 2.00800796503628 2.28910155421256 0.981781947039177 0.202879072897661 0.17450485867213 1.5269372996466 1.40101393881349 1.26602190384977 1.45905575525395 1.378 2.35994073795202 0.093414285714249 1.40175272356336
2.28757658954573 2.67201226786268 2.02558052756031 2.34063792885911 0.962608912811556 0.242363399041031 0.191330685553246 1.51547522906891 1.40788958923592 1.27691412496127 1.45609020469781 1.3778527856479 2.40334660130711 0.0792492307692353 1.39680123322295
2.33525719796724 2.67547104428043 2.03855541794479 2.39304043969702 0.954411475267043 0.228491909343897 0.200981796559779 1.50852623102771 1.39917340661617 1.27058524732958 1.44318906242772 1.36589162086489 2.4544289128358 0.0675057471264301 1.39141398980473
2.39198995830142 2.78698026286831 2.05132744300198 2.43999168962876 0.951770467458382 0.135166518594162 0.207884274143819 1.50294098858791 1.40699861493813 1.29699532541618 1.42643723054732 1.36100086566367 2.51104834029062 0.0621747851002877 1.38427907850439
2.44847228443367 2.79016077767955 2.06829140954418 2.49757277048339 0.956343724536052 0.135864943473073 0.216464200757451 1.49966989623784 1.40191961116023 1.29496985418508 1.41191961116023 1.35589951395028 2.56014474456361 0.0586743737957613 1.3764004300977
2.49640826804973 2.80625818247578 2.0963193371093 2.55507967217146 0.952658277401388 0.124263133204576 0.225695929538583 1.50174101846459 1.39390611546335 1.29197652886584 1.40437553814659 1.34597652886584 2.61145197410699 0.0589720430107572 1.36769369053846
2.55506112268891 2.81701069647056 2.1480133368566 2.60007029109225 0.948014523078979 0.113153796047075 0.218539795856572 1.50637246902854 1.38998930352944 1.29100152806722 1.4031873675815 1.34498624739499 2.66744326001933 0.0734060773480742 1.35949902337788
2.59574897602223 2.82405652649224 2.22173769554638 2.64666418628386 0.951059453173976 0.109113566358138 0.195676003719296 1.51466838204214 1.38309892136143 1.29201413162306 1.40649306767171 1.33591521026163 2.71470149549636 0.0853054695562354 1.35336453503672
2.64892398276768 2.82811845932919 2.3116779406578 2.69392398276768 0.957489298008045 0.110276780572416 0.163577656622812 1.52519650440049 1.38976308134162 1.29304738373168 1.41245590171283 1.32995261626832 2.76179762974427 0.0959817483189243 1.35027561995617
2.68709936446599 2.833 2.41201959966999 2.73208025591484 0.965307866495328 0.119209216549403 0.128717858063173 1.53248926141956 1.37998471315908 1.295 1.41923913300042 1.32799808914488 2.80017672988038 0.103557863501494 1.34829107382457
2.73949363775244 2.833 2.5169482000621 2.77452267526729 0.97483208316073 0.118812050568663 0.0975697115364351 1.54271827239855 1.37210163130197 1.295 1.42500602483008 1.327 2.83787964833466 0.118341488277241 1.34817731094438
2.77429326679482 2.833 2.62064926931328 2.81122141863955 0.988047943931213 0.119634550383167 0.0766063205386533 1.5543277631791 1.37904789877018 1.295 1.42791984049737 1.32690420245964 2.87626781980708 0.132274871794884 1.35001264598227
2.82697645061683 2.833 2.71730833490268 2.8609777589159 0.995296759779316 0.119819917141059 0.0723007885658825 1.56197658097844 1.38099912780062 1.295 1.4261438432979 1.32300174439875 2.91201048282055 0.143076023391811 1.35270118394545
2.85037511729929 2.83411542070747 2.80111092430944 2.8905482483605 0.996853706209012 0.110021244135035 0.0911262191141778 1.56713270566177 1.386 1.29815870347278 1.41784129652722 1.32408656553061 2.94714652724158 0.149891472868217 1.35507240581919
2.87719358801519 2.84193489519917 2.8795390872323 2.92897657201242 0.997684747238661 0.108940956818557 0.126592909962582 1.57002222195165 1.38569617759613 1.30886979039834 1.4070868064011 1.32989149199862 2.98298623100415 0.148623352165728 1.35580050442579
2.93099031658886 2.83900052818606 2.99397940074357 2.97299207720906 0.992940853900801 0.117998369665688 0.135738353820106 1.56877022535939 1.37200246486829 1.30300105637212 1.41099929575192 1.3250008803101 3.01889773112096 0.143790209790183 1.35740037490269
2.96458856987081 2.84203678561693 3.12660630527241 3.01552726050926 0.99050829434327 0.131124101153155 0.128683555942969 1.56573465736873 1.37592642876615 1.30198773812769 1.41606130936154 1.325 3.06218081294522 0.132212290502772 1.35931688320528
3.01264205878154 2.845 3.25859037508414 3.05899629810929 0.981418340573946 0.132261328397479 0.128595391910909 1.55863063003528 1.37004427991597 1.301 1.42115497970589 1.3251328397479 3.10098743371113 0.120717784877516 1.36096644420756
3.03199972143438 2.845 3.37299107674527 3.10299656797895 0.975629765538142 0.132319995423972 0.112051290439915 1.54850079012751 1.36849977524172 1.301 1.42799946613006 1.33099954239719 3.14653330550078 0.105779456193395 1.36300066683835
3.08804343428018 2.845 3.45795264445244 3.14365952308246 0.950566971340026 0.134542686945891 0.119867728981796 1.53845629333523 1.35802583128024 1.301 1.43510992051374 1.33197557321917 3.19091263779115 0.090841841841838 1.36582152707476
3.13730130233675 2.845 3.53612691052667 3.19788852560757 0.946135499071918 0.134770402251015 0.109540363478863 1.52909919853639 1.3604364916777 1.301 1.44391331457487 1.33008668542513 3.23614985714736 0.0771155015197484 1.36896568526953
3.17854939657428 2.84502519582761 3.58701079821183 3.23809718390648 0.935151236528395 0.13524001799702 0.126255824691425 1.52182930977029 1.36649826848625 1.30099460089408 1.43999460089408 1.33401619731775 3.28191850368785 0.065645161290332 1.37392448592488
3.23563545284319 2.85917453862531 3.61181841017355 3.2925926728768 0.928292241932386 0.13523670821238 0.1411513164069 1.49579436736865 1.36810809213676 1.2979731479038 1.42696643487975 1.34659011301071 3.32466097781559 0.0578219178082246 1.37930720385742
3.29139132317862 2.87340889367253 3.63863204043076 3.34377510679105 0.919910026929469 0.135163100844095 0.131313177272905 1.49399226561955 1.37516532406324 1.2957417028267 1.42446477765819 1.35408147061315 3.37980980792097 0.055706827309245 1.38701683027536
3.35156832701583 2.93209640722021 3.66200522148563 3.39107564258816 0.939348788082572 0.172769953771948 0.12891811328982 1.52185619972585 1.38701158099747 1.28499110087198 1.42399971549345 1.36201631506804 3.43057635959121 0.0604248021108142 1.39399039433208
3.39978383453697 3.0256746301833 3.66601482996718 3.44242094817726 0.93943216165463 0.201104112737477 0.127362692534948 1.52613639828067 1.40602903090878 1.28195351020645 1.42399505667761 1.3731306390895 3.47591835974208 0.0688287981859519 1.40095282065085
3.46067775806265 3.08253732888956 3.66751599877826 3.47976712116092 0.938079690274034 0.208653375380671 0.127528989203703 1.51391506655881 1.40299833800199 1.27795152880864 1.42349466707391 1.38244334674312 3.5330614041682 0.087381656804772 1.40706821125041
3.50951563443024 3.16202974843355 3.67100161408394 3.5290112754732 0.947415932257394 0.215210541166461 0.122678856509918 1.52171091964369 1.4130025887781 1.27149856917776 1.42399963347661 1.38350127877955 3.58071167153021 0.100616352201261 1.40977291462868
3.55706204485636 3.25218348213793 3.67602078339875 3.56362473247178 0.950730897520348 0.203176719644802 0.119091425059373 1.52494449637264 1.42109903379212 1.26699511679837 1.42299307220042 1.3875500826085 3.62439843884734 0.106789017341041 1.41141464374181
3.60422958040002 3.35266633663068 3.6775 3.61661849442425 0.961638348047929 0.202540042392265 0.119300507924455 1.53747849003321 1.42798367485721 1.26656048933024 1.4225 1.39197724239913 3.66740918395593 0.121006472491878 1.41169630675466
3.64053505177074 3.43408137468858 3.67750206561223 3.65152963892717 0.965524074838057 0.15819471592388 0.119064362019517 1.54383509437534 1.42499377134475 1.27200417364921 1.42249931146259 1.39399119750033 3.71197294711278 0.132486033519558 1.40937218318986
3.68879052698197 3.55935884030913 3.68049386155012 3.69339676996534 0.968837762972345 0.142355640668886 0.119087372025769 1.56717800725227 1.41441322402175 1.28035665530953 1.42139467968196 1.39697965282229 3.75044022124707 0.139193798449612 1.40681377852619
3.71771780273461 3.73043943728816 3.68132270837672 3.74367955335663 0.974021693979381 0.109890748852888 0.108963769015614 1.54797962333562 1.40594144105796 1.3126426192263 1.40994005347228 1.39349253687341 3.79107933686661 0.146658036677449 1.40179030427038
3.76054668946839 3.86324760756491 3.70017794579083 3.78607292243436 0.975004121828168 0.132103199667982 0.136183165435001 1.54988050204588 1.40999586274432 1.30197997291754 1.40712516569232 1.39749425681044 3.83661035806682 0.150434782608699 1.39733470230826
3.79963982960392 4.00060518655018 3.72872821310915 3.84656125403852 0.973148867813809 0.139217646619602 0.182990091702509 1.5342973640493 1.41788774919229 1.291 1.41236466788501 1.389 3.8786253670218 0.146905180840651 1.39341557234975
3.85530622965443 4.14025948843129 3.74899476308131 3.89539142952143 0.973920384586438 0.128572668364328 0.209744449523518 1.52884791646541 1.40812171409571 1.291 1.4176568063204 1.389 3.92299530711453 0.13920644511579 1.39043477739119
3.88800253339475 4.26800500921234 3.74299884845693 3.93400316674344 0.961138585905113 0.141310260248733 0.176806140603409 1.52057802740673 1.407 1.28099965453708 1.41499982726854 1.38500017273146 3.9693706078953 0.125869822485233 1.38826678334832
3.93258204843836 4.35540447433852 3.72352285707174 3.98952285707174 0.936596573582651 0.146387089412102 0.110591217679425 1.48630796442212 1.4068421563557 1.27494080863339 1.41239460911075 1.38786188681124 4.01626055265367 0.111006134969338 1.38588167712374
3.99031922099656 4.39552691628575 3.77538845275962 4.04138845275962 0.938240615106343 0.20164841372332 0.191061178687243 1.48511407712516 1.39118461803483 1.26906923176306 1.45153845491292 1.37416154078048 4.06692271661854 0.0950293159608825 1.38147790888363
4.03900421820738 4.41900516366766 3.83408145654886 4.09800392729653 0.935959946908769 0.188869858908236 0.274241229003566 1.48331936290523 1.40499934545058 1.26400050909399 1.48513542961525 1.36999919999515 4.11888723217832 0.075089855072461 1.37562794402658
4.09761234478071 4.49062222130943 3.87977874309485 4.15254320907966 0.935134592732554 0.186845654444722 0.316374183577127 1.47451940746696 1.39600987652872 1.27097037041384 1.50061767361818 1.35896049388512 4.16696331386551 0.0557209302325621 1.36857845524623
4.1583728904067 4.55236277573584 3.91658126654632 4.20644369310272 0.925667707720504 0.178476379289141 0.326427049481922 1.47049157129723 1.39698988532914 1.26803034401258 1.50167787212737 1.35504045868344 4.21844197514331 0.0453187954309368 1.36035051756343
4.21801968845049 4.56800088157241 3.948589981052 4.25801733759073 0.92947474876701 0.169031801406881 0.313366833791946 1.47088776374465 1.39199853071265 1.27100499557699 1.49200871034848 1.34599823685518 4.27331809175661 0.0416338797814197 1.3505739732659
4.28547999041603 4.57104897861388 3.97990584076061 4.31747019469326 0.911876345702284 0.107116375582573 0.286160543581196 1.46348502447771 1.38695102138612 1.28801959144555 1.47530287348716 1.33995102138612 4.32344245747817 0.0415505376343984 1.34335782376511
4.333407141144 4.57593950419837 4.01462979982088 4.36441924030432 0.938471023830719 0.106754476689321 0.253775185923668 1.48395676457436 1.38206049580163 1.28997580167935 1.45525304674908 1.33506049580163 4.3799382067188 0.0561761006289725 1.33743554277928
4.37806892753167 4.58 4.05686281238155 4.41406627647276 0.942497224135531 0.108040132552946 0.225177767893357 1.49792622998844 1.39300662764728 1.292 1.43555191533987 1.33399734894109 4.43109111309947 0.0690416666667001 1.33465743002688
4.43046075183045 4.58 4.11070583259133 4.46444114536958 0.948051854859265 0.108207544257698 0.20933529656426 1.50275459835387 1.39781373862173 1.292 1.41989216446521 1.33196078707826 4.47301314212164 0.0835063538611849 1.33426781013766
4.47648071078176 4.58 4.18120449311248 4.5085028081953 0.959223934255742 0.114953874410347 0.20586911242197 1.51619830125603 1.37920992542865 1.292 1.40912153577448 1.32804419482708 4.51274229515222 0.101308333333315 1.33736262040228
4.51905933065336 4.58 4.27462824873257 4.55402966532668 0.965087974039812 0.116120450912966 0.187368412851393 1.52490529229428 1.37102966532668 1.292 1.39614852051408 1.325 4.55459473713266 0.122362831858428 1.34246321829505
4.56926761867065 4.58 4.38797166503786 4.57958479635438 0.97186125494017 0.116479383450558 0.158478821660711 1.52950996557359 1.39603964721047 1.292 1.38479876166243 1.32502973540785 4.5937680416708 0.136112112112136 1.34811262103554
4.59571215126192 4.58 4.51567441568587 4.63737099720197 0.977914114622173 0.114442175013897 0.134196485911026 1.54432869809603 1.39995735574251 1.292 1.38233842602003 1.32796801680688 4.63250350115937 0.145239766081875 1.35317604056233
4.64404274818402 4.59000129539952 4.65217617433414 4.67806347457627 0.980689883414044 0.112915479539952 0.129517552663438 1.54652309600484 1.38499222760291 1.30699352300242 1.39603368038741 1.32999352300242 4.67101713206675 0.15 1.3556501652672
4.67746358728911 4.59099013644066 4.78931185339259 4.72742413305174 0.980546144965989 0.117141775440682 0.142949391694704 1.5488378973812 1.37899013644066 1.30197040932197 1.42208877203408 1.32500986355934 4.71168222753821 0.148957507082138 1.35720531407154
4.72343614655912 4.59001199688172 4.91940441473112 4.769484134086 0.975205502974196 0.11731784056129 0.132972368193554 1.54168769720538 1.37801199688172 1.29903599064516 1.43089202806451 1.32598800311828 4.7522911335568 0.142624862486232 1.35794493316628
4.76399064745143 4.59 5.05896773370744 4.82298760787315 0.967801716192663 0.117150039748331 0.126311529141691 1.5349515548612 1.36500303957829 1.299 1.44099766186286 1.32999906474514 4.79812887577159 0.130952380952381 1.35897029400541
4.79851144618012 4.59 5.17485568880136 4.85654095269051 0.957139247087691 0.117850425633672 0.117705831731706 1.52189466004347 1.35903934201386 1.299 1.44201967100693 1.33202950651039 4.83955737803598 0.116745355191292 1.36053449865665
4.84945737491149 4.59 5.26009214648654 4.91042606961793 0.955072018056476 0.118888938796273 0.125259545395531 1.51438993284958 1.36295825960858 1.299 1.44397912980429 1.33496869470643 4.89025971370091 0.100531157269998 1.36178837240923
4.89909319554878 4.59601830626851 5.34303827674325 4.95908154610518 0.93823264232904 0.121420534425424 0.105316057710671 1.50872488900745 1.3580116494436 1.296 1.44099001476263 1.33800832103114 4.93809181728059 0.0801757188498071 1.36482794536192
4.95565630026557 4.6071054768284 5.36615235541879 5.00859770202758 0.927854572960419 0.127774572960419 0.109020552278549 1.49963714668718 1.36514063577119 1.2959531214096 1.434941401762 1.343117196476 4.98767332742998 0.0636529006882867 1.36887322098631
5.01041187041927 4.61590547917453 5.37886346991876 5.05846438198898 0.930739018173872 0.130659018173872 0.114906776070072 1.49773047951219 1.3768739722327 1.29204200925577 1.43005251156971 1.35289497686058 5.03679122365625 0.0547991967871458 1.37313227218686
5.07411496077784 4.65411119157201 5.40604146126414 5.11209988395451 0.929556143805504 0.140363880797351 0.117169408531616 1.50025621918962 1.37203203824956 1.28798869238251 1.42599811539708 1.36000942301458 5.09000263379021 0.0544133738601832 1.37913167621006
5.13557421160412 4.71380389624577 5.42803445269625 5.16560866430037 0.932855822086009 0.169254977613667 0.111557588311263 1.50363199741707 1.38910335808874 1.28193109460751 1.42498851576792 1.36509187385666 5.14309623810808 0.0570513565891531 1.3849071298647
5.18449741196121 4.78229637674569 5.43096984471767 5.21746725667888 0.936759893474504 0.199499300074419 0.111352110869763 1.51061823042806 1.39790953415302 1.27606031056466 1.42401005176078 1.37291958591379 5.19505545437674 0.0643944954128496 1.3897673707435
5.24109732979407 4.87516147897652 5.4310088481631 5.26644837543435 0.941215196720119 0.227546636122323 0.112150951177533 1.52318541350157 1.40202433244852 1.272 1.42400442408155 1.38077560463279 5.24935131665857 0.0828012422360888 1.39463612484996
5.28539228999758 4.94859437878421 5.435 5.30953494090579 0.94815356965706 0.23004523910002 0.112573105206103 1.52963045001453 1.41323775151369 1.27210698818116 1.426 1.38104755030274 5.29855717063423 0.0981701081612717 1.39860135551178
5.32191614386632 4.9974983431322 5.438 5.34857969191307 0.968859882005646 0.189337579176761 0.127308512247137 1.52449484618259 1.39640939675126 1.28090970176379 1.42701459218723 1.37146534153806 5.33980641186778 0.105476892822045 1.40165095338402
5.36854952244458 5.1192421876894 5.43999915221137 5.3970365560171 0.974117550683777 0.187853452932192 0.1171899077168 1.53425174080517 1.40249342318703 1.27701527309753 1.427 1.3735013028827 5.38045840904602 0.119942857142858 1.40161408556373
5.41625850589126 5.23152485991596 5.44001191296809 5.44051225762802 0.961573388240925 0.157041763263034 0.118126056252956 1.55282585114076 1.39697755112881 1.28392852219144 1.42501329003309 1.39101191296809 5.41909114869974 0.12895061728397 1.39830200820324
5.45506261088288 5.35667751192235 5.44098966806189 5.47795725909547 0.983570034816873 0.125998039034886 0.1137767604829 1.54062917763497 1.39600238343096 1.27806199162864 1.42104397725481 1.37645853921186 5.46027743836506 0.134558282208592 1.39428525173334
5.49402093047246 5.55195709407676 5.45099774179351 5.52004074946853 0.974509565510999 0.140772664683654 0.11279374485909 1.54058023894245 1.38349399574289 1.28800639825171 1.42499849452901 1.37450447945707 5.50086636669058 0.136620111731844 1.39163250604816
5.52679934868086 5.6542554122835 5.45490494941221 5.56084096225172 0.990580628183918 0.134819925946763 0.113775999726582 1.54163501866786 1.37900585384566 1.2855592908626 1.425 1.37601188132347 5.54036604758813 0.134120772946865 1.38779847273814
5.56606675182573 5.78849669737511 5.47272677929171 5.6089579456548 0.988767058827292 0.128631266031625 0.121207341421979 1.53654739750753 1.37850291078049 1.27907509343456 1.41616739037215 1.37056714311425 5.58290779079541 0.127240867579892 1.38474973400139
5.61606142857821 5.92708655372859 5.46649680796886 5.65655905636559 0.974932285932232 0.122406456753641 0.118678071030448 1.52971959747583 1.37950484162618 1.26747647465472 1.41400212802076 1.36799857468084 5.63257278603211 0.118319209039552 1.38194794811111
5.66379234094773 6.00902597912225 5.46501823127105 5.70620299420648 0.950191214021776 0.171838275490444 0.119517289645333 1.50592234398444 1.38392836749723 1.25602404984512 1.4149878458193 1.36989824056176 5.67637663997737 0.105806387225561 1.37783589704276
5.7159336820782 6.08810968029343 5.46846260595612 5.75546403469013 0.955514606056017 0.17079313514707 0.126410507832725 1.51162685789965 1.37459485490959 1.25302710825379 1.41401191995849 1.36703467842277 5.72270264648144 0.0921039755351561 1.37235469761955
5.76697476217012 6.13197566054207 5.46199827920855 5.80197747807306 0.952740260785036 0.174704006819274 0.113880800759591 1.50557224239214 1.36450321345869 1.257997183893 1.41550060642108 1.35900492905337 5.77115546470458 0.0799551282051213 1.36501265267866
5.81464431300766 6.19383458486624 5.48176216017678 5.84081080088391 0.963685654518633 0.157590123511102 0.122903698162923 1.48996248750896 1.333 1.25892864805303 1.41607135194697 1.33409513592929 5.82019291960731 0.0687397910731267 1.3571312984004
5.85155478892752 6.23450532103058 5.49780212841223 5.88249295405634 0.964113940182625 0.122058038227422 0.098721506831862 1.48635365541905 1.33497526605153 1.25801236697424 1.41995053210306 1.33004946789694 5.86628425473081 0.059607526881722 1.34843907600894
5.91602550190385 6.24800263812798 5.55102418283986 5.93702506221585 0.965042182347406 0.12289999560312 0.112140574496337 1.48865452148755 1.33099604280802 1.258000439688 1.42300087937599 1.31899736187202 5.91594350009087 0.0530395480225954 1.33997128248968
5.97269639934787 6.25386514476012 5.6047638269678 5.99271887522118 0.947669621027499 0.122890224758733 0.13563945524683 1.47648004938148 1.32220228285981 1.25897752412669 1.42495504825337 1.31313485523988 5.96062550379537 0.0519554204660676 1.33238037273517
6.01954003030081 6.26093000461099 5.6584700349118 6.03657002832467 0.975049418483493 0.125147201501866 0.148376808115347 1.49575251300959 1.32100999934129 1.259 1.42103999736515 1.31795000329357 6.01101112259765 0.0634658254469269 1.32534477621882
6.06900339588395 6.2610002546913 5.72200619748822 6.07300424485494 0.982710748792412 0.125559926139524 0.156380550133201 1.49879103319769 1.3229996604116 1.2590002546913 1.4179996604116 1.3169996604116 6.05989406185375 0.0783415977961443 1.31957948823887
6.10803654478685 6.26392774085901 5.793241694236 6.12179568098356 0.9913175581255 0.124710955150886 0.16270392025547 1.5106668687514 1.31909634552131 1.26192774085901 1.41409634552131 1.31309634552131 6.09779946758973 0.0866768603465872 1.31576305911252
6.13869996041478 6.264 5.89597986541026 6.15863995249774 0.995796894312924 0.125343399129125 0.178393079296931 1.51725639160793 1.31702000263901 1.262 1.41597999736099 1.31102000263901 6.13720456702577 0.0933070452155656 1.31315706222234
6.18496894075186 6.264 6.00692572788489 6.20896623994768 1.00815168152311 0.125699763679634 0.162151080049172 1.53762627991474 1.31899864959791 1.262 1.40900472640732 1.30400472640732 6.17767129599276 0.109755434782602 1.3145300668369
6.22605124571366 6.264 6.104741061223 6.24741268430349 0.988005793175817 0.126090964244892 0.149159987069585 1.54062244147802 1.32095482122446 1.262 1.39433884081655 1.30153750127571 6.21390734554439 0.121140350877187 1.31798226713715
6.25959893035354 6.264 6.22455371854762 6.28359893035354 1.00712899360335 0.12810532813993 0.146795401077609 1.53562210494745 1.31606076812825 1.262 1.39301215362565 1.30406076812825 6.25581851834653 0.129532128514073 1.32197513515454
6.29298818012111 6.26699892546556 6.34795630226593 6.32998352380519 1.00768988538299 0.131828674740852 0.153557567970374 1.53867897202872 1.3179992836437 1.26299964182185 1.39200035817815 1.3059992836437 6.29490390391289 0.13522839506173 1.32548763404646
6.338007811622 6.2699352920623 6.47519598936653 6.36913722749739 1.00138890637292 0.133620528158006 0.140977381359588 1.53686990322825 1.31702156931257 1.2659352920623 1.40765489099896 1.30208627725026 6.33341041756729 0.135053030303032 1.32844277267358
6.3745613210571 6.27 6.61333058291174 6.41840290921661 0.995905923696697 0.135042940263332 0.136600569933695 1.53269105735474 1.32193907236904 1.26303655657857 1.41787814473808 1.30792688684285 6.37164173056987 0.130470720720708 1.3318662500154
6.41801699721698 6.273 6.73103480382525 6.45801740191263 0.987689105593304 0.132969599351314 0.13987819508676 1.52696261430452 1.32400242817385 1.266 1.4240028328695 1.30600080939128 6.4119997457149 0.122270072992688 1.33490927089568
6.45907307689049 6.273 6.81510201458529 6.50005100729265 0.961374113573999 0.132001848901867 0.15967309064363 1.50912277016068 1.32986758241293 1.266 1.43084551281508 1.30795586080431 6.44570259010772 0.113102091020912 1.33804837422888
6.49858240874247 6.27695717012743 6.90207915773981 6.54947533406105 0.963124623300504 0.13106985087069 0.168350913865061 1.50769113576687 1.33197858506372 1.266 1.43495717012743 1.31096787759557 6.49293600179351 0.100835205992523 1.34212669923598
6.54798054482963 6.27999880886712 6.94598292709539 6.58898451527257 0.958311921694379 0.131449845152726 0.174847454946081 1.50339170332002 1.34099642660136 1.26699960295571 1.42600357339864 1.31999642660136 6.5316677252319 0.0882848484848078 1.34492740301763
6.59583672765952 6.29562015597045 6.99481298740767 6.63586046791136 0.950499922014773 0.134242102879719 0.162754141720379 1.49483796460618 1.34002374025185 1.27090503899261 1.41916618176293 1.32878633773338 6.57206107782321 0.0741944444444206 1.34888339929839
6.64540462370695 6.30291494624385 7.02958688175585 6.67947752692651 0.946121518275153 0.13346044946147 0.138307080619694 1.49314822580489 1.34296354839022 1.26803645160978 1.41307290321956 1.33492709678044 6.61385497023861 0.0623937499999966 1.35385412820245
6.69784274003124 6.33590020040444 7.06290020040444 6.72486390964242 0.94240112916702 0.131804989979778 0.112766573507865 1.49049798396764 1.35596068500781 1.26301512115084 1.40801512115084 1.34696370923798 6.66076646359405 0.0602267441860457 1.36005947347019
6.74396669756815 6.35556029683751 7.06593404452563 6.77347535520578 0.934106214289315 0.13250417068615 0.110440565863686 1.48932081299686 1.348175881265 1.26006595547437 1.408 1.35211008531163 6.7073593313869 0.0612003968253985 1.36675096450048
6.81232474709072 6.44114600367356 7.0729304886711 6.82231481690088 0.945335504911118 0.163053752945263 0.110300893717086 1.49494260350271 1.3549304886711 1.25108937170858 1.40502979056953 1.3559304886711 6.75172012040767 0.0651641182467109 1.37354407332584
6.85501534701285 6.5310278751866 7.07300093961303 6.865010022539 0.958952070280713 0.208194187542078 0.110799902906653 1.50669150338085 1.36100156602172 1.25199843397828 1.405 1.36400062640869 6.79982813470512 0.0815835962145295 1.38080261267555
6.90282535589331 6.61786646274499 7.07592808301388 6.89623288548135 0.965401542907241 0.221239489965175 0.110497431421899 1.5113749328222 1.36588013835646 1.24711986164354 1.405 1.36595205534258 6.84485337763354 0.0962862129144822 1.38865635952256
6.93861795120051 6.70605033584126 7.076 6.93854154144061 0.977092723171369 0.235565433971406 0.111469193476814 1.52190505788975 1.37885809616019 1.24502183135997 1.405 1.37589084320015 6.87897567032142 0.105466666666672 1.39574522652279
6.97901801891459 6.78803603782918 7.076 6.96601952049081 0.9876885184448 0.240018026934706 0.111980340357276 1.52871033535202 1.37799899894919 1.24900150157622 1.405 1.37999949947459 6.9206734389886 0.118182089552234 1.40490806081133
7.0141426087629 6.8582852175258 7.076 7.00407115949314 0.984800496612828 0.197185540980796 0.112643804832188 1.52936404299642 1.37604763284651 1.25192855073024 1.405 1.37902381642325 6.96034014514181 0.129164251207723 1.41016261420234
7.04469154683287 6.95303351340966 7.07698971822776 7.05349619316035 0.995567414593998 0.168309123435323 0.112857943645552 1.54192962712803 1.38094859113881 1.26684577341644 1.40203084531671 1.38790746404986 7.00021203047885 0.133421267893664 1.41088880977445
7.08101372953405 7.06205812169413 7.08 7.0870183060454 0.999220141871852 0.144251620085017 0.113510421039044 1.54652037069742 1.38200228825567 1.26900411886021 1.4049986270466 1.38900091530227 7.04080494039294 0.135950000000005 1.41162813752856
7.11035034074563 7.18624977582319 7.08 7.12613378766085 0.999523286854372 0.147713340207985 0.114410077116199 1.54731245920013 1.38689172345761 1.27780510222369 1.40206496592544 1.39095668938304 7.0787262623862 0.139707124010559 1.41255455414887
7.14662778383557 7.3127075827624 7.08 7.16955540847027 0.996946985671921 0.138200188184259 0.114717001592009 1.54806234888995 1.3850206786758 1.27107237536531 1.402 1.3929793213242 7.11354218092212 0.142 1.41395308301798
7.18000736073161 7.43302520492946 7.083 7.20300802988903 0.986977693637428 0.132648728600903 0.115400035688396 1.54040756203647 1.38600111526237 1.26899955389505 1.402 1.39700044610495 7.15607114087397 0.140325648414972 1.41472767248477
7.21229127131203 7.54357314115939 7.083 7.23822684143131 0.976862068322229 0.127072416773376 0.115556563739695 1.5297147395321 1.39089261686546 1.26704295325382 1.402 1.39895704674618 7.19401492471667 0.133344278606965 1.41541875111279
7.26544065984531 7.63999740915669 7.083 7.29144065984531 0.978341847828942 0.150033784796059 0.114768442870259 1.53231971120294 1.39297889282435 1.26897889282435 1.402 1.39801055358782 7.23443272283351 0.124824222936768 1.41615488951654
7.28602848723561 7.71902745133614 7.08700466154765 7.31802848723561 0.971923007678532 0.163641559028713 0.113946161992439 1.52972419378343 1.39400310769843 1.27900466154765 1.40200051794974 1.39599896410052 7.2764541547255 0.114122093023252 1.41665856396399
7.33967676522507 7.77072488285325 7.09578347067319 7.37167676522507 0.958754793990211 0.16657758296959 0.106718275812405 1.51878969930595 1.39985564711546 1.28778347067319 1.40297594118591 1.39404811762818 7.31627286678716 0.10344086021503 1.4166452965295
7.38951969563446 7.80071573823264 7.10293138509064 7.41260791480364 0.95397410958459 0.156946060873107 0.106837059361027 1.51499489558248 1.40198039574018 1.29295098935046 1.403 1.39300980212991 7.35696754769898 0.0925209643605913 1.41738647786157
7.43897759684618 7.85197668243174 7.14298171171117 7.4559803400895 0.947942738671253 0.106812887793476 0.142293782859877 1.50915265637395 1.4069977139639 1.3119913130628 1.3980022860361 1.39100091441444 7.39925531826389 0.0822449567723356 1.41790591244974
7.48394989920931 7.88717818198989 7.14886303033165 7.49215535371184 0.935305169635296 0.0939401918564693 0.148524812151548 1.49617315953262 1.40895434344388 1.31688585860971 1.41168040410718 1.38904565655612 7.43963374315693 0.0757283236994217 1.41789192993548
7.53340387811488 7.89195133698897 7.15196350274173 7.54831871784558 0.94429564192408 0.0871202939681991 0.115508404320067 1.50812902300828 1.41789050822518 1.317 1.4189148397307 1.38504866301103 7.48072305089145 0.0698295819935603 1.4186402986942
7.58300867593703 7.89499923447614 7.23401939327102 7.58601071733398 0.953609561099656 0.0898414468400876 0.167244825352038 1.5121803036578 1.41999948965076 1.314 1.432 1.38300051034924 7.5244035789718 0.0669880239521124 1.41943586192907
7.61624981399729 7.89206619288259 7.30832311364101 7.62707329964372 0.951927950586019 0.0953848954519016 0.18573276419673 1.51334374348991 1.41804412858839 1.314 1.432 1.38495587141161 7.56681758520025 0.0751171428571493 1.42067891193551
7.66845274683768 7.892 7.36343169863913 7.67054746373116 0.963466868038478 0.097597794150529 0.207898680297928 1.52218623027546 1.41997895180145 1.314 1.43694737950362 1.38697895180145 7.60736200873357 0.0853354497355118 1.42398963498212
7.69199846615539 7.89499979993331 7.40399733244415 7.70399779926642 0.966929777259086 0.0991099006335445 0.19897061087029 1.52831959719907 1.4209999333111 1.314 1.4360000666889 1.3879999333111 7.64487183105388 0.100522522522534 1.42989260853518
7.72518570187613 7.895 7.48110795435924 7.73913780198649 0.969126112624156 0.100632638086081 0.201683419153401 1.52578226985653 1.41904789988964 1.314 1.436 1.3928802502759 7.67786887356966 0.111162499999995 1.43634163284767
7.75471280251007 7.895 7.54834637812636 7.77564347897801 0.977427504996857 0.101541285041685 0.186185680846268 1.53834373213805 1.41701980672344 1.314 1.43897028991483 1.39795048319139 7.70993366444633 0.122600591715976 1.44599730797395
7.7820051870172 7.89499940149801 7.62901915206351 7.80900598501985 0.982560305236012 0.103250157605523 0.169979569078571 1.5425305127167 1.41800099750331 1.314 1.43899940149802 1.39900159600529 7.73876179566363 0.131476331360966 1.45764748010387
7.80743174192515 7.89206556823941 7.72290181633903 7.83834431760595 0.984056560197903 0.104022733696957 0.167867209132372 1.54504382987491 1.42289071960099 1.314 1.43606556823941 1.40682515136159 7.76529801139699 0.139614447345533 1.46982921417553
7.84067182833928 7.89497016621266 7.81707515259251 7.87365193914772 0.981941579772841 0.104386519391477 0.153731511597942 1.54346640858304 1.42399005540422 1.32093038782954 1.42609944595779 1.41492044323376 7.79045846183065 0.145568627450983 1.48213921220115
7.86700357433172 7.895 7.91301195552334 7.90100357433172 0.977909569847665 0.104480009860225 0.126858223926893 1.54264004560354 1.43500184879227 1.321 1.43700295806763 1.420001355781 7.82114179772194 0.147843930635838 1.497898778801
7.89537128639835 7.895 8.00789706140138 7.92937128639835 0.974495662429991 0.104558265617651 0.112762405620681 1.54300197848163 1.44967480330949 1.321 1.46047968529519 1.43076152242696 7.84579911004638 0.143810172570378 1.51187335025249
