# Supplementary material for: Quantifying Spatiotemporal Gait Parameters with HoloLens in Healthy Adults and People with Parkinson’s Disease: Test-Retest Reliability, Concurrent Validity, and Face Validity
Source: Sensors (Basel). 2020 Jun 5;20(11):3216. doi: 10.3390/s20113216 (PMC7313704; doi:10.3390/s20113216)
Supplement: Supplementary file 1 [file sensors-20-03216-s001.zip › Data/HYA_03_CWS1_HoloLens_raw.csv]

Time HoloLens_x_position HoloLens_y_position HoloLens_z_position HoloLens_x_orientation HoloLens_y_orientation HoloLens_z_orientation
659.1594 -0.135 0.143 -1.755 22.258 357.726 359.011
659.1895 -0.135 0.143 -1.754 22.237 357.674 358.937
659.2258 -0.135 0.143 -1.753 22.194 357.691 358.848
659.2586 -0.136 0.142 -1.752 22.184 357.816 358.913
659.2946 -0.136 0.142 -1.75 22.153 357.964 358.92
659.3228 -0.137 0.142 -1.748 22.028 358.049 358.966
659.3578 -0.138 0.142 -1.745 21.898 358.027 358.975
659.3917 -0.139 0.143 -1.741 21.545 358.109 359.025
659.4244 -0.14 0.142 -1.736 21.41 358.153 358.856
659.4605 -0.141 0.142 -1.731 21.664 358.232 358.861
659.4918 -0.143 0.142 -1.726 21.695 358.259 359.057
659.5309 -0.145 0.141 -1.719 21.874 358.236 359.2
659.5601 -0.147 0.14 -1.714 21.996 358.253 359.202
659.5926 -0.15 0.14 -1.709 22.294 358.35 359.047
659.6261 -0.153 0.141 -1.704 22.109 358.524 358.885
659.6591 -0.157 0.143 -1.698 21.857 358.744 358.769
659.693 -0.162 0.144 -1.692 20.981 359.09 358.744
659.7269 -0.168 0.144 -1.685 20.862 359.367 358.735
659.7587 -0.175 0.142 -1.679 21.189 359.714 358.706
659.793 -0.183 0.138 -1.671 21.225 0.14 358.505
659.8301 -0.191 0.135 -1.663 21.164 1.077 357.849
659.8568 -0.198 0.134 -1.655 20.979 2.099 357.769
659.8952 -0.207 0.133 -1.645 20.199 3.319 358.155
659.9258 -0.216 0.123 -1.637 18.961 4.014 359.46
659.958 -0.224 0.115 -1.627 18.837 4.096 1.494
659.9891 -0.23 0.116 -1.612 19.775 3.294 3.579
660.0257 -0.233 0.111 -1.597 23.949 0.882 4.663
660.0566 -0.237 0.109 -1.581 26.715 358.658 3.539
660.0897 -0.237 0.109 -1.562 27.615 357.042 1.668
660.1246 -0.235 0.11 -1.542 26.923 356.559 0.136
660.1543 -0.233 0.109 -1.52 25.798 356.737 359.522
660.191 -0.23 0.106 -1.496 25.064 357.303 359.459
660.2221 -0.228 0.101 -1.472 24.849 357.923 359.924
660.2554 -0.224 0.096 -1.446 24.894 358.342 0.453
660.2908 -0.221 0.091 -1.42 24.849 358.538 0.489
660.3212 -0.217 0.086 -1.392 24.306 358.427 0.365
660.3568 -0.212 0.08 -1.364 23.904 357.955 0.133
660.389 -0.206 0.076 -1.334 22.811 357.333 359.578
660.4212 -0.199 0.071 -1.302 21.516 356.548 358.857
660.4571 -0.189 0.07 -1.268 20.346 355.98 358.048
660.4891 -0.177 0.071 -1.232 18.73 355.65 357.056
660.5217 -0.163 0.075 -1.195 17.406 355.395 356.111
660.5569 -0.149 0.08 -1.158 17.147 355.012 356.47
660.5893 -0.135 0.094 -1.119 16.708 354.237 356.951
660.6223 -0.121 0.105 -1.082 16.868 354.103 357.115
660.6544 -0.109 0.12 -1.048 17.068 354.686 356.655
660.6927 -0.1 0.126 -1.018 19.04 356.001 355.249
660.7217 -0.098 0.138 -0.99 18.837 357.274 355.421
660.7584 -0.103 0.148 -0.961 17.222 357.78 356.972
660.7865 -0.107 0.153 -0.931 17.102 357.377 357.646
660.8218 -0.114 0.153 -0.901 17.706 356.366 358.102
660.8599 -0.12 0.151 -0.87 17.535 355.335 357.768
660.8894 -0.124 0.148 -0.838 17.514 354.789 357.689
660.9225 -0.128 0.143 -0.805 17.544 354.16 358.047
660.9549 -0.132 0.137 -0.77 16.961 353.805 358.203
660.9893 -0.137 0.131 -0.733 16.109 353.742 358.618
661.0231 -0.141 0.122 -0.695 15.861 353.95 359.133
661.0555 -0.145 0.113 -0.656 16.26 354.313 359.469
661.0889 -0.15 0.103 -0.616 16.295 354.856 359.681
661.1223 -0.157 0.09 -0.576 16.281 355.503 0.432
661.156 -0.165 0.077 -0.536 16.889 356.386 1.584
661.1893 -0.174 0.07 -0.493 16.673 357.338 2.532
661.2231 -0.184 0.069 -0.447 16.128 358.393 3.133
661.2527 -0.195 0.067 -0.401 16.206 359.303 3.265
661.2895 -0.204 0.081 -0.353 15.465 0.33 2.888
661.3217 -0.211 0.095 -0.305 14.492 1.377 0.972
661.3561 -0.214 0.113 -0.26 14.635 2.848 359.709
661.3875 -0.218 0.121 -0.221 17.482 3.599 1.314
661.4233 -0.22 0.133 -0.183 18.272 3.465 2.513
661.4544 -0.22 0.146 -0.145 18.701 3.328 2.788
661.4904 -0.22 0.153 -0.107 19.296 2.711 2.734
661.5215 -0.217 0.157 -0.07 19.459 2.318 2.057
661.5577 -0.215 0.155 -0.032 19.105 1.908 1.702
661.5878 -0.212 0.148 0.005 19.083 1.667 1.452
661.6239 -0.208 0.135 0.044 18.859 1.673 0.948
661.6553 -0.204 0.124 0.083 18.707 1.725 0.747
661.6888 -0.2 0.111 0.124 18.069 1.64 0.796
661.7204 -0.196 0.099 0.166 17.789 1.441 0.864
661.7567 -0.191 0.088 0.21 17.207 1.076 0.999
661.788 -0.186 0.076 0.255 16.868 0.516 1.227
661.8232 -0.18 0.066 0.302 17.084 0.102 1.156
661.8527 -0.172 0.059 0.352 17.669 359.799 0.833
661.8878 -0.165 0.059 0.403 17.274 359.22 359.967
661.9196 -0.158 0.065 0.455 17.129 358.623 0.067
661.9548 -0.151 0.086 0.507 14.501 358.396 0.301
661.9879 -0.146 0.104 0.555 14.66 358.558 1.289
662.0223 -0.144 0.11 0.596 17.202 358.563 359.521
662.052 -0.145 0.126 0.636 17.783 358.902 358.043
662.0894 -0.151 0.14 0.674 17.743 358.214 357.413
662.1198 -0.158 0.151 0.712 17.853 357.336 357.263
662.1552 -0.165 0.159 0.751 17.781 356.482 357.371
662.1886 -0.172 0.157 0.791 17.125 355.372 357.73
662.2218 -0.177 0.149 0.833 16.875 354.295 356.474
662.2549 -0.182 0.141 0.876 16.874 353.365 355.969
662.2886 -0.187 0.126 0.92 16.856 352.84 356.772
662.3218 -0.191 0.109 0.965 17.24 353.041 357.522
662.3557 -0.195 0.095 1.009 17.319 353.797 357.83
662.3907 -0.201 0.08 1.054 17.235 354.496 358.478
662.4232 -0.207 0.068 1.103 16.084 355.558 359.396
662.4522 -0.214 0.063 1.154 15.227 356.847 359.727
662.4871 -0.223 0.059 1.205 15.25 357.984 359.439
662.5217 -0.233 0.057 1.257 15.336 358.983 359.838
662.5527 -0.242 0.071 1.311 15.02 359.922 359.699
662.5889 -0.25 0.084 1.362 14.136 0.508 358.826
662.6212 -0.254 0.095 1.409 15.193 0.833 358.688
662.6559 -0.257 0.102 1.449 19.249 0.575 359.749
662.6896 -0.258 0.117 1.487 20.372 0.624 359.81
662.7223 -0.257 0.131 1.525 21.703 0.953 0.255
662.7548 -0.255 0.142 1.56 22.535 1.241 359.936
662.789 -0.253 0.15 1.596 22.511 1.524 359.913
662.8234 -0.253 0.149 1.633 22.422 1.525 359.613
662.8588 -0.252 0.144 1.671 22.287 1.677 359.097
662.8874 -0.251 0.134 1.709 22.613 1.893 358.75
662.9232 -0.25 0.122 1.75 22.363 2.067 358.693
662.9545 -0.249 0.108 1.793 21.773 2.014 358.433
662.9876 -0.247 0.093 1.837 21.564 1.687 358.276
663.0209 -0.245 0.079 1.882 21.378 1.199 358.291
663.0538 -0.241 0.067 1.928 20.855 0.628 358.939
663.091 -0.236 0.058 1.975 21.221 0.13 359.398
663.1202 -0.23 0.055 2.024 20.886 359.778 0.001
663.1534 -0.224 0.059 2.076 19.473 359.181 0.162
663.1913 -0.217 0.068 2.127 19.698 358.49 0.301
663.2207 -0.212 0.085 2.179 17.966 357.665 0.727
663.2545 -0.21 0.1 2.228 18.817 356.983 2.054
663.2863 -0.209 0.104 2.27 21.194 356.395 0.949
663.3209 -0.209 0.119 2.314 20.928 356.263 359.922
663.3518 -0.212 0.131 2.357 21.486 355.652 359.101
663.3876 -0.215 0.138 2.398 22.853 355.273 358.76
663.422 -0.221 0.146 2.439 22.834 354.58 359.432
663.4529 -0.226 0.151 2.482 21.253 353.75 359.984
663.4874 -0.231 0.148 2.525 20.266 352.915 0.057
663.5215 -0.235 0.141 2.57 19.253 352.127 359.876
663.5546 -0.238 0.128 2.616 18.554 351.734 359.434
663.5884 -0.241 0.113 2.663 18.176 351.754 359.101
663.621 -0.246 0.098 2.712 16.927 352.251 358.686
663.6517 -0.252 0.08 2.761 16.02 352.901 359.122
663.6862 -0.26 0.058 2.81 17.02 353.612 0.282
663.7206 -0.269 0.046 2.862 17.641 354.314 0.825
663.7527 -0.28 0.042 2.916 17.68 355.064 0.474
663.7893 -0.289 0.04 2.97 18.828 356.154 0.212
663.8203 -0.296 0.054 3.023 18.953 357.557 359.981
663.8521 -0.3 0.066 3.074 19.306 358.856 0.304
663.8857 -0.302 0.08 3.117 21.342 359.981 1.684
663.9198 -0.3 0.097 3.157 21.906 0.947 2.174
663.9518 -0.296 0.119 3.198 20.579 1.548 2.244
663.9857 -0.291 0.134 3.238 21.172 2.64 2.207
664.019 -0.286 0.144 3.277 22.234 3.682 1.853
664.0532 -0.284 0.15 3.316 21.904 4.276 1.525
664.0866 -0.283 0.15 3.357 21.838 4.426 1.568
664.1219 -0.283 0.144 3.399 21.686 4.245 1.577
664.1522 -0.283 0.134 3.442 21.058 3.906 1.24
664.19 -0.282 0.118 3.488 20.83 3.568 0.285
664.2205 -0.282 0.104 3.535 20.868 3.236 0.186
664.2542 -0.28 0.083 3.583 21.6 2.73 0.466
664.2855 -0.277 0.066 3.63 23.093 2.499 0.91
664.3194 -0.274 0.055 3.679 24.274 2.024 1.032
664.3526 -0.269 0.054 3.732 24.073 1.389 0.948
664.3855 -0.264 0.056 3.785 23.201 0.615 1.61
664.4199 -0.26 0.061 3.838 24.473 359.872 1.662
664.4526 -0.256 0.079 3.892 23.761 359.125 2.227
664.4848 -0.253 0.097 3.942 24.004 358.729 2.146
664.5187 -0.25 0.102 3.984 26.41 358.894 0.329
664.5526 -0.25 0.118 4.026 26.459 359.375 0.194
664.5876 -0.254 0.128 4.066 28.159 359.087 359.865
664.62 -0.259 0.134 4.106 29.501 359.095 359.191
664.6526 -0.262 0.137 4.146 29.818 358.9 359.037
664.6884 -0.267 0.135 4.188 29.792 358.701 359.463
664.7229 -0.271 0.128 4.231 29.155 358.751 359.533
664.7521 -0.274 0.121 4.276 28.617 358.902 359.378
664.7875 -0.279 0.108 4.322 28.338 359.079 359.633
664.8209 -0.285 0.094 4.368 29.186 359.204 359.73
664.8536 -0.293 0.082 4.415 28.595 359.107 359.432
664.8848 -0.301 0.071 4.462 27.999 359.061 359.253
664.9199 -0.311 0.061 4.509 28.223 359.087 359.883
664.9509 -0.32 0.054 4.557 28.967 359.264 359.727
664.9863 -0.329 0.05 4.603 29.373 359.799 358.978
665.0192 -0.337 0.06 4.652 29.954 0.404 358.843
665.0509 -0.344 0.076 4.702 27.051 0.826 358.445
665.0872 -0.349 0.086 4.743 29.006 0.727 359.302
665.1199 -0.353 0.09 4.781 31.699 0.169 0.687
665.1516 -0.353 0.107 4.821 31.644 359.541 -0.001
665.1884 -0.35 0.12 4.86 32.352 359.262 359.454
665.2188 -0.347 0.128 4.899 32.93 359.275 358.936
665.252 -0.344 0.135 4.938 32.725 359.72 358.516
665.2844 -0.342 0.136 4.976 32.443 0.389 358.557
665.3196 -0.339 0.132 5.015 31.856 1.112 358.647
665.3492 -0.337 0.125 5.054 31.359 1.807 358.487
665.3903 -0.334 0.114 5.094 31.257 2.47 358.146
665.4174 -0.331 0.104 5.135 30.962 2.861 358.156
665.453 -0.329 0.091 5.176 30.544 2.943 358.266
665.486 -0.326 0.077 5.216 30.688 2.902 358.551
665.5196 -0.322 0.063 5.257 31.606 2.745 359.135
665.5516 -0.317 0.06 5.302 31.135 2.11 359.63
665.586 -0.311 0.061 5.351 29.519 1.234 359.648
665.6196 -0.305 0.062 5.395 28.389 0.308 359.791
665.6523 -0.299 0.078 5.442 28.291 359.387 0.693
665.684 -0.292 0.094 5.489 25.889 358.571 0.28
665.7222 -0.285 0.104 5.527 25.781 358.753 0.14
665.7512 -0.277 0.115 5.564 25.692 359.525 358.579
665.7847 -0.271 0.128 5.604 24.214 0.251 357.817
665.8192 -0.271 0.133 5.645 25.663 0.584 356.531
665.8518 -0.271 0.135 5.685 27.599 0.783 356.03
665.8838 -0.271 0.139 5.723 27.757 1.269 356.189
665.9217 -0.27 0.142 5.761 26.544 1.734 356.639
665.9511 -0.27 0.142 5.8 24.751 2.233 356.853
665.9858 -0.27 0.135 5.839 24.216 2.583 357.131
666.0193 -0.27 0.127 5.879 24.192 2.972 357.324
666.0504 -0.27 0.117 5.919 23.794 3.608 357.618
666.0848 -0.271 0.106 5.96 23.151 4.479 357.358
666.1189 -0.271 0.095 6.001 22.133 5.629 357.332
666.1507 -0.271 0.084 6.042 22.041 7.06 357.075
666.1854 -0.272 0.077 6.084 22.425 8.931 357.318
666.22 -0.272 0.071 6.126 22.622 10.598 357.326
666.2511 -0.272 0.065 6.167 22.826 12.354 357.605
666.2845 -0.272 0.073 6.21 23.841 14.536 356.932
666.3195 -0.27 0.082 6.253 22.434 16.512 356.783
666.351 -0.265 0.098 6.29 22.335 18.583 355.416
666.3843 -0.26 0.108 6.323 22.943 20.188 356.687
666.4163 -0.252 0.12 6.355 23.028 21.566 357.603
666.4501 -0.241 0.129 6.385 23.905 23.152 357.72
666.4839 -0.229 0.138 6.413 23.833 24.816 358.263
666.5222 -0.216 0.145 6.441 23.371 26.176 357.97
666.5494 -0.203 0.149 6.468 22.47 27.618 357.121
666.584 -0.189 0.145 6.495 22.693 29.102 356.497
666.6207 -0.174 0.14 6.519 22.924 30.845 355.761
666.649 -0.159 0.136 6.544 23.221 32.777 355.263
666.6898 -0.141 0.129 6.565 23.111 35.183 354.251
666.7166 -0.122 0.124 6.587 22.76 37.437 353.709
666.7546 -0.103 0.115 6.606 22.529 40.13 352.529
666.7848 -0.083 0.106 6.624 22.881 42.893 352.548
666.8172 -0.062 0.099 6.64 22.876 45.653 352.888
666.8514 -0.038 0.097 6.656 21.161 48.501 352.57
666.8841 -0.013 0.091 6.669 20.277 51.949 352.235
666.9172 0.011 0.083 6.679 21.891 55.462 352.803
666.9505 0.038 0.087 6.688 22.8 58.984 353.069
666.9839 0.067 0.103 6.695 24.648 62.941 351.408
667.0174 0.092 0.112 6.698 23.436 67.572 351.405
667.0496 0.113 0.113 6.699 24.518 72.36 346.993
667.0822 0.131 0.113 6.699 26.504 78.884 343.918
667.1169 0.149 0.114 6.701 28.068 85.148 343.145
667.1491 0.163 0.113 6.701 29.469 92.071 344.959
667.1842 0.175 0.108 6.699 31.344 99.91 346.892
667.2164 0.184 0.104 6.695 32.819 108.399 349.406
667.2488 0.192 0.104 6.689 32.103 117.401 351.186
667.2841 0.199 0.109 6.683 30.278 126.114 352.579
667.3203 0.206 0.117 6.677 27.892 134.009 353.513
667.3495 0.215 0.125 6.676 25.39 140.929 354.316
667.3832 0.226 0.131 6.678 24.006 146.289 354.782
667.4144 0.241 0.135 6.678 23.45 150.138 355.681
667.4495 0.258 0.138 6.685 23.344 152.059 356.183
667.4836 0.276 0.142 6.686 21.732 153.507 355.176
667.5196 0.295 0.141 6.688 20.604 154.875 355.029
667.551 0.315 0.136 6.69 19.522 156.69 354.737
667.5819 0.331 0.127 6.691 19.826 158.704 355.323
667.6164 0.346 0.117 6.694 20.782 161.408 355.51
667.6519 0.362 0.109 6.695 21.674 164.158 354.568
667.6844 0.378 0.11 6.694 21.47 166.815 353.177
667.7194 0.395 0.117 6.693 22.011 169.137 350.833
667.752 0.41 0.122 6.691 22.076 170.977 352.363
667.7861 0.425 0.134 6.685 20.207 172.343 351.655
667.8192 0.438 0.143 6.675 18.881 174.857 351.584
667.8494 0.451 0.149 6.665 18.986 176.782 353.01
667.884 0.465 0.152 6.653 19.065 178.025 354.988
667.9144 0.479 0.153 6.64 18.555 178.639 356.294
667.95 0.491 0.15 6.626 18.906 179.043 357.249
667.9824 0.504 0.148 6.609 18.071 178.896 357.111
668.0154 0.514 0.147 6.59 16.936 178.971 356.14
668.05 0.523 0.141 6.571 17.794 179.125 356.571
668.0828 0.531 0.137 6.55 18.313 179.292 356.418
668.1137 0.537 0.134 6.526 18.409 179.499 356.142
668.1505 0.543 0.13 6.5 18.585 179.721 356.115
668.1817 0.548 0.125 6.471 18.17 179.676 356.888
668.2161 0.552 0.118 6.442 18.012 179.478 356.883
668.2476 0.556 0.112 6.411 17.395 179.113 357.146
668.2835 0.558 0.106 6.378 16.606 178.444 357.406
