# Supplementary material for: Quantifying Spatiotemporal Gait Parameters with HoloLens in Healthy Adults and People with Parkinson’s Disease: Test-Retest Reliability, Concurrent Validity, and Face Validity
Source: Sensors (Basel). 2020 Jun 5;20(11):3216. doi: 10.3390/s20113216 (PMC7313704; doi:10.3390/s20113216)
Supplement: Supplementary file 1 [file sensors-20-03216-s001.zip › Data/HYA_03_CWS1_IWW_raw.csv]

IWW_x_SpineBase IWW_x_Head IWW_x_ShoulderLeft IWW_x_ElbowLeft IWW_x_WristLeft IWW_x_HandLeft IWW_x_ShoulderRight IWW_x_ElbowRight IWW_x_WristRight IWW_x_HandRight IWW_x_HipLeft IWW_x_KneeLeft IWW_x_AnkleLeft IWW_x_FootLeft IWW_x_HipRight IWW_x_KneeRight IWW_x_AnkleRight IWW_x_FootRight IWW_x_SpineShoulder IWW_y_SpineBase IWW_y_Head IWW_y_ShoulderLeft IWW_y_ElbowLeft IWW_y_WristLeft IWW_y_HandLeft…
-0.487 -0.477994744976816 -0.495003503348789 -0.489 -0.395 -0.375 -0.507 -0.492005255023184 -0.425 -0.400007006697579 -0.448 -0.493005255023184 -0.482989489953632 -0.386989489953632 -0.451 -0.514001751674395 -0.505005255023184 -0.414 -0.497 0.96026875631118 1.78268957959815 1.49728954456466 1.23880975476558 0.949042746007213 0.884668913961875 1.48412691705307 1.18350108603812 0.952590823286966 0.…
-0.487 -0.478 -0.494970922503057 -0.489 -0.407961230004076 -0.378961230004077 -0.506970922503057 -0.492 -0.424825535018344 NaN -0.448 -0.493 -0.483 -0.384 -0.451 -0.513970922503057 -0.505 -0.414009692498981 -0.497 0.960217867650224 1.78265932152507 1.49727835227517 1.23881029077497 0.999163379079902 0.90680940515532 1.4842357185744 1.18396253677578 0.952465177769669 NaN 0.968602246000815 0.528127…
-0.487 -0.478 -0.492029642222756 -0.489 -0.404039522963675 -0.375039522963675 -0.504029642222756 -0.492 -0.407177853336539 NaN -0.448 -0.493 -0.483 -0.384 -0.451 -0.511029642222756 -0.505 -0.414990119259081 -0.497 0.960002173763002 1.78259069165186 1.49711167972596 1.23883970357777 0.994447526363819 0.901691577467596 1.48481417036286 1.18320760817051 0.909493072874472 NaN 0.967817904592735 0.5299…
-0.487 -0.478 -0.492 -0.489 -0.399008742951185 -0.372005245770711 -0.504 -0.492 -0.420975519736683 NaN -0.447001748590237 -0.493 -0.483 -0.390987759868341 -0.448005245770711 -0.511 -0.505 -0.415 -0.496001748590237 0.959920139887219 1.78310909073308 1.49711 1.23896977268327 0.969473662298216 0.891128412655195 1.48529916067669 1.18377898581766 0.951216157034294 NaN 0.967420681950192 0.5298701398872…
-0.487 -0.474967849898262 -0.491983924949131 -0.489 -0.395 -0.373983924949131 -0.504 -0.491975887423697 -0.420887474643918 -0.397951774847394 -0.45 -0.492 -0.487 -0.394 -0.448 -0.511 -0.505 -0.415 -0.493 0.959786865365081 1.78483265238339 1.49718120562882 1.23869128600407 0.956366771551495 0.882062940415949 1.48545935699797 1.1834836972617 0.950994359784393 0.87143669117624 0.966843007352872 0.52…
-0.487 -0.471055693459189 -0.490027846729595 -0.489 -0.395 -0.372027846729595 -0.504 -0.489041770094392 -0.407194927107163 -0.392083540188784 -0.45 -0.492 -0.487 -0.394 -0.448 -0.511 -0.505 -0.415 -0.493 0.959405430112271 1.78515540528962 1.49732791149528 1.23884777226163 0.953540238524264 0.883637583382676 1.48538111386918 1.18393359525219 0.918670167206553 0.868600377757912 0.965992113327374 0.…
-0.487 -0.471 -0.49 -0.489 -0.395 -0.372 -0.500007812144057 -0.489 -0.415982422675872 -0.394994140891957 -0.45 -0.492 -0.487 -0.394 -0.448 -0.511 -0.505 -0.415 -0.490005859108043 0.959579648453518 1.78521988281784 1.49746972657496 1.2388000976518 0.952561835853853 0.884208925830192 1.48474124994305 1.18439910160343 0.944628303136703 0.871604043240157 0.966588808648031 0.529320703092965 0.15716867…
-0.487 -0.467941138474729 -0.487 -0.486 -0.389 -0.368039241016847 -0.497 -0.485970569237365 -0.4041667743216 -0.38905886152527 -0.45 -0.489009810254212 -0.487 -0.385049051271059 -0.448 -0.511 -0.505 -0.414009810254212 -0.485970569237365 0.959550196205084 1.78221943076264 1.497208142511 1.2391355918449 0.949216075898315 0.884673714978009 1.48496921517966 1.18251156964067 0.916690710128774 0.864631…
-0.487 -0.462069078908916 -0.487 -0.486 -0.389 -0.371953947394056 -0.497 -0.483034539454458 -0.420804276424739 -0.394930921091084 -0.45 -0.489988486848514 -0.487 -0.38994243424257 -0.448 -0.511 -0.505 -0.414988486848514 -0.483034539454458 0.95956976973697 1.78515546054554 1.49802044408427 1.23969343750365 0.948824605260594 0.883049111831467 1.48489092105212 1.18266815789576 0.950680148248893 0.87…
-0.487 -0.460003587835299 -0.484005381752948 -0.483005381752948 -0.389 -0.369005381752948 -0.494005381752948 -0.481003587835299 -0.403032290517691 NaN -0.45 -0.49 -0.487 -0.387005381752948 -0.448 -0.511 -0.505 -0.415 -0.480005381752948 0.959779623277294 1.78524989236494 1.49824960533812 1.23970998206082 0.94882 0.884657075914231 1.48444080726294 1.18727173003964 0.910972079611156 NaN 0.9674090851…
-0.487 -0.454019734994546 -0.480970397508181 -0.482960530010909 -0.392901325027272 -0.368940795016363 -0.490901325027271 -0.480970397508181 -0.417881590032726 NaN -0.45 -0.489990132502727 -0.485970397508181 -0.387 -0.448 -0.511 -0.504970397508182 -0.414990132502727 -0.476970397508181 0.960237237100764 1.7852620101355 1.49872822385049 1.23900638285376 0.968810050677497 0.889718689014181 1.48440779…
-0.487 -0.45597679513782 -0.47803480729327 -0.47904640972436 -0.3831160243109 -0.36306961458654 -0.4811160243109 -0.47803480729327 -0.40613922917308 NaN -0.45 -0.48901160243109 -0.48303480729327 -0.387 -0.448 -0.511 -0.50203480729327 -0.41401160243109 -0.47403480729327 0.959963248680705 1.7814946693597 1.4985520884376 1.2376560113549 0.949973346798482 0.884630332641668 1.48220610546995 1.18466311…
-0.484005037355843 -0.453005037355843 -0.475005037355843 -0.476005037355843 -0.380005037355843 -0.363998320881386 -0.478005037355843 -0.478 -0.406 NaN -0.45 -0.486005037355843 -0.483 -0.387 -0.445005037355843 -0.511 -0.502 -0.412003358237229 -0.473001679118614 0.96008978171458 1.7811604869444 1.49749177986573 1.23749025186779 0.945966363859548 0.886366977586494 1.48167085635049 1.19022063051813 0…
-0.484 -0.441941982830875 -0.471970991415438 -0.474 -0.380164381979187 -0.367019339056375 -0.474941982830875 -0.474941982830875 -0.412 -0.394970991415438 -0.447 -0.483990330471813 -0.48 -0.381 -0.445 -0.512009669528187 -0.504970991415438 -0.411 -0.467970991415438 0.960582417382047 1.78338324725362 1.49863111995742 1.23621580171691 0.946614000271749 0.886899241205899 1.48245601103082 1.18853246515…
-0.484 -0.436066231469528 -0.469033115734764 -0.474 -0.396812344169669 -0.368977922843491 -0.469066231469528 -0.469066231469528 -0.412 -0.392033115734764 -0.447 -0.483011038578255 -0.48 -0.381 -0.445 -0.512988961421745 -0.502033115734764 -0.411 -0.465033115734764 0.960827240355436 1.78472487714779 1.49975730563501 1.23680337685305 0.994618888893953 0.901001044473132 1.48509030622449 1.19485869078…
-0.484 -0.426019532373774 -0.466005859712132 -0.474 -0.398996093525245 -0.369 -0.466005859712132 -0.469 -0.412 -0.392 -0.447 -0.469027345323284 -0.47600781294951 -0.375011719424264 -0.445 -0.507011719424264 -0.504994140287868 -0.411 -0.457015625899019 0.960949765611515 1.78648658183459 1.50097763658277 1.23670021485611 1.00243576089952 0.909334002985879 1.48786462859721 1.19520945309353 0.9458881…
-0.483 -0.419951542716117 -0.463983847572039 -0.473983847572039 -0.40186270436233 -0.369951542716117 -0.454943466502136 -0.462959618930097 -0.400975771358058 -0.386951542716117 -0.445024228641942 -0.459919237860194 -0.476 -0.377983847572039 -0.439991923786019 -0.506975771358058 -0.504 -0.411 -0.455951542716117 0.960783230485592 1.78464397185019 1.50095903085432 1.23720177676708 1.00642659507726 0…
-0.483 -0.414082912014733 -0.462027637338244 -0.472027637338244 -0.385234917375078 -0.364082912014733 -0.448096730683856 -0.458069093345611 -0.398041456007367 -0.381082912014733 -0.447958543992633 -0.450138186691222 -0.476 -0.376027637338244 -0.439013818669122 -0.504041456007367 -0.504 -0.411 -0.450082912014733 0.961174472532351 1.78633609370242 1.50084165824029 1.23741695989279 0.944248452796099…
-0.475014434204691 -0.409009021377932 -0.459005412826759 -0.471001804275586 -0.385 -0.363001804275586 -0.439016238480277 -0.452010825653518 -0.398998195724414 -0.381 -0.442010825653518 -0.447005412826759 -0.476 -0.376 -0.431014434204691 -0.494018042755864 -0.504 -0.411 -0.442014434204691 0.960531172779131 1.78276649539211 1.4991430672685 1.23811873700709 0.942571443420469 0.875448033339611 1.4881…
-0.468925545799767 -0.400934852574796 -0.453962772899883 -0.469 -0.382009306775029 -0.358009306775029 -0.430897625474679 -0.446916239024737 -0.395944159349825 -0.367934852574796 -0.438953466124854 -0.444944159349825 -0.476 -0.376027920325088 -0.418953466124854 -0.4677766373993 -0.503953466124854 -0.411 -0.435934852574796 0.960390134818469 1.78128870661781 1.49745552318167 1.23738635122511 0.94330…
-0.461092384306892 -0.39408083626853 -0.450046192153446 -0.469 -0.382988451961639 -0.358988451961639 -0.420127028421976 -0.438103932345253 -0.390069288230169 -0.36108083626853 -0.434057740191807 -0.439069288230169 -0.476 -0.378965355884916 -0.414057740191807 -0.444277152920675 -0.499057740191807 -0.411 -0.42908083626853 0.959352240920663 1.78325678844289 1.49488037134089 1.23279416029992 0.987142…
-0.4530145937625 -0.389009121101562 -0.4420145937625 -0.467003648440625 -0.37102189064375 -0.356005472660937 -0.41600729688125 -0.4300145937625 -0.357060199270312 NaN -0.428010945321875 -0.434009121101562 -0.473005472660937 -0.376005472660937 -0.403020066423437 -0.406069320371874 -0.489018242203125 -0.411 -0.418020066423437 0.958601349923031 1.78004591047381 1.49223477945722 1.23101315590114 0.93…
-0.449918233339234 -0.378918233339234 -0.431900062970175 -0.455918233339234 -0.36899091481547 -0.356900062970175 -0.409900062970175 -0.426909148154705 -0.361927318523764 -0.328854637047527 -0.419927318523764 -0.428936403708293 -0.473 -0.381 -0.401872807416586 -0.375636592618818 -0.479772870386761 -0.407872807416586 -0.409881892601116 0.956817650446057 1.77881238103903 1.48701456778033 1.229393587…
-0.441104321461263 -0.370104321461263 -0.42112750400821 -0.447104321461263 -0.368011591273474 -0.34612750400821 -0.39912750400821 -0.417115912734737 -0.354092730187789 -0.313185460375579 -0.412092730187789 -0.422081138914316 -0.473 -0.381 -0.388162277828631 -0.336463650938947 -0.455289781836842 -0.394162277828631 -0.397150686555158 0.954408514532745 1.77583523747136 1.48319520596655 1.22223473220…
-0.435011508358559 -0.365009590298799 -0.412017262537838 -0.435023016717118 -0.36999616388048 -0.351988491641441 -0.39600575417928 -0.412009590298799 -0.345017262537838 -0.303019180597598 -0.405013426418319 -0.419005754179279 -0.47100383611952 -0.381 -0.383009590298799 -0.309051787613516 -0.433042197314716 -0.363059459852555 -0.391011508358559 0.954260230167171 1.77427293463143 1.48326976983283 1…
-0.426873164887414 -0.351775599416193 -0.398795112510438 -0.420775599416193 -0.366990243452878 -0.351980486905756 -0.38685365179317 -0.408912191075902 -0.34190243452878 -0.293834138698926 -0.395882921434536 -0.412970730358634 -0.47 -0.378 -0.377882921434536 -0.282726816680583 -0.409395094078435 -0.316599981567997 -0.381824382151804 0.95282443876814 1.7755249275171 1.4806556104754 1.21165770398583…
-0.414128479177043 -0.32922730931323 -0.378207543285993 -0.39822730931323 -0.366009883013619 -0.350019766027237 -0.37214824520428 -0.400088947122568 -0.332098830136187 -0.277168011231518 -0.384118596163424 -0.410029649040856 -0.47 -0.378 -0.366118596163424 -0.255276724381323 -0.348612746844359 -0.276405203558366 -0.364177894245136 0.952265633317763 1.77702487898916 1.48222418717821 1.204393233130…
-0.40401766714969 -0.317021200579628 -0.361030034154473 -0.382028267439504 -0.357015900434721 -0.344010600289814 -0.36201766714969 -0.389019433864659 -0.314031800869442 -0.272008833574845 -0.372021200579628 -0.402014133719752 -0.467005300144907 -0.378 -0.357015900434721 -0.23503533429938 -0.303079502173604 -0.220098936038263 -0.352021200579628 0.952319893997102 1.7754328444111 1.48185068901884 1.…
-0.391870932797879 -0.299822532597083 -0.34481446589695 -0.365854799397613 -0.346806399196818 -0.329870932797879 -0.351733798895625 NaN -0.299935466398939 -0.264895132898276 -0.355838665997348 -0.394951599799204 -0.467975799899602 -0.373024200100398 -0.343878999498011 -0.202798332496685 -0.241491797891647 -0.13953213139231 -0.332806399196818 0.950934909854423 1.7719981500753 1.479900161334 1.2004…
NaN -0.278313939426592 -0.322328209400528 -0.348256859530848 -0.323342479374464 -0.314228319582976 -0.319470909139888 NaN -0.292114159791488 -0.252185509661168 NaN -0.389085619843616 -0.465042809921808 -0.375957190078192 NaN -0.1783567493484 -0.179899008357968 -0.0828276584882881 -0.309342479374464 NaN 1.77419789255864 1.47991971460052 1.20189916583805 0.927099154282366 0.841815345462382 1.468486…
NaN -0.257011629392971 -0.305009414270501 -0.332008860489883 -0.307008860489883 -0.289013844515442 -0.300010521831736 NaN -0.284004430244941 NaN NaN -0.385002215122471 -0.465 -0.381996677316294 -0.314008306709265 -0.15201439829606 -0.122031565495208 -0.0170359957401491 -0.29600719914803 NaN 1.77161145090522 1.47554242555911 1.19915153397231 0.931857297550586 0.850964888604899 1.473237314164 NaN 0…
NaN -0.238793402807661 -0.277859513909209 -0.30876861114458 -0.277719027818418 -0.260743819481499 -0.282818194470741 NaN NaN NaN NaN -0.373950416673839 -0.465 -0.386 -0.298785138919967 -0.105834722246128 -0.0524876389629982 0.039528888812389 -0.274743819481499 NaN 1.76689083056411 1.4727888444475 1.19798768611145 0.940823059030228 0.851873058334337 1.46711967014038 NaN NaN NaN NaN 0.5294353722228…
-0.317219588482291 -0.214288932213541 -0.261196473905208 -0.281323604079166 -0.244392947810415 -0.230358275944791 -0.261254260347916 NaN NaN NaN -0.282173359328124 -0.36806934373125 -0.465 -0.386 -0.273300489502082 -0.0862311457708326 0.00828344811041902 0.102260333533336 -0.244358275944791 0.941474793329333 1.75987275018596 1.47027958665867 1.19771323604079 0.93881369244151 0.851049708122375 1.4…
-0.294041052510364 -0.192039267618609 -0.223067825886688 -0.255046407185629 -0.214053546752649 -0.200053546752649 -0.232051761860894 NaN NaN NaN -0.258042837402119 -0.361012494242285 -0.462005354675265 -0.386 -0.253035697835099 -0.0520606863196684 0.0639018309534777 0.165887551819438 -0.230024988484569 0.935051459005067 1.75718465856748 1.46221436837863 1.20001587690005 0.944659504836481 0.850431…
-0.27066141670595 -0.166671090514352 -0.206671090514352 -0.228651742897549 -0.178671090514352 -0.163700111939556 -0.216613047663943 NaN NaN NaN -0.228719459556359 -0.345951630957993 -0.462 -0.382 -0.23366141670595 -0.0227678285983659 0.114444995186465 0.215619123737691 -0.191787176215169 0.935908535339304 1.75502447233978 1.46170739926569 1.2033804924889 0.94297591221708 0.850456166453986 1.45750…
-0.236443802457869 -0.133431122387644 -0.173431122387644 -0.193456482528094 -0.145431122387644 -0.13339308217697 -0.177507202808993 NaN NaN NaN -0.20036772203652 -0.341063400351124 -0.462 -0.382 -0.199443802457869 0.000695678314604155 0.159416716769658 0.278188475505611 -0.170278961544946 0.930707457973596 1.74941278360309 1.45841273183666 1.19231353839494 0.94054157337486 0.849058132500422 1.453…
-0.215038799341057 -0.107048037279404 -0.147048037279404 -0.169044342104066 -0.100083141445123 -0.0950702083314372 -0.153044342104066 NaN NaN NaN -0.176044342104066 -0.330020323464363 -0.462 -0.387988914473984 -0.173048037279404 0.0349371820192404 0.19393718201924 0.291975981360298 -0.134066513156098 0.926657371874801 1.74420949660062 1.45510604161168 1.19616260964932 0.93432145504355 0.847343140…
-0.18269562476418 -0.068839802507463 -0.115711644513433 -0.136671595140299 -0.0786315457671648 -0.0547116445134333 -0.114799753134329 -0.176759703761194 NaN NaN -0.14569562476418 -0.310775723510448 -0.457919901253731 -0.382 -0.14171965438806 0.0592563159880593 0.222048059247761 0.353032039498507 -0.103775723510448 0.921735489783642 1.72387882320537 1.45244387546543 1.20251636456561 0.930764522559…
-0.145440394083046 -0.0492317863594976 -0.0804172154470958 -0.0964751620369702 -0.0335331086268446 -0.0194172154470957 -0.090289732949372 -0.147347679539246 NaN NaN -0.108440394083046 -0.283324500903297 -0.448115893179749 -0.382 -0.107405626129121 0.0906291418248038 0.227930464092151 0.3569536427281 -0.0763245009032967 0.918735463313003 1.72618276510276 1.44802226782407 1.19105547912713 0.9349900…
-0.107070816465055 -0.00208758878572641 -0.0380782708297981 -0.0700484533708274 0.00592731994375894 0.0279124112142736 -0.0510726800562411 -0.105078270829798 NaN NaN -0.0730652256914984 -0.257048453370827 -0.437020499503042 -0.372018635911857 -0.0620838616033551 0.118947819446801 0.252953410220358 0.373968318949844 -0.0310838616033551 0.910355579622312 1.73120068204407 1.44664247857628 1.19431366…
-0.0736079750745905 0.0301680106823184 -0.011631976600636 -0.0307119816874543 0.040368023399364 0.0643520223820003 -0.00779198677427252 -0.0726719791440451 NaN NaN -0.0425599720224996 -0.227639977109318 -0.423799987282954 -0.368823988809 -0.0356399771093178 0.158152009664955 0.272056003560773 0.394 -0.000671979144045132 0.907682002034727 1.72284952124118 1.44812704171934 1.19283264143957 0.927959…
-0.025677308254341 0.0507097250338538 0.0333641595979656 0.00450238577232089 0.0853641595979656 0.107391804832837 0.0176406119466762 -0.0325667273148568 NaN NaN 0.0112397560410458 -0.183622017784599 -0.399345565435888 -0.347304097583582 0.00837798221540111 0.176737370268725 0.278903241677951 0.394 0.0394332726851432 0.911594709530258 1.72523627281346 1.45143327955307 1.19560088199266 0.9046395311…
0.0119220264972656 0.10787987865795 0.0759114895374366 0.043917811713334 0.1239199191053 0.142926241281197 0.066896737793676 0.0139030599695734 0.0179452078088893 NaN 0.0539114895374366 -0.124124336125982 -0.355092725246495 -0.337021073919658 0.0459220264972656 0.209930456065129 0.282991570432137 0.394 0.083907274753505 0.917208261826751 1.72556936778241 1.45812596476951 1.1892934030129 0.9065851…
0.0642924148856496 0.147229190045509 0.125189674520421 0.0744030583558954 0.157252899360562 0.180268705570597 0.098284511780632 0.05335563972579 0.0754820894060709 NaN 0.109260802465579 -0.0724230733337184 -0.319541619908982 -0.194549523013999 0.0973161242007023 0.248055321735123 0.290023709315053 0.399 0.115284511780632 0.922067102505905 1.73422772961 1.46148465254335 1.19802236064289 0.91233963…
0.100617245261201 0.175700003042563 0.148751726655914 0.124472419143817 0.188668968874552 0.213648279429212 0.133627589983871 0.0975344874798389 0.135368971917115 NaN 0.141658624151882 -0.000755164754927942 -0.262599993914874 -0.138589649192204 0.13658621109319 0.254927586941308 0.292968965831989 0.399 0.150627589983871 0.927918345452885 1.74264134572672 1.46703155231691 1.20328455228649 0.937138…
0.144003308479342 0.218004580971396 0.18900279948252 0.153003435728547 0.228006107961862 0.250004835469807 0.173003435728547 0.13800559896504 0.184007253204711 0.198007634952327 0.186002544984109 0.072013870163394 -0.200985875338195 NaN 0.174004962719013 0.266000636246027 0.295000381747616 0.402 0.191003053980931 0.940610903469359 1.76191919069505 1.47959076731271 1.21553081821239 0.9595162079736…
0.170398946811318 0.254243260250803 0.21132110353106 0.180301642710996 0.276311373121028 0.288350294761157 0.200486520501607 0.182369755581221 0.241671398292217 0.25859355501196 0.20640867722135 0.181564363781864 -0.0896205140087467 NaN 0.213350294761157 0.271077843280257 0.298 0.401970808769904 0.215360025171189 0.947775485659516 1.75562558296362 1.48568568026772 1.22213106060836 0.9298635235479…
0.210522331108686 0.278708738480906 0.243615534794796 0.210638835716324 0.30762718525556 0.323580583412505 0.249417476961812 0.219557282490977 0.309196118207301 0.318289321893411 0.247510680647922 0.238324273275702 -0.0514543679697863 NaN 0.248580583412505 0.27890679631389 0.298 0.399034951382291 0.251568932951741 0.95436159239906 1.76222147589445 1.49229135938984 1.23933518489977 0.9442981557037…
0.232992321233459 0.308989528954717 0.266991972198616 0.234991623163773 0.333990925094088 0.356988481850188 0.273991623163773 0.266983595362389 0.368979406944276 0.377979406944276 0.270991972198616 0.29997870887459 0.0239738223867913 NaN 0.272991623163773 0.290995811581887 0.295001047104528 0.401998952895472 0.27699127412893 0.954969815011533 1.76789804540488 1.49652854801505 1.24769715187568 0.9…
0.270183179946991 0.35617521560147 0.301191144292513 0.261278752093248 0.35929468078429 0.397254859056684 0.321238930365641 0.311358395548461 0.399446003349196 0.43746989638576 0.302159286910427 0.315541575495453 0.0727725415155721 0.111067222299862 0.313215037329077 0.307071679109692 0.295031857382085 0.403 0.314246894711162 0.963143309949762 1.77670131886338 1.50604238930366 1.254122892747 0.97…
0.292761750918406 0.377772109574127 0.324751392262685 0.295637447049748 0.395616729738305 0.428668523016913 0.350689240328356 0.355533860492534 0.454419915279597 0.495388839312433 0.32179282688557 0.38229561141094 0.167995210395017 0.242611940133322 0.33972031629552 0.315906772098507 0.298958565377114 0.403 0.344678881672634 0.962318701270806 1.77563129093474 1.50633689240328 1.25817721875187 0.9…
0.326945040108975 0.424924026032995 0.353953122445891 0.333938574239443 0.428946656576358 0.469933724837294 0.401917560163463 0.391941807174209 0.507914327228697 0.550911094293931 0.345961204782806 0.49981087331618 0.328741365218707 0.377783393370667 0.374943423641592 0.326982218858786 0.306987068260935 0.399006465869532 0.378945040108975 0.967331869169063 1.77485124467989 1.50635996767065 1.2461…
0.35431066064143 0.442502539272901 0.389255838175295 0.353283249408363 0.453319797719119 0.501301523563741 0.427420305573699 0.444365483107565 0.564438579729077 0.604484265117523 0.380246701097606 0.554420305573699 0.436977667312735 0.496452795352569 0.40631066064143 0.416990862922311 NaN NaN 0.412319797719119 0.967299929029501 1.77432614202709 1.50582871060898 1.24965681222295 0.995798497482251 …
0.38752929199271 0.496238560576443 0.416612358111643 0.383570825052177 0.487515447639554 0.533543136345865 0.472363159754843 0.483446225873776 0.611335471048532 0.656266249282754 0.406626202464799 0.599363159754843 0.541518654212352 0.651798747848261 0.43952929199271 NaN NaN 0.479986155646844 0.446515447639554 0.97156950017671 1.76963645289515 1.50355225734285 1.25145452639019 0.996707124751565 0…
0.416951719235139 0.521958378650982 0.459928411279689 0.414948389527218 0.526935070695532 0.560955048943061 0.504946724673257 0.518941730111375 0.647940065257414 0.702923416717807 0.438946724673257 0.658901773616318 0.657808541794518 0.759823525480165 0.470948389527218 NaN NaN 0.482995005438118 0.480943394965336 0.971260615995965 1.76705419543198 1.49536360185686 1.24194589935532 0.98512932895448…
0.466265298800378 NaN 0.49334569237625 0.463209023297267 0.545249220085204 0.587225102012442 0.551233141370029 0.569217062654855 0.699120590363808 0.750305495588314 0.482313534945901 NaN 0.767988840983227 0.871141588777384 0.518241180727616 NaN 0.33020098393968 0.403072354218285 NaN 0.956552139429957 NaN 1.49046272857739 1.23109494840092 0.981701509477549 0.901008047749594 1.45866104031229 1.2052…
0.498618810919205 0.608353133681076 0.53550329907654 0.488699669209071 0.575641913287738 0.614676566840538 0.579665015656271 0.595688118024804 0.713826732236002 0.787561054997873 0.520549503813606 NaN 0.88857920433522 1.01035973183416 0.547653464472005 NaN 0.354711220393337 0.411896039341601 0.566399338418142 0.958032557711758 1.75904767242865 1.48469792096349 1.2268203631634 0.979446567723813 0.…
0.538924733430901 0.646928496759356 0.579917206773991 0.537907798452854 0.606941668408948 0.636958603386996 0.619924733430901 0.641913443445536 0.783868283504077 0.832915325109764 0.554936023416266 NaN 0.940904035124399 1.06889274513903 0.594911561781309 NaN 0.378954840058541 0.417988710014635 0.597941668408948 0.946910999372779 1.75299204265106 1.47345107463935 1.21460293748693 0.971285335563454…
0.575388273203566 0.687397517803651 0.618416007003821 0.573360539403311 0.63545298540416 0.661305071802802 0.672314316402887 0.677397517803651 0.801342050203142 0.862295827202717 0.595314316402887 NaN 0.984406762403736 1.12348071920442 0.631434496203991 NaN 0.386231115002123 0.421064712200594 0.645314316402887 0.941320895341641 1.74834733744333 1.46655302414511 1.20088570507913 0.9602609448236 0.…
0.616510196767149 0.729498534785415 0.662475210821946 0.611545182712353 0.683428562895008 0.69361515460276 0.705603492621026 0.719498534785415 0.837568506675822 0.893626816584495 0.628603492621026 NaN 1.02748687280368 1.1743935769498 0.677451886858477 NaN 0.410708450456637 0.427918366127858 0.678603492621026 0.937179330182737 1.74065166317643 1.4562823341884 1.19089895221369 0.909524323893484 0.8…
0.657939094081303 0.772936123060879 0.707933152040454 0.65893018102003 0.698977717346818 0.720959891224273 0.756924238979182 0.760939094081303 0.878939094081303 0.924953949183424 0.681921267958757 NaN 1.04397623183661 1.17200445653064 0.709952463673212 NaN 0.318138152449728 0.411025253673606 0.73092275346897 0.936011663771438 1.73827340181839 1.45205610544697 1.17767948989398 0.905834590226556 0.…
0.717378666981794 0.786620369310598 0.751410893958968 0.698410893958968 0.740217532095924 0.751209475351631 0.800427007447555 0.805330326516033 0.898169191630163 0.952177248374457 0.729410893958968 NaN 1.09910473767582 1.22210473767582 0.780281986050272 0.51734644000462 0.336112794420109 0.410983886511413 0.775402837214674 0.920950141860734 1.71647499248605 1.44484812767466 1.16690005165621 0.890…
0.763456420737505 0.862109455250805 0.801410158672611 0.748410158672611 0.766687731061971 0.776699296578194 0.852387027640165 0.845525813834844 0.918757124159311 0.973745558643087 0.779410158672611 NaN 1.1118496482891 1.2348496482891 0.814595206932184 0.559502682802398 0.349838082772874 0.409023131032447 0.824421724188835 0.923401086209442 1.73776879698763 1.4470539775885 1.17055686062449 0.88606…
0.814985605200702 0.908987016455535 0.848986734204568 0.789988427710368 0.817985605200702 0.815988992212301 0.901986169702635 0.884988992212301 0.964987016455535 0.995993790478734 0.820988427710368 NaN 1.14699012121617 1.26899040346713 0.875982782691035 0.612985040698768 0.367994919482601 0.432993225976801 0.871986734204568 0.922730197575677 1.74772725934311 1.44694003951514 1.17373911373196 0.88…
0.869273785521698 0.953336365069515 0.8913754772869 0.844414589504286 0.850438056834717 0.852352009956469 0.938391122173854 0.920219028417359 0.976195561086927 1.01513298153911 0.880265963078221 1.06335983239995 1.14708604687825 1.27107822443477 0.928289430408652 0.670328542626038 0.432774421904232 0.480461524165148 0.9113754772869 0.928161928297037 1.75083092224851 1.45318380568347 1.17545160081…
0.903514095756385 0.995403031929273 0.938333617037328 0.896264202145383 0.905222553210216 0.896375265972495 0.98730585108055 0.947611276605108 1.00065292554028 1.03176398936739 0.913527978734774 1.10836138299411 1.15784728723772 1.28086117021611 0.964486329799607 0.711416914907662 0.529625585139489 0.538180904275049 0.958333617037328 0.933405587235835 1.76470313936644 1.45866225532102 1.186907430…
0.949912116683676 1.03492549023181 0.982915937697429 0.934927400738689 0.95889874313554 0.94989874313554 1.0219350427662 0.981935042766195 1.02894650580745 1.05595414783496 0.960910206176799 1.13594841631433 1.1280573152063 1.23708406230257 1.00492357972494 0.76489874313554 0.585894922121786 0.59489301161491 0.990938863779949 0.938560275519998 1.77210620614035 1.47253359679497 1.19226006536424 0.…
0.994324200686264 1.06660208698878 1.02544461808402 0.990370515070016 1.01552798397477 1.01160208698878 1.07622230904201 1.01027788630251 1.06522230904201 1.08625936054901 1.00737051507002 1.13802778863025 1.125 1.237 1.06028714917926 0.810890017546122 0.68741722014281 0.80841722014281 1.04136125219327 0.934277534185291 1.77624571286506 1.48038105407846 1.20091022432644 0.918020065280534 0.838162…
0.98779773445499 1.10248863506002 1.05519293303486 1.01226276801887 1.04686444151346 1.04540051973042 1.06609646651743 1.01252643807927 1.05874945225215 1.08120276662671 1.01415111642239 1.13297086984764 1.123 1.234 1.0906411849423 1.11638870006441 0.837229074070046 0.958229074070046 1.05739800482635 0.954862066120142 1.77219637303332 1.48289268342736 1.20513549314142 0.914978731404272 0.85086536…
1.05802615848575 1.13453224019085 1.09502524265308 1.06153779093857 1.10803852611033 1.1115451882604 1.10153250253752 1.04302496539765 1.08902086144 1.11051787752941 1.07753067087216 1.13250745545412 1.12248314354248 1.23349813613647 1.10452305204654 1.10857105458196 NaN NaN 1.10401716591112 0.958161938699242 1.77826095726894 1.49296034834366 1.22051803668083 0.916216336762535 0.859120631346945 1…
1.09439844712559 1.18140685160358 1.1344623928169 1.11244133275792 1.16822203577318 1.18226086575851 1.13748856722124 1.07192191776525 1.09330601417725 1.10644511153054 1.11936647427993 1.13854993822799 1.10809707496332 1.23194581066901 1.13838608472858 1.18326868386853 NaN 1.08502173024991 1.13698345287589 0.971491925046342 1.79501731006638 1.50037452765537 1.23187008652372 0.939271041278883 0.8…
1.13066612964636 1.21785057256257 1.17578564388979 1.15440621277074 1.23277688274394 1.25093269948134 1.18297134362803 1.07385860420515 1.11604940513962 1.13885860420515 1.15333891116354 1.14349496027863 1.09921465105129 1.22749364198173 1.17224855041768 1.25759639471843 NaN 1.16021468342152 1.17765314995044 0.976171940255146 1.79448295828522 1.5004015974963 1.23085015746003 0.955404984170219 0.8…
1.15952942315161 1.25551508705537 1.21952922961653 1.20652154519638 1.2895536996183 1.31503533783105 1.21055181062987 1.10906403013183 NaN 1.17407435757244 1.18951886810513 1.15350645814101 1.11800721217304 1.22000192613211 1.20503241609856 1.3155410790837 1.15525198955106 1.28662548231183 1.2160425500041 0.969434449669623 1.79617973634864 1.50384832437085 1.24357908615546 0.97754598455599 0.8887…
1.19600057747139 1.28849763089125 1.25842290093824 1.2476051977384 1.3527247631624 1.3738849564435 1.26339016808824 1.14069719099569 NaN 1.21050836843436 1.22058919963592 1.1691852433803 1.12 1.218 1.24489669384942 1.37362193248591 1.32223849620027 1.45087232526574 1.25894142527627 0.973607720031333 1.79354024227237 1.49676253998793 1.24013534534647 0.972159039853576 0.884900086992858 1.501203667…
1.2385130081387 1.32934606879523 1.29735837916019 1.29929892065661 1.41663877810207 1.45145453616739 1.29789379841196 1.18888084644056 1.24240471322945 1.24573800647722 1.26994170445265 1.18411932404184 1.12 1.218 1.27913186699804 1.42785861175143 1.43385454790965 1.53162751043668 1.29919771327534 0.97190132707817 1.77454311237701 1.49077178708844 1.23391104787802 0.970166134011857 0.884059487836…
1.26752010276274 1.38499776593131 1.34299495676962 1.34551288077447 1.46602862817481 1.52451532361739 1.34550146742845 1.2250603018281 1.25906648663098 1.27606648663098 1.29451532146402 1.2000038868099 1.12000309240144 1.21949668397635 1.31351155819596 1.4720253717687 1.55751310870343 1.67150745422398 1.33850500707431 0.97015572667048 1.78300182270521 1.48462823785903 1.23984833253246 0.982306274…
1.31841257554049 1.43131559335176 1.37955282906912 1.39654595853638 1.53536477225225 1.59460753343989 1.38448353533139 1.26467644508731 1.3021972964838 NaN 1.34343941569 1.22034328180276 1.12204815482875 1.21699043934235 1.35594596523202 1.53198254180944 1.65562948717212 1.77576336692898 1.38192918250113 0.961984824986188 1.77155912180877 1.48075546080282 1.23360874910855 0.970612041055403 0.8843…
1.35726624624082 1.45995070846017 1.42781467875622 1.4467811504583 1.574553789773 1.65028545022807 1.42632298834235 1.31324186952952 NaN NaN 1.38325564179311 1.2524521473914 1.12695586725436 1.21701690912566 1.39823472285108 1.5775542704481 1.75522068849381 1.88474457060015 1.42139262975318 0.946031235321252 1.76523009844811 1.46966429515373 1.22719221413023 0.975489374559184 0.886013123745994 1.…
1.40749535627158 1.49802981892689 1.47699507150379 1.49650083244245 1.63598407313896 1.70249507150379 1.47549524236447 1.36409595581437 NaN NaN 1.43050203939765 1.27552722322536 1.1305033360978 1.2189990778126 1.44800313244573 1.61953135667298 1.80454104510596 1.93354087424528 1.47300088939601 0.939822121929615 1.75871631456979 1.46237700434641 1.22090712319411 0.974269175585195 0.88136741426017 …
1.45310031240857 1.55005659031537 1.52105325425248 1.55144076595539 1.67360554662137 1.74752785190407 1.52256746921881 1.41363335959674 1.62749634462808 NaN 1.47814778104251 1.32833592497909 1.14418217745587 1.22004264489899 1.49756967584736 1.68611411689705 1.8610506504575 1.98805244660821 1.5215124055042 0.930617326101337 1.75033683973137 1.4530619358664 1.20579157522361 0.975406212501592 0.879…
1.51170209909625 1.60810182218469 1.57537302551824 1.59235778595136 1.73113014160089 1.79767335381373 1.57823311357838 1.46511075406874 1.68842743058338 NaN 1.54064303287209 1.36560171017945 1.16409015980235 1.22451585401132 1.55323773107368 1.74687502704367 1.86694220885161 1.99407361225054 1.57184793651633 0.927183865407726 1.74624122052664 1.4487916921351 1.20612455595605 0.957503194033655 0.8…
1.56399941895271 1.65549944536395 1.62999923407402 1.64349939254147 1.76049955100891 1.83099953780329 1.58499878508293 1.51499865302673 NaN NaN 1.58949948498081 1.439498956756 1.20199972268197 1.23999994717752 1.60549939254147 1.80549918125154 1.91799941895271 2.02799985473818 1.6259992868965 0.925865015846744 1.74291503790013 1.44658506008557 1.19777017418213 0.953580133112653 0.864370059953516 …
1.62763112007572 1.70312424504886 1.68255861338431 1.69000337398739 1.81050345371473 1.8602589296901 1.63768413566234 1.57362194151122 NaN NaN 1.65068014005753 1.51148383714957 1.2412061694868 1.23432340958583 1.67010763336611 1.86286597097051 1.92259738435186 2.03352618888395 1.67608275570566 0.927336117274578 1.74770318301948 1.44637714130909 1.19524825671483 0.936215180260822 0.854681671164177…
1.68429026381719 1.75872032885895 1.73275541144066 1.73535479290508 1.85456901413751 1.88388458471904 1.69330760113559 1.62447105127753 NaN NaN 1.71174925740346 1.60156914038072 1.30750535945967 1.26476340413678 1.72478445508777 1.89575592940232 1.93103485237653 2.03651144480496 1.72870273001679 0.932717710234442 1.75223158950255 1.45624978038821 1.1942835249367 0.921902556856223 0.85227307177843…
1.70012774215886 1.77810645179905 1.75708090336728 1.75905322589953 1.85805535493551 1.8990447097556 1.7480894195112 1.68609580661915 NaN NaN 1.74010858083503 1.65117670998642 1.32616606480652 1.46416606480652 1.73912987119484 1.90704045168364 1.93800212903598 2.034 1.74610006469111 0.954583391636321 1.74669552714141 1.45786223360475 1.19605545680122 0.915549444567617 0.852829154854718 1.43969124…
1.76072386032054 1.82843431619232 1.79560804266925 1.78470938311413 1.88443431619232 1.92026058971539 1.79082520076542 1.73199892724235 NaN NaN 1.79173833752695 1.73541876622826 1.4052016081321 1.5432016081321 1.80075281473336 1.92639088457309 1.93904343161923 2.034 1.79373833752695 0.961039662131558 1.75876698655538 1.47312316884383 1.20338556028989 0.929640557532665 0.857339474449188 1.44525345…
1.81095312709253 1.85921523704297 1.83807226797909 1.83357187625552 1.91485781438327 1.93873867349671 1.8480960961564 1.80138203428416 1.84840586246148 1.86128672157491 1.84292929891521 1.83276250167402 1.48802461162446 NaN 1.85288164256059 1.95316679724119 1.942 2.03388085911343 1.84488164256059 0.973535445895268 1.76663950910673 1.48366937916834 1.20932771119593 0.949541285422524 0.872464191810…
1.85008328297567 1.90908526590366 1.88207336833571 1.8570753512637 1.95005353905579 1.96906147076775 1.89308130004768 1.85810906103956 1.90612690739149 1.91413285617547 1.8810753512637 1.86415863423937 1.53020820743917 1.55627760991889 1.88908724883165 1.9600237951359 1.94200594878398 2.029 1.88108526590366 0.984421322518835 1.79078767997425 1.48857858003529 1.21416812396185 0.954498697310445 0.8…
1.89249583112498 1.9525383309357 1.91963749716069 1.89542499810713 1.97749583112498 2.00045333131427 1.9345383309357 1.91366583036784 1.97072249678212 1.98196332904283 1.91956666414284 1.94476499659283 1.6368558250678 1.6980966573285 1.93349583112498 1.97212749943214 1.94502833320714 2.02904249981071 1.92459499734998 0.990170008110606 1.78959719176825 1.49798241643321 1.22342869104896 0.948914549…
1.92789042749579 1.99119504742856 1.96465610447058 1.9255623752605 2.01242178144538 2.03274983368067 1.97326534433613 1.96131220894117 2.02264026117646 2.05066369347898 1.95963267216806 1.99987458420167 1.76888217321007 1.84697590242015 1.96914818282352 1.98130461993277 1.94707029690756 2.03162508315967 1.96710131821848 0.993716079093109 1.78816933965714 1.50176286115529 1.23322973241311 0.956260…
1.96509375142427 2.04106250094952 1.99209926621394 1.94908823663461 2.03007720705528 2.06406250094952 2.02608823663461 2.01610845753004 2.09111581058293 2.12013786974158 1.98610110447716 2.07816728195312 1.88923345942908 1.97123713595552 2.01708272184495 1.99404779484375 1.95006801573918 2.01609742795072 2.01306801573918 0.9964650918372 1.7948100551479 1.50729735290096 1.23945988955228 0.95919893…
2.01645309551899 2.07581849513108 2.04643847953451 1.99730693567415 2.07236539961209 2.09839463158106 2.07445309551899 2.07568695127073 2.15496465497591 2.19600850292936 2.04148232748796 2.17018389474317 2.0182216296415 2.10201700585873 2.06249694347244 2.02014615984484 NaN 2.0700669668673 2.05068695127073 0.993780706900482 1.79475522729 1.50580957485353 1.23392498276779 0.969368333878546 0.89381…
2.04793239181254 2.1321475591539 2.07731491153051 2.01921928160102 2.09809974418915 2.12578894691831 2.10645835642475 2.12324318908339 2.22169743124848 2.26586478362508 2.07469331698881 2.25153007887186 2.17163393732068 2.24299666381593 2.09700411425966 2.03181696866034 NaN 2.14269331698881 2.09809974418915 0.992644244403902 1.78889368620788 1.50232895363476 1.23086394084421 0.961665475378678 0.8…
2.08607970142724 2.17907390495981 2.13106086290808 2.06905941379122 2.14302898233718 2.15803622792147 2.16606086290808 2.17407390495981 2.29109419259583 2.34209998906327 2.10309274347897 2.31410288729699 2.32018113960737 2.44719997812654 2.13806955760923 2.1060246349866 NaN NaN 2.14307390495981 0.999326741674413 1.78290029201072 1.49900479876415 1.22978459588779 0.954527059386449 0.88253000109367…
2.14140780843064 2.23070311798386 2.17363280618547 2.11056249438709 2.16346405786935 2.18346405786935 2.20867499326451 2.22559061910644 2.35699842753708 2.41194217809837 2.1673093719129 2.38553436966773 2.44632186180966 2.58630779944998 2.18660468146612 2.12333749663225 1.98504218707903 2.14073281516613 2.19459061910644 0.983265969089581 1.76921143858329 1.48839556384149 1.21904147003255 0.945534…
2.1714497694272 2.2810873270704 2.2192005903069 2.150906105892 2.1968381479501 2.2166342741244 2.2572005903069 2.2683365061907 2.427906105892 2.479132632365 2.1904044641326 2.4240646744231 2.5403138535434 2.6793365061907 2.2302005903069 NaN 1.988453052946 2.1207087991039 2.2372005903069 0.980901293488462 1.76138004279472 1.47869862128535 1.20987097841595 0.939808726430597 0.864327974541115 1.4633…
2.2341055367307 2.32809558043535 2.27110155421256 2.19009956295349 2.23304181644047 2.24406372029023 2.30909558043535 2.32609757169442 2.4671254493214 2.52812744058047 2.25110354547163 2.47007965036279 2.59714934443023 2.73713938813488 2.28211350176698 NaN 2.00800796503628 2.06499402622279 2.28910155421256 0.981781947039177 1.75187084408775 1.46695951382364 1.20298128604421 0.920765818355953 0.85…
2.28757658954573 2.37671153603516 2.32262566099644 2.24053978595771 2.25461339313376 2.27638030374293 2.35765019672179 2.37566246458446 2.53067473244714 2.59256432168306 2.30351525023236 NaN 2.67201226786268 NaN 2.33961339313376 NaN NaN 2.06193866068662 2.34063792885911 0.962608912811556 1.74218253013913 1.45158332924212 1.18849578281465 0.918474940983464 0.841439960655643 1.44383203942462 1.1949…
2.33525719796724 2.43501876387 2.37410546717809 2.28512714300511 2.30454189567553 2.30767195063766 2.41104043969702 2.43008379135106 2.58584535725383 2.63891038473489 NaN NaN 2.67547104428043 2.80655774758851 2.39019217048617 NaN NaN 2.0573034615783 2.39304043969702 0.954411475267043 1.73495705601994 1.44366257525669 1.18084865740953 0.902748540931249 0.830697751612612 1.43660087031009 1.18290052…
2.39198995830142 2.4809918627615 2.42399117023056 2.33599099709783 2.32899567168165 2.33799463288524 2.45799168962876 2.47899134336329 2.62399324782337 2.67999272842517 2.40698926577049 NaN 2.78698026286831 2.92197957033737 2.44399047769962 NaN NaN 2.07099757614172 2.43999168962876 0.951770467458382 1.72670146124028 1.43746109766153 1.17808048996564 0.901780171401407 0.81841217454714 1.4298711911…
2.44847228443367 2.53757277048339 2.48052252745853 2.38357277048339 2.38643209001379 2.3774622358287 2.51161296490328 2.52551247885356 2.65851247885356 2.7183215553591 2.46456272187842 NaN 2.79016077767955 2.93011053465469 2.49256272187842 2.24952252745853 2.06829140954418 2.20529140954418 2.49757277048339 0.956343724536052 1.72190597072969 1.43359422041409 1.16765151711906 0.890538453932601 0.81…
2.49640826804973 2.59510314330562 2.53322049897643 2.4412439701106 2.43026744124476 2.42415008557395 2.57317355670811 2.57693884536649 2.70937553814659 2.7506806628907 2.52138479691557 NaN 2.80625818247578 2.94125818247578 2.54931438351308 2.30245521031806 2.0963193371093 2.23038544533903 2.55507967217146 0.952658277401388 1.72754228460899 1.43402431739184 1.16183202629862 0.88382868846596 0.8138…
2.55506112268891 2.64107945949559 2.58406876302503 2.49309168403337 2.48308404369725 2.4720870998317 2.62205959462169 2.61605195428558 2.7250534823528 2.77902903327723 2.57906265075614 2.80401680873945 2.81701069647056 2.95198319126055 2.6040672349578 NaN NaN NaN 2.60007029109225 0.948014523078979 1.7326423773445 1.43463026861174 1.15944758161337 0.897897338763086 0.811972888047051 1.428537563932…
2.59574897602223 2.69359352816856 2.62962179141468 2.55380550251447 2.53894681874508 2.52998921361426 2.66160765979162 2.65050873843019 2.76021197434591 2.79826850083816 2.62067831790692 2.81531089570734 2.82405652649224 2.94087281539245 2.64870658115305 2.40969244952999 NaN 2.33457270607085 2.64666418628386 0.951059453173976 1.74081252867868 1.44149191494791 1.17736853494642 0.883413331535634 0.…
2.64892398276768 2.73613720956022 2.67408982582854 2.61135043635276 2.606753198072 2.60072950620616 2.7050661339627 2.68673444784097 2.77580552343849 2.81735537798757 2.66901875023103 2.83728430239005 2.82811845932919 2.932 2.69878183157265 2.46479956549547 NaN 2.24189433295882 2.69392398276768 0.957489298008045 1.74689410472466 1.4523330785435 1.17077615708699 0.905856752881295 0.816539722429013…
2.68709936446599 2.78306687992903 2.71909745361088 2.66709936446599 2.67913949242341 2.67215860097457 2.74906687992903 2.71706114736369 2.80902675197161 2.83204586052277 2.71108598848019 2.84901528684092 2.833 2.932 2.73109363190065 2.74510318617622 NaN NaN 2.73208025591484 0.965307866495328 1.76026717858749 1.46237344619226 1.19081571345679 0.901211688205558 0.824813968776202 1.44803034437923 1.…
2.73949363775244 2.81869690035639 2.77045008148017 2.71981305041579 2.75314698183656 2.75619053810884 2.78456623153957 2.74931941266335 2.82355171278214 2.8563484501782 2.75674045662867 2.8571161500594 2.833 2.932 2.78046460023759 2.79945008148017 NaN 2.6071270802922 2.77452267526729 0.97483208316073 1.76941567696484 1.47473281074519 1.19421334902388 0.912635243048707 0.847853174537421 1.46417574…
2.77429326679482 2.86686217786321 2.80241301372026 2.77636511495008 2.83308359650276 2.83915544465803 2.82376638032285 2.77202982355883 2.86133529139125 2.88071848155268 2.80829326679482 2.86531134200616 2.833 2.932 2.81334116556499 2.83158065941589 NaN 2.48373610407391 2.81122141863955 0.988047943931213 1.78146932667948 1.48256794393121 1.22231167193006 0.9192745910173 0.853073384494244 1.484309…
2.82697645061683 2.90198430041122 2.85997427011839 2.83197514231777 2.91796205932712 2.92696075102805 2.85498604480997 2.8139812477134 2.87499389460436 2.90998691700935 2.86097645061683 2.87799433070405 2.833 2.932 2.86797557841746 2.89597121742057 NaN 2.63593196844863 2.8609777589159 0.995296759779316 1.78673764506168 1.48981675977932 1.22400924118654 0.926386820833272 0.863395386065298 1.486718…
2.85037511729929 2.9455482483605 2.89367809665641 2.88175023459858 2.98018306225161 3.01677908977545 2.89430297935712 2.83653382077207 2.88723084141495 NaN 2.8844616828299 2.8850432827653 2.83411542070747 2.929 2.89025969659182 2.95586565530606 2.80111092430944 2.86131291054752 2.8905482483605 0.996853706209012 1.79450253323405 1.49537058648748 1.23631076829914 0.943154843603937 0.871910290507505…
2.87719358801519 2.98395487041215 2.94080295921022 2.93410678161408 3.06171615280911 3.07136720081739 2.91621528961546 2.87367274960856 2.90415018481463 NaN 2.91695487041215 2.88830382240387 2.84193489519917 2.92934722560442 2.90917188641491 3.0164540072185 2.8795390872323 2.95319186162789 2.92897657201242 0.997684747238661 1.79123808138372 1.49742571147156 1.24674476693771 0.952618939380598 0.88…
2.93099031658886 3.02699225327109 2.97699348570523 2.98399102083694 3.09399418995331 3.13298890809269 2.97099014052684 2.90399454207736 2.9559906687129 NaN 2.95999225327109 2.90199753513171 2.83900052818606 2.94499718300767 2.96199049265088 3.08198820384461 2.99397940074357 3.0519822177359 2.97299207720906 0.992940853900801 1.79025017782264 1.49588027817799 1.25281890665485 1.02558686577325 0.925…
2.96458856987081 3.06161309361542 3.03044142740311 3.03466214110466 3.18478475982774 3.24989511667852 3.0075763079985 NaN NaN NaN 2.99749047489234 2.92804904748923 2.84203678561693 2.93991416689384 2.99361309361542 3.14761309361542 3.12660630527241 3.21260630527241 3.01552726050926 0.99050829434327 1.79088634559184 1.49065735498064 1.25341065039528 1.00248595358214 0.912634852156375 1.48882841910…
3.01264205878154 3.11206271798324 3.06699629810929 3.08901843806727 3.24988189642865 3.32357193701687 3.05477489852944 NaN NaN NaN 3.03777489852944 2.93230995941178 2.845 2.93291144016806 3.04359777886557 3.19779703848743 3.25859037508414 3.34514387403375 3.05899629810929 0.981418340573946 1.77997454047604 1.4838385997063 1.24108487436007 1.0018239154378 0.919536641273532 1.48695959564747 NaN NaN…
3.03199972143438 3.15899633917755 3.11099656797895 3.14949876557493 3.31999733139836 3.39299458503345 3.08899733065029 NaN NaN NaN 3.07199733065029 2.94599893226012 2.845 2.92900030506854 3.06999794078737 3.24199910448456 3.37299107674527 3.48398917006691 3.10299656797895 0.975629765538142 1.77355050107507 1.47671055598741 1.2190553868759 1.00437547205999 0.922479770435925 1.48120044921342 NaN Na…
3.08804343428018 3.20057402934955 3.1446961632537 3.19300610725756 3.36703993842999 3.4507694435962 3.13645206280251 3.05853256379584 NaN NaN 3.10074501681537 2.96057402934955 2.845 2.927 3.11943093371808 3.28864042375547 3.45795264445244 3.57285493732911 3.14365952308246 0.950566971340026 1.76152003225306 1.46889884316707 1.21726434464516 1.00507402470683 0.927073070620521 1.44688294306019 1.188…
3.13730130233675 3.24771515475731 3.20195353967642 3.23798528015468 3.41389558323646 3.51408356781411 3.17877609532458 3.11145552853709 NaN NaN 3.16193186832013 3.00745509848193 2.845 2.927 3.15926224815335 3.34675668258812 3.53612691052667 3.64349532358347 3.19788852560757 0.946135499071918 1.75646065469831 1.4589199110293 1.21754317298401 1.00633321722087 0.921515235340035 1.43689598559922 1.16…
3.17854939657428 3.28006118986704 3.2450953842045 3.28610438271436 3.48703239463549 3.56306478927098 3.22405658174452 3.1580015546915 NaN NaN 3.20409898360845 3.02809718390648 2.84502519582761 2.92700539910592 3.20600204564671 3.4035521779531 3.58701079821183 3.71100719880789 3.23809718390648 0.935151236528395 1.74700044358253 1.45078015563021 1.21444954904264 0.982520827862907 0.914973413090783 …
3.23563545284319 3.32705728968642 3.30758982917874 3.34303931056038 3.50776817908603 3.59831027530047 3.28453680873829 3.21550482850244 NaN NaN 3.25973843264553 3.08259074611643 2.85917453862531 2.9301074083848 3.26320855801066 3.46519018266352 3.61181841017355 3.74371766046767 3.2925926728768 0.928292241932386 1.71742551949076 1.43070383250126 1.19609716080632 0.974815247154261 0.901723281392198…
3.29139132317862 3.37339465915035 3.35781104398395 3.38979906491965 3.52841045075377 3.62415000902721 3.32971807087389 3.26538906772073 NaN NaN 3.31552630147858 3.12853600861056 2.87340889367253 2.93846963122418 3.32294546725166 3.52335753053898 3.63863204043076 3.7604640628071 3.34377510679105 0.919910026929469 1.72171414418194 1.42661230326691 1.18745232895062 0.97298259280117 0.891635479702547…
3.35156832701583 3.42205784433212 3.40107564258816 3.43803856288808 3.57903263013607 3.65303411332407 3.37706813349213 3.31707192088702 NaN NaN 3.3790934408442 3.266081584725 2.93209640722021 NaN 3.38856892635655 3.57854964491251 3.66200522148563 3.76049706395161 3.39107564258816 0.939348788082572 1.73766380848031 1.44274384145693 1.18050478738439 0.966422064944183 0.883889487509916 1.42600293428…
3.39978383453697 3.46179834999136 3.45609290810741 3.47255567593306 3.60620647430461 3.67115367032225 3.4291236243954 3.37757342539765 NaN NaN 3.44276931908258 3.32443348114223 3.0256746301833 3.19862285862159 3.43478383453697 3.61634531465968 3.66601482996718 3.75888387636489 3.44242094817726 0.93943216165463 1.74704752818996 1.43007692708747 1.17604855484407 0.941508809329345 0.858307708726832 …
3.46067775806265 3.51750721393165 3.50417965748895 3.51668617755647 3.6216516962133 3.68350947871074 3.4782077466891 3.43435383889265 NaN NaN 3.50173274932153 3.40256185666542 3.08253732888956 3.26029813534892 3.49669446912577 3.64259065974348 3.66751599877826 3.75103270984138 3.47976712116092 0.938079690274034 1.73787051868068 1.44213588183026 1.18557634543748 0.941594185841064 0.852041965181606…
3.50951563443024 3.56451083840718 3.54601191486297 3.55451161077758 3.6420113691302 3.68650408609066 3.52301615299633 3.4980205253098 3.53602785577759 3.60301791221783 3.55201520952116 3.49452663703705 3.16202974843355 3.33703225405826 3.54751529912586 3.66700609386468 3.67100161408394 3.75150060817077 3.5290112754732 0.947415932257394 1.74703839763404 1.45112207577438 1.18830414955616 0.95334729…
3.55706204485636 3.59908020790325 3.58253103846782 3.5898648904452 3.67639305823007 3.69868488682341 3.57198583906095 3.5467017322729 3.61290827550228 3.65467344532066 3.59804943984944 3.5756200005168 3.25218348213793 3.42603523874454 3.59406283886207 3.68566864920712 3.67602078339875 3.7534584332025 3.56362473247178 0.950730897520348 1.74337801539158 1.45767171007121 1.18596068860245 0.944273563…
3.60422958040002 3.65112195465089 3.62817952416021 3.62113244015184 3.7084303761831 3.71457438264731 3.61393807682683 3.60574428432566 NaN 3.71481307554159 3.64368622682114 3.66951995075126 3.35266633663068 3.41927577097119 3.6418005028207 3.69925666124662 3.6775 3.75055486748074 3.61661849442425 0.961638348047929 1.76167066633256 1.46837285720983 1.18632988376136 0.908243040522196 0.847676463124…
3.64053505177074 3.69600439637919 3.66303293312757 3.64752401395982 3.71701309281697 3.72851237246099 3.66753849445779 3.65954264689463 3.74254887554988 3.76255777350526 3.6750350941955 3.72804803852582 3.43408137468858 3.468110971191 3.68053843082066 3.7190077754291 3.67750206561223 3.75300067879611 3.65152963892717 0.965524074838057 1.76699004830587 1.47609204113316 1.18743076170902 0.909265310…
3.68879052698197 3.72059006815358 3.70592173198163 3.67878544018755 3.73666335712129 3.74564884792048 3.72095090061975 3.72001612752834 3.81368547286302 3.86778984926936 3.72524025998368 3.79132670121504 3.55935884030913 3.6358719973815 3.73080085080732 3.73965902150933 3.68049386155012 3.78483168507441 3.69339676996534 0.968837762972345 1.78789743242854 1.47731424985028 1.18629175578522 0.914734…
3.71771780273461 3.78681998318761 3.74765278518622 3.70714783336023 3.75308952554825 3.76061930727939 3.76585573244287 3.7713083328031 3.88175867299279 3.94604698460346 3.74926495124431 3.8733859456589 3.73043943728816 3.77208236353397 3.76073542064323 3.75481465947408 3.68132270837672 3.76920514782986 3.74367955335663 0.974021693979381 1.77113002171324 1.48564242206715 1.20134345709539 0.9280281…
3.76054668946839 3.81758252162161 3.78805948231539 3.72805393876983 3.76754678929038 3.78104276692269 3.81407151614447 3.82257509088419 3.94257879871991 4.01413836893333 3.79403821531304 3.94411138573138 3.86324760756491 3.89921380133945 3.80256062555531 3.74253311939545 NaN 3.84506190189123 3.78607292243436 0.975004121828168 1.7806003951463 1.48726611925386 1.20313364355748 0.931837514033396 0.8…
3.79963982960392 3.88242655306928 3.82465105468469 3.76333675242311 3.80413470096925 3.8103030771808 3.86752757879621 3.88848267847313 4.032684729927 4.09081943089625 3.822684729927 4.02771840516931 4.00060518655018 4.082054189781 3.85448267847313 3.81448267847313 NaN 3.87950512863467 3.84656125403852 0.973148867813809 1.77145084382434 1.48045347398349 1.20112011225081 0.919190907684576 0.8466531…
3.85530622965443 3.91953748643629 3.88129405824486 3.79263485771286 3.81585394308514 3.83667137194157 3.91342794375014 3.93047662938843 4.09225754401614 4.16211148710129 3.88225754401614 4.09022102978743 4.14025948843129 4.26077263204843 3.89647662938843 3.85647662938843 NaN 3.92345228656929 3.89539142952143 0.973920384586438 1.76630414332844 1.47118550667683 1.2011298782859 0.918399858841753 0.8…
3.88800253339475 3.97000126669737 3.92500316674344 3.83600253339475 3.86600201520037 3.87600213035468 3.96500276370336 3.98700293643482 4.16200356978351 4.23100374251497 3.91400213035468 4.1390025909719 4.26800500921234 4.41000564256103 3.93500276370336 NaN 3.74299884845693 3.88599522109627 3.93400316674344 0.961138585905113 1.74417699101796 1.46450874827269 1.19270839474896 0.908399427683095 0.8…
3.93258204843836 3.99269056594381 3.98051299184398 3.88045380047736 3.90134528297191 3.91330582206083 4.01349326138844 4.03849326138844 4.22425649592199 4.29655245275505 3.95158204843836 4.18428609160529 4.35540447433852 4.50835514819967 3.98360177889389 NaN 3.72352285707174 3.80412463596564 3.98952285707174 0.936596573582651 1.69192858274816 1.44267401133381 1.16481697789935 0.898508142311512 0.…
3.99031922099656 4.06119229609762 4.0313999913868 3.92546922314986 3.93559614804881 3.94364230255752 4.06242306864115 4.08742306864115 4.2496999956934 4.35135383687809 4.00931922099656 NaN 4.39552691628575 4.54358460942163 4.04329614374221 NaN 3.77538845275962 3.91568459650183 4.04138845275962 0.938240615106343 1.69277996139436 1.43315227084243 1.16352523098787 0.903283691499377 0.823657617216576…
4.03900421820738 4.13200356365796 4.08200392729653 3.98200356365796 3.97900298183625 3.98000298183625 4.11300400002424 4.13900400002424 4.30600312729168 4.39900320001939 4.0590042909351 NaN 4.41900516366766 4.56600421820738 NaN NaN NaN 3.93500298183625 4.09800392729653 0.935959946908769 1.70900959999758 1.42660924581361 1.16179883199292 0.890927943987539 0.809228637809926 1.40944942254195 1.17153…
4.09761234478071 4.18161234478071 4.13657283866583 4.03160246825199 4.02054320907966 4.02142469073501 4.16857283866583 4.1945629621371 4.34931604891908 4.44328641933291 4.11858271519455 NaN 4.49062222130943 4.62461234478071 4.1486518508956 NaN NaN 3.97635555503396 4.15254320907966 0.935134592732554 1.70353479008709 1.41616335813712 1.14568755563249 0.862795505974054 0.790469975352688 1.4013575063…
4.1583728904067 4.2423728904067 4.19341334909014 4.09138300507756 4.07444369310272 4.06356506915303 4.22541334909014 4.250423463761 4.38067633053249 4.47170667454507 4.17640323441928 NaN 4.55236277573584 4.6853728904067 4.21333243172326 NaN NaN 4.01163587184905 4.20644369310272 0.925667707720504 1.70599461217614 1.40855848984587 1.14048370890226 0.876241226715806 0.787490748599413 1.3862261705180…
4.21801968845049 4.29501057886892 4.24701586830338 4.15001939459302 4.13101880687808 4.11101880687808 4.27901733759073 4.30101410515856 4.43701528058844 4.50000793415169 4.23901939459302 NaN 4.56800088157241 4.70599588599542 NaN NaN NaN 4.03001116658386 4.25801733759073 0.92947474876701 1.71275080226119 1.40747956215237 1.13913903027035 0.873755844855374 0.781202148098106 1.39628982074694 1.14956…
4.28547999041603 4.33172488348544 4.30152896902991 4.21666610914878 4.19571508776266 4.17570529203988 4.33847999041603 4.34943101180215 4.48905877433666 4.52710775295054 4.30553876475269 4.54418611873275 4.57104897861388 4.6919608171089 NaN NaN NaN 4.0688228407132 4.31747019469326 0.911876345702284 1.68176014094586 1.40611048739015 1.13593413689588 0.859732846726382 0.788532530162385 1.3958023485…
4.333407141144 4.40410466213583 4.35434664534236 4.28317725709779 4.26711676129616 4.24612886045648 4.386407141144 4.39246763694563 4.49492740503804 4.53786690923641 4.35933454618204 4.56277011595379 4.57593950419837 4.68804839664131 4.38143133946465 NaN NaN NaN 4.36441924030432 0.938471023830719 1.71172928172759 1.41814118032798 1.14533372706926 0.871000617673038 0.790782171931249 1.408018881487…
4.37806892753167 4.45806627647276 4.40407025306113 4.34507953176731 4.34310869341533 4.32711134447424 4.42705567223712 4.42205169564875 4.52401590635346 4.55500795317673 4.40805567223712 4.5730265105891 4.58 4.68100132552946 4.42107290412004 4.40209278706186 NaN 4.19107820623786 4.41406627647276 0.942497224135531 1.72268268531689 1.42619098863918 1.15140990721294 0.875753147012717 0.7948229029095…
4.43046075183045 4.50841173567828 4.45745094860002 4.40558819382611 4.42576465197394 4.41192150366091 4.46930390014349 4.46125488399132 4.53622547430001 4.56121567106957 4.45055878413481 4.59307842584348 4.58 4.68196078707826 4.47643134213915 4.47260780028698 4.11070583259133 4.25071563582177 4.46444114536958 0.948051854859265 1.73238175471209 1.43459224628353 1.15153116299349 0.870769595181572 0…
4.47648071078176 4.54953595431561 4.50249175948853 4.46433707759373 4.50213820087185 4.50396142156352 4.49965749009009 4.48671273362395 4.55874587974427 4.58275692845104 4.50637022371405 4.60091161034583 4.58 4.67804419482709 4.51951385690207 4.53331498018019 4.18120449311248 4.32219344440571 4.5085028081953 0.959223934255742 1.74654023570009 1.44680222262656 1.17062455021796 0.888707587691953 0.…
4.51905933065336 4.5720581440403 4.55304034484429 4.52606645033177 4.58110086211072 4.58511510146753 4.55205577081416 4.51203559839202 4.57602491887441 4.60802966532668 4.5440617038795 4.61100830629147 4.58 4.6779964401608 4.5640581440403 4.59306407710563 NaN NaN 4.55402966532668 0.965087974039812 1.74843375841527 1.45833442606674 1.1878229222163 0.884054293117644 0.822363755993607 1.456573556691…
4.56926761867065 4.62169382618316 4.58755506094653 4.58260461995961 4.66678303240671 4.68275329699886 4.59944603111775 4.54233700128896 4.5972378832628 4.63320814785495 4.5962973540785 4.61812885343402 4.58 4.6749405291843 4.6131784124471 4.64762444356484 NaN NaN 4.57958479635438 0.97186125494017 1.74343027301607 1.46216774129444 1.19875590256676 0.913074723238844 0.842480031929687 1.451301749698…
4.59571215126192 4.69025372549387 4.64240298039509 4.64234967507323 4.74415777591451 4.75718975910763 4.6435202521032 4.57563752381131 4.62074413445504 4.65377611764816 4.6256801680688 4.63086140616315 4.58 4.66906396638624 4.63080810084128 4.70932835294448 NaN NaN 4.63737099720197 0.977914114622173 1.76816080812457 1.47281411423026 1.20427987159693 0.928363580785132 0.854340894510439 1.466296779…
4.64404274818402 4.73405699757869 4.69505052058111 4.70306995157385 4.82806088377724 4.85710363196126 4.67206736077482 4.60705311138015 NaN NaN 4.6740414527845 4.6370246125908 4.59000129539952 4.67099611380145 4.6760492251816 4.78108938256659 4.65217617433414 4.70620208232446 4.67806347457627 0.980689883414044 1.77099212445521 1.47268950774818 1.21890493644068 0.935982037651332 0.865763991767555 …
4.67746358728911 4.77851290508582 4.73450304152648 4.75753263220451 4.87604553729033 4.93793703813756 4.72445372372977 4.64836495169568 NaN NaN 4.70643399661108 4.65614795339014 4.59099013644066 4.66799013644066 4.71445372372977 4.85061154067925 4.78931185339259 4.86352885169813 4.72742413305174 0.980546144965989 1.77255424786425 1.47228583427961 1.23810129704231 0.99894109634685 0.89970603979666…
4.72343614655912 4.82937616215051 4.78438815903223 4.81035216838707 4.97972833053758 5.03086029623651 4.76944814344084 4.68455611537633 NaN NaN 4.74947213720428 4.67082004677419 4.59001199688172 4.66701199688172 4.75944814344084 4.9112561933333 4.91940441473112 5.01514048333326 4.769484134086 0.975205502974196 1.76504213605162 1.46988939236022 1.23525491092581 0.970291388665606 0.902288328232257 …
4.76399064745143 4.86699134889257 4.82399088126514 4.866986906432 5.01899111507886 5.10598269778515 4.80799111507886 4.73698784168686 NaN NaN 4.79099041363772 4.684996726608 4.59 4.66200116906857 4.80099041363772 4.974985269736 5.05896773370744 5.15796703226629 4.82298760787315 0.967801716192663 1.75988118543553 1.46492115503975 1.23755945287591 1.01550934277091 0.918866130383029 1.45727259065595…
4.79851144618012 4.89741309114548 4.88042292664895 4.92139342013855 NaN NaN 4.86536391362816 4.77568848524247 NaN NaN 4.82655078819398 4.70920654557274 4.59 4.662 4.83841309114548 5.02648193966973 5.17485568880136 5.27398355034638 4.85654095269051 0.957139247087691 1.74397216381076 1.45184528067277 1.22313885366755 NaN NaN 1.45166675771273 1.18801871452681 NaN NaN 0.963327575052102 0.509950622343…
4.84945737491149 4.93856172589005 4.9225512907922 4.96058259608576 NaN NaN 4.90161390137933 4.84426954315009 NaN NaN 4.88141563452007 4.72978086294503 4.59 4.662 4.87956172589005 5.07448868020506 5.26009214648654 5.37195649021441 4.91042606961793 0.955072018056476 1.74418770427847 1.44838683589543 1.22103243546039 NaN NaN 1.44536709767921 1.19984404836888 NaN NaN 0.961093792023111 0.5110087300943…
4.89909319554878 4.98406656824913 4.97607821769272 5.01910484499238 5.21113480070448 5.30409153134255 4.95209818816746 NaN NaN NaN 4.93408820293009 4.76509485975501 4.59601830626851 4.664 4.93208986713632 5.13708487451764 5.34303827674325 5.46202662729965 4.95908154610518 0.93823264232904 1.73928642007718 1.43784713568586 1.21075247402899 1.00469215219151 0.927888982954769 1.4305081028049 NaN NaN…
4.95565630026557 5.02485553427476 5.02359770202758 5.08241018766598 5.29238674837078 5.35946878590398 5.01163286097037 NaN NaN NaN 4.98764458061797 4.82258598237998 4.6071054768284 4.66412891612359 4.98670317885597 5.18871489850357 5.36615235541879 5.47817579471399 5.00859770202758 0.927854572960419 1.73111468556118 1.43006226043687 1.19423179624668 0.969957419379673 0.921209799310879 1.429514386…
5.01041187041927 5.09623333108227 5.07346438198898 5.11663241901205 5.32465342363993 5.39857990744234 5.06443287504716 NaN NaN NaN 5.04142237273321 4.87147488430292 4.61590547917453 4.67488447454664 5.04536986116351 5.24835935884956 5.37886346991876 5.49284246529088 5.05846438198898 0.930739018173872 1.72900268499811 1.42441070337458 1.19354735161976 0.967239196432758 0.91535290886051 1.441560611…
5.07411496077784 5.16706784570495 5.12309988395452 5.17108292252828 5.35609046093994 5.43704523046997 5.11708669173411 NaN NaN NaN 5.10511119157201 4.93615265283615 4.65411119157201 4.69205465348455 5.10511307617492 5.30807726871953 5.40604146126414 5.50010930696909 5.11209988395451 0.929556143805504 1.72371094230146 1.4280109046094 1.18536053929336 0.962712496401984 0.901845443624013 1.433561541…
5.13557421160412 5.20376944354952 5.1765856958362 5.21531007426622 5.40410335808874 5.46120671617748 5.1636546012287 NaN NaN NaN 5.1645856958362 5.01805654935158 4.71380389624577 4.72170053815703 5.16563163276453 5.34941343235497 5.42803445269625 5.55742578839588 5.16560866430037 0.932855822086009 1.72431554009284 1.42859220966553 1.18041637886144 0.942864814659386 0.888731359164501 1.44482954784…
5.18449741196121 5.26932653202802 5.22648736020043 5.24172860245905 5.41290953415302 5.47881906830604 5.21942704963578 NaN NaN NaN 5.21448736020043 5.10807523800862 4.78229637674569 4.78138684259267 5.21944715315733 5.38463813661207 5.43096984471767 5.50850258803879 5.21746725667888 0.936759893474504 1.73330762431847 1.4373005393291 1.18607190082272 0.944127033228599 0.87947508965694 1.4328629330…
5.24109732979407 NaN 5.26909069367175 5.29206414918245 5.44503096857084 5.49298451571458 NaN NaN NaN NaN 5.27009511775329 5.21318359938427 4.87516147897652 NaN 5.27409954183484 5.40105308897858 5.4310088481631 5.508 NaN 0.941215196720119 NaN 1.44430251857508 1.20128037604693 0.932990665187933 0.867875179326812 NaN NaN NaN NaN 0.949050352350824 0.581630442408155 0.227546636122323 NaN 0.93399981988…
5.28539228999758 5.36561815393558 5.31048739060306 5.32148739060306 5.4591545384839 5.48626152666505 5.31554682848148 NaN NaN NaN 5.31339228999758 5.2966062663599 4.94859437878421 NaN 5.31936851484621 5.42524963908937 5.435 5.508 5.30953494090579 0.94815356965706 1.75197790693001 1.4545511777055 1.20149814468152 0.928839556754178 0.861256927051103 1.45005311964253 NaN NaN NaN 0.953795010602568 0.…
5.32191614386632 5.4025348478075 5.35467758318635 5.36319703943599 5.47285209554621 5.50235558705221 5.35106008315716 5.32145522501002 5.40715365314056 5.42411474064128 5.34566890646725 5.34648830999484 4.9974983431322 NaN 5.35494563325331 5.44487519580812 5.438 5.51974806718294 5.34857969191307 0.968859882005646 1.74395093933813 1.46030436148142 1.2006792738033 0.93450061656885 0.8599694045614 1…
5.36854952244458 5.44002333999167 5.39952843317453 5.39052285369786 5.48251987998658 5.50900833478973 5.39754285848343 5.37797626191824 5.45760407567253 5.49158907692164 5.39955343109267 5.44257067411411 5.1192421876894 5.19018812615077 5.40404997753864 5.4570206094273 5.43999915221137 5.52599724468694 5.3970365560171 0.974117550683777 1.75584641699634 1.47262684333504 1.19757976850491 0.93827181…
5.41625850589126 5.48555990950039 5.43684923021696 5.42033640460434 5.50233343446052 5.52239552122074 5.44285151992648 5.45163478059487 5.54131737410102 5.58110659125345 5.44965953537199 5.51113592544963 5.23152485991596 5.31773371872132 5.45330844747316 5.47109025990523 5.44001191296809 5.51325018852637 5.44051225762802 0.961573388240925 1.76773217190705 1.47066739171459 1.19555414852795 0.93420…
5.45506261088288 5.52381561248898 5.47705152881302 5.45066103036631 5.51633945585222 5.53930757687044 5.48947642270818 5.50144631006132 5.61368394679597 5.66702768544978 5.4811418667536 5.57527265143734 5.35667751192235 5.47670394981003 5.49800061925424 5.48880519343948 5.44098966806189 5.51052582984527 5.47795725909547 0.983570034816873 1.76112392868662 1.47986934880677 1.20469796031056 0.932337…
5.49402093047246 5.56453429322969 5.52204044871477 5.4780284964855 5.53750999477655 5.55401535886804 5.53702567372739 5.55354423172129 5.67005494057525 5.74656407004641 5.52251524629816 5.64757107150783 5.55195709407676 5.59163265650579 5.53103109410384 5.50808533652634 5.45099774179351 5.5545959714685 5.52004074946853 0.974509565510999 1.76367154092015 1.48267013911384 1.20919118181667 0.9323383…
5.52679934868086 5.60916882775481 5.55745960185429 5.50881070910784 5.54951257585213 5.57046505055823 5.57285904468517 5.60465086107613 5.73541931996185 5.81369322705302 5.55426973218826 5.71960988415654 5.6542554122835 5.7448932344884 5.56877547027914 5.50561979764882 5.45490494941221 5.561 5.56084096225172 0.990580628183918 1.76277255639027 1.4832898215107 1.21047939746666 0.933357241300625 0.8…
5.56606675182573 5.66092054011676 5.60396987113526 5.53619408705927 5.57471424521854 5.58929359617174 5.62343700547437 5.64950067309114 5.8012496303714 5.88865707225389 5.59505163320628 5.77637653099657 5.78849669737511 5.89283934220685 5.60608690998499 5.49808586830249 5.47272677929171 5.58914110711484 5.6089579456548 0.988767058827292 1.75392758024968 1.48131320163455 1.20617047336924 0.9295480…
5.61606142857821 5.70404467847795 5.64705195964373 5.57304298905096 5.59403600944603 5.61052941106586 5.67806462060934 5.69856269694849 5.85855927068348 5.9470768903922 5.64105078847441 5.83800843241914 5.92708655372859 6.05208750062204 5.66056284393938 5.51753248598007 5.46649680796886 5.54949397724651 5.65655905636559 0.974932285932232 1.74452839536416 1.47543910798805 1.19812252624061 0.930231…
5.66379234094773 5.76263201739645 5.69467946139394 5.61077941121817 5.63017105765701 5.63487858549353 5.72728018676703 5.75938659577622 5.91698331218926 6.01202481775656 5.68381664930913 5.8731435121622 6.00902597912225 6.13413510823227 5.71026273104484 5.5429330207904 5.46501823127105 5.54404098853473 5.70620299420648 0.950191214021776 1.73965036120924 1.45595290312959 1.17372260202097 0.9197899…
5.7159336820782 5.79677540632365 5.74198138589084 5.65155453981021 5.65819219602724 5.66319272476427 5.77596999466937 5.79362500208713 5.95853884675655 6.06195699325817 5.73790984216121 5.92747311913419 6.08810968029343 6.22695577830705 5.75896675031124 5.56969979017489 5.46846260595612 5.54152979989624 5.75546403469013 0.955514606056017 1.72422260005862 1.45468194430577 1.17576354475066 0.916743…
5.76697476217012 5.83498341436372 5.7929744598257 5.68898260753454 5.69947787542475 5.69548451660829 5.82847446155796 5.84647436135391 6.02298837632998 6.1199893783705 5.78847486237417 5.98495410947502 6.13197566054207 6.27647123250896 5.81347315370852 5.61947496257822 5.46199827920855 5.53700090183647 5.80197747807306 0.952740260785036 1.72100103010299 1.44728817718537 1.17395543830745 0.9008026…
5.81464431300766 5.87054917707837 5.84281080088391 5.7495729610607 5.74897728876017 5.73704864070713 5.85381080088391 5.88273944893695 6.03473944893695 6.13414377663642 5.85364431300766 6.0386918809723 6.19383458486624 6.34500107274249 5.84973944893695 5.6504529684066 5.48176216017678 5.5597859441591 5.84081080088391 0.963685654518633 1.71178281300466 1.44370234621596 1.16716841204969 0.925544678…
5.85155478892752 5.92138165128822 5.88745585313364 5.79741875221093 5.77271555959258 5.77355478892752 5.89055478892752 5.91362899077293 6.09328271549434 6.17845585313364 5.88759188985023 6.09925798154587 6.23450532103058 6.36180212841223 5.89346822010787 5.7092703485201 5.49780212841223 5.57283922933494 5.88249295405634 0.964113940182625 1.72332221465789 1.44361074201845 1.16589409835063 0.930028…
5.91602550190385 5.9740162684559 5.94202066533588 5.85402330346386 5.84302506221585 5.83402462252785 5.95702198439987 5.97102330346386 6.13401143188793 6.20500703500796 5.95902330346386 6.15901890658389 6.24800263812798 6.36200175875199 5.95702374315186 5.78603649410378 5.55102418283986 5.5970668325756 5.93702506221585 0.965042182347406 1.71312462850761 1.43620529094155 1.15497439837491 0.9126277…
5.97269639934787 6.01016839268743 5.9879436339543 5.90580877871443 5.89871887522118 5.88874135109449 NaN 6.02280877871443 6.15941562729387 6.220640386027 6.01080877871443 6.20103353744755 6.25386514476012 6.36591009650675 6.00978630284112 5.86713450251505 5.6047638269678 5.74558366725647 5.99271887522118 0.947669621027499 1.67896575653101 1.42574071660318 1.142526342626 0.885474604519359 0.814890…
6.01954003030081 6.06545003622923 6.03454003030081 5.96442003820537 5.96930004610993 5.95039004018151 6.04264002371368 6.05073001778526 6.17881001251555 6.22991000592842 6.05457002832467 6.22180001317427 6.26093000461099 6.366 6.05654003030081 5.94721005203835 5.6584700349118 5.8014700349118 6.03657002832467 0.975049418483493 1.73078863500402 1.44963621605943 1.15949571148137 0.935577633752466 0.…
6.06900339588395 6.11600331098686 6.08400339588395 6.01100534851723 6.02600645217951 6.01700670687081 6.08000365057525 6.09500254691297 6.19600212242747 6.24000076407389 6.10400331098686 6.24500084897099 6.2610002546913 6.362 6.10300373547235 6.02100696156211 5.72200619748822 5.86400645217951 6.07300424485494 0.982710748792412 1.72344160795105 1.45710057305542 1.16630990576422 0.891662578324892 0…
6.10803654478685 6.15406063116718 6.12303654478685 6.07248255803929 6.10016943509502 6.09409717595403 6.12196428564586 6.12427740859014 6.22039784049178 6.24878322257704 6.14206063116718 6.25475913619671 6.26392774085901 6.362 6.14594019926554 6.10102491681304 5.793241694236 5.93816943509502 6.12179568098356 0.9913175581255 1.74192380395657 1.46368741693278 1.16522673588216 0.921298496629416 0.82…
6.13869996041478 6.19459994721971 6.17250993534414 6.12943992610759 6.17921989707843 6.18014988784188 6.15863995249774 6.15370996173429 6.23386998284641 6.26483997888788 6.17566995645626 6.26489998680493 6.264 6.362 6.17273996569281 6.19209988124435 5.89597986541026 5.90337004882177 6.15863995249774 0.995796894312924 1.74628059480114 1.47433408602642 1.18705917086528 0.901735027049899 0.837472088…
6.18496894075186 6.24396691514873 6.21896894075187 6.1859621887414 6.25195138552466 6.25594935992152 6.19497569276233 6.18098176957175 6.24599189758744 6.28298784638116 6.22896421434454 6.27199527359268 6.264 6.362 6.215970966355 6.26894868472047 6.00692572788489 6.03491087346187 6.20896623994768 1.00815168152311 1.7594011616183 1.48203486847205 1.19134725193174 0.910423990710687 0.83837944633514…
6.22605124571366 NaN 6.26396088816258 6.24366722612157 6.32921543836617 6.33517025959063 6.22725455020359 6.20543526530575 6.28020937142805 6.30450303346906 6.27396088816258 6.28470633795899 6.264 6.35906776816331 6.25411901387697 6.33350910040718 6.104741061223 6.15033445224314 NaN 0.988005793175817 NaN 1.47431845616338 1.19180938298775 0.913196072032611 0.853696024293645 1.47593030720014 1.1959…
6.25959893035354 6.32563539123049 6.31044093322009 6.29439231871749 6.40607632445058 6.42788186644017 6.27344093322009 6.23267185210744 6.2869270782461 6.31981769561525 6.30364754485614 6.2948784637435 6.264 6.359 6.28463539123049 6.40612493895318 6.22455371854762 6.29031064603461 6.28359893035354 1.00712899360335 1.76567163321478 1.4895602819036 1.21488621284107 0.95068949912411 0.87446878455780…
6.29298818012111 6.38197994202371 6.35398459833963 6.35397886748926 6.46198030020185 6.51496919667926 6.29599212008074 6.25199319461519 6.30699283643704 6.33299534368407 6.34098674740852 6.30799534368408 6.26699892546556 6.359 6.31798818012111 6.47197671842037 6.34795630226593 6.42695164595001 6.32998352380519 1.00768988538299 1.76765954869553 1.48871037250527 1.22611607794928 0.968033950371079 0…
6.338007811622 6.42015879680996 6.3960725195597 6.40585682643405 6.53929602430735 6.59131759361992 6.34785682643405 6.28135292062305 6.32559018306126 6.35159018306126 6.386007811622 6.32463332168639 6.2699352920623 6.359 6.363007811622 6.53070584124609 6.47519598936653 6.55908814280371 6.36913722749739 1.00138890637292 1.76080120088108 1.48904266643373 1.23510199371065 0.979252815678004 0.9049426…
6.3745613210571 6.46051257895233 6.44540290921661 6.45836635263803 6.61311045658801 6.67498860132609 6.38159787763567 6.31657350658329 6.35168317631902 6.37471973289759 6.42157350658329 6.33784158815951 6.27 6.359 6.40252476447852 6.57447602237376 6.61333058291174 6.73783097633788 6.41840290921661 0.995905923696697 1.757745825447 1.48039674520944 1.23840173744776 0.987096293303586 0.9130349528957…
6.41801699721698 6.51600526104335 6.48502104417341 6.51201983008648 6.69301821130391 6.75002347234726 6.43801456904313 6.35001740191263 6.37201821130391 6.39800768921721 6.46801578313006 6.35100687982592 6.273 6.359 6.44201861599955 6.63101254556492 6.73103480382525 6.86904046956425 6.45801740191263 0.987689105593304 1.75515853095482 1.47902242409757 1.23754880614785 0.998747070032874 0.924624156…
6.45907307689049 6.52871309522801 6.53585238091204 6.55991858970557 6.73700686809696 6.80671996332497 6.47320549447757 6.39205100729265 6.41600686809696 6.41658067764094 6.50613928568403 6.36762481683663 6.273 6.359 6.48698479849911 6.66131584246679 6.81510201458529 6.96679304021546 6.50005100729265 0.961374113573999 1.75161011264018 1.46072314287167 1.23466510531364 1.01582444412564 0.9346633452…
6.49858240874247 6.59429330710265 6.56964665355132 6.60650745646548 6.78647533406106 6.86241108925221 6.52643250418849 6.44147533406106 6.42986080291416 6.44964665355132 6.53964665355132 6.39372160582831 6.27695717012743 6.359 6.52658240874247 6.71443250418849 6.90207915773981 7.05704703533539 6.54947533406105 0.963124623300504 1.74090499820784 1.4593503862441 1.22491482611311 1.01619021414936 0.…
6.54798054482963 6.63098570640545 6.61898054482963 6.64698411822827 6.82598451527257 6.91497935369676 6.56898332413969 6.48498292709539 6.4889765743867 6.48598570640545 6.59497816256388 6.43298451527257 6.27999880886712 6.359 6.56998292709539 6.77097776551958 6.94598292709539 7.0879880886712 6.58898451527257 0.958311921694379 1.73673161199983 1.45224281901448 1.2190123028569 1.02008845152726 0.93…
6.59583672765952 6.68859932514105 6.66586046791136 6.69483672765952 6.88848062388182 6.96576550690398 6.61390794841506 6.53576550690398 6.52805038992614 6.5279791691706 6.64088420816321 6.47205038992614 6.29562015597045 6.359 6.62076550690398 6.82274176665213 6.99481298740767 7.15340940312628 6.63586046791136 0.950499922014773 1.7294861526687 1.4454745199453 1.21293766436649 1.00449913182199 0.93…
6.64540462370695 6.71469623658518 6.70552612907288 6.75823451619465 6.90580559141451 7.00157473121925 6.65253827960947 6.57947752692651 6.57444107531673 6.57444107531673 6.6973195699508 6.49868408604859 6.30291494624385 6.36591494624385 6.66447752692651 6.8793195699508 7.02958688175585 7.17870838712177 6.67947752692651 0.946121518275153 1.72708733870733 1.44587307419414 1.20374129891519 1.0048016…
6.69784274003124 6.76983366734073 6.75784274003124 6.79090322463461 6.96382459465023 7.03789112771394 6.70185181272175 6.63483366734074 6.62385181272175 6.62385181272175 6.74286390964242 6.56180947349939 6.33590020040444 6.37596975769832 6.71783971580107 6.93583064311057 7.06290020040444 7.21190020040444 6.72486390964242 0.94240112916702 1.72442798396764 1.44135373000496 1.20358015121151 0.983704…
6.74396669756815 NaN 6.79907662335877 6.83794471241002 6.98356029683751 7.05756029683751 6.74405463820065 6.67412059367502 6.67681280146128 6.67681280146128 6.79190074209378 6.62263692019628 6.35556029683751 6.38578014841876 6.76298868272627 6.97218654914939 7.06593404452563 7.20221985158125 NaN 0.934106214289315 NaN 1.4333593988903 1.1861615556662 0.975571377554527 0.898463602045913 1.4376473487…
6.81232474709072 6.8405531414571 6.85445383955867 6.8904836301282 7.02261272259615 7.08671202449457 6.80044390936883 6.74034460747041 6.75621551500246 6.75720558481262 6.86131481690088 6.74676865645955 6.44114600367356 6.58005368279091 6.83231481690088 7.02844390936883 7.0729304886711 7.202 6.82231481690088 0.945335504911118 1.70596672901393 1.44350642811994 1.18752242356398 0.966617981482003 0.8…
6.85501534701285 6.893010022539 6.88401127535638 6.91001534701285 7.04601033574335 7.09800438486081 6.83301566021719 6.79001566021719 6.82002161109973 6.82702380353014 6.90401409419547 6.84502662236923 6.5310278751866 6.67302881479964 6.87301534701285 7.0450050112695 7.07300093961303 7.199 6.865010022539 0.958952070280713 1.73844199824371 1.45442230831601 1.19481104610251 0.954244559640547 0.8736…
6.90282535589331 6.92423288548135 6.91913699616651 6.95782535589331 7.07820891315264 7.11166438739809 6.8818013835646 6.8388013835646 6.88734590931915 6.9011781030182 6.94792124520814 6.92796235205982 6.61786646274499 NaN 6.92082535589331 7.06061644274067 7.07592808301388 7.199 6.89623288548135 0.965401542907241 1.74466705654284 1.46161332393742 1.19806993242212 0.937296399349657 0.86327458613087…
6.93861795120051 6.96753062576062 6.96450879440065 6.98174893936033 7.0859235902401 7.11496725296004 6.91465069824046 6.89143238464075 6.957246818081 6.9850939985612 6.99350879440065 7.01407216720123 6.70605033584126 NaN 6.96354154144061 7.07682534912023 7.076 7.19504366271994 6.93854154144061 0.977092723171369 1.75438444537454 1.47038514274093 1.19552892655196 0.935613972070381 0.85964722246875 …
6.97901801891459 7.00401851944 6.99102152259243 7.01101301366054 7.10701151208432 7.12501051103351 6.96402002101621 6.94202953099891 7.02403653835459 7.06203503677837 7.02701601681297 7.08701751838919 6.78803603782918 NaN 7.01102002101621 7.08400650683027 7.076 7.19499849842378 6.96601952049081 0.9876885184448 1.75947397818178 1.47583093097725 1.19888688172672 0.929361476549946 0.863628798739027 …
7.0141426087629 7.04011879233965 7.03297589380013 7.03638077299543 7.12945222226519 7.14549985511169 7.00304734306989 6.99959483102809 7.09526140110255 7.13033285037231 7.05823787445591 7.12116642518615 6.8582852175258 NaN 7.05004734306989 7.09669038649771 7.076 7.19207144926976 7.00407115949314 0.984800496612828 1.72824236370832 1.47764570145275 1.19280837631686 0.932239741551404 0.8612871594158…
7.04469154683287 7.09246534784364 7.05577380101077 7.05679436455525 7.13692802759434 7.16282520987196 7.04655788379378 7.04949619316035 7.14648591138812 7.1844550660714 7.09462985619944 7.18336253012126 6.95303351340966 NaN 7.07673267392182 7.10392802759434 7.07698971822776 7.18606169063343 7.05349619316035 0.995567414593998 1.77633249172235 1.48718139780424 1.20351720895855 0.942256668189012 0.8…
7.08101372953405 7.1230210519522 7.09901464483632 7.07601235658064 7.15700778006929 7.18700320355794 7.09001647544086 7.1000210519522 7.2030288320215 7.2670302049749 7.12101647544086 7.23602837437036 7.06205812169413 7.13605812169413 7.1190105259761 7.11700457651135 7.08 7.186 7.0870183060454 0.999220141871852 1.77647071393577 1.49499030204975 1.20953046222765 0.951181336341314 0.873478000064541 …
7.11035034074563 7.16800385580997 7.13030703012868 7.10241530667107 7.17363185975586 7.19384841284065 7.12522040889476 7.14500385580997 7.26463571556583 7.3315707496404 7.15622040889476 7.29665737087431 7.18624977582319 7.26024977582319 7.14150192790499 7.12678344691521 7.08 7.186 7.12613378766085 0.999523286854372 1.77799621771877 1.4956357074964 1.21051812813844 0.954036766499242 0.869204633698…
7.14662778383557 7.20462778383557 7.16662778383557 7.12576219522828 7.19082423125569 7.21379321324198 7.16855540847027 7.18756574780817 7.31152439045656 7.39732794303645 7.18570015920088 7.35441065773966 7.3127075827624 7.3936352073971 7.18455540847027 7.13590694595889 7.08 7.186 7.16955540847027 0.996946985671921 1.77932645546735 1.49550155090069 1.21680455199109 0.955614180813012 0.869020930540…
7.18000736073161 7.22501115262365 7.20600736073161 7.15600490715441 7.20100356883957 7.23100379189204 7.21200736073161 7.23400736073161 7.3810115987286 7.45801182178107 7.22200736073161 7.39701182178107 7.43302520492946 7.55002788155914 7.21900713767914 7.14300223052473 7.083 7.186 7.20300802988903 0.986977693637428 1.76325423855462 1.4886296118887 1.20728928623209 0.959059455751966 0.86970941560…
7.21229127131203 7.2739261686546 7.23829127131204 7.17752751420802 7.21665637396947 7.24763489734256 7.24429127131203 7.26629127131203 7.43188321540078 7.50986173877387 7.25429127131204 7.44886173877387 7.54357314115939 7.67231542163649 7.25031274793894 7.15278523373092 7.083 7.186 7.23822684143131 0.976862068322229 1.73798474127303 1.48692736933082 1.20415872520611 0.956672402969656 0.8671462687…
7.26544065984531 7.33040899908184 7.28451453496008 7.2106517316018 7.24371505312874 7.26778892824351 7.28358841007485 7.30954619572355 7.46664117801397 7.56047232060878 7.30645121343314 7.50145121343314 7.63999740915669 7.7848285517515 7.29651453496008 7.16586280335828 7.083 7.186 7.29144065984531 0.978341847828942 1.76709360343703 1.480795010101 1.20270477502295 0.955353508592415 0.8605002868949…
7.28602848723561 7.36202745133614 7.31802589748692 7.24402227183875 7.26401709234137 7.2880134666932 7.32702175388901 7.34302900518535 7.51301864619058 7.60702071798954 7.32603004108483 7.54402382568797 7.71902745133614 7.85503884623038 7.32402848723561 7.17601191284398 7.08700466154765 7.18600155384922 7.31802848723561 0.971923007678532 1.76352490855407 1.47672361367973 1.19424441132232 0.948315…
7.33967676522507 7.41372488285325 7.36679705929552 7.28596547099414 7.29620605913504 7.31337447083367 7.36798952980823 7.39765270641098 7.54813388269277 7.64603764743641 7.3826045887828 7.58889329455188 7.77072488285325 7.92819558894327 7.37767676522507 7.19844664727594 7.09578347067319 7.18892782355773 7.37167676522507 0.958754793990211 1.7539364981425 1.46469664517773 1.18371959460403 0.9393120…
7.38951969563446 7.45460791480364 7.41354910202419 7.32957850841392 7.33363732119337 7.34073534249246 7.40563732119337 7.43662751906346 7.58860791480364 7.67967652971301 7.42954910202419 7.6454510807251 7.80071573823264 7.93594118722055 7.42058831054383 7.2217745510121 7.10293138509064 7.19197059361027 7.41260791480364 0.95397410958459 1.74942234520121 1.45936979481994 1.1748056706154 0.932336850…
7.43897759684618 7.49198308333283 7.45298216891839 7.36598354054005 7.37498125450395 7.37198582657615 7.45597713963896 7.47098445495449 7.61598765540504 7.70598811261226 NaN NaN 7.85197668243174 7.98797622522452 7.47097713963896 7.25798354054005 7.14298171171117 7.19499862837834 7.4559803400895 0.947942738671253 1.74464216716223 1.4539624506307 1.16906258779287 0.912229167004778 0.821955733378549…
7.48394989920931 7.52522383854601 7.49892707093125 7.4177901012629 7.41017818198989 7.40717818198989 7.49410969715572 7.51594989920931 7.65801838404348 7.73531515165825 NaN NaN 7.88717818198989 8.00656626271689 7.51888141437513 7.29317818198989 7.14886303033165 7.20477171721942 7.49215535371184 0.935305169635296 1.70657916143038 1.44708071107753 1.15586818175379 0.911516436360202 0.81667327270151…
7.53340387811488 7.58329438634007 7.54148903838419 7.45752553564246 7.4643430493511 7.4475133698897 7.53154986714797 7.54169585618106 7.67480534795588 7.75180534795588 NaN NaN 7.89195133698897 8.007 7.55852553564246 7.34536738085661 7.15196350274173 7.21389050822518 7.54831871784558 0.94429564192408 1.74297086449093 1.44924141048102 1.1582469091525 0.893462146645351 0.810583481146655 1.4451053986…
7.58300867593703 7.62400586901623 7.59200918628627 7.52101173803246 7.51101531047712 7.49801454495326 7.57801020698475 7.59100612419085 7.69800510349237 7.76500153104771 7.62600765523856 7.84000510349237 7.89499923447614 7.99999668272996 7.61500842076242 7.49002117949335 7.23401939327102 7.37401964844563 7.58601071733398 0.953609561099656 1.74482862460881 1.4532899004819 1.16254935951171 0.891629…
7.61624981399729 7.64649252123346 7.6272056854089 7.56598504246693 7.56967614234816 7.55374233523076 7.61711742823211 7.61447045693927 7.71755871411605 7.77086761423482 7.65533807117408 7.85955871411606 7.89206619288259 7.98728683582456 7.64727187829149 7.57116866358163 7.30832311364101 7.44930104934681 7.62707329964372 0.951927950586019 1.73955892654572 1.45290860507474 1.16009538137843 0.890593…
7.66845274683768 7.70537907814276 7.68044222273841 7.62142117453986 7.63630540944783 7.62327383715 7.65065270472391 7.64765270472391 7.73383161441159 7.76407366869493 7.70844222273841 7.87286318670942 7.892 7.987 7.69747379503623 7.64721069255435 7.36343169863913 7.50245274683768 7.67054746373116 0.963466868038478 1.7513137108087 1.46406128816017 1.1664518038367 0.88938262891913 0.814158219325877…
7.69199846615539 7.73599799933311 7.71999739913304 7.68099606535512 7.70899519839947 7.69999493164388 7.68399779926642 7.67099846615539 7.74699913304435 7.77399933311104 7.7349982660887 7.88599913304435 7.89499979993331 7.98400020006669 7.72099846615539 7.68499753251084 7.40399733244415 7.54199739913304 7.70399779926642 0.966929777259086 1.75178997665889 1.46802974324775 1.1741294924975 0.9003292…
7.72518570187613 7.75844915126915 7.76099410231757 7.73273065292455 7.78025165402816 7.7839403047455 7.71230545160023 7.68954495104843 7.75968865071734 7.78668865071734 7.77111385204167 7.89868865071734 7.895 7.984 7.75320965182095 7.7591798041937 7.48110795435924 7.61910795435924 7.73913780198649 0.969126112624156 1.74488932610988 1.4728907292748 1.17725336017658 0.911369126124089 0.829454461273…
7.75471280251007 7.80355434872252 7.80457415544596 7.7884553151053 7.84932657140291 7.86025724787086 7.73874251259523 7.70683164285073 7.77782173948901 7.80383164285073 7.80071280251007 7.90494057982967 7.895 7.984 7.77974251259523 7.80951473527563 7.54834637812636 7.68337608821152 7.77564347897801 0.977427504996857 1.75555165722276 1.4795644397454 1.19201313314566 0.918194439745401 0.83900779970…
7.7820051870172 7.82700718202382 7.84400758102514 7.8420103740344 7.91901416454697 7.93901536155094 7.76500458851522 7.72800239400794 7.7870025935086 7.81700319201059 7.83100578551919 7.91200119700397 7.89499940149801 7.98399940149802 7.80400578551919 7.86301236904102 7.62901915206351 7.65102034906748 7.80900598501985 0.982560305236012 1.76209998603495 1.48431077605757 1.19845219051726 0.92545278…
7.80743174192515 7.86221318112714 7.88116946896753 7.89286348385031 7.98844821833408 8.01431708185527 7.78749731016456 7.73973772704238 7.79971587096258 7.83265030272317 7.85936617368575 7.91786886352119 7.89206556823941 7.9810655682394 7.83236617368575 7.92364492305229 7.72290181633903 7.75077067986023 7.83834431760595 0.984056560197903 1.76203152992559 1.48811497984957 1.20919002024378 0.939114…
7.84067182833928 7.8917116067224 7.91764199455194 7.94548288101947 8.05633371208277 8.09916465395452 7.81671160672239 7.75980110808441 7.81881105268019 7.84884088646753 7.88970166212661 7.92790055404221 7.89497016621266 7.97703977838312 7.86270166212662 7.97747293642369 7.81707515259251 7.86784642688958 7.87365193914772 0.981941579772841 1.76134686177109 1.49074444238885 1.22129086374256 0.946776…
7.86700357433172 7.92400271156199 7.95400431384863 7.99500591613526 8.12800801143317 8.17400875095007 7.84700234180354 7.78000246505636 7.8320020952979 7.86500197204509 7.91900419059581 7.93100160228663 7.895 7.97700295806763 7.88900308132045 8.02000406734299 7.91301195552334 7.98001257178743 7.90100357433172 0.977909569847665 1.7563202625285 1.48896936524799 1.23288078142287 0.970441273201609 0.…
7.89537128639835 7.94552304485392 NaN 8.04195937059037 8.19159081434113 8.24346073566493 7.86558808419202 7.79956640441266 7.84863144375076 7.88065312353013 7.95226288750152 7.94371816286823 7.895 NaN 7.91345800551582 8.05228456728088 8.00789706140138 8.07978866250455 7.92937128639835 0.974495662429991 1.75840382206995 NaN 1.23908255019881 0.980546047879137 0.90423935606316 1.48450802151837 1.216…
