# Supplementary material for: Quantifying Spatiotemporal Gait Parameters with HoloLens in Healthy Adults and People with Parkinson’s Disease: Test-Retest Reliability, Concurrent Validity, and Face Validity
Source: Sensors (Basel). 2020 Jun 5;20(11):3216. doi: 10.3390/s20113216 (PMC7313704; doi:10.3390/s20113216)
Supplement: Supplementary file 1 [file sensors-20-03216-s001.zip › Data/HYA_03_CWS2.csv]

IWW_x_SpineBase IWW_x_AnkleLeft IWW_x_AnkleRight IWW_x_SpineShoulder IWW_y_SpineBase IWW_y_AnkleLeft IWW_y_AnkleRight IWW_y_SpineShoulder IWW_z_SpineBase IWW_z_AnkleLeft IWW_z_AnkleRight IWW_z_SpineShoulder HoloLens_x_position HoloLens_y_position HoloLens_z_position
-0.489 -0.509 -0.502 -0.508 0.979769203857969 0.14388693780913 0.143845686728795 1.55429012237726 1.428 1.311 1.474 1.4 -0.448781915148394 0.163 1.42532224187905
-0.489 -0.509 -0.502 -0.508 0.978272332008983 0.144079689065469 0.143410668509242 1.54925782000346 1.428 1.311 1.474 1.4 -0.445541347767533 0.159 1.42738712321181
-0.489 -0.509 -0.501983157347012 -0.508016842652988 0.978278883849028 0.145857642028582 0.143466400208135 1.54921999869915 1.428 1.311 1.47402526397948 1.40003368530598 -0.44072095313915 0.159025717111773 1.4275087684335
-0.489 -0.509 -0.500027211123917 -0.509972788876083 0.976987959341785 0.145583809557348 0.144209659772912 1.5445746264193 1.428 1.311 1.47695918331412 1.40394557775217 -0.436816734219088 0.160027247956403 1.42856093586486
-0.489 -0.509 -0.5 -0.51 0.977069882400489 0.146758612325766 0.143640682077166 1.54576851824616 1.428 1.311 1.477 1.404 -0.435000563346275 0.161843778383286 1.42859707659728
-0.491975397492896 -0.506 -0.5 -0.51 0.975834510459636 0.142111394142069 0.143819835983286 1.54394959497777 1.4289917991643 1.31 1.477 1.404 -0.433877978804704 0.1641336593317 1.42861941536956
-0.489034272924685 -0.506 -0.5 -0.51 0.976373716630474 0.142278057867601 0.143800228486165 1.54509663355937 1.42801142430823 1.31 1.477 1.404 -0.434692813413903 0.167393643031792 1.42860320063998
-0.489 -0.506 -0.5 -0.51 0.975970664729199 0.14154119975514 0.144928167941476 1.54491032425815 1.428 1.31 1.477 1.404 -0.434824477178013 0.170092542677448 1.42760038263479
-0.491991117420093 -0.508973352260281 -0.5 -0.508973352260281 0.976374936929453 0.142817432976701 0.144768578787215 1.54746262745868 1.42902664773972 1.31099111742009 1.477 1.40699111742009 -0.434824477178013 0.170991015274035 1.42760038263479
-0.491011457127156 -0.506034371381469 -0.5 -0.506034371381469 0.975816530562479 0.148048818940984 0.144611833140345 1.54664950941554 1.43196562861853 1.31001145712716 1.477 1.40601145712716 -0.433798683285275 0.17 1.42662059735636
-0.488999163884665 -0.506 -0.5 -0.506 0.975929445376827 0.147839997212949 0.144139955407182 1.54859944258978 1.42799944258978 1.31 1.477 1.406 -0.43172881631935 0.169962189054727 1.42662396806101
-0.486 -0.506 -0.5 -0.505921701282939 0.973943817062457 0.147800833727895 0.143980880860567 1.54661693209756 1.426 1.31 1.477 1.406 -0.427709167736402 0.167985815602835 1.42472719198232
-0.486 -0.506 -0.5 -0.498077710417746 0.974326211617135 0.14487894713061 0.1440691257578 1.54831319512216 1.426 1.31 1.477 1.406 -0.423579333583248 0.166944444444444 1.42376779593104
-0.486 -0.506 -0.5 -0.499996799370765 0.972912272446757 0.144840016003146 0.14407 1.54606363271418 1.426 1.31 1.477 1.40300480094385 -0.417378877302081 0.164945598417411 1.42178311491371
-0.482991791621399 -0.505 -0.5 -0.493950749728393 0.974674650332016 0.14479132756247 0.143956441953415 1.55065083181218 1.4249671664856 1.313 1.477 1.3999835832428 -0.411320866773888 0.163959259259258 1.41890331367254
-0.482013672153947 -0.505 -0.5 -0.48808203292368 0.97284556692788 0.146141132427554 0.141149239081827 1.54479189620214 1.42105468861579 1.313 1.477 1.39802734430789 -0.403841238610327 0.163033333333334 1.41534771693519
-0.479005703006377 -0.505 -0.5 -0.485005703006377 0.974287205526875 0.146189942969936 0.141299638809596 1.54599754770726 1.41900380200425 1.313 1.477 1.39600380200425 -0.394838943940683 0.163 1.41098818116713
-0.478983225515505 -0.505 -0.5 -0.478899353093031 0.973264361365969 0.145724445238391 0.141070232435542 1.54380740710042 1.41896645103101 1.313 1.477 1.39295806378876 -0.387640816038568 0.163 1.40668609535216
-0.477022902454384 -0.505 -0.5 -0.467137414726306 0.97377404536186 0.146243930849588 0.142266029502826 1.54817892752672 1.41504580490877 1.313 1.477 1.38805725613596 -0.377265127407214 0.164 1.40117245510041
-0.47399783689458 -0.505 -0.5 -0.46399819741215 0.973500237941596 0.148129967553419 0.141860097339744 1.54577083640076 1.41299927896486 1.313 1.477 1.38699783689458 -0.368838590427737 0.164 1.39670808344867
-0.467950510794604 -0.505 -0.500019795682158 -0.458940612953525 0.974161880589805 0.148038515323838 0.142131880589805 1.54808772349655 1.41094061295352 1.313 1.47697030647676 1.38092081727137 -0.359754458854694 0.163965483234714 1.3919142888362
-0.463057372051911 -0.505 -0.501977051179236 -0.453068846462293 0.974347819862027 0.147891721161557 0.142317819862027 1.54786263911439 1.40506884646229 1.313 1.47403442323115 1.37309179528306 -0.349806046490512 0.162956249999997 1.38715260853329
-0.456000488696243 -0.505 -0.502 -0.444000628323741 0.975479921110464 0.147340038397562 0.142010021642262 1.5482599720745 1.39700055850999 1.313 1.474 1.369000279255 -0.340215135579713 0.160939484126985 1.3811103830412
-0.445970830054292 -0.502 -0.49090276684764 -0.431883320217168 0.971922916994571 0.14621638735867 0.137744427680929 1.54176370987448 1.38598055336953 1.311 1.47299027668476 1.36394166010858 -0.329123084174526 0.159839393939396 1.37542535786036
-0.44303445542005 -0.502 -0.481114851400166 -0.4201378216802 0.972216554457995 0.144846079196023 0.135170205918244 1.54314380595258 1.38402297028003 1.311 1.47201148514002 1.3580689108401 -0.316925201868706 0.156444117647078 1.37056416683575
-0.431020328443153 -0.502 -0.466025410553941 -0.407022022480082 0.966050469148224 0.142234404496016 0.135798881935627 1.53530333207063 1.37401694036929 1.311 1.46501185825851 1.35600338807386 -0.304900035963086 0.147391919191911 1.36491227667226
-0.424919365422325 -0.499 -0.4386774616893 -0.39490323850679 0.965432507546118 0.13871758096267 0.135773941907728 1.534913149998 1.37198387308447 1.31 1.45287904813349 1.34995968271116 -0.289420037499375 0.134107070707069 1.35931915149428
-0.415125295536358 -0.499 -0.399501182145431 -0.383150354643629 0.958449335717423 0.138423758866091 0.14475510399316 1.53043726006012 1.37002505910727 1.31 1.43818794330454 1.34506264776818 -0.270194525665993 0.135749999999996 1.35673674706332
-0.403006013959676 -0.499 -0.355022051185479 -0.363010023266127 0.960628862359295 0.138040190442056 0.139242821549415 1.5341581056027 1.37199899767339 1.31 1.42400701628629 1.34200150348992 -0.251180706315252 0.132111111111106 1.35518417313308
-0.389865757076288 -0.499 -0.287488198853347 -0.339649823078312 0.954666077785748 0.138979916098173 0.145266821924028 1.53549006017586 1.36996643926907 1.31 1.42400839018273 1.34117532592388 -0.229926690467126 0.134 1.35466248413104
-0.374183172587321 -0.499 -0.227698345489161 -0.320309103741104 0.958880772367157 0.138970114482867 0.137886205598908 1.53289448129829 1.36604579314683 1.31 1.42498855171329 1.34096565513988 -0.208261597019832 0.13390214067278 1.3551425461015
-0.356029510790015 -0.499 -0.169095090323382 -0.303027871301681 0.956394164300369 0.139648885147933 0.152695538834054 1.52930603331707 1.36500163948833 1.31 1.427995081535 1.34000163948833 -0.18569742905987 0.131866666666671 1.35667617812882
-0.3338169335482 -0.496 -0.10624942754762 -0.27082608687079 0.958300457646411 0.140243844395488 0.151892379706127 1.52756372998388 1.36598169335482 1.309 1.4390915332259 1.34001830664518 -0.160678771455238 0.129761078998072 1.35928003922323
-0.314229254199707 -0.496 -0.0259399422187968 -0.252217791489721 0.954069518907137 0.140655185661806 0.117907756036491 1.52903280593502 1.36402292541997 1.309 1.44888537290015 1.34197707458003 -0.132736234848721 0.125848580441635 1.36369886922067
-0.285049827423719 -0.493005154561074 0.0269106542747099 -0.222051545610744 0.948988659662605 0.141518522359159 0.141598540147091 1.52406857375325 1.37498109994273 1.30700343637405 1.44600515456107 1.34699140906488 -0.101359288835042 0.119582857142858 1.36857076540091
-0.249795021910957 -0.493 0.07837715968384 -0.198696632428216 0.945755156655608 0.14148663835934 0.141571581279439 1.52107579793177 1.38108199123562 1.307 1.44800819912356 1.35107379211206 -0.0709032869912785 0.113829087048833 1.37392780780882
-0.225290767483798 -0.493 0.123464987829811 -0.162430335876021 0.942785241019036 0.141084768586734 0.151324274541448 1.51220525782914 1.39088369300648 1.307 1.44898836930065 1.35989532370583 -0.0372816485592429 0.106486413043477 1.37886688711196
-0.196037809877262 -0.489005215155484 0.142975228011449 -0.13503520229952 0.937057431596565 0.14270787482414 0.155734393707854 1.51034229466841 1.39199869621113 1.30899739242226 1.45099739242226 1.36499348105564 -0.00658074922911323 0.100145833333333 1.38400769908312
-0.153681906085506 -0.476942906220475 0.159122343813267 -0.0927553123734665 0.936991614073677 0.137924500955341 0.155503346225874 1.50660711311834 1.40594290622048 1.311 1.44700815625422 1.37204893752531 0.0297334266881946 0.0950470809792844 1.39121242736214
-0.115532000435486 -0.470095487257651 0.17379538444789 -0.0634092311042202 0.939583851252461 0.142062298414305 0.149908026730538 1.50506155283816 1.39909548725765 1.311 1.44798635896319 1.37791815377916 0.0644165835971497 0.0959887005649714 1.39943704980301
-0.0860486215097331 -0.446040238490814 0.189973174339458 -0.0260620343400043 0.933210763796293 0.159570692965857 0.138379230645401 1.50468060357736 1.40698658716973 1.30700670641514 1.44400670641514 1.38997988075459 0.103944556558557 0.096 1.40892213341405
-0.0476142492666952 -0.417606041804284 0.194090282086518 0.00634471342125113 0.935511434581033 0.175532412576967 0.13806364094152 1.5107360045517 1.41209028208652 1.30595896268795 1.44598358507518 1.39705745223688 0.133921693941222 0.096 1.41749896380243
-0.00154896005299892 -0.370560640054127 0.204871519987596 0.0475094399526393 0.939265265595681 0.19373310237906 0.133721742404995 1.5126472239978 1.4228715199876 1.30105840000564 1.44402336000226 1.40391823999211 0.171128200916072 0.106432432432446 1.42680008363856
0.0319864793502804 -0.328017208099643 0.205 0.0739893473668876 0.944787754752713 0.210873063496977 0.132770368744992 1.51851760315755 1.42499918056668 1.29300327773327 1.444 1.40599918056668 0.204978329503404 0.124191256830588 1.43344000770811
0.0643316389877816 -0.279457318019994 0.209030148998889 0.101341688654078 0.95001255975473 0.211352612913237 0.123604070696885 1.52915457085206 1.43303014899889 1.289 1.4459899503337 1.41203014899889 0.235739952170362 0.131845341018266 1.43815500364494
0.0966142231186276 -0.226631271260427 0.211964929374421 0.134602532910101 0.955128860209407 0.211606960545783 0.123026897223031 1.53251978568267 1.43596492937442 1.289 1.44501169020853 1.41496492937442 0.259827130253034 0.139849230769227 1.44042334317903
0.125996126219664 -0.168007747560672 0.212999866421368 0.157996927691458 0.960829246616514 0.217659191849275 0.122580058774598 1.53590955251158 1.43699986642137 1.2919995992641 1.4479995992641 1.41899946568547 0.285108401991006 0.151492146596849 1.44068030360622
0.154156158364088 -0.121400023127452 0.213 0.191180814947891 0.965344574395191 0.201709982240234 0.12217786309607 1.53980619000033 1.4420246565838 1.30696712455493 1.448 1.42100821886127 0.306971175164465 0.156727748691108 1.4384970406337
0.172777475262482 -0.0498549634651995 0.213 0.212742339777611 0.968274981633412 0.171896273816594 0.121923045075356 1.54531417952501 1.44496486451513 1.30304684731316 1.448 1.42198828817171 0.333383377986987 0.156902735562307 1.43564267218035
0.198996526955561 0.0349887793948888 0.213 0.238996526955561 0.970719678075496 0.156562001007912 0.122189963933769 1.54902951243799 1.44000066789316 1.3000004007359 1.448 1.4249995992641 0.35872632427912 0.154877877877879 1.43120598182596
0.229188047556157 0.147915709838679 0.213073583826322 0.269212575498265 0.974257138406754 0.14001135291482 0.122228026066275 1.55187959120096 1.43595094411579 1.30302452794211 1.44790188823157 1.42201635196141 0.38286727322038 0.152806249999999 1.42861061356549
0.251684465244793 0.257463482931168 0.217592580552924 0.294643308537593 0.97391480161584 0.134191627469282 0.125602305827124 1.55183068594512 1.4300823134144 1.3059588432928 1.4474311315093 1.4239725621952 0.407935728848872 0.15 1.42516342055304
0.26899937931664 0.358996348921411 0.226251028786198 0.322998977697995 0.972170063528767 0.142079709009036 0.132364208338635 1.54970007776797 1.42200029208629 1.32599926978428 1.44703748914693 1.42200007302157 0.433180633995115 0.15 1.42357397284385
0.297157070932959 0.483844256264656 0.23718856915527 0.353274874132679 0.981839129747978 0.123700941877403 0.141284464758196 1.54726655080137 1.41196073226676 1.30388219680028 1.44741106171384 1.41898036613338 0.461062396570677 0.149666666666672 1.4212565535907
0.312817183841418 0.56801736314762 0.248544842289268 0.380680071722481 0.982749373810782 0.120803820989338 0.151133806243193 1.54592565363358 1.40804570403965 1.29213711211894 1.44924194977944 1.41702285201982 0.492104802610637 0.145432960893864 1.41987853968505
0.353933029477455 0.618918328631042 0.258459488817319 0.412947730323867 0.979195831335744 0.192542572905713 0.160682963951013 1.54313454092811 1.41099509971786 1.28301470084641 1.45322025391312 1.41600163342738 0.521999518242878 0.138875796178332 1.41859366477687
0.374342709500613 0.729423877540232 0.26507214936855 0.449342709500613 0.974290227660587 0.169494783794959 0.168702669039042 1.53490290108725 1.41597294398679 1.29382864524969 1.46003607468427 1.41397294398679 0.556942637331874 0.129130885122392 1.41599548671802
0.411561377990682 0.77545749383058 0.272907658524354 0.486561377990682 0.96997090323845 0.206938723173257 0.174422590722778 1.52761587757235 1.41303462805337 1.27521931100466 1.46395382926218 1.41103462805337 0.590049410401058 0.116876712328752 1.41194653927035
0.446991501889312 0.804992958708287 0.295994415527262 0.513993444314612 0.966370861951227 0.201321471387165 0.178219094344204 1.52043172390245 1.41100048560633 1.27599975719684 1.45000339924428 1.40600121401581 0.629446682994865 0.103610636277317 1.40813917996907
0.490417522920613 0.88319598014641 0.306110771387101 0.558315272409442 0.958522599871387 0.211049960408304 0.181361824467374 1.51248978146561 1.40902556262779 1.28703408350372 1.44904260437965 1.39894887474441 0.664997327943506 0.0931534391534124 1.40388457111112
0.538436260024896 0.905735387358625 0.318850436333136 0.594574318794309 0.950771003738838 0.18689359572217 0.193072516475459 1.50786430311597 1.41196548530765 1.2909539804102 1.45394247551274 1.39306902938471 0.703937261025037 0.0831151685393255 1.39711291130405
0.585917678288959 0.917978981690798 0.346950957278529 0.63892293286626 0.945778599991515 0.172774276147128 0.208143797174528 1.50283872259832 1.40501226068037 1.29299649694847 1.45200350305153 1.3870105091546 0.740918274441849 0.0767886435331295 1.38928023460146
0.617464145928104 0.945025317050624 0.3735654141306 0.685286926573737 0.947445820571679 0.117143925317829 0.217113931427736 1.50814459949919 1.40887341474688 1.29799156098313 1.45376370752751 1.37594092688188 0.782031851456401 0.0752712328767195 1.37963552440257
0.671309381013114 0.947962329873443 0.409697197725438 0.718573071899016 0.936520132870794 0.123399762630433 0.224966148170712 1.50983827689369 1.39418835063279 1.29701255670885 1.44847923994297 1.36908789696197 0.822590207980785 0.0862692307692508 1.37041011867939
0.700952399734222 0.94999671722305 0.452995472463085 0.755939268626422 0.942140529188499 0.083645491400156 0.232890332620926 1.51230597859824 1.39499835861153 1.29999507583457 1.43790478681523 1.36201148971933 0.869664009315152 0.0993752276867184 1.36265023209608
0.755274421960073 0.945 0.495054094386402 0.794303824312938 0.951904593568512 0.0872021433724398 0.24002613323551 1.52261203256449 1.40297059764713 1.298 1.42907755869102 1.35896079686285 0.906280097397765 0.113771305285864 1.35798803941942
0.782675516240673 0.945 0.527466919538249 0.824640750123602 0.956357271389109 0.091410168565532 0.245513198471594 1.53080300253337 1.40003476611707 1.298 1.42903476611707 1.35504635482276 0.942595863342633 0.125155778894496 1.35475923854681
0.835909083745514 0.942005146203084 0.565934814760935 0.870921091552711 0.959205196877122 0.106264560602754 0.240558131000873 1.54010418400252 1.40499142299486 1.29999656919794 1.43299313839589 1.35200514620308 0.969424554332454 0.13353098827472 1.35361774023138
0.864391687540391 0.942020086540533 0.655220951945862 0.899431860621457 0.959726945342411 0.10650106308322 0.21418363265698 1.54557063356807 1.40295982691893 1.3000301298108 1.41292969710813 1.34997991345947 1.00529545581079 0.146762487257888 1.35330686193519
0.902519550793949 0.943975361579177 0.676728977370946 0.941470273952303 0.965270150076966 0.112445099200698 0.226218350519834 1.55536656151168 1.39904927684165 1.30296304236877 1.40608623447288 1.34802463842082 1.03973581431437 0.157403899721442 1.35516545985483
0.934999319438537 0.941000063802637 0.731271432874816 0.967999447043811 0.969339914929817 0.114329961505742 0.228039234880116 1.55843993726074 1.39100017014037 1.30399997873245 1.40356739378961 1.34999995746491 1.07220668019621 0.162010288065846 1.35860068741148
0.984312088476661 0.942039011059583 0.836813152405919 1.01327307741708 0.968272678594364 0.116910236047082 0.210835392402274 1.56404858243311 1.39414629147343 1.30701950552979 1.40201461072125 1.35098049447021 1.10820302445035 0.163 1.36240549061817
1.01563369382448 0.94595421172806 0.970107938894687 1.04067948209642 0.969545118811619 0.104890569994856 0.185612503389953 1.56490992658017 1.40882829398022 1.30897710586403 1.40422442330592 1.34902289413597 1.14527090139961 0.162487323943657 1.3663179557289
1.03847852810672 0.941497505998856 1.10790959527155 1.08046026407935 0.983703275984943 0.133789405076574 0.163376248146799 1.55837882341476 1.39099411484668 1.30650182467929 1.41299336958177 1.33899666960227 1.17817543974878 0.15592579908677 1.37072504220571
1.06486796637404 0.940009358313636 1.23407058268618 1.12132410679766 0.972311085448538 0.137939917377649 0.148852540794585 1.55257664047226 1.39652732690536 1.30347660421591 1.42759682637248 1.34300043679125 1.21948281178072 0.149734995383178 1.37500920120059
1.10496409665745 0.940987136352095 1.35142804965658 1.15702103931986 0.981178977903187 0.138521994581444 0.136100212242579 1.5509181558096 1.39896996432485 1.30103215911976 1.43835519673698 1.34300023593829 1.25566985958935 0.14060501567398 1.3793933045559
1.14094157064566 0.949 1.44780065279106 1.19993469660397 0.96420594604606 0.125266545794052 0.146169618466396 1.55656329954001 1.40099656297916 1.307 1.45198109638536 1.35499828148958 1.29634009422456 0.133014227642272 1.38342828672752
1.18431749258456 0.949 1.54459428099162 1.24034191509107 0.95874741020266 0.127245372951431 0.14321318611116 1.55104449272955 1.40696743665799 1.307 1.4699918591645 1.36304070417751 1.33673368990186 0.122489016236851 1.38827029553188
1.22261575354658 0.949 1.61628076945898 1.28158619612708 0.952403646976644 0.127893497367711 0.152041426266249 1.54555507532499 1.40303940989266 1.307 1.46900985247316 1.36795073763418 1.3759816048834 0.109058103975528 1.39295676077641
1.26355107441226 0.948007743725514 1.66251100337698 1.32105310964113 0.946033573530554 0.140511412952385 0.15232321152404 1.52492571475839 1.39002132393279 1.30000086989433 1.45449616589443 1.36450814091549 1.41783636096306 0.0948194444444413 1.39890832736641
1.31107198309837 0.958817142858874 1.6773595902962 1.37005025132899 0.942713148726834 0.14841852575583 0.149451642493897 1.52083717725073 1.39753838303158 1.29943480469186 1.45345653646124 1.37061459983996 1.46105489273698 0.0828654019873539 1.40512293883992
1.36242557167147 0.987183813048174 1.70963898521933 1.41944750910982 0.944591084201492 0.160211084132364 0.1280885752861 1.52222606349645 1.40145136036261 1.29356581231506 1.4495438748767 1.38088530492472 1.50209193150858 0.082 1.41151794758713
1.41903380796743 1.01855057524468 1.71551122375365 1.4585439317474 0.945459204456201 0.175629217839331 0.136484927265421 1.52483160031471 1.40797152360217 1.29049726356387 1.44949908785462 1.39000108044419 1.5530179251815 0.0826512524084773 1.42145073546274
1.48442279551453 1.07471602342452 1.72601174431985 1.50794675899433 0.943020886923431 0.189640147063586 0.13479039785467 1.51175678254856 1.42003131818626 1.28598647130157 1.44799608522672 1.3925818099248 1.5961409052234 0.087829608938549 1.42998366313424
1.52431302300439 1.14367187727711 1.72748272625904 1.55098316942847 0.951094263545107 0.220999554320558 0.134799853172445 1.53818787691921 1.41525611378412 1.28402282052607 1.44750575791365 1.40040597322466 1.63913134290878 0.102103225806436 1.43829386393473
1.57994356101879 1.21642315919754 1.73199396873256 1.60294765626286 0.955551220570382 0.236008848979774 0.133744156136051 1.54122215147612 1.41550268083771 1.28499806397663 1.44550297843416 1.40549389433345 1.68614834590328 0.119738372093023 1.44617100240371
1.60662252114213 1.30017964131398 1.73500404656559 1.62953029578774 0.982159579370383 0.232267671267055 0.133240110853473 1.53806719070959 1.42328820423247 1.28305653485492 1.44354451222153 1.39906916901579 1.72499608772243 0.126311040339689 1.44967625363048
1.65941881835859 1.36313899016088 1.73549305751158 1.67450491934251 0.996541681815832 0.203364532787362 0.127392130912689 1.55648723218289 1.44773093442528 1.28792466163908 1.44892363262743 1.40493542426207 1.76484589838676 0.140338108882508 1.45093008797523
1.68999818007547 1.46290899108251 1.7365008263653 1.71299769476226 0.999709817400905 0.224273080134601 0.126513265602133 1.56071975552347 1.4499998786717 1.29399700525883 1.44700278241664 1.40799981800755 1.80253465958918 0.155222222222205 1.44856229490556
1.7199879588321 1.56969903652061 1.74107579914079 1.74428730953965 1.00038709626346 0.239671697217457 0.117218826004337 1.56294826556953 1.44656030973172 1.30204211063377 1.45796631149298 1.40828487134397 1.84257874197424 0.165677361853839 1.444236328317
1.75884821255958 1.6511338592232 1.74990608112059 1.77943803417917 1.00174864135517 0.174631764724027 0.121741892662879 1.56695501966272 1.4434592668984 1.30694782284477 1.45404174172418 1.40871733776753 1.87779562778226 0.170106382978721 1.44047175766846
1.80510185339537 1.8072708866898 1.77395902552429 1.82913002561111 1.00598712973768 0.150599867701214 0.12536388797404 1.56971425720218 1.43898049615833 1.32399783290648 1.40109048530053 1.41100866837407 1.9236061698225 0.172303030303034 1.43665305607739
1.85239797348506 1.93367631255826 1.78486803025201 1.88938591368248 1.00915157273869 0.141241360451056 0.1458757469015 1.56696194416891 1.42983116276392 1.32296382059227 1.38141465048334 1.415 1.96222318823794 0.167745098039205 1.43283548843933
1.88464866100911 2.06952011758382 1.77914120711773 1.9206593076452 0.999554549966381 0.134058252775244 0.16725276007439 1.55820539385935 1.41614905290523 1.32003193990826 1.39862494206607 1.415 1.99889722111268 0.157929824561381 1.42999984976085
1.91811422560373 2.21931108249526 1.76298541800803 1.95613852892367 0.990540889428963 0.133015260852611 0.16114094293254 1.55056266520363 1.41697812701205 1.32095139336012 1.42706804929584 1.41199513933601 2.04597823041433 0.146092322643335 1.42751687664891
1.96549733311935 2.34756559452789 1.75739981682144 2.01340956845123 0.942020756964662 0.131419498411717 0.137349940198567 1.51079957168314 1.40807801303833 1.30100975162979 1.45537056193207 1.40997074511063 2.0877474206139 0.133130268199251 1.42520337858033
2.01545545645409 2.40438071518309 1.79756222969839 2.05455155237396 0.979264048125189 0.166527324692445 0.182547348250821 1.52984243281309 1.41591458140456 1.30198932267557 1.49259426167168 1.40703203197329 2.12938229371383 0.117753993610209 1.42119988737758
2.064 2.472 1.806 2.108 0.98369 0.17111 0.18823 1.52298 1.428 1.309 1.478 1.403 2.17439284477904 0.102256272401429 1.41651338566214
2.122575476377 2.47637064580214 1.83535113812834 2.15950719951871 0.980674403129679 0.175170394787834 0.209123111959091 1.5165963028107 1.41893172314171 1.30404876918449 1.49616581522727 1.39593172314171 2.21413232182409 0.0897830188679252 1.41013041061941
2.18038324887343 2.51360277046086 1.86189068086618 2.21045642273591 0.975089584430872 0.173201011351939 0.2218215858531 1.51220683127198 1.41207317386247 1.30894773295538 1.46644052471513 1.38907317386247 2.26163396157723 0.0807125000000015 1.40373985141047
2.23299195944553 2.59198793916829 1.871 2.25599304182786 0.975439936603321 0.119968229198249 0.216729500557867 1.50899049016457 1.41599938149581 1.32599737135719 1.42601345246613 1.38400077313024 2.31120681270276 0.0773053221288543 1.39731201306376
2.29070949863612 2.59505630941557 1.88404735512952 2.3078202379167 0.932741711370643 0.112814753066878 0.207702104649938 1.51137732632475 1.39614640448047 1.32502252376623 1.42796621435066 1.37818363305448 2.35652351272986 0.0803333333333296 1.38971140555192
2.3523889417551 2.5999515033139 1.97509796163848 2.36153443181341 0.96766402464134 0.114097293868241 0.223533161717142 1.51700371412915 1.40887390861613 1.32698060132556 1.42502909801166 1.37113579072109 2.40965147358463 0.0901913043478111 1.37996575783544
2.40800369162766 2.6030000971481 2.07777150251766 2.4130051488491 0.96393087821879 0.113850118520677 0.220244571140201 1.52359090736322 1.4119999028519 1.32500029144429 1.42325092887032 1.3650000971481 2.45679758551243 0.107748318924085 1.37150755755283
2.44645432465371 2.60403494805029 2.17156882958481 2.46637277920304 0.973074378176852 0.115087008051139 0.193274688049995 1.53304404713743 1.4110116493501 1.3279883506499 1.42666687112406 1.3660116493501 2.50029698473008 0.12638503850385 1.36576375140785
2.48458800373007 2.60696830797924 2.25925323426058 2.49766195177852 0.981835346497985 0.116514576549895 0.154084596293336 1.54261657837224 1.41198943599308 1.32701056400692 1.43317226043999 1.36698943599308 2.54523729242397 0.135071625344335 1.3626183063371
2.52907583270845 2.608 2.3435880079656 2.5490638591229 0.988689684816526 0.118824949082025 0.114135379717034 1.55784064270337 1.40499401320723 1.33 1.44066243248524 1.35900199559759 2.58239547989462 0.149924444444415 1.36167413012077
2.56745134581799 2.608 2.42733644212052 2.58151856753556 0.978745589651358 0.121309315009435 0.0848881221679005 1.54838308007132 1.40201920620502 1.33 1.44703272292694 1.36001920620502 2.62593674827303 0.166914728682191 1.36407224843825
2.61352584730377 2.608 2.51326182814598 2.6344552288171 1.00075351642489 0.122260214295418 0.0778039074927462 1.5711556475078 1.40397982328952 1.33 1.45017846743219 1.36197982328952 2.66520161547622 0.1788945686901 1.36864858666126
2.65203998665494 2.609 2.60412745746262 2.67505123290164 1.00332407697674 0.120567485001971 0.104343819538382 1.57382708847169 1.417 1.333 1.44799500166813 1.3629962512511 2.70815501422359 0.184661998132586 1.37279660304378
2.68437893122459 2.609 2.70758677450299 2.71656839683689 0.998551277965487 0.126560183776661 0.147206414438032 1.5714553571651 1.41697631679846 1.333 1.44413025760845 1.36004736640307 2.74853859724617 0.181924731182809 1.37724751143619
2.71568004006446 2.609 2.83866016776994 2.7635200600967 0.995352695905913 0.127401401076732 0.134519683761372 1.56776769527991 1.41501999749597 1.333 1.45489001377216 1.36396000500806 2.7917433388826 0.171843558282182 1.38105213380203
2.75606127740879 2.609 2.97718247050617 2.80406536256938 0.987679438025051 0.128001552361023 0.147088947805781 1.5606779451066 1.40800817032117 1.333 1.46500408516059 1.36499591483941 2.83806937792731 0.158312693498434 1.38504519276908
2.80142808724772 2.60905945656218 3.11224858780586 2.85253510905965 0.972657553952194 0.129161404362386 0.131649524347503 1.5372588281039 1.41398810868756 1.33302378262487 1.46803567393731 1.36207134787462 2.88717283719327 0.14298850574711 1.38895364087703
2.83664131803015 2.61395018305974 3.21495384425462 2.89655164753769 0.977391777201832 0.130922065901508 0.131610398535522 1.54456557349126 1.41300996338805 1.3349800732239 1.47097010983585 1.36794021967169 2.93463786439742 0.128410596026496 1.39194825435198
2.88100089392856 2.61700004545399 3.32000089392856 2.94600072726391 0.967949938182567 0.131479995151574 0.123209845759445 1.53634986318348 1.40800006060533 1.33399996969734 1.47299993939467 1.37300007575666 2.98614199011147 0.112473884140531 1.39601675150024
2.94046021598353 2.62003916731775 3.37902937548831 2.99446021598353 0.963791175773033 0.131167148035489 0.113103634557365 1.52726144485997 1.41200979182944 1.33201958365887 1.46899020817056 1.37801958365887 3.03162954191348 0.0991522157995915 1.39922143141925
2.9864680118549 2.62395472441318 3.38196604330989 3.0404680118549 0.955911117118469 0.131881737205406 0.120464881896784 1.52140768700229 1.4129886811033 1.33397736220659 1.4680113188967 1.37997736220659 3.07729960180658 0.0859622641509528 1.40509393982463
3.03900099974552 2.64000051502042 3.40900028780553 3.09500072708765 0.950079864579925 0.134510265084039 0.11540002181263 1.51976978611505 1.41700006059064 1.33099993940936 1.4559999242617 1.38900009088596 3.12747166550492 0.0774289940828363 1.41261496815581
3.1055444616657 2.67461132537903 3.42817193526285 3.14350625382951 0.941242301481397 0.152336581479828 0.116784121039573 1.50586119381454 1.42111462350857 1.32691403236857 1.451 1.39508596763143 3.17814505832238 0.0805598290598292 1.42174057672111
3.16388610746948 2.73722787532071 3.46093933308556 3.19536058424996 0.94367498408305 0.185787516518986 0.119519735422754 1.5274932550522 1.42294068052548 1.31810858003303 1.44796515409558 1.40389141996698 3.23095788356534 0.0845603448275843 1.43240162376677
3.22354481017261 2.799 3.46250448101726 3.25205937347871 0.939624940321531 0.20836 0.121501187469574 1.50917882393825 1.43101120254315 1.317 1.44700224050863 1.41200448101726 3.2777992063527 0.0903076190476277 1.44276207436197
3.27135648407585 2.86986625728945 3.4659762084243 3.30268614985485 0.942631314400624 0.23113822306197 0.122222387931783 1.51983257711375 1.4399655092518 1.31598889413731 1.44747422188379 1.41798176135565 3.32554714168403 0.11159810126584 1.4520588370719
3.32401911893228 2.94614815999016 3.46946841595544 3.34411815254611 0.964084122105313 0.230981747364123 0.121557669405328 1.52750753955879 1.4504002682071 1.31501092102577 1.44650926113936 1.42394775293664 3.37500475365967 0.127081632653094 1.45855355273412
3.37206961239728 3.06968766867835 3.471 3.39856364299482 0.959116262820724 0.202193476959219 0.118112983722393 1.5399328762914 1.45549853062291 1.31750482142259 1.4455 1.42350174490464 3.41819258439091 0.140559748427681 1.46015301300269
3.40599171888609 3.15571596685305 3.471 3.42559187348961 0.962244208579196 0.168858623848501 0.117276843029355 1.56452803967519 1.45564157349359 1.3189216488516 1.4455 1.42706700454599 3.45787427444197 0.15314004629629 1.46000295397776
3.45355730329472 3.28530066075584 3.4714961407787 3.4839989415089 0.963466496577349 0.159949548677937 0.120089608261647 1.55162884983564 1.46291611555471 1.31503520645803 1.4469884223361 1.43044502396914 3.50886481870689 0.165030030030036 1.45603754598932
3.50357154069737 3.46519100107996 3.47055674194501 3.53057943872301 0.972664819958042 0.138487765647744 0.117928449333254 1.55621507510717 1.4694863127069 1.35897477344227 1.44544504031683 1.43300157175107 3.55334922938383 0.171455384615389 1.45004065819786
3.54138121459361 3.56888322689574 3.50061739714118 3.57242729936693 0.98338403320909 0.137274762251408 0.127497602299285 1.55888026989995 1.46239771668217 1.34527957380622 1.41687723115502 1.43396210943754 3.59831672015393 0.173108247422682 1.44495331739839
3.58353826940059 3.71458479884636 3.48128117860158 3.6214629098057 0.984852591187552 0.139388918382815 0.0928899962877824 1.55514662801912 1.45410290542867 1.32717568014321 1.42341351732332 1.43300741349489 3.63722694800254 0.167946428571442 1.44057548370377
3.62500282037587 3.82050868655402 3.45900875682276 3.67050371002007 0.980868934704599 0.120283588888989 0.0794746279337483 1.54390891367871 1.44450153809138 1.32349985876092 1.44099218477109 1.43149961802821 3.69108353396229 0.16151363236585 1.43724327325942
3.65989012503466 3.94974738302786 3.47883457877127 3.71379431368417 0.970547305245445 0.116772957835265 0.125095122811078 1.53272745482478 1.4373623264347 1.31943675070666 1.43603892264205 1.42753502019054 3.73458620757408 0.152600907029465 1.43544549044587
3.70948749802621 4.0603834303604 3.46220264349987 3.76842936205508 0.971659560197442 0.159550397904984 0.0894147299082435 1.53592047206337 1.42711783687046 1.31010445160634 1.4399523191765 1.42601495019232 3.78837835313088 0.139800586510264 1.43318422389284
3.76901729602277 4.19101240092198 3.47270715366154 3.83901664334266 0.965838143125103 0.155493862925418 0.0670814190517632 1.50934693240351 1.44399902097984 1.31500097902016 1.44674125925016 1.42699771561963 3.83838783137772 0.124941236068899 1.43097526786779
3.82095730433 4.22825240687811 3.52102335066371 3.88899665133641 0.960261942233251 0.197124269583742 0.0826688400414914 1.50013493093015 1.44105902050962 1.31794097949038 1.45266214471971 1.42013771452245 3.88982365727358 0.108712418300637 1.42687863359336
3.87844164572251 4.29336328020988 3.59129119589592 3.94248082847882 0.958783518050929 0.144508771296476 0.122014320171255 1.49161247970204 1.43901959137816 1.32790204310921 1.45840431435733 1.41702938706724 3.94380965020292 0.0928644067796757 1.4222510449062
3.9350878370654 4.34499324330266 3.66765065074775 3.99807702634965 0.9459889326177 0.118576013108872 0.170955186734881 1.48829962188877 1.43499864866053 1.34000675669734 1.46465710693523 1.40999864866053 3.9927376185968 0.0805209580838357 1.41640916540682
3.99859981493199 4.34010770654369 3.73424167660876 4.0562935915551 0.930755829003235 0.151846518437451 0.215328767026196 1.485653511259 1.43402154130874 1.34489229345631 1.47210986122559 1.40505324601288 4.04584272177906 0.0786124031007888 1.40951699127291
4.0683221259991 4.36178386626058 3.77520423486851 4.11243019286881 0.925766174026148 0.129716842183779 0.240972388339028 1.48493068649279 1.43598035147823 1.34698035147823 1.4814519160006 1.40107859408706 4.09968219568 0.0821341853035166 1.40260392321806
4.12301938802156 4.38200103864401 3.79702042666557 4.16201731073353 0.942429854589838 0.111750318517497 0.245199740338997 1.48834169991403 1.44299861514132 1.34999965378533 1.48699515299461 1.39599930757066 4.15603179314586 0.0857703703703542 1.39454591271224
4.17778781050183 4.38493506127688 3.85472287177871 4.21091768794806 0.942019091421236 0.112650085458244 0.244466234680779 1.4931437169565 1.43908658496416 1.34902164624104 1.47330304737454 1.39404329248208 4.20894573779497 0.0996593406593383 1.38887466472121
4.22454942786985 4.38599020495369 3.90154942786985 4.2644808625457 0.949812815035097 0.112887845089812 0.200118524223187 1.50652864842902 1.44593143467585 1.35197061486108 1.46903918018523 1.39102938513892 4.25444541076064 0.110479289940859 1.38573941128433
4.28001922918892 4.389 3.98452898308529 4.31501442189169 0.95992145249052 0.113400020602702 0.181445516429518 1.5237315829743 1.43899862648651 1.351 1.47101799727604 1.38899931324325 4.29815003335633 0.1201549893843 1.3859012701364
4.33480324321029 4.389 4.1020978155713 4.35610243240771 0.964059602121063 0.113458717760582 0.189513214800641 1.52824148127142 1.43508548262784 1.351 1.47413356868024 1.38704274131392 4.34236415625594 0.130294012511187 1.38798370770584
4.3864996780859 4.389 4.2307602360848 4.41344081668424 0.982745763812808 0.114331366994423 0.198214449640605 1.54358892240241 1.43599018976639 1.351 1.4759419013321 1.38600981023361 4.38147101907615 0.147426174496674 1.39066722810154
4.42600598700468 4.38900059870047 4.34702055538273 4.45600758353926 0.985289986030322 0.113120243471524 0.181442051253456 1.54909070447088 1.45299840346542 1.36899980043318 1.47399900216589 1.39099920173271 4.42842133294832 0.1653624497992 1.3948956666373
4.45535404915034 4.39193540491504 4.44778223541618 4.49318179559043 0.985221507218649 0.114313731332114 0.142477607411394 1.55254399311669 1.44517225355991 1.36802153169499 1.46910765847494 1.38708612677995 4.47101031063843 0.176770833333333 1.39858396048591
4.50353004070078 4.39398041836253 4.58763907619602 4.54846150496965 0.978001375068569 0.116647187392351 0.149264414879376 1.55259029372456 1.44004895409367 1.36304895409367 1.4719706275438 1.3899706275438 4.51400441089048 0.178780487804887 1.40166429759108
4.53901634390921 4.39400106590712 4.74404618930863 4.59201527800208 0.978104990236526 0.117650376620517 0.135062472904524 1.54785510393329 1.43800213181424 1.36299964469763 1.48300355302374 1.39099928939525 4.55191063313397 0.172890282131639 1.4051793054197
4.58404088717651 4.39693744916369 4.87128946375971 4.63410343801283 0.964303988930677 0.118687898704502 0.141874882059751 1.53436731684147 1.44387489832737 1.36202085027877 1.49279149721229 1.38904170055754 4.59633602477095 0.163457854406104 1.40853971423372
4.62954891119496 4.397 4.97398755623758 4.68746871762962 0.958644331140518 0.119581178707813 0.149474517806623 1.52911032146225 1.43014033873935 1.362 1.493 1.39592983063033 4.63938687830887 0.153056478405298 1.40868004177781
4.67200694395509 4.39700113628356 5.09600820649238 4.73200669144763 0.947919151574942 0.119770801711178 0.137449726029408 1.52264904678435 1.42800037876119 1.36199949498508 1.49899898997017 1.39700101002983 4.68840854600107 0.136562248995948 1.41074105032968
4.72583605316813 4.40580953597297 5.15962442647143 4.78387837850747 0.941342213140185 0.125985617047593 0.135325922993185 1.51525977815601 1.43093651199099 1.35808465067868 1.49116930135736 1.40483069864264 4.73377334526748 0.120248188405758 1.41282408488055
4.78443113429261 4.42382345547012 5.18476460729349 4.83549979049867 0.935971786395431 0.133774183932446 0.145686917610609 1.51177295497891 1.4230784642355 1.358 1.48901961605888 1.40599019197056 4.77755801971189 0.102787671232841 1.41582141538159
4.84304799852123 4.44102694653823 5.21703115693483 4.88571982810547 0.921078214791842 0.135719195506172 0.131850577132412 1.49947669766416 1.43299915792068 1.35499831584136 1.48699410544476 1.41030255460123 4.82886407802023 0.0864659300184206 1.42119930163171
4.89879540993079 4.47232373890851 5.25321807311297 4.93787994256722 0.919004802297311 0.14639922590253 0.12090648005043 1.49353866078156 1.43202113315911 1.35304226631822 1.48014793211376 1.41989433420446 4.87384341965381 0.0813033932135769 1.4259770042058
4.96634206629722 4.54627332695514 5.26390180093988 4.99246972507537 0.931891752027489 0.178761344049924 0.122224582747562 1.5066180204632 1.44487234122185 1.34606873934208 1.48 1.43089198103387 4.92458308597488 0.083811688311706 1.43236563901096
5.02900158513961 4.61100293544372 5.26800008806331 5.04200143836742 0.937180220745368 0.193830614094827 0.122420082192424 1.51598024364183 1.45700032289881 1.34199991193669 1.47899994129113 1.43700017612662 4.97868685320685 0.0911476323120037 1.44077625525565
5.0818395721265 4.70885105949352 5.27093553178481 5.08994701915182 0.944538399673912 0.214300441646043 0.125159829665818 1.52410163793796 1.46776361654429 1.33906446821519 1.47704297881013 1.44287106356961 5.02658927937203 0.105475597092401 1.44788070710195
5.12854604742181 4.77931907113271 5.27199013146569 5.13852631035319 0.951720032091752 0.217443157586681 0.123447664676412 1.53438924226471 1.47493092025984 1.33999013146569 1.47997039439707 1.44498026293138 5.07723131672347 0.121391691394676 1.45263824932976
5.17100541611625 4.85901480405108 5.274 5.18200493468369 0.959941102480552 0.187960030089535 0.115579978335535 1.54171069446646 1.48700180537208 1.34900012035814 1.476 1.44300060179069 5.12256277838473 0.133567164179118 1.45517268934118
5.21503888154729 4.97937294289593 5.274 5.22212431429864 0.968904358999404 0.18820466045304 0.115403844473811 1.54735676325617 1.50167962718243 1.34997864181216 1.476 1.44789320906081 5.16795512304929 0.144396424815994 1.45536079194648
5.26549581889806 5.0968302998435 5.27498991637796 5.27843531716583 0.982513366921375 0.156631667543037 0.119032993107118 1.55910161827727 1.51189916377961 1.35098991637796 1.47896974913388 1.45195966551184 5.21559518657015 0.162389880952378 1.45150205324588
5.30001136589544 5.29405077096083 5.28151616004128 5.32401473414486 0.973594944273449 0.163873198964576 0.144248648002393 1.54700928614485 1.46549543012729 1.35499621112233 1.47948758092224 1.44149910613082 5.26004161412536 0.172414750957872 1.44549122857986
5.33140318688553 5.42945410465523 5.3 5.36478475595732 0.97338090001798 0.145914704973256 0.135701245760303 1.54512519086727 1.45269380112327 1.34482766167049 1.478 1.43901075922098 5.30352219844195 0.177682811016142 1.43981835652889
5.37071659037711 5.56594564256714 5.27255047874361 5.41332905084598 0.963104693843692 0.144246478284186 0.0967629108783012 1.542153699189 1.44560579686027 1.32877341211022 1.4662788255048 1.43500833056064 5.34856699350143 0.174966767371613 1.43509115719049
5.40850905227389 5.66952601002943 5.30100052442005 5.46100925608942 0.963552613536506 0.12402870028783 0.132299053661033 1.5369478095008 1.44699850905718 1.32999678528998 1.47149957748771 1.43449920357471 5.39658473237723 0.164983333333307 1.43081299749207
5.45825846568316 5.79818570208653 5.3024882129501 5.50875684924854 0.956542547600593 0.123069749814381 0.129796396367999 1.52621678881922 1.43808367750418 1.31667914205825 1.46906403242102 1.43054692405972 5.44709763682717 0.148761904761881 1.42540928700028
5.49830998473165 5.89716051520289 5.30555619067089 5.55229015129765 0.950155215460974 0.136873104138366 0.148631368423306 1.5181367706223 1.43704013793296 1.31801038778197 1.47193389261211 1.42989824197268 5.49258114192736 0.133683501683474 1.42065886142937
5.55250693434904 5.97349971799843 5.31399434653638 5.60350780002287 0.939780207413148 0.155486506020828 0.133737454818177 1.50795345327169 1.43599875572775 1.31749892886252 1.46650236390306 1.42349861959597 5.54587427413434 0.116844696969708 1.41523449398473
5.6028602441786 6.00204449951427 5.30144208687751 5.65478809849347 0.94022221773063 0.166888803384873 0.119835345177815 1.49994753570041 1.42909363689395 1.31608903051055 1.47486644636366 1.41707215355563 5.59403726644403 0.102576802507814 1.41002253950131
5.65987059621626 6.01612160742985 5.31470703106428 5.70779731918628 0.937438340733932 0.169665286746133 0.125712673144252 1.49341750360122 1.42443978011421 1.31757044184799 1.47490679328263 1.41187715587007 5.64404080202753 0.084610169491501 1.40284246817278
5.71004524974624 6.10500793855197 5.35601428939355 5.75404207432545 0.919310904994925 0.127448666323269 0.169200206402351 1.48198026991077 1.39998888602724 1.3250007938552 1.47098412289606 1.38899126759283 5.69035079227211 0.0711666666666608 1.3959573798001
5.76764894586734 6.11507571035119 5.37483281386308 5.80757323551615 0.92053782400738 0.125818130151828 0.169124711301875 1.48239873876524 1.38598918423554 1.32596755270663 1.45127039411139 1.37782694776871 5.74158711214153 0.0678860153256709 1.38752584802121
5.82810829519279 6.12206785480772 5.45249280576988 5.86113091346203 0.928889369961677 0.130265688903866 0.139106656317589 1.48986124100973 1.38497738173076 1.32293214519228 1.47606785480772 1.36206785480772 5.79300745885443 0.0727460317460445 1.37785492981775
5.8760012151628 6.125 5.51700191388141 5.89634176563511 0.942690352701003 0.132239980557395 0.167050404953004 1.49885878734547 1.38399975696744 1.32 1.47899978734651 1.3590983588352 5.84621340708119 0.0807656099904486 1.36766993621898
5.91682104074906 6.12505052558456 5.58099788029501 5.93782104074906 0.954465344975465 0.131543285031334 0.180200255232936 1.50989132412575 1.37592421162316 1.32 1.47212631396139 1.35987368603861 5.89563697447905 0.099616033755287 1.35922635832158
5.98202426595886 6.12913075735645 5.66137542530884 6.00302426595886 0.967421163836621 0.127114358578548 0.166615496188962 1.52185882072676 1.36967310660888 1.32006537867823 1.48197820710726 1.34976027817984 5.94417698108793 0.114916666666662 1.35234874028176
6.02800210661989 6.135 5.76800529846822 6.04900185127203 0.96882049409812 0.127309845514541 0.187508778160462 1.52809049984345 1.35500012767393 1.323 1.48099917011944 1.33900031918483 5.98428989553907 0.124348195329119 1.34789146484873
6.06147851512951 6.135 5.85244883747546 6.07853168347723 0.976673514422389 0.12488415148175 0.168121969657871 1.53600520227723 1.35702658417386 1.323 1.46794683165228 1.34389366330455 6.02528794260156 0.135524366471742 1.34611124662734
6.09814429318991 6.135 5.9626556238181 6.11920906450255 0.985230622147151 0.124445466008115 0.149767430563871 1.54242802058646 1.35891363824982 1.323 1.46354660081154 1.336 6.06466749161086 0.14873770491804 1.34706868139041
6.15001299772055 6.1350012185363 6.08305239706096 6.17401584097192 0.991147627916 0.124239841590281 0.152365844791212 1.54687066207139 1.35499918764247 1.32300040617877 1.44299837528493 1.33599918764247 6.10525597772566 0.159073654390952 1.34870276147711
6.18254122088244 6.13810824417649 6.21308244176489 6.21349792321185 0.985290624292408 0.123780723727047 0.142046368787337 1.54846038263141 1.3530216488353 1.32403247325295 1.43879433606467 1.33403247325295 6.14337345957051 0.167101190476209 1.34946127695193
6.2328131442149 6.14806776201791 6.31597537171729 6.26019712898305 0.983310841238056 0.11759320373118 0.133746366301086 1.54470583120454 1.35490965064279 1.32693223798209 1.42056468348257 1.33688706330349 6.18365244344284 0.171636923076922 1.35008123064471
6.26800207776428 6.151 6.48800761846902 6.312002481774 0.974259617922236 0.123790038092345 0.144839782989064 1.53889951518834 1.35099988456865 1.324 1.44499982685298 1.33199994228433 6.22645230838057 0.168797619047613 1.35011429921742
6.30450348706444 6.151 6.62130906636755 6.35554124859427 0.96748467424062 0.124454908998878 0.141213675815609 1.53041919032616 1.34902517435322 1.324 1.44197482564678 1.33098741282339 6.26861516132902 0.162092428711879 1.35076252030473
6.34500307094227 6.15108916186153 6.72540429931918 6.3990922328038 0.955087126055585 0.124831975432462 0.152384763096589 1.52382098479224 1.35104458093077 1.324 1.44 1.33006687139615 6.31278582000428 0.151935860058272 1.35048799592789
6.38899934005596 6.15499994133831 6.78699907607835 6.44699928139427 0.94575014005479 0.124480005279552 0.182419549478204 1.51246017041222 1.35299997066915 1.324 1.44 1.33299995600373 6.35767476584924 0.139735519125666 1.34956317438248
6.43660420543235 6.15517075370914 6.88018388860985 6.49960420543236 0.935517714074452 0.124213073453558 0.161690788660075 1.50278599808264 1.34902626980141 1.32109194430492 1.42692119059578 1.33207880940422 6.40700356903436 0.124332407407428 1.34970637124163
6.48317215064139 6.16472561170594 6.89528485743384 6.54617215064139 0.92614583710115 0.119350661434987 0.172442264981944 1.49941913833208 1.35090983456605 1.31913274246279 1.42045900739628 1.33813524815093 6.45079980874704 0.10853225806448 1.35074243935769
6.53404407315147 6.18673291831123 6.95101706057476 6.59703483200681 0.918167321830002 0.112840790256088 0.147375797071511 1.4967789266055 1.34700497600097 1.31800514473919 1.39699075885534 1.34400142171456 6.49988530252139 0.0939465930018381 1.35317100515091
6.59689070763595 6.21985072641774 6.9752658828764 6.64670458962246 0.928465051774652 0.110171317642518 0.127206998423867 1.49527651413047 1.3538670585618 1.31594719504094 1.38397341171236 1.34609305900674 6.54505237589434 0.0858581780538286 1.35702165331006
6.6641072487783 6.26273708891816 6.9951581783969 6.70017503951983 0.928793224388345 0.116830101319935 0.112093902295761 1.49588179736561 1.34413558148306 1.31119693727484 1.38193220925847 1.35304519382769 6.59619610717514 0.0853266475644662 1.36228955587124
6.71203944019198 6.31405005870521 7.00200227539569 6.75103413093537 0.926776014629277 0.138304999013995 0.110099946907434 1.50115627250746 1.35000227539569 1.3019924153477 1.379 1.35500227539569 6.64507034901488 0.0868658008658001 1.36798323664143
6.7645179805998 6.3811564218042 7.00504818424184 6.79646979635796 0.934755291417513 0.171456708627683 0.110020001769818 1.50949781755057 1.35290363151632 1.29197590787908 1.379 1.35802409212092 6.69473436502743 0.0895882908404115 1.3731909896488
6.80796998032568 6.47771438383144 7.009 6.83596998032568 0.939500012019351 0.189437756251152 0.109192555964942 1.51615069218391 1.34495488463601 1.28954884636015 1.379 1.36004511536399 6.74007692553303 0.107258258258242 1.37790316896296
6.84991870337473 6.55185631294138 7.009 6.87791870337473 0.948582398335319 0.198422587397238 0.108870623904333 1.52785731256969 1.34300378123838 1.27003781238385 1.379 1.36199621876162 6.78573014863427 0.123225705329204 1.38269298601098
6.90440016802033 6.66356429317039 7.012 6.91750930475315 0.961767980533463 0.201742809500676 0.10897624084587 1.53352356703416 1.36001212630365 1.27283023174895 1.379 1.36698787369635 6.82897504662371 0.13802487562193 1.38666124691584
6.93793566741394 6.79186883402723 7.012 6.95980200064052 0.96996141627996 0.181815157850273 0.10869383724126 1.5437247806632 1.36104455559114 1.25904455559114 1.37893316661329 1.36602227779557 6.86992564581531 0.148886792452852 1.38954695234866
6.97893235546471 6.82993718721723 7.012 6.99494201896975 0.979224715556193 0.155313727360311 0.109738276674934 1.54963025596575 1.36299677883165 1.26099677883165 1.37600483175252 1.36699838941583 6.91057554712915 0.158502374169036 1.38787422924653
7.00951345462358 6.94844820534856 7.012 7.04147395811408 0.980629198504994 0.138969621041772 0.109876582751584 1.55300013743744 1.36093417248416 1.26719748254753 1.376 1.36602633100634 6.94746839866718 0.165285562632717 1.38473150023743
7.04859981005263 7.05979911357896 7.012 7.07785972774211 0.979053605191895 0.124215315979948 0.110368600443211 1.55375460170953 1.35596001266316 1.28146017095263 1.376 1.36798000633158 6.98704125847466 0.171669565217392 1.38158323986102
7.07800548884452 7.197016338886 7.01200038294264 7.12000536119697 0.978249512386371 0.137218855001504 0.110300131476973 1.55348950472752 1.35399987235245 1.255 1.376 1.36700025529509 7.02439907805088 0.174 1.37959607099442
7.12134230674121 7.32652721469156 7.01511849079503 7.16251346011182 0.974366409939998 0.12817021619801 0.111362650796854 1.5495285046643 1.35297366871221 1.25496050306832 1.37594733742443 1.36897366871221 7.06454361231522 0.172914141414145 1.37835976961168
7.14810748110382 7.4435991903457 7.02409040662072 7.20203967613828 0.969374887514407 0.122545072002878 0.11382378700966 1.54329953317789 1.35104520331036 1.25213560993108 1.372 1.36697739834482 7.10566254297183 0.167026315789457 1.37717336230665
7.19602783523002 7.55604496460233 7.02800214117154 7.2470214117154 0.959635524951482 0.137929319775617 0.114419086433476 1.53808592463684 1.35299928627615 1.258 1.372 1.36599857255231 7.1462678405917 0.157808808808787 1.3760211939561
7.23567916789324 7.61997956907678 7.03097387815795 7.27769222881426 0.953224370730585 0.178660529871758 0.113085405350121 1.53226454145815 1.35202612184205 1.25816979197331 1.3720522436841 1.36394775631591 7.18957740295649 0.146325102880656 1.37507530805142
7.28790335243495 7.69472268194796 7.02972268194796 7.33072268194796 0.942080206210692 0.154401434992913 0.109288820286321 1.52341465984965 1.35404516762175 1.27127100573048 1.37563865902602 1.35990966475651 7.23356420162082 0.133033033033028 1.37447140332392
7.32700150386904 7.72600194135822 7.06100060154762 7.3620014491829 0.93602991058815 0.149268621635663 0.123520375967261 1.51798991168187 1.35599983594156 1.28300035545996 1.36000032811688 1.35599989062771 7.27631961789445 0.120123671497562 1.3721212379137
7.38271106479536 7.79712697585631 7.08315237102758 7.41550790342526 0.932739810838846 0.0985927158224576 0.137650165713806 1.51471860587084 1.35007618551379 1.29601269758563 1.37174604828737 1.35193651207184 7.31803095023062 0.107863863863853 1.36905874581318
7.43891628940276 7.807 7.09550177753008 7.45593810581711 0.931166509373704 0.0782919245930249 0.165016359536955 1.5114949822247 1.35613089848611 1.297 1.35254541035879 1.34689091792824 7.36052762922633 0.097773584905667 1.36606721445346
7.47999260626297 7.807 7.11799595104877 7.49799243022161 0.931010028166617 0.0998961112464022 0.0666777009585452 1.51127004048951 1.36199894375185 1.297 1.37699559896605 1.34200088020679 7.404525138736 0.0927609126984105 1.36335980087332
7.53252726513593 7.811 7.21063762295508 7.54444143127659 0.936792658717316 0.104655517890957 0.179229979919501 1.51272585980485 1.36802452395981 1.297 1.39111035781915 1.34102452395981 7.44839901384385 0.0922397119341578 1.35946851093035
7.57574675239128 7.811 7.26435340147554 7.5809730409947 0.941995460270548 0.105106109792292 0.196486787228804 1.51658270150586 1.36995474227932 1.297 1.40002262886034 1.34304525772068 7.49145871681311 0.0958760330578447 1.35680418562842
7.60803102616621 7.81100232696247 7.36604653924931 7.62302559658712 0.948714320393645 0.105369294154719 0.176499430136588 1.52361511156088 1.36799612172922 1.297 1.40099922434584 1.34499844869169 7.53137985318944 0.106802935010472 1.35643828894873
7.64835543592619 7.814 7.42638774828311 7.65642006064004 0.95437327500366 0.104459676876431 0.201368438215369 1.53027313363451 1.36301077078564 1.297 1.40008616628514 1.34305385392821 7.5715256447155 0.116059280855209 1.35972449660405
7.68167826703684 7.814 7.46385392990069 7.69567826703684 0.963085149145884 0.104456904592461 0.186446120976444 1.53717652343513 1.36404521780246 1.297 1.40806782670368 1.34804521780246 7.60630141558283 0.122430868167212 1.36519061304837
7.71097705904586 7.814 7.54393729472534 7.72497705904586 0.969355090635813 0.105619090008819 0.182822837031329 1.54523369123761 1.36599847060306 1.297 1.41099770590459 1.34999847060306 7.6433787869053 0.135178605539658 1.37499923688564
7.73736260948089 7.814 7.6411628510939 7.7614001208065 0.973825504681252 0.106347874358215 0.16432621564565 1.54994925279365 1.37002500755041 1.297 1.41188746602317 1.35506251887602 7.67660244407831 0.147261904761915 1.38691348239459
7.76667840045601 7.81404376777136 7.73503520136804 7.7937878198844 0.975025927725754 0.106102312205844 0.154744758309563 1.55065592772575 1.37215318719975 1.29721883885678 1.40293434834297 1.36010941942839 7.70862692061724 0.157492711370291 1.4009365391261
7.7970210498179 7.816 7.82607156938087 7.82901824317551 0.973948091483177 0.10263 0.128130303050553 1.5495787089445 1.37900280664239 1.307 1.40000561328477 1.36500280664239 7.73688685213544 0.16517216117217 1.41275626278587
7.827421403967 7.81601316887397 7.92954075825436 7.85550041721082 0.971119513147401 0.102649094867255 0.114378864866641 1.54765887973635 1.38315802648763 1.30696049337809 1.40840823509303 1.36909218211778 7.76334637095785 0.168681243926138 1.42329980015394
