# Supplementary material for: Quantifying Spatiotemporal Gait Parameters with HoloLens in Healthy Adults and People with Parkinson’s Disease: Test-Retest Reliability, Concurrent Validity, and Face Validity
Source: Sensors (Basel). 2020 Jun 5;20(11):3216. doi: 10.3390/s20113216 (PMC7313704; doi:10.3390/s20113216)
Supplement: Supplementary file 1 [file sensors-20-03216-s001.zip › Data/HYA_03_CWS2_HoloLens_raw.csv]

Time HoloLens_x_position HoloLens_y_position HoloLens_z_position HoloLens_x_orientation HoloLens_y_orientation HoloLens_z_orientation
678.8419 -0.116 0.163 -1.799 14.8 1.285 359.269
678.8733 -0.114 0.159 -1.796 16.158 1.61 359.525
678.9077 -0.114 0.159 -1.791 15.08 1.754 359.685
678.9414 -0.113 0.16 -1.787 13.819 1.588 359.47
678.9781 -0.113 0.162 -1.785 12.741 1.344 359.305
679.0072 -0.113 0.164 -1.784 11.955 0.987 359.136
679.0481 -0.113 0.168 -1.785 11.265 0.605 358.83
679.0718 -0.114 0.17 -1.785 10.925 0.476 358.701
679.1089 -0.114 0.171 -1.785 10.957 0.315 358.551
679.1418 -0.115 0.17 -1.784 11.217 0.183 358.406
679.1746 -0.115 0.17 -1.782 11.438 0.196 358.24
679.2081 -0.117 0.168 -1.778 11.694 0.307 358.082
679.241 -0.118 0.167 -1.774 12.231 0.571 357.913
679.2734 -0.12 0.165 -1.768 13.026 0.833 357.724
679.3071 -0.123 0.164 -1.762 13.627 1.048 357.852
679.3431 -0.127 0.163 -1.754 13.669 1.197 358.124
679.3722 -0.131 0.163 -1.746 14.035 1.24 358.021
679.4097 -0.136 0.163 -1.738 14.317 1.221 358.193
679.4378 -0.141 0.164 -1.729 14.126 1.169 358.224
679.4739 -0.146 0.164 -1.72 13.722 1.203 358.022
679.5074 -0.151 0.164 -1.711 13.181 1.27 357.808
679.5412 -0.156 0.163 -1.701 13.325 1.351 358.109
679.5732 -0.162 0.161 -1.692 13.988 1.43 358.445
679.6068 -0.168 0.16 -1.681 14.766 1.535 358.576
679.6398 -0.173 0.157 -1.669 15.462 1.59 358.769
679.6738 -0.179 0.148 -1.657 15.108 1.777 359.208
679.7068 -0.185 0.134 -1.642 13.895 2.232 359.88
679.7398 -0.188 0.136 -1.623 12.863 2.893 1.409
679.7734 -0.19 0.132 -1.604 14.567 2.727 4.179
679.8064 -0.191 0.134 -1.583 15.955 2.15 4.788
679.8403 -0.191 0.134 -1.561 17.911 1.493 4.257
679.873 -0.19 0.132 -1.539 18.6 0.565 2.739
679.9065 -0.188 0.13 -1.514 17.401 0.007 1.329
679.9411 -0.184 0.126 -1.485 15.171 359.901 0.197
679.9728 -0.18 0.12 -1.455 14.008 -0.004 359.662
680.0078 -0.175 0.114 -1.423 14.061 0.153 359.242
680.0392 -0.171 0.107 -1.391 14.655 359.914 359.411
680.076 -0.166 0.1 -1.357 16.147 359.456 359.709
680.1069 -0.16 0.095 -1.323 16.516 359.189 359.702
680.1423 -0.152 0.096 -1.286 14.915 358.858 0.452
680.1727 -0.144 0.096 -1.249 14.356 358.356 0.821
680.2103 -0.135 0.096 -1.215 15.031 358.083 0.676
680.2411 -0.127 0.106 -1.18 14.344 357.888 359.757
680.2744 -0.121 0.124 -1.146 12.722 357.918 359.611
680.3049 -0.117 0.131 -1.117 13.731 357.816 359.813
680.3396 -0.115 0.139 -1.092 15.659 357.906 358.881
680.3721 -0.115 0.151 -1.067 13.588 357.935 358.857
680.4103 -0.118 0.157 -1.042 12.033 357.308 359.504
680.4403 -0.121 0.157 -1.018 12.983 356.373 359.119
680.4732 -0.126 0.155 -0.993 14.977 355.365 359.486
680.5065 -0.129 0.153 -0.969 16.993 354.288 0.28
680.5385 -0.133 0.15 -0.945 18.34 353.296 0.56
680.5719 -0.135 0.15 -0.92 17.833 352.401 0.897
680.6058 -0.138 0.15 -0.892 16.822 351.667 0.787
680.639 -0.14 0.146 -0.861 15.909 351.347 0.223
680.6748 -0.142 0.139 -0.829 15.692 351.101 359.775
680.7062 -0.145 0.13 -0.796 15.58 351.001 359.382
680.7416 -0.15 0.117 -0.761 15.327 351.31 358.845
680.7708 -0.154 0.105 -0.726 15.227 351.663 358.486
680.8059 -0.159 0.094 -0.689 15.313 352.713 357.875
680.8374 -0.166 0.084 -0.652 15.297 353.968 357.812
680.873 -0.175 0.077 -0.613 15.285 355.326 357.91
680.9047 -0.185 0.074 -0.574 15.246 356.479 359.053
680.9412 -0.196 0.086 -0.53 14.194 358.108 359.485
680.9698 -0.204 0.097 -0.488 12.689 359.5 359.71
681.0064 -0.21 0.113 -0.448 12.611 0.713 359.406
681.0373 -0.214 0.124 -0.413 14.588 1.42 359.857
681.0771 -0.216 0.134 -0.381 16.872 1.413 0.026
681.1063 -0.217 0.146 -0.349 16.348 1.13 359.845
681.139 -0.216 0.157 -0.315 15.562 0.983 0.741
681.1749 -0.213 0.162 -0.28 16.073 0.805 1.983
681.2073 -0.21 0.163 -0.245 17.076 0.869 1.993
681.2393 -0.207 0.163 -0.209 17.083 0.822 1.812
681.2748 -0.203 0.156 -0.174 17.003 0.573 1.369
681.304 -0.2 0.151 -0.137 16.6 0.577 0.572
681.3401 -0.196 0.141 -0.098 15.881 0.66 359.795
681.372 -0.193 0.134 -0.059 15.218 0.747 359.455
681.4048 -0.189 0.124 -0.019 14.724 0.856 358.862
681.4397 -0.185 0.11 0.022 14.683 0.945 358.568
681.4724 -0.18 0.096 0.063 14.967 0.784 358.968
681.5036 -0.175 0.083 0.104 15.919 0.35 359.606
681.5405 -0.169 0.082 0.149 14.863 359.773 359.799
681.5696 -0.161 0.082 0.195 13.42 359.138 359.648
681.6042 -0.153 0.086 0.24 13.178 358.602 359.453
681.64 -0.145 0.101 0.286 11.206 358.338 359.111
681.671 -0.138 0.119 0.331 10.902 358.378 359.638
681.7054 -0.135 0.125 0.371 13.539 358.254 359.143
681.7368 -0.134 0.138 0.409 14.884 358.595 358.075
681.7717 -0.137 0.154 0.448 13.177 358.574 357.902
681.8035 -0.142 0.165 0.487 12.875 358.083 358.182
681.8409 -0.147 0.17 0.526 13.737 357.26 358.501
681.8691 -0.151 0.173 0.566 13.844 356.404 358.642
681.9043 -0.156 0.169 0.607 14.148 355.391 358.879
681.9417 -0.16 0.158 0.648 14.694 354.478 358.964
681.9702 -0.163 0.148 0.689 14.684 354.105 359.047
682.0045 -0.166 0.135 0.732 14.517 353.971 359.372
682.0393 -0.171 0.119 0.775 14.339 353.881 359.628
682.0706 -0.176 0.104 0.818 14.07 354.015 359.684
682.1078 -0.184 0.09 0.862 13.329 354.254 0.777
682.1396 -0.191 0.081 0.907 13.236 354.826 0.937
682.1716 -0.198 0.077 0.955 13.392 356.381 0.666
682.2073 -0.207 0.08 1.003 12.384 357.836 1.174
682.2377 -0.217 0.088 1.052 12.123 358.954 1.343
682.2722 -0.227 0.106 1.101 9.826 359.585 0.86
682.3069 -0.234 0.126 1.146 8.392 359.687 0.556
682.3372 -0.238 0.133 1.188 10.701 359.672 2.496
682.3735 -0.24 0.149 1.228 12.535 359.164 4.628
682.4035 -0.239 0.165 1.268 12.954 359.021 5.225
682.4379 -0.235 0.178 1.308 12.454 358.873 5.33
682.4692 -0.232 0.185 1.349 11.96 358.689 4.846
682.5049 -0.228 0.183 1.392 11.608 358.875 4.028
682.539 -0.225 0.173 1.436 11.8 359.285 3.252
682.5716 -0.222 0.16 1.481 11.846 359.722 2.387
682.6039 -0.219 0.145 1.529 11.477 0.143 1.916
682.6387 -0.217 0.13 1.578 11.272 0.502 2.096
682.6689 -0.214 0.115 1.626 11.444 0.613 1.849
682.704 -0.212 0.101 1.674 11.084 0.485 1.457
682.7386 -0.207 0.087 1.721 11.033 0.225 0.873
682.7704 -0.201 0.077 1.769 11.35 0.222 0.382
682.8042 -0.193 0.08 1.82 9.935 0.092 0.657
682.8354 -0.184 0.084 1.871 8.289 0.084 0.975
682.8702 -0.174 0.087 1.92 7.689 0.249 1.057
682.9052 -0.165 0.11 1.97 5.964 0.257 2.02
682.9368 -0.159 0.125 2.018 4.708 0.236 1.61
682.9711 -0.158 0.139 2.063 4.299 0.275 359.712
683.0082 -0.159 0.153 2.107 4.65 0.012 358.025
683.037 -0.163 0.164 2.152 5.63 359.101 356.803
683.0703 -0.17 0.171 2.196 7.683 357.907 355.447
683.1028 -0.176 0.174 2.241 9.359 356.943 354.589
683.1416 -0.182 0.168 2.286 10.247 356.252 355.723
683.1696 -0.186 0.163 2.333 10.547 355.69 356.306
683.2075 -0.189 0.153 2.382 9.917 355.68 356.57
683.2369 -0.192 0.142 2.43 9.369 355.814 357.323
683.271 -0.195 0.127 2.481 8.774 356.192 358.282
683.3039 -0.2 0.111 2.531 8.094 356.513 359.054
683.3345 -0.205 0.096 2.582 7.623 356.796 359.917
683.3699 -0.212 0.081 2.633 8.091 357.045 0.893
683.4033 -0.22 0.078 2.686 7.516 357.727 1.001
683.4377 -0.228 0.082 2.741 5.829 358.588 0.638
683.469 -0.237 0.083 2.794 4.857 359.403 0.355
683.5005 -0.244 0.097 2.846 4.467 0.522 0.74
683.5369 -0.249 0.109 2.896 2.334 1.493 1.442
683.5707 -0.25 0.119 2.94 4.867 2.743 2.447
683.6021 -0.249 0.127 2.983 7.728 3.254 3.667
683.6394 -0.247 0.146 3.026 9.409 3.53 4.88
683.6692 -0.244 0.163 3.069 10.513 3.437 4.893
683.7024 -0.241 0.176 3.111 10.411 3.313 3.8
683.7344 -0.239 0.18 3.154 9.823 3.259 3.485
683.7713 -0.236 0.174 3.195 10.198 3.299 2.932
683.8032 -0.233 0.165 3.238 9.472 3.504 2.014
683.838 -0.234 0.155 3.282 8.064 3.483 1.677
683.8681 -0.233 0.14 3.327 7.438 3.292 1.313
683.9013 -0.232 0.124 3.373 7.145 2.996 0.797
683.9381 -0.23 0.105 3.42 7.447 2.569 1.296
683.9673 -0.226 0.088 3.467 8.871 2.023 1.866
684.0035 -0.222 0.081 3.515 9.664 1.371 2.471
684.0369 -0.217 0.083 3.565 8.639 0.291 3.031
684.0677 -0.21 0.088 3.617 6.392 359.537 3.093
684.1036 -0.203 0.103 3.668 5.811 359.164 3.449
684.1357 -0.199 0.119 3.718 5.045 358.686 3.865
684.1694 -0.197 0.132 3.764 6.275 358.594 3.452
684.2029 -0.197 0.141 3.809 8.752 358.925 1.002
684.2346 -0.201 0.16 3.855 8.993 359.086 0.741
684.2682 -0.208 0.171 3.9 9.9 358.721 0.735
684.303 -0.215 0.178 3.945 10.644 358.306 0.871
684.3381 -0.221 0.176 3.992 10.263 357.853 0.926
684.3712 -0.226 0.167 4.039 10.116 357.511 1.1
684.4012 -0.232 0.152 4.086 10.737 356.999 1.777
684.4376 -0.238 0.136 4.134 10.771 356.713 1.837
684.4673 -0.244 0.12 4.183 10.782 356.751 1.792
684.5025 -0.25 0.106 4.233 10.394 357.038 1.687
684.5344 -0.258 0.088 4.282 10.603 357.448 1.36
684.5698 -0.266 0.072 4.33 11.853 358.149 1.288
684.6024 -0.275 0.067 4.38 12.232 358.841 1.272
684.6372 -0.286 0.072 4.433 10.709 359.555 0.883
684.6687 -0.297 0.077 4.484 10.722 0.379 0.429
684.7034 -0.307 0.097 4.535 9.304 1.269 359.35
684.735 -0.315 0.113 4.583 9.252 1.783 359.146
684.771 -0.321 0.123 4.626 11.317 2.019 0.98
684.8024 -0.324 0.133 4.665 12.944 2.042 2.31
684.8366 -0.324 0.147 4.705 13.142 2.143 2.255
684.8671 -0.323 0.157 4.743 14.377 2.285 2.192
684.9024 -0.323 0.166 4.783 14.947 2.194 1.354
684.936 -0.323 0.172 4.823 14.455 2.341 0.685
684.9685 -0.324 0.17 4.865 13.842 2.594 0.451
685.0021 -0.324 0.164 4.907 13.293 2.881 359.959
685.036 -0.325 0.154 4.952 12.651 3.093 359.525
685.0703 -0.327 0.142 4.997 11.796 3.054 359.479
685.1008 -0.328 0.128 5.044 10.873 2.727 359.448
685.1368 -0.328 0.111 5.09 10.665 2.375 359.58
685.1678 -0.327 0.096 5.137 10.869 2.015 359.164
685.204 -0.324 0.086 5.185 11.541 1.743 359.075
685.2362 -0.32 0.085 5.235 11.269 1.417 359.532
685.2711 -0.315 0.087 5.286 10.652 0.89 0.745
685.3019 -0.311 0.086 5.333 10.634 0.173 1.559
685.3372 -0.307 0.105 5.381 10.229 359.323 1.456
685.3705 -0.303 0.121 5.427 8.814 358.516 0.397
685.4024 -0.3 0.136 5.469 7.988 358.253 358.657
685.4359 -0.297 0.147 5.51 8.866 358.618 356.253
685.4677 -0.299 0.157 5.55 10.247 358.676 355.529
685.5028 -0.303 0.164 5.588 12.645 358.162 355.092
685.5342 -0.307 0.171 5.626 14.097 357.822 354.949
685.5687 -0.31 0.174 5.664 14.009 357.743 355.411
685.6014 -0.312 0.174 5.703 12.929 357.737 356.199
685.6344 -0.314 0.169 5.744 11.772 357.759 356.692
685.6686 -0.316 0.16 5.785 11.187 357.911 357.129
685.7019 -0.318 0.149 5.828 11.004 358.26 357.233
685.7343 -0.319 0.136 5.871 11.116 358.756 357.503
685.7676 -0.322 0.123 5.914 10.958 359.414 357.384
685.8021 -0.326 0.11 5.957 11.017 0.077 357.329
685.8354 -0.33 0.099 5.999 12.293 1.104 357.152
685.8672 -0.333 0.093 6.041 12.91 2.234 356.69
685.9008 -0.338 0.092 6.085 12.245 3.75 356.735
685.9332 -0.342 0.093 6.128 12.949 5.153 357.029
685.9695 -0.344 0.105 6.171 10.568 6.941 356.181
686.0013 -0.342 0.115 6.211 10.507 8.784 354.962
686.0356 -0.338 0.12 6.246 12.531 10.546 357.99
686.0667 -0.33 0.132 6.282 12.808 12.254 359.128
686.1016 -0.319 0.145 6.317 14.063 14.397 359.204
686.1324 -0.306 0.155 6.348 15.698 16.345 359.776
686.1667 -0.294 0.164 6.378 16.504 18.048 358.685
686.2031 -0.283 0.169 6.407 16.053 19.451 357.585
686.2374 -0.273 0.167 6.435 15.746 20.678 356.14
686.2657 -0.262 0.163 6.465 15.538 22.381 354.859
686.3022 -0.25 0.156 6.493 14.897 24.459 353.747
686.337 -0.236 0.147 6.521 14.506 26.943 352.781
686.3657 -0.22 0.137 6.546 14.512 30.395 351.779
686.4028 -0.202 0.124 6.568 15.944 34.456 352.471
686.433 -0.184 0.114 6.588 17.704 38.087 353.331
686.4691 -0.166 0.106 6.609 18.615 41.439 354.365
686.5012 -0.148 0.1 6.629 19.059 44.057 354.301
686.5359 -0.128 0.097 6.648 18.926 46.945 354.201
686.5677 -0.105 0.096 6.664 18.195 50.2 353.305
686.6014 -0.076 0.101 6.679 18.189 55.257 350.622
686.6376 -0.043 0.119 6.689 19.279 62.114 347.265
686.6665 -0.016 0.123 6.696 18.9 70.003 347.415
686.7054 0.001 0.116 6.706 22.49 75.832 345.758
686.7345 0.018 0.116 6.718 24.342 81.048 346.036
686.7672 0.032 0.116 6.733 25.866 84.075 345.984
686.8017 0.045 0.117 6.748 26.812 86.501 346.617
686.8371 0.067 0.116 6.755 28.049 90.573 346.84
686.8697 0.07 0.121 6.773 27.59 91.103 349.431
686.9025 0.083 0.124 6.782 27.226 93.613 349.792
686.9315 0.098 0.128 6.788 26.844 96.546 349.591
686.9694 0.113 0.13 6.792 26.602 100.58 348.896
687.0035 0.131 0.132 6.795 26.256 105.269 348.972
687.0344 0.148 0.131 6.797 25.934 110.201 349.434
687.0701 0.164 0.128 6.8 26.033 115.107 349.923
687.1006 0.18 0.128 6.802 25.442 120.09 350.744
687.1345 0.197 0.126 6.804 24.298 125.122 351.49
687.1698 0.214 0.123 6.808 23.802 130.567 352.641
687.1995 0.228 0.121 6.806 22.627 136.576 353.76
687.2347 0.24 0.115 6.804 21.158 144.535 356.05
687.2662 0.251 0.109 6.802 21.877 151.582 357.687
687.303 0.267 0.102 6.807 23.508 154.503 355.945
687.335 0.289 0.096 6.816 24.318 153.204 352.753
687.3654 0.311 0.099 6.821 26.05 153.191 351.097
687.4019 0.33 0.104 6.823 26.858 154.65 351.103
687.4326 0.349 0.116 6.818 23.268 158.528 350.482
687.4668 0.365 0.126 6.812 20.065 162.794 351.237
687.5008 0.378 0.133 6.804 19.259 167.527 354.564
687.5336 0.389 0.137 6.797 19.982 171.231 357.064
687.5661 0.396 0.14 6.787 21.024 173.952 357.578
687.6004 0.404 0.143 6.778 21.499 175.7 357.211
687.6339 0.414 0.145 6.767 20.871 177.046 355.906
687.6653 0.426 0.144 6.754 20.149 177.213 355.505
687.7004 0.439 0.142 6.737 19.628 177.001 356.632
687.7313 0.451 0.141 6.719 18.483 177.34 356.739
687.7672 0.462 0.138 6.698 17.51 177.596 357.001
687.8004 0.473 0.136 6.676 16.36 177.011 356.323
687.8336 0.484 0.133 6.652 15.513 176.686 354.847
687.8665 0.494 0.128 6.627 14.872 176.041 354.49
687.9013 0.503 0.123 6.602 14.813 175.408 355.019
687.9356 0.51 0.117 6.575 15.313 174.541 355.577
687.9662 0.516 0.114 6.547 14.91 173.466 355.816
688.001 0.52 0.111 6.519 14.723 171.901 357.072
688.0319 0.521 0.118 6.488 14.917 170.922 356.843
688.0675 0.521 0.133 6.455 12.987 171.082 357.004
688.1021 0.523 0.138 6.427 12.905 171.19 356.887
688.1326 0.527 0.139 6.403 16.208 171.602 355.748
688.1671 0.531 0.146 6.377 16.881 172.82 355.872
688.2005 0.538 0.152 6.351 16.826 173.745 356.881
688.2338 0.543 0.153 6.325 18.077 174.781 358.026
688.2676 0.549 0.152 6.298 18.901 174.938 358.662
688.301 0.554 0.15 6.268 18.876 174.767 358.797
688.3322 0.56 0.146 6.236 18.095 174.36 358.582
