# Supplementary material for: Quantifying Spatiotemporal Gait Parameters with HoloLens in Healthy Adults and People with Parkinson’s Disease: Test-Retest Reliability, Concurrent Validity, and Face Validity
Source: Sensors (Basel). 2020 Jun 5;20(11):3216. doi: 10.3390/s20113216 (PMC7313704; doi:10.3390/s20113216)
Supplement: Supplementary file 1 [file sensors-20-03216-s001.zip › Data/HYA_03_CWS2_IWW_raw.csv]

IWW_x_SpineBase IWW_x_Head IWW_x_ShoulderLeft IWW_x_ElbowLeft IWW_x_WristLeft IWW_x_HandLeft IWW_x_ShoulderRight IWW_x_ElbowRight IWW_x_WristRight IWW_x_HandRight IWW_x_HipLeft IWW_x_KneeLeft IWW_x_AnkleLeft IWW_x_FootLeft IWW_x_HipRight IWW_x_KneeRight IWW_x_AnkleRight IWW_x_FootRight IWW_x_SpineShoulder IWW_y_SpineBase IWW_y_Head IWW_y_ShoulderLeft IWW_y_ElbowLeft IWW_y_WristLeft IWW_y_HandLeft…
-0.489 -0.506965879627229 -0.51701137345759 -0.512965879627229 -0.43498862654241 -0.405022746915181 -0.502 -0.48301137345759 -0.41 -0.384056867287952 -0.46401137345759 -0.515 -0.509 -0.418 -0.45 -0.502 -0.502 -0.411 -0.508 0.979769203857969 1.78683183703857 1.49826056867288 1.23959648287083 0.99567362222107 0.899561137345759 1.48666147854949 1.21124510941324 0.953897637501945 0.881645126698595 0.…
-0.489 -0.51299067196407 -0.517 -0.513 -0.437995335982035 -0.405 -0.502 -0.483 -0.41 -0.38000621869062 -0.464 -0.515 -0.509 -0.418 -0.447004664017965 -0.504995335982035 -0.502 -0.411 -0.508 0.978272332008983 1.76124979961997 1.49765094835032 1.23823211435481 0.996428849542235 0.902565320435308 1.4864702953878 1.20935295387804 0.95303130592503 0.878015627915011 0.981393435826568 0.531760684055968 …
-0.489 -0.502092634591433 -0.517025263979482 -0.513 -0.44 -0.406 -0.501 -0.486 -0.409974736020518 -0.383966314694024 -0.464 -0.515 -0.509 -0.418 -0.447 -0.504957893367531 -0.501983157347012 -0.411 -0.508016842652988 0.978278883849028 1.77105191162403 1.49730722096226 1.23743974605936 0.998277810455112 0.900978357190911 1.48549 1.21074915786735 0.95311250501942 0.883201367489921 0.981951747100036 …
-0.489 -0.512850338818456 -0.519959183314124 -0.513 -0.44 -0.406 -0.501 -0.486 -0.407040816685876 -0.380054422247834 -0.464 -0.515 -0.509 -0.418 -0.447 -0.500068027809793 -0.500027211123917 -0.411 -0.509972788876083 0.976987959341785 1.75617694059739 1.49698448983545 1.23276503458616 0.998023537446109 0.898464966294233 1.48549 1.2106513605562 0.952242108950143 0.879876258910659 0.980993333450719 …
-0.489 -0.502012935946251 -0.52 -0.513 -0.442996472014659 -0.408996472014659 -0.501 -0.486 -0.407 -0.386991768034204 -0.464 -0.512003527985341 -0.509 -0.418 -0.447 -0.5 -0.5 -0.411 -0.51 0.977069882400489 1.77405870272849 1.49725967072137 1.23262009407961 0.999128694645424 0.90669027452041 1.48374205799145 1.21069994120024 0.94836455110109 0.880369364962639 0.981359553121857 0.530660505677899 0.1…
-0.491975397492896 -0.512909790807284 -0.52 -0.513 -0.444106610864119 -0.409098410028417 -0.501 -0.486 -0.406975397492896 -0.380975397492896 -0.466975397492896 -0.506967196657194 -0.506 -0.418 -0.447 -0.5 -0.5 -0.411 -0.51 0.975834510459636 1.76078211044359 1.49749008200836 1.23238139414207 0.998331116304199 0.900700726340637 1.48270557656828 1.21057714476617 0.949086965690791 0.883175725526324 0…
-0.489034272924685 -0.502125667390512 -0.52 -0.513 -0.456851483993031 -0.420862908301259 -0.501 -0.486 -0.404034272924685 -0.378034272924685 -0.464034272924685 -0.503045697232914 -0.506 -0.418 -0.447 -0.5 -0.5 -0.411 -0.51 0.976373716630474 1.77537989205048 1.49749988575692 1.2325480578676 1.01041913827954 0.917523958870801 1.4833722314704 1.21382218553976 0.948724226994044 0.880273815952356 0.97…
-0.489 -0.502 -0.52 -0.515995136127812 -0.453006485162917 -0.415009727744375 -0.501 -0.486 -0.404 -0.383990272255624 -0.464 -0.500004863872188 -0.506 -0.418 -0.447 -0.5 -0.5 -0.411 -0.51 0.975970664729199 1.7739126589168 1.49756988650965 1.23248011349035 1.01138865432869 0.919367324870297 1.48312042153559 1.23050297308354 0.94835059987757 0.880010372896868 0.979021459161656 0.525722286019928 0.14…
-0.491991117420093 -0.501008882579907 -0.52 -0.516 -0.453 -0.419 -0.499 -0.48397335226028 -0.431697992283179 -0.385928939360748 -0.467 -0.496964469680374 -0.508973352260281 -0.418008882579906 -0.446982234840187 -0.5 -0.5 -0.411 -0.508973352260281 0.976374936929453 1.78045634921736 1.49769822348402 1.23241902291621 1.01134191685229 0.917731598864383 1.48347156154909 1.22326205718859 0.999201472300…
-0.491011457127156 -0.501988542872843 -0.52 -0.516 -0.453 -0.419 -0.499 -0.481034371381469 -0.398389542323321 -0.378091657017252 -0.467 -0.493045828508626 -0.506034371381469 -0.418988542872843 -0.445022914254313 -0.5 -0.5 -0.411 -0.506034371381469 0.975816530562479 1.77453920104803 1.49750229142543 1.23231126028399 1.01045042598571 0.917907937717112 1.4825408842708 1.22128314339686 0.943115920529…
-0.488999163884665 -0.498000278705112 -0.517 -0.515999163884665 -0.453 -0.415998327769329 -0.496 -0.480998327769329 -0.397999163884665 -0.374999163884665 -0.464 -0.492999163884665 -0.506 -0.419 -0.446999163884665 -0.5 -0.5 -0.411 -0.506 0.975929445376827 1.77932540693976 1.49763959866464 1.23203007246333 1.00992974080425 0.918137374597847 1.48266988294385 1.2181684949924 0.945489891305006 0.88516…
-0.486 -0.498902126603674 -0.516970637981102 -0.513 -0.452970637981102 -0.410029362018898 -0.495970637981102 -0.474970637981102 -0.395 -0.371941275962205 -0.463970637981102 -0.49 -0.506 -0.419 -0.444 -0.5 -0.5 -0.411 -0.505921701282939 0.973943817062457 1.76299269941184 1.4962025447083 1.23229283832849 1.00897934871338 0.908719804253207 1.48225293620189 1.21274171458846 0.945102838328493 0.875311…
-0.486 -0.489097138022182 -0.514029141406655 -0.513 -0.450029141406655 -0.412970858593345 -0.493029141406655 -0.472029141406655 -0.395 -0.366058282813309 -0.461029141406655 -0.49 -0.506 -0.419 -0.444 -0.5 -0.5 -0.411 -0.498077710417746 0.974326211617135 1.77728837276366 1.49645747441142 1.23257718299736 1.00691049612268 0.908700194276044 1.48254708585933 1.20990807288841 0.945387182997357 0.87645…
-0.486 -0.489998399685382 -0.511004800943853 -0.513 -0.419049609753146 -0.403016003146176 -0.489006401258471 -0.469004800943853 -0.394001600314618 -0.366 -0.461 -0.487004800943853 -0.506 -0.419 -0.441004800943853 -0.497004800943853 -0.5 -0.411 -0.499996799370765 0.972912272446757 1.76153547700871 1.49564131225799 1.23209078415416 0.937081893998064 0.876681322089787 1.48077284856002 1.207723456679…
-0.482991791621399 -0.472106708921816 -0.507975374864196 -0.514975374864196 -0.447975374864196 -0.401 -0.485950749728393 -0.465975374864196 -0.390983583242798 -0.362983583242798 -0.459 -0.487 -0.505 -0.419 -0.437983583242798 -0.5 -0.5 -0.410975374864196 -0.493950749728393 0.974674650332016 1.77925528303769 1.49736162745383 1.23240607420016 0.981574432524445 0.892355635337448 1.48316645617531 1.20…
-0.482013672153947 -0.484822261998693 -0.50504101646184 -0.51204101646184 -0.44504101646184 -0.401 -0.48008203292368 -0.46304101646184 -0.389027344307893 -0.361027344307893 -0.459 -0.487 -0.505 -0.419 -0.436027344307893 -0.5 -0.5 -0.40804101646184 -0.48808203292368 0.97284556692788 1.75486098351943 1.49636394559703 1.23312988260608 0.982102617036869 0.890643926269407 1.48155255905401 1.2121451360…
-0.479005703006377 -0.468032317036137 -0.502005703006377 -0.509005703006377 -0.439011406012754 -0.398005703006377 -0.474011406012754 -0.460005703006377 -0.391994296993623 -0.363994296993623 -0.454009505010629 -0.484005703006377 -0.505 -0.419 -0.433005703006377 -0.497005703006377 -0.5 -0.408 -0.485005703006377 0.974287205526875 1.77775574467051 1.49715846018828 1.23452735760705 0.997400876647434 0…
-0.478983225515505 -0.466832255155051 -0.495924514819773 -0.507 -0.438974838273258 -0.399974838273258 -0.467899353093031 -0.453924514819773 -0.388958063788763 -0.357991612757753 -0.453974838273258 -0.480983225515505 -0.505 -0.419 -0.432983225515505 -0.497 -0.5 -0.408 -0.478899353093031 0.973264361365969 1.76351464871084 1.49598134195876 1.23368966451031 0.997937735444593 0.899274323002518 1.47985…
-0.477022902454384 -0.447229024543843 -0.487103061044729 -0.507 -0.436034353681576 -0.397034353681576 -0.456137414726306 -0.445103061044729 -0.384057256135961 -0.357011451227192 -0.451034353681576 -0.479022902454384 -0.505 -0.419 -0.431022902454384 -0.497 -0.5 -0.408 -0.467137414726306 0.97377404536186 1.78743059005651 1.49613816780365 1.23365045804909 0.997673091831342 0.902116791441143 1.478673…
-0.47399783689458 -0.44499783689458 -0.48499855792972 -0.50399819741215 -0.410006489316259 -0.38900144207028 -0.452994952754021 -0.44199783689458 -0.38099747637701 -0.353994952754021 -0.44799963948243 -0.47599891844729 -0.505 -0.41800036051757 -0.42499927896486 -0.49399783689458 -0.5 -0.412 -0.46399819741215 0.973500237941596 1.77398258851615 1.49530006489316 1.23203937990978 0.938662215092659 0.…
-0.467950510794604 -0.438950510794604 -0.480920817271366 -0.498940612953525 -0.427792145337337 -0.392930715112446 -0.438930715112446 -0.435910919430287 -0.373930715112446 -0.339960408635683 -0.446950510794604 -0.472960408635683 -0.505 -0.419 -0.422950510794604 -0.487851532383812 -0.500019795682158 -0.412 -0.458940612953525 0.974161880589805 1.78110744246387 1.49548831418651 1.23029763087916 0.999…
-0.463057372051911 -0.434057372051911 -0.473091795283057 -0.493068846462293 -0.407240962618026 -0.386080320872675 -0.432080320872675 -0.42710326969344 -0.367080320872675 -0.336045897641529 -0.442057372051911 -0.469045897641529 -0.505 -0.419 -0.418057372051911 -0.473172116155733 -0.501977051179236 -0.412 -0.453068846462293 0.974347819862027 1.77591092911913 1.49631036149528 1.22808593216746 0.9428…
-0.456000488696243 -0.424000698137491 -0.468000349068745 -0.489000279254996 -0.425998673538768 -0.391999581117506 -0.426000418882494 -0.424000209441247 -0.364000209441247 -0.326000698137491 -0.435000488696243 -0.460000628323742 -0.505 -0.419 -0.40700076795124 -0.449001675529977 -0.502 -0.412 -0.444000628323741 0.975479921110464 1.78001970887667 1.49597002443481 1.22892993926204 1.0085753650652 0.…
-0.445970830054292 -0.41880553369528 -0.448941660108584 -0.479941660108584 -0.392 -0.385 -0.415970830054292 -0.419941660108584 -0.354893043532404 -0.315873596901932 -0.424941660108584 -0.45695138342382 -0.502 -0.419 -0.396980553369528 -0.407737470488628 -0.49090276684764 -0.411970830054292 -0.431883320217168 0.971922916994571 1.76276089798276 1.49107727747173 1.22673356759725 0.94112907198785 0.8…
-0.44303445542005 -0.399229702800333 -0.4430689108401 -0.4740689108401 -0.392 -0.385 -0.41303445542005 -0.4140689108401 -0.344126336540183 -0.303149306820216 -0.4190689108401 -0.452057425700083 -0.502 -0.419 -0.395022970280033 -0.381310098780449 -0.481114851400166 -0.40903445542005 -0.4201378216802 0.972216554457995 1.77090444363506 1.4908032158392 1.22507940988663 0.930969215753373 0.87134626132…
-0.431020328443153 -0.392011858258506 -0.421037268812447 -0.4570287986278 -0.389005082110788 -0.382005082110788 -0.402018634406223 -0.408010164221576 -0.305066067440247 -0.288025410553941 -0.406022022480082 -0.446010164221576 -0.502 -0.419 -0.380025410553941 -0.327091477994188 -0.466025410553941 -0.400015246332365 -0.407022022480082 0.966050469148224 1.74712052136335 1.48208478894239 1.2145378551…
-0.424919365422325 -0.369975809626698 -0.410798413555813 -0.446822603929115 -0.389951619253395 -0.383983873084465 -0.389895175049023 -0.40487098467572 -0.32570971552037 -0.28690323850679 -0.402879048133488 -0.439919365422325 -0.499 -0.419 -0.377919365422325 -0.30977422318251 -0.4386774616893 -0.378508129076183 -0.39490323850679 0.965432507546118 1.76569220338096 1.48020524912176 1.2119993706718 0…
-0.415125295536358 -0.367037588660907 -0.386313238840894 -0.425275650179987 -0.384075177321815 -0.382025059107272 -0.377162884197265 -0.389200472858172 -0.290451063930888 -0.275150354643629 -0.388187943304537 -0.430125295536358 -0.499 -0.419 -0.368125295536358 -0.282350827501802 -0.399501182145431 -0.318764302771782 -0.383150354643629 0.958449335717423 1.74166734995069 1.47355507566919 1.19734744…
-0.403006013959676 -0.319024055838704 -0.372007016286289 -0.40301102559274 -0.381001503489919 -0.370006013959676 -0.364006515122982 -0.386001503489919 -0.296996491856856 -0.272001503489919 -0.375006515122982 -0.426002004653225 -0.499 -0.419 -0.359004510469757 -0.243019545368947 -0.355022051185479 -0.263027563981849 -0.363010023266127 0.960628862359295 1.76781673420728 1.47424960909262 1.199828661…
-0.389865757076288 NaN -0.349807025797164 -0.37387414725902 -0.365815415979896 -0.353890927624484 -0.330949658903608 -0.37191609817268 -0.299949658903608 NaN -0.364798635614431 -0.414941268720876 -0.499 -0.408008390182732 -0.34091609817268 -0.208882537441752 -0.287488198853347 -0.203404297026026 NaN 0.954666077785748 NaN 1.47206005253673 1.18892146318525 0.919828427036913 0.850223036148333 1.4611…
-0.374183172587321 -0.283446483181595 -0.327263310594274 -0.359171724300613 -0.344251862307566 -0.341148827727198 -0.325068689720245 -0.362114482867076 -0.294068689720245 NaN -0.341274758880981 -0.408080138006953 -0.499 -0.408988551713292 -0.331114482867076 -0.195160276013906 -0.227698345489161 -0.133812828356237 -0.320309103741104 0.958880772367157 1.76378412373448 1.47440263859477 1.19259706892…
-0.356029510790015 -0.280004918465003 -0.307032789766684 -0.331045905673357 -0.318042626696689 -0.316040987208354 -0.295049184650025 -0.345027871301681 -0.284016394883342 NaN -0.325026231813347 -0.402009836930005 -0.499 -0.409998360511666 -0.313029510790015 -0.154067219021701 -0.169095090323382 -0.0780901718583797 -0.303027871301681 0.956394164300369 1.7612748200957 1.47256306584319 1.18949516438…
-0.3338169335482 -0.24978032025784 -0.28076201361266 -0.30973455364489 -0.29658810048345 -0.28865217374158 -0.28265217374158 -0.32477116693525 -0.26493592674187 -0.25093592674187 -0.30284439351597 -0.39493592674187 -0.496 -0.41203661329036 -0.29577116693525 -0.12652402722532 -0.10624942754762 -0.00637757406388013 -0.27082608687079 0.958300457646411 1.75994668190577 1.47070830662546 1.189037276921…
-0.314229254199707 -0.226275105039648 -0.255298030459618 -0.281332418589575 -0.25251582194934 -0.251435582979442 -0.245435582979442 -0.300286567749633 -0.258080238969897 -0.244080238969897 -0.286194866069751 -0.388080238969897 -0.496 -0.415954149160059 -0.271286567749633 -0.075596060919237 -0.0259399422187968 0.0602205357209978 -0.252217791489721 0.954069518907137 1.75638172426435 1.4683871666226…
-0.285049827423719 -0.207032645553471 -0.226049827423719 -0.257041236488595 -0.209073882042067 -0.208073882042067 -0.230025772805372 -0.276041236488595 -0.248017181870248 NaN -0.248065291106943 -0.373025772805372 -0.493005154561074 -0.416 -0.251034363740496 -0.0530378001145458 0.0269106542747099 0.124890036030412 -0.222051545610744 0.948988659662605 1.75437338482844 1.4632587799357 1.195611219912…
-0.249795021910957 -0.167844216652327 -0.191786822787395 -0.212819619281642 -0.169614641192598 -0.162590043821913 -0.192754026293148 -0.252778623663833 -0.196729428922463 NaN -0.219795021910957 -0.360868814023012 -0.493 -0.416 -0.208827818405203 -0.0118606148994504 0.07837715968384 0.173393557930964 -0.198696632428216 0.945755156655608 1.747335733525 1.45902188579842 1.18893828404554 0.9284885533…
-0.225290767483798 -0.149220983287687 -0.16630239818315 -0.191255875385742 -0.123546642869541 -0.113581534967596 -0.163348920980558 -0.226314028882502 -0.164383813078614 NaN -0.195290767483798 -0.345186091189631 -0.493 -0.416 -0.188244244686391 0.00480227811101721 0.123464987829811 0.220441726431107 -0.162430335876021 0.942785241019036 1.74563023741687 1.45924732493915 1.19112406354045 0.90679738…
-0.196037809877262 -0.105057366710328 -0.134041721243875 -0.154048240188231 -0.0880456326104885 -0.0610677970212972 -0.137033898510649 -0.193043025032746 -0.169992177266773 NaN -0.165039113666133 -0.326024771988551 -0.489005215155484 -0.416 -0.157040417455004 0.0369582787561248 0.142975228011449 0.271933506767574 -0.13503520229952 0.937057431596565 1.74169511085237 1.45689307694174 1.191209921772…
-0.153681906085506 -0.0737389998650309 -0.100714531102378 -0.114747156119249 -0.0356003435433286 -0.011551406018022 -0.102714531102378 -0.163681906085506 NaN NaN -0.121665593577071 -0.301763468627684 -0.476942906220475 -0.412975531237347 -0.113690062339724 0.062261000134969 0.159122343813267 0.287081562542178 -0.0927553123734665 0.936991614073677 1.73592791156659 1.45417186092295 1.1943205709378 …
-0.115532000435486 -0.0424365131778349 -0.0664774362882569 -0.0844228721410275 0.0123315891964404 0.0422497429755963 -0.0684774362882569 -0.125532000435486 NaN NaN -0.0815592825091009 -0.273395590067413 -0.470095487257651 -0.410040923110422 -0.0765183593986789 0.0935634868221651 0.17379538444789 0.296863589631927 -0.0634092311042202 0.939583851252461 1.7368767681943 1.45079706157699 1.19438904512…
-0.0860486215097331 -0.012050298113517 -0.0320570045286526 -0.0420704173589238 0.0509362890562118 0.0909195230183728 -0.028067064151356 -0.095050298113517 NaN NaN -0.0570402384908136 -0.227077123774059 -0.446040238490814 -0.400016766037839 -0.046050298113517 0.125946348678915 0.189973174339458 0.309978204150809 -0.0260620343400043 0.933210763796293 1.7351229675887 1.45013103949435 1.1934615592415…
-0.0476142492666952 0.0361723567106256 0.0102133940226793 -0.00669632389080257 0.100311883571608 0.141320091034019 -0.00467170150357035 -0.0556881164283918 NaN NaN -0.0116881164283918 -0.177499344792945 -0.417606041804284 -0.390736050788746 -0.0155732119546415 0.152147734323393 0.194090282086518 0.310024622387232 0.00634471342125113 0.935511434581033 1.74037071246333 1.45827831574532 1.1977101772…
-0.00154896005299892 0.0567547199763196 0.0356963199706814 0.0295678399582774 0.13755615995715 0.179544479956022 0.0345327999548945 -0.0184438400428502 0.0045211199537669 0.0143342399357247 0.0255561599571498 -0.117712480068786 -0.370560640054127 -0.239798720173656 0.0353926399413629 0.169789759979703 0.204871519987596 0.312964959996617 0.0475094399526393 0.939265265595681 1.73806744800265 1.4616…
0.0319864793502804 0.0869877085002549 0.0749840210503314 0.0539901668002039 0.182981562750382 0.215985250200306 0.0749836113336732 0.0239827919003569 0.0449836113336732 0.0679782850171171 0.0629848404836478 -0.0570245829994901 -0.328017208099643 -0.196017208099643 0.0689864793502804 0.184993854250127 0.205 0.310001229149975 0.0739893473668876 0.944787754752713 1.74951529645276 1.46644805384587 1.…
0.0643316389877816 0.13125124165741 0.102301489988892 0.0962210926585211 0.196522582647413 0.253261291323707 0.0983316389877816 0.0494421853170421 0.0875828806451919 0.117602979977785 0.0943617879866708 -0.00343721868740091 -0.279457318019994 -0.150457318019994 0.101321589321485 0.196160794660743 0.209030148998889 0.31 0.101341688654078 0.95001255975473 1.75064733509233 1.47224155595217 1.2157201…
0.0966142231186276 0.155707744786839 0.131649293744207 0.117742815412418 0.247392109156625 0.278696054578313 0.130614223118628 0.0924856308248369 0.144321967905467 0.176298587488414 0.129579152493048 0.0513453483225197 -0.226631271260427 -0.0976312712604275 0.132625913327154 0.211812956663577 0.211964929374421 0.31 0.134602532910101 0.955128860209407 1.75330820263281 1.47531329274523 1.2254734486…
0.125996126219664 0.182996393376929 0.148997729163251 0.134997729163251 0.258998530635045 0.292998129899148 0.161995859062399 0.125995591905135 0.177995591905135 0.228993053911122 0.155996526955561 0.11799118381027 -0.168007747560672 -0.173989714445315 0.162995992641032 0.216999332106839 0.212999866421368 0.31 0.157996927691458 0.960829246616514 1.76359862948323 1.47932946835704 1.22745975020796 …
0.154156158364088 0.221172596086623 0.177213690392962 0.157180814947891 0.286156158364088 0.315139720641552 0.186254784699301 0.167304097866908 0.243328754450711 0.284386286479585 0.184131501780284 0.163410943063389 -0.121400023127452 -0.0962438647633646 0.192180814947891 0.224008218861268 0.213 0.311 0.191180814947891 0.965344574395191 1.76374928846961 1.48394449105021 1.23113243633489 0.9526951…
0.172777475262482 0.241754051605901 0.20269549246445 0.178742339777611 0.304777475262482 0.331800898919063 0.216636933322997 0.203566662353255 0.282531526868384 0.330449544070351 0.199812610747354 0.21241440858548 -0.0498549634651995 -0.00607748820271716 0.213742339777611 0.22498828817171 0.213 0.311 0.212742339777611 0.968274981633412 1.76127951380729 1.49044235057843 1.23738527853551 0.95331262…
0.198996526955561 0.282994523276077 0.22499706127009 0.196997595584619 0.31799826347778 0.363995725483767 0.245996126219664 0.242994790433341 0.347991317388902 0.378993588225651 0.225996526955561 0.264993053911122 0.0349887793948888 0.0969863749795078 0.241996259798296 0.234998664213677 0.213 0.311 0.238996526955561 0.970719678075496 1.77449823008312 1.49429949507277 1.24699872565985 0.9673081312…
0.229188047556157 0.295318863247397 0.245212575498265 0.219147167652645 0.334073583826322 0.37609811176843 0.275302511285992 0.281310687266695 0.373449678938637 0.427416975015827 0.254155343633347 0.320498734822852 0.147915709838679 0.220972941703597 0.272204399517562 0.24709811176843 0.213073583826322 0.311106287749132 0.269212575498265 0.974257138406754 1.77312875414853 1.49533106872667 1.24653…
0.251684465244793 0.333464962806389 0.270643308537593 0.236753059756795 0.342876529878397 0.387835373171197 0.311492400611189 0.318478681708789 0.427245460367984 0.477300335977585 0.272739340854395 0.380163146953583 0.257463482931168 0.337367450614366 0.296657027439993 0.258835373171197 NaN 0.323821654268796 0.294643308537593 0.97391480161584 1.77776497240262 1.49904786817088 1.24910391928669 0.9…
0.26899937931664 0.358999087230353 0.298998977697995 0.257999233273496 0.353999598381355 0.405999342805854 0.341998904676423 0.35299875863328 0.473998320503849 0.520998430036206 0.288999415827426 0.452997371223416 0.358996348921411 0.438996348921411 0.31899919676271 0.317997845863632 NaN NaN 0.322998977697995 0.972170063528767 1.77360015444062 1.49844002409712 1.24182026725895 0.973579831320169 0…
0.297157070932959 0.384412311199018 0.333225789466129 0.280215972532819 0.366186521732889 0.41208835239979 0.377373043465778 0.390225789466129 0.503510480532118 0.564402494265708 0.311157070932959 0.498363226532468 0.483844256264656 0.595981693330996 0.352117803199719 NaN NaN NaN 0.353274874132679 0.981839129747978 1.76538398512673 1.49728848764408 1.24026071899478 0.973809076660074 0.89497897849…
0.312817183841418 0.425520107583721 0.355737201772038 0.301748627781949 0.384782905811683 0.420897165910797 0.414565811623367 0.412737201772038 0.554405847484607 0.604531533593633 0.326817183841418 0.534577237633278 0.56801736314762 0.69385739900886 0.363862887881063 NaN NaN NaN 0.380680071722481 0.982749373810782 1.76279027892627 1.49414667749182 1.23534735856976 0.970725991931221 0.891886106191…
0.353933029477455 0.462939563186971 0.380959164315521 0.331950997178625 0.391988566008346 0.425991832863104 0.442954264033384 0.455929762622696 0.604918328631042 0.641939563186971 0.36194283004173 0.60588402665608 0.618918328631042 0.742921595485801 0.404933029477455 NaN NaN 0.385053903103512 0.412947730323867 0.979195831335744 1.75993462259948 1.49009656637806 1.22289028716805 0.967445308638982 …
0.374342709500613 0.488351728171682 0.420261541460994 0.347342709500613 0.412090186710688 0.432090186710688 0.483270560132063 0.483378784184888 0.617396821527026 0.676333690829545 0.385351728171682 0.625225466776719 0.729423877540232 0.86244191488237 0.432378784184888 NaN 0.26507214936855 0.387305562327705 0.449342709500613 0.974290227660587 1.75613241797904 1.4779985033882 1.21454152683682 0.948…
0.411561377990682 0.526549835306226 0.448665262150784 0.384561377990682 0.421884573155443 0.441884573155443 0.512653719466328 0.524515207252859 0.660492121883948 0.712572920675138 0.423549835306226 NaN 0.77545749383058 0.910434408461669 0.473515207252859 NaN 0.272907658524354 0.311888786703092 0.486561377990682 0.96997090323845 1.74553489184581 1.47240590872824 1.20493323373451 0.943008448118822 …
0.446991501889312 0.557992473101962 0.485991016282987 0.406994658330425 0.428998300377862 0.4499980575747 0.547991501889312 0.55299320151145 0.682994658330425 0.743992473101962 0.461990773479825 NaN 0.804992958708287 0.937993444314612 0.502992958708287 NaN 0.295994415527262 0.32299708636205 0.513993444314612 0.966370861951227 1.73987134512952 1.46498178703128 1.19286290392582 0.93980076240193 0.8…
0.490417522920613 0.601264147153857 0.526315272409442 0.436306751533511 0.460059646131516 0.461127813138963 0.592187459270479 0.59428970978165 0.720247105401995 0.775255626277926 0.496477169052129 NaN 0.88319598014641 1.00909372963524 0.550323793285373 NaN 0.306110771387101 NaN 0.558315272409442 0.958522599871387 1.72765877650221 1.45498012881737 1.18004091975464 0.908445582177963 0.8434391368874…
0.538436260024896 0.631643348179016 0.562574318794309 0.47158582369176 0.466919465717842 0.475827426538233 0.613746892256076 0.627608833486662 0.748666357973918 0.804654853076467 0.551355725742738 NaN 0.905735387358625 1.01987344612804 0.587562813896858 NaN 0.318850436333136 NaN 0.594574318794309 0.950771003738838 1.72866814995563 1.4469443401591 1.17439626820932 0.90103697702473 0.83413918147681…
0.585917678288959 0.681912423711659 0.597938696598161 0.509933442020861 0.48896146643313 0.49796146643313 0.670900163031291 0.673919429814726 0.776950957278529 0.829956211855829 0.594924684392027 NaN 0.917978981690798 1.02998248474233 0.643901914557058 NaN 0.346950957278529 NaN 0.63892293286626 0.945778599991515 1.72623429123813 1.44303669082843 1.17094593767235 0.894421454978515 0.82876923054079…
0.617464145928104 0.716362877725609 0.645278487556863 0.544413511826857 0.526278487556863 0.523261609523113 0.712371316742484 0.710396633793107 0.815177219354367 0.858202536404991 0.626421950843731 0.884286926573737 0.945025317050624 1.05901687803375 0.676481023961854 NaN 0.3735654141306 NaN 0.685286926573737 0.947445820571679 1.73188472678944 1.44295949412898 1.17057118193236 0.893508860967718 0…
0.671309381013114 0.758460061519344 0.677585628607869 0.592384721266229 0.558585628607869 0.553610742025573 0.755447504810492 0.756409834683934 0.835736309114098 0.881698638987541 0.675372164557377 0.917573071899016 0.947962329873443 1.0609748865823 0.732284267595409 NaN NaN NaN 0.718573071899016 0.936520132870794 1.73707344944308 1.44522099400255 1.17302848266078 0.894536815455705 0.829105821453…
0.700952399734222 0.789949116957272 0.725921213353196 0.623949116957272 0.607919571964721 0.589940910014897 0.789944192791847 0.782957323899648 0.865950758345747 0.901967172230498 0.704952399734222 0.937967172230498 0.94999671722305 1.061 0.764947475568797 NaN NaN NaN 0.755939268626422 0.942140529188499 1.74214177664374 1.45153965925261 1.17284036110546 0.902267312067088 0.834271481193814 1.43344…
0.755274421960073 0.837274421960073 0.761333226665803 0.675509640782993 0.646558644704435 0.636548843920146 0.833284222744361 0.822254820391496 0.890284222744361 0.924205816470055 0.763245019607208 0.946127410195748 0.945 1.06097059764713 0.815274421960073 NaN NaN NaN 0.794303824312938 0.951904593568512 1.75523722378014 1.45822124850175 1.17952905712892 0.904705737662367 0.842092721819419 1.44002…
0.782675516240673 0.864675516240673 0.794605984006532 0.726397387304107 0.702339443775656 0.691351032481346 0.861663927534983 0.847698693652054 0.918663927534983 0.944756637180505 0.787710282357744 0.958849346826027 0.945 1.05803476611707 0.842675516240673 NaN 0.527466919538249 NaN 0.824640750123602 0.956357271389109 1.76494504003955 1.46633392962983 1.19840645386724 0.919257675946386 0.849354011…
0.835909083745514 0.899939960964019 0.835929668557851 0.769926237755795 0.764893645136262 0.751897075938318 0.897938245562991 0.880943391766075 0.951943391766075 0.972951968771215 0.847897075938318 0.97397426898458 0.942005146203084 1.04901543860925 0.889919376151683 NaN 0.565934814760935 0.693931383958879 0.870921091552711 0.959205196877122 1.77488312045388 1.47743109628067 1.20495912435748 0.90…
0.864391687540391 0.93645194716199 0.877431860621457 0.824492120243056 0.827652812567319 0.820703028918651 0.926381644270125 0.90031134137826 0.975120519243197 1.00228121156746 0.875391687540391 0.974120519243197 0.942020086540533 1.049 0.917381644270125 NaN 0.655220951945862 0.784230995216128 0.899431860621457 0.959726945342411 1.78131716169374 1.48466558255484 1.21393037394647 0.92941895080895 …
0.902519550793949 0.98044563553148 0.919470273952303 0.872396358689833 0.891199251323248 0.889137655271191 0.963531870004361 0.930618104477242 0.986852169475061 1.02965506210848 0.913519550793949 0.985852169475061 0.943975361579177 1.049 0.95453187000436 0.968741296581357 0.676728977370946 0.806716658160534 0.941470273952303 0.965270150076966 1.79174855402491 1.49104955555601 1.21786047677415 0.9…
0.934999319438537 1.01099936197363 0.960999128030625 0.927998830284985 0.955998638877073 0.963998426201616 0.993999361973628 0.956999447043811 1.02599917056572 1.06999914929817 0.956999085495534 0.986 0.941000063802637 1.04600006380264 0.979999468311357 1.06099804338579 NaN NaN 0.967999447043811 0.969339914929817 1.79296997681838 1.49580990046789 1.22034994810719 0.921340001914079 0.8537099512973…
0.984312088476661 1.06130233571176 0.998399863360721 0.9764486271852 1.02864368248311 1.03775096289696 1.03529258294687 0.984282830181974 1.04927307741708 1.10028283018197 0.995390110595826 0.994029258294687 0.942039011059583 1.04597074170531 1.03232184124156 1.12611703317875 NaN NaN 1.01327307741708 0.968272678594364 1.79631843955762 1.49974648900464 1.23145616909384 0.924017391009678 0.86376068…
1.01563369382448 1.09164514089246 1.03853067021261 1.02147343487269 1.09324449351299 1.11311857576515 1.06465658796045 1.01266803502843 1.07667948209642 1.12866803502843 1.0345421172806 0.996965658796045 0.94595421172806 1.04303434120396 1.06462224675649 1.13786263518418 NaN 1.07016112713971 1.04067948209642 0.969545118811619 1.79616183153088 1.49939412094447 1.23910059839904 0.973936199532764 0.…
1.03847852810672 1.11446202800419 1.0769636248543 1.08145480523008 1.16544289822593 1.19393351560015 1.07996274289188 1.02547530402927 1.09896587583765 1.14297442206685 1.06497601891696 1.00649063256283 0.941497505998856 1.03000498800229 1.08147770689874 1.20394058648813 1.10790959527155 1.18392293205108 1.08046026407935 0.983703275984943 1.77895562679063 1.49705106785368 1.23920774405737 0.96460…
1.06486796637404 1.16382248517961 1.12288580941881 1.12247296623335 1.22862363298443 1.25584723338226 1.12377176249016 1.05687732468767 1.11538287742699 1.16380975808291 1.09042236909085 1.01707180897033 0.940009358313636 1.03100467915682 1.10927906239449 1.25989809972425 1.23407058268618 1.33254968210265 1.12132410679766 0.972311085448538 1.78461522881342 1.49406661106521 1.23699833564998 0.9779…
1.10496409665745 1.19902912271184 1.16493789748506 1.1738147490768 1.29708255708975 1.34826433051831 1.15409131750675 1.09795123300955 1.15694527306217 1.19754912599857 1.13638597101686 1.02489543924873 0.940987136352095 1.03149356817605 1.14008630131254 1.30341765826004 1.35142804965658 1.44795259726093 1.15702103931986 0.981178977903187 1.77978433445454 1.49039424911043 1.24620140022091 0.96621…
1.14094157064566 1.24593125958312 1.20592610405186 1.22590376341637 1.35689173384342 1.41887798576005 1.22492266703102 1.14893469660397 1.19594328915608 NaN 1.15495188170819 1.03997765936452 0.949 1.03900171851042 1.18893125958312 1.33594672617692 1.44780065279106 1.57075597152009 1.19993469660397 0.96420594604606 1.78575029387743 1.48570077506035 1.25300606634179 0.987854619331724 0.888828245388…
1.18431749258456 1.29321980255854 1.24934191509107 1.27747216845909 1.4145210134721 1.48754543597861 1.26239890093958 1.18839076010408 NaN NaN 1.20131749258456 1.07015467587453 0.949 1.039 1.22533377425557 1.38844774595259 1.54459428099162 1.66956985848511 1.24034191509107 0.95874741020266 1.77813555103816 1.47545545640214 1.24924146029214 0.994488455283608 0.896139117735762 1.46625021981208 1.20…
1.22261575354658 1.31973398322455 1.29058619612708 1.33442855655645 1.47736944171746 1.55333988429796 1.31051722881493 1.23552708128809 NaN NaN 1.23961575354658 1.08881280300987 0.949 1.039 1.26559604860025 1.44245811397594 1.61628076945898 1.73831032687847 1.28158619612708 0.952403646976644 1.77277379450348 1.4688760115702 1.21926079600572 0.987064484697125 0.897238965230056 1.45662655423701 1.1…
1.26355107441226 1.36304257896851 1.3330575182008 1.36854324536333 1.54302473461302 1.61004735848278 1.3295580499932 1.27004682669038 1.2911304252946 NaN 1.28606113238053 1.11904311076091 0.948007743725514 1.03100314147537 1.30205688465865 1.47806654543695 1.66251100337698 1.78950809825378 1.32105310964113 0.946033573530554 1.7528320228884 1.45769369524959 1.22473376577282 0.97441305290948 0.8986…
1.31107198309837 1.40140883921247 1.38004720302468 1.42047145306295 1.57205502060506 1.65749881459429 1.3808932040517 1.29461786327851 1.35734457759763 NaN 1.34006314941655 1.16216008189287 0.958817142858874 1.03412765354307 1.35157589188856 1.53854853035722 1.6773595902962 1.80335669760744 1.37005025132899 0.942713148726834 1.7474394609142 1.45392956778697 1.21285409517778 0.977020078952043 0.89…
1.36242557167147 1.43857937686276 1.42944465025341 1.46204288248033 1.62243082267782 1.70249448596577 1.41610703201394 1.34547918011402 1.3857095427559 NaN 1.39043844629492 1.22084950046655 0.987183813048174 1.04488696770617 1.40341865788368 1.58696705439824 1.70963898521933 1.83514685195927 1.41944750910982 0.944591084201492 1.74705774654626 1.45070648975722 1.21791196112094 0.980262134264241 0.…
1.41903380796743 1.48753073493368 1.47855167521836 1.50456591341727 1.65006859126492 1.73653283723357 1.46855364827843 1.39311033512779 NaN NaN 1.44452576695785 1.27407185212697 1.01855057524468 1.05203398832908 1.4575310715313 1.63704061976352 1.71551122375365 1.82200297538627 1.4585439317474 0.945459204456201 1.74796698714407 1.45207718154935 1.2180111257912 0.97625437485079 0.89090112372257 1.…
1.48442279551453 1.54136015914201 1.5294071364214 1.56383546955989 1.70775832073863 1.77220242156631 NaN 1.44555615545412 NaN NaN 1.49738364778171 1.34792483617492 1.07471602342452 1.08133343484013 1.5234306250611 1.68275365963509 1.72601174431985 1.82200391477328 1.50794675899433 0.943020886923431 1.76266839943443 1.45187523295954 1.19133004822244 0.960297873232361 0.883647860788099 NaN 1.164809…
1.52431302300439 1.57792474577777 1.57546182680221 1.59858548765998 1.73715220276686 1.79324903165624 1.5406776717214 1.49045084811793 NaN NaN 1.5497642150241 1.43792027554772 1.14367187727711 1.2696959497122 1.56180726509073 1.70967951443532 1.72748272625904 1.82249424208635 1.55098316942847 0.951094263545107 1.75741161305298 1.4588644228967 1.20670036464802 0.95077582945269 0.877809176931097 1.…
1.57994356101879 1.61399345287803 1.61396396284003 1.63995636754479 1.7624855566935 1.81397907738497 1.59299226249222 1.5399927088869 1.58298943532591 NaN 1.60544356101879 1.52590931026074 1.21642315919754 1.33998988172059 1.61844073138285 1.73398034381631 1.73199396873256 1.82449970240355 1.60294765626286 0.955551220570382 1.76109843761862 1.46706298174756 1.21107962177257 0.953055381096291 0.87…
1.60662252114213 1.64961099297283 1.64990223665995 1.67385257188125 1.78571472831376 1.83456855748831 1.62668016198862 1.58966863381932 1.63544959860265 1.64057640846493 1.64746503006361 1.61919987414195 1.30017964131398 1.41695683805179 1.66447079414826 1.75068002674248 1.73500404656559 1.82551213969678 1.62953029578774 0.982159579370383 1.76858877239853 1.4783883686274 1.21555354220863 0.960725…
1.65941881835859 1.70142958098158 1.68999472420369 1.7085664080455 1.8077172503828 1.83994548910432 1.68436500524365 1.64637576786664 1.67358025770343 1.68946186885055 1.6924455946195 1.68715988826392 1.36313899016088 1.49810670229191 1.70994021330801 1.76828129395546 1.73549305751158 1.82697917253475 1.67450491934251 0.996541681815832 1.78290243519944 1.48589810088807 1.21509946244162 0.97139842…
1.68999818007547 1.73599793741886 1.72346783908182 1.7309764896525 1.83547793005857 1.86048012876652 1.7459557010575 1.70099672413584 1.73399636015093 1.74799648147923 1.72845881712697 1.76742510187368 1.46290899108251 1.47300157726793 1.74696230458061 1.78148679295378 1.7365008263653 1.82949984833962 1.71299769476226 0.999709817400905 1.78880965118113 1.49408847651682 1.22443327741247 0.97033262…
NaN NaN 1.76426108592938 1.7632021310421 1.87512633190131 1.88631161868991 1.80842952846447 1.7853874178307 NaN 1.85542110633771 NaN 1.83826108592938 1.56969903652061 1.57433069602718 1.80834530719693 NaN 1.74107579914079 1.82062942642281 NaN NaN NaN 1.49316520448983 1.23355646780885 0.957286591589706 0.892695283609018 1.47573872455432 1.17665938619778 NaN 0.84951803355542 NaN 0.571144158120042 0…
NaN NaN 1.79467650163758 1.7867495496549 1.88984346853431 1.9226138890513 NaN 1.83051997017189 NaN 1.90447822844771 NaN 1.86867650163758 1.6511338592232 1.72935120189476 NaN NaN 1.74990608112059 1.77745915896602 NaN NaN NaN 1.49726637989823 1.23780481458357 0.95921944220084 0.892145843841386 NaN 1.19289729361619 NaN 0.860938531582627 NaN 0.542504610232227 0.174631764724027 0.0791668668996993 NaN …
1.80510185339537 1.86010402048888 1.82952436612857 1.8075152698052 1.90250499204818 1.93450499204818 1.86509101792777 1.8715089346877 1.93911702304999 1.97001547010634 1.82809318502129 1.95051195767981 1.8072708866898 1.85955585952445 1.85510402048888 1.80112135723703 1.77395902552429 NaN 1.82913002561111 1.00598712973768 1.80429563444315 1.5046387332047 1.23812432469702 0.975127221807592 0.89750…
1.85239797348506 1.90850651170825 1.8783738538799 1.83738591368248 1.91624119605155 1.94722913624897 1.90756681072114 1.90950651170825 1.99382006657527 2.034856245983 1.87150651170825 2.02575976756238 1.93367631255826 2.01802604683301 1.90328943526186 1.85732561466959 NaN NaN 1.88938591368248 1.00915157273869 1.80660068533617 1.5097742355314 1.23352834550041 0.952464109969016 0.890587086375103 1.…
1.88464866100911 1.94955284128432 1.90866995428128 1.86865930764519 1.93578706727825 1.96579771391433 1.95349960810388 1.95055284128432 2.06027602874604 2.10424408883778 1.91255284128432 2.08732926192648 2.06952011758382 2.18221136513727 1.9267444807339 1.88371254082563 NaN 1.96811711299696 1.9206593076452 0.999554549966381 1.78315541279974 1.50120337099849 1.22610091443427 0.953607543435777 0.88…
1.91811422560373 1.99109235261578 1.95710450427575 1.9000850616198 1.96508749195179 1.99205346730387 1.98913123792769 2.00513123792769 2.11916283224361 2.16816526257561 1.94009478294778 2.14214095925567 2.21931108249526 2.34735239813916 1.97012394693171 1.89606075829986 1.76298541800803 1.91480071277647 1.95613852892367 0.990540889428963 1.78568659581221 1.48763246107388 1.22042842672277 0.953481…
1.96549733311935 2.02956559452789 2.00034130704269 1.9353315554129 2.00121453585541 2.01419503259582 2.04337056193207 2.05939006519165 2.18640956845123 2.2365558428981 1.97951683637893 2.20048758148956 2.34756559452789 2.49259484941726 2.0214485749704 1.92146807822998 1.75739981682144 1.83306826140854 2.01340956845123 0.942020756964662 1.71496988686095 1.46001375734098 1.19110948494173 0.94159714…
2.01545545645409 2.08638071518309 2.03462629364497 1.9686369709694 2.02276509886255 2.03378645351141 2.08059426167168 2.09857290702282 2.22755155237396 2.29239139250752 2.03143410180523 2.24946613377852 2.40438071518309 2.5523486832098 2.06650884307624 NaN 1.79756222969839 1.83992525872899 2.05455155237396 0.979264048125189 1.7611664573799 1.47043639326807 1.19708486832098 0.925238311317973 0.847…
2.064 2.138 2.09 2.012 2.047 2.058 2.135 2.158 2.269 2.343 2.078 2.288 2.472 2.617 2.117 NaN 1.806 1.936 2.108 0.98369 1.75665 1.45805 1.1898 0.91215 0.83881 1.4528 1.19124 0.9827 0.89604 0.98756 0.59819 0.17111 0.1287 0.97858 NaN 0.18823 0.14758 1.52298 1.428 1.423 1.235 1.177 1.122 1.114 1.574 1.624 1.609 1.585 1.336 1.296 1.309 1.29 1.486 NaN 1.478 1.45 1.403
2.122575476377 2.18452670719251 2.14149744568181 2.0535657225401 2.08122433824866 2.08328286127005 2.18450719951871 2.20850719951871 2.33166326090909 2.40145843033422 2.1385559687032 2.35368276858288 2.47637064580214 2.62028286127005 2.1755559687032 NaN 1.83535113812834 1.96935113812834 2.15950719951871 0.980674403129679 1.74597517880227 1.4481455271381 1.17997723637674 0.893339168606684 0.826545…
2.18038324887343 2.23743551591806 2.19146687614483 2.11039370228236 2.10375957159473 2.11169685114118 2.23545642273591 2.25945642273591 2.39828916819311 2.44750868978053 2.19440415569128 2.42226826137526 2.51360277046086 2.64869685114118 2.23140415569128 NaN NaN 2.00462367727871 2.21045642273591 0.975089584430872 1.74247731866986 1.44166909703299 1.17266798243058 0.894260173795611 0.8200592015670…
2.23299195944553 2.27199474271438 2.24199226869762 2.152993505706 2.14999288720181 2.13999567047067 2.28799195944553 2.30299335107996 2.43099505196648 2.489993505706 2.24699195944553 2.4839905678111 2.59198793916829 2.71898917617667 2.28899118631529 NaN 1.871 2.00400015462605 2.25599304182786 0.975439936603321 1.74059028605819 1.43644079787041 1.16873059685654 0.902328753714057 0.816020613865409 …
2.29070949863612 NaN 2.29357435603877 2.21259687980499 2.19159687980499 2.18043921344141 2.35548426097386 2.36441668967518 2.48823649954537 2.53228154707783 2.3017770699348 2.54941668967518 2.59505630941557 2.71501126188311 2.34666445110367 NaN 1.88404735512952 2.01801356948018 NaN 0.932741711370643 NaN 1.42527926610319 1.15825746144087 0.887538339315548 0.810761914520129 1.42730045875839 1.16964…
2.3523889417551 2.387340445069 2.34350533380175 2.26448593512731 2.24348593512731 2.2186217258484 2.39758292849951 2.40064112452284 2.50879631391837 2.55675751656948 2.36933074573178 2.58564112452284 2.5999515033139 2.71599030066278 2.40442773910398 NaN 1.97509796163848 2.10612705965014 2.36153443181341 0.96766402464134 1.74054224904567 1.43999421896157 1.16846883591279 0.896956692375938 0.810928…
2.40800369162766 2.43800495455291 2.39400398307194 2.32000524599719 2.30000544029339 2.27400660607054 2.44600495455291 2.44800320588717 2.55100310873908 2.5860025258505 2.423005051701 2.59600165151764 2.6030000971481 2.716 2.45800330303527 NaN NaN NaN 2.4130051488491 0.96393087821879 1.75258109777349 1.44897084421696 1.17067039539275 0.899630867532499 0.81691125223896 1.4429010258839 1.1839601593…
2.44645432465371 2.48943102595352 2.43565236360532 2.37462906490513 2.35674555840608 2.34278050645637 2.49731453245257 2.48143102595352 2.58331453245257 2.61229123375238 2.47534948050285 2.61308154545067 2.60403494805029 2.716 2.49259411685485 2.46812998695922 NaN 2.25910668825903 2.46637277920304 0.973074378176852 1.76400103674749 1.45781784869379 1.17480884765906 0.908563494805029 0.82988830207…
2.48458800373007 2.52560913174391 2.49040841561241 2.42742954362625 2.41932390355704 2.40829221153627 2.52371477181313 2.51760913174391 2.60971477181313 2.63673589982697 2.50468307979236 2.61992605195155 2.60696830797924 2.716 2.54246123564702 2.56297529132864 NaN 2.35199641934248 2.49766195177852 0.981835346497985 1.77416023996809 1.47106685770622 1.1805875667191 0.908856830797924 0.837299924827…
2.52907583270845 2.57805188553736 2.53808780629399 2.49310576667231 2.50514567862413 2.49916563460003 2.57707583270845 2.5490658547205 2.64106785031809 2.66706186352531 2.55506186352531 2.6300219515735 2.608 2.71299800440241 2.57309778428195 2.58616763019762 NaN NaN 2.5490638591229 0.988689684816526 1.78445975290873 1.48198259427687 1.20186569567741 0.924394913282214 0.847208437265669 1.479441678…
2.56745134581799 2.60458578925313 2.58252817063807 2.54656658304811 2.57876824820083 2.58282586681589 2.61534571169037 2.5822784899728 2.67516325274268 2.69829769617782 2.58652817063807 2.64103841241004 2.608 2.71194238138494 2.62229769617782 2.67060499545815 NaN NaN 2.58151856753556 0.978745589651358 1.75480919481527 1.48338160082456 1.18505340694577 0.916943438187426 0.861436626140732 1.4754671…
2.61352584730377 2.66438461033043 2.63644514046186 2.60440478704091 2.65719293158089 2.66713240144946 2.6506368192114 2.61070743769807 2.69182849796094 2.7286872609876 2.64044514046186 2.64495964657904 2.608 2.70606053013143 2.6526872609876 2.73236443361995 NaN NaN 2.6344552288171 1.00075351642489 1.80372659107358 1.49375326520157 1.22010924041666 0.926481840303526 0.862113039034885 1.49457337795…
2.65203998665494 2.70305498165054 2.67606247914834 2.65806997664614 2.73809121955658 2.75210496496921 2.68805873039944 2.63705748081648 2.71804248582087 2.76403873707197 2.68004123623791 2.65701249582967 2.609 2.70600499833187 2.69503498832307 2.76208247247581 2.60412745746262 2.69011121288405 2.67505123290164 1.00332407697674 1.79968567644294 1.49886710096752 1.22912816311304 0.935187594128173 0…
2.68437893122459 2.74765128804227 2.72646182242997 2.71461576323997 2.81162760484073 2.83689996165841 2.73544998082921 2.68329604001921 2.75248550563151 2.79534340642229 2.71344998082921 2.66710657440692 2.609 2.71002368320154 2.7234144560269 2.82880522885226 2.70758677450299 2.78052756649914 2.71656839683689 0.998551277965487 1.79618571241313 1.49653567166307 1.22774218070933 0.949717861646366 0…
2.71568004006446 2.8014500688608 2.76461004882857 2.76548006510475 2.86347006635677 2.9112400951531 2.77262004757655 2.70775003130036 2.79259005133259 2.82371003630842 2.75062004757655 2.67591001126813 2.609 2.71198000250403 2.75765004382051 2.89532008513699 2.83866016776994 2.90671016150987 2.7635200600967 0.995352695905913 1.79252739531747 1.49535209848506 1.23453060868898 0.988364949467093 0.8…
2.75606127740879 2.83304221332605 2.81806127740879 2.8230871500925 2.92613617201953 2.98312936341855 2.81607217117035 2.75506263912898 2.79603812816547 NaN 2.78405583052801 2.69002723440391 2.609 2.71199319139902 2.79407217117035 2.96106672428957 2.97718247050617 3.102174300185 2.80406536256938 0.987679438025051 1.78979514991053 1.48773280147393 1.23780303794013 1.00695896770085 0.903798348648895…
2.80142808724772 2.86489184843276 2.86359456562184 2.8875826743094 3.02670158743377 3.07886806580788 2.86940430462285 2.80134484806067 2.82463023955915 NaN 2.82563023955915 2.71034484806067 2.60905945656218 2.707 2.84727350018605 3.01049943512234 3.11224858780586 3.2311653486188 2.85253510905965 0.972657553952194 1.74982792256675 1.47509455259139 1.21832109932845 0.962294535933872 0.8879686354678…
2.83664131803015 2.93825274589615 2.91250183059744 2.93551179398549 3.08441216010497 3.15027267267226 2.90266124480626 2.82971106174651 2.87647194043328 NaN 2.87747194043328 2.73871106174651 2.61395018305974 2.707 2.86977084207482 3.05158153770185 3.21495384425462 3.32702358797097 2.89655164753769 0.977391777201832 1.77104389411317 1.47300132165043 1.2422660962605 0.970070791064992 0.891969249742…
2.88100089392856 2.98400077271791 2.96300063635592 2.99100075756658 3.13500121210652 3.21500103029054 2.96200063635592 2.88400072726391 NaN NaN 2.90400096968522 2.75700074241524 2.61700004545399 2.706 2.92100084847456 3.10900072726391 3.32000089392856 3.43100084847456 2.94600072726391 0.967949938182567 1.76031988742561 1.46161990772839 1.23080995166725 0.991959621368226 0.895559871516709 1.454539…
2.94046021598353 3.03552875878959 3.00549938330128 3.04159730159565 3.21559730159565 3.2835581342779 3.00446021598353 2.93253855061903 NaN NaN 2.96850917513072 2.80627417122423 2.62003916731775 2.70602937548831 2.97742104866579 3.15757771793678 3.37902937548831 3.487 2.99446021598353 0.963791175773033 1.75278679411774 1.45545920507317 1.22735434766738 0.966895386259691 0.88703270546382 1.45131877…
2.9864680118549 3.08838877957797 3.05542273626809 3.10130954730104 3.27530954730104 3.33935482288786 3.0504680118549 2.98637746068127 NaN NaN 3.01941141737138 2.83368307089228 2.62395472441318 2.70896604330989 3.01951328744172 3.21533218509445 3.38196604330989 3.487 3.0404680118549 0.955911117118469 1.74246930117126 1.44838183562317 1.20079708166758 0.959436249992886 0.882304670271081 1.447197652…
3.03900099974552 3.13500030295319 3.11000084826893 3.15300080282595 3.32900078767829 3.39000059075872 3.10500074223531 3.04300068164467 NaN NaN 3.07000090885956 2.90000087856424 2.64000051502042 2.71600012118128 3.07500110577914 3.26400086341658 3.40900028780553 3.52000018177191 3.09500072708765 0.950079864579925 1.73825973097757 1.44461990669042 1.19342985185589 0.950399810957211 0.8780499080537…
3.1055444616657 3.15564953321522 3.16650625382951 3.20637252640285 3.38113372742666 3.42932476660761 3.1543629744438 3.08858266950189 NaN NaN 3.13067818909236 2.95880236455998 2.67461132537903 2.72426745485333 3.14845849403427 3.32142983815713 3.42817193526285 3.5323438705257 3.14350625382951 0.941242301481397 1.72074070936799 1.43853899470132 1.18372355008466 0.937923152146486 0.871905590239021 …
3.16388610746948 3.22217961752826 3.21836058424996 3.25357744652551 3.39035456853046 3.46466423224048 3.19855734432125 3.14433584414494 NaN NaN 3.20014342418391 3.04098658635843 2.73722787532071 2.75166219545281 3.20194475322405 3.37805432039533 3.46093933308556 3.5774352907658 3.19536058424996 0.94367498408305 1.74539597590753 1.4466302270141 1.18291921046138 0.93320637954546 0.859841016501933 1…
3.22354481017261 3.27407057602187 3.27955713297008 3.30652688610357 3.43853136712083 3.49152016457768 3.2630436899183 3.20005713297008 NaN NaN 3.253 3.127 2.799 2.793 3.26154705068124 3.42401680381473 3.46250448101726 3.5555 3.25205937347871 0.939624940321531 1.72256974275207 1.43893791653226 1.18900531367121 0.930152471891001 0.854702404675742 1.42174324873751 1.15826936899183 NaN NaN 0.95673 0.…
3.27135648407585 3.33063500031262 3.33071192797105 3.33454049728012 3.46139454121489 3.50935129092429 3.31179996149217 3.25275635142179 NaN NaN 3.30857750485963 3.22096621005362 2.86986625728945 NaN 3.31131404716562 3.44395936974038 3.4659762084243 3.58020569463884 3.30268614985485 0.942631314400624 1.73935421507477 1.4484153288027 1.18915366068021 0.926699011678093 0.851424113946235 1.4184658956…
3.32401911893228 3.37557660918311 3.36516970143039 3.38701247938665 3.49171504541987 3.52487222126075 3.35411885072518 3.30700439728003 NaN NaN 3.36650701887377 3.33330069841693 2.94614815999016 NaN 3.36104856223677 3.46579957470686 3.46946841595544 3.55428940718283 3.34411815254611 0.964084122105313 1.74422311750121 1.45471622588684 1.19651355482165 0.925994549423474 0.852984266142187 1.44185343…
3.37206961239728 3.42304885725246 3.41657581138023 3.41107516850842 3.51205748988156 3.54705216335092 3.40561727572283 3.36112797473115 3.39918596948869 3.40919092867506 3.40956465321091 3.39913536756366 3.06968766867835 3.1033273063001 3.41257245933473 3.48502089290859 3.471 3.55400123979659 3.39856364299482 0.959116262820724 1.76169561392141 1.46814502896288 1.20029962209023 0.946876899649475 0…
3.40599171888609 3.44633502272997 3.45288454842118 3.44629791129357 3.53783429501169 3.57082979123328 3.46016138397792 3.42118083738146 3.47245999970243 3.48441893302783 3.4415495366972 3.46068137978099 3.15571596685305 3.18894885429007 3.44746650259231 3.4955677261236 3.471 3.55448973333135 3.42559187348961 0.962244208579196 1.7828031861305 1.47006370157008 1.20010111196604 0.94788614446904 0.87…
3.45355730329472 3.49508232865765 3.48965664845542 3.47324827517351 3.5662352532804 3.5913114431133 3.50210939086716 3.47798061616528 3.53651373811631 3.55446742746072 3.4930220968367 3.53629930425485 3.28530066075584 3.33416513837424 3.4905905920572 3.51183653996685 3.4714961407787 3.5530115776639 3.4839989415089 0.963466496577349 1.77898068028816 1.48734714960747 1.20500474065932 0.946526917153…
3.50357154069737 3.53759076747687 3.53257627558573 3.50156109325685 3.59054102260902 3.61304477983359 3.55409310638097 3.53610828870984 3.59565013555205 3.60665245482101 3.52707213478465 3.60664467278094 3.46519100107996 3.50366861481367 3.54607725324952 3.53003433239308 3.47055674194501 3.57897630592307 3.53057943872301 0.972664819958042 1.78453893336308 1.49199356265531 1.20845251790521 0.93990…
3.54138121459361 3.58577765667741 3.57287929503328 3.53387302038275 3.61241487905824 3.63688287616915 3.6032854639111 3.59327368856437 3.67508436474447 3.68757668650317 3.56545162401473 3.68284832408332 3.56888322689574 3.59355226108256 3.58686726170177 3.5445207306179 3.50061739714118 3.56698207899513 3.57242729936693 0.98338403320909 1.78922152258892 1.49385138664706 1.21521766931985 0.94188236…
3.58353826940059 3.63545216351906 3.61899570959917 3.56713549552445 3.6401926953378 3.66271456186678 3.65147501632672 3.64790219022275 3.74275771127134 3.76267043213329 3.61147576423812 3.7660851255526 3.71458479884636 3.74579985167739 3.6300273361361 3.56678527982497 NaN 3.55097578695796 3.6214629098057 0.984852591187552 1.78869136605702 1.49001114357248 1.21698013091859 0.940007709917795 0.8643…
3.62500282037587 3.68799998492583 3.6660039087752 3.60450374132915 3.66150219767137 3.6830022343147 3.69850542089175 3.70350469892576 3.80450770738825 3.84400589725508 3.65450242796772 3.83800323412104 3.82050868655402 3.91101235436436 3.67150373599489 3.61301177224455 3.45900875682276 3.62949762978048 3.67050371002007 0.980868934704599 1.76187840553329 1.48321836001452 1.20717302801442 0.9372742…
3.65989012503466 3.72500395338805 3.71579455440386 3.64276584386169 3.68644070409471 3.7013528874304 3.7551503304705 3.75969484060187 3.88247522951779 3.92156935583047 3.68540544318448 3.89498291921966 3.94974738302786 4.06990397221019 3.71183005603377 3.5931777864777 3.47883457877127 3.6210391124252 3.71379431368417 0.970547305245445 1.74689502620267 1.47104017529834 1.19166299628524 0.933448707…
3.70948749802621 3.79677496560733 3.76349522279727 3.68109527922888 3.71815810998462 3.72178493694446 3.80052209319547 3.81294577730565 3.93495183727855 3.98335910613816 3.73300987337972 3.94158645588827 4.0603834303604 4.18881883493654 3.76098906295441 3.62170569093816 3.46220264349987 3.59478951440727 3.76842936205508 0.971659560197442 1.76085987894638 1.46758998347574 1.19115359539267 0.917946…
3.76901729602277 3.85801860138298 3.82501631700261 3.73201370628219 3.73601044288167 3.74600783216125 3.86301566432251 3.87501827504292 4.02001729602277 4.08202023308324 3.79201664334266 3.98901174824188 4.19101240092198 4.34201272726204 3.82601696968272 3.73601729602277 NaN 3.68700783216125 3.83901664334266 0.965838143125103 1.73913592727615 1.44173920699367 1.18185526480584 0.898646756179881 0.…
3.82095730433 3.91387861031717 3.87401632483962 3.77317371286528 3.76737044789736 3.76952783592302 3.91005567184604 3.92989828382038 4.07195730433 4.14278024280113 3.84199665133641 NaN 4.22825240687811 4.3802327333749 3.87697697783321 3.78795730433 NaN 3.71052783592302 3.88899665133641 0.960261942233251 1.72690552532003 1.43935780661279 1.16763546253154 0.888905554621883 0.821732934277978 1.42075…
3.87844164572251 3.96352001123514 3.93342205434435 3.82351021554606 3.80661796812592 3.80168653794948 3.9624906241679 3.9824906241679 4.13142205434435 4.19945144141159 3.90043185003343 4.11510859229382 4.29336328020988 4.4463534845208 3.93345144141158 3.83355919399145 NaN 3.75555919399145 3.94248082847882 0.958783518050929 1.72028308423767 1.43491349285951 1.15710138538197 0.886462236214209 0.813…
3.9350878370654 4.01704459420243 3.98907972902859 3.87808243170752 3.86007026965232 3.84406351295498 4.02107432367072 4.04207162099178 4.16707162099178 4.24206756697338 3.95807702634965 4.18109053974433 4.34499324330266 4.48997567588958 NaN NaN NaN 3.79006081027604 3.99807702634965 0.9459889326177 1.71484697352723 1.42762159475645 1.15464805415911 0.884827527048774 0.808300283957168 1.42173883793…
3.99859981493199 NaN 4.04672906278442 3.93768598016695 3.91087985194559 3.88998755848929 4.07481522801938 4.09385831063685 4.21885831063685 4.29092293456307 4.0137721454019 4.24655673231451 4.34010770654369 4.4723877435573 NaN NaN NaN 3.83403064110676 NaN 0.930755829003235 NaN 1.41431339262502 1.14601042516925 0.883039420594992 0.794044287694496 1.41366793121018 1.16312898976882 0.950266213562407…
4.0683221259991 4.12723370765116 4.0994891384341 4.0073221259991 3.96546948991234 3.94347931417322 4.13045966565146 4.14450878695587 4.26851861121675 4.33556773252117 4.09025335617292 4.31137124730351 4.36178386626058 4.49081333904323 NaN NaN 3.77520423486851 NaN 4.11243019286881 0.925766174026148 1.71126343059248 1.42062447217991 1.15188977728079 0.859919003521173 0.796809446548655 1.42027270381…
4.12301938802156 4.1820117712988 4.15501834937755 4.07102146530958 4.03302561988563 4.00902665852964 4.19201696451886 4.19701454101617 4.29402042666557 4.36401211751348 4.14801869559222 4.3630083091521 4.38200103864401 4.49699480677994 NaN NaN 3.79702042666557 3.93901904180689 4.16201731073353 0.942429854589838 1.7216554784364 1.42081106980333 1.15188653439115 0.889385506133574 0.797750529708446 …
4.17778781050183 4.21526402780468 4.20685274922494 4.1316579330556 4.10539817816313 4.08433323944001 4.2399393341891 4.23809085787637 4.35172287177871 4.39824238156364 4.2008311029839 4.38648049021507 4.38493506127688 4.48232469361558 4.22478781050183 4.18448476312728 3.85472287177871 3.99280945674287 4.21091768794806 0.942019091421236 1.70888269990797 1.42383311311519 1.1420966788728 0.876690968…
4.22454942786985 4.27937311703632 4.25949065759201 4.19736332199001 4.18522619134171 4.16620660124909 4.2806081981477 4.27563758328662 4.37181389412016 4.42177471393493 4.25349065759201 4.40482368916647 4.38599020495369 4.47902938513892 4.26758860805508 4.25531434675847 3.90154942786985 NaN 4.2644808625457 0.949812815035097 1.74298981804174 1.4368518807943 1.15976310146369 0.879667774297648 0.802…
4.28001922918892 4.33400892783771 4.31401716891868 4.26702231959429 4.27702987391851 4.27003399445899 4.32201751229705 4.3110130483782 4.40501236162145 4.43500927121609 4.3080181990538 4.41300480729723 4.389 4.47899896986488 4.3260181990538 4.34202575337802 NaN NaN 4.31501442189169 0.95992145249052 1.75000440636629 1.44563312817698 1.16367072796215 0.879084460485073 0.821342293767536 1.4490253464…
4.33480324321029 4.35944436291906 4.36293146715204 4.33061090729765 4.36214075284455 4.36688430496104 4.37191009649508 4.34818791503555 4.44023065634947 4.4614229922621 4.35986735518116 4.42670081080257 4.389 4.47606411197088 4.37786735518116 4.41539720072806 NaN NaN 4.35610243240771 0.964059602121063 1.73406812800186 1.4545453133151 1.16574469420725 0.8917923951661 0.827877244011513 1.4642572588…
4.3864996780859 4.43129366318009 4.41548986785229 4.3924015757498 4.445195560844 4.46306802780707 4.40171550322532 4.37870569299171 4.44991170789751 4.49368607252449 4.41744081668424 4.43591170789751 4.389 4.47302943070083 4.42058797018839 4.48631328364731 NaN NaN 4.41344081668424 0.982745763812808 1.77046594223074 1.46483003371952 1.19251522179487 0.941500273138198 0.8470019378217 1.477630799223…
4.42600598700468 4.4740105770416 4.46900758353926 4.45001157487571 4.53701736231357 4.55101576577899 4.45800937964066 4.41300718440561 4.509 NaN 4.46200518873739 4.44500099783411 4.38900059870047 4.47000019956682 4.46200578743786 4.56900658570515 4.34702055538273 4.391024746286 4.45600758353926 0.985289986030322 1.77980040112931 1.47220078230194 1.19661195775053 0.915862215191731 0.84528307532473…
4.45535404915034 4.52585882016561 4.50618179559043 4.50675116169066 4.622126742536 4.6282989960959 4.50398801033554 4.44822485898041 4.509 NaN 4.4874401759303 4.44989234152506 4.39193540491504 4.47097846830501 4.49037558084533 4.60128945406538 4.44778223541618 4.51233006982142 4.49318179559043 0.985221507218649 1.78176672129307 1.47603559575564 1.20620877407216 0.926720998185627 0.860358196580226…
4.50353004070078 4.57849087742585 4.55254962233825 4.55949087742585 4.66558878561318 4.71317757122637 4.55153983151952 4.48563773970685 4.53771606625672 NaN 4.53453983151952 4.46287271935646 4.39398041836253 4.471 4.54249087742585 4.66933422432611 4.58763907619602 4.66749221391501 4.54846150496965 0.978001375068569 1.77301694247036 1.47612990209181 1.21970860721259 1.00439435797503 0.904833525300…
4.53901634390921 4.62601136967597 4.6020177651187 4.62002096284007 4.7690206075377 4.83702842418993 4.5890206075377 4.53301279088547 NaN NaN 4.56501385679259 4.49800106590712 4.39400106590712 4.48099786818575 4.57801740981633 4.72702380525906 4.74404618930863 4.85004334688964 4.59201527800208 0.978104990236526 1.76637232546872 1.46895671345304 1.2344051216984 0.960997072279074 0.895598200378793 1…
4.58404088717651 4.65733279107931 4.65095748606143 4.67776983355248 4.82579068383126 4.91533197769828 4.64579068383126 4.56824938996423 NaN NaN 4.60318683912791 4.50093744916369 4.39693744916369 4.47512510167263 4.6259783363402 4.79260303132231 4.87128946375971 4.96945626598988 4.63410343801283 0.964303988930677 1.74523036602146 1.45990286507864 1.22096627432753 1.00802814410503 0.918188775565955…
4.62954891119496 4.70650881441229 4.70446871762962 4.73542862084695 4.9368873142809 4.99916799175959 4.69847874182529 4.62047874182529 4.602939854826 NaN 4.65547874182529 4.51287970965199 4.397 4.47104009678267 4.66263912895597 4.85240857245561 4.97398755623758 5.09277704812856 4.68746871762962 0.958644331140518 1.7493041894258 1.45290886622424 1.21749227791005 0.974321448300105 0.920442056689755…
4.67200694395509 4.76600681770136 4.75400618643272 4.79000681770136 NaN NaN 4.75400505014916 4.67700719646255 4.68900492389543 NaN 4.69600732271627 4.55300303008949 4.39700113628356 4.47099987374627 4.71400606017899 4.90600808023865 5.09600820649238 5.22300707020882 4.73200669144763 0.947919151574942 1.75005876902614 1.44566865034764 1.21184859353346 NaN NaN 1.43259055930402 1.17558944574613 0.93…
4.72583605316813 4.8188572158378 4.80196302918615 4.8428572158378 5.07337582896087 5.13918001040835 4.79315349321318 4.73279372782879 4.72717465588286 NaN 4.75277256515912 4.57649209592791 4.40580953597297 4.47002116266967 4.76098419185582 4.9686455891411 5.15962442647143 5.27781489049846 4.78387837850747 0.941342213140185 1.74051633602929 1.43520622893878 1.20094575214013 0.982956802515114 0.928…
4.78443113429261 4.86554883064586 4.85448998246924 4.90044094232205 5.13244094232205 5.2014017102043 4.8464801744398 4.78053902261642 NaN NaN 4.81143113429261 4.63146055838092 4.42382345547012 4.47 4.8224017102043 5.02842132626317 5.18476460729349 5.32157825473418 4.83549979049867 0.935971786395431 1.73614129180393 1.43083109564334 1.19675913403746 0.977353743811292 0.92352168412511 1.43055404643…
4.84304799852123 NaN 4.90504631436259 4.96204378812463 5.15903368317279 5.24503368317279 NaN NaN NaN NaN 4.87404631436259 4.6920639980283 4.44102694653823 4.48801094703116 4.87605389307647 5.08904463020395 5.21703115693483 5.34203536733143 NaN 0.921078214791842 NaN 1.42666360019717 1.18799154552363 0.977064955944875 0.921720400295755 NaN NaN NaN NaN 0.930557347450143 0.522518808149685 0.135719195…
4.89879540993079 4.94049280418138 4.958837676249 5.01290107572633 5.19815467363564 5.28415467363564 4.95187994256722 4.89171087729435 NaN NaN 4.927837676249 4.76639387990771 4.47232373890851 4.50072526893158 4.93864747781702 5.14087994256722 5.25321807311297 5.38311240731742 4.93787994256722 0.919004802297311 1.71451478031177 1.41923061200923 1.17817217691745 0.971206587623063 0.910570918013843 1…
4.96634206629722 4.98159738385352 5.00950900469942 5.06251882460543 5.23860720375954 5.31668576300763 5.01142062554532 4.94646972507537 NaN NaN 4.99237152601526 4.86503764921086 4.54627332695514 4.6802225970119 5.0083224264852 5.19150900469942 5.26390180093988 5.3929116208459 4.99246972507537 0.931891752027489 1.72712293041621 1.42780338842898 1.17807882161128 0.95999988474827 0.894308886079268 1…
5.02900158513961 5.04000220158279 5.06300132094967 5.10500088063312 5.28200035225325 5.33900049902543 5.06500137965855 NaN NaN NaN 5.05400161449405 4.9500029941526 4.61100293544372 NaN 5.06400167320292 5.22500064579762 5.26800008806331 5.3480002348355 5.04200143836742 0.937180220745368 1.73427043209732 1.43485017935561 1.17622046996454 0.943659937181504 0.8817595488223 1.42082038542376 NaN NaN Na…
5.0818395721265 5.11338829462014 5.10703297677208 5.13435531784805 5.29374212713922 5.3556346801139 5.11098999796195 NaN NaN NaN 5.10781808272143 5.04980808068339 4.70885105949352 NaN 5.1197751039113 5.24652723308857 5.27093553178481 5.35582808475948 5.08994701915182 0.944538399673912 1.74867367595745 1.44082869973505 1.19188595462491 0.941565987326839 0.866720292155847 1.4336678441115 NaN NaN Na…
5.12854604742181 5.16549670475026 5.15552631035319 5.18252631035319 5.31479276077952 5.35500986853431 5.16546709914734 NaN NaN NaN 5.15157565302473 5.13418091165239 4.77931907113271 NaN 5.16852631035319 5.26878289224521 5.27199013146569 5.35302960560293 5.13852631035319 0.951720032091752 1.75688134778156 1.45049496601461 1.19518059176776 0.932252369481128 0.857558027326032 1.46191131259113 NaN Na…
5.17100541611625 5.19600529575811 5.19000529575811 5.21200397181858 5.33400144429767 5.34300397181858 5.20400529575811 NaN NaN NaN 5.19800385146044 5.20701095259064 4.85901480405108 4.87501600763247 5.20300613826508 5.28400168501394 5.274 5.353 5.18200493468369 0.959941102480552 1.76188055485102 1.4592310086012 1.19733952578893 0.932270027682372 0.866469795391164 1.46710969429033 NaN NaN NaN 0.96…
5.21503888154729 5.23906023973513 5.23306023973513 5.24429517980135 5.34574370174594 5.37529517980135 5.24706023973513 5.21882529966891 NaN NaN 5.22931653798918 5.29605640490674 4.97937294289593 5.00515936101755 5.25291073242026 5.29770098537027 5.274 5.353 5.22212431429864 0.968904358999404 1.76639153875407 1.46743101838592 1.19348415126008 0.932495087616797 0.864806308919325 1.46462424979711 1.…
5.26549581889806 5.31028406283525 5.27458657149641 5.27073782582699 5.36579832755922 5.38589916377961 5.30640506629971 5.27741514992175 5.35349581889806 5.38228406283525 5.28741514992175 5.34155632063029 5.0968302998435 5.15648745669419 5.30547565165398 5.31383866204738 5.27498991637796 5.353 5.27843531716583 0.982513366921375 1.77799282831191 1.48064719869775 1.19654793408192 0.920294331059738 0…
5.30001136589544 5.35101542078674 5.32201232472461 5.30750677206566 5.38100348655965 5.39850416159178 5.34451476971168 5.3265194818517 5.42052247121335 5.45802918449268 5.32351066147015 5.42852579228619 5.29405077096083 5.35154164531093 5.34151277474603 5.33450497815364 5.28151616004128 5.36501585228717 5.32401473414486 0.973594944273449 1.77363875435306 1.47817723680149 1.20169010027168 0.931754…
5.33140318688553 5.39375784399282 5.3563009007511 5.32634929935859 5.39100545314561 5.40999465815079 5.38530629029877 5.38019324096849 5.48269329264181 5.5380802194623 5.35291933167931 5.49953174533226 5.42945410465523 5.46656962718592 5.37686012615238 5.34874160777701 5.3 5.40964400396522 5.36478475595732 0.97338090001798 1.770251440536 1.48413372203925 1.20184231914652 0.930981104874043 0.85355…
5.37071659037711 5.44421084191231 5.3962279197716 5.34934163045449 5.41308038844034 5.42667893741888 5.44023116780834 5.43631538855855 5.55848941098865 5.61103131299475 5.38977173793263 5.56818801558822 5.56594564256714 5.62132320206275 5.42015161284402 5.33736254062365 5.27255047874361 5.3560259037997 5.41332905084598 0.963104693843692 1.76810014837046 1.47964875677616 1.19667725726177 0.9117589…
5.40850905227389 5.48700799872457 5.43800862505239 5.38450649290054 5.4265036325131 5.44700338480749 5.48551055263513 5.49050999920623 5.62751317944461 5.69201414596737 5.4310069059944 5.62801159676602 5.66952601002943 5.78903163831497 5.45251030022032 5.33800338951671 5.30100052442005 5.38449930077326 5.46100925608942 0.963552613536506 1.76200785470379 1.47538305742113 1.18798801214472 0.9354246…
5.45825846568316 5.53685462638462 5.48837635990992 5.41884306347458 5.44537934491151 5.46393320671726 5.53824807092803 5.54431371978367 5.68475386424695 5.75666949059539 5.47392420425689 5.68672218424623 5.79818570208653 5.9433470630532 5.50618102977763 5.35196048569382 5.3024882129501 5.38254068246108 5.50875684924854 0.956542547600593 1.75330067109412 1.46502810105343 1.18113025226653 0.9305957…
5.49830998473165 5.58818531917171 5.5411591141843 5.45082911156819 5.46537397232717 5.48414991624108 5.58528472187418 5.5956888643353 5.75328660613406 5.82424150984259 5.5217349027567 5.73501522494835 5.89716051520289 6.04206985155499 5.5448503581971 5.37964590001252 5.30555619067089 5.381509916717 5.55229015129765 0.950155215460974 1.74327047137994 1.4541431653808 1.17507810419667 0.923112586621…
5.55250693434904 5.63800663657284 5.58600811863762 5.49300750224667 5.4995040233869 5.50700373495889 5.63650852489082 5.64550759923332 5.81150822244052 5.87800963984753 5.57100611716854 5.78399838355577 5.97349971799843 6.11599808363742 5.60400636645142 5.40900782553551 5.31399434653638 5.4199845910058 5.60350780002287 0.939780207413148 1.73189289610686 1.44418782399009 1.16313912359538 0.9131084…
5.6028602441786 5.67936331772436 5.63628349211008 5.53531572892332 5.5219201350332 5.52992628212472 5.68474511607583 5.69785256424944 5.87311465959677 5.93811464385576 5.61742011142168 5.85073670652244 6.00204449951427 6.14467651244247 5.65139248099183 5.4542481974921 5.30144208687751 5.37797477645573 5.65478809849347 0.94022221773063 1.72413245478062 1.43499647182446 1.15683616363772 0.905363556…
5.65987059621626 5.73485968631191 5.68978640928192 5.5868063389693 5.5629303852784 5.55978099603642 5.73789550832549 5.7553091741513 5.90777979385725 5.98366356515199 5.67587154127693 5.91176740450585 6.01612160742985 6.16196483140767 5.70936063137257 5.50033906868237 5.31470703106428 5.38249287033831 5.70779731918628 0.937438340733932 1.71685819644281 1.42785548655103 1.14541069862129 0.87434204…
5.71004524974624 5.77604048661506 5.74404604360144 5.64404524974624 5.62603492962868 5.60403413577348 5.77604286818065 5.80104286818065 5.94501587710394 6.01301905252473 5.74404763131183 5.99103969275986 6.10500793855197 6.25 5.75104842516703 5.55505001287742 5.35601428939355 5.40201587710394 5.75404207432545 0.919310904994925 1.70537469962277 1.42012276261609 1.14169535852258 0.913666469919857 0…
5.76764894586734 5.82747589363605 5.80255160398724 5.70164894586734 5.67064894586734 5.64760568280952 5.83057323551615 5.85550834092941 5.96554078822278 6.03735692022704 5.8045840512806 6.0413893675204 6.11507571035119 6.24996755270663 5.81263813010288 5.61882199809863 5.37483281386308 5.42389275877974 5.80757323551615 0.92053782400738 1.71140010448216 1.4236208744254 1.14852295691337 0.921724122…
5.82810829519279 5.87228924134672 5.85404044038507 5.76235709615444 5.73149280576988 5.70458327884684 5.88413091346203 5.90290473076962 6.01524880096165 6.07058807500026 5.85913091346203 6.07752022019253 6.12206785480772 6.247 5.87213091346203 5.69614873557786 5.45249280576988 5.59858327884684 5.86113091346203 0.928889369961677 1.72165954109624 1.4255537491827 1.15617740244234 0.91424976074055 0.…
5.8760012151628 NaN NaN 5.82100145819536 5.79600179236513 5.77300191388141 5.93300072909768 5.94200082023489 6.02600130630001 6.0960003037907 5.90800145819536 6.10000051644419 6.125 6.24699978734651 5.92100130630001 5.78900261260002 5.51700191388141 5.66700188350234 NaN 0.942690352701003 NaN NaN 1.15909004496102 0.930659967798186 0.828259931647092 1.44639037457393 1.18801022389375 0.9462894625942…
5.91682104074906 5.95670735818381 5.93680840935292 5.86984630354134 5.85601051169115 5.83716208844483 5.95763156980697 5.96950525584558 6.06920210233823 6.10629052211121 5.95675788376836 6.11737894188418 6.12505052558456 6.24 5.96470735818381 5.87599788029501 5.58099788029501 5.72998524889887 5.93782104074906 0.954465344975465 1.73811189210441 1.44522559847173 1.16062898861997 0.929633346885808 0…
5.98202426595886 6.01315502331531 6.00115502331531 5.93752550249192 5.93704853191772 5.92998315323949 6.00793709438789 6.0097845441387 6.08635115934998 6.1297845441387 6.01708964463708 6.14734868628387 6.12913075735645 6.24 6.02102426595886 5.95631004663062 5.66137542530884 5.80937542530884 6.00302426595886 0.967421163836621 1.75249649770055 1.45370359507953 1.16548647761691 0.932473183952336 0.8…
6.02800210661989 6.06500191510899 6.05300229813079 6.00600357487012 6.02900459626159 6.01900523463125 6.05000146825023 6.04500108522843 6.14700044685876 6.16500146825023 6.06600229813079 6.16300044685877 6.135 6.2399998084891 6.06700191510899 6.06000402172889 5.76800529846822 5.91599699966258 6.04900185127203 0.96882049409812 1.75997048324584 1.46374037855321 1.17655089563264 0.942939710180172 0.…
6.06147851512951 6.09547851512951 6.08957155973803 6.0626911885204 6.10183740147664 6.10218299573684 6.07347851512951 6.06225254965169 6.15421267339089 6.18830571799941 6.10247851512951 6.17 6.135 6.23696012373921 6.09742534678179 6.12397032234595 5.85244883747546 5.87083430799645 6.07853168347723 0.976673514422389 1.76763769683894 1.46983787905794 1.19065922083811 0.938436952001668 0.84523705398…
6.09814429318991 6.13227383581519 6.13327383581519 6.11542496887801 6.16596472981664 6.19196472981664 6.11007952187728 6.08207952187728 6.17069089400146 6.21162612268882 6.13914429318991 6.17021590437546 6.135 6.23384886693718 6.13016588362746 6.19777041587873 5.9626556238181 6.00972039513074 6.11920906450255 0.985230622147151 1.77502796289592 1.48230842027064 1.19681225541745 0.941008356021513 0…
6.15001299772055 6.19001462243562 6.19102030893836 6.18002396454726 6.25503614991028 6.28104183641302 6.15901462243562 6.13100771739658 6.20201218536301 6.24001177918425 6.19101462243562 6.18000406178767 6.1350012185363 6.2270024370726 6.18301177918425 6.2780308695863 6.08305239706096 6.13305848974247 6.17401584097192 0.991147627916 1.78128119822736 1.48268989033173 1.20915348095203 0.93323574742…
6.18254122088244 6.22660616738834 6.24149792321185 6.23961699180599 6.3449958464237 6.38506079292959 6.19554122088244 6.15038967903536 6.23221648835298 6.26923813718828 6.22749792321185 6.19007577092354 6.13810824417649 6.23310824417649 6.21254122088244 6.35468193831188 6.21308244176489 6.27884015100031 6.21349792321185 0.985290624292408 1.78418778477117 1.48247498804166 1.21782607929296 0.947585…
6.2328131442149 6.28319712898305 6.28817454164374 6.29755852641189 6.43807803521585 6.48405544787655 6.24610677962584 6.18697125559002 6.25265503283978 6.29158727082187 6.27403901760793 6.19745174678605 6.14806776201791 6.24293223798209 6.2628357315542 6.41851335173328 6.31597537171729 6.45095278437798 6.26019712898305 0.983310841238056 1.78021751505027 1.48725176514106 1.22758708439773 0.9662948…
6.26800207776428 6.33500207776428 6.33900190461725 6.36500300121507 6.52800357837181 6.57300415552855 6.29400173147023 6.22900190461725 6.28100277035237 6.31700150060753 6.31900173147023 6.21700034629405 6.151 6.24 6.29900207776428 6.48400282806804 6.48800761846902 6.62200773390036 6.312002481774 0.974259617922236 1.77534973393074 1.47650972989064 1.23048985628797 0.962610903250304 0.885200978857…
6.30450348706444 6.37165453318377 6.37265453318377 6.41770488189022 6.59083075365633 6.64599438695227 6.32474264342005 6.26254124859427 6.32908811023628 6.34323915635561 6.34949089988783 6.22317622047255 6.151 6.23996223847017 6.33552866141766 6.53371746906683 6.62130906636755 6.75742235095705 6.35554124859427 0.96748467424062 1.77058454836885 1.47171256164222 1.22794839257589 0.978530624297137 0…
6.34500307094227 6.4240922328038 6.42502536140765 6.47438200885379 6.6575157516461 6.7256494944384 6.38402536140765 6.3060922328038 6.3370922328038 6.36273558535766 6.38902536140765 6.23735664744614 6.15108916186153 6.23706687139615 6.37802536140765 6.5909584900115 6.72540429931918 6.87071636583455 6.3990922328038 0.955087126055585 1.75816620372755 1.46238453538931 1.22374106898181 0.999809039023…
6.38899934005596 6.47199928139427 6.46999932539054 6.53499909074377 6.72399900275123 6.7979989147587 6.42899932539054 6.35399928139427 6.38499928139427 6.39499951604104 6.43399932539054 6.25299976535323 6.15499994133831 6.23999995600373 6.42299932539054 6.63299936938681 6.78699907607835 6.94599887076243 6.44699928139427 0.94575014005479 1.74835014724085 1.45732007596689 1.21677010456447 1.0019599…
6.43660420543235 6.52551226112743 6.52360420543235 6.58061734033306 6.78368301483658 6.86073555443939 6.48564361013447 6.40468301483658 6.41268301483658 6.42551226112743 6.48056480073025 6.27343345172321 6.15517075370914 6.24013134900703 6.46665674503517 6.68770928463798 6.88018388860985 7.04009194430492 6.49960420543236 0.935517714074452 1.74338994700757 1.44911182986535 1.21523534133761 1.00786…
6.48317215064139 6.56523977471686 6.57017215064139 6.62823977471686 6.83551845124523 6.91701436113198 6.53517215064139 6.45726231607535 6.464969278415 6.464969278415 6.52426231607535 6.30665369939616 NaN 6.25009016543395 6.51719469199988 6.74228485743383 6.89528485743384 7.04837502286779 6.54617215064139 0.92614583710115 1.73434542991925 1.44386399380605 1.21176210869511 1.00933696782792 0.932383…
6.53404407315147 6.61903767543593 6.62103625372137 6.68202985600583 6.8580348320068 6.96102985600583 6.58603483200681 6.51203696457865 6.50704194057962 NaN 6.57904620572331 6.33507037487089 NaN 6.2540973874476 6.56904122972234 6.79803767543593 6.95101706057476 7.10801492800292 6.59703483200681 0.918167321830002 1.73327958770278 1.43839671583936 1.20664672294793 1.01093529412479 0.935125564250562 …
6.59689070763595 6.6725982364719 6.67270458962246 6.72449188332134 6.90730576530786 7.0033988243146 6.635664707191 6.56474447205393 6.56670458962246 NaN 6.64490400177977 6.43580800355953 NaN 6.39210341393707 6.62777106034156 6.85170458962246 6.9752658828764 7.1291329414382 6.64670458962246 0.928465051774652 1.7327337671253 1.43381682477838 1.20197286457371 1.00427626226683 0.928791889218608 1.430…
6.6641072487783 6.71797166729524 6.72615244260598 6.7621072487783 6.93117503951983 7.03358751975991 6.6861072487783 6.62122023334751 NaN NaN 6.71301686112293 6.57045193827686 NaN 6.47363844937852 6.68619763643367 6.90481348889834 6.9951581783969 7.13893220925847 6.70017503951983 0.928793224388345 1.73534756130989 1.43666253263094 1.19695700850579 1.00060472608148 0.921189801730847 1.4353165461800…
6.71203944019198 6.76003564786583 6.77603033860922 6.81002199549168 6.98201213544369 7.05901061851323 6.73403792326152 6.67404323251814 6.6770523341009 NaN 6.75703944019198 6.59007357112735 6.31405005870521 6.45805005870521 6.73803716479629 6.94002047856122 7.00200227539569 7.13599696613908 6.75103413093537 0.926776014629277 1.74000360270984 1.44153481625421 1.1955285058235 0.98220236225513 0.907…
6.7645179805998 6.80739751999519 6.81643365817657 6.83955411878118 6.99820478302783 7.07308432242322 6.78446979635796 6.7316384412044 6.74684322423223 6.75389140847407 6.80956616484164 6.68822869816696 6.3811564218042 6.5251564218042 6.78748184241842 6.96739751999519 7.00504818424184 7.13196386181862 6.79646979635796 0.934755291417513 1.74487395396214 1.44797444111401 1.19359553587836 0.972065916…
6.80796998032568 6.84112788409963 6.85294742264369 6.88558649973181 7.01551882668583 7.08015790377395 6.82412788409963 6.78526323019159 6.81773694151343 6.82878205687742 6.85681207655173 6.79098507601535 6.47771438383144 6.6218271722414 6.82806021105365 7.00013534609196 7.009 7.129 6.83596998032568 0.939500012019351 1.75525429797893 1.45600783602223 1.19646308002146 0.965542455589266 0.8845258443…
6.84991870337473 6.88990546904038 6.89392059399392 6.910950843901 7.03795651575857 7.08698676566565 6.87290546904038 6.83989412532522 6.89285442232218 6.9058506410838 6.89193193770907 6.87683362551107 6.55185631294138 6.70084685984541 6.87391114089796 7.00598865628485 7.009 7.129 6.87791870337473 0.948582398335319 1.76452203911767 1.4684558756991 1.19443393248792 0.946187509884778 0.8692096827213…
6.90440016802033 6.92647292584221 6.92747292584221 6.94726677868022 7.05216976825105 7.08495149478541 6.91256993627138 6.88964269409326 6.96681246234431 6.98792159907713 6.94640016802033 6.95995797798807 6.66356429317039 6.80756429317039 6.92943654693127 7.01308488412552 7.012 7.12896362108906 6.91750930475315 0.961767980533463 1.77528295231796 1.47685384918921 1.19766516628057 0.944411728910471 …
6.93793566741394 6.96604705639179 6.96673516725381 6.96960150048039 7.06613366677342 7.08131188913798 6.95995794520951 6.94318072316521 7.03431438993863 7.06449261230319 6.97993566741394 7.03842327811583 6.79186883402723 6.9338861102215 6.96602477859622 7.0202227779557 7.012 7.12593316661329 6.95980200064052 0.96996141627996 1.78382750401468 1.48299809732453 1.20073384182947 0.938849777222044 0.8…
6.97893235546471 7.01192430254384 6.99894685072227 6.99595651422732 7.07199033649496 7.09497745182157 7.00193074488054 6.9949146390388 7.09190497553376 7.12989209086037 7.02093235546471 7.0569693989007 6.82993718721723 NaN 7.01092591312802 7.02998389415827 7.012 7.12300483175252 6.99494201896975 0.979224715556193 1.79072861316989 1.488610739141 1.20966526315481 0.938840016105842 0.860150161058417…
7.00951345462358 7.04865827515844 7.03947395811408 7.01535546858556 7.089 7.09909215852218 7.04556611663626 7.04569777166794 7.14969777166794 7.20986892320914 7.04851345462358 7.12290841971864 6.94844820534856 NaN 7.04452662012675 7.0402106480507 7.012 7.11896050349049 7.04147395811408 0.980629198504994 1.79359987412738 1.49372248988079 1.21127472223392 0.930008885833972 0.860521574077972 1.48723…
7.04859981005263 7.09859981005263 7.07577975306843 7.04239987336842 7.08905998100526 7.10613995567895 7.08871977206316 7.09891970874737 7.20325960111053 7.27633957578422 7.08759981005263 7.19243954412632 7.05979911357896 7.14893875267896 7.08453982904737 7.05617994301579 7.012 7.116 7.07785972774211 0.979053605191895 1.79433880037989 1.49239660424216 1.20935180892753 0.956169596960842 0.859859009…
7.07800548884452 7.12800676531999 7.11400536119697 7.06200331883622 7.09200344648377 7.1130021700083 7.12400638237734 7.14400587178716 7.26500753120527 7.34200804179545 7.11700548884452 7.26300702061508 7.197016338886 7.34201199886941 7.11100548884452 7.06500127647547 7.01200038294264 7.116 7.12000536119697 0.978249512386371 1.79427930942677 1.49173974470491 1.2079695991867 0.956637376842912 0.85…
7.12134230674121 7.18147396318014 7.15652662575571 7.08843446624846 7.11922381594618 7.1301711533706 7.17447396318014 7.19056612268739 7.3249084294286 7.40582943556524 7.16034230674121 7.31871094477021 7.32652721469156 NaN 7.15439496931678 7.07517115337061 7.01511849079503 7.11596050306832 7.16251346011182 0.974366409939998 1.78880246024683 1.48970168797627 1.20480919828265 0.936408345269326 0.85…
7.14810748110382 7.21803967613828 7.19694926951756 7.12174585462094 7.13629382151734 7.1434520331036 7.21106227779346 7.23397187117274 7.39383626124166 7.46903967613828 7.18703967613828 7.37317528606936 7.4435991903457 NaN 7.185130082759 7.0882260165518 7.02409040662072 7.11306780496554 7.20203967613828 0.969374887514407 1.78364665516411 1.48667563069512 1.20312004048271 0.960243330046888 0.86087…
7.19602783523002 7.26302783523002 7.23802355288694 7.15402355288694 7.14901927054386 7.16301427447693 7.25702355288694 7.27603140384925 7.43004496460233 NaN 7.23202997640156 7.42402854895386 7.55604496460233 7.70804853322157 7.23402569405848 7.09801213330539 7.02800214117154 7.116 7.2470214117154 0.959635524951482 1.77960521805023 1.4799953251088 1.19749488260002 0.959085760480351 0.8554265598510…
7.23567916789324 7.30256161960402 7.27163998513017 7.187548558683 7.17639182763071 7.18330040118355 7.29060080236709 7.32067916789324 7.49347019315686 7.57152243684095 7.27473141157733 7.46471835065631 7.61997956907678 7.77703181276088 7.27069222881426 7.11526121842048 7.03097387815795 7.11606530460512 7.27769222881426 0.953224370730585 1.77281465527653 1.47334890847128 1.19030204962901 0.9530417…
7.28790335243495 7.34597110386757 7.32081301719145 7.22967751432621 7.20690335243495 7.20660976289359 7.33697110386757 7.37274526575883 7.52983560100233 7.61190335243495 7.33076784956971 7.52019694197631 7.69472268194796 7.85558717908272 7.32392593624582 7.13558717908272 7.02972268194796 7.12084191332388 7.33072268194796 0.942080206210692 1.76550204938402 1.46553091037977 1.18805765886828 0.94412…
7.32700150386904 7.38800117575216 7.35600136715368 7.25900142183982 7.24600087497835 7.23300098435065 7.3790013398106 7.40500136715368 7.56600082029221 7.65100079294913 7.36400164058441 7.57200205073052 7.72600194135822 7.88100123043831 7.36400155855519 7.16100109372294 7.06100060154762 7.11399991797078 7.3620014491829 0.93602991058815 1.76082983266039 1.45777982391061 1.1823297962941 0.912330360…
7.38271106479536 7.43150790342526 7.40646981066836 7.31158408893905 7.27863487928157 7.26954599618215 7.42850790342526 7.45541902032584 7.59658408893905 7.68046981066836 NaN NaN 7.79712697585631 7.92612697585631 7.42171106479536 7.20162218169594 7.08315237102758 7.11141902032584 7.41550790342526 0.932739810838846 1.75469412801796 1.45126648097919 1.17483771703985 0.925666022234762 0.8224082508254…
7.43891628940276 7.4717199416736 7.44393810581712 7.35806900430322 7.32909082071758 7.31309082071758 7.46887265657406 7.48893810581712 7.64243632828703 7.71734906262962 NaN NaN 7.807 7.93569457019908 7.47791628940276 7.25122171920368 7.09550177753008 7.14661796972218 7.45593810581711 0.931166509373704 1.75349774239683 1.44554432773227 1.17154280058326 0.936130326622745 0.825765559228525 1.4452532…
7.47999260626297 7.50399419063519 7.48599243022161 7.40599137397346 7.3779911979321 7.3619911979321 7.50799295834568 7.53099243022161 7.66199647917284 7.73299718333827 7.52199243022161 7.73599348646975 7.807 7.92200246457901 7.51899260626297 7.30599014168395 7.11799595104877 7.26397887503704 7.49799243022161 0.931010028166617 1.75518969544845 1.44529004577075 1.17122005809365 0.896247178966579 0.…
7.53252726513593 7.55744143127659 7.5354536932565 7.45964988493498 7.43880929067375 7.42577250473403 7.55840464533687 7.57828202553782 7.69215940573877 7.75215940573877 7.57152726513593 7.76928202553782 7.811 7.91892642812057 7.57552726513593 7.46701774433214 7.21063762295508 7.35863762295508 7.54444143127659 0.936792658717316 1.75217731826968 1.44502194894403 1.16640504331702 0.909461917133512 0…
7.57574675239128 7.5938146389723 7.57310881415675 7.51326721617914 7.5055161336429 7.48971979338597 7.5918146389723 7.60174675239128 7.70558835036889 7.76520365974307 7.6148146389723 7.79245257720684 7.811 7.91284159797761 7.61874675239128 7.550787679967 7.26435340147554 7.41230814375486 7.5809730409947 0.941995460270548 1.75770431904618 1.44689228244874 1.17240293197049 0.900081926255793 0.80522…
7.60803102616621 7.62903335312867 7.62103335312867 7.56804576359516 7.5710589497158 7.56406437929488 7.62702326962466 7.63401784004557 7.73101473742895 7.77400310261662 7.65003335312867 7.81201008350402 7.81100232696247 7.906 7.65102869920374 7.62806980887397 7.36604653924931 7.51204576359516 7.62302559658712 0.948714320393645 1.76221525117863 1.45131581740616 1.17037689556544 0.905782854407291 0…
7.64835543592619 7.67231235278362 7.66448468535389 7.62760316399595 7.64788320442265 7.64792628756522 7.65731235278362 7.65717233257027 7.75010770785642 7.7782046449272 7.69335543592619 7.82507539549949 7.814 7.906 7.68832312356926 7.71806462471385 7.42638774828311 7.57138774828311 7.65642006064004 0.95437327500366 1.76902071356973 1.45891329183431 1.17934767419513 0.909504052513276 0.81232402895…
7.68167826703684 7.70174609374052 7.70990435604912 7.68424348956754 7.73071827649332 7.73485392990069 7.68652000472824 7.67345217802456 7.76049739582701 7.79742956912333 7.72665565813561 7.83206782670368 7.814 7.90593217329632 7.71858783143193 7.72562784088841 7.46385392990069 7.60885392990069 7.69567826703684 0.963085149145884 1.77285043560491 1.46862156723203 1.18753791429749 0.913544799952718 …
7.71097705904586 7.73397476495044 7.74896941206114 7.73795794158407 7.80494188291617 7.81493729472534 7.70898241193516 7.69298470603057 7.78198317663363 7.81598547072904 7.75497782374433 7.83499770590459 7.814 7.90300229409541 7.74398011783974 7.79594494171005 7.54393729472534 7.68893729472534 7.72497705904586 0.969355090635813 1.77675694120611 1.47819250595498 1.19349533533932 0.913320175880649 …
7.73736260948089 7.7663876170313 7.79448764723293 7.79470021141138 7.87790027181464 7.89020036241951 7.73532509815529 7.70920006040325 7.79516254907764 7.83120006040325 7.7883751132561 7.84112503775203 7.814 7.89878743582154 7.7673751132561 7.8527752340626 7.6411628510939 7.78487496224797 7.7614001208065 0.973825504681252 1.77757686499571 1.48209015221922 1.19763351615787 0.911769453335468 0.8476…
7.76667840045601 7.7977878198844 7.83391912319847 7.85115984594092 7.9507725947399 7.98670694308287 7.76165651657033 7.72535014217084 7.80832825828517 7.84726260662814 7.81863463268466 7.85113130331407 7.81404376777136 7.88213130331407 7.79756898102762 7.91494100708415 7.73503520136804 7.77764795016702 7.7937878198844 0.975025927725754 1.77497334917026 1.48920102760687 1.20218081776404 0.93263290…
7.7970210498179 7.83302525978148 7.87502315479969 7.90303648635103 8.03005262454476 8.06305893949013 7.79101824317552 7.74101403321193 7.82301122656955 7.85900912158776 7.84702034815731 7.85701473487253 7.816 7.88801613819373 7.82302034815731 7.95703508302984 7.82607156938087 7.89607437602325 7.82901824317551 0.973948091483177 1.77556567075412 1.48880055431187 1.21652686925724 0.949308616392128 0…
7.827421403967 7.8693818973451 7.90855309270669 7.95568478144638 8.10590865230385 8.14807984766545 7.817421403967 7.76134239072319 7.83928971522731 7.87228971522731 7.876421403967 7.87832922184922 7.81601316887397 7.9116321059505 7.8523818973451 8.00755309270669 7.92954075825436 8.00437039731439 7.85550041721082 0.971119513147401 1.769348904769 1.48951862470309 1.2264301001306 0.961932267378667 0…
