# Supplementary material for: Quantifying Spatiotemporal Gait Parameters with HoloLens in Healthy Adults and People with Parkinson’s Disease: Test-Retest Reliability, Concurrent Validity, and Face Validity
Source: Sensors (Basel). 2020 Jun 5;20(11):3216. doi: 10.3390/s20113216 (PMC7313704; doi:10.3390/s20113216)
Supplement: Supplementary file 1 [file sensors-20-03216-s001.zip › Data/HYA_03_FWS1.csv]

IWW_x_SpineBase IWW_x_AnkleLeft IWW_x_AnkleRight IWW_x_SpineShoulder IWW_y_SpineBase IWW_y_AnkleLeft IWW_y_AnkleRight IWW_y_SpineShoulder IWW_z_SpineBase IWW_z_AnkleLeft IWW_z_AnkleRight IWW_z_SpineShoulder HoloLens_x_position HoloLens_y_position HoloLens_z_position
-0.485 -0.502 -0.495 -0.489 0.984909960796175 0.149089937009585 0.14216004933515 1.5451799709275 1.463 1.344 1.523 1.446 -0.442447559966369 0.17 1.45708362528673
-0.485 -0.502 -0.495 -0.489 0.984017650797327 0.14903388425095 0.14200378121281 1.54275401173315 1.463 1.344 1.523 1.446 -0.442447559966369 0.17 1.45708362528673
-0.485 -0.502 -0.495 -0.489 0.984647487151752 0.149358515424784 0.144789736524833 1.54472206942874 1.463 1.344 1.523 1.446 -0.442367297076787 0.17 1.45708524505966
-0.484990017363737 -0.501995008681869 -0.495 -0.48900166377271 0.984050167829291 0.149287487703207 0.142468569155469 1.54249965133374 1.46299500868187 1.34399833622729 1.523 1.44598169850018 -0.441494874363937 0.17 1.45710285128718
-0.479 -0.499 -0.495 -0.49 0.972152105926637 0.147784011288833 0.141610401128883 1.53628388278453 1.46 1.343 1.523 1.435 -0.44137508330059 0.171 1.45710526877205
-0.479 -0.499 -0.494941499998621 -0.489960999999081 0.972465690002491 0.148164204999628 0.141641224999793 1.53580636000298 1.46 1.343 1.52296099999908 1.43505850000138 -0.440488738948705 0.171 1.45712315595001
-0.479 -0.499 -0.492005047761396 -0.488003365174264 0.977770880377745 0.147371362895577 0.141200757164209 1.54214909683539 1.46 1.343 1.52100336517426 1.4379949522386 -0.439419300060866 0.171 1.45614453451788
-0.479 -0.497 -0.492 -0.487989990020292 0.977736516466518 0.145622092116031 0.141350890918466 1.54100592584744 1.46 1.346 1.521 1.43804003991883 -0.438453313173014 0.171 1.45616402894951
-0.479 -0.497 -0.492 -0.487 0.979370390172928 0.144842536124033 0.140431856958844 1.54356882948122 1.46 1.346 1.521 1.442 -0.438277022418083 0.170925152306355 1.45609272371233
-0.479 -0.497 -0.492 -0.487 0.979389998823481 0.144969992352626 0.139520054708135 1.54351000352956 1.46 1.346 1.521 1.442 -0.43651917246631 0.170054830287207 1.45525769938207
-0.479 -0.499 -0.492 -0.484 0.97993 0.145899424872534 0.139708297820448 1.54557899871791 1.46 1.343 1.521 1.44 -0.435325379338671 0.17 1.45518572265414
-0.479 -0.499 -0.492063564071626 -0.484 0.979955001868173 0.147728043976381 0.139542542562865 1.54552131664656 1.46 1.343 1.52104237604775 1.44 -0.433515549952844 0.17 1.45432600674423
-0.479 -0.499 -0.494997922474251 -0.484 0.981109182839872 0.14348300548725 0.13965991689897 1.54742864960826 1.46 1.343 1.52299861498283 1.44 -0.431293804554874 0.17 1.45325835735563
-0.479 -0.499 -0.494988259631506 -0.480964778894517 0.980944792864303 0.143126001557718 0.139718252914512 1.54524477217752 1.46 1.343 1.52303522110548 1.43897651926301 -0.428109592216185 0.170054401582589 1.45126293059704
-0.479 -0.499 -0.493936416066062 -0.477978805355354 0.98218703274975 0.147748863028022 0.143741849639637 1.54728421956756 1.46 1.343 1.52597880535535 1.43706358393394 -0.424108830107921 0.171089159067885 1.44931832161804
-0.479 -0.498996872485739 -0.491 -0.476996872485739 0.982050281476283 0.143539311946863 0.141976043694459 1.54517142301899 1.46 1.34300469127139 1.525 1.43999374497148 -0.419997553176423 0.17311343283582 1.44625080582511
-0.478970528776012 -0.497 -0.491029471223988 -0.475039294965317 0.982208486006489 0.1431 0.139452357697919 1.54603805262452 1.45999017625867 1.346 1.52500982374133 1.43591158632804 -0.415805552650572 0.175105691056907 1.44124803168637
-0.476020919953688 -0.497 -0.494 -0.478790800463122 0.980075773120806 0.143093933213431 0.139694393190274 1.54194200490777 1.45893724013894 1.346 1.526 1.42697908004631 -0.409587614398893 0.177 1.4342194028155
-0.476998990631061 -0.497 -0.494 -0.46901009368939 0.981748273979114 0.142810292716992 0.139899788032523 1.54811363088199 1.45600302810682 1.346 1.526 1.42600100936894 -0.403633353718522 0.177 1.42664105988679
-0.470958544116425 -0.497 -0.494 -0.457927452203744 0.980659173346153 0.143435181985447 0.139948081433472 1.5435509907368 1.45293781617464 1.346 1.526 1.417 -0.396323969162584 0.17704228121927 1.4186258889794
-0.466902401960934 -0.497039039215626 -0.494 -0.450902401960934 0.982487267254906 0.143932927941172 0.138779159019655 1.54840438431375 1.44688288235312 1.34594144117656 1.526 1.41688288235312 -0.388212209006809 0.178 1.40986945567069
-0.462000441176471 -0.498999823529412 -0.494 -0.446000441176471 0.982350012352941 0.144079986764706 0.137230139411765 1.54762007058824 1.44100052941176 1.34300026470588 1.526 1.41100052941176 -0.377576571361661 0.177932153392331 1.39863429886883
-0.4559398913573 -0.49896994567865 -0.49196994567865 -0.428959927571533 0.982966156905062 0.145381065777549 0.134377413399266 1.54768942666618 1.43096994567865 1.34298998189288 1.52098998189288 1.3999398913573 -0.367303834949368 0.17688744588745 1.38785408558013
-0.449743105052399 -0.496 -0.488743105052399 -0.424678881315498 0.980611070395615 0.143419658610094 0.135090518799807 1.54366822564823 1.4278715525262 1.342 1.5198929604385 1.3937002892278 -0.353199174713709 0.174158685446025 1.37442528609174
-0.4380057747665 -0.496 -0.4770057747665 -0.410007218458126 0.980659975938473 0.139292030792886 0.134200437919793 1.5431302646768 1.42200288738325 1.342 1.51500240615271 1.38000673722758 -0.340668742256323 0.167192307692337 1.3634968363583
-0.425859928733813 -0.495953309577938 -0.452906619155876 -0.396848256128298 0.975524864053573 0.137887083252446 0.140445254076307 1.5336344355901 1.41692996436691 1.34201167260552 1.50295330957794 1.36996498218345 -0.326450111102281 0.154683870967747 1.3540869791039
-0.413810615955088 -0.492 -0.443863695730525 -0.383705402596803 0.974990047309629 0.135095791465669 0.13850150723593 1.53379831072313 1.41091582931337 1.343 1.49847393320858 1.36678957328343 -0.307686917179897 0.149110492107706 1.34844906412064
-0.40497608524001 -0.492 -0.390897963690709 -0.369955359114685 0.970342582794079 0.13489990434096 0.145534822098993 1.52396273859549 1.40698883977867 1.343 1.47397289660534 1.35698565114401 -0.286185658356748 0.150079320113314 1.34613457440595
-0.389789281341397 -0.492 -0.326458152020735 -0.34182941822875 0.971921970299233 0.13483317672915 0.136123619289751 1.53185681630096 1.39997993155632 1.343 1.45693979466897 1.34798996577816 -0.262545182250415 0.151967894239846 1.34472270052534
-0.36880512588788 -0.492 -0.271752805682429 -0.324649226598183 0.968184810432521 0.134163507734018 0.144911984416235 1.52368507734018 1.39798051258879 1.343 1.4508441007103 1.34698051258879 -0.233985665740402 0.150367327667614 1.34526694340308
-0.3590232710327 -0.492 -0.209148934609278 -0.30704188785886 0.968928231401515 0.134339581121411 0.122423500104177 1.52544581121411 1.39700232710327 1.343 1.44301861682616 1.34600232710327 -0.209856422143235 0.145463190184062 1.34590729738934
-0.333839747241021 -0.491969952607692 -0.12818872040767 -0.279749605064096 0.958117195576718 0.135760817061231 0.142860690681742 1.51513513965156 1.39395993681026 1.34298998420256 1.43807011058205 1.344 -0.179418053021222 0.138191666666688 1.34845840426289
-0.317532235294836 -0.489 -0.0465772156884586 -0.254395803922496 0.957675502745351 0.136860404705836 0.135935547451095 1.51737656745135 1.38994152941185 1.342 1.44490254901976 1.34392203921581 -0.150647945222194 0.129842105263145 1.34996692729017
-0.294002823529412 -0.489 0.0249914117647059 -0.224003647058824 0.949400992941176 0.138389816470588 0.132190449411765 1.50513146941176 1.38700035294118 1.342 1.44000058823529 1.34000047058824 -0.116572446068827 0.12055417956658 1.35178589290584
-0.261739941372961 -0.489 0.120500112744306 -0.196649921078986 0.925362100473526 0.139406599233339 0.122420208257083 1.48299619237848 1.37903000676466 1.342 1.43998999774511 1.34598999774511 -0.0815099547536422 0.111162813102136 1.35557382756445
-0.235324669035535 -0.488897677126596 0.171309732779569 -0.16120188158745 0.925590055283187 0.139089032054453 0.169536410945702 1.4797234678231 1.38220464574681 1.34204092914936 1.43897953542532 1.34514325202277 -0.0459718047748263 0.100539325842711 1.35921684742696
-0.2030353567969 -0.484005357090439 0.233931429242375 -0.123041785305428 0.926548950010274 0.139999003581178 0.149761653359556 1.48323615360906 1.39198928581912 1.34399785716382 1.43800107141809 1.35199250007338 -0.0114102308764981 0.089303370786517 1.36366041013742
-0.158550092963837 -0.483938649040523 0.287501032835727 -0.0864785168444473 0.916736461475486 0.139702311505324 0.158663147078911 1.47277488638807 1.39405112579956 1.34396932452026 1.43895909936035 1.35409202643922 0.0304715142519767 0.0766978851963954 1.37083461724196
-0.114471368706246 -0.477767402230748 0.336359469279753 -0.0353867876992454 0.912818426804415 0.142845436033778 0.148402466481826 1.4669796678694 1.39897885474825 1.3410422905035 1.43497885474825 1.3630422905035 0.0737152515756727 0.0648312236287045 1.3808201341475
-0.0898974389989446 -0.466984868049025 0.353016813278862 -0.00689071368740002 0.881755808383053 0.143557393941776 0.152227481909093 1.44570439996855 1.39801345062309 1.34299327468846 1.43399831867211 1.36501681327886 0.120993521241804 0.0604022988505565 1.39248485421609
-0.028456911859147 -0.457738153932089 0.363242450062881 0.0584461081157007 0.89713081753318 0.142092917921505 0.156619667366946 1.46616287622853 1.40606788601761 1.33895150998742 1.43299030199748 1.37509698002515 0.168823140623673 0.0655925925926113 1.40604160323975
0.028187601150796 -0.430129092489416 0.388316693640212 0.105049047683203 0.90249200423334 0.150927166689121 0.151444371965476 1.46968329515823 1.41296041329497 1.33372289306481 1.43192082658995 1.38515834682011 0.220941758726894 0.0803970588235134 1.42285874854891
0.0869332062470076 -0.387048982085528 0.403982188332535 0.156940998851523 0.911000326038108 0.169089349598033 0.14968200381259 1.47776081585896 1.41100222645843 1.32001558520903 1.42800445291687 1.39299109416627 0.268407562824957 0.0956666666666246 1.43839477966714
0.139558193283706 -0.322112871388396 0.41209967737209 0.205498386860452 0.918276991861042 0.187561541384568 0.146545840035165 1.48901101121872 1.42392025810233 1.30491029036512 1.42799003226279 1.40408970963488 0.312581409375079 0.117888888888791 1.4522518476005
0.195974215684779 -0.232226927453703 0.422 0.255857309802605 0.933929037470497 0.235431306745035 0.13918448139215 1.50389660129429 1.4159805156863 1.29576618823565 1.427 1.41290257843152 0.36500496239104 0.139540229885049 1.46853288540522
0.244993823529412 -0.143011241176471 0.422 0.298994564705882 0.936899625705882 0.237509738117647 0.139409971588235 1.49819071894118 1.41500012352941 1.28400148235294 1.427 1.40800061764706 0.405872332455788 0.150606936416171 1.47729077121265
0.301401639560972 -0.0611364749439111 0.425 0.346331352637802 0.956271752082499 0.250228180245953 0.137451807378024 1.52949779510776 1.42903012296707 1.27508032791219 1.426 1.41902008197805 0.445544283406655 0.157822784810099 1.47878541150312
0.341715226428209 0.0254508878972243 0.425040870081612 0.380062622121911 0.962657534194135 0.234086415606513 0.137595464781038 1.53445767269457 1.43212261024484 1.28316348032645 1.42606130512242 1.42104087008161 0.488341553027789 0.173448467966576 1.47490189414492
0.375961165105541 0.0949212206426691 0.426997780863174 0.430942302442518 0.976903844683905 0.177893722513965 0.135941875170618 1.54631655203083 1.43799334258952 1.2909911234527 1.42899667129476 1.42299778086317 0.526782114977745 0.187261290322581 1.46635108127544
0.41647788357157 0.2251912710111 0.428976688606265 0.463594440540245 0.984588206786419 0.169744689117615 0.128355045050456 1.5552317751934 1.4370349670906 1.29709324557494 1.42702331139374 1.42198834430313 0.571998122680855 0.196093992248059 1.45661181022509
0.457906980680576 0.389773421846174 0.428919424230987 0.514738240088841 0.986856819368033 0.147806695907829 0.109468567611264 1.56032193013075 1.43995781485207 1.30205580867861 1.42733368665662 1.42095781485207 0.615740157586791 0.196429824561436 1.44792571337796
0.49999229838686 0.555312437140903 0.42954197452012 0.548993731245119 0.981141045986529 0.124750945136382 0.102279865411195 1.55345125733312 1.43800035821456 1.30523477876464 1.43047808808301 1.41900035821456 0.658999286491599 0.187380952380946 1.44101506834883
0.543339605757537 0.696218585365278 0.433340762424519 0.598469455017771 1.00099264336667 0.145547682942531 0.108562411267535 1.55700268974814 1.41395005797683 1.30598002319073 1.43433343262572 1.414 0.707636138316532 0.171376016260195 1.43451974028926
0.57789310642641 0.820727748562407 0.442467270041337 0.645912521783506 0.997115067632566 0.206317428026095 0.122324876546352 1.54910022033987 1.40894175392871 1.30394175392871 1.43687223004503 1.41386409250033 0.754477852767437 0.153880539499062 1.42759183240011
0.622906282567278 1.00860883158516 0.459072979467725 0.691904245231784 0.988298356392801 0.183507490290364 0.137575932613711 1.53701516109335 1.40600611200648 1.30100611200648 1.43606699010121 1.40701426134846 0.80111181904733 0.134269592476517 1.42264093818388
0.660498988388445 1.15579728139957 0.485309372800836 0.738508968156214 0.974200941370517 0.169799482495782 0.148324250835678 1.52221996362597 1.39991018209008 1.30191717835256 1.42989022255454 1.40295010116116 0.851384587122017 0.110294117647069 1.4165042045084
0.711091276643923 1.24413373137261 0.516467689990253 0.789954867063432 0.962036504315701 0.182325624170606 0.15076741519922 1.50886887403024 1.39090256458536 1.30613115604489 1.4187856420878 1.39774666792195 0.901549352063781 0.0868765792031365 1.411360885531
0.765992753005121 1.29287746934217 0.539996894145052 0.83799365887948 0.944252347508698 0.200399361294735 0.152649751531604 1.48617299585592 1.38600064705311 1.31152364104882 1.40800142351685 1.3850016823381 0.952628308975546 0.0649202453988209 1.40354595846836
0.819654954746369 1.32128778314613 0.585277859589369 0.89959541340579 0.940741703137139 0.20333413984807 0.167401677532003 1.48389782488376 1.39116870046497 1.31597022932971 1.39398015288647 1.38287099376208 1.0093822433402 0.0500878243512937 1.39439798415906
0.886404854446766 1.35089399828431 0.614064283671792 0.960298426079587 0.932829105907914 0.18027062530165 0.184881426468426 1.47963997866743 1.40787228595938 1.31257428653128 1.39180842893908 1.36976585759221 1.06970988761554 0.0515212121212188 1.38453683533236
0.950989924729036 1.39199358846393 0.662992367218967 1.01999068800714 0.928190723587642 0.155933796545286 0.201037479655703 1.47734035874071 1.40200091593372 1.29300305311241 1.38300137390059 1.35900167921183 1.13260476282584 0.0577804878048747 1.37367533011807
1.00978106134957 1.41347796291541 0.719839349509987 1.08572277318916 0.933072342768053 0.158583928790363 0.208768831156474 1.48149635749014 1.4009300542075 1.2982098373775 1.36889508131125 1.34588342367917 1.19549055491974 0.0677053140095884 1.3631388339273
1.07709235206961 1.45328576980064 0.762803641269245 1.14809235206961 0.937399294319099 0.179003849524572 0.219216577827698 1.48815317903937 1.39470590521203 1.31593697968829 1.36654574612382 1.33585295260601 1.2556912081916 0.0910459770114958 1.35568220358771
1.12799175429684 1.4200053914213 0.798240884135939 1.19899175429684 0.932240835670301 0.087854766151506 0.232805849628889 1.49668861725901 1.381002219997 1.31300047571364 1.37500164968339 1.3290011099985 1.31627508163543 0.105332361516044 1.34884716674266
1.19856519165473 1.4134716553463 0.839303688152353 1.26155292241605 0.951470807534522 0.113605500960602 0.245657082398018 1.507108310611 1.39992629474209 1.30499122342582 1.38794100311062 1.31198244685165 1.36748041877815 0.123856873822964 1.34432204847416
1.25013288610196 1.41101065944946 0.899144663360768 1.31189330907418 0.961821160477359 0.114560503914705 0.253890711973051 1.52745595020338 1.3919216569806 1.30403197834838 1.39904201752617 1.30996895336992 1.41457098290493 0.133422916666643 1.34252887949863
1.30444268869234 1.41149989432527 0.990916419803469 1.35495018381257 0.9634360132014 0.11459477313671 0.253627174191957 1.54054431755442 1.38849736332222 1.3054996829758 1.40198290405071 1.30850116112443 1.46064399405886 0.148378548895894 1.34338610181571
1.35905312869638 1.41147931704685 1.1205671625222 1.4100681486517 0.983623359669284 0.119110085080949 0.231385904598217 1.55397051914748 1.38254400398879 1.30548684446142 1.39577509072396 1.30851428116339 1.50978392302841 0.168883675464294 1.34321941246029
1.39836523276407 1.4095344897435 1.26790103434104 1.46419757260006 0.991834240899941 0.122238047698115 0.162798461192223 1.55996544599865 1.35914370871201 1.30477033130225 1.39593558660904 1.298928145644 1.55711924074846 0.192065239551466 1.34221129359887
1.45406154961272 1.4114994706147 1.41621200422158 1.51306291738189 1.00792285542286 0.120742499566979 0.123959896219377 1.56467102582688 1.36501504546089 1.31699406580643 1.40400547107669 1.2960095743842 1.60761300373134 0.201167123287682 1.34142361253051
1.50352838210122 1.41146589806244 1.55964453923545 1.5596872605686 1.00851592754934 0.127353893141457 0.15520709937055 1.5653004657511 1.39039010688906 1.31342205271415 1.41611855846544 1.30302454502031 1.65436656015708 0.193642303433005 1.34238818406315
1.55186444997216 1.408 1.70868350840749 1.61618699072252 1.00025432145047 0.137805532651544 0.138204979846308 1.55544476002045 1.38009429188375 1.3055 1.4271073431397 1.3050647449485 1.70963857424356 0.174415329768264 1.34448277836426
1.59149969512208 1.408 1.85500351637182 1.67001384661186 0.993573509722263 0.13806504725523 0.157259558493655 1.54477598448256 1.38449631420663 1.3055 1.43200002048613 1.30800078377048 1.75597495062866 0.152133689839614 1.34541788559244
1.62378363597084 1.40506423245663 2.05031034211518 1.72374509649687 0.976874632015687 0.152295760657863 0.0940705661906484 1.52912172473466 1.35008992543928 1.30101284649133 1.42711561842193 1.31102569298265 1.81358966509461 0.125775193798515 1.34766027636829
1.6854158671575 1.41006534771496 2.152699040589 1.78224160658427 0.957829402498029 0.152045149872206 0.159898107464841 1.5067382334376 1.35713069542992 1.30197821742835 1.43576039171181 1.31319604314488 1.86725558543438 0.098677248677252 1.34982279253455
1.74902273314232 1.41300274365511 2.22902782850181 1.83802273314232 0.949265672863944 0.155420223411916 0.180924946418208 1.49632418737068 1.36300156780292 1.30100039195073 1.42499843219708 1.32200313560584 1.9281426857122 0.0724415204678924 1.35450755413811
1.80802452121669 1.42057793504531 2.3003940466218 1.89685376768057 0.938041645714778 0.156159177349627 0.19345922044253 1.48134605911975 1.36686865112607 1.30189492090085 1.42092119067564 1.33003940466218 1.9856888865103 0.0488794326241381 1.36193657172219
1.88667495657599 1.46524548053086 2.3315246399602 1.96258906136696 0.923855856654413 0.169810337800802 0.186254894812734 1.46981435808361 1.35732210703384 1.29380673577969 1.41476378817518 1.33327915942933 2.0455295898022 0.0359079079079081 1.37437115246904
1.96308799567434 1.52209187783644 2.40101941081052 2.0350789372961 0.922305823243155 0.212657424832472 0.13453565501613 1.47138417979453 1.37199741189193 1.28499482378386 1.40400129405403 1.34601035243227 2.10829924600302 0.0361481481481528 1.38777172939811
2.03202135883388 1.59406276527309 2.41620703219606 2.09686953522344 0.926877430041325 0.211155145446091 0.138857489389076 1.4746921227711 1.37011041717123 1.28086197853596 1.4050138021464 1.35417942790325 2.17085457789636 0.0485925925925629 1.40239299368341
2.10645825188021 1.67148001683364 2.43113058972062 2.16030589720615 0.93255277809454 0.245430189683963 0.135837194313214 1.48081834999728 1.37810882476718 1.27095647009313 1.40593470513969 1.36695647009313 2.23647101209157 0.0647912867274209 1.41789749300811
2.17201611609422 1.73802607015241 2.43700071100416 2.21901445708452 0.938973879712681 0.227913611901116 0.136609981039889 1.49243402191351 1.38300355502078 1.26899762998614 1.40299976299861 1.3650016590097 2.2940975821439 0.093275862068968 1.42691272390447
2.24079520478699 1.84901681923582 2.44 2.2806909156346 0.955536454690818 0.242829050133514 0.136519701446201 1.50965954962802 1.39810428915239 1.25896089156785 1.402 1.372 2.34373505419877 0.113848114169199 1.43309909716717
2.30249264709145 1.92848009055194 2.44 2.33430893668019 0.970641475118182 0.218005047499838 0.135729436651353 1.52952241516301 1.40620667421266 1.25622963801407 1.402 1.37209185520563 2.39288196706128 0.128459259259211 1.43049543392259
2.36601506332304 2.03405657931093 2.44 2.39001873730427 0.98049352702198 0.195658562896433 0.135279441554853 1.53856550362388 1.41499779561126 1.26599926520375 1.402 1.37599816300939 2.442829876678 0.156795580110417 1.42151286181901
2.40754819106862 2.19009309317107 2.44 2.44174753327538 0.990196274313984 0.16429231730809 0.133720754503042 1.55363593343701 1.40886295223285 1.26408721221546 1.402 1.37102491777585 2.48675919125236 0.176866666666641 1.40968831042216
2.45196226651592 2.3597615872895 2.44094039682237 2.50207161498364 0.998635090088545 0.144642722942101 0.130230779513954 1.56130342211128 1.39791252122583 1.27161235141922 1.40136577888724 1.373 2.53817125186795 0.19267083333333 1.40134894037949
2.49500149024045 2.52800498774353 2.43173674772834 2.55000167271887 0.999310205288225 0.143870100667263 0.125531340458802 1.56413989689969 1.39399957421702 1.29899975669544 1.41892000021292 1.37300006082614 2.59083277076692 0.198754874651815 1.39316924876675
2.54475526555422 2.6942108682587 2.4294055899548 2.6057689976552 1.00585607830036 0.146955892111913 0.126126640515781 1.56059496457987 1.38006866050493 1.29104119630296 1.43612352422879 1.37497253579803 2.63957022108295 0.196331306990912 1.38586411750217
2.60018229223603 2.85641551090408 2.4594012352427 2.66224797513803 0.991035502423682 0.131241398717623 0.139978751426217 1.54920339879618 1.385197048706 1.29356211398666 1.42301475646998 1.373 2.69374965344432 0.183666666666686 1.37982760518934
2.65306080011163 3.00921697294739 2.52204172556681 2.71806676090689 0.983227172368605 0.148250064886214 0.182891794032531 1.53772147384834 1.39399165488664 1.27399642352285 1.37899880784095 1.37298807840948 2.75214504726715 0.162299145299157 1.37381087665119
2.70476520708003 3.19201204807358 2.55771583888132 2.77475286503035 0.972434457836689 0.123287496312933 0.250988645363759 1.5219968498623 1.38702468409936 1.27096297385097 1.37795063180129 1.363 2.80744751006163 0.130933908046066 1.37026658157031
2.76729161181599 3.27197108889235 2.6162478283646 2.83633539526738 0.968352384403363 0.135634218188683 0.21686011055188 1.5053082951693 1.38893432482292 1.26740892340624 1.3740218917257 1.36282486619444 2.86465939204967 0.0989775533109126 1.36761358690923
2.82509748389523 3.30374614217694 2.68469149461658 2.89609157578037 0.948786263632945 0.150418821272828 0.162329012998241 1.48600511155055 1.38598966079899 1.27549613061973 1.36576094546697 1.35499261485642 2.93169839302773 0.06295 1.36494412293549
2.89188293581277 3.32254582399478 2.75492829553578 2.95880832151873 0.93945933520975 0.155148927173223 0.117989411958157 1.47586215241989 1.37898756428433 1.29194705703191 1.35782204096349 1.34991294999029 2.99170629489627 0.0393568627451167 1.35854966327766
2.9628896999142 3.34136044063925 2.82701948214183 3.02438879986607 0.935985224023604 0.155240988538087 0.0834222656821903 1.46970452099764 1.37862929993932 1.30566019631913 1.35066141861641 1.34280470001883 3.05887075820595 0.0326169154228551 1.34984329058252
3.00300054759181 3.3731802984037 2.90102630545439 3.08700106476186 0.924949843327898 0.15611145801564 0.0582085324209037 1.47081006312517 1.40699987831293 1.30553404215771 1.3447353188269 1.3339998174694 3.13092327331625 0.0424290322580602 1.33742274446786
3.04012191952845 3.4309957035815 2.97701001649308 3.15785546364044 0.914641445363596 0.1631767882541 0.0419291704248597 1.47507022859367 1.39942071982317 1.28046708822399 1.34049998199614 1.32198597600589 3.2040199240777 0.0524862745098035 1.32663480567351
3.12013513007082 3.50114189125885 3.05503186627755 3.2193479669591 0.914613004200335 0.173942467365182 0.0341651379446211 1.48322935628179 1.42852702913716 1.24335472814713 1.33841164852529 1.32092905437057 3.26757778291932 0.0786017964071736 1.3204848766337
3.16700809930452 3.5070037703659 3.13515310582744 3.2750082389477 0.938273612569101 0.163310384018749 0.0344973932307505 1.50013281101724 1.40900404965226 1.25799692785001 1.33892655881551 1.31800041892954 3.3282843697481 0.0939070512820054 1.318585214395
3.2611087234147 3.50044122137 3.21743498616239 3.34507817092666 0.964552980498613 0.140875490376331 0.0425068945338105 1.50484800837957 1.41785974806856 1.26359389754344 1.34250095326798 1.31951852450185 3.38616287755572 0.113241967871481 1.32483267609693
3.3203172758083 3.49462317561504 3.30193875830204 3.40127007337988 0.972157542483812 0.129344864292982 0.0577746001043638 1.52288144625395 1.40451684092294 1.27127159581042 1.34959107228387 1.32150390755755 3.43949156916929 0.138914772727262 1.33485803932624
3.37996348903475 3.47450507928894 3.38872567326604 3.45596611207832 0.965467345985925 0.106688431499092 0.079881468192973 1.53819068010719 1.39550737600262 1.28349756148037 1.36065315626434 1.32349876771194 3.48971222873266 0.166982352941124 1.34408701058022
3.47142064872841 3.45607796120937 3.47785698207403 3.51614562411941 0.978699134542033 0.124777207899175 0.108408457050201 1.5523967442991 1.37512268921245 1.2912551457761 1.37614344561055 1.32203608355328 3.54142788676874 0.191457276995266 1.35071681757673
3.51061411988822 3.461 3.56939393574564 3.57276236636353 0.993115236201846 0.120470840933717 0.14293652492661 1.54862206730759 1.39675394645981 1.293 1.39651818072369 1.3255318402389 3.59248984019349 0.20585634118967 1.35454645073904
3.55899832513335 3.46249552295711 3.67349949319706 3.63499790050098 1.00269827795001 0.115962900055778 0.163971261464094 1.55525757472355 1.38749592721243 1.29749997962295 1.41849819958524 1.33199673900885 3.65512384432225 0.199650000000021 1.35815381138223
3.62056579186951 3.45999384408519 3.83511196111907 3.69610802854534 0.999983469431064 0.116733268342986 0.130094188470726 1.5444843179158 1.3910966987713 1.29698153225557 1.4302041295315 1.33404484406433 3.71009525927884 0.182194202898594 1.36208286553409
3.67751302789345 3.464 4.03719501900106 3.75238192019646 0.972094935180784 0.129887386724073 0.14710914890633 1.51566314610835 1.38396871805228 1.292 1.44078237817743 1.3330933895465 3.76665015165368 0.158352441613559 1.36517336165244
3.73404225168928 3.46400484855451 4.14909697109015 3.80802762136022 0.938944616229198 0.130121877083245 0.175658626676426 1.48032681549425 1.37299792204807 1.29200069265064 1.45499861469871 1.33256250125536 3.82877015319913 0.127087719298307 1.36852553449562
3.79557102696428 3.47107786731331 4.29006418661525 3.86874215906561 0.916510168675003 0.132869885368263 0.158889733897082 1.44996577567765 1.36991348076299 1.2930259557711 1.45293078461039 1.33574510217342 3.88835759036212 0.0925115115115644 1.37192027631706
3.86013032173808 3.47988140750974 4.41037923596642 3.94022256034162 0.889395264870007 0.137379254291099 0.118158687921612 1.4360704762627 1.36013176943362 1.29596046916991 1.4451054155469 1.34593411528319 3.94959550634681 0.0548629856852013 1.37753626664784
3.94390722059712 3.50696981874846 4.41299888217587 4.01991169189365 0.888990044712965 0.142004891543721 0.130255848346501 1.44274206344867 1.36998882175869 1.29999552870348 1.44799664652761 1.3619821148139 4.01302569115598 0.0230000000000138 1.38653760352949
4.02066006531149 3.54177297122003 4.42648636391373 4.0856513802416 0.888795407419291 0.139928161775851 0.127281410623845 1.44893692205336 1.37201737013978 1.29687840902157 1.44296525972045 1.37198262986022 4.0782220471484 0.012765042979943 1.39963768210574
4.09500848941384 3.62883888891884 4.4812694132523 4.15346816078672 0.879267069909331 0.189281819617478 0.109418223464516 1.44775968079895 1.37397390761615 1.28318264668692 1.43905218476769 1.3827831670392 4.14687971105995 0.0248373737373607 1.41607797634852
4.16789878275761 3.71987347844701 4.48899015943477 4.22391002911787 0.876264048689696 0.202402455677985 0.110298425509563 1.45227837407508 1.3829873478447 1.28200140579503 1.439 1.38897328989437 4.21639254350189 0.0430249307478658 1.4300506115564
4.22367045620445 3.8118097717794 4.49603482889374 4.28847889728889 0.888499496949956 0.205618231941414 0.119549952848614 1.46816971824581 1.36733958171394 1.28503482889374 1.43701741444687 1.3860261216703 4.27916213331793 0.0688120456905362 1.43955857142771
4.29901107898305 3.9028055889016 4.49994862747964 4.34229362784503 0.897432742222276 0.203172107825226 0.122915819632489 1.47375666572718 1.40549911792648 1.28894862747964 1.43897431373982 1.38896147060973 4.34607148676077 0.0918212407991367 1.44647417888498
4.36093516707763 4.0318639571465 4.5 4.40892985290366 0.919876245642377 0.196307269789984 0.12406882025338 1.49282978488224 1.41399149732166 1.28500425133917 1.439 1.39898937165207 4.40622261169654 0.104565597667657 1.4437450707348
4.42174776704231 4.12331713064666 4.5 4.47453208589037 0.942609206551568 0.199824667886225 0.123091570089513 1.51393180029186 1.42260461208088 1.30306978175611 1.439 1.39900872271951 4.46025494616388 0.126766247379513 1.43437794751358
4.48334100693903 4.27107690651248 4.5 4.53422312117392 0.958942686092461 0.145378615375137 0.123267707570677 1.52871756329406 1.43360475971476 1.31089811425232 1.439 1.39998726428154 4.51738205225955 0.155972386587747 1.41771683500167
4.5399377140463 4.46178596281363 4.49900113247189 4.59393318415875 0.966899184893493 0.125391856707391 0.120593035024653 1.53722057783391 1.43002038449394 1.33597168820286 1.43500452988754 1.39400679483131 4.56956796496611 0.176946202531641 1.40164149458651
4.58842540837199 4.62848042113452 4.51137995989767 4.64942540837199 0.966036177131169 0.128400180768345 0.121236447676666 1.54053598474979 1.40692342649304 1.3278723774884 1.43106392052656 1.38998298366512 4.62491248767504 0.190339147286825 1.39061714780381
4.63738482492942 4.7988591907544 4.53353054880896 4.69838482492942 0.963294449803952 0.141080669656721 0.124984254858292 1.5297159536906 1.3981107315127 1.31318455252117 1.42801370888653 1.38802460700282 4.67639384787363 0.191348816029142 1.38243828755066
4.69593715971375 4.95683098129905 4.55592050732821 4.76492849208806 0.966746218748293 0.136784832201322 0.12901467754805 1.52943016251798 1.40798916546789 1.30500866762569 1.42519905348618 1.39099674964037 4.7280861208749 0.186395973154377 1.37719051591687
4.75454947270386 5.12952330733701 4.5690174435779 4.82452330733701 0.963995103982233 0.135057111395466 0.130505936724464 1.51936027694102 1.41697383463315 1.27588661674365 1.4219651128442 1.3859825564221 4.79126960352218 0.170663589743655 1.37435637415485
4.81617027588326 5.18820978655548 4.57097365955185 4.88320978655548 0.949988597608758 0.222206533034894 0.137900433105991 1.50369098698969 1.41403951067223 1.26317121291298 1.4180526808963 1.38402634044815 4.85038668275777 0.141445759368766 1.37333799011594
4.87992556358092 5.24188958716026 4.56700472612185 4.94492792664184 0.949730082707132 0.277558287347683 0.154090965544263 1.48942662413359 1.41799527387815 1.26395377369384 1.41899881846954 1.38100354459138 4.90678289637842 0.109836065573765 1.37125846348047
4.94971084754961 5.32311255254558 4.53026327687023 5.00860553680152 0.928790902053564 0.265525145048917 0.0935144919324149 1.4728182918902 1.40087713746056 1.27342831637775 1.43401755179135 1.36894734462595 4.95972644438477 0.0782222222222563 1.36749474135441
5.0289757390693 5.42355844757902 4.55962064409974 5.07612748142941 0.913280426367303 0.189193189092487 0.119662120344836 1.46259214230526 1.38717703275345 1.29057006331304 1.43597470960665 1.36307587118005 5.02507614705273 0.053670270270255 1.36019870674589
5.10203597666281 5.51400664184544 4.57401881856208 5.1450359766628 0.917670127302038 0.0889068727977715 0.118707957632527 1.4671204427897 1.40599557210304 1.3069972325644 1.43399833953864 1.35099557210304 5.08376644758611 0.0462322580645169 1.35386680428469
5.16755131273062 5.526 4.60884817343172 5.21057675793357 0.917933842119926 0.0832824765959407 0.115314146546122 1.4679734349262 1.398 1.302 1.43097455479705 1.34291518265683 5.15773290861312 0.0507701863354084 1.34251329637272
5.23124270929288 5.526 4.70683493737367 5.27720775741409 0.921843514001209 0.0858791258404022 0.149295956281188 1.47414660105454 1.398 1.302 1.42803495187879 1.33311650626263 5.22708792091548 0.05984990253411 1.33191090751442
5.30192251353359 5.53399114440384 4.79643864473132 5.33493690387736 0.929831199751315 0.0904449744491789 0.198607439363894 1.48888374998105 1.39100774864664 1.302 1.43077898997935 1.33100221389904 5.28952773436242 0.0838809523809754 1.32379238084167
5.36348254375605 5.538 4.92059154782697 5.39144868103633 0.943652371065726 0.0941853333783563 0.241192085602282 1.50654192678637 1.40005079407958 1.304 1.43500846567993 1.33496613728028 5.35054574410219 0.104722222222231 1.3186741926467
5.41924860804798 5.5435 5.10452172478984 5.44330133730777 0.953171736075559 0.109284890091591 0.254145466150093 1.51832128492803 1.40592090611031 1.2975 1.43598681768505 1.33105272925979 5.40505591182374 0.119576086956514 1.31837950693561
5.46657255847136 5.54499991074211 5.22001374571486 5.5025713981188 0.979122472766925 0.111280093545715 0.219321142500976 1.53366698267777 1.36449795258788 1.29699973222633 1.43099393046357 1.31699973222633 5.45081826633629 0.139486842105246 1.32142340817069
5.52423755483748 5.5445 5.35057603793742 5.5538012309505 0.987743398113373 0.11270585995313 0.184049433948167 1.5470159068519 1.36005109570462 1.29557641133562 1.41160172696661 1.3155 5.50151228254711 0.169088757396511 1.32783515315239
5.5691234961087 5.54251087545256 5.54026046922618 5.6075251292439 0.994041762575525 0.114772829899077 0.147306182758902 1.55250592872201 1.36295073526897 1.30439174766954 1.41903806408395 1.31500271886314 5.5487508957607 0.19674782608696 1.33324656359829
5.61704843875022 5.55099678246357 5.66214942223998 5.66403960390598 0.996992325869873 0.11520288759997 0.126135725177726 1.55678789230907 1.35651896510432 1.30749668693341 1.41949428716203 1.31800230424122 5.59678417486206 0.212771159874605 1.33578239399134
5.67031235727414 5.54996985105294 5.82188055811288 5.71830369647065 1.00123969789992 0.111737329090656 0.145656675311992 1.55340490436861 1.35445269331111 1.30098700879477 1.42008194990284 1.31700016386514 5.64997089498293 0.215200396825446 1.33565466400509
5.72893659968326 5.54950657972607 5.98595630136684 5.77943032697281 0.994745816173835 0.116921821500789 0.128929507859134 1.54031727323374 1.35797676413458 1.2995197391782 1.42942062963883 1.3199605216436 5.70331765646891 0.197543749999989 1.33506027164532
5.77906018579117 5.55100544505696 6.12358318439087 5.83805327120572 0.971449349114548 0.118129579357076 0.157694657295999 1.52762881356903 1.34502534578482 1.2995 1.43200010249288 1.32 5.76058924907808 0.175030120481903 1.3360172251189
5.83087903467057 5.55893101751819 6.26401675364793 5.89291352591148 0.980085555496484 0.116776060565784 0.169899421134821 1.50519972888347 1.33375856131366 1.291 1.42796550875909 1.31 5.81723259692522 0.149514981273447 1.33635896778563
5.86574420568983 5.56197742991381 6.34043574784521 5.94660126181061 0.959703326118863 0.112531372419807 0.17961822712591 1.49716860699048 1.32209028034477 1.29496990655174 1.43196990655174 1.31595485982762 5.87253284213784 0.122067085953795 1.33775595309212
5.94705416170613 5.60103314373062 6.41703880241633 6.02304526948572 0.945905028440407 0.0941623188853124 0.173202959272161 1.47983559430898 1.31999757484898 1.30099353293061 1.42498868262857 1.321 5.9340308482677 0.094024096385495 1.34125874148052
6.01270471459357 5.64120736266174 6.46407203433569 6.07791737339164 0.939878895600739 0.145457937447367 0.152547531587574 1.47449536276813 1.31705799785402 1.29315466094405 1.41127065665209 1.321 5.99393127433117 0.0739031339031386 1.34632410982629
6.08262462866893 5.62807616229906 6.52069535080377 6.14762462866893 0.930600103912452 0.0878009152872467 0.113421785593024 1.47190360041055 1.317 1.29896735901469 1.4000598418064 1.33392927786516 6.05370672988986 0.0644055727554173 1.35575648390503
6.15520405055402 5.67820121651855 6.531 6.21316720809288 0.918011575300381 0.0934143450408789 0.113281388677382 1.4748452754512 1.32101983824831 1.29797165964528 1.401 1.33800850210642 6.12039186196514 0.0686265060241007 1.36943427286822
6.225760950286 5.7477781593098 6.531 6.27098466759547 0.932387543620772 0.126037111597512 0.113761567578335 1.48012724336169 1.32787953683336 1.28817209023806 1.401 1.34094837292858 6.18499890057144 0.0790093109869697 1.3820250870427
6.2906663223975 5.87235349964516 6.53497914514984 6.32671324581036 0.939334911714613 0.171932463256723 0.114307184595229 1.49125217992794 1.35485922976145 1.27805213712539 1.401 1.34696871772477 6.24361946643876 0.0922303030302918 1.39019605337375
6.35011610995896 6.01018892467899 6.538 6.38410823809734 0.952775327714777 0.211306052596744 0.114582223800909 1.50706083801791 1.35100590389622 1.27000196796541 1.398 1.34301180779244 6.30644020493109 0.113349462365565 1.39204468034038
6.40796860570759 6.10432179911744 6.538 6.43803853074436 0.965395016194181 0.194391551721086 0.115690246177111 1.52242606866844 1.35394755622242 1.27098251874081 1.398 1.34889511244484 6.3531585833752 0.127449636552456 1.38855562440512
6.45861652436296 6.21614868408576 6.54097699146178 6.49159351582473 0.981636214064362 0.180514918934295 0.116622944048278 1.53564991285873 1.35003067805096 1.27397699146178 1.398 1.34800766951274 6.40405063200409 0.151696969696958 1.38437108250593
6.50813393710396 6.36542324124851 6.542 6.5441419733302 0.990136126027317 0.153099624976109 0.117190723260361 1.5477784297455 1.34897053383713 1.27100267874208 1.394 1.344 6.45025234934726 0.180821752265851 1.37514517872254
6.55714129310959 6.52028648622631 6.542 6.59608977069617 0.996036611690395 0.152962404379293 0.117455362982792 1.55452184193188 1.33818891551589 1.27198282586219 1.394 1.344 6.49675742378439 0.202023529411752 1.3645576546976
6.60771621903665 6.68507487405949 6.5449829731422 6.65268216532105 0.993962429606195 0.132019528541761 0.12159638942385 1.55394397293349 1.33402270247707 1.26802270247707 1.3910170268578 1.344 6.54390922205187 0.211354564755831 1.35657281639498
6.64716243863723 6.84440068197184 6.54501082924248 6.70314890208413 0.98819675422558 0.145184622475675 0.124208835856433 1.54791035494871 1.333 1.25497292689379 1.391 1.34000541462124 6.59517277598264 0.205599999999984 1.34865776565054
6.70595311443784 6.98941768228002 6.54893020762919 6.75704035490136 0.976164262578388 0.139619105166551 0.123787502679862 1.53718105661509 1.333 1.24517448092703 1.391 1.3419651038146 6.644283648845 0.193218813905957 1.34355682685334
6.76169240177435 7.13221143000334 6.549 6.81368680907934 0.967954965267895 0.165832017289988 0.122666263818413 1.52188495303723 1.33200559269501 1.23803914886508 1.391 1.342 6.69935637190793 0.174409009008976 1.34150253818405
6.81510842247011 7.25121168196546 6.55200774446215 6.8641419818061 0.954697373116073 0.170687476669587 0.123577160363878 1.50683532409721 1.3310154889243 1.23400258148738 1.39099225553785 1.33399741851262 6.74995561373764 0.148351724137843 1.3387649712282
6.85627109145883 7.33157689284818 6.5549479351042 6.91804547691037 0.930921031457354 0.177322506885149 0.122499090461793 1.48607757816433 1.3368958702084 1.23498264503473 1.3880520648958 1.33301735496527 6.81130461174861 0.111540330417829 1.33423782275117
6.92264547280321 7.39864547280321 6.56892479726129 6.97867770254837 0.916943215237762 0.15711974228228 0.127582443567886 1.47105912402438 1.32705371624194 1.24395165538226 1.38899462837581 1.32205908786613 6.86587533320687 0.0755079365079526 1.32905111826933
6.99217295722304 7.44111441785524 6.58906918288922 7.03916497458198 0.906443821847445 0.136312967513738 0.12702534345938 1.46205730760071 1.32998935647858 1.25201596528213 1.38699201735894 1.31198935647858 6.92533918191426 0.04766666666665 1.32171396132134
7.05587727510365 7.48325727429934 6.61455091004146 7.09992909317579 0.900485017959535 0.107940044396143 0.125310227208748 1.4573823907347 1.32606909076285 1.25789636385572 1.38405181807214 1.30806909076285 6.98556186359139 0.0353897280966718 1.31409669214915
7.11662701854959 7.49294405278244 6.6448135092748 7.16062701854959 0.905120347974693 0.101566738672865 0.122875043585166 1.46042048063743 1.32202486543003 1.258 1.38300621635751 1.29706837993257 7.04801704159334 0.0350796019900592 1.30610642096504
7.18215257913764 7.49301089850983 6.75325339035359 7.21713350674544 0.91473367639538 0.100160027246275 0.180803263997884 1.47001798192399 1.32598637686271 1.258 1.38801089850983 1.29300817388237 7.10877903381455 0.0472248520709996 1.29739839465362
7.23701742546876 7.49692981610491 6.84436822443919 7.26514024728517 0.926843131764176 0.100169824540262 0.21433940131778 1.48007980284936 1.32108772986886 1.258 1.39192981610491 1.29594736207868 7.16427656145968 0.0681988950276497 1.28965364157255
7.29071989114172 7.497 6.93154548373939 7.31474103143291 0.94162262653424 0.102408108586205 0.215467198911417 1.4982842344809 1.31403699550959 1.258 1.39597885970881 1.2950052850728 7.21587247243942 0.0904994775339652 1.28678621062875
7.33002955760759 7.497 7.02407670902923 7.36003166886528 0.959151668217474 0.102710091487833 0.217648873995901 1.51378198490613 1.30899788874231 1.258 1.39999859249488 1.28900351876281 7.26679044207735 0.113863636363648 1.29102890509619
7.3712535570435 7.497 7.13106280280336 7.40420023968946 0.975425332756694 0.102837689581325 0.216078435922153 1.53049733515359 1.30605331735404 1.258 1.39803554490269 1.29391113774327 7.31396769518244 0.133559111111103 1.30272290604584
7.41076521198006 7.497 7.23537991881913 7.4477411311575 0.985580279560056 0.103426448078673 0.195295701893754 1.54225064723103 1.3109698989718 1.258 1.38905418185076 1.29598795958872 7.35345580320531 0.154048066875681 1.31778480462971
7.45008744938318 7.49699809892645 7.36725284278181 7.49407414186835 0.992996121456823 0.103641710966193 0.159072301711555 1.5520418436882 1.31699809892645 1.25800760429419 1.38698479141162 1.29500950536774 7.3982692981345 0.174306748466236 1.3332769065577
7.49521097011784 7.49601715282353 7.49771867447113 7.53233103988251 0.996154767908249 0.104524562458827 0.139620140490507 1.55815313790944 1.31601715282353 1.2619313887059 1.3791372225882 1.29991423588237 7.43806390544844 0.188670781892996 1.34807678547106
7.54166503489651 7.4999708725997 7.62706792319029 7.58263590749621 0.99777849467688 0.103338811038592 0.114253575440413 1.55994762085487 1.31798543629985 1.262 1.36510194590106 1.30595630889954 7.47882446481047 0.191421212121206 1.36081874169035
7.58513327887783 7.50000832992986 7.80043037970964 7.62213605552111 0.993433395673138 0.103259273988582 0.120051289508402 1.55785236831512 1.32303331971946 1.262 1.39202776643288 1.31101665985973 7.51847776473551 0.186785123966933 1.37098360324521
7.63214522872926 7.50294657679558 7.95223980110491 7.67012742099446 0.987576490254146 0.106530522165744 0.109924131977905 1.55163307911602 1.33478630718232 1.262 1.40182192265193 1.31689315359116 7.55639579627428 0.175533736153067 1.37824765980424
