# Supplementary material for: Quantifying Spatiotemporal Gait Parameters with HoloLens in Healthy Adults and People with Parkinson’s Disease: Test-Retest Reliability, Concurrent Validity, and Face Validity
Source: Sensors (Basel). 2020 Jun 5;20(11):3216. doi: 10.3390/s20113216 (PMC7313704; doi:10.3390/s20113216)
Supplement: Supplementary file 1 [file sensors-20-03216-s001.zip › Data/HYA_03_FWS1_HoloLens_raw.csv]

Time HoloLens_x_position HoloLens_y_position HoloLens_z_position HoloLens_x_orientation HoloLens_y_orientation HoloLens_z_orientation
811.1641 -0.089 0.17 -1.765 14.694 356.394 358.221
811.196 -0.089 0.17 -1.765 14.724 356.465 358.161
811.2277 -0.089 0.17 -1.765 14.668 356.569 358.201
811.2659 -0.089 0.17 -1.764 14.537 356.603 358.264
811.2947 -0.089 0.171 -1.764 14.493 356.63 358.164
811.3323 -0.089 0.171 -1.763 14.486 356.584 358.178
811.3638 -0.09 0.171 -1.762 14.49 356.507 358.184
811.3983 -0.09 0.171 -1.761 14.452 356.405 358.173
811.4279 -0.09 0.171 -1.761 14.474 356.282 358.168
811.4662 -0.091 0.17 -1.759 14.575 356.171 358.18
811.4959 -0.091 0.17 -1.758 14.624 356.111 358.196
811.5331 -0.092 0.17 -1.756 14.696 356.041 358.304
811.5633 -0.093 0.17 -1.754 14.701 355.947 358.287
811.5956 -0.095 0.17 -1.751 14.505 355.935 358.057
811.6293 -0.097 0.171 -1.747 14.466 355.942 357.977
811.6622 -0.1 0.173 -1.743 14.231 356.017 358.09
811.6957 -0.105 0.175 -1.739 13.432 356.035 358.238
811.7285 -0.112 0.177 -1.733 11.929 355.935 358.108
811.7632 -0.12 0.177 -1.727 10.801 355.743 357.448
811.796 -0.128 0.177 -1.72 10.154 355.622 356.998
811.8299 -0.137 0.178 -1.712 9.327 355.807 356.988
811.8618 -0.148 0.178 -1.702 8.994 356.23 356.747
811.8957 -0.159 0.177 -1.692 8.782 356.666 356.342
811.9265 -0.172 0.175 -1.679 8.315 357.004 356.125
811.962 -0.184 0.168 -1.666 7.888 357.301 356.137
811.9958 -0.194 0.155 -1.652 8.418 357.601 357.341
812.0268 -0.2 0.149 -1.635 9.483 358.304 358.675
812.0627 -0.203 0.15 -1.612 8.898 359.132 0.152
812.098 -0.205 0.152 -1.587 10.075 359.462 1.472
812.1263 -0.205 0.151 -1.562 11.949 359.806 2.441
812.1616 -0.205 0.146 -1.537 13.074 0.187 2.446
812.1942 -0.203 0.139 -1.507 12.576 0.583 1.389
812.2302 -0.202 0.13 -1.476 11.536 1.008 1.001
812.2625 -0.201 0.121 -1.443 10.256 1.473 1.066
812.2948 -0.198 0.112 -1.409 9.435 1.735 1.572
812.3294 -0.195 0.101 -1.372 9.046 1.437 2.005
812.365 -0.191 0.089 -1.335 9.338 0.441 1.31
812.3966 -0.185 0.077 -1.295 9.731 359.384 0.001
812.4297 -0.176 0.065 -1.252 9.76 358.34 358.08
812.4613 -0.166 0.06 -1.207 8.916 357.961 356.681
812.4961 -0.153 0.065 -1.157 6.622 358.227 355.38
812.5276 -0.138 0.079 -1.107 4.156 358.794 354.983
812.5616 -0.123 0.094 -1.058 3.675 358.564 355.562
812.5976 -0.109 0.118 -1.01 2.645 357.493 356.145
812.6263 -0.095 0.138 -0.963 1.734 357.44 355.03
812.6611 -0.086 0.15 -0.92 3.354 357.401 352.403
812.6957 -0.085 0.157 -0.879 5.81 356.813 350.194
812.7273 -0.089 0.172 -0.838 5.854 356.389 350.156
812.7632 -0.099 0.187 -0.797 5.617 355.585 351.663
812.7942 -0.109 0.196 -0.755 6.209 354.285 352.511
812.8286 -0.119 0.197 -0.71 7.256 353.071 352.607
812.8628 -0.127 0.188 -0.666 8.813 352.439 352.73
812.8943 -0.134 0.173 -0.62 9.902 352.29 353.688
812.9271 -0.142 0.156 -0.574 10.054 352.23 354.913
812.9617 -0.148 0.136 -0.526 9.636 352.755 355.951
812.9936 -0.155 0.113 -0.478 9.309 353.501 357.276
813.0276 -0.161 0.089 -0.427 8.932 354.683 357.879
813.0619 -0.17 0.066 -0.375 9.003 355.971 358.315
813.0945 -0.18 0.05 -0.32 9.147 357.535 358.953
813.1279 -0.191 0.051 -0.26 7.549 359.674 358.87
813.1609 -0.203 0.057 -0.198 6.093 2.051 358.82
813.1937 -0.215 0.065 -0.136 5.467 4.821 358.172
813.2282 -0.224 0.09 -0.074 4.246 8.125 355.338
813.2601 -0.232 0.103 -0.015 2.136 11.166 351.964
813.2944 -0.238 0.123 0.038 1.828 13.195 353.299
813.3298 -0.241 0.133 0.088 6.001 14.609 356.53
813.3618 -0.241 0.147 0.132 11.947 15.508 358.868
813.3935 -0.242 0.166 0.179 13.896 14.758 359.343
813.4276 -0.244 0.191 0.227 12.273 12.818 358.75
813.4603 -0.246 0.202 0.277 11.211 10.82 358.959
813.4968 -0.246 0.194 0.328 12.108 9.167 359.065
813.5269 -0.245 0.177 0.379 13.16 8.011 358.575
813.5643 -0.245 0.152 0.431 13.065 6.679 358.687
813.5947 -0.244 0.128 0.484 12.696 5.492 358.768
813.6291 -0.243 0.1 0.539 11.514 4.229 358.086
813.6606 -0.24 0.075 0.597 9.781 2.695 358.431
813.6948 -0.234 0.05 0.656 9.522 1.445 358.372
813.7277 -0.223 0.036 0.715 10.738 0.936 356.725
813.761 -0.211 0.035 0.778 10.63 0.514 357.036
813.7961 -0.197 0.048 0.844 8.482 0.479 357.004
813.8276 -0.183 0.062 0.907 8.395 0.319 357.317
813.8605 -0.175 0.091 0.965 5.05 358.967 357.698
813.8953 -0.169 0.113 1.017 6.009 358.657 355.271
813.928 -0.172 0.126 1.065 9.373 357.921 351.687
813.9595 -0.181 0.154 1.113 10.955 356.559 351.35
813.9957 -0.195 0.176 1.16 12.845 354.573 352.152
814.0277 -0.204 0.192 1.209 12.853 353.119 352.078
814.0597 -0.213 0.199 1.26 11.336 351.647 353.062
814.0956 -0.222 0.197 1.312 8.97 349.676 354.168
814.1285 -0.229 0.185 1.365 6.717 347.716 354.313
814.1591 -0.236 0.167 1.419 5.324 346.3 353.858
814.1942 -0.241 0.134 1.477 4.521 345.942 353.662
814.229 -0.245 0.101 1.536 4.623 346.707 354.164
814.2587 -0.248 0.067 1.597 5.397 348.431 354.702
814.2947 -0.256 0.04 1.661 5.86 350.7 355.237
814.3287 -0.266 0.032 1.729 6.058 352.639 357.11
814.3622 -0.28 0.042 1.801 4.338 354.688 357.738
814.3932 -0.292 0.049 1.87 4.695 356.674 357.233
814.4272 -0.3 0.077 1.935 3.621 359.106 355.81
814.4606 -0.304 0.092 1.996 4.765 0.877 356.607
814.4918 -0.3 0.109 2.051 7.138 2.878 359.573
814.525 -0.291 0.134 2.105 9.613 5.023 1.086
814.5602 -0.282 0.164 2.158 10.887 6.212 0.709
814.5942 -0.276 0.19 2.211 10.81 6.313 0.004
814.6297 -0.273 0.206 2.265 9.323 6.167 0.373
814.6594 -0.271 0.202 2.322 9.108 5.956 1.301
814.6934 -0.268 0.185 2.378 9.384 5.529 1.287
814.7279 -0.266 0.161 2.436 8.891 4.934 359.352
814.7593 -0.264 0.132 2.495 7.712 4.462 357.109
814.7935 -0.262 0.097 2.556 6.56 3.856 356.34
814.8268 -0.258 0.059 2.617 6.585 3.452 355.917
814.8594 -0.251 0.025 2.679 8.231 3.374 355.54
814.8923 -0.24 0.011 2.743 9.625 3.683 356.362
814.9272 -0.224 0.023 2.815 7.376 4.347 358.343
814.9602 -0.211 0.04 2.885 5.634 4.196 0.205
814.9963 -0.202 0.068 2.953 6.004 2.994 1.131
815.0284 -0.196 0.091 3.018 5.055 2.249 0.217
815.0601 -0.199 0.102 3.076 8.434 0.973 355.608
815.0944 -0.209 0.124 3.131 11.402 359.613 352.71
815.1262 -0.226 0.153 3.186 11.787 357.277 354.718
815.16 -0.244 0.175 3.238 12.68 353.903 355.717
815.1916 -0.256 0.19 3.291 12 351.336 354.664
815.226 -0.266 0.192 3.344 11.083 349.33 354.639
815.2626 -0.273 0.187 3.4 9.455 348.247 355.055
815.2924 -0.277 0.175 3.457 7.722 348.022 355.229
815.3249 -0.279 0.147 3.515 6.894 348.708 356.622
815.3587 -0.282 0.115 3.573 7.065 349.429 357.872
815.3953 -0.287 0.08 3.63 7.992 349.753 359.164
815.4253 -0.295 0.055 3.69 8.461 350.283 359.036
815.4623 -0.303 0.046 3.754 8.79 351.875 358.855
815.4933 -0.315 0.05 3.823 7.423 353.783 358.314
815.5255 -0.327 0.056 3.891 6.742 355.755 357.52
815.5597 -0.337 0.081 3.955 6.567 358.015 356.293
815.5933 -0.344 0.103 4.017 4.155 0.373 356.467
815.6245 -0.346 0.116 4.07 7.45 1.785 0.125
815.6613 -0.344 0.137 4.12 11.45 2.811 2.378
815.6917 -0.339 0.164 4.167 13.504 2.968 1.633
815.7255 -0.334 0.194 4.215 11.854 2.695 358.562
815.76 -0.332 0.212 4.264 9.107 2.494 356.624
815.7919 -0.333 0.218 4.315 7.604 2.553 356.326
815.8255 -0.335 0.201 4.368 6.291 2.55 356.419
815.8575 -0.335 0.18 4.423 5.4 2.526 356.754
815.8907 -0.336 0.155 4.48 4.429 2.343 356.013
815.9263 -0.336 0.126 4.538 4.206 2.159 355.255
815.9581 -0.334 0.098 4.597 4.11 1.686 355.437
815.9913 -0.331 0.076 4.657 4.654 1.261 354.813
816.0264 -0.323 0.064 4.719 5.479 1.26 354.612
816.0587 -0.311 0.067 4.784 4.73 1.959 355.497
816.0919 -0.299 0.077 4.85 2.91 2.673 356.486
816.1277 -0.291 0.09 4.912 3.925 2.583 356.798
816.1552 -0.289 0.11 4.969 2.443 2.049 357.296
816.1924 -0.294 0.124 5.02 5.588 1.166 355.36
816.2245 -0.298 0.146 5.07 6.995 0.662 352.379
816.2586 -0.308 0.177 5.117 7.609 359.347 352.473
816.2917 -0.32 0.2 5.163 8.334 357.276 352.656
816.3257 -0.329 0.212 5.21 7.978 355.471 352.879
816.3571 -0.338 0.208 5.259 7.996 353.588 352.569
816.3921 -0.345 0.196 5.309 7.193 352.511 351.686
816.4247 -0.348 0.179 5.364 5.418 352.261 351.124
816.4617 -0.352 0.151 5.419 4.095 352.472 351.804
816.4907 -0.357 0.119 5.474 4.177 352.612 352.634
816.525 -0.363 0.081 5.529 5.557 353.055 352.407
816.5565 -0.371 0.051 5.585 6.611 353.716 352.209
816.5907 -0.38 0.036 5.646 6.758 355.079 352.299
816.6238 -0.389 0.033 5.708 5.712 356.927 352.462
816.6573 -0.399 0.043 5.77 4.453 358.885 352.529
816.6911 -0.409 0.064 5.827 6.06 0.505 351.548
816.7273 -0.414 0.088 5.883 3.81 2.375 353.052
816.7592 -0.412 0.111 5.932 5.036 4.063 356.496
816.79 -0.403 0.129 5.978 8.854 5.827 0.599
816.8275 -0.387 0.152 6.022 11.473 7.795 0.057
816.8594 -0.373 0.172 6.066 12.206 9.656 358.61
816.892 -0.359 0.188 6.105 11.972 11.382 356.846
816.9244 -0.347 0.192 6.145 12.239 13.468 356.168
816.9574 -0.337 0.189 6.185 12.524 15.369 355.551
816.9937 -0.33 0.177 6.226 12.371 16.319 354.448
817.0268 -0.323 0.164 6.267 13.006 17.26 352.854
817.0567 -0.315 0.148 6.309 13.58 18.134 351.689
817.0917 -0.308 0.126 6.352 14.322 18.908 351.423
817.1258 -0.298 0.103 6.393 16.385 19.864 351.574
817.1573 -0.285 0.083 6.434 18.268 21.328 351.417
817.1932 -0.266 0.072 6.476 18.685 23.858 350.194
817.2262 -0.236 0.072 6.518 16.178 29.016 349.925
817.2581 -0.207 0.067 6.556 14.745 34.096 349.917
817.291 -0.178 0.069 6.594 16.495 39.463 348.377
817.3246 -0.15 0.083 6.631 15.488 44.213 347.325
817.3576 -0.129 0.101 6.666 14.814 47.812 345.748
817.3889 -0.118 0.104 6.698 20.692 50.585 342.372
817.4277 -0.12 0.11 6.727 26.926 51.974 342.603
817.455 -0.111 0.124 6.756 27.946 53.363 342.823
817.4939 -0.117 0.148 6.782 25.052 52.869 343.082
817.5262 -0.113 0.161 6.808 22.556 53.02 342.731
817.5569 -0.109 0.165 6.834 21.157 52.785 342.728
817.5907 -0.101 0.164 6.856 20.381 53.248 341.88
817.628 -0.09 0.158 6.876 20.309 55.632 340.716
817.6576 -0.078 0.155 6.896 20.56 58.395 340.233
817.6906 -0.066 0.148 6.917 20.786 61.473 340.485
817.723 -0.055 0.143 6.939 21.601 64.152 340.695
817.7588 -0.045 0.137 6.961 23.013 66.771 342.743
817.7896 -0.035 0.132 6.982 23.68 69.692 344.734
817.8242 -0.024 0.131 7.004 23.358 72.535 345.693
817.8571 -0.011 0.131 7.027 22.267 75.124 345.398
817.8905 0.002 0.13 7.051 21.365 77.474 345.383
817.9263 0.015 0.126 7.076 21.142 79.398 345.115
817.9573 0.029 0.12 7.101 21.172 80.976 345.78
817.9901 0.042 0.115 7.125 21.901 82.122 346.148
818.0247 0.055 0.11 7.145 22.639 84.231 345.853
818.0578 0.072 0.121 7.163 24.44 86.618 342.015
818.0901 0.09 0.131 7.174 24.61 91.829 344.254
818.1215 0.109 0.145 7.181 22.998 97.809 345.625
818.157 0.128 0.158 7.179 21.882 107.391 347.223
818.1921 0.143 0.164 7.174 21.557 116.874 349.47
818.2224 0.155 0.166 7.169 20.397 125.669 350.84
818.2569 0.166 0.166 7.162 19.953 133.921 351.069
818.2908 0.172 0.159 7.153 20.185 142.135 351.002
818.3234 0.178 0.153 7.147 20.995 148.765 352.054
818.3641 0.183 0.145 7.143 22.869 153.363 354.165
818.3884 0.191 0.142 7.137 23.786 157.301 354.847
818.4276 0.202 0.141 7.13 23.929 158.54 355.048
818.4579 0.212 0.14 7.121 23.696 159.674 354.078
818.491 0.226 0.139 7.113 22.9 160.282 352.54
818.5245 0.238 0.138 7.102 22.735 161.909 351.971
818.5551 0.25 0.138 7.089 21.778 163.344 352.702
818.5895 0.263 0.139 7.073 19.842 164.275 352.75
818.6226 0.274 0.141 7.054 18.3 164.905 353.25
818.6568 0.285 0.139 7.035 17.523 165.115 353.776
818.6892 0.292 0.137 7.014 17.035 165.759 352.912
818.7238 0.298 0.131 6.991 16.433 165.797 352
818.7563 0.304 0.127 6.966 15.945 166.076 350.183
818.7891 0.31 0.133 6.938 17.242 166.618 345.863
818.8212 0.314 0.135 6.908 16.78 168.558 345.65
818.8562 0.323 0.127 6.887 19.724 169.733 345.483
818.8903 0.333 0.123 6.868 24.84 172.084 347.083
