# Supplementary material for: Quantifying Spatiotemporal Gait Parameters with HoloLens in Healthy Adults and People with Parkinson’s Disease: Test-Retest Reliability, Concurrent Validity, and Face Validity
Source: Sensors (Basel). 2020 Jun 5;20(11):3216. doi: 10.3390/s20113216 (PMC7313704; doi:10.3390/s20113216)
Supplement: Supplementary file 1 [file sensors-20-03216-s001.zip › Data/HYA_03_FWS1_IWW_raw.csv]

IWW_x_SpineBase IWW_x_Head IWW_x_ShoulderLeft IWW_x_ElbowLeft IWW_x_WristLeft IWW_x_HandLeft IWW_x_ShoulderRight IWW_x_ElbowRight IWW_x_WristRight IWW_x_HandRight IWW_x_HipLeft IWW_x_KneeLeft IWW_x_AnkleLeft IWW_x_FootLeft IWW_x_HipRight IWW_x_KneeRight IWW_x_AnkleRight IWW_x_FootRight IWW_x_SpineShoulder IWW_y_SpineBase IWW_y_Head IWW_y_ShoulderLeft IWW_y_ElbowLeft IWW_y_WristLeft IWW_y_HandLeft…
-0.485 -0.474000484541653 -0.510999911901518 -0.5 -0.435999867852276 -0.411999823803035 -0.478 -0.458 -0.376000792886341 NaN -0.461 -0.497 -0.502 -0.41 -0.437 -0.493 -0.495 -0.4 -0.489 0.984909960796175 1.77646905161984 1.49608999207114 1.24008998370178 1.01544992335432 0.926590013214772 1.48530997973735 1.20538999735705 0.910241814388244 NaN 0.986689958593713 0.537420049775643 0.149089937009585 …
-0.485 -0.482811672681197 -0.511 -0.497 -0.436 -0.408964688627725 -0.475 -0.458 -0.39497645908515 NaN -0.461 -0.496964688627725 -0.502 -0.41 -0.437 -0.493 -0.495 -0.4 -0.489 0.984017650797327 1.75159520796103 1.49550258950063 1.2378528346874 1.01547153015947 0.928598813176635 1.48339388425095 1.20471341832146 0.955127420276989 NaN 0.985738239320198 0.537423903806196 0.14903388425095 0.04972976459…
-0.485 -0.46733933147792 -0.511 -0.497 -0.436 -0.40606362465211 -0.475 -0.458 -0.39291516713052 -0.366 -0.461 -0.494 -0.502 -0.41 -0.437 -0.493 -0.495 -0.4 -0.489 0.984647487151752 1.77670421615356 1.49571936375348 1.23975070052219 1.01559469794566 0.92683548199868 1.48372678662956 1.20584678662956 0.956479081023155 0.882640796935702 0.986414942165667 0.541129723642154 0.149358515424784 0.0497269…
-0.484990017363737 -0.483019965272526 -0.510991681136448 -0.496985026045606 -0.435988353591027 -0.408988353591026 -0.474996672454579 -0.457995008681869 -0.38899833622729 -0.365993344909158 -0.460991681136448 -0.494 -0.501995008681869 -0.41000166377271 -0.436986689818316 -0.493 -0.495 -0.4 -0.48900166377271 0.984050167829291 1.75289414352006 1.49568394386733 1.23881878834996 1.01531372975491 0.927…
-0.479 -0.49494985888959 -0.506 -0.488 -0.429 -0.402 -0.472989971777918 -0.455 -0.387969915333754 -0.362 -0.456040112888328 -0.494 -0.499 -0.411 -0.429020056444164 -0.493 -0.495 -0.400010028222082 -0.49 0.972152105926637 1.74936586020686 1.49204979943556 1.21412640244616 0.993589711759445 0.906001660959697 1.47958813847586 1.20540876839127 0.947848596048908 0.880944885606738 0.972593209031066 0.5…
-0.479 -0.489629499991269 -0.506 -0.488078000001838 -0.429078000001838 -0.402078000001838 -0.471960999999081 -0.455 -0.385585000013786 NaN -0.459921999998162 -0.494 -0.499 -0.411 -0.431 -0.493 -0.494941499998621 -0.401 -0.489960999999081 0.972465690002491 1.74856689501407 1.4920469650004 1.2179914400064 0.997735810005321 0.908378290005615 1.47749513000153 1.20430331500008 0.948378265015748 NaN 0.…
-0.479 -0.471031969155506 -0.506 -0.491993269651473 -0.432993269651473 -0.405993269651473 -0.470003365174264 -0.455 -0.414949522386044 NaN -0.456006730348528 -0.494 -0.499 -0.411 -0.431 -0.493 -0.492005047761396 -0.401 -0.488003365174264 0.977770880377745 1.77852849600789 1.4928985361492 1.23161657838712 1.00907051564101 0.920339438785248 1.48076438015898 1.20446971396019 0.981922337738991 NaN 0.…
-0.479 -0.482839840324675 -0.505989990020292 -0.492 -0.433 -0.405969970060877 -0.469989990020292 -0.455 -0.389969970060876 NaN -0.456020019959416 -0.494 -0.497 -0.411 -0.431 -0.493 -0.492 -0.400989990020292 -0.487989990020292 0.977736516466518 1.75219135059046 1.49285521516916 1.23158291287382 1.00982431427098 0.920024204191477 1.47888129131765 1.2043236135724 0.951753763873458 NaN 0.978853022953…
-0.479 -0.467039017292809 -0.505 -0.492 -0.433 -0.403 -0.468941474060786 -0.455 -0.386648844364718 NaN -0.458 -0.494 -0.497 -0.411 -0.431 -0.493 -0.492 -0.4 -0.487 0.979370390172928 1.77691675594506 1.49435980491354 1.23289140892071 1.01124312138342 0.920424393082876 1.47801297688729 1.20566278180083 0.947420672891602 NaN 0.98113 0.539961127203321 0.144842536124033 0.0513304407632618 0.9776307803…
-0.479 -0.468999882348097 -0.505 -0.492 -0.433 -0.403 -0.466000176477855 -0.455 -0.36900105886713 NaN -0.458 -0.494 -0.497 -0.411 -0.431 -0.493 -0.492 -0.4 -0.487 0.979389998823481 1.77022040178125 1.49435000058826 1.23446990529022 1.01139999058785 0.919640047060761 1.47766002117734 1.2053000217656 0.909762259504803 NaN 0.98113 0.538510087062409 0.144969992352626 0.0508500288247163 0.977669997646…
-0.479 -0.46405006410447 -0.505 -0.491 -0.43 -0.403030038462682 -0.466 -0.452 -0.381010012820894 -0.364969961537318 -0.458 -0.494 -0.499 -0.408 -0.431 -0.493 -0.492 -0.4 -0.484 0.97993 1.77956033396942 1.49456140179493 1.2354865956409 1.01001068807657 0.919471240001189 1.47756260333343 1.20597851089776 0.945945594358807 0.889686182307166 0.981459198974328 0.540074567434929 0.145899424872534 0.050…
-0.479 -0.468872871856748 -0.505 -0.491 -0.430063564071626 -0.405936435928374 -0.466 -0.452 NaN -0.362084752095502 -0.458 -0.493915247904498 -0.499 -0.408063564071626 -0.431 -0.493 -0.492063564071626 -0.4 -0.484 0.979955001868173 1.76688831616713 1.49471101777242 1.23517669691008 1.00916881944882 0.922546863425197 1.47787424134112 1.20684245930531 NaN 0.888462171640204 0.981403518706502 0.5377102…
-0.479 -0.463004155051498 -0.505 -0.491 -0.432997922474251 -0.403002077525749 -0.466 -0.452 NaN -0.365997229965668 -0.458 -0.490002770034332 -0.499 -0.410997922474251 -0.431 -0.493 -0.494997922474251 -0.4 -0.484 0.981109182839872 1.77373515243992 1.49521963989554 1.23640912743919 1.01280742386807 0.921940429355322 1.48037822717803 1.2078792659409 NaN 0.895025353267408 0.982489231315473 0.54464509…
-0.479 -0.470776932998607 -0.502 -0.491 NaN -0.403 -0.465964778894517 -0.449 -0.384046961473977 -0.359035221105483 -0.458 -0.486964778894517 -0.499 -0.410964778894517 -0.431 -0.492964778894517 -0.494988259631506 -0.400011740368494 -0.480964778894517 0.980944792864303 1.75468872360085 1.49480669201004 1.23629504835845 NaN 0.92714160227803 1.48075761055274 1.20457827360129 0.95853987641512 0.882427…
-0.479 -0.452339114314337 -0.501936416066062 -0.491 -0.430042389289292 -0.402936416066062 -0.462915221421416 -0.448936416066062 -0.387809248198185 -0.361957610710708 -0.457957610710708 -0.483830442842831 -0.499 -0.408 -0.431 -0.49 -0.493936416066062 -0.400978805355354 -0.477978805355354 0.98218703274975 1.78670951699445 1.49538737960861 1.23671427744595 1.01573851637487 0.928913371781779 1.482257…
-0.479 -0.467984362428693 -0.498995308728608 -0.491 -0.432 -0.400001563757131 -0.458990617457216 -0.445995308728608 -0.379 -0.36 -0.456 -0.475995308728608 -0.498996872485739 -0.407998436242869 -0.431 -0.490004691271392 -0.491 -0.4 -0.476996872485739 0.982050281476283 1.75438541105337 1.49619039093928 1.23645206415941 1.01567017201328 0.926760328388997 1.4830783111423 1.20559270529984 0.9571248396…
-0.478970528776012 -0.458019647482659 -0.495970528776012 -0.491 -0.432009823741329 -0.401019647482659 -0.452941057552025 -0.442980352517342 -0.379 -0.359941057552025 -0.456 -0.472941057552024 -0.497 -0.407 -0.430980352517342 -0.493 -0.491029471223988 -0.400009823741329 -0.475039294965317 0.982208486006489 1.77044633646945 1.49644117884896 1.23775536262542 1.01578334007205 0.926982377914075 1.4819…
-0.476020919953688 -0.459602520879931 -0.493020919953688 -0.490979080046312 -0.433020919953688 -0.403020919953688 -0.446874480277873 -0.440874480277873 -0.378937240138936 -0.354041839907376 -0.456020919953688 -0.466937240138937 -0.497 -0.407 -0.428937240138936 -0.492937240138936 -0.494 -0.401 -0.478790800463122 0.980075773120806 1.75447990242691 1.49658468554535 1.23624569127595 1.01609343165882 …
-0.476998990631061 -0.441019178009841 -0.493998990631061 -0.490001009368939 -0.433998990631061 -0.403998990631061 -0.441006056213634 -0.435006056213634 -0.376003028106817 -0.355997981262122 -0.456998990631061 -0.464003028106817 -0.497 -0.407 -0.426003028106817 -0.490003028106817 -0.494 -0.401 -0.46901009368939 0.981748273979114 1.77925443268477 1.49773880894465 1.23464165536506 1.01485128189855 0…
-0.470958544116425 -0.446771992640337 -0.489958544116425 -0.491968908087319 -0.433010363970894 -0.404010363970894 -0.4288341764657 -0.425906724261956 -0.372989636029106 -0.348937816174637 -0.455948180145531 -0.461 -0.497 -0.407 -0.417958544116425 -0.48691708823285 -0.494 -0.400989636029106 -0.457927452203744 0.980659173346153 1.76105215787567 1.49598973966882 1.23151041455884 1.01152834176466 0.9…
-0.466902401960934 -0.425039039215626 -0.485863362745308 -0.489039039215626 -0.43405855882344 -0.405078078431253 -0.412863362745307 -0.416902401960934 -0.371882882353121 -0.342824323529681 -0.450980480392187 -0.46094144117656 -0.497039039215626 -0.407019519607813 -0.413882882353121 -0.478668166667175 -0.494 -0.40005855882344 -0.450902401960934 0.982487267254906 1.78690004441198 1.49495300274519 1…
-0.462000441176471 -0.426999823529412 -0.479000617647059 -0.490999823529412 -0.436999735294118 -0.408999647058824 -0.406000617647059 -0.412000441176471 -0.366000529411765 -0.334000794117647 -0.450000088235294 -0.458000264705882 -0.498999823529412 -0.407999911764706 -0.408000529411765 -0.4620015 -0.494 -0.402999735294118 -0.446000441176471 0.982350012352941 1.77987063264706 1.49209025764706 1.2320…
-0.4559398913573 -0.413949909464416 -0.470939891357299 -0.486 NaN -0.41003005432135 -0.394909837035949 -0.394919855143066 -0.345789619750548 NaN -0.4389398913573 -0.45396994567865 -0.49896994567865 -0.408 -0.400909837035949 -0.433769583536315 -0.49196994567865 -0.403989981892883 -0.428959927571533 0.982966156905062 1.78403193237681 1.49037922630404 1.22835144839472 NaN 0.911109800821716 1.4881701…
-0.449743105052399 -0.408678881315498 -0.464828736701599 -0.485892960438499 NaN -0.412892960438499 -0.385657473403198 -0.386743105052399 -0.324828736701599 NaN -0.432828736701599 -0.450807328789299 -0.496 -0.408 -0.391743105052399 -0.409929604384994 -0.488743105052399 -0.4029571841754 -0.424678881315498 0.980611070395615 1.76946829124024 1.48632238379313 1.22547369719065 NaN 0.899384663262049 1.4…
-0.4380057747665 -0.394007218458126 -0.457003849844334 -0.481002406152709 NaN -0.408002406152709 -0.370007699688667 -0.3750057747665 -0.317003849844334 NaN -0.425003849844334 -0.442004331074875 -0.496 -0.408 -0.3800057747665 -0.361024061527085 -0.4770057747665 -0.401000962461083 -0.410007218458126 0.980659975938473 1.77258846487457 1.4850606207874 1.22290126563632 NaN 0.861218777615737 1.48827995…
-0.425859928733813 -0.390743202678658 -0.438859928733814 -0.46989494655036 -0.426964982183453 -0.411023345211031 -0.358848256128298 -0.361848256128298 -0.305883273944845 NaN -0.409906619155876 -0.438929964366907 -0.495953309577938 -0.408 -0.367848256128298 -0.335381351907676 -0.452906619155876 -0.387801565706236 -0.396848256128298 0.975524864053573 1.752906024295 1.47706933948824 1.21159906759538…
-0.413810615955088 -0.368810615955088 -0.426537061223547 -0.460537061223547 -0.423957914656686 -0.413084170686628 -0.345705402596803 -0.348852701298401 -0.295431847865263 NaN -0.401747487940117 -0.432915829313372 -0.492 -0.408 -0.354810615955088 -0.282452890536919 -0.443863695730525 -0.369863695730525 -0.383705402596803 0.974990047309629 1.7648051673831 1.47523772315382 1.20860880727197 0.9168330…
-0.40497608524001 -0.359920284133366 -0.40495854774935 -0.438971302288012 -0.422 -0.416996811365335 -0.33197608524001 -0.341979273874675 -0.268941010258691 -0.239956953432018 -0.389972896605344 -0.428990434096004 -0.492 -0.408 -0.345977679557342 -0.256945793210689 -0.390897963690709 -0.316894775056043 -0.369955359114685 0.970342582794079 1.74322296685212 1.471411195738 1.19133875643248 0.91046014…
-0.389789281341397 -0.309989965778162 -0.378769212897721 -0.420749144454044 -0.421939794668971 -0.414969897334485 -0.316839452450588 -0.328919726225294 -0.231989965778162 -0.212849486672426 -0.372739110232206 -0.422949828890809 -0.492 -0.407989965778162 -0.331839452450588 -0.222588596904632 -0.326458152020735 -0.250418015133382 -0.34182941822875 0.971921970299233 1.76986860852111 1.4721304993878 …
-0.36880512588788 -0.308610251775759 -0.355610251775759 -0.395551789542123 -0.415629739186971 -0.411785638476667 -0.300766151065455 -0.320746663654243 -0.230922050355152 -0.197824613299092 -0.346844100710304 -0.417863588121516 -0.492 -0.407 -0.315824613299092 -0.181590764364547 -0.271752805682429 -0.1913825448694 -0.324649226598183 0.968184810432521 1.74444246584854 1.46921045116851 1.18954476797…
-0.3590232710327 -0.2890465420654 -0.3360465420654 -0.373053523375209 -0.39704421496213 -0.40102559813597 -0.28902792523924 -0.30803025234251 -0.22700930841308 -0.18902094392943 -0.33901861682616 -0.41101628972289 -0.492 -0.407 -0.30702094392943 -0.161048869168669 -0.209148934609278 -0.110193149571408 -0.30704188785886 0.968928231401515 1.76263671587918 1.4687311402806 1.18426256635766 0.90651439…
-0.333839747241021 -0.267589352305117 -0.302709541874351 -0.34265946288717 -0.36865946288717 -0.374629415494862 -0.264729573469223 -0.294799684051277 -0.221899842025638 -0.171839747241021 -0.309849763038457 -0.400889826228202 -0.491969952607692 -0.408 -0.285829731443585 -0.112559304912808 -0.12818872040767 -0.0481386414204892 -0.279749605064096 0.958117195576718 1.72652156523672 1.45778158673015 …
-0.317532235294836 -0.226746627451369 -0.273454274510642 -0.308317843138302 -0.33394752941338 -0.337044980393623 -0.23747376470669 -0.274532235294836 -0.211668666667175 NaN -0.294551725490884 -0.389805098039515 -0.489 -0.408 -0.268571215686933 -0.068161921569914 -0.0465772156884586 0.038559215683881 -0.254395803922496 0.957675502745351 1.74896698784382 1.45681688196099 1.17404509764716 0.89458638…
-0.294002823529412 -0.214001529411765 -0.246003294117647 -0.274004117647059 -0.281006352941176 -0.289005764705882 -0.211003176470588 -0.251002823529412 -0.195002 NaN -0.272002705882353 -0.380001176470588 -0.489 -0.408 -0.247002588235294 -0.0260050588235294 0.0249914117647059 0.116990588235294 -0.224003647058824 0.949400992941176 1.72668267411765 1.45012080352941 1.17078039176471 0.923076581176471…
-0.261739941372961 -0.190569903039897 -0.201709934608302 -0.225739941372961 -0.227469880491035 -0.237359855687288 -0.176709934608302 -0.221789952647391 -0.159879972941366 NaN -0.238739941372961 -0.372799954902277 -0.489 -0.408 -0.212769948137619 0.0183500789210145 0.120500112744306 0.253500112744306 -0.196649921078986 0.925362100473526 1.69246439422749 1.43321519666277 1.16366790629113 0.88936597…
-0.235324669035535 -0.146976771265962 -0.172345133610216 -0.199079094139366 -0.173853983817878 -0.172669802645751 -0.147365598184896 -0.200304204460854 -0.14744745648362 NaN -0.212263275311493 -0.352754425103831 -0.488897677126596 -0.408061393724042 -0.189324669035535 0.0538595121365919 0.171309732779569 0.304412055652972 -0.16120188158745 0.925590055283187 1.69036691866943 1.43166793705553 1.166…
-0.2030353567969 -0.0980535709043943 -0.141034285378812 -0.155048213813955 -0.119059999412922 -0.109069642175713 -0.117033213960724 -0.167036428214988 -0.121028928288373 NaN -0.177038571051164 -0.341012857017055 -0.484005357090439 -0.410996785745736 -0.1570353567969 0.0949550004403088 0.233931429242375 0.371926072151936 -0.123041785305428 0.926548950010274 1.71125712522382 1.42774429638653 1.1663…
-0.158550092963837 -0.0743762652453193 -0.0916625697228777 -0.103529642644011 -0.0574171658849705 -0.0382535633263657 -0.0805807684435753 -0.134590993603488 -0.10156031812375 NaN -0.140478516844447 -0.320795496801744 -0.483938649040523 -0.410969324520262 -0.108621669083226 0.133501032835727 0.287501032835727 0.390603284434855 -0.0864785168444473 0.916736461475486 1.68438664841789 1.41602184052878…
-0.114471368706246 -0.0142537430210019 -0.0578793016572416 -0.0568158659019912 0.000184134098008836 0.0354590223707609 -0.0388158659019912 -0.0941330446782435 -0.0586616759719975 NaN -0.089598240216747 -0.300534804461497 -0.477767402230748 -0.408 -0.0713444971957451 0.182803519566506 0.336359469279753 0.449718938559505 -0.0353867876992454 0.912818426804415 1.69410334272729 1.41585131479864 1.1548…
-0.0898974389989446 -0.0258285045556123 -0.00591761493357848 -0.0019277029008954 0.0551176929520307 0.103122736935689 0.0160689344433323 -0.05391257094992 -0.0428957576710585 NaN NaN -0.278924340245123 -0.466984868049025 -0.407989912032683 -0.0408991203268308 0.220068934443332 0.353016813278862 0.48302185726252 -0.00689071368740002 0.881755808383053 1.66606088989419 1.39972188698816 1.13196076830…
-0.028456911859147 0.0764461081157007 0.0435721821483987 0.0415624841458834 0.125552786143368 0.176591578153429 0.0575042961307921 -0.00152479787675364 0.0194364101131854 NaN NaN -0.233418119849086 -0.457738153932089 -0.401941811984909 0.0195333901383378 0.261475202123246 0.363242450062881 0.496174564045274 0.0584461081157007 0.89713081753318 1.69039004169298 1.40682150745077 1.15043879799415 0.8…
0.028187601150796 0.122989667625663 0.103068841035716 0.100207394503309 0.183246981208336 0.23808863438823 0.109930287568124 0.0480094609781766 0.0648709075105837 NaN 0.0522271878558225 -0.172733225439151 -0.430129092489416 -0.395584339597221 0.0750490476832031 0.310672973985451 0.388316693640212 0.514178140172619 0.105049047683203 0.90249200423334 1.69569278725348 1.41124803684888 1.171792065231…
0.0869332062470076 0.171944338539173 0.155939885622307 0.159932093017791 0.244929866559358 0.29193877239309 0.155947678226823 0.0979432253099565 0.107951017914472 NaN 0.112930979788575 -0.110071246669859 -0.387048982085528 -0.375023377813547 0.126940998851523 0.343962150206638 0.403982188332535 0.522989980937051 0.156940998851523 0.911000326038108 1.70522915714743 1.42054942432244 1.1733781965686…
0.139558193283706 0.214568161020915 0.20451832233487 0.204398709488361 0.304458515911615 0.344488419123243 0.207428612699988 0.152538257809288 0.165568161020915 NaN 0.167548225546497 -0.0288935811697975 -0.322112871388396 NaN 0.178558193283706 0.369348870802316 0.41209967737209 0.523039870948836 0.205498386860452 0.918276991861042 1.71041363220418 1.4327078509166 1.17866170318232 0.89291617373527…
0.195974215684779 0.271604013724563 0.256954731371083 0.245052152939561 0.351071637253256 0.393915762743692 0.251052152939561 0.207169058821734 0.223266480390212 0.232149574508039 0.223052152939561 0.0828899784284704 -0.232226927453703 NaN 0.234954731371083 0.404233811764347 0.422 0.527 0.255857309802605 0.933929037470497 1.72158932909821 1.44361075143108 1.18785124958811 0.921407415725387 0.8492…
0.244993823529412 0.301996170588235 0.304993947058824 0.297993329411765 0.404993205882353 0.439994194117647 0.303993329411765 0.265992588235294 0.286991970588235 0.289992711764706 0.275993329411765 0.177988017647059 -0.143011241176471 NaN 0.282993947058823 0.415998517647059 0.422 0.527 0.298994564705882 0.936899625705882 1.71602070164706 1.45320879064706 1.19193948488235 0.924799572588235 0.86316…
0.301401639560972 0.358461885495117 0.338411680549996 0.326451844506093 0.434361475604874 0.484391598571947 0.353552254396336 0.319502049451215 0.344592418352433 0.350743033187797 0.329261065714632 0.261793238132919 -0.0611364749439111 NaN 0.336532172418287 0.426130532857316 0.425 0.527 0.346331352637802 0.956271752082499 1.74842379301865 1.46526611894749 1.20964359439373 0.968734284886938 0.8826…
0.341715226428209 0.405001316999493 0.379510876020149 0.371592616183373 0.470899141795463 0.523756096509821 0.408715226428209 0.369980881958687 0.404328277652388 0.42547132293803 0.356021752040299 0.341144362285135 0.0254508878972243 NaN 0.389531311060955 0.439183915367254 0.425040870081612 0.527163480326448 0.380062622121911 0.962657534194135 1.74632022345894 1.48279368467686 1.23400616959125 0.…
0.375961165105541 0.452945631147758 0.403972260789672 0.39996782251602 0.513951178989823 0.559958945968715 0.442961165105541 0.416946740716171 0.467927878053148 0.495920111074256 0.404944521579344 0.395937864168866 0.0949212206426691 0.111053259283829 0.414971151221259 0.447990013884282 0.426997780863174 0.534991123452695 0.430942302442518 0.976903844683905 1.76931392514229 1.49063111235701 1.250…
0.41647788357157 0.49161775193398 0.441501194965305 0.424489539268437 0.53547788357157 0.586407949390364 0.498559473449643 0.478664374721451 0.541792587386994 0.567815898780729 0.434501194965305 0.476503584895915 0.2251912710111 0.281319483676644 0.468419605087232 0.453128212665543 0.428976688606265 0.53695337721253 0.463594440540245 0.984588206786419 1.7727161804589 1.50753543331848 1.2536318557…
0.457906980680576 0.544464036627272 0.484653869792973 0.466527314349172 0.576653869792973 0.62167496236694 0.54694916582851 0.536075721272311 0.61028664701198 0.638413202455781 0.477653869792973 0.605856146509086 NaN 0.480889682633463 0.505075721272311 0.465075721272311 0.428919424230987 0.534413202455781 0.514738240088841 0.986856819368033 1.77732644606152 1.5105134233568 1.27402082695709 1.0250…
0.49999229838686 0.565996059639789 0.514994447674248 0.490995522317942 0.606994447674248 0.652994268566966 0.590991940172295 0.585990865528601 0.669989074455778 0.703987999812084 0.507994447674248 0.691984238559155 NaN 0.614975462302321 0.554990865528601 0.514990865528601 NaN 0.599987999812084 0.548993731245119 0.981141045986529 1.77020130390102 1.50928022567518 1.26849101195615 1.01133251287517 …
0.543339605757537 0.637409524589971 0.566389547780704 0.524409524589971 0.647129849260235 0.698239721711202 0.633479443422405 0.637519397040938 0.73372915353824 0.773709176728974 0.553329617352903 0.763629269491906 0.696218585365278 0.794278515793079 0.600339605757537 NaN NaN NaN 0.598469455017771 1.00099264336667 1.77760934007203 1.50597358870455 1.27188506824877 0.999321577600869 0.934274283418…
0.57789310642641 0.679087259997369 0.605990183211889 0.565951352497698 0.660931937140602 0.72266012214126 0.681970767854793 0.690048429283177 0.806931937140602 0.845203752139944 0.586854275712218 0.827320244282519 0.820727748562407 0.924863656062078 0.634931937140602 NaN NaN 0.679301265363674 0.645912521783506 0.997115067632566 1.76543720768623 1.49818759599337 1.25735865838253 1.01779044504411 0…
0.622906282567278 0.733885909212338 0.655896095889808 0.613900170560796 0.70790220789629 0.755930730593205 0.730898133225302 0.742889983883326 0.85390220789629 0.905873685199374 0.629910357238265 NaN 1.00860883158516 1.1195945702367 0.68190220789629 NaN NaN 0.543283189633661 0.691904245231784 0.988298356392801 1.75471232919701 1.4874822884503 1.24922693025795 0.991604519097819 0.915591031936848 1…
0.660498988388445 0.775508968156214 0.705518947923983 0.656508968156214 0.732409170478525 0.781249494194223 0.773518947923983 0.793508968156214 0.918479028852907 0.970568846762828 0.671489008620676 NaN NaN NaN 0.716449089549601 NaN 0.485309372800836 0.542940121393387 0.738508968156214 0.974200941370517 1.7465144747537 1.469726111981 1.23519812953027 0.976264898267074 0.895216114707959 1.433300702…
0.711091276643923 0.82662358665367 0.758149737892704 0.70797435414636 0.773779483317088 0.806428715824398 0.826032815395141 0.844993841229287 0.96724717330734 1.02838358288783 0.721013328312214 NaN NaN NaN 0.762227686224413 NaN 0.516467689990253 0.539552807863462 0.789954867063432 0.962036504315701 1.73242341858848 1.45411839143629 1.21356362356701 0.946071573781641 0.869413233825354 1.4182275089…
0.765992753005121 0.857995858860069 0.815992364773252 0.756993529468858 0.812994823575086 0.827997152966297 0.877993141236989 0.894993400058235 1.02999171772014 1.09799081184578 0.771993270647612 NaN NaN 1.42597864724723 0.823991847130761 NaN 0.539996894145052 0.667983047208407 0.83799365887948 0.944252347508698 1.69989429384447 1.43693226856822 1.182554093258 0.899866099122655 0.838384095846213 …
0.819654954746369 0.939575566292264 0.875585489849027 0.804585489849027 0.828337400929948 0.8511885475785 0.933555719178737 0.947525948508448 1.08144656005434 1.14842671294082 0.831605336962553 NaN 1.32128778314613 1.45536717160024 0.875684725416659 NaN 0.585277859589369 NaN 0.89959541340579 0.940741703137139 1.71334944351141 1.42289063433823 1.15584136791202 0.890526406133637 0.813938475354471 1…
0.886404854446766 0.998064283671792 0.935255854732715 0.8641281406921 0.862766284243691 0.870489570489025 0.990596425507689 1.00136228309989 1.12710685501866 1.19195785530461 0.893426140120202 NaN 1.35089399828431 1.49251085616246 0.945362283099894 NaN 0.614064283671792 NaN 0.960298426079587 0.932829105907914 1.70624273727194 1.41584186024592 1.14193911870746 0.875924776242474 0.79459607044894 1.…
0.950989924729036 1.04699236721897 0.992990993318381 0.915991909252105 0.897994504397656 0.892996488920725 1.06398855082845 1.06399023004028 1.17799206190773 1.23599313049707 0.958989772073416 NaN 1.39199358846393 1.5159963362651 1.00799023004028 NaN 0.662992367218967 NaN 1.01999068800714 0.928190723587642 1.70315048239176 1.40995091898684 1.13868050834322 0.863271973837175 0.783841677685271 1.38…
1.00978106134957 1.11357122397207 1.06171111555707 0.979734430821238 0.935617854500407 0.923501278179576 1.13167614266082 1.12260619686832 1.22926812553791 1.28032641369833 1.01076940371749 NaN 1.41347796291541 1.52569945792499 1.07474608845332 NaN 0.719839349509987 NaN 1.08572277318916 0.933072342768053 1.70879603332477 1.40715802944418 1.13769806932973 0.858378003880591 0.780864415578237 1.3905…
1.07709235206961 1.16311335884018 1.12326040623417 1.04338644685758 0.98917637915189 0.967113358840181 1.19017637915189 1.17494530467563 1.25294530467563 1.30865120988765 1.0770293317579 NaN 1.45328576980064 1.58390764793039 1.13919738592246 NaN NaN NaN 1.14809235206961 0.937399294319099 1.71625679375832 1.41142515289859 1.13926340076521 0.861698941889382 0.784892374564413 1.3986530880174 1.16053…
1.12799175429684 1.21499159572563 1.18199048572712 1.10798953429983 1.04399112001198 1.01899159572562 1.24499112001198 1.21899286429534 1.29699286429534 1.33899508429235 1.12499223001048 1.42799508429235 1.4200053914213 1.53300824570316 1.19499096144077 NaN NaN NaN 1.19899175429684 0.932240835670301 1.72402874094456 1.42051852687342 1.14081974787177 0.866309253129579 0.797118019445529 1.411377938…
1.19856519165473 1.27909702897294 1.24964789717284 1.17973642379846 1.13245355374424 1.09649649607963 1.27807132627407 1.24191702025504 1.3138837052035 1.33891522900988 1.21259004364393 1.42912130447932 1.4134716553463 1.51246668494846 1.25950698057959 NaN NaN 1.51712269238684 1.26155292241605 0.951470807534522 1.7338502517634 1.42776027840039 1.14723729326896 0.914324659531043 0.827382369940464 …
1.25013288610196 1.33287892275154 1.30857865713637 1.24639791945004 1.21862031500029 1.1861698853744 1.32982707839263 1.27965839063788 1.34840588017585 1.37553565700594 1.26659997603529 1.44058248044078 1.41101065944946 1.5095 1.30303095019885 1.27523649613723 NaN 1.52723450788809 1.31189330907418 0.961821160477359 1.75721148324047 1.44580469303064 1.1677848128646 0.935708401754102 0.840944215752…
1.30444268869234 1.37544691308639 1.36044237296578 1.31342896784632 1.29641566969923 1.26641176492466 1.36945852043774 1.31146189943393 1.36797720280567 1.40097762290933 1.31944216161631 1.44449662230145 1.41149989432527 1.5095 1.35244796594081 1.33198774173095 0.990916419803469 1.53799767515587 1.35495018381257 0.9634360132014 1.7731081201113 1.46323755194457 1.18168473007787 0.911792773311701 0…
1.35905312869638 1.43210047468576 1.41509220847926 1.38819298516255 1.39447048171911 1.37815022650774 1.41989441881997 1.35428502397113 1.41120714661677 1.42679554142723 1.37903733507532 1.45052293420276 1.41147931704685 1.50540787635608 1.40252755641114 1.42206920452885 1.1205671625222 1.53088273517441 1.4100681486517 0.983623359669284 1.78363587961696 1.47403505501971 1.20006858960973 0.9241274…
1.39836523276407 1.49467064065604 1.46969214036201 1.45252458582102 1.48446864452527 1.48540743408378 1.45618319825501 1.38145023156526 1.41659878630003 1.45389232408901 1.42974371622727 1.45255013843075 1.4095344897435 1.49703369165125 1.45208499817027 1.47247678854003 NaN 1.36080828086821 1.46419757260006 0.991834240899941 1.78948059287293 1.48816951553744 1.21192423390322 0.932892011813177 0.8…
1.45406154961272 1.52210258268786 1.52352993718445 1.52103913668264 1.57305506483334 1.59356168329248 1.51003095203009 1.40605334299769 1.44106154961272 1.46005060745935 1.48503123868521 1.45451171426884 1.4114994706147 1.49852179607586 1.50052953995499 1.5605551750267 1.41621200422158 1.51618464883815 1.51306291738189 1.00792285542286 1.79845379193532 1.49523408747305 1.22601319149899 0.95436740…
1.50352838210122 1.59763817052798 1.57513232545056 1.58772165368381 1.66689201778277 1.70026286777563 1.5476872605686 1.44562589801783 1.48604909004061 1.49733135777415 1.52848542831568 1.46616024770127 1.41146589806244 1.51188069556064 1.54350870878628 1.66028030064168 1.55964453923545 1.66260452844095 1.5596872605686 1.00851592754934 1.78657692348936 1.49521859399715 1.23964794760008 0.95897600…
1.55186444997216 1.64997117422751 1.63318224108277 1.65378704123737 1.74749918453167 1.81403392235288 1.60418699072252 1.49707908247501 1.49105750082551 1.52456112288701 1.57333207749791 1.480756154255 1.408 1.502893504522 1.59036473252606 1.73216528521142 1.70868350840749 1.80336345686569 1.61618699072252 1.00025432145047 1.78298266826795 1.48799927769629 1.24743950358541 1.00596919725501 0.9077…
1.59149969512208 1.69401698169379 1.68749847331386 1.71300080667059 1.81650877753524 1.90750294276028 1.658015152896 1.54601489163917 1.53900104502731 1.55000809896166 1.61149969512208 1.49250467442512 1.408 1.49800112444041 1.62999981550743 1.80850170058336 1.85500351637182 1.93500808583489 1.67001384661186 0.993573509722263 1.77720423144925 1.48039925986431 1.23998039870503 1.01858746315145 0.9…
1.62378363597084 1.75966801754892 1.7298607149188 1.77788640790145 1.96044962719639 2.03610479825398 1.7168607149188 1.60362947807494 1.54410479825398 1.58153955263566 1.65377078947952 1.53619269736988 1.40506423245663 1.49408992543928 1.65978363597084 1.89080932895349 2.05031034211518 2.16646450001108 1.72374509649687 0.976874632015687 1.75486330684009 1.46442517302408 1.23253820188451 0.9868820…
1.6854158671575 1.81215447629765 1.79719804144096 1.84717625886931 1.99733073516696 2.12289508373388 1.78426338915592 1.65365547544569 1.63032873687088 1.62415447629765 1.71432873687088 1.55217625886931 1.41006534771496 1.50084752199842 1.72154656258742 1.95439408458584 2.152699040589 2.2809822140205 1.78224160658427 0.957829402498029 1.73427001799611 1.44146809355688 1.21750310354836 1.030224642…
1.74902273314232 1.86402351704378 1.85102390899451 1.90002782850181 2.10201175852189 2.20802351704378 1.84102194924086 1.72802782850181 1.690029004354 1.67602939630472 1.77402390899451 1.60502234119159 1.41300274365511 1.494 1.79102390899451 2.01702665264962 2.22902782850181 2.37002312509305 1.83802273314232 0.949265672863944 1.72977147507163 1.42790630390462 1.20416742488371 1.00259874050127 0.9…
1.80802452121669 1.92488003745536 1.91288003745536 1.971801228131 2.13285376768057 2.26877495835621 1.89789317234275 1.79991944211754 1.76484063279318 1.75201138632929 1.83609019565365 1.66289317234275 1.42057793504531 1.4941970233109 1.85290630723015 2.08611646542844 2.3003940466218 2.42935464195962 1.89685376768057 0.938041645714778 1.70785793297515 1.41838240778667 1.19750884388149 1.024859789…
1.88667495657599 1.99220253292635 1.98048169235568 2.0333743233444 2.19953390866624 2.32856758756471 1.96626695433312 1.87046021855343 1.83012590642337 NaN 1.91973937798276 1.73216885402788 1.46524548053086 1.51219959653618 1.9227179041805 2.17191116840081 2.3315246399602 2.45700926870604 1.96258906136696 0.923855856654413 1.6949985014292 1.41101714508255 1.19068125906423 1.02159511874147 0.94736…
1.96308799567434 2.04708928972837 2.04808928972837 2.09608799567434 2.31498188324352 2.40002458702665 2.02408023135013 1.93709187783644 1.92710740648485 NaN 1.99908152540416 1.83110870053889 1.52209187783644 1.65808928972837 2.00108411351223 2.2590828194582 2.40101941081052 2.50301164648631 2.0350789372961 0.922305823243155 1.69812913602148 1.40951870594597 1.19165042703783 0.976296971123761 0.92…
2.03202135883388 2.11692474380905 2.11792474380905 2.16481432663782 2.30144166868492 2.41930364722088 2.08681432663782 2.00902135883388 NaN NaN 2.06314557815151 1.91653203825081 1.59406276527309 NaN 2.06693854595545 2.3237453159058 2.41620703219606 2.5123588558065 2.09686953522344 0.926877430041325 1.70522858355534 1.40863331562197 1.19205770608425 1.00470522859651 0.925016408335097 1.40255389082…
2.10645825188021 2.18432766215959 2.18526236729928 2.22424060234585 2.33424060234585 2.44193589299774 2.1463929570199 2.08343648692677 NaN NaN 2.14632766215959 2.02771943132144 1.67148001683364 NaN 2.13550178178708 2.37756588878933 2.43113058972062 2.53806529486031 2.16030589720615 0.93255277809454 1.70887259608075 1.41695265547365 1.19765788289756 0.995255017444545 0.916139097227881 1.4058047013…
2.17201611609422 2.24401303507621 2.2420130350762 2.28001208707066 2.3900130350762 2.48400379202217 2.20901256107343 2.14801706409976 NaN NaN 2.20601611609422 2.10502535914825 1.73802607015241 NaN 2.20301611609422 2.40300734704295 2.43700071100416 2.541 2.21901445708452 0.938973879712681 1.7166343110552 1.426963249289 1.19981069678407 0.971200948917086 0.881933515642091 1.41096411671407 1.1350771…
2.24079520478699 2.29979520478699 2.29758662648221 2.33148233732981 2.44520857830478 2.49983053012736 2.26278216864294 2.22093860237153 2.23426450597275 2.24753826499778 2.27478216864294 2.21304289152392 1.84901681923582 NaN 2.27183431321914 2.43415643372859 2.44 2.54085660241546 2.2806909156346 0.955536454690818 1.73496352794598 1.44088770360562 1.20270254843566 0.932991320483092 0.8545790874699…
2.30249264709145 2.3613319004816 2.34326300907738 2.36905633486472 2.46145927602814 2.48739038462392 2.32351561089286 2.29369932130411 2.33204377832521 2.36629638014069 2.33540079188582 2.2943193439421 1.92848009055194 1.91755938921807 2.33649264709145 2.44643631222673 2.44 2.53 2.33430893668019 0.970641475118182 1.74614070023304 1.45778311878731 1.19962990046385 0.930670046376813 0.8546222929888…
2.36601506332304 2.41802057429488 2.39701836990615 2.41400881755495 2.48100845015683 2.50400110219437 2.38802094169301 2.36602755485922 2.41904151598789 2.46403967899728 2.39501249153618 2.3930224112855 2.03405657931093 2.06906429467151 2.40001726771178 2.46500330658311 2.44 2.53 2.39001873730427 0.98049352702198 1.75936370337308 1.47536332495301 1.22174772213164 0.924292299912249 0.8594025791348…
2.40754819106862 2.47454819106862 2.44754819106861 2.43844851996523 2.50409967110338 2.50709967110338 2.44575999216331 2.44174753327538 2.53295933437008 2.57315867657684 2.429647862172 2.45503408769761 2.19009309317107 2.24664128423969 2.44761048550823 2.47419934220677 2.44 2.52985049334492 2.44174753327538 0.990196274313984 1.76959934917654 1.48454692317827 1.21557653743128 0.930571553876107 0.8…
2.45196226651592 2.51942153008033 2.49218096345135 2.47472169988694 2.51226243632252 2.51502186969354 2.50737779069325 2.50242153008033 2.61033405130616 2.66696827241892 2.48198413620946 2.53936192690271 2.3597615872895 2.45936793280571 2.49700600590301 2.49061235141922 2.44094039682237 2.51939966038679 2.50207161498364 0.998635090088545 1.78222409518274 1.4955006005903 1.21773051899209 0.9324378…
2.49500149024045 2.58300167271887 2.54500158147966 2.50700079073983 2.52400012165228 2.51600039536991 2.56900182478422 2.56600209850185 2.67000279800247 2.75500285882861 2.52600124693588 2.64500328461159 2.52800498774353 2.61000562641801 2.54200152065352 2.51800042578298 NaN 2.58200176395808 2.55000167271887 0.999310205288225 1.78195997354063 1.49999991301862 1.2199900653881 0.93950006052201 0.87…
2.54475526555422 2.63868660504929 2.5976728729483 2.53342569513056 2.52827464201971 2.52935703462563 2.62979646185717 2.63582392605914 2.76319469278576 2.85023588908872 2.56774153345323 2.75418096068477 2.6942108682587 2.79733445716758 2.5927689976552 2.53316722858379 NaN 2.6386542541034 2.6057689976552 1.00585607830036 1.78091821141667 1.49697741192433 1.22204785760239 0.941517738843991 0.870166…
2.60018229223603 2.6893355523407 2.6472041865367 2.56483198342535 2.54845978031401 2.55548167461468 2.68829176373937 2.69637934094203 2.85079533265471 2.94105806426272 2.62207282073269 2.84075154405338 2.85641551090408 2.96856877100875 2.64931365804003 NaN 2.4594012352427 2.542065682902 2.66224797513803 0.991035502423682 1.76835908650627 1.48503048115879 1.21514340360427 0.943199757759546 0.86816…
2.65306080011163 2.74906318442974 2.70106318442974 2.60205007068017 2.56902503534008 2.57702622749914 2.74607033738404 2.75807987465646 2.93108106681551 3.03309060408792 2.67005841579353 2.91906914522499 3.00921697294739 3.12820624351593 2.70806556874784 NaN 2.52204172556681 2.54502265102198 2.71806676090689 0.983227172368605 1.75847606366069 1.47297055588587 1.20233301394796 0.929331273395742 0.…
2.70476520708003 2.80275286503035 2.75467881273228 2.64441962968905 2.59056773428518 2.59937026149034 2.80574052298067 2.82580223322906 2.99954305018583 3.10976520708003 2.71976520708003 2.97764178658325 3.19201204807358 3.30254275620973 2.76367881273228 NaN 2.55771583888132 2.56416044664581 2.77475286503035 0.972434457836689 1.74651526891393 1.45644500737413 1.19621106673752 0.921790067614502 0.…
2.76729161181599 2.86433539526738 2.81035728699307 2.67916026146182 2.63665675177084 2.62961296831945 2.86631350354168 2.89140107044446 3.04437917871877 3.17226972009029 2.78229161181599 3.03002891110765 3.27197108889235 3.42455514610415 2.81931350354168 NaN 2.6162478283646 NaN 2.83633539526738 0.968352384403363 1.72346489120184 1.43733264017125 1.17441350750448 0.903331330175138 0.83245451522534…
2.82509748389523 2.92409600686652 2.87109748389523 2.73110782309624 2.66607975955064 2.65705760411991 2.92509748389523 2.95410339201009 3.10609305280908 3.22905465006248 2.84010191498138 3.07612407041211 NaN NaN 2.87810043795266 NaN NaN NaN 2.89609157578037 0.948786263632945 1.71160215749312 1.42357813997501 1.1620371208252 0.90069369360298 0.822364949077388 1.40636437303619 1.18307449119849 1.02…
2.89188293581277 2.98978345008738 2.93784562866575 2.80470883579335 2.720683964362 2.69659691435229 2.99185806438142 3.0248207572344 3.16969640007768 3.26675857865604 2.90979588580306 NaN NaN 3.41918653573509 2.94687050009709 NaN NaN NaN 2.95880832151873 0.93945933520975 1.69952358485531 1.40868459655856 1.14651416363663 0.889719369791221 0.812173336140998 1.39573695092154 1.17253005985046 1.0140…
2.9628896999142 3.0534538998598 3.00638879986608 2.86251899985352 2.77638879986608 2.74525859987863 3.0614755998577 3.09130199987445 3.22662749984306 3.32780289992257 2.97367269993513 NaN NaN 3.43590959981585 3.01706329989746 NaN NaN NaN 3.02438879986607 0.935985224023604 1.69824734199736 1.39947573200427 1.14194090301341 0.893520650011509 0.810809855003871 1.39093354598037 1.16760920301551 0.987…
3.00300054759181 3.11900098870744 3.06900089744214 2.93100107997274 2.8390012168707 2.80200107997274 3.1280008365986 3.15000104955097 3.30000073012242 3.36400050195916 3.00400036506121 3.24100176446251 NaN 3.52200015210884 3.0650007453333 NaN NaN NaN 3.08700106476186 0.924949843327898 1.69948004548054 1.39748013172625 1.13566995056463 0.888140200631556 0.809000044567889 1.40011012001387 1.1603597…
3.04012191952845 3.18489753562276 3.12896765559328 3.00292558361097 2.92010789553434 2.87413594352255 3.18389753562276 3.21979936766402 3.34844876781138 3.39730852787032 NaN 3.35812191952845 3.4309957035815 3.53330423145182 NaN NaN NaN NaN 3.15785546364044 0.914641445363596 1.70257966763391 1.40619862029536 1.13244706630862 0.901321305123654 0.8119166772056 1.40806913829094 1.14100574091556 0.932…
3.12013513007082 3.2493479669591 3.19841891258853 3.06970269510624 2.99986823490823 2.95605742325337 3.24832431841596 3.27680405046683 3.38052026794913 3.4194493223197 NaN NaN 3.50114189125885 3.62507094562943 3.18420607570025 NaN NaN NaN 3.2193479669591 0.914613004200335 1.7107144913494 1.41063145131318 1.13446209409449 0.900403278395446 0.810860101886269 1.41332469418504 1.14850881726054 0.9150…
3.16700809930452 3.30500837859088 3.25700851823406 3.14001242824314 3.07701326610222 3.04101396431813 3.30300754073179 3.31000656322952 3.40200321179317 3.43800237393408 3.1760089371636 NaN 3.5070037703659 3.62800418929544 3.2340067028727 NaN NaN NaN 3.2750082389477 0.938273612569101 1.72824300931056 1.42349145647838 1.1390902150505 0.887736654149376 0.80590917610523 1.42962207928697 1.1513516268…
3.2611087234147 3.37160736211375 3.33311754627643 3.24734897314942 3.20908505271456 3.17681279194053 3.36007729214828 3.35731272764092 3.42327554118166 3.44575846424751 3.2846027094216 3.48603336135668 3.50044122137 3.558 3.3136087234147 3.34560050442022 NaN 3.55803336135668 3.34507817092666 0.964552980498613 1.73032512378884 1.42739115285077 1.14446923212663 0.885577065819742 0.799190684953643 1…
3.3203172758083 3.43128279892007 3.39379853306288 3.32991939186762 3.31479801416246 3.30422304318079 3.41716373802521 3.38339926686273 3.45268950084339 3.47458907878134 3.3433930418323 3.52536810965234 3.49462317561504 3.60262116987997 3.37278480465515 3.4161484858618 NaN 3.56195269365899 3.40127007337988 0.972157542483812 1.75039792030347 1.44685286366664 1.15535189260274 0.88552589612022 0.8038…
3.37996348903475 3.49096303135817 3.45346394671134 3.41244886004546 3.43492956566158 3.43492012125145 3.46347249349405 3.43246972970878 3.47649299304524 3.50298541479294 3.40146830350179 3.52449649705475 3.47450507928894 3.58300545773181 3.42397124348024 3.48892268491555 NaN 3.5679935570763 3.45596611207832 0.965467345985925 1.76718526030498 1.46489297363077 1.17822692499466 0.895935402319051 0.8…
3.47142064872841 3.54846056080816 3.51826340399971 3.49737874204222 3.55107939246403 3.56239782276615 3.51460412931597 3.46250967056883 3.4984168879542 3.53220156084903 3.50051704739534 3.50759884050473 3.45607796120937 3.5288039917495 3.50791212334397 3.58277118933543 NaN 3.51306038533621 3.51614562411941 0.978699134542033 1.77641843319148 1.4766202333377 1.19577354618468 0.906111920054697 0.832…
3.51061411988822 3.58502335180486 3.58327744106609 3.57327501191649 3.6467515201806 3.68568805390492 3.56768449230041 3.50758985270096 3.53615596232836 3.55469217101791 3.5582103517416 3.51389292904971 3.461 3.56178585809942 3.55930403882311 3.63893414171027 3.56939393574564 3.58556157406657 3.57276236636353 0.993115236201846 1.76359726904339 1.47810903055485 1.21189879294924 0.959489915013321 0.…
3.55899832513335 3.66347928570408 3.64600355284149 3.65049885493679 3.75899622234855 3.81700185759779 3.62100736072735 3.54101361780794 3.55799124968478 3.5889628111603 3.61194202916164 3.5310031012605 3.46249552295711 3.55101203168343 3.59949658256397 3.72749830804208 3.67349949319706 3.74200326361459 3.63499790050098 1.00269827795001 1.78087698920393 1.4747588006466 1.24104359672825 0.965235061…
3.62056579186951 3.71965116315399 3.71114586196702 3.72282622256712 3.85656019053485 3.94473093310381 3.68314936728834 3.57745793843133 3.59742271239815 3.60424658223226 3.68147555144792 3.54527201741434 3.45999384408519 3.55099119349171 3.65858425961394 3.83869571415529 3.83511196111907 3.917282790098 3.69610802854534 0.999983469431064 1.76388070592837 1.46402242094352 1.23798961879149 0.9797298…
NaN NaN 3.77623192297917 3.80806550629133 3.95597589730557 4.07269426906459 3.73925752554654 3.62833433324862 3.64438553838334 3.63164156405695 3.73430873068126 3.58142394223438 3.464 3.55001280128368 3.73732153196494 3.91598869858925 4.03719501900106 4.15573417278856 NaN NaN NaN 1.44277499354791 1.21640905193823 1.02061788551604 0.925591684046782 1.45386441347864 1.18811078412303 0.9141632372941…
3.73404225168928 NaN NaN 3.88704710024379 4.04405956795538 4.18005541205152 3.80404640759314 3.68104225168928 3.65203671048413 3.66702562807383 3.77004086638799 3.58703532518284 3.46400484855451 3.55000207795193 3.76304502229186 3.99504502229186 4.14909697109015 4.28510251229531 NaN 0.938944616229198 NaN NaN 1.20755388894602 1.02981305964055 0.941622557756175 1.42364566400697 1.18659212961339 0.9…
3.79557102696428 NaN NaN 3.9557354135146 4.13077002120941 4.26106418661525 3.87152776734577 3.74248450772727 3.70551046349837 3.70443259618506 3.82959698273538 3.63846720387986 3.47107786731331 3.553 3.82852776734577 4.06065754620129 4.29006418661525 4.43381328082791 NaN 0.916510168675003 NaN NaN 1.18411792729383 1.01973225543742 0.959677187033929 1.41719040012021 1.16055805598182 0.9397628788838…
3.86013032173808 3.94555198392568 3.96907761396463 4.03887995981419 NaN NaN 3.93119620645489 3.7972620911717 3.76322256034162 3.75334115283188 3.89709079090799 3.69128844505843 3.47988140750974 3.553 3.88819620645489 4.13499855230446 4.41037923596642 4.52576136732393 3.94022256034162 0.889395264870007 1.64295708925778 1.38253645227174 1.16240252814265 NaN NaN 1.39462399208337 1.13207371259071 0.9…
3.94390722059712 4.03490051365234 4.04291839883844 4.16086474328015 4.34485915415949 4.45891504536604 3.99592845925561 3.87391504536604 3.80695193356237 3.81792845925561 3.98690051365234 3.74494075532106 3.50696981874846 3.55799441087934 3.96491504536604 4.21890722059712 4.41299888217587 4.56196087615541 4.01991169189365 0.888990044712965 1.66696233385276 1.3793832193335 1.11393391265784 0.985349…
4.02066006531149 4.1026513802416 4.12060795489216 4.22857321461261 4.40129529237619 4.51539951321485 4.0596513802416 3.95559058475239 3.89968612052115 NaN 4.06066875038138 3.825163799365 3.54177297122003 3.5775980528594 4.04266875038138 4.3095818996825 4.42648636391373 4.5671476461881 4.0856513802416 0.888795407419291 1.66891801626685 1.37998750733229 1.11391687171154 0.97200803395292 0.942591335…
4.09500848941384 NaN NaN 4.29313895133307 4.43455642947461 4.56039987517154 4.13302153560577 4.02211285894923 3.97696935083807 NaN 4.13599544322192 3.9562518102823 3.62883888891884 3.75759950068614 4.11799544322192 4.37512590514115 4.4812694132523 4.58377821473731 NaN 0.879267069909331 NaN NaN 1.10567984893599 0.944753466906979 0.923593357047147 1.37345348314546 1.11571958613434 0.891159905108802…
4.16789878275761 4.23591705809304 4.25990159434767 4.31996344932914 4.4739451739937 4.5699873478447 4.19591284070794 4.10388613060231 4.08484957993144 NaN 4.21189456537251 4.06385098572647 3.71987347844701 NaN 4.18990018855264 4.4329198696831 4.48899015943477 4.584 4.22391002911787 0.876264048689696 1.680163491169 1.39056274609763 1.16939015563942 0.986940099073633 0.91462227259064 1.367258687813…
4.22367045620445 4.31444406839515 4.32549631173576 4.37845277561859 4.53626121670303 4.61113931557495 4.26262692008727 4.1875833839701 4.16468787065132 NaN 4.27059209119354 4.17281847900283 3.8118097717794 NaN NaN 4.46621768058586 4.49603482889374 4.584 4.28847889728889 0.888499496949956 1.68580667187173 1.39934847869704 1.17646652434116 0.954600175298593 0.884501327775127 1.39407490988956 1.1437…
4.29901107898305 4.3643450003654 4.38126794158485 4.42933215723531 4.56561470609729 4.62679450991855 4.3330752946335 4.25313951028395 4.24198539272287 NaN 4.33712666715386 4.26479274577151 3.9028055889016 NaN 4.33276705951133 4.49067892174774 4.49994862747964 4.584 4.34229362784503 0.897432742222276 1.67644290875496 1.41041474419868 1.16933362641836 0.940011491069646 0.864423541029453 1.390131757…
4.36093516707763 4.4219394184168 4.43594260692118 4.47495217243432 4.57898618314769 4.63299362299124 4.39893091573846 4.33491391038177 4.34489159085112 4.3678798996684 4.3949394184168 4.38886927132047 4.0318639571465 NaN 4.39593410424284 4.519969177791 4.5 4.58100318850438 4.40892985290366 0.919876245642377 1.70633806181447 1.42715234631409 1.1745343669756 0.932477811835728 0.847587632429215 1.41…
NaN 4.50555825404891 4.48840124509766 4.50032274062203 4.60310467263417 4.63307850447563 4.46464548124406 4.41568037212211 4.48159314492697 4.48988971739046 4.45849719501231 4.47568037212211 4.12331713064666 4.15162242582966 NaN 4.5341221180732 4.5 4.58096510912194 4.47453208589037 NaN 1.73446851063076 1.4470103735293 1.18846627385113 0.929501925505218 0.846733464115493 1.42735786240603 1.1681602…
NaN 4.56818491401853 4.53341415695082 4.53652877841697 4.61484717137848 4.64188537853386 4.53705755683393 4.49200661396009 4.54813397114469 4.58970095671704 4.51427406404776 4.55200661396009 4.27107690651248 4.33363115636637 NaN 4.54782169994155 4.5 4.57705094287384 4.53422312117392 NaN 1.74664156766235 1.46051424708525 1.20151023287292 0.917377795551724 0.849365740917342 1.45067650782909 1.17828…
4.5399377140463 4.62993091921498 4.58194564134949 4.56696602584343 4.63897282067475 4.6489920726968 4.60192752179932 4.57690487236161 4.66287089820505 4.69887769303636 4.56194677382138 4.61692752179933 4.46178596281363 4.54276557831969 4.57993658157441 4.5689762180904 4.49900113247189 4.57600113247189 4.59393318415875 0.966899184893493 1.76259209561949 1.47671183515096 1.2055456173338 0.902556624…
4.58842540837199 4.68634032669759 4.63247645737663 4.60022121235343 4.64410209800928 4.65506806533952 4.67351049004639 4.6556636370603 4.76071468606494 4.80189335758117 4.60439137570223 4.73285081674398 4.62848042113452 4.71340384762756 4.63842540837199 4.59806806533952 NaN 4.64269766973006 4.64942540837199 0.966036177131169 1.76050756267206 1.48076313161044 1.20262325632969 0.907116454594221 0.8…
4.63738482492942 4.72550785994354 4.68731100392095 4.6256801089633 4.65585235798306 4.66290157198871 4.73226178991531 4.7320403268899 4.84296650588143 4.90470813235179 4.64943403893507 4.83076964985885 4.7988591907544 4.8749699222671 4.68738482492942 4.60590157198871 NaN 4.72299111288426 4.69838482492942 0.963294449803952 1.73145504488688 1.47076561874941 1.19379097758273 0.912462822882293 0.8425…
4.69593715971375 4.80491440719631 4.7419414935266 4.66395882877797 4.67797616402935 4.67698483165504 4.79792957554127 4.80192524172843 4.94289273813209 5.00788948777246 4.71093390935412 4.91690790647705 4.95683098129905 5.08077897554491 4.74693607626054 NaN NaN 4.60213218129177 4.76492849208806 0.966746218748293 1.75772111513739 1.46860221024455 1.19492864568349 0.910122611122239 0.83949320702150…
4.75454947270386 4.86456691628177 4.79852330733701 4.70136631513591 4.68622676651271 4.6901221050453 4.85652330733701 4.87456691628176 5.02452330733701 5.10080240458342 4.76854947270386 4.97552330733701 5.12952330733701 5.24470646490497 4.80554075091491 4.59933142798011 4.5690174435779 4.69604360894475 4.82452330733701 0.963995103982233 1.74483071598445 1.45584745591126 1.17926999409202 0.9055615…
4.81617027588326 4.92814393543511 4.85720978655548 4.74244685058884 4.71165757417404 4.70381561686295 4.91520978655548 4.93814393543511 5.08320978655548 5.19078833938508 4.83017027588326 5.03420978655548 5.18820978655548 5.3239332118499 4.86618344610733 4.63649953148514 4.57097365955185 4.70093414887962 4.88320978655548 0.949988597608758 1.73257502290766 1.43874034721908 1.17254061114164 0.892278…
4.87992556358092 4.98293619735507 4.92192438205046 4.79693619735507 4.73497282479938 4.72297755092123 4.97692792664184 5.00691965592861 5.16190784062399 5.2649137482763 4.89192792664184 NaN NaN NaN 4.93092438205046 4.6839444680683 4.56700472612185 4.69800354459139 4.94492792664184 0.949730082707132 1.7163989399333 1.42415697859273 1.16286134269243 0.88677629755736 0.819436403895102 1.411596486602…
4.94971084754961 5.03150022605343 4.98658798501017 4.85550900194911 4.76347389836641 4.74731593224427 5.04258798501017 5.07164941627989 5.23652655374045 5.35550022605343 4.95971962344528 5.1998161582977 NaN NaN 5.00068451986259 4.7275792091145 4.53026327687023 4.58997367231298 5.00860553680152 0.928790902053564 1.69069642634677 1.40833891072397 1.15670938754596 0.874634678351119 0.813693514879338…
5.0289757390693 5.08727922378951 5.05215277182276 4.91226657859283 4.81631715937953 4.78254477291969 5.10815277182276 5.14406425544603 5.29524128819948 5.41127922378951 5.03996309387263 5.2908239967092 5.42355844757902 5.55450786679232 5.07701367465933 4.79216541701943 4.55962064409974 4.58703793559003 5.07612748142941 0.913280426367303 1.67468687541761 1.39929684161728 1.13545465367179 0.8818468…
5.10203597666281 5.17503486968856 5.12503542317569 4.98104261850825 4.87503985107265 4.83203376271432 5.18003597666281 5.21403653014993 5.36103708363705 5.47302546040752 5.12003154876585 5.38004759989233 5.51400664184544 5.64999003723184 5.15003874409841 4.87203929758553 4.57401881856208 4.59104427896961 5.1450359766628 0.917670127302038 1.69277099074195 1.39484959041953 1.13218429506005 0.890040…
5.16755131273062 5.23857675793357 5.18957675793357 5.05866157527674 4.94772094741696 4.89369550221401 5.24553434926199 5.2804919405904 5.42844953191881 5.51933926937269 5.17752586752767 5.4664410501845 5.526 5.63188973745388 5.22055131273062 4.94390754557194 4.60884817343172 4.67134775110701 5.21057675793357 0.917933842119926 1.6946177606107 1.39415503800922 1.13997011015683 0.89136453755166 0.81…
5.23124270929288 5.3052077574141 5.25620775741409 5.13509125115146 5.03100969676762 4.97404464864641 5.30726601054541 5.33732426367673 5.48038251680804 5.55853397494947 5.23827766117167 5.51739416743431 5.526 5.61915145814142 5.28424270929288 5.04875338298983 4.70683493737367 4.7115223243232 5.27720775741409 0.921843514001209 1.70129065923515 1.39935813517454 1.14344864027677 0.897665086473127 0.…
5.30192251353359 5.3609391177764 5.31493579692784 5.20192694133168 5.11790480234127 5.06989483979559 5.36393801082688 5.39593579692784 5.51795904286776 5.57997675406008 5.31191919268503 5.5379778610096 5.53399114440384 5.619 5.35092694133168 5.12491697878599 NaN NaN 5.33493690387736 0.929831199751315 1.71590389388448 1.41022802280619 1.1447386163131 0.898728904119975 0.815371405825891 1.416200203…
5.36348254375605 5.41933862719723 5.37948254375605 5.27568572007439 5.22095662183217 5.17509207271106 5.42344868103633 5.44128783311764 5.54918624495848 5.6041100538391 5.37648254375605 5.56905079407958 5.538 5.61901693135986 5.41047407807612 5.19943811582004 4.92059154782697 4.9143799058287 5.39144868103633 0.943652371065726 1.73221847685296 1.42347324980211 1.14621375639221 0.901530718569777 0.…
5.41924860804798 5.45847270740209 5.44391816488431 5.36917599449248 5.3523887296238 5.33068783631733 5.46644834690568 5.46267664846753 5.55580536844639 5.60387995842956 5.43840671270989 5.57443373131483 5.5435 5.62798681768505 5.45399346908835 5.48120349329507 5.10452172478984 5.07385128266353 5.44330133730777 0.953171736075559 1.74128779994044 1.44000109230887 1.15217599423723 0.907229920623374 …
5.46657255847136 5.52657175515036 5.50358962423487 5.45610305250222 5.46466787313384 5.46418574221836 5.5185699755119 5.50404721380146 5.58302294574554 5.61753067806596 5.49157318327658 5.58000826786775 5.54499991074211 5.62699573217929 5.50907051105923 5.54362989247896 5.22001374571486 5.24727155044128 5.5025713981188 0.979122472766925 1.75945432176313 1.45607481679789 1.18064819238036 0.9012745…
5.52423755483748 5.57967387872447 5.56618035628815 5.53121716862807 5.5889597426108 5.59793225958088 5.56882685620991 5.53837602905347 5.60693824674805 5.64289486712078 5.55272057454068 5.58449907111474 5.5445 5.62402593488783 5.5622759153195 5.62244647785502 5.35057603793742 5.46973220413301 5.5538012309505 0.987743398113373 1.76964516977862 1.4726333692947 1.19448619704149 0.901298923031192 0.8…
5.5691234961087 5.62367836116327 5.6180425950069 5.61080136948018 5.69406055764828 5.72288590001832 5.62102010521244 5.58114096187169 5.63827598913872 5.66830202518596 5.59763667672958 5.59241695632714 5.54251087545256 5.62201087545256 5.60908955456961 5.69292222613944 5.54026046922618 5.60826046922618 5.6075251292439 0.994041762575525 1.77220254009079 1.48126392431845 1.20137495737477 0.92941703…
5.61704843875022 5.68653384138337 5.67904101969431 5.68506024654678 5.78758288199601 5.83460916678694 5.6785362908394 5.61604490978099 5.6410316861961 5.66301320258171 5.64904457350587 5.60600074323808 5.55099678246357 5.63848641145852 5.65305230399458 5.787553163766 5.66214942223998 5.7371456983713 5.66403960390598 0.996992325869873 1.77473223422608 1.47927593310799 1.22644757782317 1.0120629236…
5.67031235727414 5.74124761973484 5.74026927174356 5.76267076493774 5.88610273480927 5.97296969403293 5.73579070526542 5.66925600742976 5.65279345163745 5.66791393818227 5.69829070526542 5.62646135411459 5.54996985105294 5.64282683855197 5.70781235727414 5.86663195518719 5.82188055811288 5.89681214563241 5.71830369647065 1.00123969789992 1.77072814483364 1.47620404484287 1.23616558989115 1.027754…
5.72893659968326 5.79648265776572 5.79993865504249 5.83729071139743 5.99349338277932 6.09585787792239 5.79346117024391 5.70760747217812 5.67388340702451 5.68590006316387 5.75446949831359 5.64289698012502 5.54950657972607 5.6242500295905 5.76593937570649 5.94080489852918 5.98595630136684 6.08824276084398 5.77943032697281 0.994745816173835 1.76063644910422 1.46332098291611 1.22991338000441 1.030792…
5.77906018579117 5.85754269434179 5.86154866340588 5.91655210915588 6.09253010662818 6.20854675504908 5.85504939817012 5.76804583838452 5.70009801102536 5.70507078574054 5.8085559937342 5.6530546555554 5.55100544505696 5.62400408379272 5.81555767401981 6.00805117517724 6.12358318439087 6.28234848364572 5.83805327120572 0.971449349114548 1.74743430362135 1.45539178482641 1.21288243847585 1.0466224…
5.83087903467057 5.90903424525465 5.91696526277283 5.97877556094786 6.14886178905012 6.29363759598423 5.88798250839329 5.79303424525465 5.7353791576637 5.73055161386823 5.87287903467057 5.69124119270008 5.55893101751819 5.63794826313864 5.86293077153193 6.07691352591148 6.26401675364793 6.40779256058205 5.89291352591148 0.980085555496484 1.73243971166443 1.44293233540544 1.22166279619721 1.057587…
5.86574420568983 5.9705410749141 5.97457116836236 6.0653529908625 NaN NaN 5.94457869172442 5.84263135525887 5.78760878517268 5.76375172905189 5.91072163560364 5.70787962620698 5.56197742991381 5.64196990655175 5.89774420568983 6.15938308431076 6.34043574784521 6.4923755609487 5.94660126181061 0.959703326118863 1.72500461960858 1.43808385512929 1.19945716910506 NaN NaN 1.43495663639817 1.178834572…
5.94705416170613 6.03904769463674 6.04405011978776 6.11504203595103 NaN NaN 6.01604526948572 5.9120428443347 5.86702910181225 5.82703718564898 5.99505335332246 5.79506790422858 5.60103314373062 5.64510185634287 5.97505335332246 6.23605577847348 6.41703880241633 6.56303556888164 6.02304526948572 0.945905028440407 1.70836478592531 1.42777030747975 1.20829991137175 NaN NaN 1.42515770419037 1.1710672…
6.01270471459357 6.09685937553762 6.10480137768361 6.16599470386367 NaN NaN 6.07091737339164 5.96397537124566 5.90230402575177 5.87211069957171 6.05972404721158 5.87737606008746 5.64120736266174 5.7685640901312 6.03972404721158 6.30366604935756 6.46407203433569 6.60614936480772 6.07791737339164 0.939878895600739 1.70204469538614 1.4160217980899 1.19607127107272 NaN NaN 1.42237490463514 1.15561487…
6.08262462866893 6.15667903031111 6.17760830817627 6.23065182949002 NaN NaN 6.1366463893258 6.0296463893258 5.98952670571299 5.9485865475194 6.13260830817627 5.88198367950734 5.62807616229906 5.67651681560075 6.10664094916158 6.37760286801205 6.52069535080377 6.64678239343126 6.14762462866893 0.930600103912452 1.70877251726853 1.40773406533017 1.18969356581323 NaN NaN 1.41147929778998 1.149879703…
6.15520405055402 6.21917571019929 6.24317571019929 6.29916720809288 NaN NaN 6.20215870598646 6.1001955484476 6.06921538669591 6.03228340354725 6.19622955687327 5.9573712586469 5.67820121651855 5.71048462006579 6.18319271441213 6.44814736984457 6.531 6.658 6.21316720809288 0.918011575300381 1.70651870877934 1.41472796363968 1.19458062763302 NaN NaN 1.41696864795341 1.1486304209601 0.90398838739265…
6.225760950286 6.27993304052405 6.30393304052405 6.35698466759547 6.53095024954786 6.66681070073814 6.25703629466689 6.16781257735741 6.14369211419078 6.13027909761944 6.27560606907175 6.08574561788147 5.7477781593098 5.87805725692925 6.24982978638122 6.49910513076211 6.531 6.658 6.27098466759547 0.932387543620772 1.71644567258885 1.41748164264311 1.19825546616073 1.05090750928289 0.9793208325023…
6.2906663223975 6.33869760467274 6.35772367323543 6.41072367323543 6.57875495551067 6.69385922976145 6.30972888694797 6.23764025383481 6.23850991102133 6.23446298760848 6.33469760467274 6.21931178994485 5.87235349964516 6.00833264479501 6.31367153611004 6.52586444347399 6.53497914514984 6.65402085485016 6.32671324581036 0.939334911714613 1.7262594791255 1.4270103133195 1.20860609021235 1.02919454…
6.35011610995896 6.39810430216653 6.41309249437409 6.46305707099678 6.65401377575784 6.71099803203459 6.37210430216653 6.30814956537087 6.34518892467899 6.35521450822927 6.39810823809734 6.35816727705952 6.01018892467899 NaN 6.38111020606275 6.54601377575784 6.538 6.65099409610378 6.38410823809734 0.952775327714777 1.74310491444204 1.44543449843357 1.22523001967965 0.984838805012576 0.91146493359…
6.40796860570759 6.45007349326275 6.45917838081791 6.49149304348339 6.66087763118565 6.71001748125919 6.42407349326275 6.3826714243013 6.43932179911744 6.46209454274792 6.45203853074436 6.44151409296856 6.10432179911744 6.10071673162693 6.43602104948517 6.55287763118565 6.538 6.64805244377758 6.43803853074436 0.965395016194181 1.75551868725861 1.46262355352634 1.22523982518741 0.974278273161513 0…
6.45861652436296 6.50359351582473 6.5086241938757 6.54459351582473 6.6659616524363 6.70206135610193 6.4904938121591 6.45644012556992 6.53527139628961 6.56521770970043 6.50261652436296 6.53131741336606 6.21614868408576 6.24388792065257 6.49257050728651 6.55895398292355 6.54097699146178 6.64700766951274 6.49159351582473 0.981636214064362 1.76494882692176 1.47853935856459 1.22426751612249 0.96285681…
6.50813393710396 6.56313125836188 6.5611151859094 6.56508036226238 6.667 6.68996785509505 6.55115000955644 6.53016608200891 6.61617143949307 6.65023572930297 6.54613393710396 6.61125180175544 6.36542324124851 6.41750628225297 6.54214465207228 6.56601607245247 6.542 6.64401071496832 6.5441419733302 0.990136126027317 1.78097188532279 1.48452406339592 1.22800643727303 0.942613214490495 0.86344672364…
6.55714129310959 6.6111584672474 6.60326151207425 6.59448477586575 6.667 6.6782060896537 6.60603824828274 6.59093520345589 6.67890085518028 6.73648867587288 6.59514129310959 6.70338563104603 6.52028648622631 6.60275408795425 6.59507259655836 6.57189695517315 6.542 6.64793130344877 6.59608977069617 0.996036611690395 1.78897968729411 1.48966983577651 1.22670284160328 0.94378939103463 0.865906892914…
6.60771621903665 6.66171621903665 6.65968216532105 6.61985810951833 6.66898864876147 6.67998864876147 6.65572189465592 6.65265378722472 6.77346649178891 6.83444946493111 6.64173892151372 6.78554027483938 6.68507487405949 6.76509190091729 6.64571621903665 6.58194324380733 6.5449829731422 6.648 6.65268216532105 0.993962429606195 1.79140694607569 1.48866624318119 1.22403509714725 0.941821351238534 0…
6.64716243863723 6.72113265822041 6.69714890208413 6.64705685352303 6.67302707310621 6.68100270731062 6.71215431670537 6.71617056056909 6.84420034098592 6.92324636526647 6.68615160939475 6.8622111702284 6.84440068197184 6.96045212087363 6.68613265822041 6.61801624386372 6.54501082924248 6.648 6.70314890208413 0.98819675422558 1.7812646866457 1.49113139375055 1.21294652059143 0.950985011522973 0.8…
6.70595311443784 6.76914504345757 6.75104035490136 6.66763359005325 6.68282551907297 6.6819825519073 6.76800545871595 6.77790077015974 6.91670884114001 7.01241222356406 6.74102290680865 6.9386390487692 6.98941768228002 7.12408616851867 6.73414504345757 6.62389531144378 6.54893020762919 6.648 6.75704035490136 0.976164262578388 1.77210313966677 1.47715880980194 1.1972102163688 0.941941045895645 0.8…
6.76169240177435 6.82568680907934 6.80172036524941 6.69783221914965 6.69095525843991 6.69194407304988 6.82468680907934 6.84264206751925 6.98064766021426 7.09056936248409 6.80166443829929 7.01159732595915 7.13221143000334 7.27317787383327 6.79466443829929 6.64388814609976 6.549 6.648 6.81368680907934 0.967954965267895 1.7548560825003 1.46129780531169 1.18948188928564 0.939980122777971 0.8406175269…
6.81510842247011 6.88212907436918 6.85112907436918 6.7311110039575 6.70805162974767 6.70004130379814 6.87915230775563 6.90918070411685 7.06815488924302 7.16914714478087 6.85109809652058 7.08718586709162 7.25121168196546 7.39920393750331 6.84811874841965 6.67701807041169 6.55200774446215 6.641 6.8641419818061 0.954697373116073 1.73712781849615 1.4458945141923 1.17825527899469 0.915568293101725 0.8…
6.85627109145883 6.9311322517367 6.9001322517367 6.77325373649356 6.72765290069468 6.71572232055574 6.9369760570493 6.97778515243138 7.12695870208404 7.22501076697984 6.88834051131989 7.15775044250084 7.33157689284818 7.47662895774398 6.89320167159776 6.68387851524314 6.5549479351042 6.641 6.91804547691037 0.930921031457354 1.72111358013245 1.42862579448799 1.16507342428283 0.926309789580684 0.82…
6.92264547280321 6.99167770254837 6.95968307417256 6.82373141879031 6.75783885127418 6.74186033777096 6.99767770254837 7.04265621605159 7.19165621605159 7.28866158767579 6.95166158767579 7.21768307417256 7.39864547280321 7.55259712818546 6.96064010117901 6.73671530391773 6.56892479726129 6.63702148649678 6.97867770254837 0.916943215237762 1.70521433449984 1.41399735138839 1.15433672435149 0.93061…
6.99217295722304 7.04816763546233 7.01915965282127 6.87714900929985 6.80709579169276 6.77209579169276 7.06217827898375 7.10917029634269 7.24921819218907 7.34817029634269 7.02017561810339 7.28717561810339 7.44111441785524 7.58906918288922 7.0301756181034 6.79714900929985 6.58906918288922 6.647 7.03916497458198 0.906443821847445 1.69638459841288 1.40211568446369 1.14528589733412 0.927183023583338 0…
7.05587727510365 7.10991182048508 7.07796363855722 6.93203272932007 6.84237818313433 6.80737818313433 7.12784272972222 7.17189454779436 7.32958363936153 7.41089454779436 7.08486000241294 7.35186000241294 7.48325727429934 7.61455091004146 7.09486000241294 6.85203272932007 6.61455091004146 6.647 7.09992909317579 0.900485017959535 1.69439506356215 1.39684292707604 1.14009154526078 0.920930199766749 …
7.11662701854959 7.16665188397962 7.13465188397962 6.99461458583458 6.90262701854959 6.85371404755469 7.18465188397962 7.22964566762211 7.3896332349071 7.45075756205723 7.14860836947707 7.41461458583458 7.49294405278244 7.615 7.15960215311957 6.93250269139946 6.6448135092748 6.68376999477225 7.16062701854959 0.905120347974693 1.69745066712815 1.39782328633389 1.13706833825464 0.916844865430027 0.…
7.18215257913764 7.22014440525527 7.18813350674544 7.06117982541222 6.97819889780443 6.92619617317697 7.23811988360815 7.29311715898069 7.40513350674544 7.47007901419628 7.21115257913764 7.46204359403933 7.49301089850983 7.60898910149017 7.22215257913764 7.07129970902037 6.75325339035359 6.89424794109867 7.21713350674544 0.91473367639538 1.70503727290362 1.39817618305264 1.13617814601887 0.927629…
7.23701742546876 7.27207006339008 7.23614024728517 7.12584196573104 7.04971914391463 6.99673668988841 7.28122797715403 7.3352455231278 7.45314024728517 7.49849116676061 7.26601742546876 7.47771926441964 7.49692981610491 7.60507018389509 7.27701742546876 7.17906994288506 6.84436822443919 6.98340331638674 7.26514024728517 0.926843131764176 1.7184399710788 1.41118698946831 1.14270314381468 0.9167547…
7.29071989114172 7.3187568866513 7.28971989114171 7.19563532997695 7.13256662403058 7.0924979180842 7.3277568866513 7.36683616274327 7.46295243434482 7.51690486868964 7.31971989114171 7.50087844332565 7.497 7.59505285072798 7.32873046128731 7.26654548373939 6.93154548373939 7.06756133895778 7.31474103143291 0.94162262653424 1.73449596734251 1.4244308712478 1.15413985587156 0.906612850727978 0.808…
7.33002955760759 7.36903237261784 7.34304222515371 7.26505137393701 7.22406967150362 7.19808093154461 7.36902533509222 7.40301407505124 7.49701055628843 7.53401266754611 7.36702744634991 7.51800422251537 7.497 7.592 7.36703026136016 7.35806052272031 7.02407670902923 NaN 7.36003166886528 0.959151668217474 1.74886394837577 1.44146043665049 1.15902924730866 0.894436896451203 0.810915855221314 1.4520…
7.3712535570435 7.41418246723811 7.40193365291928 7.33670261105179 7.32124052731681 7.31095616809528 7.40436019175157 7.42264455097309 7.51173341322982 7.55168009587578 7.40530687439753 7.52389336529193 7.497 7.592 7.40923578459215 7.4424715691843 7.13106280280336 NaN 7.40420023968946 0.975425332756694 1.76831775001434 1.45601643454655 1.17192646998932 0.890108376510433 0.819082133204807 1.471409…
7.41076521198006 7.46370500992366 7.45866286848419 7.42149430272628 7.4412835955289 7.43824145408942 7.45072307054058 7.45083143424209 7.53684949485901 7.57088561609285 7.45470500992366 7.5339397979436 7.497 7.58901806061692 7.44280133321389 7.51954246437139 7.23537991881913 7.25407224246767 7.4477411311575 0.985580279560056 1.77919624602228 1.47199482054884 1.18994229852111 0.924779533610842 0.8…
7.45008744938318 7.51304942791223 7.51109315260382 7.49213117407477 7.54419581057538 7.56023953526697 7.47807984508899 7.46704942791223 7.55305132898578 7.59904562576514 7.49509315260382 7.54101901073547 7.49699809892645 7.585 7.48308174616254 7.59913307514832 7.36725284278181 7.4122965674734 7.49407414186835 0.992996121456823 1.79190703397213 1.4837442010194 1.21137247068933 0.927196158772013 0.…
7.49521097011784 7.53855402658834 7.55915951164726 7.55981645517675 7.64523325917689 7.68383874423581 7.51927958141194 7.49255402658834 7.57953687376482 7.62258833223539 7.54315951164726 7.55082847176475 7.49601715282353 7.585 7.52526242858841 7.66779930235323 7.49771867447113 7.56532415953005 7.53233103988251 0.996154767908249 1.79553653455296 1.49107186840827 1.22296725362593 0.940693977148292 …
7.54166503489651 7.59359949824583 7.61162134379605 7.63644657939423 7.7542135601918 7.80711161429074 7.55871600784704 7.51483979929833 7.59191261779909 7.64086892669863 7.58668688044674 7.56390533594901 7.4999708725997 7.61875241709742 7.57166503489651 7.74146842494446 7.62706792319029 7.70698054098937 7.58263590749621 0.99777849467688 1.79867742626476 1.49241111614291 1.23595620977102 0.96279958…
7.58513327887783 7.6371166190181 7.65813605552111 7.70017492852715 7.84821657817646 7.91328877090195 7.6021166190181 7.54408885258522 7.62402498978959 7.66003331971946 7.63612494894796 7.58726655775565 7.50000832992986 7.60397501021041 7.61114438545098 7.80415826866742 7.80043037970964 7.91445814614252 7.62213605552111 0.993433395673138 1.79235645406492 1.49236925847464 1.24971103144218 0.9955690…
7.63214522872926 7.6782520751381 7.70612742099445 7.76187811270716 7.92461099668505 8.01514799558007 7.64325207513811 7.57543015248617 7.63283973038674 7.67178630718232 7.68019865193368 NaN 7.50294657679558 7.59516026961326 7.66207399779003 7.859984959116 7.95223980110491 8.07606172375684 7.67012742099446 0.987576490254146 1.78405100959116 1.48505302377901 1.24654751898343 1.03402086833148 0.9477…
