# Supplementary material for: Quantifying Spatiotemporal Gait Parameters with HoloLens in Healthy Adults and People with Parkinson’s Disease: Test-Retest Reliability, Concurrent Validity, and Face Validity
Source: Sensors (Basel). 2020 Jun 5;20(11):3216. doi: 10.3390/s20113216 (PMC7313704; doi:10.3390/s20113216)
Supplement: Supplementary file 1 [file sensors-20-03216-s001.zip › Data/HYA_03_FWS2.csv]

IWW_x_SpineBase IWW_x_AnkleLeft IWW_x_AnkleRight IWW_x_SpineShoulder IWW_y_SpineBase IWW_y_AnkleLeft IWW_y_AnkleRight IWW_y_SpineShoulder IWW_z_SpineBase IWW_z_AnkleLeft IWW_z_AnkleRight IWW_z_SpineShoulder HoloLens_x_position HoloLens_y_position HoloLens_z_position
-0.543 -0.539 -0.54 -0.554976159601137 0.995608211970085 0.140308966084618 0.147691046882904 1.55335965536154 1.445 1.317 1.485 1.41803576059829 -0.482206820704481 0.18 1.4398814583206
-0.543 -0.539 -0.54 -0.553 0.995443485072262 0.142685862797921 0.145996773231493 1.55413565106808 1.445 1.317 1.485 1.421 -0.481270702430271 0.18 1.43990134987873
-0.543 -0.539 -0.54 -0.553 0.994680141981815 0.141570207511883 0.140301059402772 1.55301020933216 1.445 1.317 1.485 1.421 -0.480260016186431 0.18 1.44089085332801
-0.543 -0.542 -0.53996339797612 -0.549987799325373 0.99467292816191 0.144478789038925 0.140086204131284 1.55319927251272 1.445 1.319 1.48497559865075 1.41903660202388 -0.478196974842996 0.179 1.44096688918766
-0.543 -0.541936570028649 -0.537063429971351 -0.549 0.994911268599427 0.146045881012611 0.137387846549573 1.55395148003266 1.445 1.31895771335243 1.48304228664757 1.422 -0.476419598279701 0.179 1.44100465662602
-0.543 -0.539004764858038 -0.539995235141963 -0.548995235141963 0.994970428837223 0.148166299293591 0.139136632833654 1.55402 1.445 1.31700317657202 1.48499682342798 1.42199841171399 -0.474315595911437 0.179 1.44104936452945
-0.543 -0.541969880521938 -0.537 -0.545989960173979 0.995241907566944 0.145852650180786 0.137017690840015 1.55402602389561 1.445 1.31897992034796 1.483 1.42103011947806 -0.47127396367761 0.179 1.44013518193675
-0.542961076003944 -0.539 -0.537 -0.544941614005916 0.995426302220375 0.147062049103845 0.136764894022544 1.55462934175905 1.44505838599408 1.317 1.483 1.42398053800197 -0.467370953979067 0.179 1.44019670535022
-0.541003423933471 -0.539 -0.537 -0.542005135900207 0.99524032527368 0.145153338335134 0.135502208437089 1.55509917825597 1.44799486409979 1.317 1.483 1.42300171196674 -0.463247137828426 0.179 1.43832274434394
-0.538 -0.539 -0.537 -0.538969756372369 0.995049294315355 0.145140666478881 0.13532884906354 1.55554614953762 1.447 1.317 1.483 1.42098991879079 -0.458224108700863 0.179984939759036 1.43740545291738
-0.537941693114624 -0.539 -0.537 -0.535941693114624 0.994984858907115 0.147137736856759 0.132270194356285 1.55615563633225 1.44698056437154 1.317 1.483 1.41996112874308 -0.452156040040912 0.18 1.43553499450261
-0.535000317668548 -0.539 -0.537 -0.533000317668548 0.995229973527621 0.145510175776597 0.132279998941105 1.55643996929204 1.44600010588952 1.317 1.483 1.41800021177903 -0.444029410717651 0.181 1.43268099002482
-0.534 -0.539 -0.537 -0.521910402904327 0.995129601790686 0.14411591835453 0.130779900447671 1.5548027874652 1.441 1.317 1.483 1.41696017906859 -0.436013173867791 0.181 1.42790461207068
-0.533936584779146 -0.539 -0.537 -0.512873169558291 0.995088731695583 0.143658845055177 0.130733641940043 1.55508507321767 1.44097886159305 1.317 1.483 1.41293658477915 -0.426573068223211 0.181026515151516 1.42187368188705
-0.531002596579557 -0.539 -0.537 -0.507005193159113 0.995030051931591 0.141292094574176 0.129051488705612 1.55531979227364 1.44000086552652 1.317 1.483 1.41000259657956 -0.417911441196451 0.181973484848487 1.41542744840098
-0.522294375644361 -0.537274929340636 -0.539222205313743 -0.495307622173219 0.993729024201606 0.142093053064619 0.130748514874377 1.54563393688223 1.43068382913582 1.31718797773729 1.48446789199755 1.40222377118389 -0.406952662005423 0.182961424332344 1.40874317380828
-0.51393640612096 -0.53602119795968 -0.53993640612096 -0.48283041632256 0.991942193713869 0.145274902715571 0.13377183389847 1.53880011851348 1.42095760408064 1.31593640612096 1.48495760408064 1.39185161428224 -0.396480050780558 0.183 1.39982284381642
-0.510990488234333 -0.537 -0.537 -0.474984147057222 0.991121617000163 0.147809413441117 0.134779508558774 1.54527451808869 1.41899682941144 1.313 1.483 1.38499682941144 -0.385248299263274 0.182092081031304 1.39085100796487
-0.504859184918097 -0.537 -0.536969825339592 -0.464889359578505 0.992136680787355 0.147417871915701 0.13443741136676 1.5481277448295 1.41689941779864 1.313 1.48298994177986 1.38286924313823 -0.371299249387814 0.179087378640766 1.38051546341279
-0.490863480754436 -0.537 -0.533882983503802 -0.45378546975697 0.991708195648308 0.145160818837573 0.131187484006381 1.54878507520841 1.407 1.313 1.4819414917519 1.36990248625317 -0.356042303942492 0.177918095238094 1.37017741808325
-0.484010792983239 -0.537 -0.528009251128491 -0.443016960402233 0.986598048481787 0.141186259930279 0.129053361243352 1.54351829517855 1.407 1.313 1.47900462556425 1.36500770927374 -0.340625554679268 0.176013333333332 1.36193164483902
-0.471821884939916 -0.533 -0.515722932128758 -0.4288119896588 0.981244877518112 0.136858236147618 0.127655843981931 1.53796042464161 1.401 1.315 1.47390104718884 1.35495052359442 -0.323929145071609 0.165444117646988 1.3530390454107
-0.453769865306338 -0.533 -0.487539730612676 -0.409673975850645 0.976669206085091 0.133678082210886 0.127355067346831 1.5329510963776 1.40088493265317 1.315 1.46378904319748 1.34992328843545 -0.309068188673589 0.144924951267027 1.34651128476777
-0.441981492035967 -0.532996298407193 -0.463924734279599 -0.392980258171698 0.973557951785314 0.133579012908585 0.133245034166217 1.53044681663019 1.39499136295012 1.31499753227146 1.45297902430743 1.34599506454292 -0.292419903953506 0.134203703703701 1.34296552829791
-0.426811781055804 -0.53 -0.402247124223217 -0.376705907899694 0.97189011850543 0.132781529278922 0.137389523372512 1.52787576420517 1.38795294526395 1.313 1.43592941789593 1.34198823631599 -0.267996497580532 0.140017492711366 1.34140704238875
-0.410662561340781 -0.53 -0.337755694944132 -0.35145166217877 0.970994410360614 0.132929613622067 0.143059804376257 1.52830052643631 1.3839156403352 1.313 1.42978910083799 1.34089455041899 -0.24465750070139 0.145848396501463 1.34093093558702
-0.395015771963692 -0.53 -0.280058159116113 -0.326025629440999 0.967953065675442 0.13383908325461 0.135167954984187 1.5255427798086 1.38000394299092 1.313 1.42000985747731 1.33600492873865 -0.218651497058891 0.149911646586349 1.34243639606944
-0.378703956304443 -0.529964474756533 -0.196242128139373 -0.297715798052265 0.963392383619935 0.134603879952591 0.143472927179665 1.52248707994105 1.376 1.31298815825218 1.42998815825218 1.334 -0.190477878281873 0.148891891891888 1.34505760152819
-0.353429310082243 -0.527 -0.131351340237592 -0.27332362676414 0.957703499340035 0.139100634099909 0.162477755228958 1.51958020682303 1.376 1.312 1.42916909330896 1.334 -0.163456950799355 0.144387387387392 1.34563176866545
-0.326984736061056 -0.527 -0.0549618401526394 -0.241987704049184 0.955546981132075 0.13913009751961 0.142455751536994 1.51217881280475 1.37600084799661 1.312 1.43700084799661 1.3340004239983 -0.130417872941045 0.137053203040169 1.34831906252556
-0.290731369333758 -0.527 0.0357461962951178 -0.212721420049823 0.948334088902867 0.139359701521482 0.132339213753739 1.50928000969645 1.37804974641967 1.312 1.43901989856787 1.33505969570361 -0.0944929471486575 0.125394957983193 1.35224960669248
-0.263320236913931 -0.526941734592623 0.111281838962302 -0.184223127901635 0.938662398757844 0.13937525279973 0.122690667328199 1.4991278190364 1.38311653081475 1.31196115639508 1.44103884360492 1.34105826540738 -0.0618800913712176 0.114190476190492 1.35574434935663
-0.229038977791621 -0.524003340953568 0.175926499021515 -0.145044546047567 0.932227316688313 0.141657405192729 0.141888172436692 1.48893159310888 1.38899331809287 1.31000222730238 1.44299777269762 1.34399665904643 -0.0281925132029468 0.0988038647342739 1.36125767005011
-0.201681813956824 -0.519970170058452 0.220288356101628 -0.113542607562935 0.916464572994872 0.142819175727067 0.146288253879994 1.47993673264559 1.395 1.31199005668615 1.44800994331385 1.34807954651079 0.0112997841334292 0.0867802197802122 1.36748113207622
-0.169144494413522 -0.516766680294597 0.25003049536553 -0.0671444944135221 0.909844228400217 0.139791803113885 0.153740908694814 1.47754767089132 1.39503888661757 1.31103888661757 1.44880556691216 1.35603888661757 0.0468892834492569 0.0776227106227008 1.37373311841339
-0.126006858884049 -0.505001870604741 0.301991738162396 -0.024006858884049 0.904510848007482 0.141899664849984 0.136642718612223 1.47390057988747 1.39699968823254 1.31299968823254 1.43900155883728 1.35799968823254 0.0938291754200202 0.0710602526724979 1.38364845626977
-0.0744505938756521 -0.491610421111826 0.309099892022609 0.0214794817085218 0.909813596112814 0.148219149587494 0.145608390929899 1.4690189254956 1.39902996760678 1.30990010797739 1.43999001079774 1.37008990282035 0.137382625835866 0.072268292682943 1.39333172806745
-0.0188322313249442 -0.451874695640401 0.319233553735011 0.0701040722018709 0.91031692653148 0.162511715887119 0.146407514798676 1.47599544028044 1.40208492863091 1.29978767842272 1.43895753568454 1.37910616078864 0.18144450450356 0.0803983739837606 1.40330346084829
0.0349720755647251 -0.400026909001265 0.329994415112945 0.12097359871574 0.917086486598325 0.185628002647172 0.144910776807018 1.48269652213852 1.40599796913198 1.29000507717005 1.43700101543401 1.38399746141497 0.232590457585384 0.093779193205938 1.4178409623168
0.0916759141052412 -0.328438647607512 0.341034368513826 0.167549896221213 0.929331860531379 0.207245267045279 0.13797793788917 1.49690639470016 1.40514893022658 1.28198854382872 1.43898854382872 1.39212601788403 0.284251503048238 0.113962750716296 1.43157497285489
0.150622442606292 -0.278132672181125 0.343980548668553 0.215622442606292 0.940841491000579 0.214154507873127 0.137793192033994 1.50719275261645 1.418 1.28084438934843 1.43794164600566 1.403 0.327995213627894 0.134017601760192 1.44110151559508
0.181993976665461 -0.219999782640382 0.343000188229204 0.246993976665461 0.947468727570579 0.207204937798096 0.137450065880222 1.51942765089953 1.418 1.2811732100644 1.43500056468761 1.403 0.371866835486634 0.15076880222841 1.44902762042385
0.240514080101003 -0.143628502631594 0.346010491430633 0.29834621721088 0.960572920934507 0.192452160416934 0.134700629485838 1.53252047476456 1.42007344001443 1.28186766487485 1.4340314742919 1.4050314742919 0.405340264142097 0.15925525525525 1.44970885981816
0.289812491561277 -0.049768698678701 0.347 0.331967251858663 0.970412320054265 0.17633248026339 0.13477895813643 1.54311700709014 1.42711607022304 1.28383458916791 1.437 1.40801934503717 0.442391656959661 0.176238095238103 1.44843048985577
0.330899296241731 0.0608297626943553 0.347 0.38088011457349 0.977103599673653 0.16528220187121 0.13573765024564 1.55206806096695 1.43298561374882 1.28798081833176 1.437 1.40899760229147 0.478261990562965 0.191082815735027 1.44322033548899
0.366372719513428 0.190549728503202 0.346931341142263 0.4233169147293 0.973408855025902 0.161671877326806 0.135322754889538 1.55316396691128 1.43889210750927 1.29421578498146 1.43692153273402 1.4075004920468 0.51875651241636 0.201165191740412 1.43585611362696
0.404642026870233 0.346076507219394 0.342179000286852 0.459778214388161 0.980458833227296 0.154949926224667 0.0942806229557256 1.55419128438307 1.4279805446403 1.29939672132699 1.42757975874161 1.4059805446403 0.55829675324733 0.204824297188744 1.42978302552091
0.436995729311278 0.504314550044697 0.361766556097559 0.49899482340761 0.985439342572766 0.143862524901655 0.0774602903513625 1.55727959234335 1.42700012941481 1.30313309955408 1.42894135906937 1.40500012941481 0.60071932220512 0.197610939112462 1.42270389739441
0.484234978869634 0.633939915478535 0.398186286936879 0.540469957739268 0.980479509842568 0.13049672699206 0.0908716906766904 1.54364249737241 1.41992480676172 1.30597180253564 1.44042105512906 1.39999060084521 0.646107365622802 0.184044943820194 1.41750944495515
0.510037693879483 0.736451920456239 0.431635681204552 0.591037693879483 0.978179170116356 0.127565602441721 0.116562858240195 1.53933358391854 1.41157645147776 1.30261880632999 1.45353933497478 1.39889411286944 0.689288155585068 0.168127340823974 1.4128077469837
0.557988060358747 0.895960282417873 0.442312227300316 0.638988060358747 0.971671620379884 0.154163377154097 0.13658182735036 1.52286410090127 1.39200487332296 1.28500438599066 1.45981668666066 1.39400121833074 0.73785362934052 0.145952528379812 1.40778308312841
0.604360184616898 1.04169978725569 0.410413413623909 0.692452803518386 0.949884790610631 0.145039804853209 0.132976632315671 1.51231777853127 1.38897941802189 1.293 1.45077359824081 1.38401029098905 0.789433519873909 0.122254237288091 1.40370181398344
0.640225809015976 1.10981720601065 0.354330773861454 0.737011778870329 0.941713348743161 0.155519835981812 0.114886278580884 1.49845204261755 1.38721403014565 1.2930583718579 1.42892217085613 1.38488325628419 0.837565304491663 0.0996553672316027 1.39907357244566
0.702105310599117 1.15109214677423 0.37098683617511 0.788097083208561 0.942863902717156 0.151470489136517 0.140368225817673 1.48896280475374 1.39801810025922 1.29600493643433 1.425 1.37898683617511 0.895095869761131 0.074324186991863 1.39281038510943
0.76665491032939 1.20734730093225 0.36321830344313 0.847525912840268 0.926975920283406 0.145525059558983 0.121120066337849 1.47849655988167 1.40916868902424 1.29895038558111 1.42500992288378 1.37097023134866 0.951946624729449 0.0558598901098881 1.38491614369663
0.833227254293973 1.24297401134442 0.385701288167984 0.90126621474775 0.921829931310979 0.128361424194251 0.124166752544532 1.47525058305503 1.42605844068067 1.29409740113444 1.42596103954622 1.367824677958 1.00430773619233 0.0531126373626339 1.37778514519917
0.894932432829506 1.29194637526151 0.420961390188289 0.964930287839966 0.934396239892104 0.143013955478245 0.126517426012553 1.47980501289932 1.42899678251569 1.29899463752615 1.42400214498954 1.35900965245293 1.06800852989808 0.0526427860697019 1.36649546904686
0.947659630017939 1.28752552928534 0.444122528276142 1.01967120247439 0.928695520453203 0.145772616436236 0.132894117167525 1.48666055765848 1.4158958478919 1.306 1.4168958478919 1.34794213771773 1.12878693263843 0.0697857142857585 1.35992397063225
1.00516530495624 1.247 0.541242991953318 1.07808761795915 0.936274040882208 0.0887492187282805 0.16328566311953 1.49980899562915 1.40688346950438 1.306 1.40792231300292 1.34290289125365 1.18730500618786 0.093641025640983 1.35627872511309
1.0639864123242 1.247 0.603985506479145 1.13298731816925 0.950106804631574 0.0877002423135518 0.170638301540525 1.5143966302564 1.40100135876758 1.306 1.40400090584505 1.33800113230632 1.24136435392413 0.118547263681629 1.35542851077601
1.11454302288604 1.24902961943015 0.709241203547828 1.17854302288604 0.955592003340442 0.0910625532479786 0.196206576631073 1.52522891571397 1.40607898514706 1.30899012685662 1.40689139542279 1.33999012685662 1.28898857653759 0.129809659090951 1.35549001365174
1.1700907551895 1.252 0.855100828059294 1.23392916182809 0.961998862241145 0.0953659545229131 0.197403992711619 1.54645874854843 1.41393940248947 1.308 1.41156245364142 1.33910099585088 1.33348610768541 0.147802083333342 1.35643554078402
1.22299381034255 1.252 1.01745587702714 1.27899472732884 0.971158928272274 0.0971097959705506 0.174538590105892 1.55997841819865 1.41100034386986 1.308 1.41592755018346 1.34399942688357 1.38449865295285 0.172997319034911 1.36079727812184
1.27103830377961 1.24209355057219 1.17661592096854 1.33252899203145 0.959023237694713 0.116836685572788 0.147472590921157 1.57037108347731 1.40254494981824 1.31112074818109 1.41906504993319 1.34804599930708 1.42639603630554 0.189083109919584 1.36615683865441
1.32032870310595 1.25057243355834 1.31289053040065 1.38000975673787 0.986879619300665 0.115372928508261 0.136068217264679 1.56770975443511 1.40656131639792 1.32132206490547 1.42005331777489 1.3390521837613 1.47767628743118 0.201978494623654 1.3725669002098
1.3594791529913 1.25399505105953 1.42545211004168 1.42748232366387 0.998016973057347 0.122316061936528 0.143419039287007 1.57075221729785 1.40949307148334 1.3130018733227 1.42250474763219 1.3414995582327 1.52354692314945 0.201000977517107 1.37647481770954
1.4075042527166 1.25052602653451 1.56577761432695 1.47860374524351 0.993201628405548 0.135847005305172 0.133165339741931 1.56582277350574 1.40935080465451 1.30849349336637 1.43862669418665 1.34504139005221 1.57230145873529 0.189765100671093 1.38154820261395
1.44999836300114 1.2525 1.7178335110028 1.52999948465081 0.969791689312455 0.136004637111348 0.135739121416302 1.5571240060941 1.39655899033713 1.308 1.44963851651415 1.34806832354902 1.62491466160152 0.173765466297297 1.38474481824101
1.49938570277458 1.2525 1.86672605633183 1.57938657910463 0.978020117265088 0.136234461296281 0.127145433401883 1.54796553030528 1.39949296133848 1.308 1.44898630281659 1.3514913987482 1.67028786822008 0.155097922848674 1.38671021150956
1.53061935199873 1.25304271393095 1.99600377737724 1.63554460261957 0.929415504854605 0.144689365827526 0.142270308726669 1.47810861324241 1.36317085572379 1.30201067848274 1.46101067848274 1.34508542786189 1.71979672119152 0.13126875 1.39073451026808
1.58936012664412 1.25728420556743 2.09072553380224 1.68727892505342 0.955140973936967 0.147385030510862 0.15155516668714 1.49371822576935 1.37910150198837 1.30295939920465 1.46171579443257 1.35320300397673 1.77360143307964 0.104262247838578 1.39505159152885
1.65497480396391 1.27099473515664 2.17396803487959 1.74897630820487 0.964836277003623 0.146180462554095 0.106457317574059 1.49315021811494 1.3839981196988 1.30100075212048 1.44800526484336 1.3629962393976 1.82363615842186 0.0785170278637305 1.40001920549851
1.7276928014678 1.30756290119259 2.16325980055043 1.81161702630726 0.934137267451838 0.155659976071983 0.164080383496575 1.48331612928417 1.39007577516054 1.30092422483946 1.4489675249312 1.36915155032108 1.88032933955123 0.061 1.40765307039131
1.79261957640044 1.36078153404048 2.18768831997019 1.86941712935039 0.932088342587008 0.181158413328825 0.152748345052691 1.48482097439866 1.39720244705006 1.29385828706496 1.44608097882002 1.38322269175506 1.93831274013354 0.061 1.41921612851175
1.87087510417767 1.44686261459544 2.22094691927551 1.93789071615546 0.933457814323109 0.221186115786879 0.133340974163938 1.4863176113674 1.40698438802221 1.28701092838445 1.44999375520888 1.39398282682443 2.00114983204394 0.0665506391347279 1.43258064931671
1.9366140130219 1.49212216172968 2.22503175929424 1.99456108086484 0.908539304859864 0.21946973391701 0.13486206853181 1.45421370378432 1.40601058643141 1.27911645074553 1.44897882713718 1.39904234572565 2.05870033016937 0.0743548387097054 1.44529326395715
1.99535019046074 1.54406181303583 2.22809001269738 2.04819266824032 0.954522035552671 0.218827816619532 0.135927891238806 1.5137185892984 1.4074950698356 1.27851240157749 1.44704500634869 1.40315752222042 2.11322315323782 0.0959638554217165 1.4532632343463
2.05390899961058 1.62046671050509 2.23199393330737 2.09991961632268 0.965453013260642 0.22624485541154 0.133234186017913 1.52580122358632 1.42896663319055 1.28422701583491 1.44899696665369 1.4099893832879 2.16618335508534 0.119908152734809 1.4602397565247
2.11362287497079 1.72058424231398 2.234 2.15261089660597 0.974833864030777 0.230954984247166 0.130589810651392 1.5360574768865 1.43314374037787 1.29183162932792 1.445 1.41301197836482 2.21646304535605 0.141218934911288 1.4629218395595
2.16616136698909 1.84366179663907 2.234 2.20409684660081 0.988606791145365 0.222192337080543 0.126442257553406 1.55815527114559 1.44497849320391 1.29689757786664 1.445 1.41384945242734 2.26392416609391 0.170372188139047 1.4596638853746
2.21897718356724 1.98894676165689 2.234 2.25397845114684 1.0002849550332 0.189191047865801 0.126090152109552 1.55975930705649 1.44400042252653 1.29499619726121 1.445 1.40700295768573 2.31193440339616 0.19206096361847 1.45134555763397
2.27251383040109 2.14863783440348 2.23428902960061 2.3036101736013 0.980272205088536 0.145280633704108 0.126605226567714 1.53927665656857 1.43993577119986 1.29633184880071 1.44467885599932 1.41197859039995 2.35738827412623 0.204398791540808 1.44160854168564
2.32079916595018 2.30345639273453 2.24550527396485 2.36105889488399 1.00356941105116 0.149514664774262 0.123628124278567 1.56391300729794 1.43366035447117 1.32670031276868 1.43297098207808 1.40992008340498 2.4030956608051 0.209625641025641 1.43365184687719
2.35999318024151 2.47297050454455 2.2601422354944 2.41299096382001 1.0030500903618 0.127673800310417 0.124044541987729 1.56357005967289 1.41700289839736 1.31200255740943 1.42227656643294 1.40600068197585 2.45095070816128 0.204028828828814 1.4277498174464
2.40948214697204 2.62556123781422 2.26504591875924 2.46456250480071 0.993593073408405 0.114305676495581 0.137654670199456 1.55160320087517 1.40413775627773 1.31582780465284 1.43222959379621 1.40396556093057 2.49427988665618 0.194118918918923 1.42416499695225
2.45203555103024 2.76230357269992 2.26995101625226 2.51414121950271 0.987841200858082 0.120113783324911 0.155691543002822 1.54474484914386 1.41593659891652 1.30093659891652 1.45113351852572 1.40102113369449 2.54753867865048 0.178027168234018 1.42108808305582
2.49994667491911 2.8688813789017 2.31395102798694 2.56694123358433 0.988359423218513 0.167017795834079 0.134943093024825 1.5334026238967 1.41300326480087 1.29800326480087 1.41104461894523 1.40199891173304 2.60139349457433 0.158296296296301 1.41906081718358
2.55569135391623 2.95550063559451 2.29520263821683 2.62060434145011 0.960049488196538 0.183648008425651 0.143119879137123 1.52008151113982 1.42501191989511 1.28986888115382 1.41896424031468 1.40064907394102 2.6499583659706 0.139777777777773 1.41656463804504
2.61419141656034 3.02087352077433 2.31189903249489 2.67723180356238 0.97299334903599 0.195175091515798 0.166501337639183 1.50850119076544 1.42591922599591 1.28724694450353 1.41626251551329 1.39583845199182 2.71206065319145 0.112447293447291 1.41209661732315
2.67198508923245 3.04598761648119 2.30700126362437 2.7369845837827 0.95957346233077 0.218293563420719 0.175297730530634 1.49934236297757 1.42200101089949 1.28599823092588 1.42899671457664 1.38800202179899 2.76571539210992 0.090095092024523 1.40739096553837
2.73783673020216 3.06264848338336 2.34158787915416 2.79383673020216 0.94335151700449 0.219073933190769 0.186652781045614 1.48971087419573 1.4051873276572 1.28732470127248 1.43607493106288 1.3779375574476 2.82534081598982 0.0758373493975899 1.4003254290214
2.80552946861963 3.19352438924102 2.30993953072349 2.86133282265425 0.941914908488948 0.117290416837993 0.14069689592401 1.48979835362344 1.41989075224145 1.31293445134487 1.442 1.37282520358633 2.88692541938833 0.0740848303393215 1.39151187388106
2.87400951125742 3.21699557234569 2.35200934727022 2.9210103311934 0.943029539195977 0.113276656301056 0.126683520805116 1.49061846835958 1.41499770417924 1.31000065594879 1.44199967202561 1.3649998360128 2.94952517650062 0.0758247515808693 1.38179798970327
2.93276870808245 3.19006199258729 2.40974391104753 2.98465712142532 0.940463258912544 0.0929155409459653 0.148434917931206 1.48159021090682 1.40134715848885 1.31402479703492 1.44001239851746 1.36397520296508 3.00667238187995 0.0857615176152018 1.37126620784041
2.99513284240307 3.19508549753985 2.47199241389489 3.03813284240307 0.959947299412517 0.0949923212822278 0.172520617485727 1.50659005040396 1.42895725123007 1.31604274876993 1.44102137438496 1.36197862561504 3.07012412390154 0.102521472392629 1.36212169278964
3.04700537142753 3.19900030989005 2.56778410066972 3.09000537142753 0.964860513384516 0.096930499955947 0.213480090969548 1.51987126951624 1.42700041318673 1.31799989670332 1.44007511571329 1.36099958681327 3.12495621682159 0.117831940575651 1.35754610847581
3.09962634530126 3.20201278255717 2.69667451498907 3.14276695343011 0.969975209849434 0.101776902580871 0.216515768522645 1.53236579917041 1.43085939187115 1.31703834767151 1.44097443488566 1.35694886977133 3.17135126942961 0.13268802228415 1.35946067070495
3.14901841863676 3.203 2.82859032566307 3.20319553492142 0.981424900472523 0.102410956282253 0.170720526539076 1.54857659535882 1.42006641860675 1.32 1.43853506975278 1.35295572092884 3.22462393955456 0.153262371615354 1.36385565936972
3.19401640240569 3.203 2.94306682461576 3.25601457991616 0.991800938582103 0.106866740781241 0.209153946904805 1.56256162505316 1.42300364497904 1.32000212623777 1.41800789745459 1.35100060749651 3.2702660689714 0.177538748832872 1.36949509597486
3.24794971133468 3.20506914726344 3.1988454936621 3.30463785229634 0.975823216471311 0.111893717177418 0.160985688850585 1.56796039033141 1.4245041485865 1.3320365494459 1.44595120175275 1.35308929932149 3.32711852208197 0.197339943342758 1.37515829928459
3.28974777117686 3.21145426111537 3.32279476977579 3.35922680940991 0.989121792714631 0.115875194729038 0.127312067225425 1.5534446954305 1.4254714131971 1.33499428263942 1.44164598742818 1.36395845460186 3.37457820480602 0.206710144927534 1.37909184523469
3.3384961707119 3.21299996663391 3.4794892295067 3.40999620485925 0.975389448447907 0.120189465649416 0.131753439398059 1.54772965956491 1.42149956624079 1.33449994995086 1.45199913086374 1.36599979344273 3.42596896482464 0.20146607669616 1.38430396743047
3.37606720892606 3.2120338353103 3.61921317004266 3.45771558936308 0.960057525209539 0.12028619198168 0.143260529172783 1.5697705963005 1.40590209250204 1.33296457572339 1.46115464234581 1.36601233774764 3.47514989107665 0.186537091988099 1.38928506766678
3.42483670056368 3.21496405020258 3.76586171993845 3.51569653166651 0.951598017479152 0.122633860811909 0.141967963097974 1.55673922331464 1.39804979985169 1.3299798833232 1.47453660034946 1.36723943276036 3.52567682608259 0.16933631840798 1.39416660298644
3.48400098556812 3.21749976290648 3.88599991762146 3.54701800679811 0.962219693081274 0.123275779506433 0.15353576890854 1.54456492966474 1.40250193480605 1.32749992107681 1.4805020534068 1.37800252726991 3.57864599767066 0.147282860147177 1.39729066759471
3.54760362676244 3.23613413928054 4.00943116197317 3.62952697574499 0.942583217801044 0.139873403638633 0.161942551604108 1.47090226866226 1.38527785993827 1.32898083724564 1.47703832550873 1.37215330203491 3.63493934277601 0.122695156695136 1.40056591666801
3.60922334506854 3.24982741001523 4.05344524647753 3.68332196791698 0.935765925156703 0.144304154812071 0.163223850508568 1.48032128274619 1.41364249217441 1.32702465571211 1.48095068857578 1.38780275430312 3.68859495352272 0.0954919614147619 1.40376583372378
3.6809829622947 3.28299208106655 4.10798704174526 3.74898440210078 0.9139152240964 0.157046954810137 0.138265994392654 1.46711319876918 1.41799904012928 1.32799976003232 1.4710023996768 1.39499832022624 3.74868830775167 0.0747626962141956 1.4097464153032
3.7525659784723 3.31859427739591 4.1283207211343 3.82052824657415 0.912858108170145 0.148091298629658 0.13509245257338 1.46901792055764 1.41121695841438 1.32496226810185 1.46693396917823 1.40604716487269 3.8036719234372 0.0661672131147571 1.41842825301619
3.81127743806496 3.3802413099682 4.16159054823681 3.87532560886063 0.917848582235521 0.170010243544251 0.135346868898281 1.47295158835035 1.4337230179249 1.32104817079567 1.46008429889242 1.41093978650541 3.86984209337922 0.0696331471135993 1.42972781871411
3.88797946070691 3.50296702902952 4.17199729746144 3.93398432527633 0.92382840009717 0.223145708976072 0.137409443277056 1.48424695964412 1.42500243228471 1.31900054050771 1.46 1.41399918923843 3.92752529367508 0.0749253731343335 1.44111812206959
3.94260175168535 3.57979278396641 4.186 3.9856304065275 0.918140862511663 0.220401262972709 0.128008538063136 1.46746127917012 1.42503820645621 1.30999044838595 1.458 1.41509551614053 3.98787479713434 0.0903363914373742 1.45113775528954
4.00421875797532 3.66097074463415 4.186 4.05018155597415 0.941780275877199 0.224626429118308 0.12683488080047 1.502406924166 1.42895039733177 1.30901240066706 1.458 1.42487599332942 4.04536334203771 0.113305050505093 1.45714665642666
4.06298520008141 3.78796784845272 4.186 4.10198698627848 0.95194748146213 0.222030676203177 0.126710028068811 1.5156167414662 1.4489948965798 1.31599821380293 1.458 1.42699948965798 4.09681415612603 0.130164583333347 1.45880496023324
4.123421956305 3.88412202017465 4.186 4.15451785546522 0.963681434824183 0.190641064940948 0.126683382957944 1.52405393458931 1.45427810756466 1.30814384874034 1.458 1.431 4.14765241050662 0.145008955223858 1.45536492250204
4.18002447404014 3.99873082212364 4.186 4.20741422559553 0.978519499449969 0.186664041557077 0.126007484895168 1.54284194160967 1.45744299610703 1.32283728488765 1.458 1.431 4.19616422863325 0.168273986152355 1.44883545306496
4.22998433235069 4.13296692385146 4.18999900522862 4.26598557581492 0.981798356140287 0.142930867877376 0.126839791098009 1.54425969908166 1.45900596862831 1.33099801045723 1.45999950261431 1.43000024869285 4.2413196347889 0.186671134941939 1.43814720984006
4.27453933479763 4.28968279902987 4.19927154252915 4.30967416849704 0.971097304820366 0.132442218336089 0.129746671358995 1.53019595731357 1.45183145787574 1.32924082856091 1.46200408809341 1.4200674168497 4.28173387096692 0.201863270777463 1.42917354656763
4.32141355660945 4.45383748999733 4.21199457858033 4.36826694576181 0.978685069476154 0.144208508803854 0.13459902760551 1.5420121673953 1.43718326355955 1.32141539740164 1.46388446995355 1.42592669457618 4.33367867326635 0.20556115779646 1.42057227941374
4.37298946636252 4.60896839908757 4.22574970941213 4.42498843365297 0.978140132186823 0.140850710504175 0.141272891744975 1.53715103477498 1.43799979345809 1.31000227196102 1.46634323542504 1.42200082616765 4.3806910650863 0.200750271444047 1.41508426843052
4.42358080216732 4.74924457607283 4.23811853105456 4.48166377390551 0.970825918090903 0.135843812016476 0.149644295684812 1.52600111335228 1.43607111863273 1.2978933220509 1.47008297173819 1.41695258757818 4.43565537944381 0.18924641833808 1.41215632867132
4.47140312953068 4.85172099185146 4.24787818970014 4.53631786232078 0.964726131437413 0.174033356296645 0.160701988930258 1.51621217573076 1.44192691382008 1.28910962926987 1.4769147327901 1.41304872411994 4.48677936896357 0.171661375661354 1.41137888200757
4.53498679694571 4.94540213603661 4.25999748513252 4.59798721609029 0.955741867289107 0.187761229778229 0.175067017786309 1.49758387918309 1.44599916171084 1.29122481987659 1.48999727556023 1.41399979042771 4.54582901350042 0.147459839357461 1.41136021507006
4.58264466802664 5.03045537937631 4.28100934301488 4.65400594378114 0.944699197791695 0.17188748331279 0.185271124135865 1.48547647096903 1.42025226140173 1.30090543547571 1.48858890734533 1.41331986981293 4.60259494357326 0.124351206434265 1.40959145703342
4.6501491732145 5.09521455481908 4.28198766917702 4.70927248144428 0.931002631521696 0.146454944093482 0.184341714281829 1.47944034585791 1.44666706777959 1.31166022160393 1.44554255621104 1.40597533835404 4.65536564710024 0.101116175156334 1.40803121030425
4.72007370517325 5.12801349531341 4.23504463834437 4.77307059087016 0.931894425397459 0.131506439313461 0.115888948430894 1.47417489254292 1.4309968856969 1.31699792379794 1.45300103810103 1.39199065709071 4.71974430119118 0.0803160919540255 1.40140697098333
4.79160411601133 5.14148904629488 4.27833562000629 4.84156575943918 0.926460478712982 0.12777362687997 0.12468689239779 1.46921790366207 1.42797123257089 1.31501917828607 1.45403835657215 1.38294246514178 4.76998951889957 0.0745689655172548 1.39426259664856
4.85327377805781 5.1914121060468 4.31259654336545 4.89931988738748 0.919363573160013 0.0964982982706799 0.143765332291219 1.4649206049893 1.42503458199725 1.31697694533517 1.45795389067034 1.37706916399449 4.84156203831464 0.0689288747346057 1.382042902315
4.91897356937811 5.1939991867501 4.40396299712935 4.95697682237772 0.915131687493552 0.096569821085021 0.188791775069642 1.46733899563637 1.42400040662495 1.31999878012514 1.46899552712553 1.36800365962457 4.90600601431462 0.0699379844961484 1.36988035720047
4.98050571618568 5.195 4.5199210017483 5.01547709074121 0.921545874552774 0.101177519128146 0.216700641406078 1.47133043571832 1.43306679270377 1.323 1.47751200120122 1.36998091637035 4.96629549593502 0.0850757097791859 1.35992785771998
5.03236872347367 5.195 4.64284062342186 5.06440445610724 0.940607976099379 0.100923096828242 0.218960220400179 1.48983476529976 1.43991662385501 1.323 1.48183745651452 1.36802382175571 5.02444708483551 0.0962383720930196 1.35484663661983
5.08498815852996 5.195 4.77079404214584 5.11998747536822 0.949418046157443 0.100650061484556 0.203486638358906 1.50682618112591 1.44499886139711 1.323 1.48275503962677 1.37199908911769 5.07136508657056 0.106489711934196 1.35640956763387
5.13752766463763 5.195 4.90185343791601 5.16849888293012 0.958606041537482 0.103804988829301 0.178196021589223 1.52201683796451 1.432 1.323 1.48104789709937 1.37402878170751 5.12110369626183 0.129685459940644 1.36313038361431
5.19132707694913 5.195 5.03409099072818 5.21936378184281 0.97247650820252 0.104313637818428 0.15100449639809 1.53902723396628 1.432 1.323 1.47749917549366 1.37696329510632 5.16728692143601 0.15539384920635 1.37289316170677
5.23398928467295 5.195 5.16557888057814 5.27298647827777 0.980607969190398 0.09997110980173 0.12982818909247 1.54980730330936 1.4579933667023 1.323 1.47289202137103 1.37500051025367 5.21261690861934 0.174028409090902 1.3814135936784
5.26347906464196 5.196 5.2943892874617 5.31950780852048 0.980123594882419 0.104853257639565 0.122583225979326 1.55040886459348 1.44798083741432 1.326 1.46800958129284 1.37410539422123 5.25734380543281 0.190600000000011 1.38706827597102
5.31238317248623 5.196 5.43621120021007 5.3713461628354 0.984573868696247 0.105185805572906 0.13209996536582 1.5553970835936 1.44602467310055 1.326 1.46898766344972 1.38486429794697 5.30673416767636 0.198655976676388 1.39208134749971
5.34899256372324 5.20400010328162 5.62650392948672 5.41699070465405 0.981470652739849 0.118429870621492 0.142700173055864 1.55363037801074 1.46399628186162 1.32150030984486 1.48849889155026 1.38899917374703 5.35466289756282 0.195155063291136 1.3950586410157
5.41354625976331 5.204 5.76928770135397 5.47352709275407 0.962484264419392 0.119018766114711 0.13969567281614 1.54235001452216 1.43488499794457 1.3215 1.49800323166705 1.39203833401848 5.40538241705107 0.184499999999962 1.39819908085533
5.46932689507199 5.205984593297 5.89127716497305 5.52735051278876 0.949644932222027 0.122416114531601 0.136388259709783 1.530097846907 1.42314170630063 1.3215 1.5039394106169 1.39595276456646 5.45074144051094 0.166668981481449 1.40095845793312
5.52698961657219 5.20900366238376 5.95750788356839 5.58099034523379 0.934412747054234 0.125922446959729 0.188180301388028 1.51181330448036 1.4289989070076 1.32100028786429 1.51199839312933 1.3999992713384 5.50914595434553 0.141569981583818 1.40556671750359
5.58658558807174 5.22288046287678 6.03681623151881 5.63958558807174 0.930630433824437 0.135219666978582 0.155177517310238 1.50367177779706 1.43107679843564 1.32198970323183 1.51055558677934 1.41007679843564 5.5584984359376 0.118186046511687 1.4095533054123
5.64623599755349 5.23684464547176 6.0716818449403 5.69923599755349 0.921506854800425 0.139250600686957 0.148515159930754 1.49468510135219 1.43889980295784 1.32249573671442 1.50851105605366 1.41789980295783 5.61593877249398 0.0909348659003483 1.41665239707153
5.70462743510489 5.30396669196416 6.11498766369043 5.75348560326759 0.903295230565638 0.162688928162162 0.143736334694964 1.47690246543984 1.41691438065887 1.31800246726191 1.49500123363096 1.41245267863157 5.66808632219869 0.0733053892215549 1.42546231153063
5.76803892162261 5.33243119851134 6.13460772311127 5.81090162471155 0.914531911901774 0.173768559696311 0.134965347769263 1.46765237814663 1.40294115846669 1.31996077231113 1.49205884153331 1.41194115846669 5.72544881337594 0.0685956112852604 1.43482899736439
5.83643410744882 5.43613451727467 6.17466712202872 5.87645907329667 0.965155760686464 0.193516140818637 0.110355052830309 1.47801236987406 1.42977530736939 1.32198335610144 1.49100832194928 1.42786684881149 5.78700766079097 0.0736050096339073 1.44573090140629
5.88902553419055 5.50004178322089 6.175 5.9320232129005 0.968607553477821 0.201984312839378 0.110180032498061 1.48376554324064 1.44300278554806 1.32499628593592 1.491 1.43100185703204 5.84318242626431 0.0794444444444444 1.45737425079014
5.94289513449934 5.58819203827165 6.175 5.98099557681759 0.984543160696442 0.189986083679692 0.110248593807545 1.49546014374404 1.44887946921811 1.31716070770919 1.491 1.43491964614541 5.89657841329231 0.100468354430427 1.46770362248996
6.00153437504473 5.68919719835298 6.17103211206588 6.03060662719296 0.988232785024166 0.173709732746159 0.113711982222519 1.51123428126208 1.43610436421411 1.32592774785177 1.491 1.43400802801647 5.9564652277951 0.129317122593716 1.47497766452922
6.05001478518719 5.76804469940313 6.171 6.08101547287031 0.99779324586435 0.169115303124256 0.113950240689094 1.52369346592295 1.44799828079219 1.34400240689094 1.491 1.43600206304937 6.00548970040036 0.141751187084507 1.47807202178223
6.09213782560994 5.89539342626261 6.171 6.12509772447552 1.00704072264553 0.155733890748098 0.114635964602952 1.53356789028252 1.44310025283605 1.35085964602953 1.491 1.44187969659674 6.05059997432158 0.14918811881192 1.47301301965097
6.14550801145253 6.04264471079377 6.171 6.17850801145253 1.01286718085217 0.138746600882939 0.114630185656056 1.54353847156457 1.44200928280278 1.35892573757774 1.491 1.43704641401391 6.10010774142092 0.168934888241023 1.46252130379096
6.18901962352471 6.17905761800872 6.17100292265262 6.22502338122093 1.01207920253336 0.133065423608212 0.11381145715109 1.55103907727682 1.44099540726018 1.3590004175218 1.491 1.43999832991279 6.14278522248724 0.188153686396657 1.44948598946889
6.23508423551507 6.31431115959743 6.1778636095448 6.27990887635838 1.01020721510992 0.145796898283845 0.117231999615906 1.54887306041514 1.43021432785818 1.35998051564926 1.491 1.43607793740297 6.18878192763841 0.20314480874317 1.44144305375561
6.28561361798248 6.47377903282465 6.178 6.33061361798248 0.999245081320257 0.159921967587902 0.116664945689824 1.54653785084921 1.4260309105614 1.3480927316842 1.48802318292105 1.43500772764035 6.2303885422476 0.203870488322719 1.43509545470264
6.33501900893726 6.62404461281193 6.17800116381248 6.38302056068724 0.991094786120067 0.154335737595552 0.118035221638683 1.53688478999944 1.42500077587499 1.33799883618751 1.488 1.43699844825002 6.27915914816983 0.200965217391306 1.43017404324847
6.3830213757493 6.73670322879937 6.18094008422955 6.43494148805536 0.977928422651621 0.168824615251676 0.131221177909909 1.52372822293239 1.42696005615303 1.33505991577045 1.488 1.43307988769394 6.32655569480554 0.191393442622964 1.42821941969156
6.43262514068367 6.85312022813513 6.18199234980987 6.49256393916263 0.960244260836769 0.164614731863187 0.126081693536205 1.51020220654013 1.42898469961974 1.33003825095065 1.48403060076052 1.42903060076052 6.37398123325078 0.172267759562818 1.42558335439524
6.47998182169793 6.92997060529878 6.18499883968285 6.54597950106362 0.950093875459292 0.167938700444788 0.134416758847418 1.50049371688261 1.42500154708954 1.32700116031715 1.48499961322762 1.42500154708954 6.43628557588842 0.150702127659556 1.4223055723674
6.52115206530527 6.9907482868792 6.19479811078697 6.60086942040702 0.932012485598044 0.160650205574496 0.133959488793013 1.48899681604689 1.42695962215739 1.32993943323609 1.485 1.42108075568521 6.48532094916737 0.129318181818181 1.41973271724009
6.59030550931784 7.0454564855531 6.2246980475295 6.65842629030604 0.919434102465377 0.151600485090327 0.134989431663532 1.48066233237362 1.43392954442355 1.34286915392945 1.4830201301647 1.4111006508235 6.54214877862577 0.104348734873511 1.41485828997501
6.64199335569311 7.06899700354787 6.23499869719473 6.71299296485153 0.917060293131186 0.138701668893555 0.132300351757424 1.47978010422442 1.4230014330858 1.34399986971947 1.48000039084158 1.40300104224422 6.60193802138502 0.0885324200913203 1.40931938324411
6.69785887932802 7.09153954779902 6.27027929220717 6.77179882034528 0.907113199558256 0.120403767069226 0.120265841435999 1.47831002949137 1.41908007864365 1.34497998033909 1.48489990169544 1.39222021627003 6.65629618538622 0.0851028037383238 1.40214766730491
6.78133248069405 7.09894370319106 6.34638877750299 6.82954158312724 0.926213494871159 0.123660564811328 0.158468276526523 1.48368616891304 1.39916084802553 1.34202412720383 1.47904825440766 1.38108846641404 6.71987226058027 0.0880765027322409 1.39203142306937
6.83800638674332 7.10200036151377 6.4433649779559 6.87700674825709 0.940240939935809 0.121980009640367 0.189014006383538 1.49290090137434 1.40499987949541 1.34499963848623 1.481332522719 1.37699927697245 6.78145710674256 0.0914603174602807 1.38181212357519
6.88993112917859 7.10493949787803 6.53912443421903 6.93187062705662 0.947882694482886 0.122058386610081 0.205737723952086 1.50022914804256 1.40402016737399 1.34206050212197 1.48504033474798 1.37112100424393 6.83199652751085 0.107377777777805 1.37411756550129
6.94457524463958 7.10797640247998 6.6292999402393 6.97863817135964 0.962743428251084 0.121772281093602 0.214697319638327 1.51489492276068 1.39606292672006 1.34596853663997 1.48202359752002 1.37000786584001 6.88681699307332 0.124562962962958 1.36925357061379
6.98801081033444 7.111 6.73701574548713 7.02800987030536 0.975012500477359 0.122150068152108 0.197886735749012 1.52622314204721 1.39499952998546 1.346 1.48399670989821 1.36899976499273 6.93627118040471 0.132230046948355 1.36858788549468
7.03305387052216 7.111 6.80262194184749 7.06913614265067 0.985431156138169 0.122434035270683 0.184285689966243 1.53931500541046 1.39304113606425 1.346 1.47028795244978 1.36802056803213 6.97703953291483 0.142653594771257 1.37061901127534
7.07070471115501 7.111 6.91609817190585 7.11662490335907 0.992286608584514 0.122469760576612 0.148168265758945 1.54573059897431 1.38506384623675 1.346 1.46206384623675 1.36303990389797 7.02214671402561 0.166519713261675 1.37608662770838
7.10798948615788 7.111 7.04796277531575 7.15898806536841 0.996998675824209 0.11952083826579 0.130654896040532 1.55269803362737 1.38300056831579 1.34899914752631 1.44400511484211 1.3620002841579 7.05826459501083 0.183538720538738 1.38220326292762
7.14329309178312 7.11982327294578 7.17152582124091 7.20115563740761 0.998901905501646 0.116382836285945 0.130365694538414 1.55573912734799 1.38496072732128 1.35978400026706 1.43909818169679 1.36396072732128 7.10574276535762 0.19899696969696 1.38749670647609
7.19559183541556 7.12396860272427 7.32083830079813 7.25061538337235 0.996965620144674 0.115228634250825 0.146998366921518 1.55472847726445 1.38996075340534 1.35305494523252 1.45289010953496 1.36598430136214 7.14904243163447 0.204409579667641 1.3912853650323
7.22602370976705 7.124 7.46305969780632 7.28702074604617 0.991765956637941 0.115889813708973 0.119001248996657 1.55030701510968 1.39200084677739 1.35299872983391 1.45200381049828 1.36500084677739 7.19239832989908 0.199293333333324 1.39443705503818
7.28090742978727 7.124 7.60124906428579 7.33504400106386 0.982406322241636 0.115458584480243 0.121892444962008 1.54339754678571 1.39396097963526 1.35005853054711 1.46082440835867 1.36696097963526 7.23815478604035 0.1859423631124 1.39947301819569
7.32467016480483 7.124 7.71911021203164 7.37767783539077 0.971036447503478 0.115936241412892 0.144366721463748 1.53365425127184 1.39598465882813 1.35 1.46298465882813 1.367 7.28294317698552 0.171719185423362 1.4043178796573
7.37711283433754 7.12401611919108 7.81816810013552 7.43011513707913 0.956689695920774 0.116890713849891 0.149602169299908 1.52083425534911 1.39798848629209 1.35 1.46999078903367 1.3730138164495 7.33271676490894 0.151520894071885 1.40994010805219
7.42502550420898 7.13086078631557 7.88954820014807 7.47900561653977 0.943821721726732 0.117193834822547 0.163262169261212 1.50990234414171 1.39309943834602 1.35 1.46607955067682 1.37888067398477 7.38033942922856 0.131504559270512 1.41742952799562
7.47857187393697 7.13695153289852 7.94059610748771 7.52959610748771 0.934483912329749 0.117418222872946 0.158104266619347 1.50219098776936 1.39200807785025 1.34702423355074 1.46500807785025 1.38098384429951 7.42831464703039 0.109189655172395 1.42849276498301
7.53799482617333 7.15399850923638 8.00799412463751 7.58199544001718 0.928700500721191 0.122699536986359 0.112973954031261 1.49477064541295 1.39799947384814 1.34500017538395 1.44400184153153 1.39299894769627 7.47457762072845 0.0925053140096649 1.43941143157962
7.5958296005507 7.19908748517513 8.03054374258756 7.63590894966591 0.919917742018063 0.153653538735445 0.0948565929122541 1.49242741109634 1.40682146449079 1.33715869823041 1.4420396745576 1.40182146449079 7.52477830013098 0.081 1.45344650824304
7.6555030220078 7.2535451387868 8.0379410365094 7.6925282920752 0.92068199781199 0.179585035959985 0.0908310821829019 1.4921916004376 1.4198904963746 1.3260926569138 1.442 1.4079494598652 7.57762765800169 0.0808860215053746 1.47205096015049
