# Supplementary material for: Quantifying Spatiotemporal Gait Parameters with HoloLens in Healthy Adults and People with Parkinson’s Disease: Test-Retest Reliability, Concurrent Validity, and Face Validity
Source: Sensors (Basel). 2020 Jun 5;20(11):3216. doi: 10.3390/s20113216 (PMC7313704; doi:10.3390/s20113216)
Supplement: Supplementary file 1 [file sensors-20-03216-s001.zip › Data/HYA_03_FWS2_HoloLens_raw.csv]

Time HoloLens_x_position HoloLens_y_position HoloLens_z_position HoloLens_x_orientation HoloLens_y_orientation HoloLens_z_orientation
830.6792 -0.106 0.18 -1.831 12.439 357.425 357.691
830.7148 -0.106 0.18 -1.83 12.497 357.31 357.621
830.7469 -0.105 0.18 -1.829 12.6 357.262 357.552
830.7786 -0.105 0.179 -1.827 12.731 357.33 357.454
830.8161 -0.105 0.179 -1.825 12.897 357.475 357.42
830.8472 -0.105 0.179 -1.823 13.061 357.515 357.41
830.8799 -0.106 0.179 -1.82 13.097 357.472 357.323
830.9139 -0.106 0.179 -1.816 13.061 357.436 357.256
830.9465 -0.108 0.179 -1.812 13.231 357.554 357.187
830.9797 -0.109 0.18 -1.807 13.332 357.672 357.205
831.0128 -0.111 0.18 -1.801 13.153 357.776 357.204
831.0458 -0.114 0.181 -1.793 12.902 357.739 357.435
831.0795 -0.119 0.181 -1.785 12.936 357.595 357.092
831.1116 -0.125 0.181 -1.776 12.765 357.421 356.663
831.1468 -0.132 0.182 -1.767 12.096 357.541 356.263
831.1805 -0.139 0.183 -1.756 11.106 357.88 356.088
831.213 -0.148 0.183 -1.746 10.086 358.005 356.413
831.2492 -0.158 0.182 -1.734 9.603 357.842 357.093
831.2801 -0.168 0.179 -1.721 9.549 357.955 357.71
831.3111 -0.178 0.178 -1.707 9.549 358.517 357.872
831.3461 -0.187 0.176 -1.691 9.531 359.178 357.448
831.3783 -0.196 0.166 -1.675 9.799 0.033 357.022
831.4123 -0.203 0.145 -1.66 10.371 1.163 358.304
831.4465 -0.207 0.134 -1.643 11.991 2.507 1.474
831.4791 -0.209 0.14 -1.619 9.762 3.298 4.172
831.5134 -0.21 0.146 -1.595 9.966 3.525 5.53
831.5466 -0.209 0.15 -1.569 11.432 3.687 5.227
831.5784 -0.207 0.149 -1.542 12.502 3.561 3.648
831.6154 -0.207 0.144 -1.512 11.887 3.103 1.416
831.6461 -0.205 0.137 -1.481 10.607 2.796 0.208
831.6774 -0.202 0.126 -1.447 9.312 2.894 359.134
831.7131 -0.199 0.114 -1.412 8.691 3.104 358.823
831.7476 -0.194 0.098 -1.377 9.701 3.763 358.992
831.7784 -0.189 0.087 -1.34 10.415 4.02 359.336
831.8148 -0.183 0.077 -1.301 10.845 4.035 359.797
831.8438 -0.175 0.071 -1.259 10.81 3.738 359.629
831.8781 -0.166 0.072 -1.214 9.699 3.144 358.491
831.915 -0.156 0.081 -1.165 7.683 2.58 357.45
831.9464 -0.143 0.094 -1.116 5.603 2.136 356.966
831.9776 -0.131 0.113 -1.067 4.168 1.312 357.913
832.0125 -0.122 0.134 -1.021 4.054 0.083 358.254
832.0428 -0.115 0.15 -0.98 5.483 358.763 356.008
832.0787 -0.115 0.159 -0.944 7.556 357.212 352.851
832.112 -0.117 0.176 -0.907 6.652 356.09 351.056
832.1456 -0.123 0.191 -0.871 5.748 355.173 350.185
832.1778 -0.131 0.201 -0.832 5.837 354.295 350.097
832.2117 -0.138 0.205 -0.792 5.629 353.77 350.15
832.2449 -0.146 0.198 -0.75 5.843 353.198 350.914
832.2772 -0.152 0.185 -0.706 5.957 352.818 351.558
832.3128 -0.158 0.168 -0.66 6.073 352.709 352.145
832.3458 -0.164 0.146 -0.612 6.234 352.948 353.113
832.3781 -0.169 0.123 -0.562 6.589 353.284 353.784
832.4135 -0.175 0.099 -0.511 6.557 353.792 354.68
832.4447 -0.182 0.075 -0.457 6.219 354.445 355.854
832.4775 -0.191 0.056 -0.401 6.524 355.168 356.686
832.5139 -0.2 0.053 -0.344 6.356 356.332 355.948
832.5446 -0.212 0.052 -0.285 7.382 358.046 354.865
832.5781 -0.22 0.069 -0.224 6.979 0.689 354.342
832.6117 -0.225 0.093 -0.165 5.007 3.794 352.843
832.6442 -0.227 0.118 -0.112 5.174 6.7 351.891
832.6777 -0.228 0.129 -0.064 8.9 8.271 356.459
832.7129 -0.228 0.148 -0.017 10.678 8.972 359.424
832.7438 -0.225 0.172 0.031 10.377 8.721 359.58
832.7811 -0.22 0.19 0.078 10.226 8.159 359.29
832.8118 -0.215 0.202 0.126 9.713 7.987 359.42
832.8459 -0.212 0.201 0.173 10.017 7.565 359.68
832.8787 -0.208 0.19 0.221 10.549 7.132 359.078
832.9085 -0.206 0.176 0.269 10.292 6.466 358.416
832.9446 -0.205 0.156 0.318 10.021 5.67 358.037
832.9783 -0.202 0.132 0.368 9.564 5.071 357.613
833.0103 -0.199 0.106 0.42 9.099 4.239 357.746
833.045 -0.195 0.079 0.472 9.662 2.997 358.167
833.0773 -0.189 0.061 0.527 10.331 2.068 357.61
833.1128 -0.178 0.061 0.589 8.965 1.531 357.485
833.1432 -0.167 0.066 0.647 6.846 1.226 358.678
833.1771 -0.155 0.073 0.706 6.094 0.707 359.295
833.2112 -0.148 0.095 0.762 5.141 359.375 359.861
833.2444 -0.142 0.119 0.815 5.092 359.032 358.411
833.2767 -0.14 0.139 0.864 6.734 359.16 355.229
833.3105 -0.144 0.169 0.912 6.737 358.841 354.496
833.3431 -0.153 0.191 0.959 7.789 357.732 353.011
833.377 -0.164 0.204 1.005 9.246 356.176 352.231
833.4101 -0.173 0.21 1.05 8.859 354.8 352.514
833.4426 -0.18 0.205 1.097 7.826 353.935 353.618
833.4796 -0.185 0.194 1.145 6.744 353.154 355.151
833.5109 -0.189 0.179 1.195 5.111 352.582 355.377
833.5428 -0.192 0.16 1.247 4.003 352.166 356.043
833.5806 -0.196 0.139 1.302 3.263 351.947 356.271
833.6088 -0.201 0.115 1.356 3.323 351.983 356.041
833.6439 -0.207 0.091 1.412 4.102 352.344 356.141
833.6765 -0.215 0.076 1.47 4.785 353.039 356.417
833.7097 -0.225 0.074 1.531 4.214 354.373 356.042
833.7431 -0.236 0.075 1.594 3.382 355.965 356.273
833.78 -0.249 0.086 1.657 3.832 357.328 356.944
833.8114 -0.259 0.102 1.717 1.597 358.692 356.354
833.844 -0.265 0.117 1.771 2.921 359.587 357.229
833.8799 -0.264 0.133 1.821 5.269 0.753 359.675
833.9108 -0.261 0.152 1.871 6.592 2.034 0.82
833.9465 -0.256 0.178 1.92 7.053 2.743 1.722
833.9749 -0.252 0.196 1.97 7.262 3.086 2.342
834.0102 -0.249 0.207 2.02 7.004 3.375 2.811
834.0424 -0.245 0.203 2.07 7.621 3.562 3.146
834.0763 -0.241 0.188 2.12 8.458 3.941 2.147
834.11 -0.237 0.171 2.171 7.945 4.223 1.254
834.1435 -0.235 0.149 2.224 7.381 4 0.883
834.1752 -0.233 0.126 2.278 7.107 3.664 0.789
834.2103 -0.231 0.097 2.334 7.521 2.834 1.098
834.2414 -0.227 0.076 2.391 7.928 2.429 0.786
834.2775 -0.219 0.066 2.45 8.188 2.233 1.284
834.308 -0.21 0.069 2.512 6.791 2.075 2.06
834.3438 -0.199 0.074 2.574 4.833 1.818 1.722
834.3773 -0.19 0.089 2.635 4.54 1.439 1.973
834.41 -0.185 0.112 2.692 2.25 0.481 2.115
834.443 -0.184 0.129 2.743 3.292 359.925 359.807
834.475 -0.188 0.142 2.792 5.844 358.707 356.718
834.5085 -0.195 0.166 2.841 6.548 356.942 356.284
834.5422 -0.207 0.185 2.887 7.846 354.094 355.363
834.5795 -0.218 0.202 2.932 7.43 351.339 355.084
834.6094 -0.227 0.206 2.979 6.186 348.417 354.659
834.6451 -0.234 0.201 3.029 5.028 346.526 354.119
834.6758 -0.238 0.191 3.08 4.112 345.64 353.906
834.7107 -0.24 0.173 3.133 3.339 345.92 354.502
834.7422 -0.241 0.15 3.189 2.932 346.816 355.778
834.7754 -0.244 0.127 3.246 2.291 348.032 356.705
834.8127 -0.247 0.101 3.305 2.452 349.319 357.901
834.8419 -0.254 0.081 3.363 3.605 350.151 358.585
834.8825 -0.264 0.074 3.424 4.348 351.904 357.414
834.9103 -0.276 0.069 3.486 4.405 353.257 357.863
834.9417 -0.289 0.068 3.547 4.136 354.3 357.967
834.9761 -0.301 0.084 3.609 3.052 355.984 357.656
835.0078 -0.308 0.095 3.666 0.276 357.174 359.537
835.0422 -0.308 0.104 3.714 3.055 357.993 1.703
835.0746 -0.303 0.126 3.763 4.442 358.931 2.837
835.1083 -0.294 0.153 3.81 6.599 0.193 3.095
835.1419 -0.286 0.172 3.856 9.882 1.394 4.198
835.1771 -0.281 0.19 3.903 10.478 1.86 3.751
835.2086 -0.277 0.199 3.95 9.861 2.017 3.162
835.2429 -0.275 0.196 3.999 9.127 2.083 3.079
835.2745 -0.273 0.187 4.048 8.593 2.06 3.154
835.3121 -0.271 0.167 4.099 7.859 1.938 2.633
835.3409 -0.268 0.145 4.151 7.303 1.979 1.75
835.3771 -0.265 0.12 4.204 7.086 2.017 1.18
835.4072 -0.26 0.094 4.257 7.465 2.034 1.374
835.442 -0.252 0.074 4.311 8.456 2.216 1.722
835.4754 -0.244 0.068 4.368 8.307 2.158 2.48
835.5073 -0.235 0.073 4.428 6.512 1.609 2.514
835.5419 -0.224 0.077 4.487 5.556 0.863 2.389
835.5776 -0.214 0.099 4.544 5.04 359.509 1.5
835.6092 -0.208 0.128 4.602 0.472 358.494 359.471
835.6421 -0.205 0.141 4.651 1.83 358.733 355.431
835.6772 -0.211 0.148 4.698 7.226 358.135 353.402
835.7075 -0.221 0.166 4.744 9.609 356.732 354.788
835.7418 -0.236 0.186 4.787 10.389 354.567 356.096
835.7739 -0.245 0.203 4.832 9.261 352.765 355.53
835.8105 -0.253 0.204 4.877 8.284 350.944 355.835
835.8419 -0.259 0.202 4.923 6.923 349.693 356.216
835.8764 -0.262 0.193 4.972 5.064 349.174 355.815
835.913 -0.266 0.172 5.024 4.105 349.08 355.998
835.9407 -0.27 0.154 5.078 3.064 349.244 356.526
835.9783 -0.274 0.13 5.133 2.31 350.061 357.048
836.0113 -0.28 0.105 5.189 2.807 350.889 357.224
836.0416 -0.286 0.089 5.244 3.747 351.88 357.456
836.0781 -0.295 0.085 5.303 3.451 353.489 356.593
836.1102 -0.306 0.088 5.364 2.558 355.56 356.184
836.1407 -0.317 0.089 5.422 3.203 357.082 355.652
836.1785 -0.327 0.107 5.479 2.666 359.07 354.747
836.21 -0.333 0.124 5.531 2.508 1.043 354.631
836.2415 -0.335 0.131 5.579 4.926 2.558 357.608
836.277 -0.334 0.141 5.622 8.548 3.501 0.781
836.3076 -0.33 0.164 5.665 9.871 4.434 0.728
836.3448 -0.324 0.183 5.705 9.893 5.546 359.13
836.3745 -0.32 0.198 5.748 8.907 6.537 358.43
836.4075 -0.317 0.205 5.791 7.754 7.42 358.578
836.4416 -0.315 0.201 5.835 7.676 8.379 358.928
836.4741 -0.311 0.188 5.88 8.189 9.61 358.311
836.5088 -0.307 0.174 5.926 8.293 10.508 357.685
836.5399 -0.303 0.155 5.973 8.557 11.447 356.909
836.5742 -0.297 0.135 6.022 9 12.788 356.055
836.6071 -0.287 0.112 6.07 9.85 14.692 356.024
836.6419 -0.277 0.094 6.118 10.641 16.479 356.32
836.6764 -0.264 0.081 6.17 11.382 18.265 356.555
836.709 -0.247 0.081 6.222 10.766 20.446 356.454
836.74 -0.23 0.08 6.272 10.11 22.599 356.508
836.7764 -0.209 0.085 6.32 10.49 25.906 354.649
836.8063 -0.189 0.109 6.365 8.302 29.169 352.757
836.8463 -0.176 0.133 6.407 6.885 31.717 350.557
836.8746 -0.167 0.143 6.444 9.887 33.739 348.758
836.9103 -0.166 0.162 6.478 11.68 34.772 347.854
836.943 -0.167 0.176 6.513 13.012 34.819 347.96
836.9753 -0.168 0.184 6.546 14.516 34.758 348.546
837.0096 -0.171 0.187 6.578 15.218 34.682 349.102
837.0413 -0.166 0.189 6.612 14.064 35.887 349.084
837.0762 -0.159 0.186 6.647 11.763 37.375 348.753
837.1071 -0.151 0.18 6.682 11.46 39.24 347.641
837.1401 -0.145 0.169 6.718 12.46 41.645 346.901
837.1768 -0.141 0.16 6.754 13.611 43.942 347.226
837.2056 -0.139 0.151 6.79 14.49 45.833 347.773
837.2402 -0.139 0.139 6.825 15.347 47.268 348.813
837.2753 -0.141 0.13 6.858 16.747 48.287 349.597
837.3065 -0.14 0.126 6.892 15.824 49.879 349.369
837.339 -0.139 0.124 6.925 14.891 51.68 347.806
837.3734 -0.138 0.118 6.958 14.72 53.702 346.674
837.4073 -0.137 0.113 6.989 15.012 55.812 347.347
837.4413 -0.133 0.115 7.017 16.195 57.303 348.356
837.4744 -0.12 0.131 7.04 16.158 60.672 349.033
837.5073 -0.104 0.144 7.057 16.717 64.693 350.832
837.5393 -0.084 0.157 7.065 19.269 71.358 352.886
837.573 -0.063 0.165 7.062 22.214 80.735 353.792
837.6089 -0.045 0.171 7.054 23.15 91.596 352.23
837.6404 -0.031 0.172 7.044 22.422 103.415 350.99
837.6736 -0.021 0.168 7.037 21.719 114.209 350.586
837.7079 -0.011 0.162 7.035 21.618 122.57 351.314
837.7397 -0.001 0.159 7.035 21.918 127.966 352.459
837.7769 0.012 0.156 7.037 21.831 130.869 353.842
837.8065 0.028 0.15 7.042 22.071 127.993 352.819
837.8403 0.045 0.147 7.041 22.819 127.155 352.347
837.8779 0.065 0.145 7.04 22.705 125.825 351.774
837.9056 0.083 0.144 7.035 22.268 126.094 350.681
837.9439 0.1 0.143 7.022 20.915 127.325 349.443
837.9731 0.114 0.139 7.009 19.733 129.17 349.621
838.0062 0.129 0.138 6.993 17.46 131.004 348.383
838.0403 0.144 0.142 6.974 11.83 132.724 346.316
838.0746 0.155 0.153 6.953 9.64 135.803 342.099
838.1072 0.16 0.155 6.931 10.643 141.791 342.269
838.1439 0.164 0.148 6.916 14.708 147.228 343.796
838.1727 0.168 0.145 6.903 17.852 152.428 346.199
838.209 0.179 0.142 6.896 19.498 155.984 347.019
838.2398 0.191 0.144 6.886 18.854 159.23 345.797
838.2734 0.205 0.143 6.879 18.965 161.813 345.551
838.3052 0.22 0.142 6.873 19.901 163.577 346.72
838.3405 0.236 0.141 6.867 21.028 164.748 349.698
838.3738 0.25 0.142 6.861 21.33 165.71 351.712
838.4053 0.265 0.146 6.852 20.15 166.628 351.993
838.4409 0.282 0.148 6.84 19.482 166.658 351.092
838.4741 0.298 0.148 6.827 20.032 166.744 350.334
838.506 0.316 0.146 6.81 21.275 166.682 350.165
838.5378 0.335 0.144 6.79 22.101 166.899 350.918
838.5748 0.354 0.14 6.767 22.214 167.525 351.717
838.6061 0.373 0.137 6.743 21.389 168.146 352.189
838.6392 0.393 0.132 6.717 20.273 168.905 351.978
838.6754 0.413 0.126 6.688 19.42 169.74 352.179
838.7066 0.434 0.118 6.661 19.285 170.745 352.508
838.7383 0.456 0.109 6.634 20.223 171.691 353.111
