# Supplementary material for: Quantifying Spatiotemporal Gait Parameters with HoloLens in Healthy Adults and People with Parkinson’s Disease: Test-Retest Reliability, Concurrent Validity, and Face Validity
Source: Sensors (Basel). 2020 Jun 5;20(11):3216. doi: 10.3390/s20113216 (PMC7313704; doi:10.3390/s20113216)
Supplement: Supplementary file 1 [file sensors-20-03216-s001.zip › Data/HYA_03_FWS2_IWW_raw.csv]

IWW_x_SpineBase IWW_x_Head IWW_x_ShoulderLeft IWW_x_ElbowLeft IWW_x_WristLeft IWW_x_HandLeft IWW_x_ShoulderRight IWW_x_ElbowRight IWW_x_WristRight IWW_x_HandRight IWW_x_HipLeft IWW_x_KneeLeft IWW_x_AnkleLeft IWW_x_FootLeft IWW_x_HipRight IWW_x_KneeRight IWW_x_AnkleRight IWW_x_FootRight IWW_x_SpineShoulder IWW_y_SpineBase IWW_y_Head IWW_y_ShoulderLeft IWW_y_ElbowLeft IWW_y_WristLeft IWW_y_HandLeft…
-0.543 -0.542023840398863 -0.564 -0.546 -0.462 -0.440023840398863 -0.541 -0.513 -0.447964239401706 -0.418047680797725 -0.515 -0.543 -0.539 -0.443 -0.496 -0.552 -0.54 -0.441 -0.554976159601137 0.995608211970085 1.78375286084786 1.49925298004986 1.2461038014963 0.945202847880341 0.883513801496296 1.48089023840399 1.21263238403989 0.95010225187037 0.872435364089744 1.00043713915214 0.540271033915382…
-0.543 -0.543936481047161 -0.564 -0.546 -0.462 -0.442127037905677 -0.541 -0.513105864921398 -0.445 -0.422 -0.515 -0.543042345968559 -0.539 -0.443063518952839 -0.496 -0.551957654031441 -0.54 -0.441 -0.553 0.995443485072262 1.78394109040631 1.49948983696755 1.24558809443141 0.944606400592672 0.882949184837729 1.48090894135079 1.21283254075811 0.949465928435598 0.872897150117266 1.00017099301154 0.5…
-0.543 -0.541000546083903 -0.564 -0.546 -0.462 -0.447998907832194 -0.541 -0.517999089860161 -0.445 -0.422 -0.515 -0.544999635944065 -0.539 -0.445999453916097 -0.496 -0.550000364055935 -0.54 -0.441 -0.553 0.994680141981815 1.78168042048461 1.49902008737342 1.24550001638252 0.944440030944754 0.880600436867123 1.4808600091014 1.21294997815664 0.949739949032169 0.873689852557346 0.998830249378316 0.5…
-0.543 -0.540975598650747 -0.561 -0.546 -0.465 -0.445 -0.538 -0.518 -0.444987799325373 -0.41896339797612 -0.515 -0.545012200674627 -0.542 -0.446 -0.496 -0.55 -0.53996339797612 -0.441 -0.549987799325373 0.99467292816191 1.78187537285003 1.49816024401349 1.24533 0.944198779932537 0.880148540472239 1.48032439224287 1.21295329418215 0.949467681871821 0.873809389966269 0.998947564418269 0.534184139122…
-0.543 -0.539 -0.561 -0.545957713352433 -0.465 -0.445063429971351 -0.537957713352433 -0.518 -0.443957713352433 -0.416 -0.515 -0.546 -0.541936570028649 -0.446 -0.496 -0.549936570028649 -0.537063429971351 -0.441 -0.549 0.994911268599427 1.78314156619026 1.49818105716619 1.24533253719885 0.944096828501433 0.880844651531232 1.48067746280115 1.21325552078396 0.949300297590832 0.873743508207449 0.99956…
-0.543 -0.538995235141963 -0.560998411713988 -0.544 -0.465 -0.447990470283925 -0.535995235141963 -0.517985705425888 -0.442 -0.415998411713987 -0.515 -0.54599364685595 -0.539004764858038 -0.446 -0.49599364685595 -0.547 -0.539995235141963 -0.441004764858038 -0.548995235141963 0.994970428837223 1.78414019059432 1.49822979352282 1.24545046060294 0.943950524134384 0.881060222360042 1.4805625094919 1.2…
-0.543 -0.535959840695918 -0.56 -0.544 -0.465 -0.442 -0.533 -0.509040159304083 -0.442 -0.414979920347959 -0.515 -0.541969880521938 -0.541969880521938 -0.446 -0.492 -0.547 -0.537 -0.444 -0.545989960173979 0.995241907566944 1.78426481911649 1.49810060238956 1.24573126535136 0.944271164953102 0.881212148189485 1.48215064221558 1.21455188848714 0.950532108363464 0.873605902751133 1.00009271075303 0.5…
-0.542961076003944 -0.531941614005916 -0.559941614005916 -0.544 -0.465 -0.442 -0.532941614005916 -0.512941614005916 -0.441922152007887 -0.412922152007887 -0.515 -0.538883228011831 -0.539 -0.446019461998028 -0.492 -0.546980538001972 -0.537 -0.444 -0.544941614005916 0.995426302220375 1.78473065824095 1.49814773894124 1.24487506011949 0.943405449359448 0.882426931938285 1.48322024047795 1.2118062736…
-0.541003423933471 -0.529005135900207 -0.557005135900207 -0.544 -0.465 -0.442 -0.530005135900207 -0.510005135900207 -0.438006847866942 -0.409006847866942 -0.515 -0.533010271800413 -0.539 -0.446998288033264 -0.492 -0.546001711966736 -0.537 -0.444 -0.542005135900207 0.99524032527368 1.78426082174403 1.49753107853904 1.24512955488865 0.943679520649314 0.88327851058894 1.48423821955459 1.213127688844…
-0.538 -0.524939512744738 -0.553969756372369 -0.543969756372369 -0.464969756372369 -0.442 -0.525969756372369 -0.509959675163159 -0.437969756372369 -0.408979837581579 -0.514969756372369 -0.524969756372369 -0.539 -0.447 -0.492 -0.543 -0.537 -0.444 -0.538969756372369 0.995049294315355 1.78524528143455 1.49787473816833 1.24474608793129 0.943235483058737 0.881528790254895 1.48487909269117 1.2136047577…
-0.537941693114624 -0.518805643715413 -0.550941693114624 -0.541 -0.462 -0.442019435628459 -0.522883386229248 -0.505941693114624 -0.434941693114624 -0.407 -0.512 -0.521922257486165 -0.539 -0.447 -0.491941693114624 -0.543 -0.537 -0.444 -0.535941693114624 0.994984858907115 1.78385053263399 1.49834583068854 1.24337475238032 0.941804946736601 0.881397172485217 1.48481293404158 1.21309699682625 0.95113…
-0.535000317668548 -0.509001058895161 -0.548000317668548 -0.541 -0.462 -0.442999894110484 -0.517000635337096 -0.503000317668548 -0.432000317668548 -0.407 -0.512 -0.518000423558064 -0.539 -0.447 -0.489000317668548 -0.543 -0.537 -0.444 -0.533000317668548 0.995229973527621 1.78639972468726 1.49863996823315 1.24311002859017 0.941550027531274 0.880750069887081 1.48596987505037 1.21344996187977 0.95424…
-0.534 -0.505880537205769 -0.541910402904327 -0.537970134301442 -0.468910402904327 -0.440970134301442 -0.501970134301442 -0.49096017906859 -0.427970134301442 -0.398 -0.508990044767147 -0.514970134301442 -0.539 -0.443 -0.485980089534295 -0.536 -0.537 -0.444 -0.521910402904327 0.995129601790686 1.78603567448273 1.49931337476114 1.24139872053278 0.984463627394957 0.894274618851238 1.48795477851177 1…
-0.533936584779146 -0.493936584779146 -0.532873169558291 -0.535 -0.46 -0.438 -0.498788615930485 -0.486809754337437 -0.424513816640116 -0.397873169558291 -0.508 -0.511936584779146 -0.539 -0.443 -0.483936584779146 -0.536 -0.537 -0.444 -0.512873169558291 0.995088731695583 1.78660549598581 1.49766126830442 1.23431930089906 0.944100943560753 0.882815008268936 1.48848348016959 1.21110673241723 0.964356…
-0.531002596579557 -0.491002596579557 -0.527005193159113 -0.535 -0.46 -0.438 -0.489008655265189 -0.47800778973867 -0.402019907109934 -0.392005193159113 -0.508 -0.509002596579556 -0.539 -0.443 -0.481002596579557 -0.536 -0.537 -0.444 -0.507005193159113 0.995030051931591 1.78685977496311 1.49771994806841 1.23474961916833 0.946457914081089 0.883509385476172 1.49095781021791 1.21465685813874 0.9142343…
NaN NaN NaN NaN NaN NaN NaN NaN NaN NaN NaN NaN NaN NaN NaN NaN NaN NaN NaN NaN NaN NaN NaN NaN NaN NaN NaN NaN NaN NaN NaN NaN NaN NaN NaN NaN NaN NaN NaN NaN NaN NaN NaN NaN NaN NaN NaN NaN NaN NaN NaN NaN NaN NaN NaN NaN NaN
-0.51393640612096 -0.46585161428224 -0.5058940102016 -0.52495760408064 -0.46193640612096 -0.44206359387904 -0.44993640612096 -0.453809218362881 -0.39285161428224 -0.38285161428224 -0.49693640612096 -0.50193640612096 -0.53602119795968 -0.44293640612096 -0.45693640612096 -0.533809218362881 -0.53993640612096 -0.44097880204032 -0.48283041632256 0.991942193713869 1.77500040441098 1.48782871834831 1.23…
-0.510990488234333 -0.458982561762944 -0.500993658822889 -0.522995244117167 -0.459011097059945 -0.4450142676485 -0.446990488234333 -0.444990488234333 -0.385990488234333 -0.375990488234333 -0.493992073528611 -0.4989857323515 -0.537 -0.44 -0.453996829411444 -0.524971464702999 -0.537 -0.440001585294278 -0.474984147057222 0.991121617000163 1.78056808500082 1.49054036461768 1.23056467341123 0.94032801…
-0.504859184918097 -0.447798835597281 -0.496889359578505 -0.519919534238912 -0.466 -0.45394970889932 -0.440859184918097 -0.438909476018776 -0.379879301358369 -0.369758602716737 -0.488849126697961 -0.48994970889932 -0.537 -0.44 -0.451849126697961 -0.506537321873746 -0.536969825339592 -0.441 -0.464889359578505 0.992136680787355 1.78567076229555 1.49079353623512 1.22720939650679 0.939096193734419 0.…
-0.490863480754436 -0.427921989002535 -0.485746464258237 -0.511882983503802 -0.465804972506337 -0.448863480754436 -0.42678546975697 -0.429687956010138 -0.367648950511406 -0.34578546975697 -0.473804972506336 -0.484824475255703 -0.537 -0.440058508248099 -0.436863480754436 -0.460512431265841 -0.533882983503802 -0.441 -0.45378546975697 0.991708195648308 1.78668865417134 1.49299883432861 1.22702089179…
-0.484010792983239 -0.424006167418994 -0.47302004411173 -0.506009251128491 -0.456015418547485 -0.442010792983239 -0.416016960402233 -0.414024669675976 -0.350027753385472 -0.335016960402233 -0.464015418547485 -0.476013876692736 -0.537 -0.442995374435755 -0.430010792983239 -0.436038546368712 -0.528009251128491 -0.441 -0.443016960402233 0.986598048481787 1.78461326873207 1.48741878857207 1.220540207…
-0.471821884939916 -0.406881256626611 -0.457802094377685 -0.492841675502148 -0.452950523594421 -0.439990104718884 -0.401910942469958 -0.404940628313305 -0.347623979317601 -0.320802094377685 -0.454802094377685 -0.469901047188842 -0.533 -0.443 -0.417871361345495 -0.386614084036485 -0.515722932128758 -0.436782303815453 -0.4288119896588 0.981244877518112 1.77494259583738 1.47699398694281 1.2155703372…
-0.453769865306338 -0.394654797959507 -0.43761644217723 -0.476558908503814 -0.447942466326584 -0.438942466326584 -0.392635620068368 -0.398808221088615 -0.309980822108861 -0.300654797959507 -0.434769865306338 -0.459827398979753 -0.533 -0.443 -0.40461644217723 -0.347213706463321 -0.487539730612676 -0.414424663265844 -0.409673975850645 0.976669206085091 1.77110641189124 1.47228432981983 1.2083790706…
-0.441981492035967 -0.376976556578892 -0.417966685664741 -0.453967919529009 -0.44498889522158 -0.435992596814387 -0.373983959764505 -0.388980258171698 -0.308997532271462 -0.282980258171698 -0.422975322714623 -0.450991362950118 -0.532996298407193 -0.443 -0.384985193628774 -0.306965451800472 -0.463924734279599 -0.384917331093986 -0.392980258171698 0.973557951785314 1.76631539768628 1.46687928435872…
-0.426811781055804 -0.357717671583706 -0.390705907899694 -0.427658853163645 -0.435623562111608 -0.429811781055804 -0.360694144215682 -0.372870599475865 -0.306870599475865 -0.266811781055804 -0.402847072107841 -0.443941181579939 -0.53 -0.443011763684012 -0.372847072107841 -0.27857650737556 -0.402247124223217 -0.317258887907229 -0.376705907899694 0.97189011850543 1.76260141077349 1.46630258801048 1…
-0.410662561340781 -0.333430572262569 -0.365557111759776 -0.398493842011172 -0.403768010921787 -0.413557111759776 -0.334557111759776 -0.361493842011172 -0.295050953770948 -0.250620381508379 -0.389599291592178 -0.43881019075419 -0.53 -0.444 -0.359599291592178 -0.242261852932959 -0.337755694944132 -0.253586975614522 -0.35145166217877 0.970994410360614 1.76356590517654 1.46648182725168 1.18926439183…
-0.395015771963692 -0.30702661518873 -0.345020700702345 -0.375023657945537 -0.393010843225038 -0.393020700702345 -0.314020700702345 -0.338023657945537 -0.251044358647883 -0.233017743459153 -0.371018729206884 -0.430008871729577 -0.53 -0.444 -0.341018729206884 -0.208034501170575 -0.280058159116113 -0.188066045097959 -0.326025629440999 0.967953065675442 1.76383972399064 1.46471178420339 1.1829763383…
-0.378703956304443 -0.292467121347997 -0.307727639800087 -0.346668431060976 -0.345609222321864 NaN -0.292680272808798 -0.324739481547909 -0.263881582521777 -0.225822373782666 -0.35169211455662 -0.425893424269599 -0.529964474756533 -0.444 -0.324727639800087 -0.166715798052265 -0.196242128139373 -0.103253969887195 -0.297715798052265 0.963392383619935 1.76452894951307 1.45988960708611 1.180985870658…
-0.353429310082243 -0.247746360036553 -0.284365900091382 -0.318133396791555 -0.312217943446037 NaN -0.265534993400346 -0.302471583409485 -0.253746360036553 -0.210619540054829 -0.325387036755002 -0.416915453345517 -0.527 -0.444063409990862 -0.301619540054829 -0.141710663519142 -0.131351340237592 -0.0392033835922477 -0.27332362676414 0.957703499340035 1.75851566471215 1.45483076563611 1.17477653830…
-0.326984736061056 -0.235978376086496 -0.25498304006784 -0.277984736061056 -0.275978376086496 NaN -0.2439894000424 -0.277991944032224 -0.241990248039008 -0.192993216027136 -0.296984736061056 -0.412994064023744 -0.527 -0.447 -0.283985584057664 -0.0819809200763197 -0.0549618401526394 0.0440390078439686 -0.241987704049184 0.955546981132075 1.75460386474454 1.45393530209879 1.17368926224295 0.9394099…
-0.290731369333758 -0.184801014321302 -0.214701521481953 -0.241592079358669 -0.224462738667515 -0.22647268795145 -0.218681622914083 -0.258801014321302 -0.218781115753432 NaN -0.260771166469497 -0.398830862173107 -0.527 -0.447 -0.249661724346213 -0.0366219272104736 0.0357461962951178 0.136835739850532 -0.212721420049823 0.948334088902867 1.74004498433842 1.44278737022728 1.17192353490473 0.9390122…
-0.263320236913931 -0.164126018889339 -0.184145440691799 -0.200048331679503 -0.169873535457371 -0.172601630222943 -0.18610659708688 -0.238378502321308 -0.196475611333604 NaN -0.237184284296717 -0.381650407555736 -0.526941734592623 -0.447 -0.215397924123767 0.0018739811106606 0.111281838962302 0.221378947974598 -0.184223127901635 0.938662398757844 1.73033440907964 1.43534733126307 1.16914064633909…
-0.229038977791621 -0.120050114303513 -0.141049000652323 -0.152054568908269 -0.113064591768972 -0.10208018288562 -0.141051227954702 -0.207035636838053 -0.170030068582108 NaN -0.196046773349945 -0.364020045721405 -0.524003340953568 -0.447 -0.185034523186864 0.0459498856964874 0.175926499021515 0.290920930765569 -0.145044546047567 0.932227316688313 1.71744465564965 1.42462219448052 1.16160856397764…
-0.201681813956824 -0.0935227209352363 -0.111512777621387 -0.110502834307538 -0.0634928909936886 -0.0375127776213871 -0.115562494190633 -0.174632097387578 NaN NaN NaN -0.353850850292261 -0.519970170058452 -0.444 -0.152711643898372 0.0794872223786129 0.220288356101628 0.346099433138492 -0.113542607562935 0.916464572994872 1.71321731344626 1.41991690363354 1.15565769816915 0.880994802527971 0.78780…
-0.169144494413522 -0.0452222676486564 -0.0622222676486564 -0.0601250511047385 -0.011911174708119 0.0124388048499856 -0.0713194841925743 -0.137202824339873 NaN NaN NaN -0.338066721178388 -0.516766680294597 -0.443941670073649 -0.123183381031089 0.128836062277694 0.25003049536553 0.357380474923635 -0.0671444944135221 0.909844228400217 1.69901466639411 1.42148995087228 1.15046030495366 0.89139072451…
-0.126006858884049 -0.00600623534913543 -0.0230062353491354 -0.0160070147677774 0.0429912705112104 0.0849884646040995 -0.0370054559304935 -0.0970063912328638 NaN NaN NaN -0.291007482418963 -0.505001870604741 -0.441000467651185 -0.0820065471165922 0.170993296999679 0.301991738162396 0.426988932255285 -0.024006858884049 0.904510848007482 1.6992499625879 1.4159408823019 1.15097991738162 0.8894103148…
-0.0744505938756521 0.0453596112813913 0.0275494061243479 0.0355194385175653 0.100649298146957 0.148609341337913 0.0194794817085218 -0.0465205182914782 NaN NaN -0.0454406046733913 -0.248480561482435 -0.491610421111826 -0.437790226752522 -0.0334505938756521 0.210479481708522 0.309099892022609 0.434029967606783 0.0214794817085218 0.909813596112814 1.69624752700728 1.41633100971797 1.15487882560358 …
-0.0188322313249442 0.0822314651482406 0.0829766792555012 0.0880828400441426 0.166422554567795 0.21035885809461 0.0680403757286861 0.00216776867505577 NaN 0.00501914357095776 0.0111677686750558 -0.195428820328107 -0.451874695640401 -0.416511660372249 0.0221677686750558 0.258700661205033 0.319233553735011 0.437 0.0701040722018709 0.91031692653148 1.70321962751728 1.41559860421823 1.16166114515136 …
0.0349720755647251 0.13897055241371 0.12797664501777 0.137974106432745 0.231965982960665 0.27296750611168 0.115975121866755 0.0559720755647251 NaN 0.0519756295837601 0.0649720755647251 -0.12303757105837 -0.400026909001265 -0.394011677491115 0.0759720755647251 0.290983245338835 0.329994415112945 0.437 0.12097359871574 0.917086486598325 1.71610331336704 1.42290620735397 1.15987092912212 0.882317336…
0.0916759141052412 0.185481159193562 0.180423878337185 0.189400965994635 0.281526983878663 0.324504071536112 0.162481159193562 0.10563008942014 0.114572808563764 NaN 0.12663008942014 -0.039163699496905 -0.328438647607512 NaN 0.130710282619067 0.315229123425506 0.341034368513826 0.442 0.167549896221213 0.929331860531379 1.71979777223422 1.43618299097976 1.1725349081914 0.907646771516286 0.83071279…
0.150622442606292 0.227816955920758 0.217953115240884 0.224875309915098 0.327583539943398 0.368816955920758 0.204914212577991 0.160875309915098 0.165167079886797 NaN 0.181622442606292 0.0350618411333409 -0.278132672181125 NaN 0.192564088611952 0.335330672634592 0.343980548668553 0.442 0.215622442606292 0.940841491000579 1.72404273790143 1.44528396464591 1.17703399871281 0.917277814599473 0.845075…
0.181993976665461 0.268992094373417 0.265990776768987 0.268991529685804 0.35699435312387 0.409992094373417 0.250991153227396 0.204991529685804 0.223988706247739 NaN 0.212993976665461 0.138980047704339 NaN NaN 0.220994541353074 0.351996800103526 0.343000188229204 0.442 0.246993976665461 0.947468727570579 1.73022881227372 1.45606792947875 1.20848396160712 0.938335956836691 0.860956950686889 1.43637…
0.240514080101003 0.31638818293341 0.295398674364043 0.301262285765818 0.400283268627083 0.45338818293341 0.302398674364043 0.264566537254167 0.290566537254166 NaN 0.269493097239738 0.21300717734074 NaN NaN 0.281556045823534 0.363104914306327 0.346010491430633 0.442 0.29834621721088 0.960572920934507 1.75446382103915 1.46659355591195 1.2236575481472 0.969769613292432 0.885586830221889 1.444304770…
0.289812491561277 0.353754456449758 0.333638386226718 0.326773801486931 0.427851181635624 0.490735111412584 0.34106397704453 0.318909216747144 0.345450877787995 0.366508912899515 0.316793146524104 0.308638386226718 NaN NaN 0.334851181635624 0.37305803511152 0.347 0.442077380148693 0.331967251858663 0.970412320054265 1.75977755705649 1.47941459588158 1.23973547332935 0.98699804760351 0.91000635212…
0.330899296241731 0.391906489367322 0.365920875618503 0.365904091658792 0.470894500824671 0.527908887075852 0.394868126030839 0.36488730769908 0.418820171860234 0.442812978734644 0.356901693950261 0.340920875618503 0.0608297626943553 0.0841078968838593 0.377894500824671 0.375992806874409 0.347 0.445990409165879 0.38088011457349 0.977103599673653 1.77179055613925 1.49077216260396 1.25366585663053 …
0.366372719513428 NaN 0.403372719513428 0.385353102696932 0.508304060655691 0.567186359756714 0.45136291110518 0.423529654045398 0.481735630618608 0.517706205393864 0.376460995187661 0.423255476255758 0.190549728503202 0.253706663035172 0.425284443839195 0.389166742940218 0.346931341142263 0.446 NaN 0.973408855025902 NaN 1.49386651016075 1.25258089190957 0.997294418360125 0.921942064342145 1.4688…
0.404642026870233 0.475070044783722 0.441700392949345 0.421544750071713 0.539447473273193 0.586486383992601 0.488972767985202 0.477972767985202 0.557322964459874 0.590381330538986 0.423486383992601 0.551089500143426 NaN 0.428684839639157 0.454817125107569 0.406661482229937 0.342179000286852 0.447964991330107 0.459778214388161 0.980458833227296 1.76376622736174 1.50257120606764 1.25476003929493 0.…
0.436995729311278 0.528992882185463 0.476995341066849 0.448996376385327 0.561997023459376 0.610996764629756 0.537993529259512 0.526993529259512 0.623991199792936 0.659990811548507 0.447996764629756 0.605992752770653 NaN 0.563982140756253 0.49599456457799 0.439995599896468 NaN NaN 0.49899482340761 0.985439342572766 1.77919796301089 1.50112019153392 1.25828953410668 1.00508917951011 0.9275794279865…
0.484234978869634 0.558573348441907 0.527291373798346 0.492319571262702 0.59814098732178 0.641319571262702 0.588319571262702 0.578498155203624 0.685639142525404 0.729686138299331 0.490300772953131 0.690648541680189 0.633939915478535 0.740325280824735 0.547206781405278 NaN NaN NaN 0.540469957739268 0.980479509842568 1.74873694568522 1.49323580377282 1.25411692816793 0.996839869112525 0.91764146346…
0.510037693879483 0.619720032487804 0.55912240358393 0.52678356476614 0.613995339027259 0.675656500209469 0.623185935862266 0.632164758436154 0.754207113288378 0.803270645566714 0.522952984175035 0.760482419827833 0.736451920456239 0.883091904212336 0.57012240358393 NaN NaN 0.510644644728839 0.591037693879483 0.978179170116356 1.76263717595902 1.48611294859575 1.24183003036583 0.997304397558279 0…
0.557988060358747 0.652991715350967 0.610987085694155 0.562990984352523 0.659988547691043 0.705992446349411 0.677986354695711 0.685986598361859 0.809986111029563 0.861985380031119 0.566989035023339 NaN 0.895960282417873 1.02596442474239 0.621987085694155 NaN NaN 0.448015594633473 0.638988060358747 0.971671620379884 1.73801613064028 1.46961410821126 1.22473425684761 0.970706622845903 0.89214522420…
0.604360184616898 0.726432221540278 0.663473385496495 0.617411639562169 0.693360184616898 0.72919552879203 0.729473385496495 0.743504258463657 0.871524840441766 0.924596877365146 0.604473385496495 NaN 1.04169978725569 1.17188502505866 0.672370475605952 NaN 0.410413413623909 0.45 0.692452803518386 0.949884790610631 1.73377208300606 1.45835345631587 1.20727265784499 0.948561312877236 0.871715883532…
0.640225809015976 0.769070150728233 0.710089608014201 0.657875577868554 0.728389145719357 0.748311316575486 0.776011778870329 0.792972864298394 0.923147979872105 0.983089608014201 0.651147979872104 NaN 1.10981720601065 1.25799232158436 0.709109065300169 0.457797748724683 0.354330773861454 0.449844341712257 0.737011778870329 0.941713348743161 1.72128184804469 1.44397125387624 1.18020813026061 0.90…
0.702105310599117 0.823087210339894 0.765088855818005 0.702090501296116 0.748026327649779 0.764027973127891 0.827097083208561 0.842092146774228 0.981044427909003 1.03807898294934 0.709105310599117 NaN 1.15109214677423 1.30805759173389 0.76510860155534 0.498065819124448 0.37098683617511 0.442011518346778 0.788097083208561 0.942863902717156 1.71179412564314 1.42940277184418 1.16044084663479 0.88959…
0.76665491032939 0.876525912840268 0.819635064561832 0.757555681491603 0.764337378048474 0.781178611908015 0.886585450142939 0.898545758607825 1.00868467898073 1.08647629842137 0.773605295910497 NaN 1.20734730093225 1.34330760939714 0.831674756096947 0.53865491032939 0.36321830344313 0.449039691535115 0.847525912840268 0.926975920283406 1.70822861079627 1.41885603029062 1.14873585394556 0.8803606…
0.833227254293973 0.930207774067084 0.884188293840196 0.814188293840196 0.798720768394873 0.799428564991546 0.946149333386419 0.954032452025088 1.07797401134442 1.13477920907554 0.83526621474775 NaN 1.24297401134442 1.37495453111753 0.900168813613307 0.605207774067084 0.385701288167984 0.453 0.90126621474775 0.921829931310979 1.70808590915235 1.40954233672604 1.14030785762563 0.865290716828339 0.…
0.894932432829506 0.990933505324275 0.943934577819045 0.873934577819045 0.834960317693519 0.820976405115065 1.00393672280858 1.0059431577772 1.12694637526151 1.17395710020921 0.898930287839966 NaN 1.29194637526151 1.42294744775628 0.958935650313815 0.665933505324275 0.420961390188289 0.453 0.964930287839966 0.934396239892104 1.7078802252239 1.41267656801674 1.13869176961637 0.856779319979549 0.77…
0.947659630017939 1.05364805756148 1.00065963001794 0.931659630017939 0.878682774930849 0.856567050366298 1.06561334019212 1.06545132580175 1.1544628982582 1.20332402878074 0.951648057561484 NaN 1.28752552928534 1.42235194243852 1.01270591984376 NaN 0.444122528276142 0.509428180888838 1.01967120247439 0.928695520453203 1.72024908057692 1.41577690215986 1.13640222548983 0.868872531964192 0.7886653…
1.00516530495624 1.10983513521864 1.05814588320697 0.989145883206965 0.938456631195295 0.906456631195295 1.11897108746353 1.10483513521864 1.19454380897958 1.23150496548104 1.00810703970842 1.27619421749271 1.247 1.36690289125365 1.07402935271134 NaN 0.541242991953318 0.547184726705507 1.07808761795915 0.936274040882208 1.73064762290145 1.42774792523206 1.14888036395509 0.878660906451283 0.802579…
1.0639864123242 1.15199026216568 1.11598663878546 1.04698663878546 1.01198301540525 0.979983015405248 1.16798867693683 1.14699026216568 1.22199365908463 1.25699411200715 1.06398709170799 1.28599773538737 1.247 1.36200113230632 1.12598799755304 NaN 0.603985506479145 0.606986185862935 1.13298731816925 0.950106804631574 1.74213734587399 1.44177675933932 1.16555614789391 0.930697979436141 0.835372424…
1.11454302288604 1.19858251545957 1.1656220080331 1.1066220080331 1.07577010518384 1.04385896347428 1.21347391088236 1.18043441830883 1.2503949257353 1.28330606744486 1.12053314974266 1.29709873143382 1.24902961943015 1.359 1.17253314974266 NaN 0.709241203547828 0.725455600183877 1.17854302288604 0.955592003340442 1.75728914130203 1.45680204582151 1.17430183458934 0.924488520788239 0.833305022120…
1.1700907551895 1.25792916182809 1.22911095435967 1.17031294606143 1.15451493776319 1.13181792531583 1.26182816597721 1.2245049792544 1.29054537759475 1.31462617427545 1.17527254772108 1.30710099585088 1.252 1.35885860580877 1.22696956016844 NaN NaN NaN 1.23392916182809 0.961998862241145 1.77757652099666 1.46530854655673 1.18646647219903 0.944705956512757 0.844708907385558 1.46117396929589 1.2078…
1.22299381034255 1.30299472732884 1.28299369571926 1.2339925494864 1.22799140325354 1.21998968390425 1.30199530044527 1.24899713441785 1.31699690517127 1.34499644667813 1.23699277873297 1.31199942688357 1.252 1.352000802363 1.27399449808226 1.30399805140414 NaN NaN 1.27899472732884 0.971158928272274 1.79292820385311 1.47881841934488 1.18387030375171 0.911043938456112 0.838350743905127 1.485617140…
1.27103830377961 1.35752899203145 1.33665549012593 1.30222330594631 1.32196998292699 1.32407085764583 1.33445677777861 1.28030572807256 1.33195257982325 1.35936582865328 1.296025754464 1.30904965024279 1.24209355057219 1.33957837753448 1.32862099064562 1.35209248354321 NaN NaN 1.33252899203145 0.959023237694713 1.79907385313432 1.4871226740559 1.20809617089001 0.918350123682028 0.841086170064065 …
1.32032870310595 1.40562325689709 1.39211185623327 1.36890499250741 1.41122722771181 1.42235956015107 1.37663352354731 1.30889540606846 1.37371888849093 1.39326937123183 1.3443486693996 1.31379228576394 1.25057243355834 1.34697804918256 1.3657454358906 1.43974917852925 1.31289053040065 1.41159444588805 1.38000975673787 0.986879619300665 1.79875630782078 1.49344531510269 1.22316938652534 0.9437910…
1.3594791529913 1.45847618362702 1.4444750596334 1.43497329256419 1.4924656930199 1.50995993884628 1.4299727333447 1.35098272628044 1.40748401243162 1.42948255292419 1.38447888458025 1.32749434088118 1.25399505105953 1.34599395501794 1.40098065164946 1.52196281871042 1.42545211004168 1.53392213678909 1.42748232366387 0.998016973057347 1.79386922012926 1.49342567271726 1.23091722329139 0.962289830…
1.4075042527166 1.50364278504528 1.49362977177802 1.50079966214961 1.56850867921275 1.60825673607765 1.46574760908059 1.39108485635013 1.39523423881058 1.45824607695261 1.43798825819139 1.33864684509503 1.25052602653451 1.33798816185797 1.44357826282673 1.5898499090859 1.56577761432695 1.6579184100163 1.47860374524351 0.993201628405548 1.79455398697922 1.48959658604702 1.23823429236378 0.97301316…
1.44999836300114 1.55801889884103 1.54701964660748 1.5687653150511 1.65521333695921 1.71633729976502 1.50620971740029 1.42014923153028 1.41439117501034 1.47840323913343 1.47900807009625 1.35198723804045 1.2525 1.33702912128534 1.49249948465081 1.6613067606141 1.7178335110028 1.82123374520179 1.52999948465081 0.969791689312455 1.7836431709096 1.48262193094872 1.23842785103269 0.982804212306001 0.8…
1.49938570277458 1.60838403814411 1.59738462236414 1.63135519723779 1.74029792358593 1.80728852002313 1.56488259557078 1.47588846579225 1.4818649849064 1.49796086519026 1.52888443229432 1.37594680187779 1.2525 1.33849618855922 1.54188657910463 1.72585216008686 1.86672605633183 1.98771431588891 1.57938657910463 0.978020117265088 1.77169737769423 1.47040737247324 1.23329807612331 0.978861061823501 …
1.53061935199873 1.6179610634463 1.65563003048146 1.71159799503325 1.85765138744693 1.91284360013619 1.6215232456541 1.51566206592967 1.52855528110231 1.54754460261957 1.56772613682609 1.40644849627494 1.25304271393095 1.344 1.56166206592967 1.78970477986062 1.99600377737724 2.13202513434272 1.63554460261957 0.929415504854605 1.69202706740808 1.41669936727269 1.18884328707402 0.942070725683334 0.…
1.58936012664412 1.70838042704179 1.714994719486 1.76803532028134 1.91873081431624 1.99231952584877 1.6712992254511 1.57813682226971 NaN 1.59909622147436 1.6362180238604 1.4492180238604 1.25728420556743 1.34406090119302 1.62433982624644 1.85640072743946 2.09072553380224 2.22854283022318 1.68727892505342 0.955140973936967 1.70149421728965 1.43512777517284 1.20951538371368 0.978506905640849 0.89070…
1.65497480396391 1.77497442790367 1.76298157304823 1.81798082092775 1.95398646183135 2.05597555608439 1.73397593214463 1.63297894062655 NaN 1.65197969274703 1.69497743638559 1.50797743638559 1.27099473515664 1.34699887181928 1.68897518002415 1.92397405184343 2.17396803487959 2.30297141942175 1.74897630820487 0.964836277003623 1.72437121523279 1.4330907822053 1.20881027076337 0.989935611376997 0.9…
1.7276928014678 1.83751960110085 1.8327252765366 1.883660326399 2.017660326399 2.12462785133019 1.80561702630726 1.70885517681182 1.71187682685768 1.71187682685768 1.76764950137606 1.57388765188062 1.30756290119259 1.36119485041282 1.76956290119259 1.99583352676595 2.16325980055043 2.29414072529815 1.81161702630726 0.934137267451838 1.71095742828692 1.42438945874885 1.20116109410825 0.98772779401…
1.79261957640044 1.88629566112035 1.90033615053036 1.9454778634654 2.07923492700534 2.18305272466029 1.86329566112035 1.78849810817041 1.79368031051546 1.79339688464538 1.82868031051546 1.65746985401067 1.36078153404048 1.38308943041111 1.82263982110545 2.07319443759532 2.18768831997019 2.30785027761023 1.86941712935039 0.932088342587008 1.71245343275712 1.42437603557491 1.20577210014368 0.988251…
1.87087510417767 1.94890008334214 1.96489696094658 2.01688603256213 2.13890476693547 2.23391881771549 1.92590008334214 1.86088447136435 1.87487042058433 1.86089227735324 NaN NaN 1.44686261459544 NaN 1.90187354297989 2.13090788933103 2.22094691927551 2.34893442969328 1.93789071615546 0.933457814323109 1.70778744691341 1.42611722106795 1.20297446502565 0.979154519139346 0.892519835546008 1.40777789…
1.9366140130219 NaN 2.02557166729625 2.08235993866801 2.21905293215706 2.28421172862824 1.98745521655072 1.91371987733602 1.94147638941354 NaN NaN NaN 1.49212216172968 NaN 1.96660342659049 2.18220114219683 2.22503175929424 2.319 1.99456108086484 0.908539304859864 NaN 1.40688344054574 1.18604865856313 0.948655450589972 0.874701287082507 1.41195861678629 1.13078568876245 0.905846910379744 NaN NaN N…
1.99535019046074 2.06023767458901 2.08012515871728 2.11717016506597 2.22532768728639 2.30467509523037 2.03126017776336 1.98248520950681 1.98789026664504 1.99886776347069 NaN NaN NaN NaN 2.0242826809377 2.20151757300995 2.22809001269738 2.319 2.04819266824032 0.954522035552671 1.74096337061535 1.44305102169462 1.20569919604591 0.972058108433971 0.878279835479396 1.42240029094906 1.1727305159808 0.…
2.05390899961058 2.11391658297637 2.12892416634215 2.16792113299584 2.28291051628374 2.33395449980529 2.08591506630321 2.04689989957164 2.06987259945482 2.07987411612797 2.09590596626427 NaN NaN NaN 2.07991354963005 2.22396511651739 2.23199393330737 2.319 2.09991961632268 0.965453013260642 1.75498820540673 1.45740768973786 1.21216994445697 0.951591804636101 0.866128882580804 1.43499043491628 1.18…
2.11362287497079 2.16569474515973 2.17951506968738 2.2005749615115 2.3052635240261 2.34009582691858 2.13867078843008 2.11076661534867 2.1399942042803 2.16711398792853 2.1555749615115 NaN NaN NaN 2.14364683170044 2.24116769710752 2.234 2.319 2.15261089660597 0.974833864030777 1.76163710592779 1.46862273575925 1.22220848924362 0.951318628373544 0.867912040272891 1.44382146835781 1.18350697453638 0.…
2.16616136698909 2.22377424465939 2.22290328543596 2.24866671067892 2.32781725825158 2.34851616310626 2.19518287378518 2.17541944854222 2.22432273397818 2.26119369320161 2.20407533980471 NaN NaN NaN 2.19826890096956 2.25523657475704 2.234 2.319 2.20409684660081 0.988606791145365 1.77862020846612 1.48633689273769 1.24177354135933 0.978856425631475 0.895253330252475 1.45750346485399 1.1957246299028…
2.21897718356724 2.25898478904483 2.26398225388563 2.27898690167749 2.36498394399176 2.37198985936322 2.24897676104071 2.23997211324885 2.32995436713448 2.36095690229367 2.25297887367337 2.28097676104071 1.98894676165689 2.03594000123237 2.25597507093458 2.26599535220814 2.234 2.319 2.25397845114684 1.0002849550332 1.77408196052311 1.49392672119411 1.23693209150634 0.960957732235547 0.89313091688…
2.27251383040109 2.31380286000171 2.316471011201 2.31325691520055 2.38719268640041 2.40522480080048 2.31654594480116 2.30868510720145 2.41483497440177 2.45598484160209 2.29257805920123 2.34010259440234 2.14863783440348 2.22573417760368 2.31848171600102 2.28332114400068 2.23428902960061 2.3193318488007 2.3036101736013 0.980272205088536 1.74389193009702 1.48666738712027 1.24216951868813 0.953878376…
2.32079916595018 2.38905889488399 2.36089906169395 2.33775920765267 2.40531966638007 2.42637960382634 2.36821872807402 2.37319874892527 2.49373818594164 2.54869822764413 2.34661935361139 2.44409781061922 2.30345639273453 2.38949635103204 2.36391904084271 2.31323974978505 NaN 2.35015983319004 2.36105889488399 1.00356941105116 1.78836726547291 1.49846257643809 1.24765581480438 0.951923754335772 0.8…
2.35999318024151 2.44099096382001 2.4049923277717 2.37499352122944 2.42099727209661 2.44499676061472 2.42798959986831 2.43198977036227 2.57898516702529 2.63198550801322 2.37699471468717 2.54698209813397 2.47297050454455 2.56097016355662 2.40899215727774 2.32499795407245 NaN NaN 2.41299096382001 1.0030500903618 1.78529053535104 1.49956980734182 1.24696012105071 0.954069626618223 0.884601058767505 …
2.40948214697204 2.49356250480071 2.45957398449052 2.41041326883318 2.44234439069431 2.47510331720829 2.48564286262939 2.48875765952749 2.62383801735616 2.70192985487465 2.42852806573128 2.62381505797654 2.62556123781422 2.74867603471233 2.44561990324976 NaN 2.26504591875924 2.39208035782867 2.46456250480071 0.993593073408405 1.76945850687221 1.49065578975625 1.22520399101548 0.947788111033943 0.…
2.45203555103024 2.5431834868917 2.51005668472473 2.44703555103024 2.4723804065009 2.48442267388989 2.54224688797519 2.55526802166968 2.69737369014216 2.78341595753114 2.47490874886327 2.69528915536418 2.76230357269992 2.89519790422745 NaN NaN 2.26995101625226 2.39807011744223 2.51414121950271 0.987841200858082 1.76142255397601 1.47969815352521 1.2115711319348 0.935332879947769 0.85885888423818 1…
2.49994667491911 2.59793905705042 2.55894558665216 2.49494667491911 2.48998041119478 2.50397823466086 2.59993579224954 2.61393470398259 2.7609292626478 2.84892708611389 2.51695320452085 2.75493361571563 2.8688813789017 2.99688682023648 2.55394014531737 2.35408597308959 2.31395102798694 2.3550478837461 2.56694123358433 0.988359423218513 1.75413810758883 1.4675834836276 1.20237024059206 0.924362210…
2.55569135391623 NaN 2.61960791465048 2.53359599475537 2.5213218371679 2.53023839790215 2.6556436743358 2.67567943402113 2.82872711360156 2.92469135391623 2.56875095339177 2.80645295601408 2.95550063559451 3.09751255548962 2.61465559423091 2.38345295601408 2.29520263821683 2.35602511097924 NaN 0.960049488196538 NaN 1.44442454706397 1.16733178798427 0.905161285764681 0.835093768310812 1.4314146535…
2.61419141656034 2.71315102955829 2.67109044905522 2.58405006205318 2.54872696603682 2.55050483752557 2.71019141656034 2.7332519970634 2.89035296456852 2.98321161006136 2.63217122305931 NaN NaN NaN 2.67019141656034 2.42184812704295 2.31189903249489 2.43873832788546 2.67723180356238 0.97299334903599 1.72801702157877 1.43800663457673 1.16716518331906 0.903471876453005 0.824342040675417 1.4242059151…
2.67198508923245 2.7689855946822 2.72398635285682 2.63498685830657 2.58399090190455 2.57499368187816 2.76798508923245 2.79398433105783 2.95598306743346 3.04198483650758 2.68898534195732 NaN 3.04598761648119 NaN 2.72798508923245 2.4629893855553 2.30700126362437 2.32902830518586 2.7369845837827 0.95957346233077 1.72205153909448 1.43008204454423 1.15189393998078 0.896771728638136 0.810373603856699 1…
2.73783673020216 2.81194912679648 2.78276179913928 2.68673682211832 2.63448705190872 2.60953700595064 2.83278677616024 2.86073682211832 3.02246207488776 3.0944370978668 2.7538741957336 NaN 3.06264848338336 3.2024986212576 2.79183673020216 2.5206868680764 2.34158787915416 2.46648889023192 2.79383673020216 0.94335151700449 1.70728012108759 1.42216507812874 1.14523382927769 0.88929038384693 0.807415…
2.80552946861963 2.88820172534399 2.84437652175767 2.74633282265425 2.67452946861963 2.65320172534399 2.89635467220596 2.92031097310254 3.06009247758545 3.12969918565469 2.82437652175767 NaN 3.19352438924102 3.32054115941411 2.85950761906792 2.5767042650333 2.30993953072349 2.3482235748957 2.86133282265425 0.941914908488948 1.7183267886814 1.4155343392696 1.13846719503169 0.888585279365824 0.8031…
2.87400951125742 2.94200623151348 2.90600983923181 2.8060106591678 2.74301082315499 2.7070101672062 2.95701000321901 2.97900901929583 3.10900557556469 3.16100426366712 2.88600869132143 NaN 3.21699557234569 3.3 2.92701082315499 2.65301115112939 2.35200934727022 2.40300360771833 2.9210103311934 0.943029539195977 1.71683539687938 1.41930970482305 1.14057926041774 0.891060080353727 0.805110162347325 …
2.93276870808245 2.98092988880942 2.96673151253008 2.87186789622212 2.80989269325704 2.76996708436179 3.01864472290786 3.03457033180311 3.14330996293647 3.1872727673841 2.93991749029196 3.19826036886664 3.19006199258729 3.29982642075558 2.9936323243904 2.72204147546655 2.40974391104753 2.42571911401262 2.98465712142532 0.940463258912544 1.68933958789206 1.41764179624059 1.13626887222004 0.8916153…
2.99513284240307 3.05626108871285 3.02615421678803 2.94241070940759 2.88264582764219 2.84879544833694 3.0711114680181 3.08085497539854 3.16859848277898 3.20940611331431 3.0141114680181 3.21914962069474 3.19508549753985 3.28606412315489 3.0451114680181 2.80621833994292 2.47199241389489 2.48554355181066 3.03813284240307 0.959947299412517 1.7350053940002 1.42844672242423 1.15226560552253 0.896979239…
3.04700537142753 3.1140055780209 3.07900537142753 3.00700661098773 2.95800857362471 2.93100960659154 3.12200382197728 3.12000351208723 3.19600237582372 3.2280006197801 3.06500537142753 3.2260012395602 3.19900030989005 3.28899969010995 3.09600516483416 2.86200692087778 NaN 2.60201291208541 3.09000537142753 0.964860513384516 1.74853163105463 1.44249135628545 1.15939062081307 0.904269271758383 0.812…
3.09962634530126 3.16876695343011 3.13177973598728 3.07190756155896 3.04226547315968 3.02534216850269 3.15971582320144 3.15433234648638 3.21933234648638 3.23440904182939 3.11766469297276 3.23810226045735 3.20201278255717 3.28603834767151 3.14656243251541 2.93237459509248 2.69667451498907 2.7288279056751 3.14276695343011 0.969975209849434 1.76454190519245 1.45578745149891 1.16554572115172 0.897221…
3.14901841863676 3.22917339538584 3.193217674457 3.14366046516863 3.14216967448702 3.13152390705633 3.2159741395656 3.18095200003002 3.24544279071164 3.26657562792513 3.170217674457 3.24622139535582 3.203 3.289 3.19108483724351 3.19466046516864 2.82859032566307 NaN 3.20319553492142 0.981424900472523 1.7819576297762 1.46902154047462 1.1771788074538 0.897185170228307 0.824657560933939 1.46879755535…
3.19401640240569 3.28100880869935 3.24701609865743 3.21702156612599 3.23803128607011 3.24303310855963 3.25901427616791 3.22300971994411 3.26500668246158 3.29200971994411 3.22401670615394 3.25600394872729 3.203 3.28900121499301 3.23901549116093 3.26801792114695 2.94306682461576 NaN 3.25601457991616 0.991800938582103 1.79422030071077 1.48234247251078 1.19391226899945 0.891238316627179 0.82985340805…
3.24794971133468 3.31080369389339 3.31563245856415 3.3042729830275 3.36153540462989 3.36762012975019 3.30672715161783 3.25549752479115 3.30184503111449 3.32236323282411 3.28199385275084 3.26812138889446 3.20506914726344 3.29246982907707 3.2929450545036 3.35634040859906 3.1988454936621 3.25309132091848 3.30463785229634 0.975823216471311 1.79527837776617 1.4730260132088 1.19155778099392 0.918579504…
3.28974777117686 3.37606023835054 3.37232591221513 3.37330571238522 3.45322414546302 3.47080648565331 3.35570393430207 3.2907210863838 3.33332362073847 3.36055404587481 3.32774624730277 3.27907585522714 3.21145426111537 3.28997369900823 3.33418945183274 3.43204242131115 3.32279476977579 3.39583822284929 3.35922680940991 0.989121792714631 1.78098291629418 1.48351200606366 1.20992323027257 0.924586…
3.3384961707119 3.42199731709923 3.42599570514912 3.43949552559722 3.52549541913823 3.56499356486565 3.4009975037931 3.32849738701177 3.37149597687606 3.38700110108106 3.37699596415463 3.29949890762343 3.21299996663391 3.28800024310372 3.37849674033458 3.51949323756544 3.4794892295067 3.56798925333172 3.40999620485925 0.975389448447907 1.77537542869615 1.48010506398699 1.23120805294673 0.97484847…
3.37606720892606 3.46070325161544 3.47570325161544 3.50780961748023 3.60365311146499 3.67922157656874 3.4586032406944 3.37663964644558 3.38654818784783 3.42035470978389 3.41458632303925 3.31262300349356 3.2120338353103 3.28900457990751 3.42099178046533 3.58528036207745 3.61921317004266 3.71286860687162 3.45771558936308 0.960057525209539 1.79290429120038 1.47981108981041 1.238194954023 1.010583137…
3.42483670056368 3.51826246364556 3.53330599687471 3.5773792344071 3.70169025205046 3.78332051860936 3.51079118426817 3.43121533424572 3.43636080450154 3.45258640291276 3.46528195089866 3.32365005010711 3.21496405020258 3.28948746675493 3.46345048344991 3.65225028465741 3.76586171993845 3.87304606990521 3.51569653166651 0.951598017479152 1.78091371844747 1.46673411585164 1.22599235585558 0.991525…
3.48400098556812 3.57501453180199 3.59201737498064 3.6440036313308 3.77801065959838 3.86900635526082 3.56400363165474 3.48300426325626 3.48398886167944 3.49299052057824 3.52150110416887 3.3560021312502 3.21749976290648 3.29099964452168 3.52550078815215 3.72200059019629 3.88599991762146 4.00749944365037 3.54701800679811 0.962219693081274 1.76624448107433 1.45073523293713 1.2044382375359 1.00856152…
3.54760362676244 3.6149389749638 3.65658446400808 3.71553655712217 3.90324911580672 3.9844694874819 3.62262278951681 3.52665153364835 3.53627785993827 3.53545032472754 3.58662278951681 3.38853655712217 3.23613413928054 3.29702874413155 3.59155571987654 3.80690064945508 4.00943116197317 4.1374694874819 3.62952697574499 0.942583217801044 1.67754444601021 1.40953074593133 1.1805119207749 0.958619058…
3.60922334506854 3.71079187010662 3.71624800078065 3.77030964006093 3.92867947574257 4.03239593505331 3.68619868935643 3.59316170578827 3.56464249217441 3.58142059076542 3.65019868935643 3.44330964006093 3.24982741001523 3.29996301643184 3.64828498434882 3.89884118153084 4.05344524647753 4.18539593505331 3.68332196791698 0.935765925156703 1.70453975117289 1.41573184139261 1.18887459683073 1.01058…
3.6809829622947 3.7779841621331 3.78098464206846 3.83798392216542 3.98198728171294 4.09798440210078 3.73898752168062 3.65098632184222 3.63398344223006 3.64398512200382 3.7169841621331 3.4999865618099 3.28299208106655 3.30599856019392 3.72198248235934 3.9609853619715 4.10798704174526 4.23898728171294 3.74898440210078 0.9139152240964 1.69315281482089 1.40722206132237 1.18300143500673 1.000522572453…
3.7525659784723 3.83459427739591 3.8426886071413 3.90561314334499 4.0455659784723 4.15250938062507 3.81152824657415 3.73259427739591 3.71565087524314 3.71753767954868 3.79064144226861 3.57892443150476 3.31859427739591 3.36538664725713 3.78957541144684 4.02959427739591 4.1283207211343 4.25610376271992 3.82052824657415 0.912858108170145 1.70283849909999 1.4104805733074 1.19018481709895 1.0050989728…
3.81127743806496 3.8962413099682 3.91412088297903 3.96921722457037 4.10427743806496 4.20534969425846 3.86632560886063 3.79424130996821 3.7831690537747 3.77331356616171 3.85718109647362 3.6748198155061 3.3802413099682 3.50922972325915 3.84926539536604 4.09124130996821 4.16159054823681 4.26686753031191 3.87532560886063 0.917848582235521 1.69438404891865 1.40327863426403 1.18446044978867 0.994618977…
3.88797946070691 3.94398729806875 3.97798297400704 4.02898405502247 4.1509875683226 4.24199027086117 3.93298216324548 3.86298162273776 3.90396756953723 3.87897162334507 3.92998054172234 3.81796162395239 3.50296702902952 NaN 3.92298027146848 4.13898729806875 4.17199729746144 4.267 3.93398432527633 0.92382840009717 1.7030676244686 1.4118476596016 1.19213790553261 0.996109562188753 0.902592313373011…
3.94260175168535 3.97681188719451 4.0324489258605 4.08832475487781 4.23428654842159 4.29022923873728 3.98647758070266 3.93263995814156 3.93385964526478 3.94380233558046 3.97863995814156 3.90994560979126 3.57979278396641 NaN 3.98155399361508 4.16828654842159 4.186 4.27002865484216 3.9856304065275 0.918140862511663 1.67599121571513 1.4087892308054 1.16775147273514 0.939414778339764 0.86452801795666…
4.00421875797532 4.05994594330004 4.07841716864826 4.12157837732001 4.26362797998825 4.3137023839906 4.03537996664708 3.99816915530709 4.02188393996474 4.0259583439671 4.04416915530709 4.00677233396122 3.66097074463415 NaN 4.03828076131061 4.19762797998825 4.186 4.27296279799882 4.05018155597415 0.941780275877199 1.7355054194095 1.43533344589604 1.18940544923133 0.926592572745136 0.85510941842377…
4.06298520008141 4.11398647593646 4.1279874966205 4.1709874966205 4.27199795863192 4.3239974482899 4.09398520008141 4.05998443456838 4.08898315871333 4.10897907597717 4.10098571042343 4.11397295187292 3.78796784845272 NaN 4.09898468973939 4.20499821380293 4.186 4.27000076551303 4.10198698627848 0.95194748146213 1.74485780552931 1.44669718546376 1.19520858890431 0.927629693794788 0.850631112545604…
4.123421956305 4.16948908571715 4.16548908571715 4.19339318655693 4.29023015798454 4.31713425882432 4.15163293445749 4.13566170420556 4.17495899160226 4.20293981177022 4.16032605714477 4.19991104202215 3.88412202017465 4.0160863092442 4.15747949580113 4.22010548907625 4.186 4.2675082655492 4.15451785546522 0.963681434824183 1.7540753831269 1.4659951484041 1.20718866379872 0.946211028403426 0.8675…
NaN 4.219446768618 4.215446768618 4.23355524535957 4.31373965582023 4.3308481325618 4.21628405350564 4.20325151048317 4.27291523258431 4.29893692793262 4.19363117907866 4.29296947095509 3.99873082212364 4.02490237093259 NaN 4.23088067558427 4.186 4.31942507326968 4.20741422559553 NaN 1.76892554925978 1.47877843785225 1.21420233065304 0.94733752517472 0.867787830465169 1.44100311790787 1.184791796…
4.22998433235069 4.271987067972 4.26898681927915 4.259993533986 4.34699179313608 4.36599129575039 4.27498557581492 4.27398259150077 4.36697687156531 4.39997513071539 4.26498234280792 4.32199303660031 4.13296692385146 4.21695225097354 4.27298358627215 4.25099502614308 4.18999900522862 4.32 4.26598557581492 0.981798356140287 1.77589830640172 1.48609821438536 1.22127825915008 0.922156267059723 0.863…
4.27453933479763 4.30589889132938 4.31357304322248 4.30019101440749 4.35617977826588 4.38114606984102 4.33362922393057 4.34176405762998 4.46589889132938 4.50507866959526 4.29266293235542 4.43092136361262 NaN 4.35105621391596 4.32540450109822 4.27868540463865 NaN NaN 4.30967416849704 0.971097304820366 1.73875011933507 1.47751292239306 1.18924730598264 0.919855056595807 0.867598426608095 1.47472786…
4.32141355660945 4.38402259434908 4.36337690389754 4.31679230129918 4.37180451886982 4.39384117158172 4.38831581604435 4.40816920519671 4.54402259434908 4.59882711321889 4.35027916333244 4.5109981592078 4.45383748999733 4.52976418457351 4.36056016745709 4.33825472819117 NaN 4.32275564858727 4.36826694576181 0.978685069476154 1.7752631850339 1.48298158160444 1.20291895401109 0.922032754817481 0.86…
4.37298946636252 4.44898678131768 4.41798884673679 4.35499215140737 4.39299566261986 4.41699524953604 4.44998740094341 4.47398657477577 4.62598327010519 4.68898161776989 4.39399111869781 4.58198554206621 4.60896839908757 4.7269597243273 4.4229871944015 4.37199318411693 NaN 4.35499339065884 4.42498843365297 0.978140132186823 1.76294263960563 1.47474171636328 1.20231016110269 0.931578033721004 0.86…
4.42358080216732 4.50277045185461 4.46667562701097 4.39349783042913 4.42407111863273 4.42818964968729 4.50872303943279 4.53879415806552 4.70414975122919 4.773066779491 4.44448597732368 4.64255709595641 4.74924457607283 NaN NaN NaN 4.23811853105456 4.3671066779491 4.48166377390551 0.970825918090903 1.74932060747984 1.46321149223184 1.19538669913641 0.908898589270543 0.84051054080203 1.447172503976…
4.47140312953068 4.5662082330509 4.52230568129079 4.43448839674058 4.42992691382008 4.44380510352022 4.56825695717085 4.60418387099093 4.79881844009135 4.86090370730125 4.48450057777057 NaN 4.85172099185146 NaN NaN NaN 4.24787818970014 4.37589037073013 4.53631786232078 0.964726131437413 1.73784324891264 1.44851344631159 1.1745303086108 0.906312279729463 0.834791380835718 1.43585129994784 1.204357…
4.53498679694571 4.62598763523487 4.56899035967465 4.47999056924694 4.460993503259 4.45699727556023 4.63398637780113 4.66898658737342 4.81899601812648 4.91898805437945 4.54598721609029 NaN NaN NaN NaN NaN 4.25999748513252 NaN 4.59798721609029 0.955741867289107 1.72524261127074 1.4343629277249 1.16991091373519 0.891073187594535 0.820852906767666 1.42230281036441 1.18732355434604 1.01099330416533 0…
4.58264466802664 NaN 4.62758860993737 4.52543912169931 4.47540174963979 4.47725226140173 4.68758860993737 4.72859795295225 4.8855325518481 4.98351386581834 4.58371941214568 NaN NaN NaN 4.64457926692249 NaN 4.28100934301488 NaN NaN 0.944699197791695 NaN 1.41827095809412 1.14625456915505 0.880993284925606 0.810792899308692 1.41339011127463 1.18388991846617 1.01256134668512 0.930083571164211 0.95018…
4.6501491732145 4.73706285745365 4.68922315815237 4.57142045132002 4.51746977461193 4.50366706777959 4.74922315815237 4.79121082732939 4.94129714309024 5.0373218047362 4.65905052663067 NaN NaN NaN 4.70523548897535 NaN 4.28198766917702 NaN 4.70927248144428 0.931002631521696 1.70559304971591 1.4099943187624 1.14987437595498 0.876101654114891 0.810049371425464 1.40711904057529 1.17969289923058 0.999…
4.72007370517325 4.80206332416294 4.75106436226397 4.63705917175881 4.55905709555675 4.53204879074849 4.81406955276913 4.851065400365 4.99206747656706 5.08704982884952 4.72407370517325 NaN 5.12801349531341 5.27001245721238 4.77607785757738 4.50307059087016 4.23504463834437 4.28213183883103 4.77307059087016 0.931894425397459 1.69852549464152 1.40452216233721 1.14553802031409 0.867219016891084 0.79…
4.79160411601133 4.86358493772525 4.81358493772525 4.69464247258347 4.61463288344044 4.57955617029614 4.88160411601133 4.91460411601133 5.05738356572148 5.13540274400755 4.79556575943918 5.07858493772525 5.14148904629488 5.28228767429111 4.85161370515436 4.57168082915562 4.27833562000629 4.40838629484564 4.84156575943918 0.926460478712982 1.69415289001645 1.39693627350775 1.13399417791399 0.85672…
4.85327377805781 4.92329683272265 4.87329683272264 4.76022766872815 4.67923919606057 4.63633141471989 4.94327377805781 4.97627377805781 5.09653890670337 5.17651585203854 4.85331988738748 5.13829683272265 5.1914121060468 5.31165418002753 4.9142622507254 4.64118155939849 4.31259654336545 4.3457377492746 4.89931988738748 0.919363573160013 1.69036461077645 1.39247256463582 1.13237902009849 0.86414262…
4.91897356937811 4.98297600912782 4.93697438262801 4.82697316275315 4.75696868987868 4.7059719428783 4.99897763562763 5.02797926212744 5.15097804225258 5.20798739462648 4.92996909650363 5.17998332837696 5.1939991867501 5.28800975899885 4.97497560250287 4.71696950312858 4.40396299712935 4.40097722900268 4.95697682237772 0.915131687493552 1.69860662907915 1.39266989834376 1.13079063840118 0.8806033…
4.98050571618568 5.01160113433392 4.9905534252598 4.89269655248216 4.839868305149 4.79591601422312 5.05346754892638 5.07243892348191 5.17338167259296 5.23618129448166 4.99150571618568 5.20114312722236 5.195 5.285 5.03347709074121 4.79157250888945 NaN 4.50191601422312 5.01547709074121 0.921545874552774 1.68840944283539 1.40182280315679 1.12594988478597 0.874775323620415 0.789577385898867 1.4118635…
5.03236872347367 5.07324961469512 5.04730916908439 4.96413050591656 4.92891611011517 4.88985655572589 5.10141636698509 5.11745209961866 5.21252356488579 5.25477369332075 5.04336872347367 5.21582133683217 5.195 5.285 5.08240445610724 4.85028534732868 NaN 4.59585655572589 5.06440445610724 0.940607976099379 1.70988855623108 1.414416707002 1.13004021253056 0.879423423330187 0.787258228780517 1.435818…
5.08498815852996 5.14198451500071 5.1019877030888 5.0459815546332 5.019979505148 5.00097495073645 5.14598998029458 5.15299202977978 5.22699681191191 5.26799703963249 5.09698793080938 5.22699749507365 5.195 5.28799931683827 5.13098906941227 NaN NaN NaN 5.11998747536822 0.949418046157443 1.73700388342528 1.43015644983619 1.15074529529286 0.886598378629487 0.798427449529529 1.44625768863614 1.167276…
5.13752766463763 5.19651807073512 5.15449888293012 5.11864279146765 5.11703614147025 5.11314167439777 5.19945091341761 5.19731659878257 5.25626862927006 5.27730700488007 5.15054685244263 5.23806715731752 5.195 5.284 5.18348928902762 5.19491142073772 NaN NaN 5.16849888293012 0.958606041537482 1.75212609279371 1.44607333290338 1.16452413852495 0.878313671976689 0.805462491793556 1.45197433697643 1.…
5.19132707694913 5.24933931191369 5.20536378184281 5.18418025737439 5.22267862382737 5.2295440392172 5.24542495666562 5.22959624616948 5.28365742099228 5.30860848113404 5.20630260702 5.24491435524807 5.195 5.284 5.23337601680737 5.28783767836667 NaN NaN 5.21936378184281 0.97247650820252 1.76804093712659 1.46068720962945 1.1731026993608 0.895001271504583 0.818971035139408 1.46465143485928 1.189281…
5.23398928467295 5.29598826416561 5.26498494751677 5.25598188599475 5.33297219117504 5.35396861939936 5.29098851929245 5.26299158081446 5.29599693847799 5.33699285644863 5.25898673340461 5.25799668335115 5.195 5.28499974487317 5.27598928467295 5.34598545777043 NaN NaN 5.27298647827777 0.980607969190398 1.77767759160268 1.47125734923219 1.18741637464768 0.912685540382933 0.829437372193605 1.473057…
5.26347906464196 5.33470901567011 5.31752697110616 5.32568027179159 5.44078566601282 5.4581210112622 5.33259404015604 5.29438325171357 NaN NaN 5.28350780852048 5.27910539422123 5.196 5.283 5.30739283300641 5.42272817825579 5.2943892874617 5.36549468168293 5.31950780852048 0.980123594882419 1.76825933310471 1.47305133082758 1.19957897558724 0.925171473481584 0.848805859769464 1.47787863371697 1.20…
5.31238317248623 5.40708709527962 5.37132148973485 5.39512410493045 5.52098840287742 5.57255662361778 5.39323513388293 5.33350653798898 NaN NaN 5.3353461628354 5.28986429794697 5.196 5.283 5.34749420143871 5.49706242217907 5.43621120021007 5.51807549815704 5.3713461628354 0.984573868696247 1.77635785336372 1.4762496594806 1.23724491944889 0.951863335542985 0.882070433925134 1.47569751050711 1.205…
5.34899256372324 5.45399049809081 5.43800213417663 5.46600223311607 5.63499639839124 5.69700300566788 5.42200347683771 5.36050177771992 5.36001410478681 5.39800852164203 5.38950492278041 5.301000877207 5.20400010328162 5.28250020656324 5.40000288913826 5.57850246732742 5.62650392948672 5.73950477470344 5.41699070465405 0.981470652739849 1.77510028092601 1.46747945403856 1.23570651374169 0.9849892…
5.41354625976331 5.51043125770788 5.49618337326997 5.53023723409875 5.7058925387898 5.80142465609953 5.48064503925149 5.40136627692149 5.40703006082833 5.42641399508378 5.45023129079306 5.31047407262132 5.204 5.28248562474307 5.45324295441136 5.64264942247192 5.76928770135397 5.89668302582465 5.47352709275407 0.962484264419392 1.76675886087107 1.45938010055949 1.2383913561975 1.01230658725528 0.9…
5.46932689507199 5.55446860137262 5.54848883086724 5.60079294727497 5.78620564999276 5.8916078351122 5.53201295624629 5.44407022372025 5.42983052626702 5.45974578940054 5.50742978657531 5.33327766233977 5.205984593297 5.28101771328758 5.50548061985346 5.70984454204654 5.89127716497305 6.0311521345311 5.52735051278876 0.949644932222027 1.75745230224325 1.44610491467801 1.22102040041768 1.021868355…
5.52698961657219 5.60699052739919 5.6050057515888 5.6745042796494 5.85750518709086 5.96850542772103 5.58750487337973 5.5020052815591 5.48001771034337 5.49901652965381 5.5590064802504 5.37601058343146 5.20900366238376 5.28099940965522 5.56150514662783 5.77100852114729 5.95750788356839 6.09750904964176 5.58099034523379 0.934412747054234 1.73365431549833 1.4306852782587 1.20098617032911 1.0370486976…
5.58658558807174 5.66762398728956 5.66122027795711 5.73425457423642 5.9196879937252 6.04414680665253 5.64124706532309 5.5612161750186 5.5240732908651 5.54013507147409 5.61670587825043 5.43752463936197 5.22288046287678 5.27955968971786 5.61726146502978 5.84157062633686 6.03681623151881 6.16724554806907 5.63958558807174 0.930630433824437 1.7239698416328 1.41895545223797 1.19335321204246 1.043342584…
5.64623599755349 5.73118589903241 5.72433062483978 5.8047566804083 5.9838141021504 6.1058354185783 5.70037072821308 5.6208664649275 5.58349693230152 5.58264188401125 5.67983662192844 5.48298410312067 5.23684464547176 5.28394963625245 5.68181783498304 5.90532436252464 6.0716818449403 6.18830921305477 5.69923599755349 0.921506854800425 1.71580458066276 1.40596067825392 1.17940065638601 1.0325702938…
NaN NaN 5.78896114062486 5.85196545833321 6.00597039285703 6.1479599069939 5.74495929017842 5.65296360788677 5.63996545833321 5.63296915922608 5.75995867336294 5.54895682291651 5.30396669196416 5.3209771778273 5.74495929017842 5.98995558928555 6.11498766369043 6.26398149553565 NaN NaN NaN 1.40759942636161 1.19588178876489 1.03621543414437 0.964968215982173 1.40586456443454 1.14004386743305 0.8646…
5.76803892162261 5.82205853546704 5.84684278317824 5.90690162471155 6.03149004004465 6.12349034611092 5.79892123855599 5.7118231693338 5.69490162471155 5.68496046624486 5.81196046624486 5.63037205091176 5.33243119851134 5.46903830949007 5.79696046624486 6.04392123855599 6.13460772311127 6.27674502002232 5.81090162471155 0.914531911901774 1.69930053944473 1.40836470120134 1.2013603586096 1.0181022…
5.83643410744882 5.88845075134739 5.90948403914452 5.97444242939811 6.109350887956 6.23208458557898 5.86445907329667 5.78340914160098 5.76740081965169 5.76434256600672 5.8844008196517 5.748026331934 5.43613451727467 5.57513451727467 5.86146739524595 6.10350900499236 6.17466712202872 6.28691678050718 5.87645907329667 0.965155760686464 1.70646124703807 1.41420115015771 1.18865751958472 1.0156574760…
5.88902553419055 5.93802414141652 5.96801949883642 6.02402089161045 6.15602599844856 6.26200649961214 5.91802460567453 5.84403389083472 5.84803992618885 5.84503992618885 5.93402785548059 5.84203853341482 5.50004178322089 5.63904178322089 5.91702646270656 6.12401207070826 6.175 6.29099814296796 5.9320232129005 0.968607553477821 1.71414568716062 1.42909786917327 1.20138289696998 0.997103351707764 0…
5.94289513449934 5.98895539989029 6.00915628452677 6.06809601913583 6.2108750460357 6.27571876150892 5.96993531142664 5.91553354215367 5.93227239212625 5.92927239212625 5.9927946921811 5.92333265751719 5.58819203827165 5.72719203827165 5.97285495757205 6.14947769994514 6.175 6.28708035385459 5.98099557681759 0.984543160696442 1.72614391632031 1.44569950054116 1.20749464798683 0.961980372306428 0.…
6.00153437504473 6.03860662719296 6.05265479529178 6.10471099140707 6.24473507545648 6.28095985991765 6.01960662719296 5.97949423496238 6.00641395479767 6.01630959058356 6.04657451512708 6.01130156256709 5.68919719835298 5.82819719835298 6.02459057116002 6.16587155173648 6.17103211206588 6.28104816809882 6.03060662719296 0.988232785024166 1.73794647360812 1.45828093427676 1.20366203178572 0.93945…
6.05001478518719 6.08202028665219 6.09901478518719 6.1280137536625 6.24900137536625 6.27799690542594 6.07201959896906 6.03902269354313 6.09203060189906 6.11103128958219 6.09601237829625 6.09702681964188 5.76804469940313 5.79704573092781 6.07701581671188 6.17900343841563 6.171 6.281 6.08101547287031 0.99779324586435 1.75089406764568 1.46554359314433 1.20934393698589 0.934839676788931 0.86619673006…
6.09213782560994 6.13981701653457 6.14113782560994 6.16719797731157 6.25291979773116 6.2691804551049 6.12785711766899 6.10367666256409 6.17921549951825 6.20017539838382 6.13127817958041 6.17343605575756 5.89539342626261 5.92733327456097 6.12207767390831 6.18879949432789 6.171 6.281 6.12509772447552 1.00704072264553 1.7624828017899 1.47578047157265 1.22056042100544 0.933918847533178 0.856880680894…
6.14550801145253 6.19350801145253 6.18757299107201 6.1848421923527 6.26290717197218 6.28287004076105 6.18051729425532 6.16741518342471 6.25728522418576 6.29314598214402 6.18450801145253 6.2592109617635 6.04264471079377 6.10040335792143 6.17550801145253 6.19890717197218 6.171 6.281 6.17850801145253 1.01286718085217 1.7708042523293 1.4817956027757 1.21073422044824 0.924151342779379 0.85788876780863…
6.18901962352471 6.2440179534375 6.23101920600291 6.20801252565407 6.26400751539244 6.29100208760901 6.23402338122093 6.23102588635174 6.33703214917878 6.394035906875 6.22401962352471 6.33903423678779 6.17905761800872 6.25606012313953 6.22302087609011 6.20800709787064 6.17100292265262 6.28099832991279 6.22502338122093 1.01207920253336 1.7787103715944 1.48395160328372 1.2086403715944 0.94062333217…
6.23508423551507 6.28616217291804 6.27610371986581 6.2374154694777 6.28164928168662 6.29590257824628 6.28890887635838 6.29179197025392 6.41249970499277 6.47832434583608 6.27008423551507 6.41940228323905 6.31431115959743 6.39719425349297 6.27202578246284 6.22466876603736 6.1778636095448 6.27707793740297 6.27990887635838 1.01020721510992 1.77958265892784 1.48771518009315 1.20951265892784 0.92497116…
6.28561361798248 6.34554406921933 6.32959043506143 6.26479135371054 6.29291499595615 6.30294590651755 6.34259043506143 6.35551315865793 6.48544360989478 6.55541269933337 6.31763680090353 6.49244360989478 6.47377903282465 6.58059356945624 6.32162134562283 6.24087635775439 6.178 6.277 6.33061361798248 0.999245081320257 1.776772023775 1.4804174163678 1.19797002701008 0.918597215882541 0.844184834902…
6.33501900893726 6.40201823306227 6.37902056068724 6.29801125018736 6.30000387937495 6.31100155174998 6.39502094862473 6.41202444006219 6.55202715562465 6.63002909531213 6.37001784512477 6.55502444006219 6.62404461281193 6.75604577662441 6.37201900893726 6.25400504318743 6.17800116381248 6.27699612062505 6.38302056068724 0.991094786120067 1.76671370377446 1.47817342058008 1.20076717193566 0.92334…
6.3830213757493 6.44806131959627 6.43094148805536 6.32642081421897 6.30980028076516 6.31492011230607 6.44792151613188 6.47374176882053 6.62060196535614 6.70350210573872 6.41508129151975 6.61674176882053 6.73670322879937 6.87164331302892 6.4200213757493 6.26674036499471 6.18094008422955 6.26719971923484 6.43494148805536 0.977928422651621 1.75081414431814 1.46155872382228 1.1936255953222 0.93636457…
6.43262514068367 6.50556393916263 6.48459453992315 6.37264809125405 6.33679344486651 6.32790054752832 6.50457158935276 6.53354863878237 6.69344918631069 6.77545683650082 6.46462514068367 6.68349508745147 6.85312022813513 6.97521968060681 6.46962514068367 6.27990054752832 6.18199234980987 6.267 6.49256393916263 0.960244260836769 1.74059627239559 1.44476684015234 1.17895199878349 0.922012687300604 …
6.47998182169793 6.56197834074647 6.53697988783601 6.41898220847032 6.34399729259331 6.34499342486946 6.55797950106362 6.58098182169793 6.74997834074647 6.83597679365693 6.51498066138078 6.74897485979501 6.92997060529878 7.06996364339586 6.51698182169793 6.32598220847032 6.18499883968285 6.26100232063431 6.54597950106362 0.950093875459292 1.72790488106749 1.44014174047573 1.17998955521176 0.92844…
6.52115206530527 6.61686942040702 6.59578866472181 6.47484923148572 6.4047482868792 6.377333765597 6.61384923148572 6.63978866472181 6.80584923148572 6.89478866472181 6.55321263206918 6.81268772011529 6.9907482868792 7.13760696443008 6.56501074285614 6.34265678833785 6.19479811078697 6.261 6.60086942040702 0.932012485598044 1.71965978882816 1.42806872751046 1.16835964249587 0.944656075241645 0.84…
6.59030550931784 6.6754162252237 6.66134576964724 6.53440616014135 6.4554967458825 6.41660746178835 6.67538602997664 6.69841622522369 6.85352694112955 6.95242629030605 6.61834576964724 6.88923505374139 7.0454564855531 7.19344642047075 6.63430550931784 6.40833570456489 6.2246980475295 6.27386915392945 6.65842629030604 0.919434102465377 1.71407505600046 1.41662383608138 1.15698323217644 0.949246720…
6.64199335569311 6.72599348597363 6.71799270429047 6.58799309513205 6.51499231344889 6.46599361625416 6.72899309513205 6.75299296485153 6.88399609158418 6.98899530990102 6.68199179232678 6.94199322541258 7.06899700354787 7.20699830635315 6.68799309513205 6.45799361625416 6.23499869719473 6.29099778523104 6.71299296485153 0.917060293131186 1.7092706188325 1.41686995309901 1.15577014330858 0.955509…
6.69785887932802 6.77891893831076 6.77679882034528 6.64287889898893 6.56301903661531 6.51107909559805 6.78779882034528 6.80493895797167 6.96239842712704 7.03505907593714 6.73687889898893 7.00373876136255 7.09153954779902 7.22267968542541 6.73993895797167 6.53541844678796 6.27027929220717 6.31647948881629 6.77179882034528 0.907113199558256 1.71180814907824 1.41121551344346 1.15212447313859 0.92478…
6.78133248069405 6.83654158312724 6.82759787993618 6.71244507431192 6.64236465029916 6.59036465029916 6.84256571033107 6.86551745592341 6.98979089756681 7.06179089756681 6.82529226868767 7.04765417674511 7.09894370319106 7.223 6.82035660789788 6.64214750546469 6.34638877750299 6.47769713099321 6.82954158312724 0.926213494871159 1.71415142205305 1.41215147505465 1.14388618896251 0.938136682566014 …
6.83800638674332 6.89300638674332 6.88300602522955 6.77900783279841 6.71201108642236 6.67001144793614 6.89600482018364 6.91600518169741 7.03700192807345 7.08400228958723 6.87700638674332 7.07800313311936 7.10200036151377 7.21999963848623 6.88000638674332 6.76501156844073 NaN NaN 6.87700674825709 0.940240939935809 1.72423107731104 1.42472075556379 1.15005981080779 0.904589508341269 0.8067692143100…
6.88993112917859 6.94493112917859 6.93199163130055 6.84268912069072 6.80214460159302 6.76308409947105 6.93519330504044 6.95813280291848 7.05267732201618 7.10261681989421 6.92893112917859 7.10347564827629 7.10493949787803 7.21706050212197 6.93193112917859 6.85906393209706 6.53912443421903 NaN 6.93187062705662 0.947882694482886 1.73298970367654 1.43086355056509 1.14852166277716 0.900592282885875 0.…
6.94457524463958 6.99461457383961 6.98161457383962 6.91543365951943 6.89527634271928 6.86818195263918 6.98461457383961 6.99868536639968 7.08177189063977 7.11192920743993 6.98258311047958 7.11987414655987 7.10797640247998 7.217 6.98558311047958 6.95029207439929 6.6292999402393 NaN 6.97863817135964 0.962743428251084 1.74939139351587 1.4430146660191 1.15598061290794 0.886322481512113 0.7987816414432…
6.98801081033444 7.04500987030536 7.03101245538534 6.98801692052348 6.99702561579249 6.99002961091609 7.02501081033444 7.03200540516722 7.10100517015995 7.12200681521085 7.03201010531263 7.13400211506544 7.111 7.217 7.02301081033444 7.04001104534172 6.73701574548713 6.87298589956377 7.02800987030536 0.975012500477359 1.76092282243732 1.45296218086747 1.17157331360251 0.889823816518074 0.805003945…
7.03305387052216 7.08613614265067 7.08290989429727 7.05851910168686 7.10375808449816 7.113408427952 7.07005387052216 7.05452693526108 7.12254750329321 7.15040352706832 7.07411557461854 7.14281488771086 7.111 7.217 7.06805387052216 7.08603330249003 6.80262194184749 6.81423408192762 7.06913614265067 0.985431156138169 1.77268297793416 1.46204912866186 1.18537999074701 0.905725975158258 0.82144466274…
7.07070471115501 7.13560894179988 7.1355849994611 7.13142538386921 7.20321788359976 7.2191699989222 7.10076057661217 7.08376855739177 7.15573663427339 7.17580048051014 7.12063288413867 7.14994413454284 7.111 7.21402394233878 7.09876057661217 7.1564413454284 6.91609817190585 6.95485874851802 7.11662490335907 0.992286608584514 1.78227482105622 1.47719964984372 1.19686989699838 0.909968555728399 0.8…
7.10798948615788 7.17798806536841 7.18198692873683 7.19798124557893 7.29197499410523 7.3409656168947 7.14398778121051 7.1039943168421 7.17099573763157 7.19399488515789 7.15399062278946 7.15599829505263 7.111 7.20700198910527 7.14298749705262 7.22997925647366 7.04796277531575 7.0979596495789 7.15898806536841 0.996998675824209 1.78998782903368 1.48296839450789 1.21912370021947 0.9439103613642 0.856…
7.14329309178312 7.22015563740761 7.22905745571082 7.25878254695981 7.37827200213651 7.43707563874293 7.18321454642568 7.13537163714055 7.18374472758835 7.21556800053413 7.19223418276504 7.15992145464257 7.11982327294578 7.20994109098193 7.17143054615862 7.30156654722687 7.17152582124091 7.26074036766659 7.20115563740761 0.998901905501646 1.79123506184902 1.48788162193982 1.2330217530713 0.975948…
7.19559183541556 7.27259183541556 7.28258398609663 7.32151334222624 7.46830141061509 7.5491287255986 7.23261538337235 7.17171742451846 7.21178021906992 7.24477236975098 7.24459183541556 7.18281946566457 7.12396860272427 NaN 7.22756043813983 7.38038775312334 7.32083830079813 7.39496388990103 7.25061538337235 0.996965620144674 1.79130960753405 1.48648185247159 1.25192266828365 1.00401304482473 0.91…
7.22602370976705 7.30502370976705 7.31902074604617 7.37402497993314 7.55002243960096 7.64803598803927 7.26602074604617 7.1980152419931 7.2280152419931 7.26101100810613 7.27702201621226 7.19000423388697 7.124 7.194 7.25502370976705 7.43702540332184 7.46305969780632 7.57705334697586 7.28702074604617 0.991765956637941 1.78871669756816 1.48612714636018 1.26332900080267 1.02680888736979 0.946544513764…
7.28090742978727 7.35990742978727 7.36704400106386 7.43184889924015 NaN NaN 7.31404400106386 7.23329763343467 7.26329763343467 7.28649273525837 7.32798547051675 7.1998048981763 7.124 7.194 7.30990742978727 7.49582938905778 7.60124906428579 7.70054171702135 7.33504400106386 0.982406322241636 1.78107217942249 1.47952149862918 1.26101604403039 NaN NaN 1.48852256962614 1.21814008310942 0.963299493677…
7.32467016480483 7.41061647070329 7.41662414128923 7.48857044718769 NaN NaN 7.35965482363297 7.27964715304703 7.29376988242198 7.31280056476571 7.37067783539077 7.21290028238286 7.124 7.19796931765626 7.35565482363296 7.55951675308615 7.71911021203164 7.85085708269582 7.37767783539077 0.971036447503478 1.76953798162066 1.47239407763084 1.25544272516365 NaN NaN 1.47739483668043 1.20215249925737 0.…
7.37711283433754 7.46011283433754 7.46311283433754 7.5411450727197 NaN NaN 7.41312204530387 7.32313816449495 7.33611053159596 7.34509671514647 7.42011513707913 7.23608980692172 7.12401611919108 7.20100690822475 7.40511513707913 7.61615428368603 7.81816810013552 7.95419112755135 7.43011513707913 0.956689695920774 1.75816688047451 1.45975100848348 1.24514569997477 NaN NaN 1.46657697868571 1.1886641…
7.42502550420898 7.50802550420898 7.51102550420898 7.60274707684011 NaN NaN 7.46494595353216 7.38180673984773 7.38304539187818 7.38616471789341 7.46900561653977 7.27422438090102 7.13086078631557 7.20394033699239 7.45400561653977 7.6816675261633 7.88954820014807 8.03534932345602 7.47900561653977 0.943821721726732 1.74834967219881 1.44744038575529 1.23907350242576 NaN NaN 1.45255518917639 1.1734298…
7.47857187393697 7.55760418533795 7.56457187393697 7.65557995178722 NaN NaN 7.51460418533795 7.43259610748771 7.42665265243943 7.41973343094189 7.52257187393697 7.31368496384041 7.13695153289852 7.21094345504828 7.50757187393697 7.7544183947823 7.94059610748771 8.07072535309164 7.52959610748771 0.934483912329749 1.74011543058699 1.43978034154134 1.23095510747298 NaN NaN 1.43982137702059 1.1587272…
7.53799482617333 7.60999544001718 7.61699544001717 7.69899622924497 NaN NaN 7.56699544001718 7.48999500155729 7.4669964923209 7.463996141553 7.5849945630974 7.38499377386961 7.15399850923638 7.21399973692407 7.56699482617333 7.83799272156588 8.00799412463751 8.11399622924497 7.58199544001718 0.928700500721191 1.73092080062775 1.43545037444474 1.223660634013 NaN NaN 1.43089077432016 1.146951022488…
7.5958296005507 7.65802797333872 7.66796846150232 7.74702797333872 NaN NaN 7.6248296005507 7.5488097632719 7.5267899259931 7.51986927510831 7.6418494378295 7.46341301769587 7.19908748517513 7.23066276626037 7.6248296005507 7.8968097632719 8.03054374258756 8.13360325442397 7.63590894966591 0.919917742018063 1.7269111344703 1.43131371331654 1.21939629216279 NaN NaN 1.42389163817064 1.14600904378765…
7.6555030220078 7.7105619854984 7.723536715431 7.7906377957006 NaN NaN 7.6785535621426 7.6124693285846 7.5944356351614 7.5834693285846 7.7015030220078 7.5433345548918 7.2535451387868 7.3817196499184 7.6845030220078 7.9495619854984 8.0379410365094 8.1369747299326 7.6925282920752 0.92068199781199 1.72705806262817 1.43161671489124 1.2154626826205 NaN NaN 1.42253036072763 1.14485960262561 0.906977509…
