# Supplementary material for: Quantifying Spatiotemporal Gait Parameters with HoloLens in Healthy Adults and People with Parkinson’s Disease: Test-Retest Reliability, Concurrent Validity, and Face Validity
Source: Sensors (Basel). 2020 Jun 5;20(11):3216. doi: 10.3390/s20113216 (PMC7313704; doi:10.3390/s20113216)
Supplement: Supplementary file 1 [file sensors-20-03216-s001.zip › Data/HYA_03_SWS1.csv]

IWW_x_SpineBase IWW_x_AnkleLeft IWW_x_AnkleRight IWW_x_SpineShoulder IWW_y_SpineBase IWW_y_AnkleLeft IWW_y_AnkleRight IWW_y_SpineShoulder IWW_z_SpineBase IWW_z_AnkleLeft IWW_z_AnkleRight IWW_z_SpineShoulder HoloLens_x_position HoloLens_y_position HoloLens_z_position
-0.478 -0.523 -0.529933662140512 -0.475955774760341 0.990445307028759 0.155434422523966 0.140943980271569 1.54079154788339 1.397 1.313 1.48395577476034 1.34691154952068 -0.351757126630362 0.153 1.34786130452375
-0.477994939240583 -0.523 -0.527 -0.473992408860875 0.990679164974696 0.155627747962059 0.141113269189975 1.54086220143035 1.39698734810146 1.313 1.482 1.34299493924058 -0.347175128851611 0.155169898430285 1.34444654113421
-0.476012657550434 -0.523 -0.527 -0.470974684899132 0.990248106719008 0.154749872889338 0.138459620273487 1.54170544435216 1.39186076694523 1.313 1.482 1.34094936979826 -0.344329275890453 0.156099311701082 1.34171713031386
-0.476913089485637 -0.523 -0.527 -0.468869634228456 0.982373222108351 0.15552108638143 0.138431520934001 1.53983497619118 1.38104345525718 1.313 1.482 1.33693481711423 -0.341371528389162 0.156902097902099 1.33888040327839
-0.473001197039089 -0.523 -0.527 -0.463001795558633 0.985668991494568 0.155569985037011 0.138499979051816 1.54185938053227 1.38299940148046 1.313 1.482 1.33400089777932 -0.339100499915998 0.156 1.33670229718064
-0.472961962334953 -0.523 -0.524 -0.457025358443365 0.987511030922864 0.15563115771508 0.13647961962335 1.54257835170118 1.38298732077832 1.313 1.481 1.33096196233495 -0.337485942703368 0.155866666666668 1.33502316783005
-0.47 -0.523 -0.524 -0.4589338099286 0.988393387158561 0.156497131763573 0.136445587328573 1.54245926661 1.382 1.313 1.481 1.32797793664287 -0.337452913359696 0.155 1.33412832190822
-0.469992864285065 -0.523 -0.524 -0.455992864285065 0.989430666000061 0.156377088143502 0.136249690785686 1.54287111792867 1.38199524285671 1.313 1.481 1.32699524285671 -0.33626014643913 0.155 1.33218147736707
-0.466938042412883 -0.523 -0.524 -0.453 0.98964358146661 0.15933946721019 0.136119876084826 1.54331719960794 1.37987608482577 1.313 1.481 1.325 -0.335423581803822 0.155 1.33205820363666
-0.462 -0.523021982847969 -0.524 -0.453 0.98432142229764 0.158520883705571 0.136107362058244 1.54145977138822 1.37 1.31293405145609 1.481 1.325 -0.335400538897124 0.155244252873561 1.33095490647768
-0.462 -0.524 -0.524 -0.452999735709317 0.983050052858137 0.159450004404845 0.135989994714186 1.53967009778755 1.37 1.31 1.481 1.32499991190311 -0.335173621054717 0.156206862745097 1.3299968259733
-0.462 -0.523962006521041 -0.524 -0.449962006521041 0.98366849015976 0.15951874344962 0.135924300978156 1.54078962501467 1.37 1.30998733550701 1.481 1.32398733550701 -0.334170031905893 0.157194105691056 1.32922447620809
-0.461889619986351 -0.521066228008189 -0.524 -0.446867543983621 0.98512964764243 0.160995453201911 0.135478896199864 1.54157598388445 1.37004415200546 1.30902207600273 1.481 1.32293377199181 -0.332943132954045 0.158 1.32904159592444
-0.45699350643445 -0.52399350643445 -0.52399350643445 -0.440993506434451 0.986002987040153 0.161682575781001 0.135425779182393 1.54317181819835 1.3719956709563 1.30999783547815 1.4809956709563 1.3199956709563 -0.330760889295015 0.157805631244325 1.32829545975903
-0.453911319310444 -0.521 -0.520885981970571 -0.437898650640507 0.987362517235488 0.162863158918234 0.133457449767513 1.54396211242764 1.37001266866994 1.309 1.47894932532025 1.31801266866994 -0.327973962655742 0.1568773072747 1.328230946618
-0.446891636580814 -0.521065018051512 -0.511761600477791 -0.429956654632326 0.986047679904442 0.162219035858754 0.131682228399254 1.54025080577648 1.37119505415453 1.30902167268384 1.4748266185293 1.31895665463233 -0.324386083851142 0.156 1.32742838264463
-0.441999015754011 -0.524 -0.500998113528522 -0.42799909777451 0.988200173063253 0.157209783465883 0.13088000820205 1.54119012877218 1.37999917979501 1.31 1.466999671918 1.3169999179795 -0.319116038103369 0.155827198364009 1.32753845015588
-0.429962054964608 -0.524 -0.477645846336339 -0.416860868203562 0.990313668020088 0.154571264834513 0.131104206749184 1.54276151780142 1.36998735165487 1.31 1.46288616489382 1.31602529669026 -0.311650825091326 0.154626588465295 1.32788111130466
-0.426890027844925 -0.523934016706955 -0.449098228328383 -0.405758061258835 0.990593181726385 0.154540672745632 0.140841129585998 1.54289407643585 1.36902199443102 1.30997800556898 1.45389002784492 1.31797800556898 -0.302757528437053 0.153 1.32923595689145
-0.421967263735564 -0.521 -0.408879127639007 -0.394969781909752 0.990268696246375 0.148794331259602 0.142646404707865 1.54349645507135 1.36999496365163 1.309 1.44898237278069 1.31698489095488 -0.29287591222415 0.152789423984892 1.33150838626823
-0.408886465898587 -0.520987385099843 -0.360280950691053 -0.382810776497645 0.981763393327171 0.150496880503837 0.133120994566773 1.53407564054683 1.36803784470047 1.30903784470047 1.44215137880188 1.31115137880188 -0.28072557612931 0.152 1.33388631364575
-0.399759107989539 -0.52 -0.302861237768728 -0.367627712347469 0.976642633927659 0.149460583312318 0.119585214238819 1.52684066700291 1.37104379854736 1.312 1.45410949636839 1.32291240290529 -0.264603968310106 0.152245070422535 1.33765920178081
-0.389000677781103 -0.52 -0.252003204056124 -0.351001047479887 0.980779739362358 0.14904002649508 0.140808662922733 1.53356957607873 1.37299987676707 1.312 1.45899969191768 1.31900024646586 -0.24900094665982 0.153 1.34180726625859
-0.376747723400008 -0.52 -0.212192714880024 -0.331760337230007 0.9809006657658 0.1480996215851 0.135674820281392 1.5382947932554 1.37502522766 1.312 1.45908829681 1.32402522766 -0.230142347280186 0.152544409613377 1.34631157841479
-0.356628191515425 -0.52 -0.147731476934979 -0.312518836078785 0.980118165523033 0.148081810387157 0.157877922722349 1.53861051064247 1.37704374217466 1.312 1.46604374217466 1.32619683978595 -0.20950004924812 0.150279005524864 1.35079373145773
-0.339944791635096 -0.519992798908926 -0.0909111865434157 -0.292256452314518 0.977788886316108 0.14861295244734 0.153738756781331 1.53909661650001 1.37900960145477 1.31199759963631 1.46801200181846 1.33084815213617 -0.18843699985322 0.147227373068427 1.35543217349765
-0.316747007759213 -0.516974700775921 -0.0533928186221104 -0.271747007759213 0.973065767196796 0.149836584604749 0.144673199262623 1.53479706619044 1.3830632480602 1.31103794883612 1.47294940155184 1.3370632480602 -0.163933411311987 0.142986817325802 1.36205281292632
-0.296542105974025 -0.515 -0.00586917313543566 -0.251367670154606 0.964978623984663 0.149576759388002 0.126946179277182 1.52302157117774 1.38817443581942 1.314 1.46893458656772 1.34219624029685 -0.140835053853512 0.139365030674849 1.36775148759532
-0.276006899829264 -0.515 -1.97137978983664e-06 -0.22779421346788 0.967159267303845 0.149879898145378 0.160858605424815 1.51665084688919 1.39599737149361 1.314 1.46600098568989 1.3507859901962 -0.115769650752529 0.136363888888895 1.37549126550586
-0.244754719820064 -0.511946678221753 0.039 -0.201345294209886 0.967273454420748 0.149191550664727 0.126924068283143 1.51691736958421 1.4010426574226 1.31205332177825 1.474 1.36224250929658 -0.0917919452759586 0.133415686274514 1.3834660124476
-0.221194256068511 -0.506697846025692 0.0392215795811594 -0.173557763821422 0.961172114081868 0.147434878339837 0.131864662942406 1.52090935147987 1.40506043079486 1.31702014359829 1.47397985640171 1.37412913261243 -0.0669197576043115 0.129857615894041 1.39224249427575
-0.181969787337318 -0.491984236871644 0.0500052543761187 -0.145968473743288 0.964681628856597 0.145242692867761 0.128203375936656 1.52571500479325 1.40800525437612 1.31800262718806 1.47300131359403 1.38400919515821 -0.0391847934051499 0.128564027370481 1.40358012045831
-0.158599412062211 -0.479749632538882 0.054 -0.121762150911938 0.965971200145799 0.147461126159674 0.130777886575025 1.52958234149782 1.41208762861139 1.31996244488083 1.474 1.3911126653575 -0.014293519127859 0.127 1.41421459278565
-0.126378450035287 -0.458964083392145 0.0540621549964713 -0.102378450035287 0.970095566711809 0.160939903217808 0.131404350849753 1.53463114704255 1.41908287332863 1.31697928166784 1.47397928166784 1.40024861998589 0.00971730557733519 0.127645569620249 1.42636305538156
-0.0969852347528821 -0.409989307924501 0.057 -0.0729893079245008 0.974141802378441 0.159992291159036 0.131609949085355 1.54083294795796 1.42300458231807 1.3159989817071 1.473 1.41200458231807 0.0355193317909528 0.133447761193999 1.43921169959444
-0.0675819819152646 -0.388496234615832 0.057 -0.051624855564981 0.977737557874744 0.164709834638921 0.131511071841243 1.54666994780192 1.432075028887 1.31395712635028 1.473 1.42105359206215 0.0599672730856162 0.14567430754532 1.45039107163486
-0.0287177114566851 -0.341072480500537 0.057 -0.0167378749240647 0.983125613002674 0.184773160991979 0.131613831058802 1.55134452309561 1.43918147120642 1.30993950959786 1.473 1.4261008173369 0.083555855215661 0.158457142857137 1.46010885585393
-0.0149435294972128 -0.295913411895726 0.057 -0.00395105889758442 0.986802785878138 0.173751995291098 0.131799002354451 1.55448355764168 1.44800752940037 1.30701505880074 1.473 1.43102070585102 0.106273580957177 0.166664536741215 1.4675590756178
0.0152237970732031 -0.249445835818735 0.0570106570034859 0.0222237970732031 0.988311971010458 0.174746377689189 0.131260728406967 1.55637714019234 1.45205328501743 1.31506394202091 1.47303197101046 1.442 0.126358143454197 0.169230505569837 1.47233295093315
0.0365189004033663 -0.196662833575941 0.0580598731234653 0.0434390695720792 0.99117701822764 0.169277672532532 0.130402594502017 1.55686297513162 1.45705987312347 1.32109978853911 1.47598004229218 1.44201995770782 0.144602946966753 0.17 1.4745052339312
0.0619489618666448 -0.131131521343646 0.0609941109846129 0.064956813887161 0.986130129106466 0.19072695129752 0.130529744809333 1.54818741185549 1.45999411098461 1.32599018497435 1.47500196300513 1.44299803699487 0.170662589279553 0.17 1.47679803182735
0.0881917826493111 -0.0500943597115865 0.0610213091832568 0.0853622561153654 0.974760944931113 0.175821078107299 0.130243074515442 1.5370368515719 1.46202130918326 1.33024505560745 1.47494672704186 1.44902130918326 0.19192630336519 0.17 1.4770228411655
0.106447208645608 0.0356465409224672 0.0633862256484799 0.119284587319933 0.987037087354486 0.150207849040238 0.129276383561905 1.55902532463689 1.46402032766571 1.35312196599426 1.46959344668581 1.45102032766571 0.215607614786598 0.169572289156631 1.47609480665363
0.12801003639405 0.121321502020636 0.0820156121685217 0.133014497013627 0.992680529698575 0.129708066033561 0.11365502610614 1.55880045163773 1.465 1.35167366598666 1.45001338185873 1.45200167273234 0.239007434008412 0.167342424242431 1.47356685622995
0.146277500544316 0.214088655981549 0.1024205350065 0.159245481250741 0.993640032711987 0.117519884674003 0.0968315726005881 1.55959249611951 1.46494663451071 1.33896798070643 1.42936623991494 1.45495730760857 0.26310427987178 0.164310030395138 1.47057699557638
0.172423453278521 0.316947885081197 0.120220216911346 0.182614007253856 0.994594772016793 0.120813176525613 0.0832263546583585 1.55792574913239 1.45993648200822 1.33568241004111 1.41154816435638 1.45102117266393 0.286506972144632 0.161533527696796 1.46628173404434
0.192017922409083 0.407031364215895 0.135890130040479 0.211017922409083 0.995731566510837 0.145003141400036 0.0725968359148334 1.55586485058588 1.45699551939773 1.32098904741667 1.396412267298 1.45199551939773 0.310551058234865 0.159554852320677 1.46282569290708
0.228259454873911 0.470741299639745 0.149905746551318 0.247259454873911 0.978902422900225 0.15154264453694 0.0647004800053954 1.52566275299661 1.448012354994 1.29896293501801 1.38381166085477 1.443012354994 0.336159468313737 0.157512962962962 1.45903229629086
0.249587306395112 0.530108760443539 0.162742538601282 0.268587306395112 0.987232476181036 0.171689401278661 0.059294750565427 1.54270306317484 1.44889123955646 1.29602175208871 1.37359945714163 1.44389123955646 0.360315997572491 0.155428125000004 1.45460958565404
0.276050851251093 0.568218136939085 0.174875978347788 0.295050851251093 0.993618443491385 0.181927108405294 0.0561371112303106 1.5441711850371 1.44399336722812 1.29735595566678 1.36562876827355 1.43899336722812 0.388429437771117 0.151584126984131 1.44892325792454
0.299260167235259 0.587583055394003 0.186781537948256 0.318353827439952 0.983915288255267 0.178632221792838 0.0549850256354287 1.53574920448458 1.44098959331059 1.2973543649182 1.35975270636547 1.43586471303767 0.414897078901909 0.14525627240145 1.44314681314709
0.324422598676916 0.599323820840182 0.198934689560104 0.352382351183876 0.986294241604455 0.169009529507811 0.0555959574161639 1.54229035621936 1.43987925752088 1.29607913808926 1.35582438353236 1.4228993812674 0.439378773334471 0.1391059602649 1.43714877817289
0.344985010002144 0.614560738309511 0.211810905340751 0.370986437620988 0.98504091367606 0.16026381961673 0.0577273702078987 1.54036140620456 1.43400428285653 1.29359243342622 1.35369691188917 1.41800356904711 0.468341341798563 0.134288888888893 1.43010736793968
0.374490396776961 0.644414112833878 0.225885657447615 0.40534872659695 0.973102567886166 0.159599880186114 0.0611367276460156 1.52187188813413 1.40913077247386 1.28995640917538 1.35322340355085 1.40491281835076 0.494967274705738 0.131810752688173 1.42304412026537
0.419571396210065 0.68216930258076 0.241634418038115 0.437571396210065 0.986929048805631 0.166758364978164 0.065581493365897 1.53481412335246 1.42089418588703 1.2860211628226 1.35425697063236 1.39689418588703 0.523745304183762 0.131 1.41499936234895
0.4460808282566 0.690053273169123 0.25953265926967 0.464053273169123 0.985964445554113 0.162511935544398 0.0708191310029256 1.53779296926117 1.41600183700583 1.28702755508748 1.35665072524865 1.39198714095918 0.550700310229076 0.131406278855033 1.4064837125957
0.490234488941913 0.71881880399943 0.280055853299698 0.493341074824601 0.9883910849318 0.158062531136259 0.0766071041924837 1.54485588129652 1.41685077976424 1.30221317176538 1.36025777951469 1.38487209694077 0.577106183478001 0.134129564193159 1.3966538194232
0.512956944859061 0.702282733708359 0.303679472285618 0.525565467416718 0.989348229135571 0.151356760540281 0.0827028765699539 1.54647506414113 1.40319573872117 1.32176076378524 1.36493124554543 1.37286950751922 0.608850485097161 0.141599999999994 1.38626140090645
0.556007173605503 0.714999578023206 0.330878988384849 0.551006329651915 0.986114780147054 0.131409775502274 0.0888639117707187 1.55299749345784 1.41198860662655 1.31100210988397 1.37052423545582 1.36699704616244 0.634156058261934 0.147772097976543 1.37746094275486
0.573345354291328 0.713962997754501 0.362129873754808 0.566419358782326 0.973757030426645 0.107286452519935 0.0948476734301607 1.54714313171156 1.38506167040917 1.31601233408183 1.37688986136081 1.35993832959083 0.659348570335996 0.156637254901957 1.36913270208839
0.601543488909042 0.711086958225447 0.397907600552915 0.600673926247212 0.974458915765151 0.115337180323243 0.100411625183662 1.55398369925126 1.39 1.31686956266183 1.38388123537537 1.35491304177455 0.683032818745926 0.165276923076916 1.36268423163657
0.626047524512404 0.714986633730886 0.438687640936589 0.631032673102278 0.980714039583554 0.130049960446755 0.105313230666606 1.56225206434601 1.39001039598709 1.31100742570506 1.39135146961445 1.35100148514101 0.706274743937823 0.170040835707493 1.35665487798975
0.65818831297294 0.706 0.484945467063247 0.653235391216175 0.983467074116548 0.123309297953039 0.109309953514374 1.56368990293783 1.39695292175677 1.316 1.399153676193 1.35194115219596 0.728712986032892 0.173445115810678 1.35297853686292
0.674623111767515 0.706100501897986 0.53715655109031 0.673462308730737 0.986662612560145 0.124039950054803 0.11215925736235 1.56791698469846 1.39291959848161 1.3160201003796 1.40714096722598 1.34691959848161 0.75262150555343 0.174773134328357 1.35169573969313
0.704946327907434 0.710991343210876 0.595796365175194 0.695960178770032 0.99068288411934 0.121604311080984 0.113618605845915 1.5697168143016 1.3890069254313 1.31699826864218 1.41516645482835 1.3430069254313 0.775415790830572 0.173545361875637 1.35139850667986
0.739138430011228 0.711957406150391 0.661340381475319 0.721244914635249 0.97739951535017 0.115161527749025 0.113445462600452 1.55733096653289 1.39113843001123 1.32790416383838 1.42308325111506 1.342 0.797707422582339 0.1712776119403 1.35186407843124
0.752340811399646 0.714506295927142 0.734264072148103 0.744340811399646 0.982046109777599 0.121093542597252 0.111397291261344 1.56862713602876 1.40406014318817 1.3242289918683 1.43074446820106 1.34197995227061 0.81918145204398 0.168544668587893 1.3525402895095
0.76900911823708 0.717 0.815042909350966 0.761013409172177 0.98430085282335 0.129820059000358 0.107231555463973 1.57141990345396 1.40699946363311 1.315 1.43800321820132 1.341 0.83993342233099 0.166348837209305 1.35396330899144
0.786159823446898 0.71701065489646 0.895639293787591 0.786191788136277 0.985878066515965 0.129931598234469 0.110430041884309 1.57124756497649 1.40601065489646 1.31503196468938 1.4440532744823 1.34098934510354 0.861475737971866 0.163230971128617 1.35545274624507
0.801507707448201 0.718 0.956776976068703 0.804613479833243 0.984659996719557 0.130100731387468 0.138027049850786 1.5718198999664 1.40691538209197 1.318 1.44919039029308 1.34 0.879553747689878 0.160846153846157 1.35688189304371
0.825010403669669 0.718 1.03903347267633 0.833008594335814 0.979567191009189 0.131060221643397 0.125852581731192 1.56579504694857 1.40299819066614 1.318 1.45799728599922 1.34000090466693 0.90173611305149 0.159612403100773 1.35923170017299
0.848185414129389 0.718 1.11348207673641 0.8523337454329 0.973432435119881 0.131564833130351 0.109604375802084 1.55494530286251 1.39901236094196 1.318 1.45195055623216 1.34203708282588 0.925731329191903 0.157501831501833 1.36078836806093
0.863542869671378 0.718021714786855 1.15334631678502 0.879608014031943 0.979276241297955 0.132783440771757 0.121403617512421 1.56254110813544 1.39997828521314 1.31806514436057 1.448 1.34510857393428 0.946714730637314 0.155820359281438 1.36233705607331
0.888014545013787 0.719001745401654 1.21403025362868 0.907012799612133 0.981811157783097 0.134290663252629 0.133267479652132 1.56169077379473 1.39899941819945 1.3209988363989 1.4480011636011 1.35000058180055 0.97172000958447 0.154824975417898 1.36520063106047
0.913276948033401 0.722021303694877 1.26619173325389 0.929372814660348 0.983778163712751 0.13544043881049 0.111865985882013 1.56297899038736 1.39803195554232 1.31903195554232 1.44998934815256 1.35105325923719 0.997913529588399 0.153463333333335 1.36958510068733
0.939601947224762 0.724060194722476 1.28464207703975 0.964441427964826 0.981694219557172 0.136446919429785 0.121927102299064 1.55915535261753 1.40102006490749 1.32197993509251 1.44891974037003 1.35616051925994 1.02695113433757 0.150760330578513 1.37385404439366
0.951017954525578 0.726998959677206 1.29349172736005 0.966541135636328 0.989156450123695 0.138249361935353 0.144397671455367 1.55314364385164 1.38701072361971 1.32100034677426 1.43850614205195 1.3504999750288 1.05431170510652 0.149439739413685 1.37916193667101
0.975005330480363 0.734074333442639 1.29757714190658 0.997929767452634 0.980720535858495 0.141482530494616 0.148017778531074 1.54254270126887 1.39244628989128 1.321 1.43945721635079 1.35304903631839 1.08539614884921 0.145982776089158 1.38565879981513
1.01473341062967 0.741120587024113 1.30905835265742 1.0356659794809 0.965682579710366 0.142666480226629 0.142345025651268 1.54455842714634 1.40441972353242 1.32093970648794 1.44047941694899 1.36356537541231 1.1155796096246 0.141713450292403 1.39382648730771
1.04706563272558 0.747009355395945 1.32701295882044 1.06555005330156 0.975563202763903 0.143471728520775 0.139540013021103 1.54319913468093 1.40251711247334 1.31799910900991 1.43600131030179 1.37252302192308 1.14560713606856 0.137280966767373 1.40305713535298
1.08539504644467 0.768255567252167 1.33546042955623 1.09539496140245 0.976479168960117 0.147501530083264 0.14949488167604 1.54267883941487 1.41150660199083 1.31595740545797 1.43599586831311 1.38291021047695 1.17567299012812 0.133262411347529 1.41250007202057
1.12421973004038 0.792929757402268 1.35094128493569 1.13017078031667 0.982188413439704 0.161791097192015 0.132088693430834 1.54606047891259 1.42352487490407 1.31187321489969 1.43648943457497 1.39106726995157 1.20593006584662 0.127735384615385 1.42405004386651
1.15853773104286 0.836018559879585 1.358 1.15105215294774 0.964392203393413 0.171577234134884 0.126750993805544 1.54685563281554 1.42299698907439 1.30600042181545 1.4355 1.3985208364628 1.23654803863978 0.12841641641641 1.43516176090762
1.21735864531396 0.880490148595739 1.358 1.17941213267244 0.966460146180175 0.188806313972225 0.130346361973865 1.54508129659462 1.43910759359419 1.3070358645314 1.4355 1.40793770016294 1.26641282911626 0.135933518005525 1.44603173050229
1.21259208991905 0.921001038054182 1.3565229150769 1.20911500499595 0.977127122884777 0.213810217298653 0.129580263384303 1.55719699511052 1.42999332597678 1.2999919224343 1.43652431861938 1.41652572216185 1.29443004888709 0.147648387096767 1.4543391020284
1.23356363388324 0.965143158248744 1.35900070911204 1.23406475787989 0.980187185874091 0.214980903044154 0.127660109808927 1.56280736492991 1.43152076748143 1.30200357943225 1.43850440920145 1.42001739549149 1.32273965019611 0.151035339063998 1.45988613646286
1.25935798111057 1.02216273867586 1.35952085091006 1.26037954792626 0.983248185989734 0.203714839019119 0.125854896862235 1.56607551688701 1.4399219880637 1.30351653306458 1.43994787272486 1.42694894658331 1.34702028104849 0.155633333333336 1.46405870956245
1.28111144546815 1.07505708258555 1.3595 1.28759849308468 0.987101478215785 0.196898181198128 0.126061013336304 1.56963486890516 1.4434416599912 1.31143813410276 1.44 1.43350708796567 1.37299307926901 0.163642642642624 1.46743030966453
1.30103582438955 1.14259963475225 1.361 1.30904428397881 0.986858560464358 0.189307540856146 0.122235961527427 1.57214478760055 1.44350020282366 1.30849863514038 1.4395 1.4370111893085 1.39847618987503 0.172024154589357 1.46994651836465
1.32637865998388 1.22531666747712 1.3610307145314 1.33634120781665 0.986962490275501 0.152633704252231 0.122165012078265 1.57299798902612 1.44697542837488 1.31022533901851 1.4394692854686 1.44095415904788 1.42258980337221 0.175 1.47216066097847
1.34666352040596 1.27332452829177 1.36641088741354 1.35961489134408 0.989052132745014 0.147848086322673 0.117434469434032 1.57574413179604 1.44699315962368 1.32578047169482 1.4370637823974 1.44402009283276 1.44693383028926 0.174179810725557 1.47344704541183
1.37204165029948 1.3601266479614 1.35903676876299 1.38454748784292 0.99097128627297 0.116981741820359 0.119384482807199 1.57587274559286 1.44549870696995 1.32303676876299 1.4349775302004 1.44600102135453 1.4720186047761 0.16974871794873 1.47372064234461
1.39444619362765 1.46334666114418 1.37664632958108 1.41042122046606 0.992056871393743 0.123093413292597 0.126320693151658 1.57496192156627 1.44451781138578 1.34026697517697 1.42421613192267 1.44649641911209 1.49649085911568 0.164922922922923 1.47321252239349
1.41572407424803 1.5433496807114 1.39553312203844 1.43070595587087 0.991785524625923 0.120685404503745 0.14101986941339 1.57556389821488 1.44950717751219 1.3384492772738 1.46277250549193 1.44698914643337 1.52031023018617 0.161478260869564 1.47245725873846
1.44203609284848 1.61661366643312 1.3639989345265 1.45803752356651 0.990726892521428 0.135694508050864 0.0648809163072085 1.57416787426092 1.45199856928197 1.32649750380847 1.42200035515783 1.44750125313911 1.54350247411342 0.159097022094141 1.47101146956165
1.46595683278708 1.68220428830468 1.36141404663396 1.48245348679534 0.989381720536149 0.170992227800445 0.0683002711101002 1.57010885581459 1.45147290138631 1.32296072354413 1.42302435568435 1.44747838724499 1.56704030355876 0.155795358649791 1.46913547611247
1.49612592884304 1.761149514713 1.39508575559897 1.51462568297437 0.993092586796215 0.186423807613966 0.13668360772431 1.56768810324199 1.44845712220052 1.3140794288613 1.42504287779948 1.44645712220052 1.59238058456383 0.154228840125392 1.46545415461338
1.51754504455247 1.81155012496339 1.40050199376077 1.53404437996554 0.995123976374823 0.188403142755165 0.152383626061967 1.57056803881483 1.44949537740252 1.31750394325506 1.4254991138841 1.44099559893149 1.61734737884334 0.150825203252034 1.4615343473594
1.54493675974955 1.84745718729706 1.40479673350106 1.5599128460438 0.995897109119759 0.177557375470986 0.152404318980231 1.57103567460843 1.4450069723165 1.31757921792185 1.4235298921322 1.43701295074294 1.64143551788956 0.147121037463983 1.45674685740787
1.57964821436475 1.87840064739228 1.39628720020134 1.58715723057448 0.994400115637893 0.215343224676231 0.139037840739489 1.5688127257513 1.44450645674987 1.32997516184807 1.43028797420196 1.43542705615649 1.66447945112177 0.144254237288139 1.45174193240508
1.60504208159852 1.9095 1.43944981505269 1.61551491061181 0.988970547662213 0.180913553521976 0.188875031479866 1.56298988960388 1.44398915582808 1.3355 1.42252935203214 1.43049719812165 1.68795739931916 0.141786243386242 1.44719158010547
1.60314520318947 1.931 1.43568726945956 1.61452047983799 0.977115776695609 0.14027728966865 0.20208526766232 1.5497171106908 1.43512509221618 1.338 1.44283321037843 1.41912509221618 1.71356020694873 0.140301630434784 1.44137793395959
1.63277258533726 1.96770985025789 1.43996863246031 1.64873337591265 0.972187327372229 0.123800253708555 0.204722983109719 1.54589987758155 1.43400784188492 1.34792158115078 1.44498431623016 1.41205489319445 1.73728929534421 0.137631768953071 1.43539695145656
1.65404766521532 1.95301787445575 1.4540258186583 1.67802780470894 0.975331241516685 0.166360219405713 0.212131936634408 1.54567134058418 1.4319950348734 1.347 1.461 1.4039950348734 1.76436528831235 0.134773333333341 1.42922567127508
1.7010547809189 1.97064554284459 1.47948800633107 1.70544862220269 0.966693684006153 0.127128864091438 0.20417989956122 1.54699341571334 1.42709846032095 1.347 1.461 1.39909846032095 1.78832012562126 0.132276422764227 1.42335320832378
1.72782885181669 1.971 1.49192100853078 1.73580252132695 0.967970389371245 0.126002238091628 0.219020602401232 1.54625506861927 1.427 1.347 1.45603291311217 1.39403291311217 1.81450275860496 0.133832369942196 1.41616754522006
1.76602703115097 1.97800289619475 1.51202799654921 1.76602027336322 0.966897365988638 0.123349526954858 0.221006950867391 1.54751753010634 1.425996138407 1.34699903460175 1.45099903460175 1.3899980692035 1.83939343776768 0.137671442215848 1.40995668617616
1.7934142155145 1.98093723737655 1.54039329464002 1.78656066163588 0.974360373727702 0.122870251228496 0.228049369703729 1.55514681717904 1.42208368349793 1.34602092087448 1.45002092087448 1.38804184174896 1.86364838730602 0.14454793028322 1.40358527511105
1.82080669048724 1.981 1.56681385009882 1.81877089242932 0.974837708924293 0.122582004691243 0.209653741544384 1.55363209974358 1.41802863844633 1.346 1.44305011728109 1.38601431922317 1.88732131882085 0.151787634408603 1.39709384508033
1.84902780642451 1.98099900691341 1.57102780642451 1.83802482716474 0.976924846262557 0.122713644627784 0.20344600779191 1.55473587907261 1.42398808296093 1.34599702074023 1.43398808296093 1.38099205530728 1.90813054420211 0.157981416957022 1.39207810880662
1.87645031580041 1.98001963157856 1.59845031580041 1.86250921053608 0.981704197896643 0.126307952106697 0.199508918945798 1.56053378105494 1.41223557894268 1.34305889473567 1.42223557894268 1.37315705262845 1.93239985339757 0.163180076628343 1.38768027543816
1.89884004773356 1.98 1.65119673392001 1.88384731829113 0.983229530397106 0.128315822412748 0.187278483551742 1.56348920620536 1.41398545888487 1.343 1.42184719846432 1.37200727055757 1.95311140779098 0.166257309941522 1.38522534457551
1.92305069462586 1.98 1.71957445544863 1.90404802648766 0.98472893826298 0.129790506946259 0.168663016494097 1.56628453583495 1.41900533627641 1.343 1.4315016053061 1.367 1.97266485644014 0.166755144032923 1.38316026258518
1.94164058309688 1.98 1.79514898465877 1.92165949977599 0.988006629124976 0.129976405830969 0.147597750718885 1.56794784164551 1.42096216664178 1.343 1.44452527646357 1.367 1.99211155541579 0.166242258652093 1.38281110779549
1.95888018047247 1.98 1.86948582582298 1.94583084301995 0.988457251199074 0.130744572880224 0.128017919172127 1.56911196504345 1.42894361433998 1.343 1.4542446889323 1.365014096415 2.01205275910917 0.167201438848919 1.38302610691636
1.97704651299334 1.97800547211686 1.93415048321375 1.96506566540237 0.989290601932855 0.137716429737315 0.113858754799845 1.56961145011097 1.4279917918247 1.34701094423373 1.45398631970784 1.3679917918247 2.03418042445878 0.167384898710867 1.38299713656317
1.99368206139938 1.97996259545875 1.98797137511564 1.98855114550501 0.989505885500463 0.140016049664032 0.109836866332267 1.57013008779657 1.42505610681187 1.3509251909175 1.44909351135312 1.36505610681187 2.05270297482679 0.165295454545459 1.3843114892499
2.00889755810057 1.98397268216015 2.05057657348236 2.0098565813408 0.987374683338918 0.142066204490877 0.118787920208947 1.56894819535195 1.42599317054004 1.35199317054004 1.46687706972069 1.36301365891992 2.07218249781503 0.162580327868854 1.38548364709727
2.02701957170569 1.983 2.11707622664323 2.02503399296252 0.985989330441647 0.126370669558353 0.12748122580683 1.56948793982045 1.42600309026932 1.349 1.46800618053864 1.36500103008977 2.09393531928933 0.160431794871801 1.38650629457092
2.04560618679996 1.983 2.1894662012209 2.05731600865257 0.985353472556843 0.127006527443157 0.128645334857471 1.56753145402106 1.42893781896842 1.349 1.47387563793683 1.36597927298947 2.11541279120452 0.158691206543966 1.38869583010368
2.0658154721952 1.98597232082928 2.27719730404913 2.07385237775616 0.983655684863408 0.130279645176111 0.125915649364867 1.56699461319512 1.4240461319512 1.34800922639024 1.474 1.36203690556096 2.13686352691444 0.156733137829913 1.39046876582899
2.08805120474861 1.986 2.3232099394693 2.09705632522347 0.980703420189804 0.133490896083101 0.141852512141332 1.56158161294958 1.42598719881285 1.348 1.46898719881285 1.36400512047486 2.15864139365206 0.15338256410257 1.39290804482452
2.10760246424134 1.986 2.40337010338951 2.11856271066548 0.978191083344987 0.133833043124224 0.11608395212991 1.5621974776236 1.42109938393966 1.348 1.46409938393966 1.36596024642413 2.18151156809361 0.151035502958581 1.39573327271281
2.13182393477731 1.98699266394905 2.42584594293014 2.14183127082825 0.975817166359213 0.13384 0.121774076321081 1.55985738644074 1.42596331974527 1.35097799184716 1.46300733605095 1.37096331974527 2.20439893989893 0.148130919220055 1.39882674718542
2.15011271358273 1.99 2.49404383305995 2.1690814042542 0.970951871898777 0.134272974386211 0.118151577790624 1.55264092029472 1.425 1.35 1.46600313093285 1.37400939279856 2.22690275943511 0.145502645502646 1.40146386764085
2.18532470444043 1.99 2.50773738506017 2.19451228654031 0.965288610035832 0.135202179700511 0.115520459584868 1.54980439880897 1.425 1.35 1.46698124179001 1.37694372537004 2.25349275534492 0.143696969696972 1.40518296181021
2.20784974183962 1.99 2.528856571756 2.21883608200686 0.964216625018889 0.136163511579438 0.126921251064128 1.54884621522391 1.42599317008362 1.35 1.46501365983276 1.3819658504181 2.27940036589244 0.141543307086611 1.40927243072551
2.24108703684727 1.99402578869549 2.54003223586936 2.25010315478195 0.962561296315273 0.136352385454333 0.130988800392335 1.54541851715001 1.42701289434774 1.352 1.46499677641306 1.38702578869549 2.30353343492713 0.13693736017898 1.41438341316911
2.26743788373501 2.0018334470326 2.54979180879075 2.28133378813038 0.959926211626499 0.137074593850515 0.133653163799873 1.54496957679563 1.4309167235163 1.352 1.46402081912093 1.3948334470326 2.33078928612562 0.131743099787691 1.42077664540167
2.3086288197037 2.00497284046612 2.55693662775429 2.30974651101716 0.955420648769034 0.138160222567805 0.138605277300884 1.54389968690042 1.43496378728817 1.35100905317796 1.464 1.40193662775429 2.35834724120036 0.128293413173658 1.42794134712762
2.33010777462905 2.02003592487635 2.56502763452027 2.33410224772499 0.957127350782391 0.140643723267562 0.141221547533135 1.5442160482636 1.43301658071216 1.35199447309595 1.46499723654797 1.40600829035608 2.38437244178848 0.128002849002852 1.43535332095153
2.36824458604074 2.03274819534691 2.57480630411301 2.37028332521814 0.959728476894061 0.134884086877436 0.141769153030329 1.54281769851184 1.43888378246781 1.3500387391774 1.4640193695887 1.4089418912339 2.41143130578358 0.133057259713689 1.44241424980838
2.38985527571531 2.05286216734792 2.57897243346958 2.38986905898052 0.953453899699689 0.132068745240683 0.141035168724453 1.53936377613248 1.4380068916326 1.34602756653042 1.46598621673479 1.41197932510219 2.43993905616673 0.144445103857543 1.44939923749759
2.42905729894028 2.09713369752731 2.582 2.42805411566582 0.966564265587776 0.149055193255566 0.138075611599441 1.55848789903886 1.443 1.33899045017662 1.464 1.42499045017662 2.46788434342307 0.1552757201646 1.45635637653212
2.44666066000922 2.13820820668818 2.582 2.44467951223093 0.967874738022909 0.147578466854782 0.133655212042129 1.55784244246633 1.443 1.33605655666513 1.464 1.42205655666513 2.49304233454677 0.158629422718807 1.46154702600725
2.47083577591371 2.17475366387056 2.582 2.47082209057318 0.972567839449768 0.16811828829887 0.132755610989615 1.56241838686339 1.45392473062712 1.336 1.464 1.42895210130816 2.51570136872388 0.16 1.46530872653721
2.49308540337667 2.21916423726283 2.582 2.49407883388616 0.975208441795309 0.180386290316442 0.132349507288212 1.56355100389661 1.45600985423577 1.33902627796205 1.464 1.43401313898103 2.53938579693204 0.161460784313716 1.46754934121442
2.51845776721324 2.26795724464085 2.582 2.51749947742761 0.977716402374539 0.158487988605189 0.132203128266077 1.56682013539094 1.45893743467845 1.34683315914254 1.464 1.43791657957127 2.56325486502266 0.16586335403727 1.46904370344475
2.53782706775233 2.33539018628453 2.582 2.53187257623856 0.97192370001375 0.163222216089459 0.13030738424174 1.5604491610321 1.46197269490826 1.3341183220642 1.464 1.43899089830275 2.58741123916064 0.167692307692308 1.46995283249375
2.56201165370176 2.41906169606816 2.587 2.56301439574924 0.981713317877443 0.165381141568498 0.129059828622033 1.56938999314488 1.466 1.33600274204747 1.466 1.44399862897626 2.61011598472715 0.16638493292054 1.46942697305584
2.57868361616878 2.5073250267759 2.587 2.58360917291438 0.986459923662171 0.138401983482165 0.1288146527034 1.56938018610814 1.466 1.3399255567456 1.466 1.4420372216272 2.63232448986106 0.165 1.4688667997065
2.60278576342617 2.58531265765897 2.58997322042827 2.60283039604572 0.988036610214136 0.128227033608117 0.12694678186495 1.56936017853048 1.46996429390436 1.34693751433263 1.46500892652391 1.44497322042827 2.65299612663726 0.164685393258427 1.4680003597709
2.62002433878271 2.67007395245515 2.59272691540821 2.62801778603352 0.988631965824757 0.128766646359894 0.115793564480668 1.56786201263011 1.47 1.35099438335784 1.45492462432226 1.44500187221405 2.67384222378227 0.163708061002179 1.46677265269847
2.64545671360974 2.74734924519882 2.59535063186084 2.6466029830225 0.990686119176171 0.135711641024198 0.103517215950771 1.56996507439465 1.47 1.34512537378237 1.44054173891318 1.44695820873921 2.69746526470474 0.163 1.46582849049189
2.66485863318852 2.8333675695276 2.60004521372112 2.66486607354702 0.98189621919064 0.12324456695652 0.102842371515716 1.55921095110047 1.471985119283 1.33408184394349 1.43089466076275 1.447 2.71899248534166 0.162346733668346 1.46435357787007
2.68402405575011 2.90607948856559 2.60901150492397 2.69602196394575 0.988277447998684 0.125811567678097 0.126493666415964 1.56619655898183 1.47499686229346 1.32799267868475 1.43501778033704 1.44399895409782 2.7396285842178 0.160111111111113 1.4627707335851
2.70654816634222 2.98050698443517 2.61978390564193 2.71658745622551 0.985887933657608 0.136642726945434 0.167379823686427 1.562974631858 1.47205893482493 1.3211375145915 1.45166603599208 1.44301964494164 2.76496820357202 0.155460784313733 1.46004239106893
2.73084187973029 3.03564422939315 2.62099341165543 2.737861644764 0.986873148121646 0.123309865019952 0.170882211469658 1.56276098825169 1.46901976503371 1.32298682331086 1.45498023496629 1.44101317668914 2.78804022510792 0.150545994065291 1.45728387980837
2.75802736529674 3.0930444686072 2.62801140220697 2.76402622507604 0.986006214467285 0.0932137969349222 0.172893443466506 1.56262485760465 1.46499657933791 1.3320011402207 1.46300684132418 1.43699315867582 2.81021321243765 0.145526041666677 1.45343527994557
2.78153707039759 3.13124773939608 2.63780711266566 2.78655635913102 0.982754038595 0.0964757685176657 0.17585174802503 1.55820699218779 1.4620578662003 1.33298071126657 1.4688842675994 1.4311157324006 2.83240745999325 0.140504629629629 1.44887631068251
2.81073806765481 3.13596387140066 2.64691871065149 2.80285548560265 0.97050109544296 0.0958958708973922 0.173809148157648 1.5455644373384 1.47091871065149 1.33399096785017 1.47296387140066 1.42703612859934 2.85418452402744 0.136147368421052 1.44412010648132
2.83310916250154 3.14403638750051 2.64847767199146 2.83806671041761 0.977228113416499 0.095866785770788 0.172521531164691 1.55237987870833 1.46494238645752 1.33498180624974 1.46732296035534 1.42397877395803 2.87844890425613 0.134 1.43778041573739
2.8682661678289 3.1557553892763 2.64855688754802 2.85955154700655 0.973399906169742 0.0948316072805936 0.172841034389828 1.55234081536908 1.44638730031253 1.32912230536185 1.45607812426438 1.41714268958883 2.90115674715309 0.134331282051283 1.43148446453285
2.89184403212712 3.16096609394068 2.65706781211864 2.88880334485593 0.963804964009661 0.0929427486783052 0.173617297071696 1.55091969713297 1.44302034363559 1.33098643757627 1.44750180967797 1.40905424969492 2.92577512534976 0.135 1.42416181867823
2.93000392282655 3.16200075925675 2.67500075925675 2.90800455554051 0.959049822840091 0.093360493516889 0.177211347680735 1.5497103581161 1.43799873457208 1.33399962037162 1.44599974691442 1.40399898765766 2.9496519131749 0.136014285714279 1.41610794912581
2.96041343099783 3.16788647051571 2.68088647051571 2.94331882309425 0.957676490213001 0.0971862058352109 0.187658485165384 1.55248645192658 1.42818921580715 1.33105676474215 1.44403784316143 1.39615137264572 2.97359572277812 0.138947204968936 1.40846939995655
2.97887503835127 3.168 2.69887503835127 2.96088198066509 0.951870404266422 0.0988091699904436 0.187780555385105 1.54789249002867 1.428 1.331 1.44300694231382 1.39302082694145 2.99891135881472 0.142605113636363 1.39994856681231
3.01504991724478 3.173 2.74203090115153 2.99405229425644 0.971113684368067 0.100273541747368 0.214495276965877 1.55955850970173 1.43699762298834 1.333 1.44299524597669 1.38598573793006 3.02377291454182 0.149082788671012 1.39158056974715
3.0355919932863 3.173 2.75474742441533 3.01557256439517 0.972629885218751 0.101731050952219 0.216666867861695 1.56306044456976 1.43601942889113 1.333 1.44103885778226 1.38011657334677 3.05029569955709 0.159258928571425 1.38337238839724
3.05610179068026 3.17751140345223 2.80266005658686 3.04804555363966 0.978976209080773 0.122152939337605 0.191976416467108 1.5503357740275 1.42199411826106 1.3310342103567 1.43504249292664 1.37200198063607 3.07368933221168 0.165954545454542 1.37748521718491
3.07652839832213 3.17799994137545 2.82009700330033 3.06653451180823 0.973475338812043 0.125248359189207 0.188429313267327 1.54623794006165 1.41899870612668 1.33249982412635 1.44895884708471 1.36949717775515 3.09524743709909 0.168502136752137 1.3728391751218
3.09690052096486 3.178 2.85236689695439 3.09185599305847 0.974639857786348 0.126444591857563 0.211487619096502 1.54860076752619 1.41602190852007 1.3325 1.43526858917086 1.36503150099046 3.1196244924153 0.170615226337447 1.36942888141991
3.11768934695253 3.17924999617333 2.87087070646868 3.10876885767179 0.977079412758302 0.126637612534411 0.216655880873679 1.54999041255273 1.41692388156545 1.3322971911631 1.4270574637917 1.36346358712451 3.14279828307046 0.172313218390804 1.36752197732212
3.13903141757739 3.16851121787733 3.04312985280923 3.13805565721747 0.985802400889613 0.124292311066824 0.136092985280923 1.55787528587817 1.41301132620026 1.3454968620027 1.46198701471908 1.36048423704984 3.16573018344412 0.173309289617484 1.3666952758854
3.15151498273087 3.17354693434468 3.10404018725077 3.15947037460603 0.98403643168947 0.125084786238799 0.141905549318907 1.55953480098401 1.41748095316622 1.34351547926889 1.45586214385833 1.35453489850619 3.19046202220222 0.174 1.36546274498231
3.16816524898378 3.17865006834774 3.18758376099653 3.18656017478418 0.983681713897841 0.127404739415713 0.128358410058176 1.55830533133183 1.41952908660495 1.34846627807207 1.4453079535271 1.35048972856691 3.21337166111846 0.173329670329671 1.36497311367508
3.18402507600135 3.18849719617828 3.23210285274676 3.20806021942801 0.980075734086389 0.117784734416762 0.124874907127702 1.58025896766695 1.42200006377009 1.34999557107211 1.44752300450457 1.34999426481638 3.23585438390102 0.171064846416389 1.36415412462614
3.20347541954795 3.1885310324937 3.30585837924966 3.22349308647535 0.974126966599511 0.119890234245491 0.139043100337661 1.55466303629402 1.42299386677579 1.34649748294683 1.45641120388 1.34755556539056 3.26024656661175 0.167516431924878 1.3629157300445
3.22313796785694 3.19147477889102 3.39340764616953 3.25111311297231 0.973883971479134 0.122993770960947 0.12208794127341 1.55359778708479 1.42051420279122 1.34297404644234 1.46744637330859 1.34901065209341 3.28176449682039 0.163826666666671 1.36273589748066
3.2405342675781 3.19099990567444 3.46012589932118 3.27153637548701 0.973753822061606 0.125195925055909 0.130121165724546 1.55531160647669 1.42049644446108 1.34149971702333 1.46801060503787 1.35000154195557 3.3044388104988 0.16004761904763 1.36297131457184
3.26101048594393 3.1905 3.53606226213716 3.29758577977437 0.968388854951592 0.126196638007229 0.124281373773654 1.57523181964461 1.41701882819207 1.34 1.47042692263944 1.34798117180793 3.33125920704184 0.155634920634929 1.36311074516323
3.28810118373527 3.1905 3.58559772862517 3.3185286854302 0.969144858376874 0.127300041495953 0.131638505629377 1.52913871461511 1.41704405711918 1.34 1.47153373003663 1.35408811423837 3.35623057949545 0.151634146341462 1.36497423419828
3.30656333186879 3.19050882909084 3.62608770361057 3.34204571367923 0.966666483906287 0.128654047334576 0.138137337797213 1.52550862428359 1.41800547897615 1.34000212886146 1.47448721350053 1.35800182854717 3.38131776584979 0.147611439842214 1.36785720011476
3.33239509013913 3.19396245724095 3.66380695898991 3.37277147228645 0.962317969043358 0.126694149962063 0.143412933721702 1.52229591458173 1.41997816647948 1.34048122862047 1.46954366704104 1.3609053595972 3.40621320719524 0.143670599803347 1.37133342830449
3.35781594355404 3.194 3.690772891522 3.39840188995887 0.960189450797642 0.126539289994129 0.13940778964686 1.51669822679506 1.41996845294237 1.3405 1.46886606295692 1.36411820292908 3.43101358452111 0.139843243243252 1.37530104437495
3.38655525061969 3.1940005020508 3.71301752207375 3.41500518785828 0.961113740822823 0.125851040888278 0.139939820664735 1.51868890050874 1.4195002510254 1.34049983264973 1.46150033470053 1.3690015061524 3.45606749517837 0.135973236009733 1.3804061247078
3.41199911778763 3.19702870766035 3.7225019670946 3.44634449192425 0.957296853915393 0.12510711749702 0.136684607245814 1.51209818217813 1.42105023840562 1.33950717691509 1.46350717691509 1.37807176915088 3.48484633353003 0.131937158469946 1.38610721600939
3.45162966946586 3.20019443361464 3.73374698659369 3.46583761449634 0.951080745825699 0.125221397178831 0.133742571115794 1.53390765433033 1.42498437995672 1.33797933723056 1.46245183962406 1.382990722929 3.5095376824349 0.128907042253525 1.39213786302891
3.48007842881508 3.21002632576163 3.7545137925908 3.49555391094322 0.948587541887386 0.127329153700677 0.137688925941948 1.53291909825723 1.42550416424936 1.33549605925977 1.45749912656951 1.38701182222068 3.53503797992251 0.125075664621681 1.39864990334709
3.52028202532405 3.22346187846184 3.76146207832608 3.52292136808178 0.944097722834135 0.131731840338828 0.135280789806383 1.52587329651931 1.42647392260342 1.33348357790312 1.45650467775166 1.39299980013576 3.56178373169885 0.120936763129684 1.40645315876559
3.54639400845125 3.23872915642568 3.76557951649675 3.54732855204662 0.943537796390803 0.135854304952051 0.134969659438706 1.5273133037541 1.42710060663493 1.33097660585278 1.45799648497697 1.39903272820231 3.58905249352709 0.119852941176467 1.41432537273292
3.58757701737242 3.26957102371393 3.77100854093623 3.58256458104641 0.953325918762175 0.149881067115112 0.129917322216703 1.54083473051415 1.43650359641209 1.32548906181737 1.45750015003133 1.40602232645927 3.61603230646583 0.125953642384095 1.4216822183049
3.61688719370913 3.29652936778227 3.77446868760786 3.60790317400685 0.95584734350251 0.155623371830649 0.12852576486126 1.54442544902018 1.43851427048765 1.32157359305171 1.45801043746405 1.4154340729955 3.64269346329224 0.13605586080587 1.42842411853561
3.64867511040219 3.33750351846183 3.77602199086706 3.63273815459162 0.958598634112363 0.163880117540371 0.126989545374791 1.54814341809776 1.44004300559687 1.32290486584574 1.45699723119125 1.41760523325203 3.66703009324257 0.149158878504675 1.43402979469583
3.67357021281403 3.40309463912078 3.7785 3.65955690051452 0.960943694994663 0.166953410579636 0.125662100635931 1.55177186275595 1.44401599076519 1.32001249950652 1.4585 1.42651432672775 3.69168023978014 0.155691995947309 1.43832700257733
3.69895126466293 3.42370617665573 3.7785 3.68101429342737 0.961998757580377 0.178152590056633 0.124427728255754 1.55158239835368 1.44949307598609 1.32297634194335 1.4585 1.4314606292922 3.71348458365715 0.159635531135526 1.44140330208516
3.72905499335184 3.46897206907487 3.78002398243598 3.70959386174858 0.964030485127407 0.159053380325234 0.121729645977935 1.55533410679728 1.45700482382008 1.32605223752711 1.45749572734486 1.43451598829066 3.73605780950144 0.162440677966107 1.44323952149374
3.7480521677159 3.52612957332181 3.78150547208375 3.73055240017069 0.968131513035896 0.169165401205338 0.121984466273174 1.55678933937324 1.46451429372251 1.33050646665523 1.45699429546146 1.43850759461248 3.76250862075978 0.166374873353597 1.44379195976565
3.77241866798073 3.58644265718842 3.78398505665679 3.75541726288301 0.970999347964461 0.143568056415073 0.121148429710891 1.55899475076982 1.4709374164317 1.33296329291766 1.4540368096287 1.44198234900769 3.78733257455886 0.166616616616618 1.44431042031511
3.79314694785573 3.66868114916955 3.77256546688318 3.77725808699861 0.974192572963938 0.131768509999611 0.119728681933774 1.55973466333936 1.47348933116226 1.33312786932785 1.44304558306441 1.44598221860376 3.81092851986094 0.164899713467051 1.44480323329992
3.81104614664198 3.73319687398318 3.78505828211438 3.80254227515706 0.973497671681369 0.11286796348681 0.122628749031673 1.55382256140297 1.47299425428508 1.36802259209643 1.4479796077696 1.4465056154605 3.83419740588483 0.162265795206969 1.44528921548998
3.83043647087328 3.79280147076422 3.80789208075495 3.81950487479869 0.971646211524453 0.0910585438121755 0.116241920453711 1.55516018887599 1.47204912005065 1.37486246385819 1.43712822114355 1.44845684718453 3.85620999394429 0.159529824561406 1.44538133526294
3.84821183027067 3.91370944652316 3.83670356969708 3.84365445890332 0.971281283716834 0.111016598255574 0.101956382505962 1.55885334349504 1.47047506751043 1.33835710700908 1.4638621254405 1.44654216680951 3.87697551904823 0.156377926421409 1.44518243945716
3.86602626139818 4.01610358662614 3.84779341471265 3.87404376899696 0.971680306382979 0.132122100911854 0.0925555735994487 1.54339420182371 1.462 1.31598541033435 1.47755486562045 1.4440043768997 3.89983100219581 0.15430036630037 1.44530989438651
3.88435007864115 4.08834196812443 3.84220537939359 3.90426255898087 0.971915964165886 0.133448995897534 0.0912323476675675 1.54626051870347 1.46207293305024 1.30594165355981 1.46917832429478 1.447 3.92127647341676 0.153 1.44479757208911
3.90852658625344 4.18053188728272 3.82952257143293 3.92255052199223 0.973646542975983 0.126362173422007 0.0981788988234447 1.54553502812729 1.46678457835087 1.30197606426121 1.45028238330102 1.44688032130604 3.94531712787635 0.153 1.44425491996188
3.93002620602435 4.24305896355478 3.81932809852369 3.94502358542191 0.972678338319166 0.143187361491129 0.113587421180206 1.54205592736493 1.45800917210852 1.30100524120487 1.43241692447668 1.442 3.96872272351934 0.15225809822362 1.44335590738412
3.9503954889779 4.28852731863719 3.82120506835891 3.96335154575813 0.963860895061223 0.156502027343564 0.137650108850977 1.53137013480739 1.46504394321977 1.305 1.4271318296593 1.44195605678023 3.99173480080263 0.150630454967501 1.44146927654269
3.97755648184888 4.32475004075284 3.83509677945198 3.98767745616385 0.968605563188375 0.162044436811625 0.163328634934846 1.53406782246233 1.46804838972599 1.30514516917797 1.43604838972599 1.43892741541102 4.01452205493532 0.1486282051282 1.43902435172195
4.00000829053937 4.3550110540525 3.839004421621 4.01500635608018 0.967618435851572 0.163025727608711 0.167710182391866 1.53397798263542 1.46999889459475 1.31100055270262 1.43800386891837 1.43599834189213 4.03974988313913 0.144434959349597 1.43601428172471
4.03031358268292 4.3950752598439 3.8552257795317 4.03842647244877 0.961988097008389 0.147401794248884 0.168449273702241 1.52675814480458 1.46587456692683 1.31306271653658 1.45208780315122 1.4299247401561 4.06356108854242 0.140810089020778 1.43248920619836
4.05579248845785 4.40109323393622 3.87316315938838 4.07253609513325 0.964111660845434 0.134158135321276 0.174793722754042 1.53287154100131 1.45586014909567 1.31802330848405 1.45927970180865 1.42386014909567 4.08664932918279 0.13820731707317 1.42817886979039
4.08904545013376 4.40503703344232 3.88001515004459 4.09505386682519 0.960395287623369 0.134053840923015 0.179148467191585 1.5312325784193 1.44999326664685 1.31901683338287 1.47100505001486 1.41799831666171 4.11006766407661 0.137 1.42269109574382
4.11653278668784 4.42724102254926 3.88920296635727 4.1274313035092 0.951662388761602 0.11845183648856 0.184328948028539 1.51507224430248 1.44606342698665 1.32903805619199 1.47406342698665 1.41682240443739 4.13379799923407 0.136639455782315 1.41665456076442
4.15852970989925 4.446 3.90572835111146 4.16144142491604 0.951174617705101 0.111585806463298 0.196864872206141 1.52307899816568 1.4509558575084 1.332 1.47919864121222 1.40291171501679 4.15839230226613 0.135323442136505 1.40968299415385
4.18208307108338 4.44600207677708 3.93803322843335 4.18107684075213 0.95580925236025 0.11140147451173 0.204179885458922 1.525252990559 1.44898130900624 1.33200623033125 1.48800830710834 1.39898546256041 4.18301254332636 0.133048850574713 1.40271007188527
4.22227869564582 4.447 3.95444337943654 4.21829136362973 0.955422763834613 0.11211646067179 0.208892629447492 1.52671039545408 1.4399873320161 1.335 1.49187332016099 1.39192399209659 4.20850619317213 0.131305644302448 1.3949546505174
4.2449066138695 4.447 3.98944225066805 4.24177393866909 0.953417638677702 0.112759308960436 0.206358345446518 1.52841188941902 1.43886732479958 1.335 1.48166831199896 1.38573464959917 4.23636010628526 0.133325714285708 1.38769133577692
4.28505311845491 4.447 4.00908498952786 4.27604886897852 0.958605084337861 0.118919915010472 0.223079312566872 1.53335419946472 1.43298087735623 1.335 1.46698087735623 1.37398937630902 4.26301625626776 0.139311111111087 1.37951992588238
4.31028662303971 4.447 4.04936139426746 4.29936139426746 0.95172299866965 0.11888087233099 0.218190725029851 1.5307592296053 1.42392522877225 1.335 1.45790030502967 1.36890030502967 4.29118794185716 0.148295478443743 1.37122450254619
4.33361957155266 4.44706638266636 4.07981445954707 4.32844255110904 0.961602986608267 0.118967702044362 0.228109882922058 1.54108961659958 1.41791148977819 1.33497787244455 1.44993361733364 1.36088936222274 4.31793881452623 0.152126182965297 1.36374465173286
4.36103423242816 4.45 4.15992111657858 4.34804018589393 0.967483453010145 0.119750074418322 0.208735995990523 1.54505471812162 1.41399255816779 1.334 1.44697767450337 1.35599553490067 4.34113691076987 0.154735507246374 1.35838462691684
4.3843343339958 4.45 4.22621800523166 4.37525075049685 0.969796099436716 0.119806547374084 0.220523944110005 1.54824535366135 1.40897213883368 1.334 1.45893760717452 1.353 4.3632299358322 0.157013422818796 1.35496498854664
4.40846151047065 4.44993406993276 4.2707202812083 4.39368127736144 0.969657354306742 0.120315931280174 0.252128473968038 1.55002923142235 1.40713186013447 1.33402197668908 1.47684161728579 1.35289011655461 4.38718024582981 0.159 1.35245213973481
4.42900366739244 4.447 4.31133749601616 4.42400325990439 0.975769645485397 0.122359661784919 0.263405579019673 1.54954982070526 1.413 1.335 1.48645890485461 1.34799938876793 4.40851054172499 0.159332171893145 1.35159664243296
4.44726203974782 4.44704137469702 4.3659792011629 4.44038616383889 0.97402448337373 0.120629249268089 0.21421125271996 1.54868186074648 1.41304137469702 1.33508274939405 1.47355866989841 1.3449448337373 4.43091310890688 0.160366063738155 1.35072858363449
4.46622104103764 4.45002210410376 4.43737045443335 4.46828735334893 0.973615632332554 0.115523139300021 0.118543217736764 1.54957995527451 1.416 1.34106631231129 1.44202210410376 1.34095579179247 4.45049282063894 0.160430420711972 1.35085266384492
4.47604060482243 4.45100641128775 4.49820088701623 4.48105556449385 0.972975255647063 0.113449102419715 0.121343761288815 1.55178425121198 1.416 1.34399786290408 1.44302137095917 1.33900213709592 4.47368636942837 0.157936908517355 1.35026726514528
4.49522405430395 4.454 4.59323229867171 4.50735008484992 0.970733393551406 0.113053385667975 0.122968088028551 1.54908375606296 1.41595798981801 1.343 1.45305601357599 1.340014003394 4.49554596451057 0.154118908382075 1.34932543588843
4.51152567372525 4.45397610573976 4.68215048342147 4.53250177946501 0.96879190135832 0.114760213535801 0.113935668584552 1.5478998576428 1.41295221147952 1.34292831721928 1.45702389426024 1.34095221147952 4.51808809205833 0.149853503184711 1.34816615500215
4.53301796961557 4.45300336930292 4.77005840125059 4.55301909271654 0.966000453641731 0.117219876458893 0.124406134559638 1.5462528458468 1.41099663069708 1.33999887689903 1.45800449240389 1.33900112310097 4.54148017335542 0.146802292263614 1.34843606403208
4.54927093558812 4.45598709830533 4.82282570845902 4.57038705084017 0.957490260407151 0.117167283524345 0.147646516542439 1.53985748772943 1.40798709830533 1.33896129491598 1.46196129491598 1.34003870508402 4.56434876698826 0.143865443425082 1.349892849018
4.57048640180801 4.455 4.88719389534694 4.60044218346183 0.955939761304973 0.121551105458655 0.146995300388208 1.53733329877267 1.40704421834618 1.336 1.45884523578836 1.34306632751927 4.58908596245443 0.141606060606063 1.351819498263
4.59201885543559 4.45500062851452 4.94002325503723 4.62001634137751 0.954159692027885 0.121600043996016 0.129968378766533 1.53571003142573 1.40900188554356 1.33600188554356 1.45199560039836 1.34600251405808 4.61447694274217 0.139813056379821 1.35435365530144
4.62230489881831 4.45603811235229 4.97760979763662 4.64635571528803 0.953616261583273 0.121667459176514 0.111559491522339 1.5357150274243 1.41196188764771 1.33897459176514 1.44502540823486 1.35008892882201 4.63929374167246 0.135802259887004 1.35718004395921
4.64666268949466 4.45906626894947 5.02524298614804 4.67459642054519 0.949374172843531 0.121495403097295 0.117336186736467 1.53213605933068 1.40906626894947 1.33697791035018 1.447 1.35708835859929 4.66386438933929 0.13064596273292 1.36094909117631
4.67600655138496 4.46200125988172 5.03600100790538 4.70100755929034 0.946457714574555 0.122620388043571 0.133991443824454 1.52841676210397 1.41200025197634 1.33600050395269 1.44700050395269 1.36100050395269 4.69027623382887 0.126209325396817 1.36593832047779
4.70243967835045 4.46703663986254 5.04006106643756 4.73140303848791 0.93737546618786 0.124142168600232 0.139742594581898 1.5156186088843 1.413 1.33798778671249 1.44892672027493 1.36310991958761 4.71611808677124 0.121217171717172 1.37182792612925
4.73891095572689 4.47014383511477 5.04564725801648 4.76469520305473 0.936147500183108 0.122735958778693 0.141465240091408 1.51950517138923 1.41314383511477 1.33692808244261 1.44290410992349 1.37207191755739 4.7428603917376 0.116438709677418 1.37859034657472
4.77604513333677 4.47600515809563 5.07200773714345 4.79304255428896 0.934012450095425 0.124199406819002 0.137198439676072 1.51768238561923 1.41899613142828 1.33400257904782 1.43899742095218 1.37500773714345 4.76960965369577 0.112364494806428 1.38567063865486
4.81143053274861 4.48039254456491 5.0781013018232 4.82639254456491 0.935988255658424 0.123992621421612 0.13599633136395 1.51958774203923 1.4160633136395 1.3359366863605 1.4370126627279 1.3810759763674 4.79603860971129 0.109213459516298 1.39311488079716
4.84576676559931 4.51150387453669 5.08613144553131 4.85761341247945 0.942144330819608 0.14376821009113 0.136467216107906 1.5241489314132 1.42093427723435 1.33089046205724 1.43793427723434 1.38715335311986 4.82404025341542 0.108841791044775 1.4013156419642
4.8800111510278 4.53401347415859 5.09200185850463 4.88501022177548 0.944569688700474 0.147265928629778 0.135449340230855 1.52677970263926 1.41800232313079 1.32599767686921 1.43500092925232 1.39400092925232 4.85176331699686 0.112818882466275 1.40975078051385
4.90443169500038 4.56335551352972 5.096 4.90745708882393 0.94400703496627 0.160058852550034 0.13402771455588 1.52628271328836 1.42306348455888 1.32098730308822 1.437 1.39610157529421 4.87913299744549 0.123049751243764 1.41774921530178
4.93866690148259 4.59215596256982 5.09615561034594 4.94348906108723 0.952409138975934 0.163669096309619 0.133731291536099 1.53751671480393 1.42804446009884 1.31986661970348 1.43695553990116 1.40404446009884 4.90635801907496 0.136918495297812 1.42502361641782
4.96801802365301 4.64302446067194 5.10300064370189 4.96501802365301 0.955891358210995 0.189578570981797 0.128508023835188 1.54353080462737 1.43000450591325 1.31400257480757 1.43500193110568 1.40600450591325 4.93199691236562 0.146249757045672 1.43124033704054
4.99628001882873 4.68168731894325 5.104 4.99334365947163 0.958046966794456 0.187433823145757 0.125438090780713 1.5448248030126 1.43702545625716 1.318 1.438 1.41305091251432 4.95446518948644 0.152161194029851 1.43584059467781
5.0185302971183 4.73619316851617 5.104 5.0203535314122 0.961720050170037 0.19319955132674 0.125261717487024 1.54833358548416 1.43911047856631 1.318 1.438 1.41708838285305 4.97714494296204 0.155501466275653 1.43852892794504
5.04200801681101 4.78901255967058 5.1040008016811 5.03600481008661 0.963050013361352 0.194943017357611 0.124009080739004 1.54981955105858 1.4440008016811 1.318 1.43799946554593 1.421 4.99976860400582 0.158689589302768 1.43962620394235
5.07219946335678 4.83676045404772 5.107 5.05438646025376 0.963176045404772 0.168573288760583 0.120563766770101 1.54821193147304 1.44704986583919 1.318 1.436 1.42107479875879 5.02377151233416 0.159654565456546 1.44047302642637
5.08841817512731 4.89851863598866 5.107 5.08526411060672 0.969271529955988 0.148902126447911 0.120075502304307 1.55394367410236 1.45108803686891 1.31804401843445 1.436 1.42706602765168 5.04752421975584 0.157849431818181 1.44124021530333
5.10701939234877 4.9660858804017 5.10700369378072 5.09702031579395 0.97245036014362 0.143207237987619 0.120319252009405 1.55544136669887 1.45500554067108 1.32002308612949 1.43600184689036 1.43000184689036 5.06717163883434 0.154997126436776 1.44069958556328
5.12825512183268 5.06006076972535 5.11117455704341 5.11930883169219 0.972819455978737 0.129150920526517 0.119469449056069 1.55692067137324 1.46104028239463 1.34497314507024 1.43793286267561 1.43202685492976 5.08754572559574 0.152296424452133 1.43975552546825
5.14732815670336 5.13968453774389 5.12452505072537 5.14241566515758 0.971312844024762 0.11091913167884 0.116771339680344 1.55698246995473 1.46402187711356 1.34247494927463 1.43295624577289 1.43406563134067 5.10899898176135 0.151 1.43846166113439
5.15750281499454 5.22401937870669 5.1399991840115 5.16100913871414 0.982298193840566 0.115406598952045 0.151091105664422 1.55753571133201 1.43599957161879 1.32149738893882 1.44700122398275 1.43699869446941 5.12757609557657 0.151 1.43745138779157
5.17068366754594 5.31073875281604 5.14003079884858 5.17531706952094 0.976988346576036 0.12552734391864 0.149526573623505 1.55102073112335 1.43401019124649 1.30348618400654 1.44696920115142 1.43501268278084 5.14583825100493 0.151380808080809 1.43591385002261
5.18961613845217 5.3822844399683 5.12678874006692 5.20041717230449 0.983833086007917 0.131761507994235 0.129296487731385 1.55496930471283 1.43498237709007 1.3029471312702 1.42869796095499 1.436 5.16478582493038 0.151206153846151 1.43427690629558
5.20549052760167 5.44592774521435 5.13850580645311 5.21298959342234 0.985473860571367 0.124416600363897 0.141165858119993 1.54027771891018 1.43300397798304 1.30000332495802 1.43450789613319 1.42950704173105 5.18380888729866 0.149144340602285 1.43261194947892
5.22673155773325 5.50780762758893 5.14854437408248 5.23868867914498 0.988419078013991 0.125487133669154 0.141165233271523 1.5402301544195 1.43350492177429 1.29901126092893 1.45105071323712 1.42649366084536 5.20335310656403 0.147568683957735 1.43058131969545
5.24707058863868 5.53451921430266 5.1519551374336 5.25463623509374 0.987391988571602 0.131847348823743 0.142100570556469 1.53826791793252 1.43399343535449 1.30009437612889 1.4549775687168 1.426 5.22268994842479 0.146209302325582 1.42809245011061
5.26252804177714 5.57303696189116 5.15001295368224 5.27001968418124 0.98428452157624 0.13055539262841 0.144543600153803 1.53742876192751 1.43249922588069 1.30700662798483 1.45400832736716 1.4229957364298 5.24244618138485 0.144637764932563 1.42560377754359
5.297172778187 5.60706353122546 5.1571176675862 5.29940519063928 0.965537295618672 0.13198743381846 0.144569213045081 1.54728222013183 1.4345121280199 1.31301680965517 1.4585933483581 1.42893464667108 5.26269296735754 0.143284656084659 1.42303967975995
5.31325383244682 5.61398715768157 5.16744592246697 5.32703325072911 0.973436554569403 0.132458131267087 0.143774170994351 1.53399851279863 1.43509511733185 1.31451770015137 1.46510114765949 1.41809609441077 5.28342279622225 0.14119384615385 1.4203357336496
5.33200812896867 5.62250319945612 5.15100241748588 5.33600891771431 0.974109680785105 0.12661004086525 0.120276134052318 1.53458987134422 1.43700149472873 1.31750096045529 1.43700050894439 1.41699784376172 5.30539159674164 0.139573904179408 1.41772483692428
5.36379207367872 5.6355956588026 5.14448194446467 5.37119972540598 0.974932445992234 0.123055856961478 0.123763186669534 1.53310228145825 1.44195879165841 1.32106527542112 1.43099819235619 1.40946661084642 5.32760313857534 0.138135509396639 1.41430495012729
5.38928552796201 5.64457079149078 5.14215035041398 5.38821456775703 0.971513570427137 0.120335583077255 0.110643117788259 1.5317140747763 1.43844033223419 1.32699342585227 1.43053017131132 1.4064583675353 5.34849618706803 0.136208913649027 1.4099237720356
5.42100382081584 5.66048870154672 5.15050033179394 5.41449730520933 0.966824779234293 0.111414067110779 0.119198263722506 1.53072843447795 1.43598628169668 1.3289984984589 1.43250038208158 1.39999816666496 5.37024563325478 0.13422185061315 1.40502011950393
5.445795376863 5.6620691868636 5.16114149958298 5.44034361782149 0.957676909634456 0.114060246364054 0.105768263026566 1.54285648678175 1.42990616932374 1.32852366000889 1.43450358632615 1.40191091389813 5.39370602306708 0.13257796451914 1.39931098502356
5.47348431460905 5.66800785195113 5.17598672224305 5.46208950360426 0.967210146140839 0.111107426455033 0.117160467296329 1.53458623835403 1.42156122794159 1.33048273002682 1.43453453994636 1.38101569464661 5.41525587907563 0.133137313432835 1.39401739814618
5.49249722096821 5.67099936522241 5.20750034930007 5.48349747002286 0.970378702285866 0.110545286076501 0.154435742817797 1.53910868351984 1.42050088383225 1.33000037358198 1.43549962641802 1.37550109947176 5.43837356175625 0.135757301107752 1.38812290491777
5.51877967189765 5.67352371198223 5.23778281191318 5.50726214745175 0.971079211340563 0.109468258202526 0.145061009034018 1.53992110373268 1.41642731716924 1.33147947428067 1.43354723897499 1.37240365143438 5.46116167096361 0.142819563152912 1.38206563910201
5.54368737255727 5.67550562910166 5.26324495333581 5.53219138945654 0.975279844960841 0.112013393814692 0.164890095219168 1.54668231150322 1.409908322171 1.32955259655784 1.43931180773483 1.36344966052551 5.48441461053036 0.15558389261745 1.37614833576768
5.565983516598 5.676 5.3069612876292 5.5559862241129 0.976975335799384 0.112030951029133 0.163466375474546 1.54910707535998 1.40499877154715 1.331 1.42902673231536 1.35700344089763 5.50899771529337 0.160902691511386 1.36953603052074
5.59019028638557 5.67553418556864 5.36550339820387 5.57477348454913 0.97011025925863 0.113310455856624 0.168915786652792 1.53950134913434 1.39403285834317 1.33251377472065 1.43688925239515 1.35695574646728 5.53010574510506 0.160660968660975 1.36445203320994
5.60616177913196 5.67848216491544 5.42452353124069 5.59854536432526 0.977001485824728 0.112634328899755 0.197332970719395 1.55331116566281 1.39700940429933 1.33397621988725 1.44235522736692 1.35299654072886 5.55001100067093 0.15943710691824 1.3603500705446
5.62600098167693 5.67899973289382 5.47498709215569 5.61550178299546 0.982962535851326 0.114159704941858 0.177855751791777 1.55564983905718 1.39899943176047 1.33200106842471 1.44149515806162 1.34850130150371 5.56988866245903 0.160855032317637 1.35723033382163
5.641698230551 5.67848143298063 5.5625848611102 5.63124464809943 0.98406592898599 0.112272932456623 0.112711582870585 1.5579053872759 1.39896492028034 1.33404641754843 1.44997214947094 1.34797625810912 5.58871556728062 0.162386178861788 1.35551945389674
5.65707458516758 5.67659621246673 5.62417512163888 5.65157914448308 0.986073789410806 0.10941038867772 0.0981352212121306 1.56048278812836 1.39556262187265 1.33912126906898 1.44703927992196 1.34601309330732 5.60877631845057 0.163419047619046 1.35490533860072
5.67800153108687 5.67950056161648 5.69099438121965 5.67050326719051 0.982199929413995 0.107329808381538 0.109019056725966 1.55949987630114 1.39550045954402 1.34699981279451 1.447 1.34499989792754 5.62812310025661 0.164 1.3547283266309
5.6926931594734 5.68601281420547 5.76488097037788 5.70431367954543 0.97693831518389 0.105900109285042 0.112964123453935 1.5701120439697 1.39701253925213 1.34643970160846 1.45420542377217 1.35798506287879 5.64682063869237 0.163628540305012 1.35549037466849
5.70802255357382 5.6874752481828 5.83591246940571 5.71356764577926 0.975959164999724 0.106600708490997 0.121840474207799 1.55120998932124 1.39798276106001 1.3415371277258 1.47003492948242 1.34500840113988 5.66802400017594 0.161702453987732 1.35656189473314
5.72200469199338 5.68750008610353 5.90901595282023 5.73300451978632 0.976509785434558 0.107759952662451 0.122436178603392 1.55278981796441 1.39599949435745 1.34149956280968 1.47500132922227 1.34900005962658 5.68790360469527 0.158374429223739 1.35697709010313
5.7436892178888 5.6885 5.97960024095136 5.7527463822252 0.976545539408324 0.107411661542686 0.125151508799611 1.5525471150541 1.39448655341261 1.34 1.4805307213143 1.34850997240237 5.70879242004857 0.154396334478809 1.35701235952899
5.76062301731002 5.68848893782801 6.0336615287375 5.77505930235333 0.974621823196633 0.107961221228632 0.14874031073963 1.55144866755334 1.39351504490435 1.33996681348403 1.48305531085995 1.34950796546471 5.73113379876519 0.150228412256267 1.35643676248149
5.78299779113187 5.68650068462514 6.09098037407918 5.79749792330251 0.974424358059651 0.111098577082683 0.168672099425828 1.54969450484517 1.39549875055942 1.33650091283353 1.47000228208382 1.35249974801966 5.75248868230044 0.147208704253217 1.35672127938266
5.80525076620441 5.68651953786146 6.13022468540677 5.83126055993889 0.963780728577185 0.110837038021554 0.166897369931374 1.55369101068211 1.38953256172444 1.3365 1.47198046213854 1.36909119597861 5.77565435958051 0.144310532030396 1.35823204903111
5.80973885011254 5.69295251820228 6.15272697966311 5.84048957067451 0.986071212452843 0.124952809841647 0.174645986040514 1.53275257926182 1.36290503640456 1.329 1.47002374089886 1.35385755460684 5.79854012275245 0.140142857142855 1.36021656241744
5.82998585830385 5.693 6.18697595911654 5.85099292915192 0.985240622234631 0.124050714155656 0.170832764701598 1.53163081314753 1.36399929291519 1.329 1.46100636376327 1.35499929291519 5.82039598336992 0.136237547892722 1.3635075315594
5.86016843273809 5.703 6.20323778739494 5.88122787958682 0.98440551394153 0.116226525380953 0.169736323009814 1.52767898856058 1.3690891702731 1.33 1.46198018438375 1.35703963123249 5.84341448704882 0.132720000000001 1.36793335909683
5.87679719560754 5.703 6.22671368791653 5.90372561758668 0.980013564218949 0.114896224351397 0.153577078150788 1.52461733986755 1.3778926329687 1.33 1.46002385934029 1.36095228131942 5.86799630369451 0.130089783281732 1.373016633993
5.90600670896893 5.70300149088198 6.24301018769356 5.92400844833124 0.968286332430319 0.114789870790228 0.144031998933353 1.51867660327388 1.37200124240165 1.33 1.45699801215735 1.3620032302443 5.89181496938 0.127191570881226 1.37850018032439
5.93332008762474 5.70904001095309 6.28395998904691 5.95566551627855 0.953605320619196 0.114279202519211 0.111892614403316 1.51644308661146 1.3768499589259 1.33 1.44903000821482 1.37063184140243 5.91562340347797 0.122844914400802 1.38432415895304
5.96461531901481 5.71295191487685 6.28004808512315 5.98566340413796 0.960969479755672 0.115178940421676 0.117036768063059 1.51832795313499 1.36218031921181 1.33 1.45196393615764 1.38092787231528 5.94086910630456 0.11866153846154 1.39094357657226
5.99098255918071 5.72299329199258 6.28299798759778 6.00598658398516 0.963568316290138 0.118637685737441 0.113552381342633 1.52197765890541 1.36000134160148 1.33099932919926 1.452 1.38499731679703 5.96578495056756 0.117861423220976 1.39737259114878
6.03621293358437 5.75009257981929 6.28303703192772 6.03820367560244 0.967500920280127 0.121843986450296 0.112234079030115 1.52562814150603 1.38004628990965 1.32597222605421 1.45200925798193 1.39010183780122 5.99132004608238 0.120669861554844 1.40341016162184
6.05871463344173 5.75987592758336 6.28695037103334 6.05972704068339 0.971825159991846 0.118038264170072 0.108438140097656 1.53071548234335 1.38493796379168 1.32303722172499 1.45298759275834 1.4008635203417 6.01858558698562 0.12889489489489 1.40961423822255
6.08798546789726 5.7929834634693 6.287 6.08598697121824 0.973529173173465 0.123387294022249 0.108280055121769 1.53449813588199 1.38899799557204 1.32100100221398 1.453 1.40599749446505 6.04479420740195 0.140896078431391 1.41566758816434
6.11620048669106 5.82033080304025 6.287 6.11523055969472 0.965735179604014 0.138737412197302 0.108741828714772 1.52125442342122 1.40401002433455 1.31906014600732 1.453 1.41401002433455 6.06895792747109 0.149996055226824 1.4210878804134
6.13576207243204 5.85260741951287 6.287 6.13772638329685 0.976973310612209 0.147266263580371 0.109895962273491 1.53827300301588 1.4049881036216 1.32492862172961 1.453 1.4149881036216 6.09128669734303 0.154883280757098 1.42618175882267
6.15600373374065 5.91301423488623 6.28699906656484 6.16100396709944 0.98156985531755 0.18186645527997 0.110051796862688 1.54338883553963 1.40600023335879 1.32400023335879 1.45299976664121 1.41600023335879 6.11141686736273 0.157271002710023 1.42968363285229
6.17232332898256 5.97459613781159 6.28304041612282 6.17832332898256 0.981017697005723 0.166703441351235 0.11775343537044 1.53847487086752 1.40705052015352 1.32507072821493 1.45201010403071 1.41705052015352 6.13138839808178 0.160927582534613 1.43163926495708
6.20359608113229 6.03225527458766 6.28694951014154 6.20959608113229 0.987565429487074 0.168970715882091 0.118085708362031 1.5457164675372 1.41193688767692 1.33191164274769 1.45298737753538 1.42193688767692 6.15451355290779 0.164 1.43317484644113
6.21400290932895 6.08200945531907 6.287 6.2200027638625 0.988549423952869 0.145558561336837 0.121879953450737 1.54662853515288 1.41199970906711 1.338 1.449 1.42300058186579 6.17633055805435 0.162709039548025 1.43419273976673
6.23413002148933 6.147790130589 6.28696999504092 6.23636184038598 0.984637807901461 0.135755614149896 0.121564900809982 1.54436634479212 1.41 1.338 1.449 1.42495343308493 6.19780705125045 0.160573894282633 1.43464128694632
6.24684605964174 6.22506451628444 6.28403552469806 6.25876316867961 0.989313397314426 0.144128636194871 0.12204419763265 1.54509768886959 1.41 1.338 1.449 1.42798815843398 6.2196244366476 0.159512499999999 1.43412174120188
6.26994940367973 6.30582401279907 6.284 6.27895600319977 0.991026348265581 0.131887212020944 0.122528944076794 1.54993955075994 1.41199560031998 1.32502859792015 1.449 1.42899780015999 6.23918381671389 0.158512007684919 1.43252882752463
6.28722797391301 6.3928226884687 6.28402973572778 6.30222797391301 0.99015960352363 0.13166998910774 0.123754185058598 1.5509588326276 1.40898017618148 1.31291079281665 1.449 1.42601982381852 6.25788446499732 0.158 1.430954371916
6.30967518879991 6.47382785523446 6.28695763332173 6.32467518879991 0.990120564889044 0.139546033635447 0.126135541768338 1.55281316777043 1.40702824445218 1.30412710003482 1.449 1.42797175554782 6.2763511325103 0.15846470588235 1.42935079600201
6.3329944003165 6.55698003591101 6.287 6.3479944003165 0.988730338415655 0.136340808302139 0.12573010712438 1.55119040171642 1.4079997565355 1.298001460787 1.449 1.4250007303935 6.29319977719243 0.160075829383886 1.42755580257113
6.34721389904191 6.62355799750064 6.29 6.36473252737787 0.9833353990654 0.14101708647555 0.125294742978755 1.54617507890464 1.40498140008331 1.29103719983338 1.446 1.42505081578895 6.31129643178624 0.162 1.42551170695512
6.36972484866211 6.68228221390117 6.29 6.3837727010687 0.981798782069586 0.153339384550261 0.12579389881816 1.54274700922459 1.40302392620329 1.29495214759341 1.446 1.42402392620329 6.33511710668493 0.160400000000008 1.42370606586933
6.38998215764991 6.70997591282738 6.29 6.41097591282738 0.982409437965972 0.174890890843051 0.126239607468298 1.54435856369082 1.40000267635251 1.2959991078825 1.446 1.41800535270503 6.35407665095959 0.156906832298132 1.42217284623381
6.40926721192965 6.73522762497711 6.29003958695254 6.43126721192965 0.979270714244088 0.187823851138905 0.128679010326186 1.54561000858897 1.40498020652373 1.30004948369068 1.446 1.41594061957119 6.37385821529123 0.15346825396825 1.42016543517418
6.43567938265872 6.7577268815241 6.29395250113463 6.45767938265872 0.974399136087391 0.190181381933612 0.128581187471634 1.54363398692701 1.40302374943269 1.30494062641828 1.446 1.41007124829806 6.39418700865963 0.150165562913907 1.41748648930709
6.4549582016466 6.79990760363986 6.29699340025999 6.47795600173326 0.971157017723544 0.151585158645266 0.127133189874338 1.54206340986567 1.40399780008666 1.30998900043332 1.44300659974001 1.41099780008666 6.41454860139974 0.14853861192571 1.41477855951395
6.4822862692904 6.80302961406452 6.30102961406452 6.50126652658071 0.963705034390969 0.15730321869677 0.133355459176773 1.52957580308646 1.40498025729032 1.31402961406452 1.443 1.40891115780643 6.43411369326815 0.14669096209912 1.41182523347814
6.51061573907104 6.80596024886942 6.30396024886942 6.52764223982476 0.964203242307801 0.155642525640663 0.132906095173356 1.53410851825137 1.40302650075372 1.31696024886942 1.443 1.40011925339175 6.45511656061903 0.143622950819669 1.4077131984586
6.53100496435845 6.81500381873727 6.31400114562118 6.54500515529532 0.963619665860489 0.148636841904277 0.116090414332994 1.53172995608452 1.40400076374745 1.32500076374745 1.44400057281059 1.39799885437882 6.47610481645107 0.140638814016171 1.40317690259517
6.55720166299151 6.83503024944873 6.32003024944873 6.57220166299151 0.961875041574788 0.132062793178066 0.118215634141867 1.53152752699834 1.40797983370085 1.329 1.44696975055127 1.39190925165382 6.49630957618206 0.13735639412998 1.39840099019282
6.57671806604096 6.83795770990614 6.32295770990614 6.59171806604096 0.962362951651024 0.128462016815443 0.113922025470989 1.53419151601459 1.4060281933959 1.329 1.44404229009386 1.38312687028157 6.51856250083152 0.133140127388528 1.39300504375378
6.6200015933051 6.84400037489532 6.34000253054339 6.62200178075275 0.960110094661067 0.125720036552293 0.128130418945516 1.52802972632642 1.40499971882851 1.33 1.44199981255234 1.37799925020937 6.53966580626353 0.132329758713137 1.38766660711583
6.63722987288579 6.848 6.36719922316769 6.64122987288579 0.961226431146122 0.126104559675036 0.132731180793492 1.52523505084987 1.40199233757047 1.33 1.44000766242953 1.36996168785237 6.56132678677183 0.134 1.38220012282092
6.66664042656977 6.848 6.3926883696938 6.67064042656977 0.974843517501805 0.125408509904515 0.14951480342915 1.54123439205396 1.40101198578101 1.33 1.44098801421899 1.36505992890504 6.5861403734563 0.139729032258044 1.37639541718348
6.69000483618778 6.84800069088397 6.43900898149158 6.69100552707174 0.980520932693357 0.12544999309116 0.179674442383913 1.54761049513351 1.39199861823206 1.33 1.44599976970534 1.35899953941069 6.60917623487283 0.150259668508301 1.37037727197997
6.71119893913323 6.851 6.47839787826646 6.71522878000322 0.984596061026453 0.125423680373965 0.199127108871915 1.54978287800032 1.38598010608668 1.32996021217335 1.44492042434671 1.35694031826003 6.63073476020439 0.157797385620914 1.364868626602
6.73071808497601 6.851 6.51815362659918 6.73767579772241 0.987153069131857 0.125784784572056 0.207801266830693 1.55202757977224 1.3840281915024 1.3260563830048 1.43969443504085 1.3510845745072 6.65135614874996 0.162404958677682 1.35975389325135
6.75095589910249 6.851 6.5708831326216 6.76094928396787 0.989654553539158 0.125849867697307 0.20847609682759 1.5536963837264 1.38100661513463 1.326 1.43899558991025 1.34601102522438 6.67169534177978 0.165732510288074 1.35622003932825
6.77111489272032 6.851 6.63338886766877 6.78415024432657 0.986656778841736 0.126345050775125 0.19673571104919 1.54645911239022 1.37897348629531 1.326 1.44599116209844 1.34697348629531 6.69408055702528 0.168907070707075 1.35407930894635
6.78384538813283 6.851 6.67647669829574 6.80079781525063 0.989623963541729 0.125796660203509 0.163019483583586 1.55411699501529 1.37603567966165 1.326 1.44501189322055 1.34403567966165 6.71718104891001 0.17 1.35301179048683
6.81200344241381 6.851 6.74401570601301 6.82300301211208 0.989989287850643 0.123859552486205 0.142424621228421 1.55707914800258 1.37200021515086 1.33 1.43799913939655 1.34499956969827 6.73965627361318 0.169132760267431 1.35293779460741
6.82815977293682 6.85102995742565 6.8178787511525 6.83725963102233 0.986687888788755 0.121739557475368 0.117467346923981 1.55315395174907 1.37297004257435 1.33002995742565 1.43413980131972 1.3430399432342 6.76257484362661 0.167138624338621 1.35384724202868
6.84380844460958 6.8539640833643 6.9039464453527 6.86268872249057 0.987460541952598 0.1177784874582 0.12112522392749 1.55647929447954 1.3700359166357 1.3329640833643 1.44783238903338 1.3469521111524 6.78556873824176 0.164645161290321 1.35580033999134
6.86694967497538 6.854 6.986820580347 6.88495186301993 0.987998840336389 0.118308730934162 0.126059278581711 1.55516297574059 1.37099781195545 1.33000656413365 1.46196936737632 1.34799781195545 6.80715970049542 0.161693452380951 1.35865512383839
6.88415872344992 6.857 7.06678369703399 6.90522816495926 0.98141496010781 0.117087321541783 0.131780215708814 1.54505287474926 1.37205952129372 1.33 1.47202976064686 1.3490496010781 6.82870900994755 0.15912398373984 1.36211332445769
6.89981038017826 6.857 7.14406375213018 6.92772742150625 0.981904074380571 0.116823199834492 0.137718062980129 1.55026683289688 1.37792889256685 1.33 1.47496444628342 1.35394074380571 6.85095440801233 0.157542944785276 1.36563573854533
6.91598635822997 6.86099658955749 7.20694713814113 6.94698380039809 0.98183006820885 0.119917356907056 0.153017006214045 1.55200856761415 1.378 1.33 1.47799744216812 1.35499914738937 6.87414897840456 0.156531936127746 1.36868569007924
6.94222265647404 6.861 7.26734850578545 6.97318393360899 0.97822676628097 0.119534288377405 0.155395558889924 1.55246708556471 1.38303872286505 1.33 1.47998063856748 1.35904840358131 6.8983003710787 0.155042051282054 1.37169144455831
6.96471775401053 6.861 7.30255822366866 6.99176684026957 0.975879451755423 0.118957240223208 0.168080837805069 1.54914172332018 1.38695091374096 1.33 1.47802454312952 1.3639386421762 6.92356931033078 0.152522522522527 1.37526041632805
6.9920004350624 6.8610000815742 7.33000078855061 7.0180004622538 0.972489804493832 0.120059978518794 0.167639725366857 1.54597966880874 1.3879999456172 1.33 1.4799999184258 1.3680002447226 6.94766697433306 0.14870484171322 1.37866395779383
7.00827722605003 6.864 7.35915940497877 7.03518712758377 0.965260425981359 0.119260712927324 0.157400624603349 1.53378461395422 1.38603465325625 1.330027722605 1.47696534674375 1.37700693065125 6.970278946631 0.143710382513666 1.38228622349859
7.04751102911127 6.864 7.38171884173898 7.06166994465011 0.959659800594367 0.117946380524773 0.137675830114311 1.53160713788432 1.39093887863891 1.33395110291113 1.47206112136109 1.37798777572778 6.99441403314489 0.137549618320629 1.38730685453731
7.06695709617973 6.86998645142518 7.39896161237133 7.0879412895091 0.956427158163698 0.117071941962391 0.121426219856694 1.53047250648634 1.391 1.334 1.46900677428741 1.38199096761678 7.01739698017351 0.131935956790122 1.39322291709494
7.09729706602005 6.87006931540468 7.432 7.11425745721738 0.952827919315185 0.119671091687424 0.0975950488996658 1.52925940464528 1.39300990220067 1.334 1.464 1.39004951100334 7.03790120678914 0.127815365551422 1.39865619046542
7.12664271670206 6.87691663389715 7.432 7.13969035447512 0.951634529520783 0.121754632885846 0.0971059547216323 1.52821274310429 1.39398809055674 1.334 1.464 1.39494045278368 7.06518049814422 0.123628571428571 1.40503211910533
7.15600874545455 6.89000614545455 7.43200070909091 7.16600756363636 0.950229690363636 0.12973091 0.0970301583636364 1.53092838563636 1.39500118181818 1.33500023636364 1.464 1.40200189090909 7.08878994478006 0.120650969529092 1.41093874104287
7.19318974876809 6.91622969587716 7.4349700396682 7.19819973554535 0.949022763938085 0.133747977593643 0.0977035952398164 1.52424191210497 1.40003994710907 1.33598002644546 1.464 1.41007989421814 7.11321024624009 0.121158119658125 1.41734173860889
7.21173076588982 6.93867408502452 7.43204251064898 7.21771659567349 0.959064188474012 0.150161656961407 0.0980548987221228 1.53810864122602 1.4039433191347 1.33402834043265 1.464 1.4178866382694 7.13920957634388 0.126862385321105 1.42415875713117
7.24500383242749 6.97100716497313 7.432 7.24100316591836 0.968440861463048 0.152575112125013 0.0981000199952739 1.5447710730797 1.40900133301826 1.33899983337272 1.464 1.42200133301826 7.16491187922423 0.137846928499471 1.43028656127939
7.26825260745929 7.01443720521801 7.432 7.26022346044476 0.973662658939591 0.183459178407637 0.0982275782237788 1.55122369909683 1.41703886268605 1.3380874410436 1.464 1.43000971567151 7.18921737344161 0.151581920903931 1.43566889159809
7.29368886371274 7.05846149488744 7.432 7.28272476405358 0.978965140050887 0.204522355220589 0.0989906659113822 1.55260312683981 1.42095213287888 1.34689229897749 1.464 1.43098803321972 7.21271206514452 0.161588785046733 1.44107785246079
7.31000272108844 7.10144205012522 7.432 7.30600258503401 0.980060198639456 0.213999979392281 0.100470402721088 1.55314001768707 1.42500054421769 1.35533572151936 1.464 1.43500108843537 7.23567433561925 0.166491614255765 1.44628192728721
7.33019325013992 7.14747025641794 7.432 7.32518552013432 0.981568544435148 0.213295824564336 0.103433787702742 1.55333701914852 1.42903865002798 1.35886388082012 1.464 1.4430077300056 7.2563438406771 0.16796171802054 1.45019049819412
7.35470182863331 7.20142751097596 7.432 7.34871375548798 0.987725099352688 0.200060747521976 0.103914155841213 1.56183659417003 1.43394036572666 1.35692843887199 1.464 1.44398807314533 7.27932514483808 0.169967320261435 1.45271200231034
7.36797175411749 7.26486311610782 7.432 7.36995437203594 0.99084337308141 0.177538582917923 0.103979869634388 1.56551222151851 1.43100651828058 1.35300869104077 1.464 1.44799130895923 7.30328941420901 0.171 1.45372896039717
7.38815923855265 7.33071657348692 7.432 7.39319904819081 0.991649601903618 0.16006671552037 0.104200497620477 1.56749796192763 1.43500995240954 1.35589052349505 1.464 1.44903980963816 7.32558721870509 0.171 1.4546687073955
7.40381075748413 7.40114840867857 7.432 7.41276344685516 0.99161047310629 0.137137240285753 0.104249408617138 1.56828053787421 1.43598817234276 1.34513010422966 1.464 1.45295268937103 7.34722022282679 0.170171122994655 1.45481763736988
7.42095905761319 7.46883863882847 7.432 7.43594460735903 0.991031396857903 0.128480230355834 0.104918386388285 1.56942725445171 1.436 1.32804094238681 1.464 1.45399759162431 7.36910292950284 0.167800699300698 1.45410329012785
7.43719463820436 7.54973962517655 7.432 7.45622383393501 0.986680778552817 0.117358635683564 0.105734792503531 1.56212260189923 1.43004865955109 1.31490268089782 1.464 1.45494160853869 7.39264628006072 0.165005128205129 1.45459500464542
7.45675823309377 7.62408128575631 7.432 7.47872196805783 0.986759032932375 0.121242009269113 0.107221625715126 1.56539950404321 1.43493955827344 1.30512088345312 1.464 1.44907253007187 7.41569766331385 0.163000000000003 1.45507644418257
7.47699811690383 7.70199275007973 7.432 7.49899811690383 0.985090157238531 0.112110864341144 0.107349989642971 1.56392014311531 1.435 1.29500094154809 1.464 1.44999990584519 7.43904201854266 0.160519637462243 1.4555640025843
7.4972270826116 7.78159238942156 7.432 7.52520733629755 0.978504992801321 0.102735249220524 0.107824344189091 1.55655937949917 1.43300987315703 1.2949605073719 1.464 1.45094076105784 7.46216443755579 0.15750301204819 1.45604692573842
7.51969271507844 7.84019838716115 7.432 7.5457194355064 0.977020307525251 0.126998132284718 0.108254121505848 1.55748730779672 1.43398663978602 1.29105344085592 1.464 1.44508016128388 7.48558594706484 0.154513353115724 1.45604043851561
7.53999890508285 7.88999731745298 7.43599978101657 7.56899874084528 0.97447013850702 0.145049029903404 0.109229946896518 1.55614007445437 1.43100016423757 1.29699967152485 1.46100016423757 1.44300010949172 7.50931384076189 0.15098353909465 1.45502299593384
7.56326588293106 7.91325603541509 7.436 7.59625603541509 0.966866750319732 0.157675470142656 0.109326508903128 1.54601308765364 1.42600984751597 1.29800984751597 1.461 1.43695076242017 7.53320079840541 0.146925925925936 1.45349263783252
7.58966410897107 7.93867654937955 7.436 7.62167654937955 0.966544105334798 0.1572257225879 0.107987043359616 1.54929820022751 1.42698755959152 1.29898755959152 1.461 1.43206220204239 7.5583943251603 0.143367924528303 1.45196735653727
7.61900057286441 7.98400029704081 7.439 7.64600048799561 0.962769873121141 0.125679716750374 0.107740044343949 1.5458999151312 1.4280000212172 1.3080000212172 1.4609999151312 1.4289998726968 7.58249601798089 0.139974910394267 1.45003943532207
7.64633108575792 7.99816052642808 7.43907023031229 7.66934111865968 0.956726993376978 0.112193452207112 0.109890197410531 1.54184702627873 1.42897993419649 1.30907023031229 1.45701003290176 1.42291973678596 7.6071230871087 0.136043572984751 1.44760463777656
7.67860694459017 8.01380942768008 7.44591662461004 7.70259503382017 0.950584799635568 0.0988821055796308 0.115758535380031 1.53668288886557 1.42702382153999 1.31591662461004 1.45798808923001 1.41509528615996 7.63305723765587 0.131905325443791 1.44451813999253
7.70800319379422 8.01400030907686 7.4520010302562 7.72900278169174 0.94645966928776 0.0932301329030499 0.119299355059619 1.53339955802009 1.4279994848719 1.31600010302562 1.45799969092314 1.4089994848719 7.65714625016828 0.127480506822611 1.44059546735234
7.73938370062308 8.01705903086509 7.4621967695503 7.75636402366805 0.943296339229095 0.0945056358228283 0.113028292211757 1.52914069604985 1.42295080761243 1.317 1.45497048456746 1.40391145370237 7.68028708984978 0.122094674556216 1.43617609493774
7.7775362933864 8.02292866052099 7.48176220173662 7.79256007321274 0.947903998508973 0.0930773592732269 0.111864148996671 1.53219290347091 1.41805944956585 1.317 1.45203566973951 1.39510700921852 7.70446585909563 0.120310439560436 1.43235398883959
7.79795763392438 8.023 7.50894280579791 7.80597246205085 0.952161081941081 0.0929602118303781 0.1362881227404 1.53553298841448 1.41500635491134 1.317 1.45399576339244 1.39200635491134 7.73141635321403 0.123283333333334 1.42980788257384
7.83223017908661 8.027 7.55841240419685 7.84025895147244 0.956523497448425 0.0927758695743308 0.158994475755276 1.53812920716346 1.40694245522835 1.317 1.45898081840945 1.38397122761417 7.75867121237231 0.132763653483995 1.42786206448434
7.85565569181324 8.027 7.60038311449872 7.86661265328989 0.958914851872602 0.0964263453075632 0.179804139560761 1.53906622767253 1.40108607704669 1.317 1.4570286923489 1.38104303852335 7.78434378894903 0.144627329192545 1.42545399890439
7.87895108375312 8.027 7.63792130864633 7.88695746413315 0.960905831485049 0.0963702339472677 0.187703815102663 1.54049697995345 1.39900425358669 1.317 1.45201063396671 1.37900425358669 7.80970231309285 0.150449088960334 1.42380699645254
7.909101428878 8.027 7.67842600128759 7.9171420004292 0.961560345745556 0.0987701428877998 0.190638004007656 1.54041379432741 1.397 1.317 1.4470202857756 1.3759695713366 7.83161100369996 0.153970370370373 1.4247248588082
7.91887488027492 8.027 7.71947449715467 7.93082483238489 0.962557237788042 0.0997474880274922 0.181773483590646 1.54174298371739 1.397 1.317 1.44897497605498 1.37303753591752 7.85213083929275 0.155930817610066 1.4280453210922
7.93800411136975 8.027 7.77701281779981 7.95400483690559 0.961979354273104 0.100040070135131 0.173085816076665 1.54189045950603 1.39800024184528 1.317 1.4449987907736 1.37400024184528 7.8732342643601 0.157 1.43513509348256
7.95512345533668 8.027 7.83046295751256 7.97414660321231 0.959286080528518 0.100331311712952 0.155643319628105 1.54378305563731 1.399 1.317 1.43996913616583 1.37500771595854 7.89284971759371 0.15601633045149 1.44495596913998
7.97081028349972 8.027 7.88928856312396 7.99277471165592 0.956246757571929 0.100497984262185 0.137005406916891 1.54290067155314 1.399 1.317 1.43604742912507 1.37598814271873 7.91187357902776 0.152980707395496 1.45599031800966
7.98796414523724 8.02300843641477 7.95985236274159 8.01894516330402 0.951859195692095 0.0997515818277687 0.12245028672901 1.54293989454482 1.40299156358523 1.31999367268893 1.42901476372584 1.37799578179262 7.92971178875542 0.149384384384384 1.4671975708578
8.00411590073686 8.023 8.0285260110365 8.03914264706075 0.947225601102342 0.0995432095588668 0.100604340994593 1.54247017830883 1.40406240808908 1.324 1.43910698529556 1.37906240808908 7.94657080528128 0.146371601208459 1.47759448041446
8.01684385347542 8.023 8.08629133500383 8.05480781966205 0.942349816130185 0.0998956759423962 0.116455537520542 1.54248975977458 1.41091592110215 1.324 1.45085586474654 1.38591592110215 7.96302233275123 0.143435530085961 1.48668390935802
