# Supplementary material for: Quantifying Spatiotemporal Gait Parameters with HoloLens in Healthy Adults and People with Parkinson’s Disease: Test-Retest Reliability, Concurrent Validity, and Face Validity
Source: Sensors (Basel). 2020 Jun 5;20(11):3216. doi: 10.3390/s20113216 (PMC7313704; doi:10.3390/s20113216)
Supplement: Supplementary file 1 [file sensors-20-03216-s001.zip › Data/HYA_03_SWS1_HoloLens_raw.csv]

Time HoloLens_x_position HoloLens_y_position HoloLens_z_position HoloLens_x_orientation HoloLens_y_orientation HoloLens_z_orientation
722.3774 -0.192 0.153 -1.726 21.802 357.883 359.419
722.4046 -0.195 0.155 -1.722 21.335 357.848 359.315
722.4407 -0.198 0.156 -1.719 20.757 357.682 358.991
722.4746 -0.201 0.157 -1.716 20.523 357.612 358.902
722.5032 -0.203 0.156 -1.714 20.577 357.519 359.006
722.539 -0.205 0.156 -1.712 20.184 357.485 359.152
722.577 -0.206 0.155 -1.712 19.729 357.535 359.228
722.6049 -0.208 0.155 -1.711 19.33 357.6 359.334
722.64 -0.208 0.155 -1.71 19.182 357.681 359.304
722.6689 -0.209 0.155 -1.71 18.968 357.793 359.37
722.7037 -0.21 0.156 -1.71 18.557 357.908 359.262
722.7377 -0.211 0.157 -1.709 17.961 358.047 359.008
722.7705 -0.211 0.158 -1.708 17.024 358.212 358.649
722.8036 -0.212 0.158 -1.706 16.269 358.43 358.46
722.8403 -0.212 0.157 -1.703 16.08 358.809 358.143
722.871 -0.213 0.156 -1.7 16.395 359.239 357.957
722.9051 -0.213 0.156 -1.695 16.608 359.868 357.798
722.9377 -0.213 0.155 -1.688 16.009 0.618 357.893
722.9718 -0.212 0.153 -1.679 15.105 1.517 358.914
723.0033 -0.21 0.153 -1.67 14.64 2.407 359.913
723.0386 -0.208 0.152 -1.658 13.956 3.242 1.505
723.0687 -0.205 0.152 -1.643 13.547 3.697 2.415
723.1042 -0.201 0.153 -1.627 13.321 3.885 2.157
723.1368 -0.197 0.153 -1.609 12.702 3.537 1.488
723.1687 -0.193 0.151 -1.589 11.851 2.938 359.982
723.2049 -0.189 0.148 -1.567 11.518 2.614 358.791
723.2351 -0.183 0.144 -1.544 11.522 2.228 358.367
723.2705 -0.178 0.14 -1.52 11.41 1.9 358.047
723.3031 -0.171 0.137 -1.495 10.981 1.569 358.038
723.3391 -0.163 0.134 -1.469 10.4 1.12 358.224
723.3731 -0.155 0.13 -1.444 9.997 0.478 358.381
723.4033 -0.145 0.129 -1.418 9.571 359.75 358.562
723.4374 -0.135 0.127 -1.392 9.779 358.876 358.509
723.4723 -0.123 0.127 -1.367 9.954 358.32 357.893
723.5039 -0.111 0.131 -1.342 10.362 358.107 357.792
723.5374 -0.1 0.143 -1.317 10.199 357.913 357.701
723.5723 -0.09 0.157 -1.292 10.036 358.046 357.093
723.6038 -0.083 0.166 -1.27 10.942 358.039 356.064
723.6351 -0.078 0.169 -1.25 11.908 357.911 355.835
723.674 -0.076 0.17 -1.23 11.591 357.698 355.776
723.701 -0.074 0.17 -1.207 10.971 357.43 355.335
723.7367 -0.074 0.17 -1.185 10.258 357.05 354.621
723.7703 -0.075 0.17 -1.161 10.124 356.634 354.248
723.8035 -0.078 0.168 -1.138 10.59 355.96 354.538
723.8365 -0.081 0.165 -1.114 11.016 355.246 354.921
723.8694 -0.086 0.162 -1.091 11.384 354.621 355.02
723.9037 -0.09 0.16 -1.067 11.352 354.289 355.443
723.9353 -0.094 0.158 -1.042 10.976 354.016 356.284
723.9713 -0.099 0.156 -1.017 10.578 353.694 357.176
724.0033 -0.105 0.153 -0.99 10.362 353.62 357.42
724.0348 -0.111 0.147 -0.964 10.507 353.496 357.538
724.072 -0.118 0.14 -0.938 10.776 353.462 357.636
724.1022 -0.125 0.135 -0.911 10.754 353.936 357.563
724.1382 -0.133 0.132 -0.883 11.112 354.96 357.336
724.1692 -0.141 0.131 -0.856 11.147 356.227 357.37
724.2034 -0.15 0.131 -0.828 11.085 357.746 357.35
724.2395 -0.161 0.133 -0.801 10.717 359.218 357.428
724.2678 -0.171 0.14 -0.772 8.982 0.563 358.076
724.3038 -0.181 0.146 -0.745 9.018 1.396 359.152
724.3351 -0.19 0.154 -0.721 10.507 2.076 359.305
724.3691 -0.197 0.164 -0.697 11.027 2.503 359.192
724.4016 -0.204 0.169 -0.674 10.942 2.407 1.224
724.4367 -0.209 0.173 -0.651 10.252 2.065 2.949
724.4698 -0.211 0.175 -0.627 9.083 1.805 2.921
724.5033 -0.212 0.174 -0.604 9.189 1.748 2.673
724.536 -0.212 0.172 -0.582 10.232 1.858 2.273
724.5695 -0.212 0.169 -0.56 11.277 2.021 1.112
724.6042 -0.211 0.167 -0.539 12.289 2.375 0.213
724.6343 -0.21 0.164 -0.518 13.078 2.602 359.859
724.6724 -0.209 0.161 -0.498 13.612 2.903 359.355
724.7049 -0.207 0.16 -0.477 12.938 3.171 359.182
724.735 -0.206 0.158 -0.454 12.212 3.126 359.586
724.7714 -0.205 0.156 -0.432 11.884 2.727 0.233
724.8048 -0.203 0.155 -0.407 11.262 2.224 0.45
724.8387 -0.199 0.154 -0.381 10.458 1.742 0.597
724.8687 -0.196 0.151 -0.354 9.915 1.119 0.619
724.905 -0.191 0.15 -0.325 9.023 0.187 0.367
724.9357 -0.186 0.147 -0.296 8.542 359.229 0.005
724.9686 -0.179 0.143 -0.266 8.512 358.379 359.481
725.0028 -0.17 0.138 -0.235 8.629 357.532 359.767
725.0359 -0.162 0.135 -0.205 8.553 356.672 0.256
725.0688 -0.151 0.128 -0.175 9.23 355.63 0.732
725.1013 -0.141 0.127 -0.145 9.321 354.623 359.97
725.1346 -0.13 0.132 -0.114 9.009 353.853 359.498
725.1707 -0.121 0.147 -0.084 8.42 353.446 359.872
725.2017 -0.116 0.15 -0.056 10.402 353.051 359.55
725.2366 -0.112 0.154 -0.031 12.568 352.922 359.158
725.2686 -0.109 0.161 -0.006 12.307 352.951 359.182
725.3019 -0.107 0.171 0.02 10.664 352.936 359.311
725.3364 -0.105 0.175 0.045 9.984 352.955 358.975
725.3709 -0.104 0.175 0.07 10.329 352.864 358.715
725.4026 -0.104 0.171 0.094 11.165 352.459 358.832
725.4351 -0.105 0.166 0.118 11.84 352.05 358.585
725.4684 -0.106 0.162 0.142 12.296 351.908 358.294
725.5029 -0.108 0.16 0.166 12.378 352.039 358.204
725.5376 -0.11 0.156 0.19 12.599 352.422 358.208
725.5692 -0.114 0.155 0.214 12.379 352.91 358.603
725.6011 -0.118 0.152 0.238 12.699 353.167 358.701
725.6339 -0.123 0.148 0.262 12.777 353.372 358.599
725.6686 -0.129 0.145 0.286 12.788 353.886 358.639
725.704 -0.134 0.142 0.31 12.811 354.314 358.818
725.7355 -0.14 0.141 0.335 12.459 354.747 359.173
725.7723 -0.147 0.138 0.36 12.261 355.376 359.517
725.8 -0.153 0.136 0.384 12.257 356.122 359.767
725.835 -0.159 0.132 0.408 12.057 356.876 0.269
725.8678 -0.167 0.133 0.434 11.317 357.465 0.333
725.9024 -0.174 0.136 0.46 9.634 357.835 0.425
725.9373 -0.181 0.143 0.485 9.957 358.221 0.588
725.9679 -0.188 0.15 0.508 9.749 358.631 359.943
726.0051 -0.194 0.157 0.53 10.176 358.521 1.099
726.0338 -0.199 0.162 0.552 10.353 358.568 1.913
726.0686 -0.202 0.166 0.574 9.991 358.83 2.421
726.1028 -0.205 0.167 0.594 10.586 359.013 2.579
726.1352 -0.206 0.166 0.613 11.787 359.13 2.77
726.1718 -0.206 0.167 0.634 11.691 359.236 2.387
726.1996 -0.207 0.168 0.654 11.578 359.437 1.897
726.2358 -0.206 0.166 0.674 12.135 359.687 1.559
726.271 -0.205 0.163 0.694 12.767 359.983 1.078
726.3015 -0.205 0.161 0.714 13.099 0.3 0.77
726.334 -0.203 0.159 0.735 13.085 0.757 0.637
726.3666 -0.202 0.158 0.756 13.011 1.104 0.701
726.4007 -0.2 0.154 0.778 13.123 1.499 1.029
726.4332 -0.198 0.152 0.8 12.768 1.689 1.194
726.467 -0.195 0.149 0.824 12.599 1.539 0.897
726.5029 -0.193 0.146 0.847 12.745 1.051 0.703
726.5344 -0.19 0.144 0.872 12.394 0.653 0.494
726.5663 -0.187 0.143 0.898 11.418 0.086 0.638
726.6044 -0.182 0.138 0.925 11.695 359.307 0.936
726.6342 -0.177 0.133 0.949 12.021 358.623 0.87
726.6656 -0.171 0.129 0.976 11.902 357.902 0.849
726.699 -0.164 0.127 1.002 11.599 357.146 0.732
726.7341 -0.157 0.13 1.03 10.947 356.483 0.461
726.7667 -0.151 0.14 1.058 9.752 356.097 359.969
726.8004 -0.144 0.154 1.087 8.295 356.059 359.515
726.8328 -0.139 0.158 1.113 9.057 356.034 359.069
726.8686 -0.135 0.16 1.137 11.375 355.842 358.823
726.9008 -0.133 0.16 1.16 12.076 355.346 358.724
726.9348 -0.132 0.165 1.184 10.203 354.938 358.811
726.967 -0.131 0.168 1.208 9.083 354.503 358.225
727.0008 -0.132 0.167 1.231 10.135 354.014 357.499
727.0331 -0.133 0.165 1.253 12.002 353.568 357
727.0662 -0.134 0.165 1.274 13.101 353.252 357.024
727.1018 -0.136 0.164 1.295 13.704 353.133 357.225
727.1324 -0.137 0.163 1.317 13.492 353.156 357.606
727.1644 -0.139 0.163 1.339 12.637 353.303 358.127
727.2042 -0.141 0.161 1.362 12.237 353.33 358.324
727.2336 -0.144 0.157 1.385 12.541 353.322 358.581
727.2676 -0.147 0.152 1.409 12.829 353.235 358.821
727.3013 -0.151 0.147 1.431 13.544 353.309 358.549
727.3333 -0.156 0.142 1.453 14.229 353.673 358.713
727.3693 -0.161 0.137 1.475 14.337 354.437 358.752
727.3978 -0.167 0.134 1.497 14.246 355.201 359.025
727.4333 -0.174 0.134 1.52 13.36 355.771 359.924
727.4658 -0.181 0.135 1.544 12.214 356.372 359.954
727.4989 -0.19 0.135 1.568 11.827 356.912 359.952
727.5339 -0.198 0.138 1.592 11.513 357.37 359.904
727.5661 -0.207 0.141 1.617 11.142 358.054 359.902
727.6013 -0.216 0.146 1.642 11.054 358.881 0.383
727.6319 -0.225 0.156 1.667 10.092 359.699 0.471
727.6655 -0.232 0.165 1.692 8.545 0.186 0.977
727.7029 -0.238 0.168 1.715 8.451 0.265 2.353
727.7341 -0.242 0.17 1.738 8.464 0.692 2.666
727.7665 -0.245 0.172 1.761 8.284 1.15 2.391
727.8013 -0.246 0.173 1.784 8.806 1.556 2.026
727.8318 -0.248 0.174 1.807 9.351 1.995 1.517
727.8652 -0.249 0.174 1.831 9.705 2.379 0.671
727.9016 -0.25 0.172 1.854 10.13 2.644 0.66
727.9309 -0.252 0.169 1.877 10.406 2.812 0.689
727.9664 -0.253 0.165 1.9 10.907 2.786 0.711
728.0039 -0.253 0.161 1.924 10.962 2.31 1.109
728.0326 -0.254 0.157 1.948 10.945 1.797 0.942
728.0662 -0.253 0.153 1.973 11.185 1.323 0.914
728.099 -0.251 0.149 1.998 11.639 0.868 1.191
728.1328 -0.248 0.145 2.023 11.744 0.445 1.083
728.1667 -0.245 0.141 2.049 11.856 359.985 1.085
728.2037 -0.24 0.137 2.075 12.342 359.344 0.88
728.2311 -0.236 0.133 2.101 12.521 358.789 0.553
728.2677 -0.23 0.13 2.128 12.133 358.233 0.212
728.3032 -0.224 0.126 2.155 12.272 357.897 359.83
728.3358 -0.217 0.122 2.181 12.447 357.593 359.86
728.3669 -0.21 0.118 2.207 12.374 357.281 359.905
728.4009 -0.203 0.124 2.234 11.422 356.915 0.177
728.4311 -0.197 0.13 2.26 10.679 356.499 359.84
728.4675 -0.191 0.147 2.286 9.396 355.935 359.818
728.4996 -0.187 0.154 2.311 9.74 355.558 359.713
728.5325 -0.184 0.159 2.333 10.677 354.982 359.324
728.5689 -0.182 0.161 2.356 11.077 354.043 359.235
728.5984 -0.182 0.166 2.38 9.479 353.058 359.6
728.6313 -0.182 0.167 2.405 8.544 352.156 359.282
728.6646 -0.182 0.166 2.429 8.808 351.385 358.519
728.6995 -0.182 0.163 2.453 9.865 350.995 357.836
728.7301 -0.182 0.161 2.475 10.827 350.732 358.054
728.7681 -0.183 0.157 2.497 12.063 350.862 358.719
728.798 -0.183 0.155 2.519 12.525 351.053 359.038
728.8344 -0.184 0.153 2.541 12.505 351.24 359.277
728.8656 -0.185 0.153 2.564 12.252 351.371 359.42
728.8989 -0.186 0.153 2.587 11.835 351.583 359.126
728.9308 -0.188 0.151 2.61 11.784 351.952 359.287
728.9667 -0.191 0.15 2.633 11.546 352.529 359.357
728.9979 -0.194 0.146 2.657 11.193 353.232 359.345
729.0307 -0.198 0.142 2.681 11.693 354.161 359.171
729.0644 -0.202 0.139 2.704 12.634 354.93 359.446
729.0972 -0.208 0.137 2.727 12.609 355.679 359.65
729.1317 -0.214 0.137 2.751 12.033 356.165 359.633
729.166 -0.222 0.136 2.776 11.104 356.587 359.805
729.1997 -0.229 0.134 2.801 10.175 357.217 359.915
729.2345 -0.238 0.131 2.826 9.342 358.138 -0.004
729.2658 -0.245 0.132 2.853 7.937 359.114 359.897
729.3008 -0.254 0.136 2.88 8.052 359.926 0.289
729.3338 -0.263 0.147 2.908 6.868 0.555 359.664
729.3655 -0.271 0.151 2.934 7.037 0.797 359.88
729.3972 -0.278 0.154 2.958 8.874 0.884 0.946
729.434 -0.282 0.156 2.98 10.351 1.365 1.431
729.4638 -0.286 0.159 3.004 10.439 2.061 1.401
729.5012 -0.287 0.159 3.026 10.982 2.707 2.025
729.5299 -0.289 0.16 3.048 11.59 3.376 2.274
729.5686 -0.289 0.161 3.069 12.111 3.865 2.449
729.5995 -0.29 0.159 3.091 12.436 3.934 2.354
729.6312 -0.291 0.156 3.112 12.805 3.482 1.623
729.6654 -0.293 0.151 3.134 13.463 2.809 1.178
729.6968 -0.294 0.148 3.157 13.705 2.073 0.877
729.7317 -0.293 0.145 3.18 14.205 1.574 0.91
729.7644 -0.292 0.142 3.204 14.587 1.198 0.916
729.7974 -0.29 0.141 3.229 13.916 0.848 1.055
729.8311 -0.288 0.138 3.255 13.854 0.559 1.211
729.8665 -0.285 0.132 3.28 14.565 0.198 1.156
729.8987 -0.281 0.128 3.306 14.385 359.691 0.914
729.9323 -0.276 0.123 3.332 14.08 359.159 0.854
729.9653 -0.27 0.118 3.358 14.033 358.595 0.594
729.9963 -0.264 0.114 3.384 13.823 358.127 0.179
730.0316 -0.257 0.11 3.411 13.431 357.702 359.836
730.0633 -0.25 0.108 3.438 12.834 357.422 359.635
730.0968 -0.242 0.11 3.466 12.437 357.244 359.6
730.1314 -0.234 0.117 3.495 10.84 357.235 358.962
730.1649 -0.227 0.133 3.522 11.137 357.223 359.138
730.1968 -0.221 0.143 3.549 10.516 357.249 359.169
730.2311 -0.216 0.151 3.572 10.858 357.529 358.162
730.2646 -0.213 0.154 3.595 11.262 357.407 357.431
730.2987 -0.212 0.158 3.618 10.513 356.797 357.852
730.3336 -0.212 0.16 3.642 9.439 356.182 358.207
730.3639 -0.211 0.159 3.666 9.916 355.728 357.515
730.3991 -0.212 0.156 3.687 11.876 355.17 357.502
730.4339 -0.213 0.153 3.707 13.75 354.454 357.856
730.4628 -0.215 0.151 3.727 14.857 353.969 358.058
730.4956 -0.216 0.151 3.746 15.22 353.603 358.493
730.5315 -0.218 0.151 3.765 14.961 353.326 358.847
730.5645 -0.22 0.152 3.784 14.531 353.081 359.206
730.597 -0.222 0.15 3.802 14.818 352.826 359.371
730.6291 -0.224 0.148 3.821 15.169 352.548 359.218
730.6638 -0.227 0.147 3.841 15.164 352.351 359.006
730.6982 -0.23 0.145 3.861 15.022 352.248 358.867
730.7328 -0.233 0.144 3.882 14.823 352.816 358.545
730.7643 -0.236 0.142 3.901 14.965 353.485 358.629
730.7968 -0.239 0.14 3.922 14.62 354.393 359.046
730.8295 -0.242 0.139 3.944 14.306 355.294 359.225
730.8632 -0.247 0.137 3.966 14.144 356.034 359.4
730.8991 -0.252 0.135 3.987 13.851 356.639 359.614
730.929 -0.258 0.133 4.01 13.488 357.291 359.725
730.9647 -0.264 0.132 4.032 12.683 358.031 359.798
730.9982 -0.27 0.135 4.055 11.055 358.998 359.645
731.0313 -0.277 0.137 4.078 10.192 0.254 359.437
731.0664 -0.283 0.153 4.101 9.999 1.871 358.723
731.0962 -0.29 0.16 4.124 8.849 3.306 357.966
731.1284 -0.296 0.162 4.146 8.363 4.4 359.179
731.1635 -0.301 0.159 4.166 9.7 5.212 0.776
731.1953 -0.305 0.16 4.186 10.506 5.751 1.664
731.2314 -0.308 0.162 4.206 11.126 5.719 3.036
731.2642 -0.309 0.163 4.225 12.028 5.058 3.464
731.2957 -0.31 0.164 4.245 12.716 4.563 2.995
731.3327 -0.31 0.164 4.264 12.745 4.088 1.773
731.3633 -0.309 0.163 4.284 12.797 3.917 0.961
731.3959 -0.309 0.16 4.304 13.072 3.799 0.467
731.4324 -0.309 0.156 4.325 13.365 3.499 0.422
731.4615 -0.31 0.152 4.346 13.989 2.935 0.521
731.4974 -0.311 0.148 4.368 14.212 2.075 0.913
731.5311 -0.31 0.146 4.391 14.575 1.168 1.178
731.5618 -0.309 0.142 4.413 15.728 0.191 1.588
731.5954 -0.307 0.138 4.435 16.557 359.242 1.387
731.6302 -0.303 0.134 4.458 16.676 358.447 0.923
731.6627 -0.299 0.131 4.482 16.522 357.682 0.49
731.695 -0.294 0.129 4.506 15.973 357.034 359.89
731.7298 -0.289 0.125 4.53 15.523 356.538 359.372
731.7629 -0.283 0.12 4.555 15.445 356.148 359.326
731.7954 -0.277 0.117 4.58 15.021 355.816 359.493
731.831 -0.271 0.119 4.606 14.606 355.453 359.869
731.8623 -0.266 0.123 4.632 13.764 354.805 0.183
731.8956 -0.26 0.136 4.659 14.067 354.328 0.102
731.9296 -0.255 0.147 4.685 13.029 353.831 0.132
731.9634 -0.25 0.154 4.708 13.869 353.878 359.822
731.9951 -0.246 0.156 4.729 14.879 353.794 358.987
732.032 -0.244 0.159 4.749 13.897 353.703 358.901
732.0633 -0.243 0.164 4.771 11.881 353.492 358.95
732.0955 -0.242 0.164 4.793 11.085 353.56 358.175
732.1309 -0.242 0.161 4.815 12.119 353.545 357.986
732.1618 -0.242 0.16 4.836 13.331 353.439 357.724
732.1938 -0.244 0.159 4.856 13.966 353.353 357.564
732.2285 -0.246 0.158 4.875 14.575 353.081 358.259
732.2616 -0.248 0.158 4.894 14.779 352.938 358.87
732.2956 -0.25 0.159 4.912 14.203 352.886 359.049
732.3378 -0.253 0.162 4.932 12.586 352.917 359.419
732.363 -0.255 0.162 4.953 12.037 352.951 359.457
732.399 -0.257 0.158 4.973 12.398 353.239 359.219
732.4312 -0.259 0.155 4.992 12.985 353.543 359.024
732.4648 -0.262 0.151 5.012 13.424 354.102 359.248
732.495 -0.265 0.149 5.031 13.512 354.76 359.396
732.5291 -0.268 0.148 5.051 13.156 355.563 359.554
732.5634 -0.272 0.145 5.071 12.618 356.283 0.067
732.5939 -0.277 0.142 5.092 12.783 356.869 0.439
732.631 -0.282 0.139 5.113 13.369 357.421 0.851
732.6628 -0.288 0.135 5.134 13.814 357.898 1.01
732.6942 -0.293 0.131 5.155 13.937 358.493 0.706
732.7315 -0.3 0.134 5.177 13.591 359.291 0.054
732.7626 -0.305 0.134 5.2 12.564 0.308 359.463
732.7936 -0.312 0.146 5.223 12.253 1.731 359.626
732.8298 -0.318 0.155 5.246 11.284 2.763 359.693
732.8604 -0.324 0.161 5.266 11.657 3.39 0.287
732.8967 -0.329 0.164 5.287 11.949 3.908 0.917
732.9291 -0.332 0.168 5.308 11.169 4.172 1.103
732.9621 -0.334 0.17 5.331 10 4.074 1.866
732.9956 -0.335 0.17 5.354 9.778 3.911 2.732
733.0305 -0.335 0.168 5.377 10.478 3.742 3.458
733.062 -0.334 0.166 5.4 11.161 3.596 3.963
733.0961 -0.332 0.163 5.422 12.251 3.413 3.84
733.1297 -0.329 0.16 5.444 13.505 3.164 3.465
733.1625 -0.326 0.158 5.465 14.355 2.642 2.812
733.1951 -0.323 0.157 5.488 14.558 1.946 2.158
733.2285 -0.321 0.156 5.511 14.046 1.206 1.358
733.261 -0.318 0.154 5.536 13.689 0.606 1.22
733.2943 -0.315 0.151 5.561 13.823 359.877 1.739
733.3301 -0.312 0.146 5.586 14.44 359.12 1.579
733.3667 -0.308 0.14 5.61 15.702 358.366 1.308
733.3929 -0.303 0.134 5.633 16.495 357.821 1.123
733.4361 -0.297 0.129 5.656 16.521 357.207 0.947
733.463 -0.292 0.125 5.68 15.725 356.583 0.847
733.4945 -0.287 0.122 5.703 14.543 355.927 0.666
733.5306 -0.281 0.119 5.728 13.303 355.158 0.564
733.5618 -0.275 0.124 5.753 12.181 354.38 0.501
733.5945 -0.269 0.13 5.778 12.317 353.496 0.662
733.6276 -0.264 0.146 5.804 12.006 352.644 1.47
733.663 -0.259 0.158 5.828 12.301 352.168 1.319
733.6951 -0.254 0.166 5.852 12.89 352.085 0.659
733.7269 -0.25 0.167 5.872 13.08 352.074 0
733.7626 -0.247 0.169 5.894 12.2 352.09 0.217
733.7932 -0.246 0.171 5.918 11.062 351.905 0.181
733.828 -0.246 0.171 5.941 10.883 351.875 359.654
733.8619 -0.245 0.171 5.964 11.82 352.139 359.686
733.8993 -0.247 0.169 5.987 13.554 352.043 0.137
733.9279 -0.247 0.166 6.008 14.584 352.139 0.356
733.9604 -0.247 0.164 6.03 14.793 352.287 0.418
733.9944 -0.247 0.162 6.054 14.467 352.66 0.239
734.0275 -0.247 0.159 6.077 14.438 353.151 0.045
734.0607 -0.247 0.156 6.1 14.389 353.804 359.563
734.0944 -0.248 0.153 6.124 14.969 354.725 358.728
734.1268 -0.25 0.149 6.147 15.586 355.917 358.495
734.1601 -0.252 0.145 6.171 15.48 357.408 358.269
734.1919 -0.254 0.142 6.196 15.228 359.312 357.884
734.2291 -0.257 0.138 6.221 15.149 1.281 357.932
734.2597 -0.26 0.134 6.246 15.004 3.208 357.556
734.2935 -0.264 0.13 6.271 14.925 5.096 356.765
734.3277 -0.269 0.125 6.295 15.387 6.898 356.503
734.3615 -0.274 0.119 6.318 15.968 8.798 356.546
734.3979 -0.278 0.122 6.346 15.868 11.303 355.911
734.4279 -0.28 0.125 6.372 14.607 13.789 355.724
734.4633 -0.283 0.142 6.399 15.085 16.316 354.782
734.4955 -0.286 0.148 6.424 16.082 18.583 354.717
734.5266 -0.287 0.153 6.447 17.388 20.599 355.433
734.5626 -0.285 0.155 6.468 17.961 23.084 355.759
734.5944 -0.281 0.157 6.489 17.713 26.127 354.534
734.627 -0.272 0.157 6.509 17.469 29.977 354.046
734.6617 -0.262 0.155 6.529 18.263 34.252 354.166
734.6928 -0.251 0.151 6.547 20.173 38.658 354.542
734.7261 -0.241 0.148 6.564 22.405 42.804 355.038
734.7592 -0.231 0.145 6.581 23.418 46.186 356.026
734.7941 -0.223 0.142 6.598 24.239 48.725 356.591
734.8271 -0.214 0.141 6.615 24.102 50.607 356.858
734.8596 -0.203 0.141 6.631 23.666 52.082 356.368
734.8942 -0.191 0.139 6.646 23.795 54.082 355.979
734.9276 -0.177 0.135 6.66 23.916 56.444 355.595
734.9601 -0.161 0.129 6.673 24.103 59.44 355.751
734.9938 -0.144 0.122 6.683 25.288 62.609 356.108
735.0289 -0.126 0.117 6.691 25.46 66.166 356.249
735.0631 -0.104 0.115 6.698 24.355 70.623 355.285
735.0952 -0.084 0.111 6.703 23.816 74.909 355.338
735.1265 -0.064 0.105 6.709 23.574 77.781 355.492
735.1629 -0.044 0.103 6.717 22.603 78.567 355.216
735.1946 -0.025 0.106 6.728 21.574 77.634 354.777
735.2269 -0.005 0.115 6.738 21.308 75.6 351.377
735.2599 0.016 0.126 6.74 22.182 76.301 348.82
735.2949 0.034 0.13 6.737 22.795 79.001 346.634
735.3259 0.05 0.129 6.73 23.796 84.084 344.836
735.3621 0.064 0.124 6.724 24.744 90.212 342.939
735.3952 0.075 0.12 6.724 25.474 95.643 342.649
735.4264 0.087 0.117 6.728 26.459 98.785 343.132
735.4612 0.096 0.114 6.734 28.003 101.339 344.033
735.4948 0.104 0.115 6.741 29.196 103.663 345.523
735.5276 0.114 0.118 6.745 29.115 106.295 346.912
735.5615 0.121 0.122 6.747 28.562 109.115 347.607
735.6041 0.128 0.126 6.749 27.758 112.669 347.407
735.6261 0.138 0.128 6.749 27.347 116.127 347.661
735.6605 0.146 0.129 6.749 27.073 120.107 348.384
735.6945 0.153 0.129 6.748 27.319 124.543 348.826
735.7258 0.16 0.13 6.748 27.256 129.539 349.168
735.7596 0.166 0.132 6.746 26.622 135.153 349.623
735.7955 0.173 0.133 6.746 26.06 140.035 350.175
735.8249 0.182 0.135 6.748 25.388 144.068 350.8
735.8593 0.192 0.136 6.751 23.995 146.723 351.241
735.8924 0.205 0.136 6.754 23.519 148.619 351.05
735.9249 0.22 0.136 6.758 23.11 150.48 351.192
735.9619 0.236 0.134 6.761 22.576 152.069 351.34
735.9926 0.252 0.131 6.765 22.418 153.718 351.453
736.0267 0.269 0.127 6.769 22.673 155.31 351.429
736.0607 0.286 0.124 6.773 22.89 157.003 350.783
736.0917 0.304 0.125 6.775 22.626 158.518 349.879
736.1286 0.323 0.133 6.775 22.878 160 348.211
736.1578 0.342 0.142 6.776 22.662 161.811 348.061
736.1937 0.362 0.146 6.777 21.118 162.942 348.793
736.2241 0.379 0.149 6.775 19.878 165.117 350.757
736.2603 0.395 0.153 6.769 19.134 168.024 351.232
736.2942 0.408 0.155 6.761 18.295 171.196 351.974
736.3253 0.421 0.155 6.753 18.154 173.428 352.758
736.3593 0.433 0.154 6.744 19.085 175.298 353.426
736.395 0.442 0.154 6.734 19.646 177.425 353.738
736.4269 0.45 0.153 6.724 20.301 179.835 354.146
736.4608 0.457 0.153 6.714 20.233 181.977 354.787
736.4948 0.465 0.152 6.704 20.186 183.64 355.466
736.5316 0.472 0.151 6.694 19.955 184.44 355.336
736.5585 0.479 0.15 6.683 19.982 185.547 355.581
736.5925 0.485 0.149 6.671 19.518 186.059 355.967
736.6301 0.49 0.149 6.658 18.99 186.485 355.42
736.6594 0.495 0.148 6.645 18.745 187.114 355.782
736.703 0.497 0.145 6.631 18.549 186.911 356.237
736.7263 0.499 0.143 6.618 18.157 187.336 356.392
736.7576 0.5 0.141 6.604 17.759 187.548 357.048
736.798 0.499 0.138 6.59 17.073 187.086 357.678
736.8279 0.498 0.136 6.576 16.366 186.408 357.768
736.8588 0.496 0.133 6.563 16.169 185.414 358.103
