# Supplementary material for: Quantifying Spatiotemporal Gait Parameters with HoloLens in Healthy Adults and People with Parkinson’s Disease: Test-Retest Reliability, Concurrent Validity, and Face Validity
Source: Sensors (Basel). 2020 Jun 5;20(11):3216. doi: 10.3390/s20113216 (PMC7313704; doi:10.3390/s20113216)
Supplement: Supplementary file 1 [file sensors-20-03216-s001.zip › Data/HYA_03_SWS1_IWW_raw.csv]

IWW_x_SpineBase IWW_x_Head IWW_x_ShoulderLeft IWW_x_ElbowLeft IWW_x_WristLeft IWW_x_HandLeft IWW_x_ShoulderRight IWW_x_ElbowRight IWW_x_WristRight IWW_x_HandRight IWW_x_HipLeft IWW_x_KneeLeft IWW_x_AnkleLeft IWW_x_FootLeft IWW_x_HipRight IWW_x_KneeRight IWW_x_AnkleRight IWW_x_FootRight IWW_x_SpineShoulder IWW_y_SpineBase IWW_y_Head IWW_y_ShoulderLeft IWW_y_ElbowLeft IWW_y_WristLeft IWW_y_HandLeft…
-0.478 -0.44 -0.508889436900854 -0.544 -0.493955774760341 NaN -0.454 -0.446 -0.385 -0.368845211661195 -0.457 -0.496933662140512 -0.523 -0.437 -0.436 -0.502933662140512 -0.529933662140512 -0.436 -0.475955774760341 0.990445307028759 1.77783884504793 1.48693597040735 1.22453793506395 0.939358353474458 NaN 1.48163415207669 1.21761579860223 0.959442580351412 0.88708786353828 0.991023095766776 0.526716…
-0.477994939240583 -0.439992408860875 -0.503984817721749 -0.543987348101458 NaN NaN -0.453982287342041 -0.445994939240583 -0.384989878481166 -0.361992408860875 -0.457 -0.493994939240583 -0.523 -0.437 -0.435984817721749 -0.5 -0.527 -0.436 -0.473992408860875 0.990679164974696 1.7782291143671 1.4871956983545 1.22710187248098 NaN NaN 1.4822608603291 1.21743075911391 0.958226837025364 0.8843426062911 …
-0.476012657550434 -0.437227835907809 -0.497962027348699 -0.538911397146963 NaN NaN -0.446898739596529 -0.443886082046096 -0.380898739596529 NaN -0.457012657550434 -0.492 -0.523 -0.437 -0.429987342449566 -0.499974684899132 -0.527 -0.436 -0.470974684899132 0.990248106719008 1.77737939388034 1.4854943041023 1.22780911557694 NaN NaN 1.48257683668271 1.21764316920402 0.956968481629105 NaN 0.990633929…
-0.476913089485637 -0.45441335402805 -0.494956544742819 -0.531934817114228 NaN NaN -0.439 -0.434934817114228 -0.372978272371409 NaN -0.457913089485637 -0.491934817114228 -0.523 -0.437 -0.428978272371409 -0.498 -0.527 -0.436 -0.468869634228456 0.982373222108351 1.73909763711811 1.48504521992171 1.22540412824943 NaN NaN 1.48079759408831 1.21087695284115 0.956071955486573 NaN 0.983193449966333 0.528…
-0.473001197039089 -0.428008080013848 -0.493000598519544 -0.529000897779316 NaN NaN -0.439 -0.432000897779316 -0.372000299259772 NaN -0.454001197039089 -0.489000897779316 -0.523 -0.437 -0.428000299259772 -0.498 -0.527 -0.436 -0.463001795558633 0.985668991494568 1.77364942715225 1.48483006583715 1.22558994314064 NaN NaN 1.48203961994009 1.21118990423687 0.95615997306662 NaN 0.985599263820961 0.527…
-0.472961962334953 -0.426 -0.492961962334953 -0.523961962334953 NaN NaN -0.438961962334953 -0.430961962334953 NaN -0.354025358443365 -0.450974641556635 -0.489 -0.523 -0.437 -0.426 -0.498 -0.524 -0.435961962334953 -0.457025358443365 0.987511030922864 1.77403331318277 1.48503315322029 1.22635404076581 NaN NaN 1.48363646640306 1.21525247539264 NaN 0.874407753072992 0.987531411299514 0.52747240905212…
-0.47 -0.4259338099286 -0.489977936642867 -0.520845556500068 NaN NaN -0.436 -0.428 NaN -0.355845556500068 -0.448977936642867 -0.489 -0.523 -0.437 -0.425977936642867 -0.498022063357133 -0.524 -0.433066190071399 -0.4589338099286 0.988393387158561 1.77506602859572 1.48450375077071 1.2258522716593 NaN NaN 1.48415610625071 1.218567722175 NaN 0.91125875135444 0.988447137929274 0.527659338099286 0.15649…
-0.469992864285065 -0.423 -0.488992864285065 -0.51398572857013 NaN NaN -0.436 -0.427992864285065 -0.359007135714935 -0.348992864285065 -0.448 -0.489 -0.523 -0.437 -0.425 -0.49899524285671 -0.524 -0.436 -0.455992864285065 0.989430666000061 1.77488876314274 1.48466919128564 1.224181593643 NaN NaN 1.48487214071448 1.21891004757143 0.948288763142745 0.895689928642851 0.989650761142926 0.5276314033572…
-0.466938042412883 -0.423247830348468 -0.48592565089546 -0.507764561168955 NaN -0.395863693308343 -0.43596282544773 -0.425012391517423 -0.361987608482577 -0.346012391517423 -0.44792565089546 -0.489 -0.523 -0.437 -0.424863693308342 -0.497 -0.524 -0.436 -0.453 0.98964358146661 1.77400965467333 1.48430905833555 1.22478519236388 NaN 0.864678884763432 1.4857502974873 1.21891723673705 0.947777434910454…
-0.462 -0.442912068608123 -0.479934051456093 -0.488934051456093 NaN -0.384758188672339 -0.432934051456093 -0.425934051456093 -0.361 -0.346912068608123 -0.442 -0.489 -0.523021982847969 -0.437 -0.414 -0.497 -0.524 -0.436043965695938 -0.453 0.98432142229764 1.74521503848843 1.48261010332676 1.21954899540106 NaN 0.864594176741114 1.48415142229764 1.217872961097 0.948371758627838 0.893473391970654 0.9…
-0.462 -0.438997445190061 -0.477 -0.485999735709317 -0.410997973771428 -0.373999030934161 -0.429999735709317 -0.423 -0.361000352387578 -0.343000176193789 -0.442 -0.489 -0.524 -0.437 -0.414 -0.497 -0.524 -0.437999735709317 -0.452999735709317 0.983050052858137 1.74188224558984 1.48128000264291 1.21639038674537 0.936299671398584 0.864780291600721 1.48288007223945 1.21667004845329 0.948450206146733 0…
-0.462 -0.409962006521041 -0.476962006521041 -0.482911348549095 -0.387911348549095 -0.362848026084162 -0.427 -0.422962006521041 -0.364962006521041 -0.344898684056108 -0.441962006521041 -0.488987335507014 -0.523962006521041 -0.437 -0.414 -0.496886019563122 -0.524 -0.435012664492986 -0.449962006521041 0.98366849015976 1.76738241120313 1.48132798358004 1.22087814982065 0.932558095376593 0.8681070970…
-0.461889619986351 -0.40697792399727 -0.473845467980891 -0.475845467980891 -0.380713011964512 -0.35097792399727 -0.42693377199181 -0.42 -0.362 -0.337 -0.43895584799454 -0.48793377199181 -0.521066228008189 -0.43706622800819 -0.414 -0.487470175934484 -0.524 -0.43606622800819 -0.446867543983621 0.98512964764243 1.76842505840928 1.48272779239973 1.22857989176617 0.931720290851165 0.869429182758662 1.…
-0.45699350643445 -0.406 -0.466987012868901 -0.468984848347051 -0.3679956709563 -0.349987012868901 -0.42399350643445 -0.4199956709563 -0.36199783547815 -0.336989177390751 -0.436984848347051 -0.485 -0.52399350643445 -0.44 -0.413991341912601 -0.463948051475604 -0.52399350643445 -0.439 -0.440993506434451 0.986002987040153 1.77175313855668 1.48263088745396 1.23080119057796 0.935722359328816 0.8689434…
-0.453911319310444 -0.406088680689556 -0.460898650640507 -0.461885981970571 -0.36592398798038 -0.343885981970571 -0.42092398798038 -0.41796199399019 -0.36096199399019 -0.331885981970571 -0.42992398798038 -0.484974662660127 -0.521 -0.44 -0.409898650640507 -0.439759295271205 -0.520885981970571 -0.438936656650317 -0.437898650640507 0.987362517235488 1.77296981026725 1.48302517765617 1.23596228036059…
-0.446891636580814 -0.412739927793954 -0.452783273161628 -0.452826618529302 -0.360086690735349 -0.334934981948488 -0.415 -0.415 -0.357783273161628 -0.322869963896977 -0.42384829121314 -0.482934981948488 -0.521065018051512 -0.44 -0.401913309264651 -0.420501528271744 -0.511761600477791 -0.433891636580814 -0.429956654632326 0.986047679904442 1.75533580156894 1.48189188941068 1.23619179771437 0.93667…
-0.441999015754011 -0.40099917979501 -0.442998441610518 -0.444998359590019 -0.363999589897505 -0.331999343836008 -0.414999507877006 -0.414999753938503 -0.347999917979501 -0.316999589897505 -0.416998769692514 -0.48 -0.524 -0.44 -0.39799917979501 -0.397997539385029 -0.500998113528522 -0.428998359590019 -0.42799909777451 0.988200173063253 1.76914040436106 1.48288000328082 1.23852951361844 0.93870007…
-0.429962054964608 -0.390886164893823 -0.423924109929215 -0.424911461584085 -0.358886164893823 -0.324 -0.408974703309738 -0.412 -0.346987351654869 NaN -0.401936758274346 -0.48 -0.524 -0.44 -0.388 -0.367721736407123 -0.477645846336339 -0.408797626477908 -0.416860868203562 0.990313668020088 1.77407784197398 1.4829155730792 1.23259468769505 0.939615580886551 0.861765327919648 1.48218875858753 1.1938…
-0.426890027844925 -0.381802050120865 -0.417670083534774 -0.417626094672744 -0.34982404455188 -0.32391202227594 -0.40682404455188 NaN -0.345714072396804 NaN -0.396846038982895 -0.479846038982895 -0.523934016706955 -0.439934016706955 -0.387934016706955 -0.345076233897368 -0.449098228328383 -0.391768311863158 -0.405758061258835 0.990593181726385 1.77468538116949 1.48255966261742 1.23220287420826 0.…
-0.421967263735564 -0.372982372780689 -0.402957191038815 -0.400944600167878 -0.342002518174187 -0.319994963651625 -0.398957191038815 NaN -0.332994963651625 NaN -0.389969781909752 -0.472987409129063 -0.521 -0.436992445477438 -0.38496222738719 -0.303964745561377 -0.408879127639007 -0.336843873200384 -0.394969781909752 0.990268696246375 1.7743834783834 1.48208733358384 1.23317437068373 0.93504944269…
-0.408886465898587 -0.366 -0.385785546697332 -0.37887385099843 -0.342899080798744 -0.317899080798744 -0.381861236098273 NaN -0.330936925499215 NaN -0.377936925499215 -0.467924310599058 -0.520987385099843 -0.434025229800314 -0.369911695698901 -0.289722472196547 -0.360280950691053 -0.274394484792465 -0.382810776497645 0.981763393327171 1.73613296988479 1.47705725895084 1.21510252298003 0.9744720418…
-0.399759107989539 -0.365145928326546 -0.368671510894825 -0.368649611621147 -0.334781007263217 -0.309802906536895 -0.37060581307379 NaN -0.325846705084252 NaN -0.372540115252755 -0.461759107989539 -0.52 -0.435934302178965 -0.362912402905287 -0.267386820337007 -0.302861237768728 -0.224744374811134 -0.367627712347469 0.976642633927659 1.73486591681377 1.47607554848431 1.21520364319582 0.97707526184…
-0.389000677781103 -0.327002403042093 -0.354000924246959 -0.353000985863423 -0.325000616164639 -0.301000554548175 -0.353001109096351 NaN -0.319000431315247 NaN -0.352001293945742 -0.451000677781103 -0.52 -0.433000184849392 -0.359000246465856 -0.24000172526099 -0.252003204056124 -0.124006346495784 -0.351001047479887 0.980779739362358 1.73780981453444 1.47676995625231 1.21090027111244 0.98132973196…
-0.376747723400008 -0.292936930850002 -0.332810792550006 -0.341861247870004 -0.295861247870004 -0.287836020210005 -0.333709881910009 NaN -0.316949544680001 NaN -0.338772951060007 -0.438924317020002 -0.52 -0.434 -0.339772951060007 -0.224520674460014 -0.212192714880024 -0.10433146701002 -0.331760337230007 0.9809006657658 1.7656085214147 1.4749315487339 1.2219240296691 0.941047951531682 0.8522293532…
-0.356628191515425 -0.287693804777409 -0.317562578253441 -0.330650062602753 -0.284671933690081 -0.274671933690081 -0.310671933690081 NaN NaN NaN -0.320693804777409 -0.432781289126721 -0.52 -0.434065613261984 -0.321650062602753 -0.186737546952065 -0.147731476934979 -0.0500534732278125 -0.312518836078785 0.980118165523033 1.764694471528 1.47423413141678 1.21661893148673 0.988481511642758 0.89656714…
-0.339944791635096 -0.273937590544022 -0.29793519018033 -0.314951992726171 -0.269944791635096 -0.259942391271405 -0.295951992726171 NaN NaN NaN -0.306939990907713 -0.422963994544628 -0.519992798908926 -0.437 -0.305961594180936 -0.174927989089256 -0.0909111865434157 0.0370456069101379 NaN 0.977788886316108 1.76398468567965 1.47262318296712 1.21030435914532 0.946592596514623 0.851354276769207 1.464…
-0.316747007759213 -0.247911452715724 NaN -0.294683759699016 -0.246645810862898 -0.235734358147173 -0.275544613966583 NaN NaN NaN -0.28179760620737 -0.407860854267567 -0.516974700775921 -0.437 -0.289620511638819 -0.144709058923095 -0.0533928186221104 0.056657779826047 -0.271747007759213 0.973065767196796 1.7572850382732 NaN 1.20795987350388 0.980431851471401 0.885954087562635 1.46335968857653 NaN…
-0.296542105974025 -0.240018798515767 NaN -0.269651128361162 -0.218760150748299 -0.214542105974025 -0.239716541793444 NaN NaN NaN -0.265433083586888 -0.396738346270871 -0.515 -0.436934586567718 -0.259672932838589 -0.12158571492888 -0.00586917313543566 0.108109022387137 -0.251367670154606 0.964978623984663 1.73178388621843 NaN 1.20777818071787 0.942287045179468 0.852715015029808 1.45551059401509 N…
-0.276006899829264 -0.196014785348424 NaN -0.254005257012773 -0.208003614196281 -0.194006899829264 -0.227004271322878 NaN NaN NaN -0.240008542645756 -0.38500394275958 -0.515 -0.434000985689895 -0.245004928449475 -0.103006242702668 -1.97137978983664e-06 0.112998357183508 NaN 0.967159267303845 1.7606602975258 NaN 1.20007258907879 0.940360647269698 0.852939924430441 1.45464029242134 NaN NaN NaN 0.96…
-0.244754719820064 -0.187733391108765 NaN -0.224754719820064 -0.176648076263569 -0.167690733686167 -0.193840034665259 -0.24864807626357 -0.214626747552271 NaN -0.207829370309609 -0.362722726753115 -0.511946678221753 -0.434 -0.215744055464414 -0.0678187059539601 0.039 0.130138636623442 NaN 0.967273454420748 1.75720645211591 NaN 1.19846245430643 0.940747018494319 0.853199337148984 1.45247714511829 …
-0.221194256068511 NaN -0.180294974059947 -0.201435979247958 -0.143435979247958 -0.138315117658234 -0.178355404854809 -0.215456122846245 -0.179717989623979 NaN -0.191033107282213 -0.336315117658234 -0.506697846025692 -0.433879138410277 -0.191194256068511 -0.0503554048548089 0.0392215795811594 0.143261866777734 NaN 0.961172114081868 NaN 1.46025500598477 1.18670392700571 0.904391926607333 0.8402742…
-0.181969787337318 -0.123982923277614 -0.145977668901496 -0.173969787337318 -0.115964532961199 -0.104965846555229 -0.146977668901496 -0.188965846555229 -0.165936947486576 NaN -0.143975041713436 -0.302952710614932 -0.491984236871644 -0.427992118435822 -0.151964532961199 -0.018980296089555 0.0500052543761187 0.156002627188059 -0.145968473743288 0.964681628856597 1.75278584549343 1.46439349416012 1.…
-0.158599412062211 -0.110749632538882 -0.128699559046658 -0.150624448808323 -0.08872459579277 -0.0786494855544346 -0.129636967181379 -0.162574375316099 -0.117849779523329 NaN -0.124536820196931 -0.266411636466372 -0.479749632538882 -0.421912371388609 -0.124662003927491 -0.00378718765804958 0.054 0.157962444880832 -0.121762150911938 0.965971200145799 1.75725916780922 1.46713750342766 1.19895747403…
-0.126378450035287 -0.09035773170313 -0.104482041696073 -0.12035773170313 -0.0662541400423446 -0.0503370133709729 -0.100585633356858 -0.128440605031758 -0.105129830049402 NaN -0.0874198866996013 -0.219005520056459 -0.458964083392145 -0.412120151830164 -0.0973370133709729 0.0132279016537281 0.0540621549964713 0.155 -0.102378450035287 0.970095566711809 1.75965613306121 1.47419808087436 1.2042789640…
-0.0969852347528821 -0.0599903262174055 -0.0799837073135251 -0.0899898170709532 -0.0309872713386915 -0.0189837073135251 -0.0809842164599775 -0.101980652434811 -0.0639801432883587 NaN -0.0599862530457868 -0.171981670727716 -0.409989307924501 -0.276045314034258 -0.0659847256064298 0.0240045823180711 0.057 0.155 -0.0729893079245008 0.974141802378441 1.76420313634215 1.48167246426883 1.20423109466487…
-0.0675819819152646 -0.0407641949265595 -0.0476891660395557 -0.0696784476271266 -0.00550695302826076 0.0134287364971646 -0.049721321276843 -0.0636784476271266 -0.0246784476271266 NaN -0.0326141371525519 -0.135314021604537 -0.388496234615832 -0.363349364485916 -0.0356141371525519 0.0331179025367202 0.057 0.155 -0.051624855564981 0.977737557874744 1.77040469577983 1.48655716101469 1.20637753476514 …
-0.0287177114566851 -0.0186572210545462 -0.0189193461304815 -0.039556403717648 0.0405847405540094 0.0537460482930465 -0.023556403717648 -0.0334354229133702 0.0061493176406392 NaN 0.00336294241283343 -0.0712539517069535 -0.341072480500537 -0.210052317033157 0.000342778945453797 0.0441613077390371 0.057 0.155 -0.0167378749240647 0.983125613002674 1.77453302452011 1.49096565116997 1.20624819608614 0…
-0.0149435294972128 -0.00194164714711988 -0.014939764797027 -0.017958588297956 0.069041411702044 0.0900621175530659 -0.00194917654749151 -0.0059454118473057 0.0621091763053886 0.0870847057541808 0.0210564705027872 -0.0349058824953547 -0.295913411895726 -0.164144940957154 0.017060235202973 0.0520150588007433 0.057 0.155 -0.00395105889758442 0.986802785878138 1.77468502587475 1.49368146351207 1.211…
0.0152237970732031 0.0292024830662314 0.0171705120557738 0.00419182606274555 0.091159855052288 0.123351681115033 0.025234454076689 0.0233303671080618 0.120159855052288 0.132415623135949 0.0512024830662314 0.0154795651568639 -0.249445835818735 -0.240030212682786 0.0491918260627455 0.060074599024401 0.0570106570034859 0.155 0.0222237970732031 0.988311971010458 1.77735532850174 1.49977523951498 1.23…
0.0365189004033663 0.0482594502016832 0.0333791964486138 0.0223791964486138 0.106997885391089 0.156758392897228 0.0477983083128712 0.0547583928972277 0.135858181436337 0.17189809685198 0.0704390695720792 0.0612972510084157 -0.196662833575941 -0.148982156901089 0.0675588158190099 0.0672195347860396 0.0580598731234653 0.155 0.0434390695720792 0.99117701822764 1.77757358574667 1.50116744779016 1.238…
0.0619489618666448 0.0609744809333224 0.0519627029025481 0.0409627029025481 0.155901849743548 0.193925405805096 0.0869214797948381 0.0919254058050962 0.177915590779451 0.215911664769193 0.091956813887161 0.124872404666612 -0.131131521343646 -0.0991001132615814 0.0949450358563867 0.0779784069435805 0.0609941109846129 0.155 0.064956813887161 0.986130129106466 1.76402718762104 1.5000622181958 1.2454…
0.0881917826493111 0.0716818938642172 0.0762024372409395 0.0661704734660543 0.171372910706994 0.226308983157223 0.100308983157223 0.124372910706994 0.210394219890251 0.261404874481879 0.118202437240939 0.178340946932109 -0.0500943597115865 -0.00903043216181613 0.121202437240939 0.0891278550995407 0.0610213091832568 0.154925417858601 0.0853622561153654 0.974760944931113 1.75245164680513 1.49480432…
0.106447208645608 0.135264259654223 0.0953658979827705 0.0824065533141894 0.206426880979899 0.255528519308446 0.129508191642737 0.15936589798277 0.247650485302703 0.299691140634122 0.137467536311318 0.209979672334291 0.0356465409224672 0.0834799752165555 0.140426880979899 0.101447208645608 0.0633862256484799 0.14875212363125 0.119284587319933 0.987037087354486 1.78132088593659 1.49899277304324 1.…
0.12801003639405 0.148018400055758 0.113015054591075 0.102012266703838 0.227026763717466 0.281016727323416 0.154015612168522 0.177018400055758 0.279029551604702 0.333022860675335 0.16001003639405 NaN NaN 0.203041260731093 0.161011709126391 0.123007806084261 0.0820156121685217 0.185028436449807 0.133014497013627 0.992680529698575 1.77798702253643 1.50249954278649 1.26054815999442 1.00646724262801 …
0.146277500544316 0.1812561543486 0.140213461957166 0.124234808152883 0.27506403858715 0.311245481250741 0.182277500544316 0.210277500544316 0.332149423370017 0.374309519837891 0.178170769565733 0.285640385871499 0.214088655981549 0.27846221440659 0.182330866033608 0.137032019293575 NaN 0.235882595923558 0.159245481250741 0.993640032711987 1.7726664365707 1.50166025476896 1.25730603376376 0.98361…
0.172423453278521 0.205486971270299 0.160592834589929 0.146614007253856 0.281338762622817 0.334402280614595 0.208677525245634 0.236529316598151 0.346550489262077 0.40369869790956 0.194486971270299 0.345423453278521 0.316947885081197 0.416180784384383 0.213338762622817 0.140211726639261 NaN 0.230250820653661 0.182614007253856 0.994594772016793 1.77409514646561 1.49978850157871 1.26235200307916 0.9…
0.192017922409083 0.228004480602271 0.188013939651509 0.175017922409083 0.297015433185599 0.353003982757574 0.240011948272722 0.261023896545444 0.372027381458321 0.436014437496205 0.217014437496205 0.365016428874992 0.407031364215895 0.517036342662862 0.229020411632566 0.150120478416611 NaN NaN 0.211017922409083 0.995731566510837 1.76969354125433 1.49786009786898 1.25548909052274 0.98896411049723…
0.228259454873911 0.237679524669766 0.216284164861902 0.211197679903932 0.328074129963974 0.361234744885919 0.264370649819872 0.309123549939957 0.42708648495797 0.465271809867906 0.246395359807864 NaN 0.470741299639745 0.590864849579702 0.270210034897928 NaN NaN NaN 0.247259454873911 0.978902422900225 1.7369354003613 1.47808464679914 1.21357758181716 0.977182624729285 0.907447723285125 1.44861589…
0.249587306395112 0.292543802217696 0.239630810572528 0.227500298040281 0.334282777153202 0.380195768798371 0.294478545951573 0.319478545951573 0.434326281330618 0.487391537596741 0.278435041774157 NaN 0.530108760443539 0.659912991645169 0.287696066838651 NaN NaN NaN 0.268587306395112 0.987232476181036 1.75974521454048 1.48644042908097 1.2189884833146 0.980544755655488 0.901522303317674 1.4587398…
0.276050851251093 0.317035374783369 0.268055273099014 0.250075171414659 0.347028742011487 0.389026531087527 0.316072960490698 0.341048640327132 0.44904200755525 0.505035374783369 0.298044218479211 NaN NaN NaN 0.319055273099014 NaN NaN NaN 0.295050851251093 0.993618443491385 1.75949462521663 1.48599910014487 1.21933902495531 0.978493462288775 0.894860764961543 1.46141607117905 1.20207277690235 0.9…
0.299260167235259 0.333499521091697 0.293395454197593 0.284270573924669 0.360124880272924 0.401083253515283 0.349260167235259 0.363260167235259 0.468166507030566 0.521145693651745 0.3183017939929 NaN NaN NaN 0.344208133788207 NaN NaN NaN 0.318353827439952 0.983915288255267 1.74365321520262 1.48106563876861 1.20529568665944 0.970980568225301 0.886086860129777 1.45512864713038 1.19422923451201 0.96…
0.324422598676916 0.381382351183876 0.331442722423436 0.310422598676916 0.372100618732599 0.409221361211718 0.374623836142114 0.388603712395594 0.484342103690837 0.535261608704757 0.347382351183876 NaN NaN NaN 0.364563464902554 NaN NaN NaN 0.352382351183876 0.986294241604455 1.75540421036908 1.4796589475571 1.19912345227228 0.966380618732599 0.877127570130214 1.45489575899303 1.18721846878619 0.9…
0.344985010002144 0.399986437620988 0.352984296192723 0.330985010002144 0.376996430952891 0.419992148096361 0.404977871907927 0.417978585717349 0.500987865239831 0.547990720477518 0.365986437620988 NaN NaN 0.746974302860819 0.391980013336192 NaN NaN NaN 0.370986437620988 0.98504091367606 1.75706878652398 1.47766145617122 1.19637200580447 0.971276430952892 0.872143633289956 1.4498236975328 1.17351…
0.374490396776961 NaN 0.39418526100463 NaN 0.420108977061547 0.433098079355392 0.448130772473856 0.449207056416939 0.532043590824619 0.564032693118464 0.391490396776961 NaN 0.644414112833878 0.780239749535403 0.420468601364652 NaN NaN NaN 0.40534872659695 0.973102567886166 NaN 1.4623089565903 NaN 0.905785090613818 0.841925890179736 1.43941220001248 1.16955304593931 0.942065640917538 0.85790975615…
0.419571396210065 0.466444419274495 0.411910001371585 0.393444419274495 0.43029627951633 0.442317442338925 0.46097348983937 0.46859255903266 0.53612697693557 0.567105814112975 0.436571396210065 NaN 0.68216930258076 0.802021162822595 0.46355023338747 NaN NaN NaN 0.437571396210065 0.986929048805631 1.75742005347338 1.46770063261938 1.18746957447825 0.909066925727485 0.83878661621368 1.4442395187395…
0.4460808282566 0.48706062119245 0.454034903110804 0.414062458198282 0.444056947180786 0.457038577122468 0.506025718081645 0.496049599157459 0.542062458198282 0.5720404141283 0.463086339274095 NaN 0.690053273169123 0.803031229099141 0.489082665262432 NaN NaN NaN 0.464053273169123 0.985964445554113 1.75697034234283 1.46958380260207 1.18931778221645 0.913536883778361 0.836787899125077 1.44839280393…
0.490234488941913 0.520213171765376 0.473298440471526 0.448319757648064 0.475298440471526 0.478255806118451 0.520415684942483 0.523213171765376 0.576127903059225 0.594202513177107 0.510223830353645 NaN 0.71881880399943 0.819936048470387 0.534277123294989 NaN NaN NaN 0.493341074824601 0.9883910849318 1.76261259620713 1.47169593851544 1.19896433187524 0.906427586670643 0.841056124762278 1.455436547…
0.512956944859061 0.540630713657108 0.501804703631483 0.478630713657108 0.503630713657108 0.502782954884686 0.55941322618914 0.543652462403905 0.588500221176327 0.61347847242953 0.531978693605857 NaN 0.702282733708359 0.814391477442343 0.560869949871873 NaN NaN NaN 0.525565467416718 0.989348229135571 1.76487724786287 1.47608375036927 1.19769682173498 0.908286186966687 0.838927429962123 1.46356504…
0.556007173605503 0.568998734069617 0.538007173605503 0.507010971396652 0.532015191164595 0.538014347211007 0.578011393373446 0.573008017559092 0.611010127443063 0.635010971396652 0.57600590767512 0.69700295383756 0.714999578023206 0.831998312092823 0.600008861512681 NaN NaN NaN 0.551006329651915 0.986114780147054 1.77239498269592 1.48165050215239 1.20609378850159 0.918452640724707 0.842860523251…
0.573345354291328 0.566456361027826 0.555419358782327 0.533259015718496 0.568505697355158 0.572493363273325 0.605209679391163 0.592222013472996 0.635333020209495 0.661271349800329 0.59039469061866 0.704037002245499 0.713962997754501 0.828 0.621271349800329 0.661851991018003 NaN NaN 0.566419358782326 0.973757030426645 1.76063901449597 1.48290894751745 1.19137013273453 0.901114972430115 0.844220750…
0.601543488909042 0.604000019592637 0.58952174935268 0.554934800923552 0.609804363585382 0.61291306136719 0.622673926247212 0.610500009796318 0.66265218669085 0.683586968021765 0.622586968021765 0.70765218669085 0.711086958225447 0.828 0.64339131201451 0.650347832901787 NaN NaN 0.600673926247212 0.974458915765151 1.77142870463923 1.48849108815338 1.19112631505137 0.908912829864928 0.8540489161570…
0.626047524512404 0.649020791974177 0.613047524512404 0.597025247397215 0.64605643535848 0.654071286768606 0.653035643384303 0.633026732538227 0.692032673102278 0.710054950217467 0.649047524512404 0.736974752602785 0.714986633730886 0.828 0.661057920499492 0.666043069089366 NaN NaN 0.631032673102278 0.980714039583554 1.79207115840999 1.49124819797839 1.21572497022141 0.917645098731568 0.861211732…
0.65818831297294 0.663317778141836 0.645258930337792 0.61447078243235 0.684411934628306 0.702529630236393 0.677211852094557 0.651223621655366 0.714176543412131 0.747294239020219 0.681200082533749 0.720023539121618 0.706 0.827964691317574 0.700141234729705 0.695141234729705 NaN NaN 0.653235391216175 0.983467074116548 1.7928893103331 1.4967701218223 1.22589345443951 0.954711773687496 0.869111534169…
0.674623111767515 0.690502509489931 0.667502509489931 0.654562810628723 0.720045219739057 0.747884416702279 0.695402007591945 0.670482409110334 0.729462308730737 0.772623111767515 0.698623111767515 0.722 0.706100501897986 0.825 0.712562810628723 0.708869335302544 NaN NaN 0.673462308730737 0.986662612560145 1.79622035157319 1.49767407002112 1.23460854253903 0.956618994491817 0.870297486107242 1.48…
0.704946327907434 0.714956716054382 0.691956716054382 0.681951521980908 0.770909969393115 0.790923820255713 0.714965372843506 0.693958447412207 0.751960178770032 0.802946327907434 0.728946327907434 0.722 0.710991343210876 0.825 0.739951521980908 0.799838983722302 NaN NaN 0.695960178770032 0.99068288411934 1.79769738564968 1.50030534264745 1.23599754147189 0.960463195763749 0.880881266708337 1.485…
0.739138430011228 0.723479180808097 0.713340750796869 0.728234266172847 0.804436586958488 0.836425938496086 0.749095836161619 0.716276860022456 0.794063890774413 0.832287508484858 0.759223617710445 NaN 0.711957406150391 0.821042593849609 0.779085187699217 0.824925460763185 NaN 0.777713446980944 0.721244914635249 0.97739951535017 1.77401100336813 1.4969722361771 1.2379984791679 0.96182003545186 0.…
0.752340811399646 0.76842100231721 0.745501193234773 0.750721718258074 0.845621479611119 0.876821956905028 0.758481145505382 0.742300715940864 0.800761813716856 0.859461097775991 0.7802205250233 NaN NaN 0.824839618164873 0.787320763670255 0.818882100093201 NaN 0.845122672845892 0.744340811399646 0.982046109777599 1.79918418615848 1.49721047254867 1.24548245820215 0.986143990426418 0.8892782720436…
0.76900911823708 0.789006972769532 0.770010190970854 0.786011800071516 0.876030572912563 0.917020918308596 0.78200911823708 0.75701287280529 0.838006972769532 0.88201287280529 0.791011800071516 0.75200375456821 0.717 0.817 0.803011263704629 0.862017163740386 0.815042909350966 0.900041300250304 0.761013409172177 0.98430085282335 1.79889868590113 1.49870107273377 1.25489095473306 0.99414584527785 0…
0.786159823446898 0.802266372411496 0.789298337100876 0.808308991997336 0.933191788136277 0.956362266479635 0.799245062618576 0.781202443032737 0.851298337100876 0.906234407722117 0.813149168550438 0.759074584275219 0.71701065489646 0.817 0.824106548964598 0.894490125237153 0.895639293787591 0.977767152545109 0.786191788136277 0.985878066515965 1.79647653069219 1.50071449065919 1.25668758057916 0…
0.801507707448201 0.827211544770084 0.817592325356234 0.837613479833243 0.951550016402218 0.990740406695293 0.822550016402218 0.800825024603327 0.879973105942385 0.928613479833243 0.827486552971193 0.766232699247092 0.718 0.816957691045983 0.834528861925209 0.940676943264268 0.956776976068703 1.05115775665485 0.804613479833243 0.984659996719557 1.79879720728019 1.50188378320652 1.2582294588384 0.…
0.825010403669669 0.837010856003133 0.845009499002741 0.866013570003916 0.977015831671236 1.02501899800548 0.84801402233738 0.839003618667711 0.925001357000392 0.957009046669277 0.85000814200235 0.777004523334639 0.718 0.814999547666536 0.859012213003525 0.972014927004308 1.03903347267633 1.15102668767437 0.833008594335814 0.979567191009189 1.79218013008382 1.49372705530915 1.25403761167931 1.007…
0.848185414129389 0.861580964272085 0.866358467316818 0.896284301665063 1.01223485789723 1.06740791108466 0.879234857897226 0.84732138449094 0.92816069224547 0.977210136013307 0.868309023548981 0.787086526593715 0.718 0.814 0.886148331303511 1.00528430166506 1.11348207673641 1.21086526593715 0.8523337454329 0.973432435119881 1.77066283071501 1.48728353524167 1.2487833621803 1.00836169344291 0.908…
0.863542869671378 0.908369151376537 0.895412580950247 0.919477725310813 1.0316297288188 1.10058629924509 0.898651443605654 0.873412580950247 0.94189030626106 0.994542869671378 0.893456010523958 0.794304007015972 0.718021714786855 0.813978285213145 0.898564584458233 1.02880344711364 1.15334631678502 1.28132460199816 0.879608014031943 0.979276241297955 1.79403893665675 1.49230180437123 1.2506033132…
0.888014545013787 0.925022690221509 0.914016872215993 0.941013963213236 1.06002327202206 1.12701687221599 0.928016872215993 0.892019199418199 0.982005236204963 1.01901221781158 0.914018035817096 0.808008145207721 0.719001745401654 0.813 0.924012799612133 1.06502152662041 1.21403025362868 1.34101221781158 0.907012799612133 0.981811157783097 1.79308958692161 1.48967933674737 1.24849781242993 1.0122…
0.913276948033401 0.964319555423155 0.943234340643647 0.96521303694877 1.10012782216926 1.15623434064365 0.957276948033401 0.925244992491086 0.991170429559016 1.04024499249109 0.945234340643647 0.822149125864139 0.722021303694877 0.813031955542315 0.946298251728278 1.10219173325389 1.26619173325389 1.36220238510133 0.929372814660348 0.983778163712751 1.79234186638617 1.4885175246019 1.24473296978…
0.939601947224762 0.994561817409778 0.965541752502286 0.985361168334857 1.11230097361238 1.17818058416743 0.983782531392191 0.948702271762222 NaN 1.06336116833486 0.967561817409778 0.836280908704889 0.724060194722476 0.816060194722476 0.974622012132254 1.12060194722476 1.28464207703975 1.382264089172 0.964441427964826 0.981694219557172 1.78877652405823 1.48640953379436 1.24409906166212 1.00214187…
0.951017954525578 0.993544181691101 0.976025285316253 0.992040467059002 1.11850148557058 1.17602568203292 0.985027291048233 0.982987862900737 NaN 1.08099375806324 0.99499029032059 0.849995145160295 0.726998959677206 0.818998959677206 0.984531402397003 1.12004655916855 1.29349172736005 1.42997136897454 0.966541135636328 0.989156450123695 1.77587429223484 1.48744938781999 1.23391178212409 0.9910855…
0.975005330480363 1.01750785249678 0.995564678465714 1.02225861190705 1.12464179942355 1.19244536770247 1.01691445365033 1.01632919096026 1.03744159236429 1.03483136647084 1.01447785784553 0.89023361939115 0.734074333442639 0.817 1.0183850975283 1.14992009152696 1.29757714190658 1.41621736245128 0.997929767452634 0.980720535858495 1.75756571063994 1.48102462080287 1.23022855463053 1.0003282659649…
1.01473341062967 1.0600101638005 1.03602529461943 1.0322834254594 1.14798752501303 1.21099805914536 1.04429056309612 1.01231163136079 1.06671670928794 1.0558525221473 1.05954264160851 0.912663228632623 0.741120587024113 0.817 1.05475048230324 1.19264539642989 1.30905835265742 1.42814976335282 1.0356659794809 0.965682579710366 1.76755641974248 1.48251264923831 1.23623190448154 0.992884640311748 0.…
1.04706563272558 1.07956382456206 1.05504983055404 1.05953756615951 1.15507185675366 1.21752606183837 1.08355593656796 1.04906934088344 1.05211037955074 1.07809504905758 1.08601960178198 0.945020938267115 0.747009355395945 0.817004009455405 1.0905555434396 1.21905771854814 1.32701295882044 1.45599540085205 1.06555005330156 0.975563202763903 1.76439448038868 1.4802444487625 1.23051432591117 0.9941…
1.08539504644467 1.1109228606643 1.08442158299122 1.08493333921536 1.18061826696371 1.2258711938275 1.11193287046327 1.0868240838887 1.08731916766532 1.10841372771181 1.13048983723332 0.992500485868827 0.768255567252167 0.826159729532604 1.12394645815481 1.25132105979044 1.33546042955623 1.45451771937844 1.09539496140245 0.976479168960117 1.75985805215896 1.47941955465105 1.22494755945193 0.98349…
1.12421973004038 1.14414497198077 1.1191459054126 1.11567425767587 1.18821852991374 1.2281231743937 1.15462851861656 1.11867720164546 1.12176353957391 1.15468008295294 1.1766550563516 1.04024672015304 0.792929757402268 0.841401486150979 1.16471290866937 1.28701965370191 1.35094128493569 1.45696509306052 1.13017078031667 0.982188413439704 1.76668227772893 1.48162574329632 1.21493736463629 0.978625…
1.15853773104286 1.16854489475894 1.14606094570811 1.14303794195058 1.20253667650425 1.23451695279755 1.17806567300424 1.1615428510457 1.17409032776831 1.19110538239636 1.20700674904712 1.09802530892671 0.836018559879585 0.860014763540579 1.19754607287903 1.30102059644633 1.358 1.45649936727683 1.15105215294774 0.964392203393413 1.77040709147985 1.48498497743949 1.21290481312529 0.972847217247439…
1.21735864531396 1.18888650681136 1.17981138431533 1.1684103970421 1.2248745325107 1.24396587109895 1.21378919080122 1.19246932290278 1.23985577134356 1.2253426781597 1.20503507454367 1.15863360672132 0.880490148595739 0.895251051719769 1.26619127750078 1.31293513563114 1.358 1.455 1.17941213267244 0.966460146180175 1.76244732008319 1.48777860199733 1.20683155403386 0.960964828553056 0.8741166025…
1.21259208991905 1.21857865595031 1.2051797973661 1.19462185086374 1.23433212533873 1.25262291071707 1.23773914741093 1.22169331725712 1.2767300099919 1.30023396285246 1.24250710363465 1.21214466520597 0.921001038054182 0.920168309146251 1.25169331725712 1.32551773051844 1.3565229150769 1.45549596121715 1.20911500499595 0.977127122884777 1.77576975497887 1.49429607067101 1.21061707618274 0.961866…
1.23356363388324 1.24905727091593 1.23006221565915 1.21255443446776 1.25753878529982 1.2625424515172 1.26906958196595 1.25506975553622 1.31307949049347 1.33908972712047 1.25806188755968 1.2640944157184 0.965143158248744 1.10885837642239 1.27855688990335 1.33500982174239 1.35900070911204 1.45550449598659 1.23406475787989 0.980187185874091 1.79201329083293 1.49933036566415 1.21036051728553 0.931987…
1.25935798111057 1.27296259361366 1.25481088758654 1.23433066463815 1.27291514213682 1.27997841077261 1.29680117803714 1.2839000408835 1.34552187994509 1.37534610143258 1.28337308236389 1.30651760357642 1.02216273867586 1.10425871548799 1.30138493963018 1.33900682351518 1.35952085091006 1.45750539170392 1.26037954792626 0.983248185989734 1.79368410682748 1.50339732894461 1.21500238180039 0.935197…
1.28111144546815 1.29907845273554 1.27320986617523 1.25111556503613 1.29517216019511 1.30273640081051 1.31919101318517 1.31415096867569 1.39651127991125 1.40878238211538 1.30262087196318 1.33534253935161 1.07505708258555 1.10277238122641 1.32706724520189 1.34703714848938 1.3595 1.45805010087285 1.28759849308468 0.987101478215785 1.79570825928601 1.50814143528007 1.22087165221543 0.946154509718056…
1.30103582438955 1.32502866205202 1.3010253238618 1.27002013485487 1.32202818879681 1.33453787802992 1.35203105373183 1.34653794563781 1.417080366098 1.44955752692769 1.3235243646495 1.38852506613216 1.14259963475225 1.18512590512445 1.34554032461572 1.35300812154983 1.361 1.46499249962304 1.30904428397881 0.986858560464358 1.79951835285903 1.51072383808687 1.22890904094325 0.954804277501085 0.88…
1.32637865998388 1.34121906307264 1.3179940214189 1.28695551283217 1.34394263229006 1.36541327154294 1.37291581478633 1.37537641410527 1.45816263313017 1.48931154970476 1.34496135837367 1.4164775412139 1.22531666747712 1.30649740067577 1.3753169335563 1.36007926305208 1.3610307145314 1.44614383008782 1.33634120781665 0.986962490275501 1.79712585845364 1.51291842883823 1.23485283922149 0.965336647…
1.34666352040596 1.39163455588064 1.34315085531143 1.30562071606229 1.36814823663329 1.40015945777349 1.40013877757882 1.40269745305708 1.49563193720249 1.5331431583427 1.36716672644602 1.45679123591028 1.27332452829177 1.39584456386745 1.3931434275732 1.37559332592845 1.36641088741354 1.45542937722628 1.35961489134408 0.989052132745014 1.7996939373139 1.51497356715123 1.23901953042342 0.97661958…
1.37204165029948 1.41654888403695 1.36404879978117 1.32554202513898 1.39954571680939 1.43155138584128 1.42354490178281 1.44304033836123 1.52257986169588 1.57207281537816 1.39153998242992 1.5015823824084 1.3601266479614 1.44912869067045 1.41754331816903 1.4115281010151 1.35903676876299 1.47711408055292 1.38454748784292 0.99097128627297 1.80102857735838 1.51582475596317 1.23977515349148 0.984605999…
1.39444619362765 1.44293545096393 1.38987742437953 1.34795151843263 1.42500780109996 1.45944793754472 1.44740065362404 1.46550871958538 1.5657604527253 1.61133004740508 1.41295243691805 1.54527817105732 1.46334666114418 1.55443672961223 1.44093995033725 1.36976421972072 1.37664632958108 1.54384702385704 1.41042122046606 0.992056871393743 1.80008164749235 1.51324096033526 1.24247674434585 0.985371…
1.41572407424803 1.4667168094375 1.41718048538485 1.37369505865508 1.45378538864584 1.49118766289705 1.47416963181823 1.49964770643914 1.60257886533579 1.64720201792143 1.43526385610926 1.57936862842275 1.5433496807114 1.64551239691245 1.46418420508845 1.41566581871567 1.39553312203844 1.52909028024097 1.43070595587087 0.991785524625923 1.7970722444442 1.51315868401597 1.23806486880888 0.98784387…
1.44203609284848 1.49402593050345 1.44003771123212 1.4010462854536 1.48805040002878 1.52254789375055 1.50003108029203 1.52254503231449 1.62108293121223 1.67655969465262 1.46402984732631 1.61306452963016 1.61661366643312 1.73514532989539 1.48703912177676 1.42602003005242 1.3639989345265 1.51198756947585 1.45803752356651 0.990726892521428 1.79919175205921 1.51185392131028 1.24509959955174 0.9868406…
1.46595683278708 1.50361635086016 1.46145622972468 1.42886034379183 1.51678332768463 1.55133264211573 1.52397021675406 1.55038195654683 1.66714608372606 1.71030587418179 1.48103993781537 1.64617680071415 1.68220428830468 1.80839595149325 1.51586215297902 1.43286791122036 1.36141404663396 1.47707306705305 1.48245348679534 0.989381720536149 1.79322293611532 1.51032968007404 1.2405910436989 0.983153…
1.49612592884304 1.54699314860106 1.49214395850528 1.45072338736658 1.53659085299327 1.57762592884304 1.55011911036803 1.57369829336065 1.68171048802257 1.74113299318673 1.51557233159369 NaN 1.761149514713 1.87739655379738 1.53921168444201 1.45583186511565 1.39508575559897 1.48295712220052 1.51462568297437 0.993092586796215 1.79375841519842 1.50736303160091 1.23924781109699 0.999379525924262 0.91…
1.51754504455247 1.55857202701746 1.51654152959986 1.47954811644712 1.55954108654191 1.60054020042601 1.56955207445768 1.59904963763896 1.71155160188874 1.76355335936505 1.5365393438211 1.66006758168247 1.81155012496339 1.94406768497093 1.56454437996554 1.46504607841987 1.40050199376077 1.52400701514972 1.53404437996554 0.995123976374823 1.79418726498284 1.50565599265892 1.23981086619182 0.999762…
1.54493675974955 1.59323650509298 1.54194373206605 1.50792380900662 1.58407525744772 1.62301547318333 1.60084509557285 1.62491683669012 1.73583812325635 1.78880474496591 1.56294472595611 1.68158355827375 1.84745718729706 1.98680524945399 1.59044273817599 1.47971606245937 1.40479673350106 1.52495267707656 1.5599128460438 0.995897109119759 1.79264308494235 1.50331640013888 1.23333305559886 1.000280…
1.57964821436475 1.61363332316987 1.57567822953663 1.53775728114741 1.624536530022 1.65614431707473 1.62425792101237 1.64914332822716 1.7507152832231 1.81062139851769 1.62468034389593 NaN 1.87840064739228 2.01385097108842 1.6237024278236 1.522694845562 1.39628720020134 1.53191030346697 1.58715723057448 0.994400115637893 1.79121545852521 1.49880799816758 1.23258934368616 0.978865610260085 0.898749…
1.60504208159852 1.63154106689652 1.59805930200148 1.57152090060568 1.64002639851236 1.67953659895565 1.65352013576323 1.67201197998774 1.78100508877379 1.82601108639956 1.62305253953326 1.76406302036371 1.9095 2.06901326744499 1.6525302150927 1.54509950583744 1.43944981505269 1.53202513395081 1.61551491061181 0.988970547662213 1.79150760403742 1.49511746925593 1.22345500408232 0.974044832385078 …
1.60314520318947 1.63727029540564 1.62689501875712 1.58433284151373 1.6454996311353 1.69327029540564 1.64435369021643 1.66362472335147 1.78366642075687 1.82562472335147 1.6369575648652 1.78260387464878 1.931 2.07291660518922 NaN NaN 1.43568726945956 1.60272896686495 1.61452047983799 0.977115776695609 1.78108346858372 1.4862180774302 1.20660075825237 0.971924667864828 0.88128432274092 1.4825104022…
1.63277258533726 1.67272553402773 1.64189021361109 1.6167490596825 1.68072553402773 1.71582747853172 1.67178826910711 1.69078826910711 1.79491373926586 1.83989021361109 1.66379611099203 1.83459222198406 1.96770985025789 2.10375690156742 NaN NaN 1.43996863246031 1.60597647434523 1.64873337591265 0.972187327372229 1.76675182527899 1.48577180363353 1.19862163721549 0.965013716911716 0.87698011283810…
1.65404766521532 1.68204270008873 1.68801489537979 1.65602780470894 1.71804567916468 1.7370307837849 1.70202283958234 1.70903376286085 1.81001290932915 1.84100297907596 1.67905064429128 1.86103574891149 1.95301787445575 2.08401787445575 NaN NaN 1.4540258186583 1.62202482563298 1.67802780470894 0.975331241516685 1.77251756685293 1.47643188674811 1.2081840815691 0.940886604558515 0.865418192928955 …
1.7010547809189 1.72415324123984 1.70270461903716 1.68344862220269 1.76309416504728 1.76738954601012 1.72454708252364 1.74233046981755 1.82274400316553 1.84394092380743 1.72899570472633 1.89629108568917 1.97064554284459 2.10164554284459 NaN NaN 1.47948800633107 1.64650769839526 1.70544862220269 0.966693684006153 1.77997994647087 1.47829258507804 1.20234736470257 0.907952244118699 0.85377413864321…
1.72782885181669 1.747848599684 1.73975644296991 1.71976302559234 1.77989467804104 1.79184201706156 1.76970378199043 1.77180910394939 1.84783543443913 1.85989467804104 1.76278277345965 1.91786176492887 1.971 2.09901974786731 NaN NaN 1.49192100853078 1.65693417377565 1.73580252132695 0.967970389371245 1.78454077315639 1.4813102521327 1.20217039495735 0.909465584056867 0.851046522382312 1.474406994…
1.76602703115097 1.77202027336322 1.76102220415972 1.74603861592995 1.80403475433696 1.81902992734571 1.80201641177023 1.80301544637198 1.857003861593 1.88101544637198 1.79302220415972 1.94701544637198 1.97800289619475 2.096 NaN NaN 1.51202799654921 1.68002316955797 1.76602027336322 0.966897365988638 1.78518332096998 1.48354261622925 1.20409234591774 0.9277696138407 0.857403678167328 1.4726558116…
1.7934142155145 1.79256066163588 1.78351881988691 1.78516316502072 1.83924684851865 1.84935145289106 1.8186443451338 1.81866526600829 1.86091631650207 1.89666526600829 1.81551881988691 1.96266526600829 1.98093723737655 2.096 1.84137237376554 1.80870290578211 1.54039329464002 1.70349789901243 1.78656066163588 0.974360373727702 1.78854803219178 1.48619330443015 1.20646916227501 0.927378368349793 0.…
1.82080669048724 1.82477089242932 1.82172793475982 1.81876373281774 1.87474941359457 1.88872077514823 1.84282816932199 1.84580669048724 1.89972077514823 1.91784964815674 1.85174225398299 1.96597852116525 1.981 2.09302147883475 1.86582816932199 1.8467350943714 1.56681385009882 1.72683532893357 1.81877089242932 0.974837708924293 1.78977169485056 1.48850374768171 1.20818797185254 0.926526085669846 0…
1.84902780642451 1.83902383407815 1.83802681333792 1.84302383407815 1.91604468889653 1.92404866124289 1.86102085481838 1.86401787555861 1.91502780642451 1.93502681333792 1.87403873037699 1.97500794469272 1.98099900691341 2.093 1.89402284099156 1.86804071655017 1.57102780642451 1.73602979259769 1.83802482716474 0.976924846262557 1.79277700126046 1.49192295939804 1.21585755738895 0.924535938657805 …
1.87645031580041 1.86252884211464 1.86446994737897 1.86652884211464 1.96011657896495 1.97203805265072 1.88158773685031 1.88164663158598 1.94245031580041 1.96146994737897 1.91223436843629 1.98284294737155 1.98001963157856 2.093 1.9165484736932 1.90819510527918 1.59845031580041 1.7654110526433 1.86250921053608 0.981704197896643 1.79968159737118 1.4948414978959 1.22331060368718 0.930392603160231 0.8…
1.89884004773356 1.88285458884869 1.89478188327304 1.90571644825495 1.98780369494574 2.00774553048522 1.90284731829113 1.89986912996383 1.96285458884869 1.98979642438817 1.92987640052139 1.98895637665461 1.98 2.093 1.9428109655033 1.931832777176 NaN NaN 1.88384731829113 0.983229530397106 1.79984978188327 1.49845397140392 1.21674914896914 0.936694704426368 0.877024183553948 1.49043312633975 1.2174…
1.92305069462586 1.90407203973148 1.91704535834945 1.92604269021125 2.03206136717867 2.05209071669891 1.91805603090227 1.91204802648766 1.98401867696742 2.01306403531687 1.95605069462586 1.99000800441461 1.98 2.089 1.96504802648766 1.96801600882922 NaN NaN 1.90404802648766 0.98472893826298 1.80671247585027 1.49816384211901 1.2206081166584 0.949603041677552 0.882627630875261 1.49348907166989 1.219…
1.94164058309688 1.93048924966399 1.9336784164551 1.94169733313421 2.05456491638043 2.08535683291021 1.93860274973866 1.92965949977599 1.99086758324622 2.03654599970132 1.97464058309688 1.99294324996267 1.98 2.089 1.98265949977599 1.97388649992533 NaN NaN 1.92165949977599 0.988006629124976 1.80395334503509 1.49957275998208 1.22725155574883 0.950718434985813 0.885425898297741 1.49681568329102 1.22…
1.95888018047247 1.94887313226497 1.95783084301995 1.97178855377494 2.09173921632243 2.12472511990742 1.95290132509497 1.94489427688747 2.00887313226497 2.05884493943496 1.99585198764246 1.99796475896249 1.98 2.087014096415 1.99690132509497 1.99485198764246 NaN NaN 1.94583084301995 0.988457251199074 1.80478372709532 1.50098020299157 1.23392355231256 0.96082839021178 0.895459165514606 1.4952614885…
1.97704651299334 1.96609849810355 1.98006566540236 1.99006566540237 2.12204651299334 2.16309302598668 1.97405472116864 1.96105472116864 2.04708481781139 2.0890684014608 2.01104377693491 2.00501641635059 1.97800547211686 2.08499452788314 2.01503830481805 2.03709302598668 1.93415048321375 1.99823530102514 1.96506566540237 0.989290601932855 1.80565926067709 1.50452537606125 1.23961664862199 0.964479…
1.99368206139938 2.00132671825751 2.00355114550501 2.01355114550501 2.13868206139938 2.19636412279876 1.99362595458751 1.98062595458751 2.07742022961064 2.11353244323438 2.02670076367001 2.01088778637625 1.97996259545875 2.08303740454125 2.02873816821125 2.07036412279876 1.98797137511564 2.08239160472628 1.98855114550501 0.989505885500463 1.79824176321133 1.50287160683736 1.24199455348238 0.97132…
2.00889755810057 2.01193170540038 2.02287024026072 2.04180877512107 2.16581560458103 2.20891804648046 2.00889755810057 2.00483609296092 2.07700682945996 2.12889755810057 2.04388389918065 2.01795219378027 1.98397268216015 2.08796585270019 2.04687706972069 2.10178828674118 2.05057657348236 2.14359023240229 2.0098565813408 0.987374683338918 1.80132780425512 1.50360474131583 1.2446619702257 0.9701589…
2.02701957170569 2.03802369206479 2.04802369206479 2.06103296287275 2.19201957170569 2.23502987260343 2.02802472215456 2.02301339116705 2.1339845486534 2.15900927080796 2.06102163188524 2.026 1.983 2.08999896991023 2.06202163188524 2.13704017350116 2.11707622664323 2.21708549745119 2.02503399296252 0.985989330441647 1.79981759989083 1.50078857847611 1.24389461480218 0.971405912715299 0.9005040276…
2.04560618679996 2.06052327875785 2.07052327875785 2.09233673566309 2.21060618679996 2.26339891669468 2.05150255174732 2.03573054886313 2.11931090515793 2.16781345690525 2.0815647327789 2.026 1.983 2.08902072701053 2.08256473277891 2.1751916465894 2.1894662012209 2.29827965812615 2.05731600865257 0.985353472556843 1.79753829393453 1.49943860327453 1.24827714299283 0.977021026959568 0.904328957388…
2.0658154721952 2.07883392497568 2.0858616041464 2.117769340244 2.23180624580496 2.2739077360976 2.07776011385376 2.0657232082928 2.12296309443904 2.18682469858544 2.09983392497568 2.0359077360976 1.98597232082928 2.08602767917072 2.10083392497568 2.2106770763416 2.27719730404913 2.37926188878081 2.07385237775616 0.983655684863408 1.79964988646928 1.49958833924976 1.2384721716385 0.97691212206975…
2.08805120474861 2.11304608427375 2.11904608427375 2.13107168664805 2.25309472878493 2.31497695786313 2.09407680712291 2.08007168664805 2.15305376498604 2.20404608427375 2.12704352403632 2.04802048189944 1.986 2.08600256023743 2.11906144569833 2.24708448783521 2.3232099394693 2.43919969851958 2.09705632522347 0.980703420189804 1.79208439308003 1.49284848945992 1.23787648194637 0.979419424782395 0…
2.10760246424134 2.13064221781721 2.13664221781721 2.15844344993788 2.28926455884648 2.3061788910914 2.12340369636201 2.10744344993788 2.17358258745341 2.22164221781721 2.14366209460514 2.05584098569654 1.986 2.08698012321207 2.14252295708961 2.27934406599822 2.40337010338951 2.51544961054124 2.11856271066548 0.978191083344987 1.78994353016557 1.49227172730488 1.23271494944029 0.956290284802491 0…
2.13182393477731 2.15383127082825 2.16280926267542 2.17091196738865 2.29397065579622 2.31592663949054 2.14286061503203 2.12785327898109 2.23256717299421 2.2547579103188 2.1658386068792 2.06592663949054 1.98699266394905 2.087 2.16980192662447 2.3127579103188 2.42584594293014 2.54181659872636 2.14183127082825 0.975817166359213 1.7891654286777 1.48983789996431 1.23510158651213 0.954152324565589 0.88…
2.15011271358273 2.17910018985132 2.18507201145563 2.20105009492566 2.30404696399281 2.34803444026139 2.17407827332134 2.15906888052278 2.24114402291127 NaN 2.1890814042542 2.08402817839568 1.99 2.08400939279856 2.18512210638129 2.34211271358273 2.49404383305995 2.6160407021271 2.1690814042542 0.970951871898777 1.78779157779062 1.48468092029472 1.22771002464839 0.951989492389809 0.87588561003307 …
2.18532470444043 2.21039973728038 2.20756856117027 2.21669986864019 2.31871862685018 2.35879365969013 2.1985310447503 2.18058731938026 2.28613712234054 NaN 2.21451228654031 2.09283117611011 1.99 2.08694372537004 2.22326842981046 2.37732470444043 2.50773738506017 2.62875614327015 2.19451228654031 0.965288610035832 1.78516045958487 1.48184439880897 1.22146967737972 0.945582866275422 0.8682661264558…
2.20784974183962 2.23483608200686 2.23084291192324 2.23289072133791 2.32495902050172 2.35701365983276 2.22581559225772 2.20483608200686 2.26217074790952 NaN 2.2408224221741 2.113856571756 1.99 2.087 2.24584974183962 2.39587706150514 2.528856571756 2.64787023158876 2.21883608200686 0.964216625018889 1.77985613025765 1.47957523071353 1.21928420622607 0.944675395633941 0.865935025816038 1.4699655039…
2.24108703684727 2.26011282554275 2.2590805896734 2.25808381326033 2.34002578869549 2.36603223586936 2.25511282554275 2.23310960195582 2.27614828499905 2.32010315478195 2.2720902604342 2.12807414249952 1.99402578869549 2.08400967076081 2.27908703684727 2.42705802456485 2.54003223586936 2.65106447173872 2.25010315478195 0.962561296315273 1.77332191567729 1.4736008381326 1.20922367017523 0.93211237…
2.26743788373501 2.29427133076761 2.28347952197686 2.28345870285594 2.3478334470326 2.37579180879075 2.28927133076761 2.26629214988853 2.32104232043743 2.35133378813038 2.29941706461409 2.15052116021871 2.0018334470326 2.08693754263722 2.30543788373501 2.44462525582334 2.54979180879075 2.67058361758149 2.28133378813038 0.959926211626499 1.76784679526839 1.47385458702856 1.19822463149283 0.9358600…
2.3086288197037 2.32274651101716 2.31471935148328 2.30778272372899 2.36682798961879 2.38690041504246 2.32567408559349 2.29970124512737 2.33190946822041 2.37578272372899 2.33270124512737 2.18271029830532 2.00497284046612 2.087 2.35752923474615 2.47571935148328 2.55693662775429 2.671 2.30974651101716 0.955420648769034 1.76899841193221 1.47236367029872 1.19466041867794 0.927289034243579 0.8513020972…
2.33010777462905 2.35108843046486 2.34008290356081 2.33206079594459 2.38105803249256 2.39805803249256 2.3520829035608 2.32412435534121 2.37309395736891 2.40409395736891 2.36109395736891 2.21614093605337 2.02003592487635 2.09002763452027 2.37210501117702 2.50107461320472 2.56502763452027 2.67402487106824 2.33410224772499 0.957127350782391 1.76392898861176 1.47176381726013 1.19548351328041 0.925483…
2.36824458604074 2.38238017316164 2.36941891233903 2.35357386904863 2.40159323863732 2.41859323863732 2.38141891233903 2.36812836850855 2.40634143398424 2.43734143398424 2.39434143398424 2.26601215097636 2.03274819534691 2.09980630411301 2.40926395562944 2.52747702110513 2.57480630411301 2.68282567370171 2.37028332521814 0.959728476894061 1.77418681301455 1.47665315205651 1.20026528271126 0.92322…
2.38985527571531 2.38796554183698 2.3948277091849 2.37584838408271 2.41888284224573 2.43488973387833 2.41377946775667 2.3918414924501 2.43679325102187 2.47077257612406 2.40989662551094 2.30771744306323 2.05286216734792 2.11092419204135 2.44177946775667 2.53892419204135 2.57897243346958 2.683 2.38986905898052 0.953453899699689 1.75419017580717 1.47403881415701 1.19072684883626 0.920339710069248 0.…
2.42905729894028 2.44702864947014 2.42008276513596 2.40006684876366 2.44407639858704 2.46008594841042 2.44208913168488 2.42807321531258 2.46812733097839 2.50412733097839 2.45705411566582 2.37214006407623 2.09713369752731 2.13610504805718 2.46707003203812 2.55103819929352 2.582 2.683 2.42805411566582 0.966564265587776 1.78442624373614 1.48183868582108 1.19268089131685 0.920133565267395 0.859802992…
2.44666066000922 2.45583033000461 2.44550984223554 2.42060410334409 2.46754754667896 2.48649099001383 2.46947213779212 2.45056639890067 2.5072459111316 2.5432459111316 2.47367951223093 2.41517050224476 2.13820820668818 2.16837787668357 2.48858525112238 2.56277377333948 2.582 2.683 2.44467951223093 0.967874738022909 1.78327224562162 1.48757933745856 1.19295472137792 0.921228885511685 0.86072227891…
2.47083577591371 2.47884261858397 2.46884261858397 2.44284946125423 2.50077419188135 2.51182893324345 2.49184946125423 2.48476734921109 2.54077419188135 2.57677419188135 2.5028015625624 2.47260996779505 2.17475366387056 2.18886314659476 2.5178015625624 2.57591104528659 2.582 2.683 2.47082209057318 0.972567839449768 1.78914935453864 1.48848452586379 1.20164019506191 0.923931524790292 0.86591434968…
2.49308540337667 2.51804598643359 2.4890755491409 2.46907226439564 2.52610839659347 2.54311496608398 2.52108211863141 2.51010511184821 2.58508540337667 2.61611825082924 2.51908211863141 2.52208540337667 2.21916423726283 2.24522993216796 2.54108211863141 2.5830229932168 2.582 2.683 2.49407883388616 0.975208441795309 1.79051733935634 1.49143501128582 1.20026051528343 0.925582730437176 0.86721162799…
2.51845776721324 2.53170802849944 2.51152033253479 2.49054118764197 2.55831178146296 2.57727007124859 2.54547862232042 2.54133263657014 2.61045776721324 2.65124921614141 2.54347862232042 2.54745776721324 2.26795724464085 2.31354014249718 2.56547862232042 2.58985401424972 2.582 2.683 2.51749947742761 0.977716402374539 1.78972689263682 1.49589469216017 1.20932625605427 0.932335682658293 0.870666172…
2.53782706775233 2.54091808472479 2.53082706775233 2.51577245756885 2.59169964399089 2.61169054229364 2.57275425417436 2.57569054229364 2.66549940665148 2.68073605077987 2.5548998813303 2.58664503380741 2.33539018628453 2.39328096591758 2.59176335587161 2.59495449151377 2.582 2.683 2.53187257623856 0.97192370001375 1.77094238614584 1.49341366441284 1.19997764934448 0.942052077604605 0.87734929167…
2.56201165370176 2.59500822614242 2.55301233921363 2.5400130247255 2.62401987984419 2.64602330740353 2.59401576677297 2.60401645228484 2.68802947701034 2.71602810598661 2.58601165370176 2.61803016252221 2.41906169606816 2.48007883386487 2.6120130247255 2.60500616960682 2.587 2.686 2.56301439574924 0.981713317877443 1.79681954070705 1.49986266664117 1.21608967942758 0.945305573211491 0.88617582685…
2.57868361616878 2.60677667023679 2.57066500535518 2.55864639454158 2.65246028640557 2.67936723233756 2.61657195128718 2.62755334047357 2.73019973501515 2.75623695664236 2.60268361616878 2.66118112420155 2.5073250267759 2.59285975643588 2.63064639454158 2.61383250267759 2.587 2.686 2.58360917291438 0.986459923662171 1.79616246924511 1.50367760393509 1.22993721531195 0.953278694085423 0.8945118080…
2.60278576342617 2.62880361647399 2.59280361647399 2.57188395518918 2.68174113080662 2.70973220428272 2.64276791037835 2.65277683690226 2.75577683690226 2.78673220428272 2.62480361647399 2.70957152685234 2.58531265765897 2.67527695156333 2.65280361647399 2.62391073476091 2.58997322042827 2.68897322042827 2.60283039604572 0.988036610214136 1.79714107347609 1.50460232318944 1.23196411078744 0.95350…
2.62002433878271 2.6540205943546 2.61002340267568 2.6010205943546 2.7160205943546 2.74202527488974 2.66601965824757 2.6810205943546 2.79701778603352 2.82402995542487 2.64701965824757 2.74903931649515 2.67007395245515 2.75509173848867 2.67002340267568 2.64104025260217 NaN 2.71503557206704 2.62801778603352 0.988631965824757 1.79676247132255 1.50494917622582 1.23618970980682 0.949379691084681 0.8976…
2.64545671360974 2.67554029613132 2.63447760924013 2.62254029613132 2.73754029613132 2.76843581797934 2.68656119176171 2.70254029613132 2.8156029830225 2.85533133982737 2.66756119176171 2.79012238352342 2.74734924519882 2.85095222822132 2.69447760924013 2.68310148789303 NaN 2.752205966045 2.6466029830225 0.990686119176171 1.79934483553576 1.50408838815475 1.23588647764542 0.94905689555803 0.89750…
2.66485863318852 2.68294791749051 2.65981399103753 2.64384375247153 2.76380655067903 2.79679166996203 2.70685119283002 2.72682143139603 2.85173214709404 2.88180655067903 2.67792559641501 2.81581399103753 2.8333675695276 2.9383601291691 2.71882143139603 2.6810223210755 NaN 2.77483631211303 2.66486607354702 0.98189621919064 1.76584155852085 1.49701290094893 1.2249717695399 0.94875223210755 0.900666…
2.68402405575011 2.73601045902179 2.68502196394575 2.66602196394575 2.7890198721414 2.82002196394575 2.72802614755447 2.74803242296754 2.86505124920676 2.90802823935883 2.70003033116318 2.85302614755447 2.90607948856559 3.02509203939173 2.73002823935883 2.71203242296754 2.60901150492397 2.7689853573695 2.69602196394575 0.988277447998684 1.79692859849108 1.49934762580205 1.23297737478553 0.9510102…
2.70654816634222 2.74580355058358 2.70558745622551 2.68658745622551 2.80762674610879 2.84058745622551 2.75250887645894 2.77839100680908 2.91303739785952 2.93446958657565 2.72843029669237 2.87750887645894 2.98050698443517 3.11127124513546 2.75646958657565 2.74239100680908 2.61978390564193 2.75527502918299 2.71658745622551 0.985887933657608 1.7956163242218 1.49712459401753 1.23051930880352 0.951215…
2.73084187973029 2.76984187973029 2.726861644764 2.70984846807486 2.82985505641943 2.85987482145315 2.773861644764 2.79588799814229 2.91698023496629 2.95486823310857 2.75582211469658 2.90581552635201 3.03564422939315 3.1855190508463 2.78084187973029 NaN 2.62099341165543 2.67751389087656 2.737861644764 0.986873148121646 1.79319587791042 1.49664289887161 1.2310561128767 0.948468249714462 0.89570040…
2.75802736529674 2.79402508485534 2.75003534684162 2.74102394463464 2.84901824353116 2.88101710331046 2.79503078595883 2.81902736529674 2.93001824353116 2.97401938375185 2.78002394463464 2.92004560882789 3.0930444686072 3.22503648706232 2.80503192617953 NaN 2.62801140220697 2.69101140220697 2.76402622507604 0.986006214467285 1.79007510845321 1.49489613465184 1.22241389981927 0.945965860998869 0.8…
2.78153707039759 2.81557564786446 2.78040204926355 2.76159493659789 2.86469138026506 2.89571066899849 2.82147920419729 2.84253707039759 2.94569138026506 2.99067209153163 2.80059493659789 2.95922845066265 3.13124773939608 3.25638276053012 2.83245991546386 NaN 2.63780711266566 2.70080711266566 2.78655635913102 0.982754038595 1.78587274866643 1.49157538880634 1.21717319472387 0.942410018102364 0.881…
2.81073806765481 2.81500903214983 2.80280129270365 2.79371097120531 2.88481935700332 2.91185548560265 2.85172903550498 2.86579226055381 2.96581935700332 3.00388258205216 2.82478322840398 2.98576516410431 3.13596387140066 3.26393677495116 2.86768387475581 NaN 2.64691871065149 2.70892774280133 2.80285548560265 0.97050109544296 1.75636816452858 1.48130303114329 1.19774612692177 0.934659999161215 0.8…
2.83310916250154 2.87004548437564 2.82708793645957 2.81410916250154 2.89807580729273 2.93204548437564 2.86710006562641 2.88308187187615 2.97208490416786 3.01205154895906 2.86208793645957 3.01509096875128 3.14403638750051 3.26906064583419 2.88010613020983 NaN NaN 2.70900303229171 2.83806671041761 0.977228113416499 1.78388117603113 1.48093442058325 1.20163514833327 0.932274565635199 0.8649450745621…
2.8682661678289 2.88469423659537 2.85540885741772 2.8492661678289 2.92249039432562 2.94669423659537 2.89932732050982 2.90944962587167 2.9994292416447 3.02865346814142 2.89040885741772 3.04438847319075 3.1557553892763 3.2885923154605 2.91428655205587 NaN NaN 2.70997961577303 2.85955154700655 0.973399906169742 1.7810393181005 1.47913750697763 1.20007261476316 0.927303755715303 0.856917558345735 1.4…
2.89184403212712 2.91082368849152 2.88480334485593 2.87383725091525 2.94087793818644 2.9609050630339 2.92681690727966 2.93383725091525 3.01092540666949 3.03992540666949 2.90887793818644 3.08373553273729 3.16096609394068 3.29197965636441 2.94678300122034 2.7487052460339 2.65706781211864 2.71496609394068 2.88880334485593 0.963804964009661 1.77972854432695 1.47832528934525 1.19932488247254 0.9189761…
2.93000392282655 2.93300366974097 2.92200240431305 2.90400392282655 2.95900303702701 2.97800265739863 2.95500329011259 2.96100265739863 3.03000253085584 3.05100265739863 2.95000354319818 NaN 3.16200075925675 3.29699924074325 2.9780048086261 2.77300341665539 2.67500075925675 2.81198873769151 2.90800455554051 0.959049822840091 1.78069031382612 1.47782004302455 1.19780944574257 0.915089376144035 0.8…
2.96041343099783 2.96145127415926 2.94064048996641 2.93441343099783 2.98254588206284 2.99860264680498 2.98050803890141 2.98160264680498 3.0496215683857 3.07160264680498 2.97747019573998 NaN 3.16788647051571 3.29111352948429 3.01528097993282 2.79948911732069 2.68088647051571 2.72468402068365 2.94331882309425 0.957676490213001 1.78312307447983 1.47815356666256 1.19351287652353 0.910253283392926 0.8…
2.97887503835127 2.96497917305855 2.97178478827164 2.95784032678218 3.00981255752691 3.02382644215454 3.01277784595782 3.00583338446836 3.07383338446836 3.09186115372364 2.99190280760655 NaN 3.168 3.29000694231382 NaN 2.81290974992036 2.69887503835127 2.83620857622472 2.96088198066509 0.951870404266422 1.76261370589604 1.47844798672899 1.18449248082436 0.903754777924128 0.840862287895458 1.469651…
3.01504991724478 3.01904040919815 2.99207131034968 2.98206893333803 3.03307844138465 3.04907368736134 3.03407368736134 3.02306417931472 3.0850380321865 3.11304754023312 3.03304991724478 3.173 3.173 3.28398336091841 3.07103327816319 2.87202852413987 2.74203090115153 NaN 2.99405229425644 0.971113684368067 1.79023838363207 1.48170363682783 1.19483502271367 0.905496900552875 0.843849103954643 1.47478…
3.0355919932863 3.03566970885082 3.02141713326615 3.01043656215727 3.06535884659276 3.07939770437502 3.06439770437502 3.04947541993953 3.10068913774195 3.13261142217743 3.0535919932863 3.173 3.173 3.2771360022379 3.0847279955242 2.88376685330646 2.75474742441533 NaN 3.01557256439517 0.972629885218751 1.78957321164597 1.48320027379657 1.20101720940807 0.912451860584077 0.847595587346978 1.47947674…
3.05610179068026 3.04796771011009 3.05551764521682 3.04307820355521 3.10960689219862 3.11877716376156 3.06412933907744 3.05565292620249 3.11513642123189 3.14036449027657 3.09101920565797 3.17952358712504 3.17751140345223 3.27840877238213 3.10163876189361 3.12925070785324 2.80266005658686 2.81456657235523 3.04804555363966 0.978976209080773 1.76843845532505 1.47404006831991 1.18898713769015 0.91345…
3.07652839832213 3.06203503942919 3.07005091352316 3.05954327166553 3.13505473651857 3.15255832501579 3.08502551745273 3.07402975082 3.13253139644063 3.16953463319054 3.10603609880431 3.18400423336727 3.17799994137545 3.27250046899641 3.12451652309723 3.11903174818794 2.82009700330033 2.82125867546755 3.06653451180823 0.973475338812043 1.76425540815434 1.47400577644386 1.19131784351501 0.91228141…
3.09690052096486 3.0866577362757 3.09834900428166 3.08690312465845 3.1737463305724 3.18929144945934 3.10743202195532 3.08944635071805 3.1554429162725 3.19247571910975 3.12985255861292 3.18600201271304 3.178 3.27249384197516 3.13947726072797 3.15639981009861 2.85236689695439 3.0192359169288 3.09185599305847 0.974639857786348 1.76339397734995 1.47819348410392 1.19550485788098 0.918298480064631 0.85…
3.11768934695253 3.12564186081269 3.11965263527364 3.11467478180233 3.19935265708597 3.2227621727035 3.12869293843951 3.10811642160042 3.17914934259006 3.22263856812912 3.15072196913876 3.1890072825751 3.17924999617333 3.27167377813765 3.16111691960609 3.17871109507668 2.87087070646868 3.14291259379217 3.10876885767179 0.977079412758302 1.76735686885298 1.48243548878749 1.2027356022201 0.92044694…
3.13903141757739 3.15356481920425 3.14006954444111 3.13906698341773 3.23658144761529 3.25908815690161 3.14755731629814 3.1245407597282 3.21102943352794 3.24606146456108 3.17703773005383 3.19151064090341 3.16851121787733 3.2565 3.17754422269429 3.2025561623503 3.04312985280923 3.07510795866923 3.13805565721747 0.985802400889613 1.78521105471732 1.4835564664353 1.20474682426333 0.923179204285015 0.…
3.15151498273087 3.17838866588967 3.1668980031048 3.16490119826619 3.26889173691655 3.29338509832477 3.17042675955724 3.14151817789225 3.22348082903171 3.26986065424427 3.1914488774179 3.19548402419309 3.17354693434468 3.25656266188258 3.19497394217093 3.22361424866695 3.10404018725077 3.12289709608008 3.15947037460603 0.98403643168947 1.78556548538208 1.48590484597436 1.21307100330123 0.93871063…
3.16816524898378 3.20260025972939 3.19058289837186 3.19116943127955 3.30666752443802 3.32764916229335 3.19024396505986 3.16110489505237 3.23505453867407 3.28756090169135 3.2062131507606 3.2040520840726 3.17865006834774 3.26067279193542 3.21311343879115 3.26709953282223 3.18758376099653 3.24286406472811 3.18656017478418 0.983681713897841 1.78383247225915 1.48791652153438 1.21448896635232 0.9309298…
3.18402507600135 3.23507168979525 3.20907168979525 3.21654116660674 3.33054103906656 3.35752399294092 3.21303778885423 3.17902539485179 3.2480457230748 3.3045265416823 3.22353068364479 3.20951350997898 3.18849719617828 3.26849426481638 3.22602364220544 3.29404887763201 3.23210285274676 3.34158274668798 3.20806021942801 0.980075734086389 1.80896619399831 1.5003973044637 1.21937813165297 0.93713979…
3.20347541954795 3.23760275176597 3.23390648859109 3.24636607307476 3.35839060597162 3.38189280420736 3.23393390491375 3.20345088665109 3.28323979241942 3.32496603652531 3.2429317542332 3.22342168602051 3.1885310324937 3.26655593176318 3.24498480257058 3.33481915796159 3.30585837924966 3.38621955428829 3.22349308647535 0.974126966599511 1.77468210835993 1.48380896626056 1.219767208511 0.951071891…
3.22313796785694 3.27012976778831 3.25467849043017 3.26816428763895 3.37759707905938 3.3969838188539 3.25708287626816 3.22617958910319 3.28964041988172 3.34413050023699 3.26062658331484 3.22504799019317 3.19147477889102 3.2675035506978 3.26666783833675 3.3632172934273 3.39340764616953 3.49280848130971 3.25111311297231 0.973883971479134 1.78399296158536 1.48494033484353 1.22106670725457 0.95834202…
3.2405342675781 3.28500547088231 3.276546570476 3.29104137865595 3.39354581587154 3.44304279745371 3.27704021400261 3.24553801176814 3.311011043919 3.3595310893414 3.28053417325254 3.22901482085569 3.19099990567444 3.26649990567444 3.28303473920588 3.39306604994506 3.46012589932118 3.5671094094377 3.27153637548701 0.973753822061606 1.76415119187948 1.48397800145528 1.22235341179889 0.966705423901…
3.26101048594393 3.32579288988719 3.30832972825887 3.31837232792358 3.42140869383017 3.45508816103768 3.30588174201962 3.27039115611565 3.32363016131959 3.3784503485647 3.30058227282693 3.23852295346017 3.1905 3.266 3.30595305643753 3.42831502533489 3.53606226213716 3.64023042538827 3.29758577977437 0.968388854951592 1.80301 1.47953497203085 1.2163296324272 0.963164042130088 0.883414976394223 1.4…
3.28810118373527 3.34321270730235 3.32567002457765 3.33561082362058 3.44307778078119 3.49068861077639 3.32320995213874 3.2937567580469 3.35261013004871 3.39871063933598 3.32903716602286 3.25155024826901 3.1905 3.266 3.32913422657466 3.4523090806569 3.58559772862517 3.70502199668647 3.3185286854302 0.969144858376874 1.78213920660682 1.47765227567553 1.2172414754943 0.968943145820608 0.881889208905…
3.30656333186879 3.36605722560263 3.34756728927742 3.35606120300733 3.45956059571339 3.51055358183901 3.35156273790556 3.31905875383551 3.36305119932074 3.41955510340653 3.34556119634197 3.26303318750192 3.19050882909084 3.26600608627009 3.35155024505502 3.48656089602768 3.62608770361057 3.75704997140215 3.34204571367923 0.966666483906287 1.77949038982771 1.47703104271463 1.2208228463601 0.968765…
3.33239509013913 3.39341808723469 3.37247440137327 3.38139489087234 3.48482839397685 3.53134124034118 3.37942917222361 3.34142384500878 3.39132882453611 3.44090773723667 3.36989202799814 3.27651404196506 3.19396245724095 3.26796245724095 3.37297649920601 3.51151829970678 3.66380695898991 3.78300039853358 NaN 0.962317969043358 1.79518208209738 1.487877679304 1.21511488011155 0.961800277945117 0.87…
3.35781594355404 3.41305925912379 3.3986503806237 3.40272913002334 3.49811476208573 3.54554376149866 3.40422936651221 3.37162290504642 3.41787470167518 3.46618192768133 3.39430404443151 3.29702411356356 3.194 3.268 3.40029238179785 3.55059950094948 3.690772891522 3.80483982062873 3.39840188995887 0.960189450797642 1.76970751189501 1.47116569972721 1.21134787549706 0.961238937652625 0.876686862636…
3.38655525061969 3.44102917329982 3.42303764147372 3.42603496047237 3.51403445502448 3.55602816919821 3.4290516423977 3.39306077997267 3.45400502050801 3.48804418172248 3.42554359599654 3.31003370194828 3.1940005020508 3.2695002510254 3.42855533429482 3.56957285636857 3.71301752207375 3.83100695862442 3.41500518785828 0.961113740822823 1.7677635168654 1.47284967715116 1.20511949872823 0.960472841…
3.41199911778763 3.46308927033242 3.44797183478076 3.44452546493446 3.53887814146569 3.57196008586083 3.46140163930555 3.4323416190746 3.48428707660354 3.51393673704316 3.44807309842984 3.33044991061657 3.19702870766035 3.27102153074527 3.45448476395745 3.60478577742957 3.7225019670946 3.83455820215855 3.44634449192425 0.957296853915393 1.76709758189816 1.46763704641912 1.20405099368087 0.9515098…
3.45162966946586 3.49617278711564 3.47521964724546 3.47516839451253 3.55506393867749 3.58709762099798 3.4916809221988 3.45832963767145 3.50537779733359 3.54378391917256 3.48960282198242 3.35416400190942 3.20019443361464 3.2725 3.49315342459231 3.62988772524144 3.73374698659369 3.84310754819204 3.46583761449634 0.951080745825699 1.7642570272572 1.46599779456616 1.19959206098986 0.945973191536147 0…
3.48007842881508 3.51605250964894 3.5040542359039 3.50105811561534 3.57054405909265 3.60103191191129 3.52056567213512 3.50056376279379 3.56203554750757 3.57603696940788 3.51657054733462 3.37859063702523 3.21002632576163 3.27600968937023 3.52358915409614 3.66554980772265 3.7545137925908 3.8605 3.49555391094322 0.948587541887386 1.76049065449008 1.46191196360818 1.19186464049576 0.942973006722672 0…
3.52028202532405 3.55024356516403 3.53243321235912 3.53284612432667 3.59291211251057 3.61647113403304 3.55537419083665 3.53296595662077 3.58704239956134 3.60250879473609 3.55281278047229 3.42430531415025 3.22346187846184 3.28062699881978 3.56970887061447 3.69044495670434 3.76146207832608 3.86074026418093 3.52292136808178 0.944097722834135 1.77466852563738 1.45653914195819 1.1761300686284 0.933692…
3.54639400845125 3.55753685437202 3.55884606815229 3.55780388787593 3.61178061174766 3.63470109525091 3.58619861421345 3.56912612776276 3.59152061956918 3.6387720068582 3.57747122093896 3.45693261469511 3.23872915642568 3.29606430440011 3.59177588571064 3.72156412737168 3.76557951649675 3.87660581452032 3.54732855204662 0.943537796390803 1.74301261019225 1.45732719682595 1.17651132807541 0.934078…
3.58757701737242 3.60752187745024 3.59506158367468 3.58606652819881 3.63856068457165 3.65755678918187 3.6115765683634 3.59510758470525 3.6550503497693 3.67106473541767 3.62656218380001 3.51111957310722 3.26957102371393 3.30457237399594 3.62659514837924 3.73903716003168 3.77100854093623 3.85800104913436 3.58256458104641 0.953325918762175 1.77163270738812 1.46521320399502 1.1808353888307 0.93808469…
3.61688719370913 3.6182008484339 3.61789656956641 3.61037952766192 3.66102500395528 3.67945972515407 3.64186142415066 3.6362119974338 3.68342811462956 3.70749946706782 3.65145258991024 3.55996833540815 3.29652936778227 3.33592351813155 3.66382073590125 3.75291862350118 3.77446868760786 3.85893194978196 3.60790317400685 0.95584734350251 1.77216002794205 1.46904841489922 1.18271896604353 0.93401572…
3.64867511040219 3.64673994726313 3.64268781870573 3.63663569014834 3.70408925881143 3.70621893253332 3.67217608653943 3.66130217491829 3.71390377446548 3.74295134154261 3.68117511040219 3.61698184680074 3.33750351846183 3.35990007788131 3.6942153471903 3.76455684964064 3.77602199086706 3.85502199086706 3.63273815459162 0.958598634112363 1.77447927632332 1.47425707727663 1.18031932249245 0.910518…
3.67357021281403 3.67106063498589 3.66706623512995 3.65806558552076 3.72657824821107 3.73508949007665 3.69607849142377 3.694074270527 3.75105535495744 3.7820607118888 3.70507252646066 3.67860109676127 3.40309463912078 3.39523778166598 3.72206278544873 3.77552057648101 3.7785 3.85500945622179 3.65955690051452 0.960943694994663 1.77823386968131 1.47640337721714 1.18182243866313 0.916608484945746 0.…
3.69895126466293 3.69193546293186 3.69191264810697 3.68338983328209 3.75643723847529 3.76993639524353 3.72689338436895 3.72344070048224 3.78263117844359 3.81660312606832 3.73040834286826 3.71991535596208 3.42370617665573 3.50687168001556 3.74547838472652 3.78399569476129 3.7785 3.85893603892388 3.68101429342737 0.961998757580377 1.76884173900935 1.47948922052044 1.18402879938739 0.908282617340433…
3.72905499335184 3.71559648090888 3.71406188516727 3.70467587119722 3.79012694065979 3.80672493839908 3.75108214611306 3.75268868916263 3.81579137405757 3.85575098883041 3.75807787345793 3.74964449661798 3.46897206907487 3.55367273586214 3.77704438004621 3.79552990858596 3.78002398243598 3.8565585781776 3.70959386174858 0.964030485127407 1.77322541191692 1.48159560164017 1.18835384152859 0.917787…
3.7480521677159 3.73855913359745 3.73055060916579 3.72504769020363 3.81556357679299 3.84008301107542 3.76955555158764 3.78106904887674 3.85759494981441 3.88605074255155 3.77951714793237 3.81505495329229 3.52612957332181 3.55818658439053 3.79604848663705 3.80502925049268 3.78150547208375 3.85906994049803 3.73055240017069 0.968131513035896 1.77382462146816 1.48522948368314 1.19292882574896 0.927540…
3.77241866798073 3.76795537506307 3.75442408327893 3.74688456600113 3.84590643228662 3.87935207421197 3.79692809347939 3.81387102775565 3.90178678299457 3.91106038865097 3.79524553425311 3.84037644305384 3.58644265718842 3.64688709910875 3.81894725211578 3.81788305835705 3.78398505665679 3.88688869747484 3.75541726288301 0.970999347964461 1.78687590619381 1.48755514890075 1.20000173486655 0.94530…
3.79314694785573 3.79154462104843 3.77721937057233 3.76578403216461 3.87180246212667 3.91175412807391 3.81869698168557 3.83835645488121 3.92698222178653 3.94635249595651 3.81342192176439 3.86047510922803 3.66868114916955 3.75944263253956 3.8417030430328 3.83416077032727 3.77256546688318 3.84416835306101 3.77725808699861 0.974192572963938 1.78942830351304 1.48815179762229 1.20349235756129 0.951663…
3.81104614664198 3.80854795574477 3.79904789061756 3.79204685581175 3.90207951376898 3.94456512053282 3.84205879590254 3.86956299302349 3.96504459804801 3.97757208920568 3.83103561766126 3.91058874743506 3.73319687398318 3.83569827063428 3.86054614664198 3.85051736016967 3.78505828211438 3.84011366242244 3.80254227515706 0.973497671681369 1.7733857529449 1.48704630812752 1.20607294196805 0.958307…
3.83043647087328 3.82704082307612 3.81796172198322 3.81243261409832 3.93578823756397 3.97291172877521 3.8674040152253 3.89490961831498 3.99632833884196 4.03742410433753 3.8616682389822 3.9444059064064 3.79280147076422 3.91773569533748 3.87991594969565 3.85903296465984 3.80789208075495 3.88232309340491 3.81950487479869 0.971646211524453 1.77070781420292 1.48771653554267 1.20805174765887 0.95917703…
3.84821183027067 3.85545874184143 3.84271466447443 3.83370432388247 3.95338130195038 3.99823615010002 3.88967249766492 3.91768486801899 4.02065843085536 4.06870546163074 3.87767027612137 3.98878540241895 3.91370944652316 3.99703827838796 3.89618831488297 3.88838502816797 3.83670356969708 3.92916640837861 3.84365445890332 0.971281283716834 1.77270853547069 1.48943222658635 1.21302641388787 0.96313…
3.86602626139818 3.91001021276596 3.86402042553192 3.8560379331307 3.99301604863222 4.02202917933131 3.90703647416413 3.9390423100304 4.04804522796353 4.0980379331307 3.89102626139818 4.023033556231 4.01610358662614 4.1271137993921 3.91502772036474 3.87402188449848 NaN NaN 3.87404376899696 0.971680306382979 1.77882538358663 1.48488964984802 1.2151166006079 0.943507557446809 0.890572517933131 1.47…
3.88435007864115 3.91721879915072 3.87852511796173 3.88220421254067 4.00440842508135 4.04230631881101 3.93227714559091 3.96820421254067 4.07924797237082 4.12433549203111 3.90932090542106 4.04633549203111 4.08834196812443 4.206517007445 3.93435007864115 3.88911669288039 NaN NaN 3.90426255898087 0.971915964165886 1.78250343602548 1.48463191260354 1.21286760076546 0.948625591944521 0.899014701019687…
3.90852658625344 3.93298136529049 3.91447871477585 3.89676594364136 4.03226329312672 4.06343084329827 3.95174200790257 3.98250265051464 4.09659839346981 4.14767020068619 3.93155052199223 4.06978987938015 4.18053188728272 4.31055582302151 3.95852658625344 3.89802923676808 NaN 4.06002393573879 3.92255052199223 0.973646542975983 1.78192907150881 1.48338989397941 1.21790487071855 0.944962207226784 0.…
3.93002620602435 3.97300917210852 3.93403930903652 3.92803930903652 4.04302620602435 4.08101834421704 3.98201965451826 4.00303275753043 4.12101834421704 4.17501834421704 3.95402227512069 4.10202227512069 4.24305896355478 4.37407206656695 3.98002620602435 3.94001048240974 NaN 4.06089779650505 3.94502358542191 0.972678338319166 1.77655808106235 1.48256220370776 1.20951902207751 0.945459200716257 0.…
3.9503954889779 3.98055661411704 3.96429295479844 3.9582636593186 4.0631318296593 4.09517577287906 3.99729295479844 4.02819042061899 4.13516112513914 4.18923436383875 3.97157126185696 4.11935154575813 4.28852731863719 4.42948337541743 4.00033689801821 3.94833689801821 3.82120506835891 3.98320506835891 3.96335154575813 0.963860895061223 1.75253760253836 1.47659817486752 1.19356647287241 0.94485703…
3.97755648184888 4.01841131267091 3.98472584588984 3.97675004075284 4.07250809212289 4.10750809212289 4.01753228698588 4.04160487157487 4.14672584588984 4.20516936404096 4.01053228698588 4.14408876883476 4.32475004075284 4.46301618424578 4.02350809212289 3.97114516917797 3.83509677945198 3.99712097431497 3.98767745616385 0.968605563188375 1.7732041114966 1.47507725519867 1.19579256828785 0.945212…
4.00000829053937 4.03500276351312 4.01400856689068 4.00700635608018 4.09300746148543 4.12800525067494 4.03900801418806 4.06600552702625 4.17600386891837 4.21200497432362 4.03200746148543 4.18800690878281 4.3550110540525 4.50400690878281 4.04400829053937 3.97700635608018 3.839004421621 4.00200359256706 4.01500635608018 0.967618435851572 1.77215550652766 1.47294815397323 1.18661861824344 0.94045434…
4.03031358268292 4.04570242520973 4.04528849606828 4.03025086614633 4.12016306299512 4.14713797638048 4.0682257795317 4.08627595276097 4.19013797638048 4.23 4.05932612599023 4.2134515590634 4.3950752598439 4.52911288976585 4.07432612599023 4.00017560630243 3.8552257795317 4.01516306299512 4.03842647244877 0.961988097008389 1.75603722378204 1.46631753913473 1.18159202842468 0.919894956376394 0.849…
4.05579248845785 4.10116315938838 4.06876917997379 4.05076917997379 4.13323308484054 4.1582563933246 4.08690903087812 4.10853609513325 4.20116315938838 4.23 4.08586241391001 4.24969925452163 4.40109323393622 4.53816315938838 4.10074587148974 4.01465263755352 3.87316315938838 4.0282563933246 4.07253609513325 0.964111660845434 1.76677660092337 1.46996466830022 1.17918045672835 0.913118886475491 0.8…
4.08904545013376 4.10804040011889 4.10104376679547 4.08303871678061 4.14304208345718 4.16902188339773 4.12503535010403 4.13104713347205 4.20802525007431 4.23002020005945 4.12203535010403 4.27906060017834 4.40503703344232 4.545 4.13205723350177 4.0420269334126 3.88001515004459 4.03900841669144 4.09505386682519 0.960395287623369 1.76406330516648 1.46595680262783 1.17038288044962 0.909699412772746 0…
4.11653278668784 4.13253278668784 4.12744398890653 4.10640593271454 4.16825370794659 4.18229176413858 4.1464313035092 4.15926639334392 4.22324102254926 4.24220296635727 4.1436469552638 4.31558352827716 4.42724102254926 4.54501268539733 4.16639324731721 4.0584313035092 3.88920296635727 4.04419028095994 4.1274313035092 0.951662388761602 1.73084047799369 1.45809422717953 1.16025701989631 0.897470337…
4.15852970989925 4.17435313993283 4.16268420861986 4.13855178114505 4.18841935367024 4.20537521117863 4.18070627986566 4.18059592363665 4.24244142491604 4.25839728242444 4.19439728242444 4.36148556740764 4.446 4.5459558575084 4.19772835111146 4.09321391851911 3.90572835111146 4.05972835111147 4.16144142491604 0.951174617705101 1.76199322585319 1.45524621409963 1.16231718178314 0.895894091808732 0…
4.18208307108338 4.1900664568667 4.19306230331253 4.16306022653545 4.20704776587294 4.22204361231878 4.21205191942711 4.20705814975837 4.26204153554169 4.27604361231877 4.21209137819172 4.38305607298128 4.44600207677708 4.544 4.23006022653545 4.14704984265003 3.93803322843335 4.09203738198752 4.18107684075213 0.95580925236025 1.76125785021738 1.45241815166839 1.16042438199965 0.893851692891662 0.…
4.22227869564582 4.22229136362973 4.22334203556533 4.19245604742044 4.23046871540434 4.24334203556533 4.23748138338824 4.23530403161363 4.28215201580681 4.29722802371022 4.25625335967802 4.41017735177462 4.447 4.544 4.25935470354923 4.17173474306627 3.95444337943654 4.11040537548484 4.21829136362973 0.955422763834613 1.76505558932748 1.45158738596707 1.16254912865569 0.889800080436148 0.818653404…
4.2449066138695 4.24592872640291 4.25059703840187 4.22868548853548 4.26768548853548 4.27066337600208 4.27519901280062 4.25946436320145 4.29457492586847 4.31555281333506 4.27697295146971 4.42437591306784 4.447 4.54395577493319 4.2878402762693 4.22997295146971 3.98944225066805 4.14246436320145 4.24177393866909 0.953417638677702 1.76687575323679 1.4561119644535 1.16411938399492 0.885136191509353 0.8…
4.28505311845491 4.28702549685836 4.27707436583688 4.25907224109868 4.29807649057507 4.30008923900425 4.28410623690982 4.28004461950213 4.32004886897852 4.34005524319311 4.32002974633475 4.44101274842918 4.447 4.542 4.32506586688409 4.27310836164802 4.00908498952786 4.16307861531327 4.27604886897852 0.958605084337861 1.75914099732362 1.45840271214799 1.16761499934833 0.885413102117767 0.821025688…
4.31028662303971 4.29943616549521 4.31226169929713 4.29326169929713 4.3344610892378 4.34244862736651 4.33409969497033 4.301299084911 4.34336139426746 4.36636139426746 4.33444862736651 4.44704984748517 4.447 4.54201246187129 4.35617446619809 4.3244610892378 4.04936139426746 4.20034893239617 4.29936139426746 0.95172299866965 1.74589560080074 1.45506561305577 1.16070994681461 0.886961096279143 0.833…
4.33361957155266 4.33457531644175 4.33370808177447 4.31479659199628 4.37179659199628 4.37895148488444 4.34217702044362 4.32533191333178 4.37264169910811 4.39586297466263 4.3705531888863 4.45113276533271 4.44706638266636 4.543 4.37064169910811 4.36212850532806 4.07981445954707 4.22968169421436 4.32844255110904 0.961602986608267 1.775684340311 1.46196904624833 1.17199649269241 0.894337326919264 0.8…
4.36103423242816 4.36003423242816 4.36503572079461 4.3500461393597 4.40706251139056 4.42106697648989 4.35005506955835 4.34002679059595 4.40105358119191 4.43404762772614 4.39503125569528 4.45700595346577 4.45 4.543 4.39903423242816 4.41201637203086 4.15992111657858 4.30392260494502 4.34804018589393 0.967483453010145 1.77676123534415 1.46723532835186 1.18069332087965 0.901289970232671 0.83337790504…
4.3843343339958 4.38327861166317 4.38934826457896 4.38134826457896 4.44951543157686 4.46655722332633 4.38723681991369 4.35825075049685 4.43723681991369 4.46647363982738 4.41632040341264 4.46105572233263 4.45 4.543 4.42240398691159 4.42343184807791 NaN NaN 4.37525075049685 0.969796099436716 1.77759807973823 1.47080052720345 1.18961718386349 0.901415017370678 0.845519693729204 1.48244424764749 1.19…
4.40846151047065 4.4039230209413 4.4144175570925 4.40665930067236 4.48707685776486 4.50681313749591 4.40452744053789 4.37652744053789 4.4547252307396 4.50076918411775 4.43948348715973 4.46510988344539 4.44993406993276 4.54293406993276 4.45135162702526 4.45468127736144 NaN NaN 4.39368127736144 0.969657354306742 1.77816670349664 1.47017703011463 1.18885922171884 0.911715602236308 0.85469714303042 1…
4.42900366739244 4.44500101872012 4.43300427862452 4.43600427862451 4.53500448236854 4.54300794601696 4.42800305616037 4.40000346364842 4.48700407488049 4.53500468611256 4.46100325990439 4.47000101872012 4.447 4.53999959251195 4.46700387113647 4.48500488985659 NaN 4.27602852416343 4.42400325990439 0.975769645485397 1.77801880198514 1.47226961492379 1.1955019742796 0.91330273831969 0.8545705501088…
4.44726203974782 4.45057924575834 4.45427583131349 4.45744133010159 4.55757924575834 4.58267578671806 4.44338616383889 4.41733099757619 4.50742753853591 4.55839995540457 4.47728962287917 4.47512412409107 4.44704137469702 4.538 4.48624824818214 4.50963441202104 4.3659792011629 4.4172550324764 4.44038616383889 0.97402448337373 1.77226136577794 1.47039889444497 1.20525137246725 0.926716830169667 0.8…
4.46622104103764 4.49239787386775 4.47435366566022 4.48939787386775 4.59992837235808 4.63144208207527 4.47146418617904 4.44155260259409 4.53844208207527 4.58753049849033 4.49833156155646 4.48406631231129 4.45002210410376 4.53808841641505 4.50417683283011 4.55559681080162 4.43737045443335 4.50852518315969 4.46828735334893 0.973615632332554 1.78094221041038 1.47177674596555 1.20962342192218 0.92516…
4.47604060482243 4.51004701611018 4.49007479835711 4.50706624997344 4.64106411287752 4.65110685479587 4.49205770158977 4.46603846772651 4.55805129030202 4.61102991934284 4.51302564515101 4.48701068547959 4.45100641128775 4.542 4.51204487901426 4.58208120964486 4.49820088701623 4.57619020153664 4.48105556449385 0.972975255647063 1.78103982903233 1.472961047177 1.20890771652515 0.929916176207201 0.…
4.49522405430395 4.53239209503191 4.52518204412196 4.53823805769794 4.67126606448594 4.70150412218388 4.51932207806192 4.48435008484992 4.58223805769794 4.62532207806192 4.52523805769794 4.49207001696998 4.454 4.541985996606 4.53323805769794 4.62037809163791 4.59323229867171 4.66637233261168 4.50735008484992 0.970733393551406 1.78092695199017 1.473464003394 1.21713756971619 0.932840049706831 0.86…
4.51152567372525 4.56050177946501 4.53852567372525 4.55554956798549 4.69100355893002 4.73797966466978 4.54240620242406 4.50959735650596 4.59971682780716 4.64857346224573 4.54247788520477 4.49716725982167 4.45397610573976 4.541 4.55043009668429 4.6479318761493 4.68215048342147 4.76536553176362 4.53250177946501 0.96879190135832 1.77854719368487 1.47441535332265 1.21422096595291 0.935753665500135 0.…
4.53301796961557 4.58100898480778 4.56001909271654 4.5780370623321 4.73201684651459 4.77802807752432 4.55904829334183 4.53403032372627 4.62901347721167 4.67202133891848 4.56201010790876 4.50400786170681 4.45300336930292 4.54099887689903 4.56802695442335 4.68603256992821 4.77005840125059 4.86209209427977 4.55301909271654 0.966000453641731 1.77636989649259 1.47299481127351 1.21711366571051 0.939578…
4.54927093558812 4.58968378981763 4.57733544406148 4.61115482033607 4.74729673897746 4.80320642711476 4.60215482033607 4.56127093558812 4.64173539659632 4.69128383728279 4.57134834575615 4.5112322305041 4.45598709830533 4.54 4.59221932880943 4.71558057626025 4.82282570845902 4.94498052879509 4.57038705084017 0.957490260407151 1.75862520976016 1.46838477362703 1.21150425518598 0.938007222575758 0.…
4.57048640180801 4.64233163759637 4.60350851098111 4.62348640180801 4.77035374676946 4.81942007428874 4.6147738210582 4.58259694767347 4.69802210917309 4.71330952842328 4.59844218346183 4.52922109173092 4.455 4.53995578165382 4.60957483850038 4.76046429263492 4.88719389534694 5.02106124030839 4.60044218346183 0.955939761304973 1.76890720994842 1.46873916650519 1.21344158284871 0.940018808462645 0…
4.59201885543559 4.65701948395011 4.62601382731943 4.64501131326135 4.78601445583395 4.8380062851452 4.64901194177587 4.60901948395011 4.69901005623231 4.72701194177587 4.61801571286299 4.53900879920327 4.45500062851452 4.538 4.63501634137751 4.7810289116679 4.94002325503723 5.06801948395011 4.62001634137751 0.954159692027885 1.76612840357312 1.4682592772083 1.21704786305063 0.936868139597022 0.8…
4.62230489881831 4.68836841940545 4.64835571528803 4.66326678646602 4.8091270411743 4.84811433705687 4.66844464411003 4.64025408234859 4.71545734822746 4.74622867411373 4.64330489881831 4.5531270411743 4.45603811235229 4.538 4.66133030705317 4.82744464411003 4.97760979763662 5.09944464411003 4.64635571528803 0.953616261583273 1.76355353918298 1.4670373324483 1.21359181514217 0.933863502930208 0.8…
4.64666268949466 4.71761851019501 4.67661851019501 4.6845080619459 4.81933134474733 4.85697791035018 4.70357433089537 4.66083940669323 4.751 NaN 4.66777313774377 4.56326507579786 4.45906626894947 4.53808835859929 4.68772895844412 4.86246388264626 5.02524298614804 5.13468477914448 4.67459642054519 0.949374172843531 1.76065218477505 1.46139441792996 1.20887936632204 0.930154572712769 0.861936525313…
4.67600655138496 4.74500176383441 4.70400554347958 4.70700755929034 4.83400377964517 4.85600831521937 4.72900755929034 4.69800655138496 4.75100781126668 NaN 4.70200529150324 4.57500705533765 4.46200125988172 4.542 4.72000831521937 4.88300881917206 5.03600100790538 5.16499949604731 4.70100755929034 0.946457714574555 1.75764369051233 1.46158778764769 1.20043766417929 0.925928483102406 0.86133595829…
4.70243967835045 4.75270837067573 4.72637861191289 4.73725647903776 4.8490977063001 4.88902442657503 4.75934197205035 4.72443967835045 4.78240303848791 NaN 4.72345189163796 4.60313434616264 4.46703663986254 4.542 4.75334197205035 4.91825647903776 5.04006106643756 5.16312213287513 4.73140303848791 0.93737546618786 1.73284144179836 1.45282111409164 1.19105092044675 0.919852353282941 0.8452512689828…
4.73891095572689 4.81031164274867 4.75755136793996 4.75847945038257 4.85714383511477 4.89102397251913 4.78788698320776 4.7606712305356 4.81653424122424 NaN 4.76071917557386 4.61476712061212 4.47014383511477 4.54207191755739 4.78207876336079 4.93974314809299 5.04564725801648 5.17338356030606 4.76469520305473 0.936147500183108 1.75151517138923 1.45364328793879 1.18124883621342 0.915123596122014 0.8…
4.77604513333677 4.8230490019085 4.78004126476505 4.77803094857379 4.86301031619126 4.89200515809563 4.82404255428896 4.78804513333677 NaN NaN 4.79006060762367 4.64602579047816 4.47600515809563 4.54499871047609 4.8260335276216 4.97003610666942 5.07200773714345 5.18900386857172 4.79304255428896 0.934012450095425 1.74968978078094 1.45051907154279 1.17427381028524 0.912416466704493 0.834932946304225…
4.81143053274861 4.86127858001381 4.81240520729281 4.80245585820441 4.87115195273481 4.8960633136395 4.85725325455801 4.82348118366021 NaN NaN 4.83734189365331 4.66681041458562 4.48039254456491 4.5440379881837 4.85245585820441 4.99839254456491 5.0781013018232 5.1919620118163 4.82639254456491 0.935988255658424 1.74952671124579 1.44981975385552 1.16943264139765 0.9096088354692 0.829437330162017 1.4…
4.84576676559931 4.88383248836496 4.84474485801076 4.83841624418248 4.88326289106262 4.90124098347407 4.87778867318786 4.86141624418248 4.88342399325586 NaN 4.86492011871917 4.73065722765655 4.51150387453669 4.54746005935959 4.8886791352451 5.02948196694814 5.08613144553131 5.18908763035421 4.85761341247945 0.942144330819608 1.7501165990692 1.45141871233732 1.16573605663406 0.90397938007413 0.827…
4.8800111510278 4.921 4.87801208028011 4.8570144034109 4.89500929252316 4.91200511088774 4.91301300953243 4.88001486803706 4.94702044355096 NaN 4.90600743401853 4.76002416056022 4.53401347415859 4.56800789864469 4.91901533266322 5.05100511088774 5.09200185850463 5.193 4.88501022177548 0.944569688700474 1.75308878267947 1.45404075269438 1.16556099429998 0.900378657230403 0.832972457872377 1.440061…
4.90443169500038 4.92168563323589 4.90435551352972 4.88826663514729 4.91521584750019 4.92316505985309 4.94138090735327 4.91234281661795 4.9910507876471 NaN 4.92253327029458 4.8124697857357 4.56335551352972 4.58524124132374 4.95230472588262 5.06219045367664 5.096 5.19303809073533 4.90745708882393 0.94400703496627 1.7507180976561 1.45575992469568 1.16777630843977 0.897469304033806 0.838234225269095…
4.93866690148259 4.97533345074129 4.93260021133433 4.90957798128491 4.93268913153201 4.93653352118607 4.97160021133433 4.93975582168027 4.9960225822733 NaN 4.96448906108723 4.85046718326169 4.59215596256982 4.60789025864843 4.97688920197678 5.07726676059304 5.09615561034594 5.196 4.94348906108723 0.952409138975934 1.7699868807486 1.46368761105038 1.17381781573969 0.895813094595725 0.8362182180738…
4.96801802365301 4.99002059846058 4.95901416144165 4.93501351773976 4.96301609254733 4.96001995475869 4.99801737995111 4.97301609254733 5.04101544884544 5.06202446067194 4.98601802365301 4.91502446067194 4.64302446067194 NaN 5.01601351773976 5.08900772442272 5.10300064370189 5.196 4.96501802365301 0.955891358210995 1.76896855810776 1.47062086899756 1.17856079819035 0.893751332462919 0.83570200834…
4.99628001882873 5.02228001882873 4.98130547508589 4.95631820321447 4.98848366888599 4.99145821262884 5.02529274695731 4.99845821262884 5.0655982220432 5.10063640642894 5.01429274695731 4.95375095958615 4.68168731894325 NaN 5.03738184385736 5.10112728128579 5.104 5.196 4.99334365947163 0.958046966794456 1.7667756939816 1.4720183668886 1.17982201966244 0.89585232944659 0.838843037912728 1.46399576…
5.0185302971183 5.04459658425809 5.00539772283872 4.98144191426525 5.02668496711114 5.02786173281724 5.04846400997851 5.03439772283872 5.11277334996419 5.15079544567745 5.03759658425809 5.0130605942366 4.73619316851617 NaN 5.0673535314122 5.11111047856631 5.104 5.196 5.0203535314122 0.961720050170037 1.77046362213621 1.47581551716932 1.1816247906099 0.898379665184804 0.840733849852333 1.466756963…
5.04200801681101 5.07100053445407 5.02300481008661 5.00100587899474 5.05701095630838 5.06601095630838 5.06900694790288 5.05201095630838 5.14701389580575 5.18600935294618 5.06400481008661 5.06000614622177 4.78901255967058 4.79101897311939 5.08301122353541 5.1160024050433 5.1040008016811 5.1959991983189 5.03600481008661 0.963050013361352 1.77681863446986 1.47783015499168 1.18581998931092 0.89925035…
5.07219946335678 5.07358592361054 5.04131166149497 5.02333659441456 5.09841139317336 5.10749865839195 5.09517453043718 5.09327426211557 5.19927426211557 5.22143632609296 5.08231166149497 5.08362332298994 4.83676045404772 4.8629973167839 5.12509973167839 5.12512466459799 5.107 5.193 5.05438646025376 0.963176045404772 1.77183591124397 1.47847432693256 1.18589593807613 0.900706133741002 0.8465199005…
5.08841817512731 5.12026411060672 5.06635214747563 5.05048420277899 5.1318143410374 5.14794639634076 5.10961625808236 5.11563826729958 5.22177032260295 5.25690237790631 5.10739616591009 5.13339616591009 4.89851863598866 4.94448704154665 5.13344018434454 5.13519808295504 5.107 5.19291196313109 5.08526411060672 0.969271529955988 1.78179723465401 1.48366485972625 1.19528446562804 0.911661231710026 0…
5.10701939234877 5.13202031579395 5.08201662201323 5.07201846890359 5.16802862680057 5.1900313971361 5.13701385167769 5.14401939234877 5.25602216268431 5.29702770335539 5.12501846890359 5.15103693780718 4.9660858804017 5.05507849284026 5.15301846890359 5.14400738756144 5.10700369378072 5.18899445932892 5.09702031579395 0.97245036014362 1.78123084033511 1.48788015698568 1.20437417397221 0.91927421…
5.12825512183268 5.15428197676243 5.10025512183268 5.09232225915707 5.1994833887356 5.2246042359195 5.15228197676243 5.1654833887356 5.28055052605999 5.32745653380584 5.14526854929756 5.19156395352487 5.06006076972535 5.1410876246551 5.17321483943805 5.15218798450829 5.11117455704341 5.18332225915707 5.11930883169219 0.972819455978737 1.78212227574636 1.48805429678876 1.20891846622554 0.923944536…
5.14732815670336 5.17539378804403 5.11950317361181 5.11648129649825 5.2357656989745 5.26980945320161 5.17350317361181 5.20139378804403 5.32135003381691 5.36167819052027 5.16528440247624 5.23380945320161 5.13968453774389 5.22296894022013 5.18932815670336 5.1663062795898 5.12452505072537 5.20741566515758 5.14241566515758 0.971312844024762 1.78090903985218 1.48837131262681 1.21114213776588 0.9322836…
5.15750281499454 5.19300587488766 5.13900412052514 5.14200477329043 5.26650777189514 5.3075070579052 5.19601240254062 5.20400581366302 5.32750842466044 5.38050473245275 5.17900354937144 5.2760077922821 5.22401937870669 5.32751897064867 5.19750452851939 5.17850850633581 5.1399991840115 5.22351244331454 5.16100913871414 0.982298193840566 1.78488071767749 1.48510447616765 1.20936946125583 0.94304419…
5.17068366754594 5.20253267679518 5.16071129953286 5.16617053454689 5.29678716344168 5.33630052921693 5.21522829005507 5.22577538876436 5.35223077392232 5.40324979809358 5.19122443253191 5.307256139484 5.31073875281604 5.41980692467982 5.2126761929429 5.19367914236256 5.14003079884858 5.24332878245869 5.17531706952094 0.976988346576036 1.77084400775309 1.48223923584646 1.20964489519657 0.94303786…
5.18961613845217 5.24425493863052 5.1805944065965 5.1821764863558 5.32678178462461 5.3650224705733 5.23348670102191 5.25351547286062 5.37553405869287 5.4280224705733 5.21404564681244 5.33268470424727 5.3822844399683 5.49548891717481 5.23158644596151 5.20923587133712 5.12678874006692 5.23031287922837 5.20041717230449 0.983833086007917 1.78439370819826 1.48375184630687 1.21710658482415 0.9459120407…
5.20549052760167 5.23599078881168 5.19897883491825 5.20347685589888 5.33299000518165 5.38597205439722 5.2369829634506 5.26898707203865 5.39397857370825 5.44448229048128 5.22799118062669 5.3604744052873 5.44592774521435 5.58438312399367 5.24699052760167 5.2244941137697 5.13850580645311 5.24499876472206 5.21298959342234 0.985473860571367 1.76018674394305 1.48197953261009 1.22249629371405 0.97882200…
5.22673155773325 5.25872880108641 5.21975124483041 5.22570202708751 5.35601256755099 5.40815548787757 5.25872454894537 5.29271045325574 5.41069143579182 5.46462528759858 5.25368651401753 5.39326809716687 5.50780762758893 5.64634774953036 5.26671254026933 5.24061052227571 5.14854437408248 5.25403803492784 5.23868867914498 0.988419078013991 1.76141035202078 1.48410034349403 1.21927296854415 0.98069…
5.24707058863868 5.27808289423242 5.24208919262306 5.24315483907811 5.39820320981258 5.42271639197947 5.2781529254287 5.311011773084 5.4274669105176 5.47555772560254 5.2700968472207 5.41760588295802 5.53451921430266 5.67651073600774 5.28561545120508 5.24998769440626 5.1519551374336 5.25608031738884 5.25463623509374 0.987391988571602 1.75697021267668 1.48285381495328 1.21792826902876 0.95841391390…
5.26252804177714 5.29700844828212 5.26102230882659 5.26402660262553 5.40054008859716 5.44152493347194 5.29801571107051 5.31952012578441 5.43401901914894 5.48251254230782 5.28752699559916 5.43753122894061 5.57303696189116 5.72051815434341 5.30302893681142 5.25302630033812 5.15001295368224 5.21400668844231 5.27001968418124 0.98428452157624 1.75023390561108 1.48040205164437 1.21451343276177 0.980719…
5.297172778187 5.32658817996024 5.28970080481033 5.289740079996 5.42700942645886 5.46911304913924 5.3322352719841 5.34165505748009 5.45256538492307 5.49758967255702 5.31970919384084 5.46569898270687 5.60706353122546 5.73978105090849 5.3432352719841 5.27365970752121 5.1571176675862 5.22104389363263 5.29940519063928 0.965537295618672 1.76721901499669 1.47383645554983 1.21026190959241 0.952405184006…
5.31325383244682 5.34882939208386 5.30872971113624 5.31463342130969 5.43240146398542 5.48162875889253 5.33865851969919 5.35711105874116 5.45910017058057 5.50648715768157 5.33874780211918 5.48669313833879 5.61398715768157 5.76246965294599 5.35368847592164 5.28850466241716 5.16744592246697 5.22499377425657 5.32703325072911 0.973436554569403 1.7544820623003 1.47447412492949 1.21036133578739 0.976815…
5.33200812896867 5.35350887324076 5.33050774107582 5.33450825620477 5.45550402030621 5.49300340945477 5.3545094198833 5.37100640509678 5.46800341563932 5.50500294498392 5.35950812896867 5.51450637976773 5.62250319945612 5.76950291965487 5.37000845324346 5.29397351724347 5.15100241748588 5.22400019085415 5.33600891771431 0.974109680785105 1.75607484799146 1.47420458498972 1.20720861394587 0.946341…
5.36379207367872 5.38969070808968 5.36327312477286 5.36730259388107 5.47908422432698 5.50914679873376 5.38423553171889 5.39325628826856 5.48015281027795 5.51605414570326 5.39129207367872 5.53923161167351 5.6355956588026 5.78306226964902 5.40028756502057 5.26388145134342 5.14448194446467 5.22548466638175 5.37119972540598 0.974932445992234 1.75718380201247 1.47312943075912 1.20037181947046 0.924091…
5.38928552796201 5.4067140616144 5.38718978959398 5.39262455996569 5.48663703340431 5.52299831285792 5.40562961568555 5.41658747707822 5.49405848676636 5.5210832649294 5.41670175688999 5.5591663611446 5.64457079149078 5.78900522443407 5.4257912585387 5.25001223743562 5.14215035041398 5.22496359196937 5.38821456775703 0.971513570427137 1.75421301241209 1.46949556888856 1.18943615956729 0.922643835…
5.42100382081584 5.42799402062083 5.41699700020062 5.41300794335756 5.49950384431825 5.53050470905671 5.42850944489866 5.43201023256424 5.50550371695772 5.53250247013768 5.44650175954498 5.58451115087317 5.66048870154672 5.79346385915546 5.45800695125857 5.2670245876702 5.15050033179394 5.225 5.41449730520933 0.966824779234293 1.75453978117436 1.46142993646728 1.18287744773977 0.923980283656987 0…
5.445795376863 5.45652179002522 5.43986438928212 5.44677611253955 5.51367852109268 5.54257375699351 5.45428345963631 5.46822907854766 5.51866955527731 5.54613021727113 5.47181984623118 5.6142261899994 5.6620691868636 5.77250537948922 5.48329734447054 5.30623336265169 5.16114149958298 5.22855287395147 5.44034361782149 0.957676909634456 1.76384926737065 1.4595852660487 1.16444206518445 0.9197898288…
5.47348431460905 5.48199844318473 5.4725581050554 5.47208322389449 5.52957693801428 5.54908949434861 5.4806083458188 5.47325905885335 5.5345125686752 5.55761932682655 5.50097018294815 5.63599844318473 5.66800785195113 5.77254081965613 5.51199059740404 5.32810049386767 5.17598672224305 5.23469323124293 5.46208950360426 0.967210146140839 1.75759720849106 1.46302722722177 1.18610481377656 0.91520606…
5.49249722096821 5.50049647380424 5.49099923768736 5.48849941991173 5.54549735763649 5.56149811694141 5.50399734549553 5.49499798027313 5.54699803797017 5.57549597569493 5.5184972209682 5.64949829916578 5.67099936522241 5.77200088383225 5.53149773121847 5.37448340767813 5.20750034930007 5.29799748216382 5.48349747002286 0.970378702285866 1.76127405345403 1.4640646780578 1.18121261416972 0.9135825…
5.51877967189765 5.51883173651435 5.52620389529873 5.51171176846123 5.56864545815625 5.57770225591992 5.52920220967255 5.5151832308373 5.56814381877744 5.5946959296415 5.54628440504462 5.65957741597773 5.67352371198223 5.76701897883525 5.55629865073291 5.40502752741375 5.23778281191318 5.31922928567527 5.50726214745175 0.971079211340563 1.75782600733688 1.4666278057472 1.17598267335459 0.90957629…
5.54368737255727 5.5490755830185 5.54374721041916 5.53017145257371 5.58083519378936 5.59571745270845 5.54782103362173 5.53215890460847 5.58078227479105 5.61220587206465 5.57168142101512 5.66652782306784 5.67550562910166 5.7685 5.58266421126966 5.45389735919474 5.26324495333581 5.30147688865237 5.53219138945654 0.975279844960841 1.77096107960701 1.46858286187324 1.1804356269518 0.910163974751821 0…
5.565983516598 5.56748623026119 5.56697983123947 5.55147909170844 5.60797491742808 5.62396950239829 5.57298745256575 5.54899064900247 5.60348547228529 5.63498203138766 5.59547958677855 5.67299237867372 5.676 5.76850073338273 5.60198916379212 5.49199722953134 5.3069612876292 5.35198380877443 5.5559862241129 0.976975335799384 1.77250887812623 1.47149914191055 1.18629086289087 0.911898536370575 0.83…
5.59019028638557 5.57940889959823 5.58476950287272 5.56832277206389 5.63525389846066 5.64731297901965 5.59168973654589 5.56320007942981 5.63465610081693 5.66171518137593 5.6182117495392 5.67807102558822 5.67553418556864 5.77 5.63116484155554 5.63939402519822 5.36550339820387 5.41455373802426 5.57477348454913 0.97011025925863 1.7480964235604 1.47291687306661 1.18156348721751 0.911097087592456 0.84…
5.60616177913196 5.61496807895882 5.60861602100623 5.5965650015096 5.65620602501473 5.67418404700175 5.60852489855524 5.58062016393465 5.64760218392168 5.6805802059087 5.6361439440474 5.68400940429933 5.67848216491544 5.77 5.64516177913196 5.67542826586129 5.42452353124069 5.51599380609975 5.59854536432526 0.977001485824728 1.77715821024584 1.47577114672702 1.18974693587953 0.914808648011236 0.84…
5.62600098167693 5.63200208412882 5.63299870871879 5.61950081665229 5.68949965636855 5.70849804862023 5.6220074024477 5.59700164688675 5.66049953895325 5.69950278847707 5.65600007827686 5.68849960189636 5.67899973289382 5.75950560922973 5.66450124878311 5.70149891288187 5.47498709215569 5.56298835963222 5.61550178299546 0.982962535851326 1.77844918750218 1.48087847688431 1.19156580477236 0.918065…
5.641698230551 5.64975187729002 5.65176633567122 5.64181640688874 5.71836282443717 5.73488763256139 5.64865066862165 5.6142234936443 5.67930141539088 5.72331587377207 5.67171991812279 5.69108568405385 5.67848143298063 5.75801392526453 5.67866261771467 5.72674411498276 5.5625848611102 5.61385954758958 5.63124464809943 0.98406592898599 1.77762297439555 1.48228488276503 1.19253821329624 0.9204560962…
5.65707458516758 5.67061415740912 5.67357914448308 5.66759451744814 5.74913408968968 5.76668361825502 5.66260248643377 5.63262212639475 5.70463323236391 5.74960989041321 5.68857458516758 5.69804241690548 5.67659621246673 5.75951537296507 5.69111756707926 5.7475828464728 5.62417512163888 5.64984289994514 5.65157914448308 0.986073789410806 1.77912321500396 1.48161757814828 1.19171212546858 0.922413…
5.67800153108687 5.69450165878643 5.69100320768457 5.69150353084136 5.77550557316237 5.79750508799125 5.682503454396 5.65250307998501 5.73100147158093 5.77350216089697 5.71000148852036 5.70500026365086 5.67950056161648 5.76250024671143 5.71450140338732 5.77900284977708 5.69099438121965 5.71202939777059 5.67050326719051 0.982199929413995 1.77806998313843 1.48070000573792 1.19306093455087 0.9334431…
5.6926931594734 5.72549292499996 5.71322063584673 5.71730121700435 5.80644744219837 5.82943380313286 5.70578093423827 5.67468356799705 5.74180361487343 5.77424339319294 5.7241931594734 5.70855043196185 5.68601281420547 5.76652802628003 5.72917794739884 5.80509893632622 5.76488097037788 5.83822605235457 5.70431367954543 0.97693831518389 1.78452959893183 1.47937829111748 1.18995822923699 0.92782501…
5.70802255357382 5.73848012615639 5.73062687547645 5.74160919987622 5.84356279769007 5.86338906842503 5.72806764577926 5.69034038231309 5.7536782263764 5.7977029781936 5.7395557065309 5.71301193924836 5.6874752481828 5.76996502966176 5.74304111743672 5.85143283570757 5.83591246940571 5.9431278384501 5.71356764577926 0.975959164999724 1.76236437448635 1.47960357623976 1.19262557101887 0.9289294982…
5.72200469199338 5.75600304483394 5.74900489735006 5.76050396334284 5.86250556637402 5.88300629502456 5.7460051115324 5.72050483772348 5.76400309111517 5.83450320821535 5.75350410907295 5.72050168913472 5.68750008610353 5.78200046366728 5.75850469199338 5.86900865318324 5.90901595282023 6.00851688898043 5.73300451978632 0.976509785434558 1.76879097010414 1.47952976777898 1.19663605414112 0.929046…
5.7436892178888 5.76977514137064 5.7707463822252 5.77975600067308 5.88734691035611 5.91028244369518 5.76831744330169 5.74271032075522 5.78418947564509 5.84971495300192 5.77320417649236 5.72711477882549 5.6885 5.7744692786857 5.78022376734262 5.90571032075522 5.97960024095136 6.08589854355548 5.7527463822252 0.976545539408324 1.77334416499036 1.47890728050733 1.20154161241356 0.934757311486156 0.8…
5.76062301731002 5.79503187061988 5.79307036452532 5.80258054067223 5.91898231454246 5.93602788788753 5.75467434577693 5.72771682241472 5.80273098129398 5.86858584806169 5.79157965464714 5.73699469261053 5.68848893782801 5.772 5.80003142322683 5.92467921419505 6.0336615287375 6.16509162036627 5.77505930235333 0.974621823196633 1.77433894233927 1.47964898679199 1.20351194321105 0.938002642719243 0…
5.78299779113187 5.81050131029534 5.81299849952898 5.82199902821152 5.94099860792765 5.96249592933192 5.81200043454461 5.78349924500888 5.83598493824681 5.89049842821309 5.81149781490383 5.74399903962255 5.68650068462514 5.77050068462514 5.81899831981442 5.95699495659355 6.09098037407918 6.21749321555321 5.79749792330251 0.974424358059651 1.77230468840063 1.47935948893696 1.2067832628019 0.937620…
5.80525076620441 5.85135175591751 5.83030937978879 5.84474262267283 5.9597491366713 5.97976216466825 5.84523122007504 5.81229798545891 5.84642006402135 5.91577355486417 5.82927519266519 5.75068399668658 5.68651953786146 5.77048534660391 5.84274262267283 5.97788753950254 6.13022468540677 6.24819049001526 5.83126055993889 0.963780728577185 1.77271746561467 1.47455925190252 1.19675742032603 0.939630…
5.80973885011254 5.85467949786539 5.85659640471938 5.86472697966311 5.96672697966311 6.00572697966311 5.82669136831482 5.80265575696653 5.88848957067451 5.92162014561824 5.84872697966311 5.76172697966311 5.69295251820228 5.77903561134829 5.84572697966311 6.01050144112394 6.15272697966311 6.30748957067451 5.84048957067451 0.986071212452843 1.76197327250715 1.47807 1.20811384253046 0.94899629133819…
5.82998585830385 5.86099575749115 5.8699908078975 5.8779908078975 5.992981615795 6.02198868664308 5.85697878745577 5.82598373704942 5.90798656538865 5.94198585830385 5.87198373704942 5.77599010081269 5.693 5.77600212125442 5.86598585830385 6.02798797955827 6.18697595911654 6.33498090871019 5.85099292915192 0.985240622234631 1.76254002121254 1.47884944847385 1.20780034647156 0.946201972766614 0.86…
5.86016843273809 5.89412880150559 5.89322787958682 5.90815852492996 6.0132179717787 6.04116843273809 5.88031704985992 5.85331704985992 5.93112880150559 5.97215852492996 5.90215852492996 5.7960891702731 5.703 5.78203963123249 5.89515852492996 6.06726751081931 6.20323778739494 6.35219815616245 5.88122787958682 0.98440551394153 1.76162957614286 1.47618651160855 1.21139797712115 0.946367378437688 0.8…
5.87679719560754 5.90684491428812 5.91572561758668 5.92380912527769 6.03473754725682 6.05779719560754 5.91161825055538 5.88461825055537 5.94384491428812 5.98780912527769 5.91780912527769 5.8048926329687 5.703 5.78595228131942 5.91080912527769 6.0936778989061 6.22671368791653 6.37176140659711 5.90372561758668 0.980013564218949 1.75763867305419 1.47288032228509 1.20527467973511 0.925376010721302 0.…
5.90600670896893 5.93001043617389 5.93900720592959 5.94700670896893 6.04800596352794 6.07100397568529 5.93500770289025 5.91100819985091 5.97600496960661 6.01100621200827 5.95200670896893 5.82800919377224 5.70300149088198 5.78600074544099 5.94100670896893 6.11000844833124 6.24301018769356 6.38500670896893 5.92400844833124 0.968286332430319 1.7322410547081 1.4681204497494 1.19252756737756 0.9162980…
5.93332008762474 NaN 5.96820005476546 5.97422006024201 6.07206001642964 6.08710002738273 5.96622006024201 5.94423006298028 5.9962600711951 6.0362600711951 NaN 5.86482995344936 5.70904001095309 5.789 5.96827007393337 6.14416004381237 6.28395998904691 6.41193998357036 NaN 0.953605320619196 NaN 1.4699306001643 1.18277560974825 0.908644798576098 0.842307588389722 1.45374550972087 1.18273361193887 0.9…
5.96461531901481 6.00460329773402 5.98775957438426 5.99573553182268 6.07792787231528 6.09687978719213 5.98773553182268 5.9667235105419 6.02168744669953 6.06168744669953 6.00567542541875 NaN 5.71295191487685 5.789 5.99467542541875 6.1598076595074 6.28004808512315 6.40607212768472 5.98566340413796 0.960969479755672 1.75592391464045 1.46998927872315 1.1862572042404 0.908136251066009 0.83816097023053…
5.99098255918071 6.01499329199258 6.02397585117329 6.03197585117329 6.09798658398516 6.10999127959036 6.01698054677849 6.00297585117329 6.07096713076365 6.09497786357552 6.03498054677849 5.90895908115475 5.72299329199258 5.79599530439481 6.02497987597775 6.2029711555681 6.28299798759778 6.40899798759777 6.00598658398516 0.963568316290138 1.75506106657318 1.46871085862495 1.19387491533038 0.909229…
6.03621293358437 6.04123144954823 6.04723144954823 6.05221293358437 6.12114812771087 6.13414812771087 6.04024070753016 6.02926848147595 6.08824070753016 6.12133328734945 6.07724070753016 5.92955547891575 5.75009257981929 5.80915738569279 6.06618515963858 6.21212035376508 6.28303703192772 6.409 6.03820367560244 0.967500920280127 1.75778008706175 1.47023231311597 1.18917490673042 0.899907675847902 …
6.05871463344173 6.0656898189584 6.0716898189584 6.07471463344173 6.13680148413338 6.14980148413338 6.06567741171674 6.05764018999175 6.11367741171674 6.1565533393001 6.10267741171674 5.98825556550017 5.75987592758336 5.82578907689171 6.08575185516672 6.22483870585837 6.28695037103334 6.409 6.05972704068339 0.971825159991846 1.7620162766436 1.47153349836859 1.18969342416192 0.907059303063437 0.83…
6.08798546789726 6.0989834634693 6.09498847453921 6.10098697121824 6.15798947675319 6.17398797343222 6.09398596900426 6.0909834634693 6.15997694907842 6.19398145904134 6.12598847453921 6.02897995572036 5.7929834634693 5.82899849667903 6.12098246125532 6.23499498893009 6.287 6.409 6.08598697121824 0.973529173173465 1.76675764980821 1.47667742932114 1.19116926337272 0.9115677851071 0.84527666262744…
6.11620048669106 6.12427065703293 6.12710024334553 6.11720048669106 6.18724058402927 6.19730073003659 6.11723055969472 6.10836087604391 6.2061704136874 6.23033080304025 6.15819046235651 6.08536087604391 5.82033080304025 5.85920048669106 6.15019046235651 6.24803007300366 6.287 6.40589975665447 6.11523055969472 0.965735179604014 1.71805892965499 1.48003075037252 1.18823362728472 0.913874161551406 0…
6.13576207243204 6.15067879778326 6.13688103621602 6.13676207243204 6.21071448691845 6.22664310864806 6.13972638329685 6.14357173037768 6.22279776156724 6.26260741951287 6.17677396881044 6.12057173037768 5.85260741951287 5.87876207243204 6.16877396881044 6.25096431086481 6.287 6.39611896378398 6.13772638329685 0.976973310612209 1.77552108776913 1.48205537449672 1.19736888782576 0.912328796277869 …
6.15600373374065 6.16400536725218 6.17000233358791 6.15300466717581 6.24000396709944 6.25700770084009 6.16300606732856 6.16700513389339 6.26300536725218 6.29600700076372 6.19700373374065 6.19000770084009 5.91301423488623 5.92901586839777 6.19200303366428 6.26100163351154 6.28699906656484 6.39599533282419 6.16100396709944 0.98156985531755 1.77729528848602 1.48248027536337 1.19994869552436 0.929820…
6.17232332898256 6.18745468138172 6.18026270479833 6.17323239270621 6.2574041612282 6.29033343301326 6.18929301689044 6.1894041612282 6.28646478541243 6.32633343301326 6.21333343301326 6.22349509750454 5.97459613781159 5.99767697005723 6.20533343301326 6.26809093627634 6.28304041612282 6.37607072821493 6.17832332898256 0.981017697005723 1.75731258581563 1.48372698972357 1.19446720376578 0.9308371…
6.20359608113229 6.23143198909229 6.20567181591999 6.19570968331383 6.29649510141537 6.32258345866768 6.21763394852614 6.22849510141536 6.33141936662767 6.35858345866768 6.24558345866768 6.27138149923382 6.03225527458766 6.06315429487074 6.23758345866768 6.27688639781846 6.28694951014154 6.38291164274769 6.20959608113229 0.987565429487074 1.77690691958445 1.4902063130596 1.20483607565043 0.965383…
6.21400290932895 6.23200421852697 6.21600320026184 6.20900290932894 6.30600581865789 6.34200480039276 6.22800392759408 6.23800480039276 6.34400305479539 6.37900465492631 6.25300232746316 6.28900712785592 6.08200945531907 6.13201207371512 6.25100334572829 6.28100043639934 6.287 6.376 6.2200027638625 0.988549423952869 1.77754303070251 1.49034036512078 1.20747901228282 0.959449039921448 0.8810193061…
6.23413002148933 NaN 6.23817002810143 6.22913002148933 6.34609001487723 6.37523003801958 6.2551600264484 6.27123003801958 6.36542006942706 6.41130004959076 6.26913002148933 6.33832005289681 6.147790130589 6.215790130589 6.27413002148933 6.28410001653025 6.28696999504092 6.37594999173487 NaN 0.984637807901461 NaN 1.49282359563601 1.200787516117 0.952970219869364 0.876383422051357 1.47837651264564 …
6.24684605964174 6.28471580241553 6.25479869337766 6.24184605964174 6.35489342590582 6.39772764398155 6.27081053494368 6.29372764398155 6.40650265422717 6.44064475301941 6.28184605964174 6.36962106988737 6.22506451628444 6.29306451628444 6.28684605964174 6.2938815843398 6.28403552469806 6.3710592078301 6.25876316867961 0.989313397314426 1.78483853012214 1.49024126173429 1.21032454473131 0.9647276…
6.26994940367973 6.29497800159988 6.27794940367973 6.26494940367973 6.37495600319977 6.41396480255981 6.29095600319977 6.3199428041597 6.41997140207985 6.46195380335976 6.30594720383972 6.40292740527962 6.30582401279907 6.38879101519889 6.30994940367973 6.29998680095993 6.284 6.371 6.27895600319977 0.991026348265581 1.78676720620319 1.49220560031998 1.21148769016799 0.969240364700749 0.8923439284…
6.28722797391301 6.32122797391301 6.29122797391302 6.2812577096408 6.40109911909262 6.44115859054818 6.31719823818523 6.34023788582228 6.44118832627597 6.49120815009449 6.32222797391301 6.43028744536858 6.3928226884687 6.46614978147433 6.32722797391301 6.30609911909262 6.28402973572778 6.373 6.30222797391301 0.99015960352363 1.78624937220038 1.49273039647637 1.21456748893762 0.97032544052174 0.89…
6.30967518879991 6.34367518879991 6.31367518879991 6.30663282212164 6.41085877773909 6.45677404438255 6.33671755547818 6.36366106657382 6.45973167770427 6.51170343325209 6.34467518879991 6.45859045544337 6.47382785523446 6.57936182177347 6.34967518879991 6.31585877773909 6.28695763332173 6.373 6.32467518879991 0.990120564889044 1.78323363767862 1.49276943511096 1.21136632090158 0.969876496224002 …
6.3329944003165 6.36399513071 6.3369944003165 6.32699513071 6.4339944003165 6.472996104568 6.35699513071 6.3869944003165 6.483994156852 6.53199513071 6.3679944003165 6.48499366992301 6.55698003591101 6.67297760126602 6.36999513071 6.321998539213 6.287 6.3899958611035 6.3479944003165 0.988730338415655 1.78307002921574 1.48978072795885 1.21294960315287 0.96939011686296 0.89062017042515 1.4893398880…
6.34721389904191 NaN 6.35718599916688 6.35312089945847 6.45334409845873 6.48915809929185 6.3801487993335 6.40417669920853 6.49415809929185 6.54912089945847 6.38518599916688 6.51817669920854 6.62355799750064 6.76648359783388 6.38622319900025 6.32906509970841 6.29 6.37996280016662 NaN 0.9833353990654 NaN 1.49142679405915 1.19929324989586 0.956452424929763 0.881334621292842 1.48548344607415 1.220271…
6.36972484866211 6.40083251657694 6.37676073796706 6.36584447967858 6.48955736523905 6.505796627272 6.39580859037364 6.4227727010687 6.510796627272 6.56184447967859 6.40476073796706 6.5367727010687 6.68228221390117 6.81737791871434 6.40971288556047 6.33591625828847 6.29 6.37604785240659 6.3837727010687 0.981798782069586 1.74729012972149 1.49003698760434 1.20174009224588 0.934607016428766 0.874454…
6.38998215764991 6.43996520741732 6.40697323647486 6.39297591282737 6.49 6.51898840247244 6.41997858917989 6.43998483400242 6.52698572611993 6.57598751035493 6.42797948129739 6.56997056012235 6.70997591282738 6.85396788376983 6.42598572611993 6.34898840247244 6.29 6.37999643152998 6.41097591282738 0.982409437965972 1.7800408634423 1.48837147199388 1.20812432613267 0.954242229019308 0.872591587969…
6.40926721192965 6.44726721192965 6.43322762497711 6.4161979347627 6.49026721192965 6.5291979347627 6.43626721192965 6.4571979347627 6.54709896738135 6.58909896738135 6.44429690214405 6.59325731519151 6.73522762497711 6.87625731519151 6.44229690214405 6.35915834781016 6.29003958695254 6.37606927716695 6.43126721192965 0.979270714244088 1.77959960413047 1.48431288723199 1.20532645005772 0.95672394…
6.43567938265872 6.47367938265872 6.4557268815241 6.43576250567313 6.51667938265872 6.54876250567313 6.46267938265872 6.47676250567313 6.55688125283656 6.59888125283656 6.47364375850969 6.61869125737507 6.7577268815241 6.90169125737507 6.47164375850969 6.3748100045385 6.29395250113463 6.3829168769856 6.45767938265872 0.974399136087391 1.77956047498865 1.48064453018629 1.2020102552884 0.9373452381…
6.4549582016466 6.49096260147328 6.47894940199325 6.46194280225324 6.53296480138661 6.55897800086663 6.47996260147328 6.49296480138661 6.59391860320654 6.62194940199325 6.4929582016466 6.66290320381318 6.79990760363986 6.92494940199326 6.49195600173327 6.38497800086663 6.29699340025999 6.38599340025999 6.47795600173326 0.971157017723544 1.77738479581107 1.47835494980501 1.19666170353895 0.9275710…
6.4822862692904 6.51436524012913 6.50925665522587 6.49222704116135 6.54623691251619 6.57312832761294 6.5031678130323 6.52212832761294 6.60115794167746 6.63215794167746 6.51932575470976 6.67634549741944 6.80302961406452 6.93408884219357 6.51525665522587 6.40515794167746 6.30102961406452 6.383 6.50126652658071 0.963705034390969 1.73121603875623 1.47577140300257 1.17766802255357 0.934613135252856 0.…
6.51061573907104 6.55050973605616 6.53465549020162 6.51469524133221 6.56968199095535 6.58582774510081 6.51977474359337 6.53482774510081 6.61678799397023 6.64778799397023 6.5515627375636 6.71053623680988 6.80596024886942 6.94288074660825 6.54065549020162 6.42078799397023 6.30396024886942 6.383 6.52764223982476 0.964203242307801 1.77040839488035 1.47195180897353 1.18736842375777 0.916120829633971 0…
6.53100496435845 6.56100439154786 6.55500591904277 6.53800515529532 6.58300553716904 6.60300381873727 6.54000515529532 6.55500324592668 6.63300248217923 6.65900248217923 6.57200553716904 6.72500744653768 6.81500381873727 6.95000229124236 6.56100553716904 6.41500248217923 6.31400114562118 6.39300114562118 6.54500515529532 0.963619665860489 1.76853008974033 1.47070947492363 1.18625860425153 0.94257…
6.55720166299151 6.58414116409406 6.58613108094448 6.56517141354279 6.61213108094448 6.62316133039321 6.56713108094448 6.57213108094448 6.6460806651966 6.67209074834618 6.60117141354279 6.76410083149576 6.83503024944873 6.962 6.59017141354279 6.42853440692751 6.32003024944873 6.399 6.57220166299151 0.961875041574788 1.76903448437155 1.46796534406928 1.17892317882213 0.906809092516538 0.8356498690…
6.57671806604096 6.59780264622867 6.59881674292663 6.58176035613482 6.62481674292662 6.63877445283277 6.57981674292662 6.58481674292662 6.65388722641638 6.68087312971843 6.61776035613482 6.77385903302048 6.83795770990614 6.962 6.60676035613482 6.48025287500855 6.32295770990614 6.399 6.59171806604096 0.962362951651024 1.772371789293 1.46848252875009 1.17632749721655 0.906721268702816 0.83176610485…
6.6200015933051 6.63200215564807 6.64200178075275 6.61500215564807 6.66500253054339 6.67500281171487 6.61700187447658 6.6150015933051 6.67400215564807 6.70400159330509 6.66800093723829 6.80400056234298 6.84400037489532 6.962 6.64500215564807 6.52100421757231 6.34000253054339 6.39900215564807 6.62200178075275 0.960110094661067 1.74641920241021 1.47021011340583 1.16743970758165 0.908710129338884 0.…
6.63722987288579 6.65525286017437 6.66118389830863 6.63832948446963 6.69232182204011 6.70525286017437 6.63716091102005 6.632145586161 6.69709961158384 6.72115324859053 6.67829883475153 6.81005363700668 6.848 6.962 6.66823753531532 6.56635247175821 6.36719922316769 6.4220306497181 6.64122987288579 0.961226431146122 1.73824929237943 1.47144344703435 1.16445133404208 0.910074445268061 0.832420073447…
6.66664042656977 6.68760446922675 6.68471234125582 6.68048461141667 6.73349659719768 6.73760446922675 6.65774829859884 6.65077227016086 6.7098441848469 6.74076028437985 6.7165325545407 6.81691609953295 6.848 6.962 6.69862844078877 6.61144865407365 6.3926883696938 6.42595205687597 6.67064042656977 0.974843517501805 1.78165926961699 1.47444332351012 1.18125456371353 0.908084331135445 0.840106031476…
6.69000483618778 6.69800598766106 6.71100552707174 6.70400598766105 6.75701128443814 6.77700967237555 6.67800529677709 6.66700460589312 6.74000437559846 6.76400529677709 6.74100529677709 6.82700069088397 6.84800069088397 6.962 6.72200460589312 6.66701082384883 6.43900898149158 6.45503638655564 6.69100552707174 0.980520932693357 1.78485072082227 1.4790205043453 1.19379005527072 0.910152390458529 0…
6.71119893913323 6.72423872695988 6.7352586208732 6.73022878000322 6.80619893913323 6.81932824956983 6.70119893913323 6.68716909826325 6.75919893913323 6.78722878000322 6.76416909826325 6.83009946956662 6.851 6.962 6.74223872695988 6.71448740087642 6.47839787826646 6.61218434955375 6.71522878000322 0.984596061026453 1.78797005304334 1.48122213528713 1.19404153846973 0.920629270627483 0.8461169562…
6.73071808497601 6.74766170197121 6.76063351046881 6.75267579772241 6.82571808497601 6.85153484021041 6.72071808497601 6.70376037222961 6.77871808497601 6.80967579772241 6.7807603722296 6.839859042488 6.851 6.962 6.76566170197121 6.76230930819121 NaN 6.53215585159838 6.73767579772241 0.987153069131857 1.7869940957512 1.48241280318354 1.19517364892861 0.930369324403027 0.848761800514249 1.48949814…
6.75095589910249 6.76795589910249 6.78095589910249 6.77694707892299 6.86890518307036 6.88692282342936 6.73796251423712 6.72694928396787 6.79895589910249 6.83294928396787 6.80394928396787 6.84 6.851 6.962 6.78595589910249 6.79892061838449 6.5708831326216 6.58587872253185 6.76094928396787 0.989654553539158 1.78938468584185 1.4843956560616 1.20345174222843 0.925521025224377 0.85464707843703 1.493660…
6.77111489272032 6.78431816445626 6.80120327173595 6.81017675803126 6.89531816445626 6.9203800297672 6.76115024432657 6.74415024432657 6.82614140642501 6.8562386233422 6.82411489272032 6.84702651370469 6.851 6.962 6.79915024432657 6.84611489272032 6.63338886766877 6.65462749101096 6.78415024432657 0.986656778841736 1.76308659062484 1.48588194433834 1.19356811387858 0.928452015726504 0.86174554153…
6.78384538813283 6.81957184406015 6.82372645592732 6.82976213558897 6.93057184406015 6.96248859151629 6.77779781525062 6.76079781525063 6.84180970847118 6.88267888304511 6.83684538813283 6.84996432033835 6.851 6.962 6.81579781525063 6.85884538813283 6.67647669829574 6.72415558134085 6.80079781525063 0.989623963541729 1.78930161848584 1.48609738349148 1.2033314245911 0.937539630913283 0.8645756285…
6.81200344241381 6.83700258181036 6.84700473331899 6.85600559392244 6.96400623937503 7.00300774543107 6.80100279696122 6.77700430301726 6.86600279696122 6.90300430301726 6.85700430301726 6.85700064545259 6.851 6.96199935454741 6.83200430301726 6.89900559392244 6.74401570601301 6.80402000903028 6.82300301211208 0.989989287850643 1.79264642634416 1.4889795524862 1.21166037005948 0.947820583058839 0…
6.82815977293682 6.84939943234205 6.86916975874537 6.88219971617102 6.99325963102233 7.03928958844798 6.81422967359668 6.79716975874537 6.87913980131972 6.92322967359668 6.87715977293682 6.86006990065986 6.85102995742565 6.95897004257435 6.85216975874537 6.92536947491639 6.8178787511525 6.89792868019526 6.83725963102233 0.986687888788755 1.77619448045829 1.48692366636627 1.21346138433969 0.950556…
6.84380844460958 6.88852111152396 6.88579647239768 6.90176055576198 7.01868872249057 7.06765280585487 6.83672463912627 6.81379647239768 6.89283238903338 6.94572463912627 6.89280844460958 6.86691619451669 6.8539640833643 6.9560359166357 6.86879647239768 6.96155702815966 6.9039464453527 6.9888865842932 6.86268872249057 0.987460541952598 1.79132478988189 1.48924162585779 1.22143242647301 0.953158153…
6.86694967497538 6.89798030759906 6.90795186301993 6.93093654670808 7.04793654670808 7.09992998257444 6.85994967497538 6.83694967497538 6.91295623910902 6.96296280324267 6.90896499128722 6.88296499128722 6.854 6.956 6.89194967497538 6.98894092279718 6.986820580347 7.06982495643609 6.88495186301993 0.987998840336389 1.79373512066066 1.49200400475794 1.22824527446019 0.959236740450034 0.88322291137…
6.88415872344992 6.91739680862481 6.9311984043124 6.95025792560612 7.07418848409678 7.12622816495926 6.88022816495926 6.85722816495926 6.92922816495926 6.98315872344992 6.92922816495926 6.88613888301868 6.857 6.95602976064686 6.90522816495926 7.02526784582174 7.06678369703399 7.18792258005267 6.90522816495926 0.98141496010781 1.76022268519635 1.48815238085175 1.22642362953095 0.954896982986487 0.…
6.89981038017826 6.95652595044566 6.95076297522283 6.97569186778968 7.09277482646169 7.14872742150625 6.90272742150625 6.87972742150625 6.95172742150625 6.99881038017826 6.95172742150625 6.89983408265598 6.857 6.95896444628342 6.92772742150625 7.05168001655082 7.14406375213018 7.27889783478616 6.92772742150625 0.981904074380571 1.79105644895118 1.48838715570267 1.22973982430027 0.957557764630305 …
6.91598635822997 6.96898976867248 6.9769778321237 6.99598294778746 7.11298294778746 7.16798380039809 6.92598038995558 6.90298038995558 6.97498038995558 7.02198038995558 6.97098380039809 6.91298891606185 6.86099658955749 6.95600255783188 6.94398635822997 7.09496333774304 7.20694713814113 7.33994884336238 6.94698380039809 0.98183006820885 1.79001121070709 1.48994866992742 1.23146855908804 0.9546125…
6.94222265647404 6.99525169862282 6.99919361432525 7.01522265647404 7.13518393360899 7.18712584931141 6.95618393360899 6.92922265647404 6.98950339724565 7.04229042148787 6.99722265647404 6.91909680716262 6.861 6.959 6.97125169862282 7.11831946363666 7.26734850578545 7.40541627079929 6.97318393360899 0.97822676628097 1.78912589501651 1.48742012566941 1.2348701731735 0.953618006132248 0.87743026155…
6.96471775401053 7.02068093931625 7.01875456870481 7.03771775401053 7.15376684026957 7.19984046965813 6.97476684026957 6.95171775401053 7.04036187863251 7.07163185305722 7.01971775401053 6.92887728435241 6.861 6.959 6.99668093931625 7.15059503836294 7.30255822366866 7.44747232271534 6.99176684026957 0.975879451755423 1.78669055619625 1.48642251699605 1.22882583827021 0.955437174889547 0.878466992…
6.9920004350624 7.032000543828 7.04100054382801 7.05400076135921 7.1710005166366 7.212000271914 7.00100081574201 6.98200078855061 7.05400081574201 7.09400073416781 7.0420004622538 6.9390003534882 6.8610000815742 6.956 7.023000543828 7.17700089731621 7.33000078855061 7.47100057101941 7.0180004622538 0.972489804493832 1.78251910703442 1.48436991570666 1.22778954617553 0.953329672071713 0.8731997998…
7.00827722605003 7.05215247432751 7.06120098888627 7.08213861302501 7.19006237586126 7.22208316781501 7.03118019693252 7.01118712758377 7.08420098888627 7.12120098888627 7.05927029539878 6.95211089042001 6.864 6.95602079195375 7.04324950344502 7.21020791953752 7.35915940497877 7.49227029539878 7.03518712758377 0.965260425981359 1.74972262350519 1.48123680218051 1.21110284156701 0.941279910831288 …
7.04751102911127 7.0737310660112 7.08964549610567 7.10175551455563 7.19888998155003 7.23385330873338 7.05668216892232 7.03766994465011 7.11264549610567 7.14964549610567 7.09752325338348 6.96780441164451 6.864 6.95896332718334 7.07855992620014 7.23963327183345 7.38171884173898 7.53052325338348 7.06166994465011 0.959659800594367 1.75575482072586 1.47653855426393 1.21150498804839 0.942682519290728 0…
7.06695709617973 7.11690290188043 7.11195032189231 7.12395032189231 7.21795709617973 7.24397741904196 7.08593451522169 7.07391870855106 7.1399390314133 7.1759412895091 7.11695709617973 6.99094806379651 6.86998645142518 6.959 7.09895483808392 7.27691645045526 7.39896161237133 7.54097741904196 7.0879412895091 0.956427158163698 1.76798249639311 1.4726985581831 1.20795803882106 0.934957522823438 0.85…
7.09729706602005 7.13028716381939 7.13422775061538 7.1501881418127 7.2311881418127 7.25312872860869 7.11628716381938 7.09735647922407 7.16621784841471 7.20321784841471 7.14329706602005 7.01028716381939 6.87006931540468 6.959 7.13229706602005 7.29329706602005 7.432 7.552 7.11425745721738 0.952827919315185 1.76804296821485 1.47009287041552 1.19737732273779 0.926282564790773 0.849757816625152 1.4591…
7.12664271670206 7.15865462614533 7.15672608280491 7.16877372057797 7.24977372057797 7.26584517723756 7.14465462614533 7.13257126004247 7.18773799224818 7.22473799224818 7.17264271670206 7.03865462614533 6.87691663389715 6.959 7.16164271670206 7.32264271670206 7.432 7.552 7.13969035447512 0.951634529520783 1.76636048424242 1.46938857479915 1.19414930116277 0.918633131846329 0.845590734228307 1.45…
7.15600874545455 7.18200449090909 7.18600685454545 7.19800685454546 7.26000567272727 7.27600614545455 7.1740078 7.16200921818182 7.23400614545455 7.25500850909091 7.20200850909091 7.07901158181818 6.89000614545455 6.96300449090909 7.18800850909091 7.34600827272727 7.43200070909091 7.552 7.16600756363636 0.950229690363636 1.76836392072727 1.47024024345455 1.19029776636364 0.917160009454545 0.84355…
7.19318974876809 7.20138948431344 7.21515978843628 7.22709986777268 7.28415978843628 7.30213981488175 7.20715978843628 7.20112982810448 7.26022969587716 7.29125965620896 7.23818974876809 7.12848935208612 6.91622969587716 6.9820299603318 7.22422969587716 7.38103994710907 7.4349700396682 7.55193009255913 7.19819973554535 0.949022763938085 1.74303289304044 1.47131693785316 1.18088824935694 0.9172511…
7.21173076588982 7.23944736156331 7.23077327653879 7.23685829783675 7.29977327653879 7.31580161697145 7.22277327653879 7.21381578718777 7.28267408502452 7.31663157437554 7.25673076588982 7.17630565940006 6.93867408502452 6.98495748935102 7.24667408502452 7.3849433191347 7.43204251064898 7.54509919151428 7.21771659567349 0.959064188474012 1.78044671390609 1.47590339998327 1.18462572807147 0.922247…
7.24500383242749 7.25000316591836 7.25300316591836 7.26000216615467 7.33000333254564 7.34300383242749 7.25300333254564 7.24700316591836 7.32300666509128 7.36100583195487 7.29200333254564 7.21300983100964 6.97100716497313 7.00500383242749 7.27700483219118 7.39100216615467 7.432 7.54499950011815 7.24100316591836 0.968440861463048 1.78498080980859 1.48459063484994 1.19699101975897 0.929371552966269 …
7.26825260745929 7.26932061715987 7.27215545074418 7.27318459775871 7.3502623231308 7.36633033283138 7.27328175447383 7.26628175447383 7.36326232313081 7.39632061715987 7.31221374477325 7.2725149305901 7.01443720521801 7.02961280147087 7.30625260745929 7.40405829402907 7.432 7.54193199029942 7.26022346044476 0.973662658939591 1.78983902843285 1.48845635089477 1.20314555935773 0.938779675648049 0.…
7.29368886371274 7.30160509625079 7.28780853151553 7.2917726311747 7.37667689693246 7.39959312947051 7.3016529633719 7.2946529633719 7.38967689693246 7.42860509625079 7.33373673083386 7.3243657606452 7.05846149488744 NaN 7.33168886371274 7.40992819931833 7.432 7.53508376746195 7.28272476405358 0.978965140050887 1.78974119667803 1.49413059267438 1.20672620158418 0.947809546618023 0.867990967154723…
7.31000272108844 7.30900176870748 7.31100217687075 7.30900258503401 7.40000367346939 7.43000462585034 7.3210031292517 7.31800598639456 7.42000448979592 7.45900408163265 7.35000258503401 7.3630062585034 NaN 7.11200979591837 7.34500380952381 7.41700081632653 7.432 7.53499959183674 7.30600258503401 0.980060198639456 1.78657895782313 1.49622032108844 1.20875039591837 0.951291802721088 0.8763811632653…
7.33019325013992 7.32241742030222 7.32714687010634 7.32810049007276 7.42712368008955 7.46422417016231 7.34422417016231 7.36217779012873 7.4532319001679 7.48920098014552 7.36914687010634 7.40920098014552 NaN 7.1844638003358 7.37315460011193 7.42302319001679 7.432 7.53196907997761 7.32518552013432 0.981568544435148 1.77911897034406 1.49860473601791 1.21173157985183 0.964591327237162 0.8849865063409…
7.35470182863331 7.37535594984795 7.34577338976132 7.34084495088932 7.44280917032532 7.49265412121464 7.37265412121464 7.38472568234265 7.48264219435997 7.51468990177864 7.38777338976132 7.43468990177864 7.20142751097596 7.24328438871995 7.39276146290665 7.425964219436 7.432 7.52804770741867 7.34871375548798 0.987725099352688 1.80435300276086 1.50174183406506 1.22080955732578 0.971100805685007 0.…
7.36797175411749 7.38597827239807 7.3609674085971 7.35796306307671 7.45996306307671 7.51595002651555 7.39295654479613 7.41194133547478 7.5129348171942 7.55391526235246 7.39797827239807 7.46792829891362 7.26486311610782 7.31285007954666 7.40996306307671 7.43298479067865 7.432 7.528 7.36995437203594 0.99084337308141 1.80511900053031 1.50447413354748 1.22871303074289 0.97773572496553 0.9006417053591…
7.38815923855265 7.41615923855265 7.38415923855265 7.37115923855265 7.47916919096219 7.53619904819081 7.41622890541943 7.43826871505759 7.54025876264805 7.58429857228622 7.41815923855265 7.50129857228622 7.33071657348692 7.38082604999187 7.42916919096219 7.44305971445724 7.432 7.52502985722862 7.39319904819081 0.991649601903618 1.80781422760247 1.50477975336135 1.23493403724063 0.994164495956999 …
7.40381075748413 7.43181075748413 7.39981075748413 7.38681075748413 7.49579892982689 7.55576344685516 7.43872796388343 7.46468065325447 7.56569248091171 7.61364517028274 7.43381075748413 7.53064517028274 7.40114840867857 7.46201830444891 7.44579892982689 7.44892903405655 7.432 7.52796451702827 7.41276344685516 0.99161047310629 1.8072468600412 1.5057384088959 1.23827954941223 1.00246958319002 0.91…
7.42095905761319 7.46192774872917 7.42294460735903 7.40695183248611 7.5149542408618 7.57595183248611 7.45895183248611 7.48794460735903 7.59293497385625 7.64692052360208 7.45095905761319 7.55693738223194 7.46883863882847 7.54280732994444 7.46196146598889 7.45598314137014 7.432 7.528 7.43594460735903 0.991031396857903 1.8071701685863 1.50586971099492 1.2419811612612 1.00064464816509 0.9166622157056…
7.43719463820436 7.46937954449849 7.44325302966566 7.42623356584523 7.53212651483283 7.59208758719196 7.48219463820435 7.51212651483283 7.61722383393501 7.66725302966566 7.47119463820435 7.58325302966566 7.54973962517655 7.63986614000938 7.47622383393501 7.45905839146131 7.432 7.52797080426935 7.45622383393501 0.986680778552817 1.78669244944906 1.50593807748548 1.23260508446084 0.997677616606499 …
7.45675823309377 7.50752855453285 7.4686857030219 7.44970987971252 7.54484285151095 7.60089120489219 7.50175823309377 7.52484285151095 7.63972196805783 7.6926857030219 7.49075823309377 7.6086857030219 7.62408128575631 7.72692413726726 7.49872196805783 7.46492746992813 7.432 7.52503626503594 7.47872196805783 0.986759032932375 1.80402579452108 1.50674996667339 1.23412126306477 0.995427803194217 0.9…
7.47699811690383 7.52099877598749 7.4919978344394 7.46599849352306 7.56099849352306 7.61399877598749 7.5249978344394 7.55199745782016 7.65699839936825 7.70999839936825 7.50699849352306 7.63899717535574 7.70199275007973 7.8309903020547 7.51799821105863 7.47199934091634 7.432 7.52799971753557 7.49899811690383 0.985090157238531 1.8024301704202 1.50537013087518 1.23245015912163 0.988480651551276 0.90…
7.4972270826116 7.54129619471078 7.51523695576862 7.49615797051242 7.58415797051241 7.62312835104134 7.5422270826116 7.57216784366944 7.68013822419836 7.73415797051242 7.5302270826116 7.66832581418186 7.78159238942156 7.91065162836371 7.53525670208268 7.48209873157026 7.432 7.532 7.52520733629755 0.978504992801321 1.78607730681951 1.50144291943835 1.21599207336298 0.97394296058048 0.8897091525580…
7.51969271507844 7.57059919358058 7.53867935486446 7.51178623657631 7.59978623657631 7.63582631721825 7.56469271507844 7.58877287636233 7.69381295700427 7.74978623657631 7.55269271507844 7.70055911293863 7.84019838716115 7.97511822587727 7.5606526344365 7.49186639786019 7.432 7.532 7.5457194355064 0.977020307525251 1.79372538952453 1.49975311317019 1.21619719435506 0.960385439770053 0.87775352901…
7.53999890508285 7.59799852186185 7.5649985766077 7.54199835762427 7.60999945254143 7.64999923355799 7.58799874084528 7.60499912406628 7.71399890508285 7.76999890508285 7.57599874084528 7.73099835762427 7.88999731745298 8.02799715321541 7.57799906932042 7.50199945254142 7.43599978101657 7.532 7.56899874084528 0.97447013850702 1.79252007171707 1.49711014343415 1.2139301242731 0.954060336139566 0.8…
7.56326588293106 7.62228557796299 7.59225603541509 7.56526588293106 7.63306893261176 7.66009847515965 7.6121969503193 7.62916740777141 7.73112801770755 7.78312801770755 7.60025603541509 7.76035451057474 7.91325603541509 8.05126588293106 7.60225603541509 7.51513786522351 7.436 7.532 7.59625603541509 0.966866750319732 1.75900211549389 1.49229774461392 1.19936117215932 0.937964332907025 0.8578430368…
7.58966410897107 7.65063922815411 7.61767654937955 7.59166410897107 7.63991291714065 7.66987559591521 7.63175119183042 7.64578851305586 7.74383827468977 7.79583827468977 7.62567654937955 7.79555214529476 7.93867654937955 8.07766410897107 7.62767654937955 7.5288258342813 7.436 7.532 7.62167654937955 0.966544105334798 1.78006203360137 1.49008811532316 1.20146325312177 0.938394526220269 0.8511945947…
7.61900057286441 7.66500057286441 7.64800050921281 7.61500057286441 7.66300036069241 7.68400033947521 7.65500048799561 7.66600042434401 7.7570001909548 7.80600021217201 7.65600055164721 7.82600070016762 7.98400029704081 8.09700027582361 7.65400057286441 7.5580000212172 7.439 7.5319999151312 7.64600048799561 0.962769873121141 1.77968991152427 1.48467989115576 1.19696980055832 0.924849885427117 0.8…
7.64633108575792 7.69230098705266 7.67236118446319 7.64233108575792 7.68027088834739 7.70024078964213 7.67827088834739 7.68624078964212 7.76613042772282 7.81610032901755 7.68236118446319 7.85936118446319 7.99816052642808 8.11019062513335 7.68133108575792 7.55943141477547 7.43907023031229 7.528 7.66934111865968 0.956726993376978 1.77546471871133 1.47946622527034 1.18748863316677 0.919425118403647 …
7.67860694459017 7.72164267690015 7.70757121228018 7.67460694459017 7.70667840921014 7.72371414152012 7.70467840921014 7.70971414152012 7.77884515999007 7.82588089230005 7.71757121228018 7.89457121228018 8.01380942768008 8.1287736953701 7.71360694459017 7.60148783689022 7.44591662461004 7.528 7.70259503382017 0.950584799635568 1.77007562834267 1.47129945492946 1.17955659634466 0.916999538709587 0…
7.70800319379422 7.7420030907686 7.7350030907686 7.69900339984546 7.7300030907686 7.75000278169174 7.7320030907686 7.73000247261488 7.80400175143554 7.83600061815372 7.74800267866612 7.9180030907686 8.01400030907686 8.1289989697438 7.74400339984546 7.61500164840992 7.4520010302562 7.53200030907686 7.72900278169174 0.94645966928776 1.76627784367377 1.46881983515901 1.17407935196885 0.9134901122979…
7.73938370062308 7.77222628498284 7.76536402366805 7.73232466975799 7.76042305453314 7.77735418519054 7.76229515432545 7.75417709259527 7.82116725411775 7.84213773868521 7.77440337757811 7.94829515432545 8.01705903086509 8.119 7.77736402366805 7.6314624084432 7.4621967695503 7.53512790020769 7.75636402366805 0.943296339229095 1.74544356392117 1.46722649339516 1.16778616299377 0.914568488981308 0.…
7.7775362933864 7.79472653199711 7.80156007321274 7.76460763286542 7.80248873373373 7.81257196312591 7.79164330260493 7.77178598156296 7.83779787147613 7.85583354121563 7.81451251356007 7.97764330260493 8.02292866052099 8.119 7.81356007321274 7.67744117408105 7.48176220173662 7.5478454311288 7.79256007321274 0.947903998508973 1.75474692692576 1.46787215265731 1.16740463706614 0.913423911198408 0.…
7.79795763392438 7.81196398883572 7.81896398883572 7.79194280579791 7.82295763392438 7.83994280579791 7.80896398883572 7.79095975222816 7.84398729017731 7.86498093526597 7.83395975222816 7.98797881696219 8.023 8.11600635491134 7.83395763392438 7.72390255802607 7.50894280579791 7.55199152678488 7.80597246205085 0.952161081941081 1.75793347562435 1.47237046763299 1.17226966267755 0.910905316942491 …
7.83223017908661 7.84228772385827 7.85528772385827 7.82528772385827 7.8733164962441 7.87941240419685 7.83919181590551 7.80912468033858 7.86221099749606 7.88519181590551 7.86825895147244 7.99809590795276 8.027 8.116 7.86722058829134 7.78453708453543 7.55841240419685 7.69041240419685 7.84025895147244 0.956523497448425 1.75818424552283 1.47772186701323 1.17505592072016 0.921922691806378 0.8335873593…
7.85565569181324 7.87156961476655 7.88456961476655 7.85456961476655 7.9055265762432 7.92138311449872 7.85871307651103 7.82181349973217 7.88368438416214 7.90471307651103 7.89461265328989 8.00785653825552 8.027 8.116 7.88967003798769 7.83919661423089 7.60038311449872 7.73238311449872 7.86661265328989 0.958914851872602 1.75759860770467 1.47994729072226 1.17667618535042 0.918125806618604 0.8353540334…
7.87895108375312 7.89495108375312 7.91393832299307 7.8879298158197 7.95489578712622 7.96790216750624 7.87596384451318 7.83896384451318 7.90096384451318 7.92495746413315 7.91795108375312 8.01797873206657 8.027 8.11200850717337 7.91095533733981 7.88590216750624 7.63792130864633 7.76892343543967 7.88695746413315 0.960905831485049 1.75780953210546 1.48405132268316 1.17897515091118 0.913998677316837 0…
7.909101428878 7.9251318575414 7.94423328641939 7.93123328641939 8.00430428663399 8.01740571551199 7.903101428878 7.859101428878 7.934101428878 7.951202857756 7.9481622862048 8.0310304286634 8.027 8.112 7.940101428878 7.93230428663399 7.67842600128759 7.81339557262419 7.9171420004292 0.961560345745556 1.75735369289853 1.48422164137308 1.17930927148682 0.91767934996781 0.842865537129368 1.48166205…
7.91887488027492 7.9378373443574 7.96671222463232 7.95371222463232 8.03362464082477 8.05649952109969 7.91287488027492 7.86887488027492 7.94387488027492 7.97074976054984 7.96379980843988 8.03396246408248 8.027 8.112 7.94987488027492 7.96162464082477 7.71947449715467 7.8515120330722 7.93082483238489 0.962557237788042 1.75867310883711 1.48245264667024 1.18116622725224 0.916653137571133 0.84243550526…
7.93800411136975 7.96100483690559 7.99400701351311 8.0010070135131 8.08000798089422 8.10301039934702 7.93300314398863 7.88200314398863 7.97400411136975 8.00100652982255 7.98100459506031 8.03800145107168 8.027 8.10899927446416 7.96400459506031 8.00800652982254 7.77701281779981 7.90798645666435 7.95400483690559 0.961979354273104 1.75869054657033 1.47946019589468 1.1821004764352 0.919050759394178 0.…
7.95512345533668 7.98116975108794 8.02317746704648 8.0303086383417 8.11337808196859 8.14634721813442 7.94612345533668 7.89513117129522 7.99117746704648 8.02817746704648 8.00015431917085 8.04403086383417 8.027 8.10591512445603 7.98313117129522 8.03520061492211 7.83046295751256 7.85258641284924 7.97414660321231 0.959286080528518 1.7609388890197 1.48025703718965 1.18412470614607 0.922211527524334 0.…
7.97081028349972 8.00273913981212 8.04572728253085 8.06952570874931 8.1614189932179 8.19046642234297 7.96181028349972 7.91179842621846 8.01372728253085 8.05072728253085 8.01976285437465 8.04795257087493 8.027 8.09513043009394 7.99979842621846 8.06069171068705 7.88928856312396 7.92709884662368 7.99277471165592 0.956246757571929 1.75952707448502 1.47860992023253 1.19107593187581 0.924946918185264 0…
7.98796414523724 8.01996414523724 8.07194516330402 NaN 8.20391141764496 8.23690298123019 7.97896414523724 7.92896414523724 8.03395781792617 8.07095781792617 8.03596625434093 8.05099367268893 8.02300843641477 8.09599789089631 8.01297258165201 8.09692407226711 7.95985236274159 8.00982705349729 8.01894516330402 0.951859195692095 1.76109664652513 1.47444875278032 NaN 0.928632280680489 0.8556888639325…
8.00411590073686 8.03823180147371 NaN NaN 8.2402852941215 8.27933878676927 7.99520505514982 7.94205349264778 8.05408915441297 8.08711590073686 8.05211590073686 8.05708915441297 8.023 8.09502674632389 8.02908915441297 8.11719613970853 8.0285260110365 8.09944577206483 8.03914264706075 0.947225601102342 1.75671754687375 NaN NaN 0.93437637500049 0.856986464154903 1.48456879595546 1.22246462132373 0.9…
8.01684385347542 8.06368770695084 NaN NaN NaN NaN 8.0177237407642 7.94792793237327 8.06387988728878 8.09984385347542 8.06484385347542 8.06687988728878 8.023 8.09796396618664 8.03887988728878 8.13873575203533 8.08629133500383 8.14839943644392 8.05480781966205 0.942349816130185 1.74656455688153 NaN NaN NaN NaN 1.48114203944893 1.22407030151536 0.939995134201613 0.891086935892282 0.937710416693741 0…
