# Supplementary material for: Quantifying Spatiotemporal Gait Parameters with HoloLens in Healthy Adults and People with Parkinson’s Disease: Test-Retest Reliability, Concurrent Validity, and Face Validity
Source: Sensors (Basel). 2020 Jun 5;20(11):3216. doi: 10.3390/s20113216 (PMC7313704; doi:10.3390/s20113216)
Supplement: Supplementary file 1 [file sensors-20-03216-s001.zip › Data/HYA_03_SWS2.csv]

IWW_x_SpineBase IWW_x_AnkleLeft IWW_x_AnkleRight IWW_x_SpineShoulder IWW_y_SpineBase IWW_y_AnkleLeft IWW_y_AnkleRight IWW_y_SpineShoulder IWW_z_SpineBase IWW_z_AnkleLeft IWW_z_AnkleRight IWW_z_SpineShoulder HoloLens_x_position HoloLens_y_position HoloLens_z_position
-0.488 -0.498 -0.477 -0.499 0.982115773801152 0.149060350282749 0.128378106950442 1.54922227165947 1.423 1.32 1.456 1.396 -0.411319380803641 0.163 1.41284893299551
-0.488 -0.498 -0.477 -0.499 0.982712857682592 0.151164826258315 0.128182341743413 1.54945718990791 1.423 1.32 1.456 1.396 -0.412319185148935 0.163 1.41282915242089
-0.488 -0.498 -0.477 -0.499 0.982839978142475 0.152019848818783 0.128559930784503 1.54962996903517 1.423 1.32 1.456 1.396 -0.412366161771544 0.163 1.41282822301446
-0.489 -0.495 -0.477 -0.499 0.982700191941591 0.147578906246689 0.12905750475932 1.55018143956193 1.42 1.319 1.456 1.396 -0.413252513141484 0.163 1.41281068704404
-0.489 -0.495 -0.477 -0.499 0.982719797824139 0.149510085677648 0.128802628286199 1.55032848368104 1.42 1.319 1.456 1.396 -0.413338229275014 0.163972660357519 1.41378184189821
-0.489 -0.495 -0.477 -0.499 0.982819800034487 0.150268520255206 0.128191219789628 1.551108440269 1.42 1.319 1.456 1.396 -0.413339208366749 0.164 1.41383132985239
-0.488 -0.495023671782679 -0.477 -0.502 0.982961578118845 0.151806075757554 0.13007173593073 1.54995268280204 1.423 1.31900789059423 1.456 1.397 -0.413358264797023 0.164 1.41479453249718
-0.488 -0.497958796716093 -0.477 -0.502 0.983157253114406 0.152559424490464 0.130286978425847 1.55028533029449 1.423 1.31998626557203 1.456 1.397 -0.412400888526303 0.164 1.41580530111832
-0.490997437183638 -0.498 -0.477 -0.502 0.983459743718364 0.152530034170885 0.130270017085442 1.55029 1.42499829145576 1.32 1.456 1.397 -0.412379108064971 0.163 1.4158579416736
-0.491 -0.495023396319743 -0.477 -0.502 0.98316 0.152705112049858 0.131038847754256 1.5500466465275 1.425 1.31900779877325 1.456 1.397 -0.412356648933047 0.163 1.41682919399267
-0.491 -0.497964849632817 -0.477 -0.502 0.98316 0.155862271939223 0.129636755008357 1.5496250382193 1.425 1.31998828321094 1.456 1.397 -0.411363685120734 0.163035527690703 1.41688437387437
-0.491 -0.498 -0.477 -0.502 0.983040242170077 0.1559 0.129580080723359 1.5496698990958 1.425 1.32 1.456 1.397 -0.410273498287044 0.164 1.41787060366618
-0.488009485719573 -0.49502845715872 -0.477 -0.501990514280427 0.982970094857196 0.152325312002961 0.129669146285238 1.55007677485535 1.42304742859787 1.31900948571957 1.456 1.39702845715872 -0.408403297364479 0.164 1.41790760455449
-0.488988303131892 -0.497964909395677 -0.477 -0.501011696868108 0.982979883031319 0.15287344975386 0.12958105271813 1.54974397693516 1.42794151565946 1.31998830313189 1.456 1.39996490939568 -0.407310810709857 0.164 1.41798390878254
-0.489 -0.495000710322134 -0.477 -0.497000947096179 0.982960004735481 0.153659815316245 0.129779952645191 1.55101969692922 1.428 1.31900023677404 1.456 1.40199952645191 -0.405246343740511 0.164 1.41897025882455
-0.485990114854638 -0.495029655436087 -0.477 -0.496980229709276 0.982669478410153 0.154233855206691 0.12965644134767 1.55089111087531 1.42596045941855 1.31900988514536 1.456 1.40195057427319 -0.403278946647834 0.164 1.41900918268519
-0.485010126222566 -0.497969621332303 -0.477 -0.495020252445131 0.959816143510233 0.154616050773199 0.129303645440124 1.53117373959802 1.42204050489026 1.31998987377743 1.456 1.39705063111283 -0.400346101046679 0.163953394123607 1.41902059241244
-0.485 -0.498 -0.477 -0.49100815578271 0.968621527152162 0.154430387399679 0.1293 1.53653862268312 1.422 1.32 1.456 1.39899592210865 -0.398304019377504 0.163 1.41804955871311
-0.483 -0.495 -0.476992189504623 -0.491 0.971653202303105 0.151989216384545 0.129161015364399 1.54076140845509 1.425 1.319 1.45602343148613 1.399 -0.396282082441137 0.163039274924475 1.41706865515748
-0.483 -0.495 -0.476012817047379 -0.491 0.972054745010575 0.153144875884093 0.129288333783841 1.53968409875212 1.425 1.319 1.45896154885786 1.399 -0.393219086494004 0.164141538461538 1.41511305122887
-0.482001681207799 -0.494001681207799 -0.476 -0.488005043623397 0.973267965738563 0.14615180207875 0.130028755906229 1.54456176208178 1.4210067248312 1.3219949563766 1.459 1.3980016812078 -0.390123705138454 0.167131481481484 1.413136770475
-0.481976447058734 -0.494 -0.476 -0.484952894117468 0.971732375294203 0.145111677960753 0.130164818352921 1.5412954079217 1.42098429803916 1.322 1.459 1.39597644705873 -0.38730984015222 0.168983333333338 1.41134022698731
-0.479035270588325 -0.494 -0.476 -0.47907054117665 0.974526492941091 0.144072462274542 0.129517759529431 1.54571697654888 1.41902351372555 1.322 1.459 1.39303527058832 -0.383035112100305 0.171061991869921 1.40815952709929
-0.479 -0.494 -0.476 -0.479 0.974140958105238 0.145546601007607 0.129160798421032 1.54416367273675 1.419 1.322 1.459 1.393 -0.379758349196658 0.171923383084577 1.40416506163445
-0.470942771313898 -0.493971385656949 -0.477 -0.473961847542599 0.978231481038093 0.144835502066188 0.129162289147444 1.54764051220659 1.41197138565695 1.32199046188565 1.456 1.3879427713139 -0.374703284540802 0.170855855855858 1.40028247344487
-0.465075569558789 -0.491037784779395 -0.477 -0.47005037970586 0.97530765883013 0.143349144288227 0.129396977217648 1.54359214299556 1.40903778477939 1.32101259492646 1.456 1.38207556955879 -0.36954941359516 0.168855588526206 1.39623868265391
-0.460002779271193 -0.491 -0.474001667562716 -0.46300389097967 0.97832829908603 0.142250600322578 0.130109605343491 1.54827736525091 1.40300333512543 1.321 1.45400111170848 1.37500389097967 -0.36342242350202 0.166936605316973 1.39041160426659
-0.45691907949887 -0.490973026499623 -0.470955044166039 -0.456937061832454 0.976275324593268 0.141309929893193 0.129684225848392 1.54349062938168 1.40189210599849 1.32098201766642 1.45297302649962 1.37193706183245 -0.356161551623733 0.166 1.38435107747886
-0.44809074643583 -0.488030248811943 -0.466050414686572 -0.450070580561201 0.975765243127403 0.140211292889792 0.130145261019462 1.54355929419439 1.39012099524777 1.31902016587463 1.45003024881194 1.3650705805612 -0.349013244740174 0.165702834799612 1.37748013369667
-0.442011798267772 -0.488 -0.449033428425355 -0.444011798267772 0.972835761487429 0.139920550585829 0.129770747223626 1.54125454233309 1.38700589913389 1.319 1.44600786551185 1.36200589913389 -0.340923143228826 0.161467871485917 1.36986051017905
-0.432925616702483 -0.485008264810835 -0.429685937188261 -0.428925616702483 0.972961569050727 0.13737049588865 0.124330826902194 1.54061710647399 1.38296694075666 1.31797520556749 1.44090908708081 1.35496694075666 -0.330646044357687 0.151775147928984 1.36315390979335
-0.424112429825268 -0.485987507797192 -0.392474703706689 -0.420112429825268 0.969592973177658 0.137429250467832 0.125613635214322 1.53790460340178 1.37904996881123 1.31503747660842 1.43013741423088 1.35104996881123 -0.31856133543531 0.148 1.35853998769822
-0.417011976520196 -0.486 -0.344082124709915 -0.405025663971849 0.971326954542007 0.13651157405694 0.128774610565912 1.54042562001547 1.37500684372583 1.315 1.42800342186291 1.3440119765202 -0.302911375387905 0.148209631728057 1.35577250663705
-0.404913878142709 -0.485 -0.299694658869605 -0.395843414804926 0.964632783145883 0.136952996571191 0.140237936522178 1.53559703239864 1.36899217074025 1.318 1.423 1.33997651222074 -0.285865101224093 0.151 1.35328739069776
-0.394118959998288 -0.485 -0.261421767266658 -0.376216290905979 0.96748852967318 0.138582047854804 0.147499972364788 1.54023884720074 1.3680108145453 1.318 1.423 1.3370324436359 -0.269034279597743 0.150877139979854 1.35152855641747
-0.381026799579828 -0.485 -0.193140182417562 -0.362028861085969 0.960604286237555 0.13930853633064 0.139516656969616 1.53187737849677 1.36600412301228 1.318 1.43098350795088 1.33500412301228 -0.251714102672575 0.148800586510267 1.34992723502049
-0.370833609416866 -0.482009243921285 -0.148537803935739 -0.338824365495581 0.962668712801879 0.141271000266329 0.14095795405987 1.53448403153205 1.36499075607871 1.31697226823614 1.43301848784257 1.33095378039357 -0.231987907401479 0.14595268138801 1.34938379533482
-0.353211221936886 -0.482988265447951 -0.0995867276024604 -0.320222956488935 0.956177800080086 0.142436035883061 0.123795706697423 1.52537913133406 1.36401173455205 1.31403520365615 1.4349765308959 1.32605867276025 -0.208841026722554 0.144725947521862 1.34984174353514
-0.32701317734177 -0.483 -0.0450273683252151 -0.291014697804282 0.959568241331695 0.143049695907498 0.125628966085492 1.52751885965312 1.36599898635833 1.314 1.43599949317916 1.32699949317916 -0.185453964277649 0.141603658536587 1.35037051343598
-0.305819414412929 -0.482992148452736 -0.00369378965670574 -0.277678086562178 0.952528950763881 0.143805310517165 0.120419315337773 1.52393157030945 1.36403140618906 1.31402355464179 1.439 1.33202355464179 -0.160919087146394 0.135587155963302 1.35195521816303
-0.283234923871317 -0.482010214081362 0.0346016508268966 -0.237418777335827 0.953648355947248 0.145720082541345 0.164105575520221 1.52412795718373 1.36795914367455 1.31696935775591 1.439 1.33496935775592 -0.134442606743783 0.130703264094946 1.354611056077
-0.258005304058969 -0.479000636487076 0.0869889675573444 -0.227002121623588 0.949970782879104 0.146809772986276 0.122448936278551 1.52160053677077 1.38099724188934 1.31500042432472 1.44399893918821 1.34199851486349 -0.107802037873521 0.127735905044509 1.35819411358192
-0.229739686795709 -0.473976335163246 0.0940788827891792 -0.19777123991138 0.948934563513433 0.145689799580084 0.127347571584328 1.5178175429452 1.38602366483675 1.31699211172108 1.44399211172108 1.34307099451026 -0.0809370986154625 0.124759259259257 1.36277552185237
-0.19746278620173 -0.471042071472885 0.103859761757052 -0.16117735636283 0.943300777227938 0.14814480020102 0.144405424504298 1.51856450111845 1.38895792852712 1.3160140238243 1.44301402382429 1.3474183981743 -0.0514802920486033 0.121800376647837 1.36865679227578
-0.170010925287584 -0.467001618561123 0.111996762877753 -0.125714666716744 0.945289162394619 0.147130424872295 0.144240165902515 1.52325623665139 1.39499757215831 1.31699959535972 1.44399959535972 1.35653824180578 -0.0240316464072077 0.119953732912722 1.3758726090334
-0.137730295499058 -0.459807353927899 0.125046235057304 -0.0921131453160852 0.939912241369868 0.146829951457638 0.137942353619796 1.52958413358364 1.40198458831423 1.317 1.44097688247135 1.36809428870434 0.00902187919273678 0.118912676056337 1.38494398041439
-0.0984625751248055 -0.435300793523174 0.130927809554438 -0.0611027665038179 0.937745885746688 0.154456393055588 0.135697552686723 1.5352395759548 1.40100092635441 1.317 1.43803609522278 1.37975030216961 0.0380742033653223 0.118058333333335 1.39402618022956
-0.063081717770584 -0.414042901829557 0.137985699390148 -0.0334135046229058 0.943263186568702 0.16156563810182 0.133664106317972 1.53791394780447 1.40399182822294 1.31500408588853 1.43899795705574 1.3891700455012 0.0711420749650129 0.120536489151893 1.40506138559448
-0.0346284370269788 -0.358792616015058 0.13803456399749 -0.00977533401631273 0.952851107597741 0.191600879832114 0.135228546762284 1.53529863317228 1.41700864099937 1.29993087200502 1.43900864099937 1.39401728199874 0.103680345816063 0.128651315789516 1.41562857263242
0.00749410823014558 -0.335282358197128 0.141952940300479 0.0156941119531113 0.956377646270431 0.188299647796847 0.131662824326564 1.53174270667732 1.41798823507512 1.29209411939904 1.43998823507512 1.39597647015024 0.138266045151814 0.139775956284169 1.42662802680239
0.0379867061637266 -0.29001994075441 0.144998670616373 0.0549827180128446 0.965056171375153 0.190289100450412 0.129680859668079 1.54207540033265 1.42999468246549 1.29000088625575 1.43900044312788 1.40399645497699 0.164629658072146 0.145415094339637 1.43352231034239
0.0672527674201329 -0.241503826916035 0.147 0.074299576201639 0.964860085396211 0.195694868113277 0.129047940413614 1.54146148965966 1.43105617053781 1.28607489405041 1.442 1.40606553229411 0.192608333017545 0.154521739130461 1.44006116397301
0.0936790527636766 -0.189630007537968 0.147 0.105619618090283 0.970096404899469 0.196203818793967 0.128832615125629 1.54684462185927 1.43692867839193 1.29390490452257 1.442 1.41291679145725 0.218694325743997 0.160287356321845 1.44337440985009
0.11993659305038 -0.129404894961457 0.148995122542337 0.123956102881032 0.969581414462722 0.181724960872475 0.128021975370354 1.54628153639916 1.43999268381351 1.30157295604216 1.44100243872883 1.41599268381351 0.245666860713343 0.165095796676443 1.44485075968129
0.14919953084057 -0.0632493839807147 0.149 0.166152023497577 0.976391709081548 0.161054532515756 0.129164679177585 1.55164040233392 1.4409809970628 1.302 1.441 1.42196199412561 0.27119285752634 0.165922360248445 1.44520046748499
0.169725283328064 0.0139665420436701 0.149 0.181790692059477 0.972452719437519 0.146090281535587 0.128617325777918 1.5465382867156 1.43902616349257 1.302 1.441 1.41805232698513 0.297971867242105 0.164893762183232 1.44367267663515
0.198941741975031 0.122783039079427 0.150995982205175 0.219923661898317 0.977918890797308 0.141678477547082 0.126354540108153 1.55673932844562 1.43999799110259 1.32195982205175 1.43601004448706 1.42298995551294 0.323465293146446 0.164 1.4421329527885
0.219219421495328 0.224752302269697 0.15378611792136 0.237289949833112 0.978299720482643 0.146212060946261 0.126588177739173 1.55670468816322 1.43798432703605 1.315 1.43200678310107 1.42195298110814 0.350035231981835 0.163671597633137 1.439695282433
0.246671128548643 0.318872440738206 0.157326866092351 0.27356541986785 0.973260371402142 0.131456768405104 0.130039581911499 1.553537937671 1.43602349081795 1.315 1.43044721672057 1.41607047245386 0.374743233632957 0.160814708691498 1.4381247115624
0.266958367042697 0.419791835213483 0.162071293786824 0.296952122099101 0.971733060022362 0.137427177049151 0.136297321702445 1.55255197756547 1.4330062449436 1.30003122471798 1.43072330028604 1.41999167340854 0.39982781366899 0.158946581196578 1.43579154183
0.297235597200987 0.510650248274724 0.168472468073461 0.335160206096671 0.983341424261884 0.156770104917559 0.144949966189327 1.55149802098351 1.42692460889568 1.291 1.43222698873793 1.41699057611196 0.428463801359275 0.157782857142853 1.43413877807158
0.32170560137897 0.578187459805957 0.176983456020939 0.3517998089377 0.982450716109806 0.155742364742083 0.155586084449459 1.55129247294842 1.41909420755873 1.291 1.43435023701671 1.41601177594484 0.45521666342865 0.155813411078711 1.43180663412566
0.353940546045294 0.595968415086562 0.188057324697939 0.398912677004025 0.974834157472964 0.178048456549149 0.167794245560158 1.54596990279933 1.419 1.27902229523301 1.43648500006285 1.40801486348868 0.482513900109139 0.152897959183663 1.42943067238972
0.375278793801736 0.709077442722704 0.202147141173138 0.414263305257195 0.973025285882686 0.189979594676291 0.181163018598739 1.5454998648921 1.4199225572773 1.28904646563362 1.43802323281681 1.40896127863865 0.510756206389671 0.149969604863212 1.42706050338151
0.410595971486187 0.718887769857274 0.220786762728821 0.447618417514733 0.971161323727118 0.182327539511326 0.191679689286998 1.54294917983711 1.41011223014273 1.29493266191436 1.44096633095718 1.40405611507136 0.54027628769053 0.144916939890711 1.42259088807884
0.432991257420727 0.733994039150496 0.244990462640793 0.475988873080925 0.971379904626408 0.176052459843896 0.193259419810648 1.53539299234645 1.40300278172977 1.295 1.44799721827023 1.39400397389967 0.571486691543312 0.140623188405797 1.41881955553889
0.474310515201707 0.744194072001067 0.266240649281323 0.510263937921451 0.968825793929522 0.167932851097836 0.210018355690141 1.53780411432642 1.39093789695966 1.30193013407962 1.43791460831953 1.38896118559979 0.597839253940738 0.136999999999988 1.41481105457659
0.513437934618844 0.768648709136778 0.296564399329604 0.543522244426018 0.967035714491188 0.173332434977401 0.222411965790519 1.5383225526337 1.38311241307623 1.29312646471076 1.42715456797982 1.38407025817264 0.631634589206471 0.133877869605141 1.4085012680295
0.544933997679547 0.807916964822656 0.325938255893769 0.575931868572435 0.9656628742946 0.112110791049853 0.224465997278631 1.53927797734824 1.38699148357155 1.30796806339333 1.42799787089289 1.37601703285689 0.659449115481967 0.133 1.40163892055631
0.604126898476318 0.807 0.359334577477727 0.610292842637656 0.96553869857849 0.134525661928301 0.22859908331662 1.54182357928912 1.38098047715749 1.305 1.43010142377451 1.36893167005121 0.690114239286111 0.133156351791536 1.39342365320912
0.616862594574401 0.807 0.383672340908186 0.639682910556309 0.968418925234518 0.144126417448394 0.227323306627879 1.54519364041046 1.37902113929625 1.305 1.42995772140751 1.36207398753686 0.724466903713794 0.139682765151532 1.385529790205
0.665990045602843 0.807999796849038 0.393997968490376 0.673993092867279 0.96632043271155 0.146019636359777 0.212642959909522 1.55234855356515 1.37200142205674 1.30799939054711 1.42900020315096 1.35700101575481 0.753888341201148 0.146269340974216 1.3785764745896
0.691358549811671 0.807962257914561 0.42876427723014 0.705273630119433 0.965256793575379 0.106069539792421 0.193714926302803 1.55618632840988 1.38103774208544 1.30798112895728 1.4319528223932 1.35300943552136 0.781713355562047 0.152 1.37243989984945
0.728517821292106 0.804050755653463 0.484130692141413 0.733632021512397 0.965960863982377 0.113276482708495 0.167084466713156 1.56098769743537 1.38494924434654 1.30602537782673 1.43226474057858 1.35398731108663 0.813630162697987 0.158916414904325 1.36667735592124
0.762985951437669 0.80499958680699 0.552716941196767 0.761988430595727 0.967539351286975 0.120087223342975 0.136195004376126 1.56415871496974 1.3949958680699 1.30899876042097 1.42927843014769 1.35200082638602 0.842876249599002 0.165798833819253 1.36451504753469
0.789357640409114 0.802 0.62999068999463 0.793282347691406 0.971375763297194 0.124667858305552 0.107544810997602 1.57007430561636 1.39810352748685 1.311 1.42477903044732 1.34800941158971 0.872074272384803 0.171439024390245 1.36433546113381
0.826549862534455 0.802 0.711419604133427 0.822644628316675 0.979254641931641 0.127564936660579 0.0876321582834705 1.57156199450138 1.40886969704945 1.311 1.42055168082428 1.34898815427722 0.901281742063422 0.175 1.36591762105891
0.848954131526393 0.806989575346908 0.792471349211586 0.854933282220209 0.976116755175204 0.12048486555531 0.0829553179396204 1.57066191813617 1.40999791506938 1.33095830138763 1.41838152062538 1.349 0.92896528653321 0.174927536231876 1.36738787108952
0.873145727821539 0.813984660229312 0.868613590827532 0.883191747133604 0.971986395153888 0.108051530881208 0.100012561671939 1.56897463108026 1.40601533977069 1.31997699034397 1.42005368919741 1.34599233011466 0.960939850234527 0.172646153846138 1.36898442682249
0.891761954311293 0.812025057440917 0.946997702363338 0.907686781988543 0.971525888498615 0.118466819701529 0.125889116492697 1.56828877010432 1.40797494255908 1.31703758616137 1.42691229895679 1.34501252872046 0.991659246589208 0.167525252525246 1.36959219304684
0.915943101927222 0.813995258493935 1.05773921716643 0.941919394396898 0.969604551845822 0.131050413002156 0.110996177691275 1.56776123279158 1.40400948301213 1.31300948301213 1.43697629246968 1.3479928877409 1.021775455302 0.162521178637201 1.37009224252517
0.938346310709083 0.815 1.15282365790268 0.968346310709083 0.96875555612407 0.134995709446825 0.118053182314624 1.56726220154578 1.39800935974889 1.316 1.44099064025111 1.35000935974889 1.05044954981038 0.157918644067786 1.36975513090647
0.964465565721473 0.815 1.20893604241895 0.989587557414833 0.990872663420076 0.135593745144618 0.131621246650797 1.56205369775825 1.38508359430089 1.316 1.4334940367767 1.3365059632233 1.08501377991434 0.153235632183898 1.37056638460101
0.981019896311549 0.815 1.28503154772367 1.01702312362522 0.982127108248398 0.136569755978541 0.139512692075874 1.55508003408946 1.3899989799414 1.316 1.43250319974459 1.33750294817608 1.11666824199196 0.147458966565346 1.37224580647934
1.01439904161509 0.81504482331591 1.34533458670407 1.05387158020263 0.965782047688647 0.1369498611295 0.140560046086935 1.54973764002943 1.3900381283444 1.31600896466318 1.43492853788013 1.33954090840724 1.14934442657517 0.141468749999992 1.37513738145899
1.04968265079607 0.819939801557433 1.3756182483188 1.08668878390821 0.972441895213792 0.138026756342635 0.15711854057131 1.54520290233253 1.39186903590883 1.31698796031149 1.42889890859434 1.34351158661698 1.18411662082051 0.136186246418321 1.38007929033458
1.08552234950287 0.822996777795308 1.41949852707102 1.13996670388485 0.969323180917629 0.136891235178465 0.146490025375515 1.55089363035062 1.38601079021994 1.31600107406823 1.42049910320322 1.36199570372708 1.21556922091555 0.130541062801921 1.38548330737262
1.12943007096583 0.829179575597125 1.43065570209381 1.17531189445817 0.95925387045978 0.136976650425931 0.147183994951203 1.54944697556889 1.39353129443342 1.31295274326391 1.41748109730557 1.36706615943052 1.24762037967763 0.125801324503305 1.39112304011145
1.1647874526797 0.853918728910696 1.44435186247246 1.19124454058998 0.962903350857251 0.16142722089295 0.141574219038648 1.54010842845783 1.39593041337515 1.29656039712822 1.41550767179992 1.36147760834221 1.28334866268818 0.122701550387597 1.39956163942209
1.24088455572187 0.866510817165502 1.46749128107395 1.22897840620682 0.949642415778413 0.163966148409702 0.136507258158899 1.537610712987 1.40998931071499 1.296004275714 1.41400112476118 1.36600360572183 1.31586687035414 0.120772811918059 1.40780784150092
1.273400926547 0.908858302991097 1.47105228758814 1.25595481487147 0.949321997022501 0.174203682596701 0.136705540678488 1.54162425426146 1.41613107214037 1.29346698772662 1.41449572411375 1.37656644537006 1.3466274448492 0.119199376947047 1.41497145630571
1.29346697223588 0.942777824980026 1.47595771266909 1.29410306852132 0.957305446268633 0.187017107172202 0.133442181264717 1.54403598113941 1.41746355150503 1.29099513851573 1.41352114366546 1.38200753656432 1.3805983225475 0.124295731707323 1.42281433730927
1.32100202501639 0.99099405045402 1.47600486781712 1.32198317250188 0.9646153957325 0.199937971945803 0.131754240236163 1.5490941807689 1.42199088311973 1.28999725671445 1.41350194712685 1.38749663363535 1.41273380887091 0.138625386996929 1.42934990639113
1.35731267418125 1.04119353201865 1.481 1.36721769290241 0.964260365952523 0.205277507820823 0.132073514042746 1.56896519304654 1.42454929015133 1.28804912943169 1.4155 1.40506095401268 1.44160676138973 0.14486760563381 1.43362888618296
1.38321013310071 1.1002063063754 1.481 1.3716830070355 0.974375277531595 0.211839632784813 0.131541760010134 1.56129054688956 1.42950709248221 1.29105779837152 1.4155 1.39596450587748 1.46432828348875 0.151501068376078 1.43495464667573
1.41302001207951 1.15005495994069 1.48250063930962 1.39651010665914 0.979660890828657 0.19683328199149 0.130306443805415 1.56845967579661 1.4310041134547 1.29599129425484 1.4145032347272 1.39750463305538 1.48916219896081 0.159094707520893 1.43532431395211
1.43722637857696 1.20522948438348 1.483 1.44320716470268 0.978960536243277 0.155931883400103 0.130844377625323 1.58525920981789 1.4349952917113 1.29207244757302 1.416 1.41700941657739 1.5088796742182 0.167457142857172 1.43477872150696
1.45860847675787 1.27399490241426 1.48305855349165 1.44466150788551 0.983133052619207 0.152081933417573 0.128563924548513 1.57531760943184 1.43451767704255 1.29795315720668 1.41594144650835 1.40358771924243 1.53188865006838 0.175674922600627 1.43417839057027
1.48049201639295 1.35147251332858 1.4869987531462 1.46899121152044 0.987198483021092 0.137375989063934 0.115812109752173 1.57857374625632 1.43899765050054 1.29699974875787 1.41300067925145 1.40949823207486 1.55234750624852 0.180865513928913 1.43342644633818
1.50266579873921 1.41701112448336 1.49071219215243 1.51316978868521 0.985025055023333 0.131141182148956 0.118820887000672 1.59046404615487 1.4385138830607 1.30016030022297 1.40875077178434 1.42500771766751 1.57174634471768 0.179794392523366 1.43197605113736
1.51967413689396 1.49949075620347 1.48454807213363 1.51551586458561 0.989231951638796 0.126674220942745 0.123872392985878 1.58067945344673 1.43998948429759 1.31295615422931 1.4007588482612 1.41101666503414 1.59241878099932 0.177612535612523 1.43135849192003
1.54198431702172 1.56603476234034 1.48948637915144 1.53048833363491 0.99310590489486 0.137562912968034 0.11060813630955 1.58286938769699 1.4375042478096 1.31099514074812 1.39461676290382 1.41150126072939 1.61250203791281 0.174660531697334 1.43088481240032
1.55726405580583 1.62688658172731 1.49705439923178 1.55322135581085 0.99272383886181 0.11612615776338 0.0942974827580273 1.583185944847 1.43395006566958 1.32236350719572 1.39100777131883 1.4124789184942 1.63380727930776 0.170477611940294 1.43120182673103
1.58102771798823 1.71324260397572 1.50390137614434 1.57406563588327 0.994111713769262 0.139329923947364 0.100273915463128 1.58229458582774 1.42905350798075 1.3085593584159 1.39198591087776 1.41054781096436 1.65351880134674 0.165717514124294 1.4307902910153
1.59949742453397 1.81991011164422 1.53493493467953 1.5945031679579 0.994715134645668 0.15723264198536 0.133121093726744 1.58255036108739 1.4260081665737 1.28355355979092 1.40297691230564 1.4119975385326 1.67154518567435 0.162874587458736 1.43201113598078
1.62277484180528 1.8672976533493 1.53193491495968 1.63919525512097 0.988251046078261 0.163507518025539 0.134593225467743 1.58982269638024 1.42148747428175 1.29098342761005 1.404 1.42097210641129 1.69331193506378 0.159863924050631 1.43134729313849
1.64510817144225 1.88827011856939 1.52507447012885 1.64006709259056 0.993378598579978 0.167424396019126 0.141257657589115 1.57653236048846 1.42097744155791 1.28957023785112 1.404 1.40652787773701 1.71305219793724 0.159 1.43054309187767
1.63004768211921 1.93905364238411 1.53066559983297 1.63506158940397 1.00042638410596 0.166505516556291 0.148622300434853 1.56900678145695 1.40899602649007 1.2950119205298 1.40048667121016 1.39599006622517 1.73147028066717 0.159084562438549 1.429068592375
1.69381699612808 1.9664369495345 1.5359263973196 1.68574033552005 0.993462310059529 0.158878983873955 0.152771033494323 1.57871850241411 1.41195323384284 1.30104369495345 1.395 1.40145783401037 1.75124116952589 0.16 1.4273436295761
1.71960691167757 1.98090387305991 1.52809882312446 1.70561976174826 0.989116903768402 0.160326062914399 0.157134906108114 1.57738280363709 1.40753137940652 1.31085396431755 1.395 1.39747778011953 1.77203519409322 0.159898063200816 1.42363130352138
1.74502909223621 1.98600240576089 1.52000328008261 1.72901561029526 0.98697732946698 0.16095226314189 0.170094706766689 1.57524012211174 1.39949904737561 1.31399839615941 1.40999384984511 1.39249196269667 1.79361826970118 0.158748148148148 1.41983560407972
1.73946310206002 2.00601447193938 1.5417821695277 1.72849204593877 0.984927018340054 0.13146149027943 0.187135191478282 1.54965150574235 1.40002894387875 1.31004341581813 1.4166522675707 1.3749421122425 1.81501618981471 0.155917333333309 1.41480484590676
1.7716866950346 2.00718943311299 1.57026047053036 1.76256829933898 0.9819351191588 0.129337907420137 0.196969872731745 1.5538698357153 1.40197632086088 1.31302367913912 1.41597632086088 1.37095264172175 1.8322976284181 0.149670033670017 1.40889822737167
1.80006137010925 2.01500593904283 1.58103365457604 1.78603959361887 0.979260316748951 0.121836711118398 0.196154035937889 1.55509994060957 1.40099604063811 1.31399802031906 1.41499406095717 1.36899010159528 1.85450469366019 0.143545977011494 1.40260684430098
1.83137952201554 2.01801405637095 1.59840763475744 1.80642169112838 0.97942773100402 0.125208333212115 0.203236887621764 1.55510556261849 1.39892971814527 1.31304216911284 1.41198594362905 1.36392971814527 1.87485416002726 0.140880126182967 1.39622839071851
1.85860462216664 2.01906976409615 1.62748834867306 1.83637207517947 0.979972558016859 0.124412557057755 0.203640236383401 1.55763976553481 1.39402325469872 1.31597674530128 1.41095349060257 1.35893023590385 1.89608312400338 0.141821229050292 1.38957551235177
1.88404731843949 2.022 1.64803943203291 1.85205717644771 0.980060165687448 0.125361439269201 0.200276632540845 1.55926589527119 1.39499408519506 1.315 1.40899014199177 1.35598225558519 1.91768947152845 0.15245223577236 1.38436981139978
1.90845132675577 2.02207279463803 1.66804367678282 1.88134941426253 0.970214944040639 0.126116497248242 0.193711495558061 1.53722462703469 1.39207279463803 1.31501455892761 1.40388352857916 1.34697088214479 1.94023764045152 0.157440251572331 1.37869702279836
1.93932307555509 2.027 1.71288646972584 1.90548461333263 0.983433076825363 0.12794369216503 0.198670190445916 1.55662869172043 1.39695384634927 1.316 1.40501279617402 1.34495384634927 1.96331894845676 0.161461773700308 1.3730432326678
1.95299881021109 2.027 1.77571916700949 1.92599821531663 0.984409915015078 0.129369875922013 0.211685462563497 1.56249948924062 1.39500016996984 1.316 1.41269136660943 1.34300016996985 1.98592958970286 0.164651340996183 1.36877076530264
1.97618635172244 2.027 1.84043692783782 1.95026089241142 0.987736834648032 0.129849009627232 0.2232103678456 1.56635789326844 1.38901242344816 1.316 1.42403109401626 1.34097515310367 2.00929261699463 0.168515337423323 1.36646328497353
1.99155135801388 2.02692808373732 1.89093491141483 1.97162327427656 0.989999449272823 0.132945205582488 0.223697962227023 1.57102040966065 1.3901198604378 1.31604794417512 1.43614383252536 1.33902397208756 2.03477187796514 0.172440476190481 1.36522470577436
2.01401631523362 2.02399844616823 1.9290528302803 1.99701631523362 0.995265602656081 0.13274951831215 0.191386619201962 1.57347196668973 1.39499844616823 1.31800310766355 1.44199145392525 1.33999844616823 2.05954807104575 0.175138067061148 1.36571488901716
2.03518567043998 2.02207426817599 1.99775505978926 2.01825993861597 0.989661368821728 0.132067243391286 0.109781992211449 1.56322231389506 1.39301237802933 1.32219804846931 1.431 1.33798762197067 2.08393035558448 0.175752941176466 1.36632083258348
2.05036136530003 2.02809034132501 2.05958097318762 2.03940653596253 0.993759548293375 0.127106751635691 0.10316563254928 1.56983087944957 1.39409034132501 1.33779673201873 1.43124843864377 1.337 2.10639478780661 0.173365269461068 1.36764192102686
2.06603240573388 2.03199691373963 2.12810338972239 2.05703857825462 0.993740648114678 0.129131080191129 0.120739381715122 1.57159822540029 1.39800925878111 1.32899537060945 1.44200771565092 1.337 2.12824075463769 0.167584830339322 1.36817794409462
2.08725313900789 2.03 2.19616725209195 2.08225313900789 0.99412160725047 0.129846594668295 0.132948809798008 1.57041399800777 1.404 1.326 1.44711250622573 1.337 2.14922276315546 0.16368807339449 1.36948944446593
2.10542331974341 2.02997648223648 2.27938754804783 2.10044683750693 0.991355919044904 0.131013527664528 0.109678731275521 1.56786859883519 1.404 1.32592944670943 1.45485889341886 1.33707055329057 2.17050217398954 0.160882410106899 1.37002805871542
2.1230426845931 2.02900582062633 2.33713387440564 2.11903686396677 0.988265002186151 0.13116104771274 0.107551416352408 1.56696104416024 1.40400194020878 1.32299611958245 1.449 1.34000582062633 2.19093020173796 0.159615464994776 1.37150710383438
2.14525249312532 2.032 2.4065470684382 2.13842082187554 0.980564448217727 0.131749095885479 0.108405966014744 1.55728111889697 1.405 1.321 1.4489719452083 1.34304208218755 2.21173144306917 0.155446153846153 1.37400370838757
2.16338183333188 2.032 2.44538183333188 2.16842956249837 0.981555180833428 0.135184488020892 0.1173652428121 1.56231197854154 1.40509545833297 1.321 1.44702386458324 1.34597613541676 2.23191595621201 0.151684418145952 1.37644210551705
2.1789936303868 2.032 2.4609936303868 2.18599283418515 0.980540414024858 0.134550258765536 0.121668244375362 1.56361946654489 1.4089984075967 1.321 1.44799960189918 1.34500039810082 2.25104580219905 0.149697722567281 1.37895883156749
2.20032347118594 2.03404219189382 2.49029534325673 2.20929534325673 0.977727667466535 0.135269015522478 0.135989820816615 1.5608394811968 1.40801406396461 1.32497187207079 1.44997187207079 1.35008438378764 2.27226188405754 0.148 1.38261744018416
2.22358414804736 2.03707009776568 2.51107009776568 2.23063087989115 0.974727521368567 0.135288323184761 0.131120470391292 1.5586161163404 1.40902336592189 1.32297663407811 1.44797663407811 1.35609346368758 2.29172166339593 0.148 1.38685665061093
2.24806421845574 2.04000207156309 2.5140186440678 2.25705178907721 0.973343504708098 0.138978239171375 0.133247048964218 1.5550767306968 1.40998757062147 1.32200621468927 1.44700621468927 1.36 2.31328122746744 0.147879797979795 1.39146012595055
2.27944950631266 2.04110150142544 2.52321750305452 2.28231900447996 0.960687736513003 0.13812564993891 0.141413744350406 1.53921370729903 1.40407250101817 1.32501450020363 1.44991299877819 1.36014500203634 2.33543894278838 0.146872781065087 1.39794178794789
2.31054562762543 2.04806547531505 2.53826190126021 2.30456745273045 0.968040773398074 0.137847023581913 0.138246428886581 1.55036749963232 1.40917460084014 1.32595634978997 1.44404365021003 1.37019642594516 2.35810967399489 0.145763374485597 1.40445637833953
2.33507026581496 2.05102493303111 2.55000679991758 2.33005666597981 0.969422221306408 0.138609025345147 0.137189773336081 1.55159954667216 1.41701133319596 1.324 1.44599773336081 1.37901813311354 2.38174030905029 0.143695420660268 1.41231547160677
2.36632124347178 2.06224711036291 2.55304942207258 2.35529653243549 0.97041359106996 0.13817233957875 0.137087158230827 1.55143978476843 1.42204942207258 1.32393822240927 1.44501235551815 1.38709884414516 2.40557499860459 0.142587896253611 1.42113806762863
2.39250107414896 2.08239214498614 2.557 2.37943571665127 0.971520696540935 0.137536471300831 0.136823181942968 1.55470910405518 1.42602178583256 1.319 1.446 1.39504357166513 2.42765198419884 0.146464071856296 1.42931003583635
2.4150496378989 2.10008782089806 2.557 2.3990496378989 0.972442172485173 0.136542391020621 0.135167880843547 1.558687185658 1.42700763659983 1.31898472680034 1.446 1.39702100064954 2.45005998620359 0.154863270777477 1.43760453234718
2.44125884293306 2.14624521962079 2.55701362331227 2.42529971286986 0.968447406682703 0.168934125482627 0.134058773901896 1.54696353228526 1.4310817398736 1.31109536318586 1.4460408699368 1.40802724662453 2.47051038564334 0.160142857142868 1.44514521495188
2.46043346416974 2.16488974224316 2.55806844171101 2.44736502245873 0.975563650791241 0.152844869421616 0.133923687775549 1.56182342321886 1.43706844171101 1.31797718609633 1.44897718609633 1.41018251122937 2.49123987956759 0.163153698366957 1.45203938267879
2.47899883038193 2.20299759920501 2.56099981532346 2.46299901505847 0.97828982825082 0.1641892853018 0.131940124964457 1.56710966696664 1.43999981532346 1.31700006155885 1.44800006155885 1.41799950752923 2.5088349990225 0.164368421052631 1.45698832175327
2.49827752767608 2.241707695574 2.561 2.48131915682749 0.981212054446587 0.155778248506254 0.131398760129119 1.56992704994476 1.44306938191902 1.323 1.448 1.41805550553522 2.52929464493765 0.167470219435737 1.46033873940227
2.51837765104351 2.29351060417405 2.561 2.50437765104351 0.983505814137447 0.173297263410859 0.13058276967114 1.57255339110674 1.44809441276088 1.32316522233154 1.448 1.42209441276088 2.54870936763584 0.17 1.46259044631714
2.53402464410055 2.35610165691475 2.561 2.52003080512568 0.984159060443667 0.168182356136417 0.129869460910301 1.57226840187018 1.45200616102514 1.3299907584623 1.448 1.4260092415377 2.56642737884939 0.17 1.46364625847314
2.55025510355735 2.42319048326765 2.561 2.54029762081691 0.983609665887581 0.143698083413249 0.129510221030301 1.56481221692315 1.456 1.32414172419853 1.448 1.43197165516029 2.58386260518506 0.170031055900624 1.46310518665667
2.56838443993176 2.50782608967586 2.56116819247015 2.56145652241897 0.987800366192835 0.137682356506382 0.128561132322725 1.56919141884087 1.45609610998294 1.33426430245309 1.44775972504265 1.43007208248721 2.60360919850511 0.171 1.46335502041916
2.58404133926867 2.58215447831976 2.56806527252948 2.58003481201572 0.989442806718767 0.124804150835907 0.117636083648231 1.57128234981106 1.46000652725295 1.34498041824116 1.43797171523723 1.43300870300393 2.62430020124126 0.171 1.46174727953698
2.60322092392595 2.65393278990957 2.59898188411533 2.59625774458028 0.990728036231769 0.135645697902979 0.115589374079561 1.57236552309815 1.46298772644856 1.33591408513991 1.42480362317693 1.43697545289712 2.64351088127682 0.170840782122904 1.46096620957801
2.62125977942888 2.73064526971624 2.60603628477439 2.61741131742906 0.990627584440068 0.116998040025962 0.111080330776259 1.57280545385999 1.46204329657148 1.3286752757139 1.41317357210769 1.43506494485722 2.66231043972824 0.17 1.459450923923
2.63299538790587 2.8049707900705 2.5909174626805 2.63599269751763 0.993228977652468 0.126396306481283 0.106461725379696 1.57260008071165 1.46399923131764 1.31400576511766 1.4068337107053 1.43799884697647 2.68236928837684 0.169851417399803 1.45775549356155
2.64921861096687 2.87764368784688 2.57344917259916 2.65420646591315 0.991162995207475 0.119839219936876 0.110508966596722 1.56619311494069 1.461 1.30897570989257 1.40965794811475 1.437 2.70182780074557 0.168760445682448 1.45619770021079
2.66745516929589 2.93117043533228 2.57345516929589 2.67160689239452 0.992158877265981 0.135932261199371 0.131997463134181 1.56968374395372 1.46095665054325 1.30704334945675 1.42552019348102 1.43697832527162 2.72047612724935 0.166848396501453 1.45470476804414
2.68800068018948 2.98400042511843 2.59400004251184 2.6990005951658 0.98939983250334 0.167630690817442 0.163929974492894 1.56894985758533 1.45899982995263 1.3090002975829 1.44900012753553 1.43599991497631 2.73999789518693 0.163921501706485 1.45311317913529
2.70425683431892 2.99408561143964 2.59508561143964 2.71329352493591 0.985453517990999 0.183898223006437 0.163351525161966 1.56561308632006 1.45498776979434 1.31601223020566 1.452 1.43396330938301 2.76120425003359 0.16073553719008 1.45034614712061
2.72552076914133 3.00218356623029 2.60214202794763 2.73744975516751 0.984937338110628 0.185002147615627 0.165267771647789 1.56666715944105 1.45402367132461 1.31716569927224 1.45228405589527 1.43088164337697 2.7798339531636 0.158814189189186 1.4487310524149
2.74704534904915 3.05100566863114 2.60799811045629 2.75604345950544 0.985221010085667 0.169804944650343 0.172604194787047 1.56652439668267 1.45499433136886 1.32399811045629 1.46401511634972 1.42598866273771 2.80188945732568 0.15551873198847 1.44461215147371
2.7713906806786 3.05410128758334 2.60743408964289 2.77923151447621 0.975198826489405 0.15655104475226 0.174713213947849 1.55307148009453 1.45194212138095 1.323 1.47181189448808 1.41994212138095 2.82115477842884 0.152623880597018 1.44016760868066
2.7986642585145 3.06130840573888 2.63669159426112 2.79561681147775 0.975578422338377 0.155260711705551 0.167235977741974 1.55789848384284 1.44797627648162 1.32314234111025 1.458620423706 1.41583393537137 2.84023794096041 0.149502057613162 1.43529959864679
2.82604600354808 3.07408050620914 2.62404792036258 2.82104025310457 0.966465846284235 0.155154730400496 0.158867237934093 1.55619151428346 1.44697891504046 1.32901341770152 1.44303450266106 1.40898274866947 2.85987354027439 0.145548484848478 1.42835400191854
2.85053505872105 3.08530462885574 2.64969413023271 2.84233260406984 0.969420196901143 0.150550519164895 0.173207191575616 1.55696669583721 1.43578308430228 1.33370281967451 1.46019018139517 1.39991323372091 2.87906543938287 0.142847701149424 1.42056545559417
2.88745108830588 3.09444613570787 2.69709496595913 2.86549857128545 0.963305697957548 0.142298844234609 0.183884387765325 1.55608659046856 1.42088129255108 1.335870447617 1.40502374148978 1.39378632659195 2.89781978974903 0.142372168284788 1.4123130536956
2.90605444772927 3.10154572650695 2.70102041789848 2.88603743281387 0.963546499697681 0.132307889954058 0.18244062207746 1.55717642686777 1.4159829850846 1.3362501405749 1.40600340298308 1.38498979105076 2.91930523850256 0.145543352601165 1.40427998499998
2.93839034849868 3.10664410099439 2.71308674411082 2.90839034849868 0.967533632795152 0.122485840667667 0.194771173055327 1.55525074132479 1.40618794557344 1.3355757375941 1.40807228675901 1.37892771324099 2.93972069935727 0.149754385964948 1.39696173232281
2.9654062654651 3.1097819589116 2.7194062654651 2.9354062654651 0.979373345715595 0.114740880719857 0.210422220161906 1.56692178429815 1.41916728577975 1.3345810777205 1.41316728577975 1.37390440812586 2.96052310004591 0.160907001044939 1.38950477479368
2.98204858800211 3.111 2.73607085750308 2.9520506125022 0.979508603094939 0.110981194455052 0.205993195618836 1.56822491953521 1.42601012250044 1.334 1.42001417150062 1.36998582849938 2.9825673694992 0.167687242798372 1.38177320811888
3.00628188923145 3.111 2.77128188923145 2.97725737712436 0.978869514456306 0.111577598753196 0.192926092158211 1.57066299141675 1.43104902421416 1.334 1.42714707264249 1.36297548789292 3.0039133456215 0.170598765432093 1.3747918144755
3.02939486432632 3.11093418927895 2.79421936907018 2.99848261195439 0.982926030090124 0.1122628305313 0.204965217205847 1.57172228466793 1.435 1.33404387381404 1.43858319876666 1.36086837855789 3.02325331555339 0.1691905982906 1.36744368273484
3.04701195095641 3.108 2.80401195095641 3.020010692961 0.985871522174448 0.115510591257843 0.216789345842386 1.57227081140704 1.43499685501147 1.336 1.41999685501147 1.35499811300688 3.04163578204498 0.170060502283104 1.36183787830173
3.05860094552346 3.10950770170279 2.87212160536587 3.03624712588485 0.982018644587518 0.125674034247317 0.204160821642844 1.55250720550911 1.41395004025963 1.33451155255419 1.40990294644303 1.35047211932529 3.0653110424002 0.171349112426042 1.35673492048865
3.06758940321912 3.11048557153066 2.97752016712952 3.05955285529854 0.9873989177768 0.125470860122046 0.176379463698798 1.55485633347587 1.41047126224813 1.33597835729599 1.41559525353339 1.34799290495214 3.08702609809427 0.173165146909829 1.35254097653903
3.08548381016122 3.109001733603 3.06994914764519 3.08048318196893 0.982340174449174 0.123662279054566 0.150451002600405 1.55496530936747 1.40999986811424 1.34199306558798 1.43001964750072 1.34600160171725 3.10845155018879 0.174 1.3501105431476
3.09663341501427 3.11560860918586 3.12155113666617 3.09918486746809 0.984647314810512 0.116225065920067 0.133138839338924 1.55596765946654 1.40948006899491 1.34799859091479 1.44406488369447 1.34249003449746 3.13052505608529 0.173470031545745 1.34889613852345
3.1100754225954 3.12544655426316 3.17930069996592 3.11820046304859 0.982798281295511 0.110399719790541 0.114261935813863 1.55700306912228 1.40747051195305 1.34555939901689 1.44965665390116 1.34139792682103 3.15337801679937 0.170587844254508 1.34914215347949
3.12748940220713 3.12450057653939 3.2539560817411 3.14999239561574 0.977718958070677 0.113279430305632 0.12871415800919 1.57802990019246 1.40699910211136 1.34250172961817 1.46199364051359 1.33200237637008 3.17579916033613 0.168278327832775 1.34879166588058
3.14612793919288 3.12845526848499 3.3356714798661 3.16825739980882 0.976105084174803 0.117939496491922 0.117647261173819 1.5767170582879 1.407 1.34096752561875 1.46599008155413 1.33097548573249 3.20011037911835 0.164050279329606 1.34903517323369
3.15962611466487 3.12403572479524 3.40091824460635 3.18955576129687 0.976527234325338 0.126232831128741 0.125129217499856 1.57647282141658 1.4070231567207 1.33753572479524 1.46405001471333 1.32893052983789 3.22210198647282 0.160259713701431 1.34870754592985
3.17947778851617 3.12300219937117 3.46692797797484 3.21299472623289 0.976430436597812 0.128171102737898 0.123338405003506 1.57617006811949 1.4079997802597 1.33600329905676 1.46350109968559 1.32600065922089 3.24637644857183 0.156803294573641 1.34918780270338
3.19775083120132 3.12302098859159 3.51557701495282 3.23179432236819 0.97388536610467 0.129030760049397 0.143486408172066 1.55202795290495 1.40744639303326 1.3359930038028 1.4629293726715 1.33199612340548 3.2701890749356 0.155273885350312 1.34965892231295
3.22101661376909 3.1245 3.5683793735324 3.2590313293674 0.971767635965913 0.128304368275305 0.135336075484361 1.55078404041319 1.40301049436422 1.3355 1.45557795295091 1.33151785216338 3.29622127025757 0.151107212475629 1.35039719542286
3.24048648635745 3.1254977554504 3.59648833397619 3.27799310314428 0.966985711482732 0.128010248774246 0.131317353938395 1.54605501029271 1.40200061956839 1.3369966331756 1.45300108701628 1.33449489133241 3.32068205484059 0.147189620758474 1.35186072807403
3.26723859184374 3.12701157853039 3.64899792071973 3.30532300264924 0.962197363874699 0.127219523092036 0.117644533948986 1.56431940858111 1.4005326563109 1.33649228097974 1.44051068841546 1.33006729221859 3.34590340699443 0.14297865853658 1.35336158804506
3.28770253601803 3.12847888689983 3.6467407625444 3.32660082267335 0.961172443045577 0.128424826707546 0.142080087006607 1.53952193559915 1.40250318554387 1.33551407540012 1.44287835926203 1.33806533913751 3.37187613812607 0.138182674199618 1.35508007442888
3.31799624869019 3.13049550530404 3.65849677765526 3.35549270421146 0.957791173101361 0.128054172294174 0.137363582133477 1.53638013213522 1.40250002477954 1.33649775265202 1.43800104933537 1.34200234646613 3.39651610395257 0.134231150793646 1.35762061080318
3.34486894575092 3.13254329576926 3.66163614930178 3.37783414970251 0.95496780193572 0.127625862748485 0.137788614384077 1.53223992519145 1.40401005560883 1.3375 1.43644585145689 1.34854796343322 3.42281625351563 0.129353135313514 1.36132712323353
3.38050395617019 3.136 3.67545122898308 3.41054366348342 0.951570424441058 0.128783541599942 0.128163440483087 1.5298206798933 1.4050146025011 1.3375 1.4310101426592 1.35353330519227 3.45122500981069 0.125347945205473 1.36632993688585
3.40546564584183 3.14447963209301 3.68847581766087 3.43696553579403 0.948282671327111 0.130814648597796 0.124998517838336 1.52998158710704 1.40450352097133 1.33600359433653 1.42700610060869 1.35650094133397 3.47604715047847 0.122729166666666 1.37168313914668
3.43787730157546 3.15269986203288 3.69758309659818 3.46743096110744 0.944377126872928 0.135800661469624 0.123248347554413 1.54874353416117 1.4035 1.33243264477643 1.42701122879569 1.36210774027686 3.50270332732262 0.120808580858088 1.37883815431342
3.47165098806822 3.17038080085204 3.70500721209883 3.49682411909131 0.948812248535246 0.131574815344997 0.121891326523932 1.53361566496572 1.40356465470371 1.3268922315694 1.42796049232253 1.3710682713442 3.53161094706334 0.12048746518109 1.38599402365978
3.50648101914021 3.21346852428629 3.70999558268193 3.5114900177248 0.951612089496053 0.148756836809689 0.122305875459516 1.53580698336928 1.40899447835241 1.31800407008886 1.42749779134096 1.38149202377072 3.55765374408539 0.129143004115238 1.39308100064219
3.53879627374901 3.23099371131551 3.71003377560788 3.53328335094636 0.954687084133963 0.151946522072634 0.122881419370559 1.53946479955933 1.40808296465952 1.31444786222801 1.42749773263957 1.38556913721627 3.58557444521085 0.140576666666689 1.40062406440183
3.56909193233359 3.28240290921357 3.71347242762711 3.56300599355329 0.95817824739798 0.163595472562131 0.124972504928518 1.54543480210122 1.41697166579852 1.30949494262257 1.42749310690678 1.39300720515184 3.61372382295763 0.151025985663087 1.40649134222593
3.59200115525746 3.31199944546302 3.71350158537694 3.58250142985507 0.961413243429942 0.179061786269974 0.124273995829413 1.54853412907319 1.42149969429801 1.30600585452129 1.42750237806542 1.39699972540238 3.63618212737316 0.155 1.41142129376078
3.62072775865059 3.3533569354593 3.71601803354222 3.60625527683849 0.961372567693888 0.182538994276989 0.118244957261969 1.54601609849275 1.42456532200481 1.30501375909395 1.42848797763852 1.3965614480482 3.65927894152417 0.155662790697677 1.41581014671826
3.64312630995907 3.39332835181936 3.7175 3.63156483580931 0.964984592258754 0.161757373768378 0.116802505363073 1.55182678860298 1.430956577855 1.30648552595167 1.4275 1.40247465689686 3.68060905701457 0.158552112676056 1.41815874282561
3.66500128250565 3.45650401032978 3.7175 3.65450081826056 0.967725149528532 0.162478284045209 0.114890616685494 1.55583977308889 1.43100021305154 1.30600015676448 1.4275 1.40500011862247 3.70252523477613 0.161 1.42036323795642
3.69073379490467 3.52181563363604 3.7195142402468 3.6797450094166 0.970704070644479 0.145926063169282 0.117104236381591 1.55527189969174 1.43351940328899 1.30049825664953 1.42698102417247 1.4095142402468 3.72650295264214 0.160619631901838 1.42150894676961
3.7096210282784 3.59479878365182 3.72001351036574 3.69963747816838 0.972876715801317 0.137816235130071 0.117716538317365 1.5560759632081 1.43595462154922 1.30238119067202 1.42502026554861 1.40999030529288 3.74851712901815 0.159 1.42075452759584
3.7274985886944 3.67002383762059 3.72000586998529 3.71949973632384 0.974643485766311 0.118906861472332 0.117190919735577 1.55822552086161 1.43550167713866 1.30200481096687 1.42498574432143 1.41049920573618 3.76900393926091 0.158771023302936 1.41931041790655
3.75269163382311 3.78365364523953 3.7262957032657 3.74331686296442 0.969570085270506 0.112627646924694 0.113982451726464 1.5740514402862 1.43849279856899 1.31380775140014 1.41559232324661 1.41501440286202 3.79278921850545 0.156859060402682 1.41772769223231
3.770113247494 3.86683578280009 3.73196109917532 3.77500678085611 0.972084377419986 0.13141702387955 0.113769280847373 1.55542860385113 1.43807095526514 1.2893424168235 1.40540801319466 1.41450310674564 3.81864733665527 0.155133520074691 1.41587083661615
3.77797088230561 3.94284401235149 3.73556197350494 3.79897088230561 0.967367836971274 0.120992275036207 0.117365308660836 1.53804746260092 1.43000415967063 1.27702495802376 1.39765731492404 1.41100415967063 3.84172035130882 0.151648087431689 1.41362474202101
3.80413876273843 4.02471231539062 3.73819023423391 3.82713876273843 0.965729824065848 0.132337132236739 0.123672308517223 1.53663535640972 1.43001850169846 1.27394449490463 1.39240668890654 1.40700925084923 3.86727639141872 0.14977030812325 1.41202247050236
3.81878854504177 4.09991453121444 3.74093778934158 3.84178854504177 0.964655506696937 0.132034370069137 0.131592053766902 1.53825659898462 1.43197180600557 1.26808458198329 1.38972259561391 1.40798590300278 3.89046618759159 0.148350046425249 1.41061530964457
3.83995439455468 4.1728436384732 3.74489654680731 3.87193484936383 0.96151679738304 0.128767101419342 0.140026317760241 1.5341988822034 1.43000434337574 1.268 1.38967149551794 1.40201303012723 3.9132414074383 0.144670033670028 1.40906052283639
3.87219371016833 4.21619371016833 3.75115841461046 3.89226076368814 0.958797235479509 0.157341374022276 0.147876873847609 1.52495082814317 1.43094784726237 1.27602980156436 1.3923198490904 1.39797764882673 3.93870843112627 0.141493887530557 1.40638760609071
3.89763168358214 4.24163168358214 3.76081530073037 3.9265041894375 0.965000187458107 0.154895415040179 0.154045495379376 1.53031237023193 1.4240991621125 1.27994333593571 1.39773411680307 1.39504249804821 3.95831286960292 0.139048899755503 1.40433000279415
3.9209446824922 4.26693987227413 3.77495911314641 3.94395911314641 0.963194569707166 0.148006523099068 0.157433955705909 1.52900334310156 1.42599518978193 1.28798075912772 1.40598075912772 1.3920072153271 3.98839299686659 0.136021696252458 1.40140807793105
3.94332649270613 4.27027354794297 3.79004412063596 3.9712382514342 0.95739508519259 0.148486252935577 0.159190621753813 1.52577534991641 1.41693823110965 1.28705294476316 1.41404412063596 1.38793823110965 4.01146400170128 0.132301492537306 1.3961666866778
3.97947893485024 4.30056343190155 3.79492958579057 3.9976197632691 0.952421681665196 0.129247291156723 0.165903250876248 1.52083125917994 1.4100985798932 1.29291550294869 1.41892958579057 1.3810985798932 4.03509218714387 0.129332361516031 1.39146204741493
3.99496774360111 4.30199784957341 3.80697419488089 4.0239440889086 0.951292279452188 0.129079763453075 0.171228731764656 1.5229552690615 1.41099784957341 1.29599354872022 1.43995484104156 1.37401505298615 4.05787951717102 0.126401197604781 1.38584976720709
4.03823512150787 4.329 3.81816928748566 4.05127274094913 0.93638727710372 0.115134107290472 0.169730537956764 1.51446555037199 1.41198119027937 1.299 1.439 1.36692476111748 4.08180453998431 0.123375394321762 1.37926152122454
4.06265571842391 4.329 3.83575211726522 4.07960063337174 0.945452202678956 0.116599343105435 0.180172785198064 1.5181579446257 1.41002754252609 1.299 1.439 1.35911017010435 4.10505658962664 0.121711815561963 1.37251665073332
4.10391285442742 4.33299149799292 3.86394048595043 4.10893836044866 0.952844526347113 0.118895153855964 0.196395758166481 1.52415733200945 1.40401275301062 1.30099574899646 1.42702550602124 1.35101700401416 4.12826328489861 0.124829808660632 1.36618319115157
4.13129983842322 4.336 3.88433852725202 4.13322246076562 0.953106055863953 0.11811290166216 0.20728940350989 1.52915560988018 1.400951638964 1.3 1.42289360572079 1.3489419667568 4.15122968305934 0.129675516224223 1.35983176500577
4.16156514803061 4.336 3.91850903809908 4.15567736789368 0.954726714378413 0.118405791755135 0.210257356452034 1.52972186405993 1.39607013741442 1.3 1.41215430231172 1.3430841648973 4.17265382427108 0.136933333333346 1.35439111951003
4.18699589163659 4.336 3.93599720631288 4.18199572730205 0.957589533289917 0.12006972720467 0.213679444549267 1.53253953821995 1.396 1.3 1.40900049300361 1.33600115034176 4.19279952284552 0.142035460992908 1.34916897627223
4.21912224051573 4.33603056012893 3.97522156093477 4.20912988054797 0.956590644971482 0.122469626440614 0.228056926682365 1.52928675699727 1.38403056012893 1.29999235996777 1.39799235996777 1.3329770799033 4.21321030761472 0.148779411764711 1.34453200930932
4.23477403504193 4.33994350876048 4.0035904385135 4.22575991223206 0.961794866651443 0.123702205259552 0.236626284185459 1.53527356840354 1.38794350876048 1.29901412280988 1.39701412280988 1.33004236842964 4.23434839134796 0.153754614549423 1.34012499062325
4.2669148990428 4.34 4.053835845224 4.2499361742821 0.970227714186832 0.125186090674778 0.227167032087281 1.5433586715726 1.38700265940491 1.299 1.40156559706815 1.32700797821474 4.25709827860427 0.158545000000006 1.33663300488192
4.28220141610072 4.34 4.12678123868103 4.27419366932761 0.971156985421184 0.125460852145041 0.203697907972076 1.54556642982168 1.38794577258827 1.299 1.4070391399393 1.32497675968069 4.27560735203324 0.161 1.33450370838323
4.30763916552364 4.34 4.20820043940689 4.29865304377273 0.969513315458473 0.1255684733926 0.173739652944163 1.54637848105325 1.38109714774364 1.299 1.41125627732299 1.32204163474727 4.30094829996217 0.161 1.33291899123574
4.32197002824087 4.33800428167988 4.28386726792384 4.32095290152136 0.973182078892229 0.111510164434727 0.144813008107862 1.54856533296894 1.38998073244056 1.31396788740093 1.41203853511888 1.32399571832012 4.32374272519443 0.160830972615674 1.33266452126285
4.33812397338995 4.33806198669497 4.34654238358103 4.33816271507431 0.97127551061005 0.114011016574664 0.127256668215145 1.54665139470064 1.39403874168436 1.3139457616419 1.41311622505308 1.32099225166313 4.34399153918639 0.159731543624159 1.33389626805182
4.3538048979363 4.34590244896815 4.41514642847133 4.3587439285414 0.969442802553694 0.111609875003503 0.126835243367962 1.54682780510178 1.3989390306051 1.30708535715287 1.42781709181528 1.32001219387898 4.36689586724972 0.157548902195604 1.3348006035642
4.37096361839632 4.348993579717 4.49882237217029 4.38694007735865 0.968252503910371 0.116499449334934 0.11478583093861 1.54863612642926 1.396006420283 1.30600214009433 1.43498501933966 1.31900214009433 4.38786715438874 0.155547474747474 1.33721732796606
4.39310040900375 4.349 4.57965652040913 4.41113902785135 0.964433434795909 0.118260695139257 0.122388378008401 1.54608447978632 1.39498455246096 1.306 1.44698455246096 1.324 4.40910407450673 0.153542521994129 1.33964283376423
4.40582974512893 4.349 4.66288679507375 4.42876426248621 0.963601132049262 0.118348821312431 0.122182750270994 1.54665240401344 1.39302619305709 1.306 1.44502619305709 1.324 4.4306026500044 0.151583826429975 1.34223537753374
4.42795413913012 4.349 4.71489368616527 4.45494580079014 0.960107275201631 0.120445622371511 0.142287995612358 1.54504337702769 1.39200208458499 1.306 1.44699583083001 1.32799166166002 4.45300019730873 0.15 1.34547438257532
4.44919346768188 4.3490309548291 4.76826311604735 4.47623989992553 0.954986070326905 0.121168220097327 0.144343327644128 1.5415340411954 1.391 1.30598452258545 1.45197678387817 1.32703869353638 4.4762652676114 0.149432967032968 1.34808252698318
4.47367375125999 4.3529478002016 4.80155630171358 4.50659545156238 0.953223489909281 0.120943001488408 0.144764388521672 1.54078004846119 1.391 1.3040260998992 1.4490391498488 1.331934750252 4.49306831392488 0.147235164835163 1.35061319823026
4.50093660837517 4.35100469567591 4.83492252134743 4.53094365188904 0.951863146102862 0.121817933902598 0.151873283393748 1.5388644843705 1.39499060864817 1.30100704351387 1.44999765216204 1.33698826081022 4.52478168938061 0.144167144221577 1.35530944647672
4.52522443861322 4.35103869631262 4.85705417483767 4.55024765640079 0.948804598867576 0.122514798342765 0.146313511006732 1.53414678221243 1.40002321778757 1.30101547852505 1.44900773926252 1.34404643557515 4.54812626282466 0.140262135922326 1.35986158051893
4.55360206060591 4.35593138975964 4.86390394566349 4.58156089446169 0.946857306875664 0.123121492330195 0.150550583531847 1.53121116614422 1.40295883385578 1.30297255590386 1.44998627795193 1.34991766771157 4.57325983775405 0.135817829457375 1.36585618449995
4.5819390483824 4.35899346946954 4.87896734734771 4.59996081681725 0.940932865145001 0.124427170103468 0.149382677517488 1.52514314813465 1.40200217684349 1.30200217684349 1.45099782315651 1.35 4.59676396479931 0.131116666666664 1.3722287518106
4.61830156802107 4.36005412759353 4.90505412759353 4.62828610299435 0.936384098232081 0.124588762797862 0.135414020906948 1.51858719123743 1.40205412759353 1.30500773251336 1.44400773251336 1.35708505764697 4.62142213574376 0.126477341389718 1.37916929759685
4.65644576481932 4.36690052189065 4.91190052189065 4.66447418713628 0.936902468086006 0.124432273785357 0.135922610197591 1.51949678362261 1.40890052189065 1.30598578884152 1.44498578884152 1.36784367725673 4.64459692384603 0.120823796548588 1.38673467890171
4.68598720464954 4.37399691146713 4.92599382293426 4.68499117562037 0.939578821945319 0.124549947053722 0.133371129520593 1.5220588748916 1.40800044121898 1.30300132365694 1.44300088243796 1.37499691146713 4.66633668185578 0.117 1.39466123547127
4.71823394510327 4.39824174327338 4.93402339451033 4.71618715608261 0.940862715629936 0.140399123859027 0.128264463299223 1.52989836699694 1.41702339451033 1.30098440365978 1.44398440365978 1.38503899085054 4.6929913307326 0.118277955271572 1.40385810126899
4.74761296084569 4.42860005954055 4.93696129608457 4.73969036867655 0.947482787177229 0.141544905472982 0.127569159926652 1.53471652557869 1.41996129608457 1.29902580261029 1.44202580261029 1.38993549347428 4.71800269633593 0.126215686274516 1.41227707949241
4.77197587412269 4.4619668269187 4.93799899475511 4.75760464058431 0.949737818618593 0.158872579106091 0.123923659091392 1.53715219545498 1.41700301573466 1.29999899475511 1.44599597902045 1.39403585399835 4.74240228822935 0.139804878048774 1.4194299755388
4.80016988525115 4.50734749255916 4.93802316617061 4.78427799404733 0.951804865150417 0.171787297534684 0.121309613769862 1.54096864895828 1.4240772205687 1.30403088822748 1.44598455588626 1.40208494262557 4.7670992428197 0.151716867469907 1.42676567960618
4.82169887403323 4.55138406052251 4.94095893736817 4.81950724841801 0.957490475369685 0.17651388916275 0.118726135116012 1.54713376847315 1.43386312456056 1.30794524982422 1.44402737508789 1.41284943701661 4.78917650137024 0.160232126276695 1.43288228088089
4.84095357780233 4.57993158834027 4.941 4.83197068071726 0.961201106484236 0.170834073255715 0.117044031401377 1.5492649912892 1.43699267017932 1.31797556726438 1.444 1.41499511345288 4.80918467982017 0.161180773249739 1.43784148605514
4.86214575273305 4.64149095657449 4.94100767119648 4.86315342392953 0.965715084812478 0.162896466292149 0.115832175379594 1.55061710676814 1.44303068478591 1.31905369837533 1.44402301358943 1.42102301358943 4.83234743719727 0.162 1.44199476962082
4.88072244563083 4.70406508001964 4.94198539187531 4.88270783750614 0.968912231432253 0.148426200245458 0.114834900287187 1.55279742388193 1.44694156750123 1.32589774312715 1.44695617562592 1.42395617562592 4.85622438424015 0.162172380952384 1.44439490955271
4.90298935198714 4.77696515195792 4.942 4.90498935198714 0.970949036838837 0.14111343640415 0.114570121000146 1.5543692546391 1.45599564399474 1.33399612799532 1.447 1.42599903199883 4.87952013327559 0.163 1.44651136504465
4.92113988974696 4.85728359893775 4.94506994487348 4.92024092123087 0.970312642361887 0.136125649251537 0.11439129859094 1.54935854881787 1.456 1.33633740472565 1.44589119686348 1.42704662991565 4.9049022728856 0.162117647058817 1.44679290520071
4.93878046306451 4.94141638775418 4.95389023153226 4.9506219086111 0.970645853191219 0.130801722410574 0.105727817028318 1.55043658385394 1.456 1.33329260927875 1.43217075094982 1.4329268210215 4.92649788346551 0.158367283950616 1.44601870484711
4.95797780441181 5.02774417285309 4.98096845890099 4.96598247716722 0.969651168188852 0.124819195901846 0.114010187213642 1.55044001168189 1.45899649543344 1.32683379269095 1.42800467275541 1.4349976636223 4.94818163513733 0.155516095534784 1.4446272081293
4.97516376311458 5.11464760868038 4.98863344526957 4.99014143178077 0.968777617991061 0.117855609745938 0.125505557532948 1.55158397053987 1.45601488755587 1.31893300599858 1.42481909658027 1.43202233133381 4.97031167048876 0.153731343283582 1.44323200533396
4.99668605433726 5.19975848760643 4.9780928340859 5.00872886510945 0.968464566482367 0.113335928589176 0.134604829398615 1.55079155890849 1.45797145948521 1.31012843231658 1.42235128829776 1.43495718922781 4.99286191506027 0.152742468415939 1.44023703984797
5.01597816018902 5.27990919236488 4.96477890584951 5.0369678150154 0.966682046045449 0.118763677949454 0.141380604713499 1.54867242536848 1.46199540214506 1.29901264410109 1.42550160879459 1.43200344839121 5.01482007483707 0.151514403292185 1.43845770483719
5.0441936579062 5.35442604739363 4.96412394105997 5.05529436001742 0.964440767379585 0.116899252067256 0.145905485380456 1.54453673929514 1.45800774631625 1.29502323894874 1.43917041895745 1.43196901473501 5.0384129167198 0.14948985507246 1.43588705951822
5.06866086010949 5.40825389224088 4.97978295047008 5.09248450736643 0.965801143822088 0.125648723575155 0.149125369190409 1.54538819793181 1.45898643440438 1.29795930321314 1.46070155689635 1.42805426238248 5.06246165962085 0.147266025641021 1.43339351262995
5.08895489534263 5.43893234301394 4.98399097906852 5.1089639162741 0.965181443349036 0.128843053882764 0.152761881161673 1.54459182673862 1.45401127616434 1.29999548953426 1.47097744767131 1.42500676569861 5.08862638076027 0.143890151515151 1.43025711595113
5.11527607020887 5.4513027866807 4.9950979603967 5.13721373177461 0.964353473141337 0.130949933951797 0.16099176390714 1.54212550990083 1.44795547254696 1.30303562196244 1.48818701530278 1.42098218901878 5.11325526552724 0.13984839650145 1.42620952532125
5.14557350303713 5.48453222913749 5.01662718043205 5.16066980880294 0.964734634393048 0.137527408885157 0.196077090996209 1.539437834408 1.44306878983272 1.30694496813382 1.50139309454677 1.41902751593309 5.13804719882 0.134906414300736 1.42230814064329
5.17197139235812 5.4909920045354 5.00300330088175 5.18397469323988 0.9605845772227 0.136551436553977 0.176716380033009 1.53637333389057 1.43600770205743 1.30299901707284 1.48103080822971 1.41300660176351 5.16466430263756 0.129967871485946 1.41659763503238
5.2021517506795 5.50814635271572 4.94505269290798 5.21412736524707 0.964657756236131 0.125817831005353 0.0753693341722703 1.5161617349666 1.4160297833962 1.31082456799204 1.42798494488344 1.39953633044371 5.19104020544436 0.126041322314052 1.41122849129006
5.22226472269059 5.51442873143782 4.95191285535621 5.23870698771047 0.954440450317507 0.124767015775728 0.0765845629488135 1.51493436400835 1.42044740529006 1.30951610371715 1.42602489846966 1.39702855295198 5.2153289913181 0.12229435897435 1.40591104178159
5.26890250395697 5.52947610803401 4.95898516364563 5.26496622414017 0.951944150237418 0.120500863689547 0.0805216704467583 1.51560220511902 1.42702331427116 1.31299258182281 1.426 1.38551489374441 5.2410878021059 0.118160809371669 1.39939537689252
5.28812379567269 5.53247955299339 5.00879627843249 5.28639111067974 0.963978996163811 0.119755724464694 0.158635230885276 1.52041270196896 1.41547563527093 1.31052828245152 1.42504701266943 1.37612284342136 5.2663767039811 0.116239193083572 1.3931704649787
5.30975888691128 5.53596281026793 4.98330878103181 5.31320888715538 0.964197003770473 0.121370696516361 0.0917305502084905 1.5241362478292 1.4150026553878 1.31000593809677 1.43092874283881 1.37006578597957 5.29067955751072 0.121116255144024 1.38629304654814
5.34991279480651 5.53999109485951 4.99796400948841 5.34293637272966 0.969638150720012 0.12061150457209 0.0935137616446573 1.5301526886225 1.41699243194804 1.31099760063256 1.43299520126512 1.3670060442202 5.31460439174282 0.128285440613054 1.38046193849962
5.36783718786877 5.54150375285071 5.00861546751718 5.36190152503325 0.975023122403923 0.120466516611164 0.0960652705404753 1.53364572547727 1.40862492147825 1.31051125855214 1.43197748289571 1.36006058431377 5.3363237916358 0.141377419354851 1.37423628874531
5.39218980854046 5.54347821306231 5.08880667464422 5.38768017701609 0.97495664224982 0.119947810115505 0.185351334085579 1.53626955509968 1.39761860839748 1.31395882345955 1.42904365824472 1.35604601339497 5.35906186888626 0.152047214353173 1.36844629156766
5.41799326994598 5.54499885431374 5.1834184403293 5.40949935565228 0.974939882021107 0.12109961652255 0.227026669607821 1.53881089665857 1.39450012886954 1.31200038189542 1.43855788501204 1.35400074388365 5.3793791864173 0.158688311688312 1.36346486699122
5.44041450666031 5.5450042637682 5.24927288116473 5.43624103033621 0.977793179146625 0.121781668157816 0.223612655244873 1.54449286875591 1.39005349944004 1.3120127913046 1.4489914724636 1.3505424509826 5.40042903625151 0.161834782608704 1.35996352637198
5.46074742376121 5.54549294780071 5.28054865924553 5.4483458029538 0.979709481174151 0.122410822627543 0.214747926895094 1.54710153576623 1.38753095935738 1.31347884340213 1.44801410439858 1.34902115659787 5.42019931586855 0.164 1.35768544816821
5.48047558980504 5.54749918242022 5.33561779823939 5.47596592662232 0.983056869037132 0.123512981557159 0.17679349742074 1.55104445427748 1.38450122636967 1.3135 1.44709777888932 1.34650102197473 5.4413061913719 0.164 1.35660622572632
5.5033282750961 5.54702333270536 5.40810575741727 5.49439046030671 0.98649260672775 0.124181908666936 0.140758800028586 1.55089963226526 1.38896481542258 1.31498820113348 1.44560244291474 1.34353114561084 5.46221320441543 0.164313953488376 1.35701985938738
5.52176361202983 5.54699703392377 5.48211794307883 5.52065706133688 0.987570949625092 0.123002062464972 0.135099569049608 1.5549221751724 1.39047594339025 1.31943969447569 1.44007249782914 1.34497989815856 5.48150268355877 0.165 1.35768043768689
5.5339856326898 5.55249345105637 5.56896528542856 5.5384773522159 0.986525990624615 0.116554664199799 0.121235574514321 1.55542312145432 1.38900147125185 1.32948470847514 1.43700121097342 1.34200121097342 5.50117370602997 0.164748717948716 1.3592935294538
5.55429730918352 5.55645919633792 5.63233075299029 5.54571144936985 0.983810329717685 0.115906386283377 0.11090090017935 1.54059776867081 1.39437041152865 1.33246261914375 1.44541546768024 1.33091121519072 5.52236802226252 0.163475218658892 1.36147301820288
5.56783411224533 5.55749334038804 5.70164426929656 5.58019822290821 0.983330631595029 0.11751502718368 0.115565461345156 1.55336135537138 1.39054517088521 1.32706998625305 1.45389335571744 1.34299629351252 5.54283682457906 0.161317280453252 1.36307097121555
5.58699833920196 5.55899919687267 5.78448758381826 5.60099660442127 0.982195267552214 0.119419442920581 0.11550341845168 1.55308527819792 1.38900041441627 1.32650026770911 1.46499701131346 1.34649961128894 5.56387501982735 0.158027777777773 1.3652268386922
5.60930873916933 5.55699222047146 5.85407614985672 5.62040536421049 0.979515389602268 0.119575695197204 0.127292801062226 1.55077373535294 1.38949306033087 1.32548833070718 1.47195142231612 1.34799695009515 5.58618392889871 0.153261261261261 1.36672021572093
5.63665034611515 5.55749702119478 5.91618769412338 5.64666586796959 0.977957320452322 0.119079579861927 0.124727000074332 1.55011383219046 1.39592438487671 1.32451552185445 1.47643903273872 1.35145728723432 5.60848068328171 0.150750505050505 1.36816478967583
5.65100072460105 5.5575 5.96549723789498 5.66649909415261 0.974630105984406 0.120275292905573 0.139344533486396 1.54720139985411 1.39650215388946 1.3225 1.47450031406461 1.35450019207341 5.63148614186902 0.149246334310842 1.37012440501382
5.67877181266121 5.5595 6.01203050979308 5.69130119278951 0.970313174375141 0.120902714970376 0.137826353809599 1.54735016614908 1.40484412675027 1.322 1.47943345082692 1.36291905668571 5.65379847997487 0.146063063063054 1.37351545637149
5.69925214454874 5.56148037469434 6.02830602983403 5.71472465225976 0.968074303680412 0.121330752638819 0.138781622556703 1.5432827573691 1.39807452557835 1.322 1.47999509367358 1.36448138968173 5.67576766783736 0.142056224899597 1.37719181122527
5.7224895409824 5.56150020689169 6.04798915812486 5.73498923420097 0.96396727410316 0.120105170674857 0.148358382857806 1.54054150483369 1.39900024492975 1.3220000689639 1.48049934839908 1.36849884183817 5.69789862350685 0.138764995083579 1.38162668651491
5.75715360402463 5.56296752387316 6.06470539800012 5.76712499467637 0.958814285484741 0.121930421408899 0.135997724964152 1.53580269827048 1.40386932053249 1.32248917462439 1.48004485142275 1.37788633756712 5.72150980120998 0.137511551155111 1.38637576080272
5.78565817484382 5.56597005546063 6.07736498965165 5.78823098790538 0.953334585683179 0.121653445077047 0.129638998860234 1.53218671377876 1.40301612637371 1.32398502773032 1.48345277498289 1.38343076366978 5.74753530205472 0.135130555555554 1.39240950747193
5.81096873261025 5.57249435098037 6.09147851950371 5.81797202601954 0.949927638172089 0.121739613808971 0.127551005712139 1.52926423083115 1.40449791550735 1.32300358008272 1.484 1.39199345984862 5.77108921052829 0.132013756613762 1.39861710805294
5.84082761481094 5.58100090862482 6.0965116740709 5.8482238716191 0.948130056492954 0.121583294370702 0.127064918515496 1.52720224749956 1.40700173826775 1.32348443457213 1.48199610864303 1.40191314568232 5.79626423227466 0.127194357366758 1.40544269746185
5.87457403509032 5.60123479439073 6.09946323851588 5.86873292743947 0.94872948953787 0.147229302519352 0.12819395594724 1.52987114854263 1.41045244422371 1.32350746780503 1.48150706038965 1.40940156196029 5.82012168552724 0.123601271571299 1.4125154390634
5.90147323581915 5.62048195912672 6.10399387632777 5.89747570339712 0.949470890449225 0.155872628846337 0.127042064390768 1.53452847017036 1.41499607161877 1.32599980191395 1.48000319389348 1.41449520507366 5.84310561776072 0.126464968152862 1.42027563599565
5.93628011153789 5.64400413184054 6.10845666953268 5.91890802782658 0.953227944814805 0.158520093885388 0.126074136411346 1.53877555109387 1.41846773067476 1.32603249785049 1.481 1.42093085407249 5.86937071785731 0.135056338028165 1.4279805104979
5.96070717777288 5.68945447098691 6.1099851086966 5.94320304463914 0.956174262228719 0.165763600619764 0.125360979280682 1.54185495406073 1.42492513818424 1.33243547101858 1.481 1.42693216851891 5.89250508340583 0.147465727699548 1.43480283664396
5.96400333816914 5.72200510543515 6.12 5.96300255271758 0.985600404507554 0.164752648935391 0.125339784000821 1.53993058516141 1.41000019636289 1.34100098181445 1.471 1.42000078545156 5.91522629006574 0.154228888888891 1.44087490294581
5.98061114481418 5.74740528030403 6.12 5.97570264015202 0.987612879901012 0.177931431973131 0.124265161217906 1.54284183597331 1.41097712616554 1.3458856308277 1.471 1.42390850466216 5.93830202597011 0.16 1.44646346756704
5.99981124915669 5.80443374747006 6.12 5.99580131490178 0.989204502562339 0.166161197909916 0.124507317751174 1.54261298027647 1.41496026298036 1.346 1.471 1.42895032872544 5.95828799975982 0.160255157437568 1.4503610814207
6.01900469522144 5.85501643327504 6.12 6.0150058690268 0.990839997065487 0.173107825525571 0.124399668399986 1.5442407453664 1.42000117380536 1.34500088035402 1.471 1.43300029345134 5.97946137639264 0.161601532567053 1.45257078672488
6.03465543334842 5.90979401671947 6.12 6.03456929168552 0.990830215354157 0.165859577430513 0.123294335019768 1.54672530004406 1.4239138583371 1.34793539375283 1.471 1.43397846458428 5.99930975477095 0.162740634005763 1.45392226318801
6.05475791112167 5.97422531558935 6.12 6.05080632889734 0.991373342555846 0.146732405323194 0.123635521355751 1.5470072159779 1.43091526889259 1.35195158222433 1.471 1.43795158222433 6.01884515973932 0.162 1.45504953928645
6.07096737088348 6.03787152285371 6.12 6.06996125292414 0.991120530223143 0.13591163718289 0.12377971449523 1.5483871857387 1.42900407863956 1.352 1.471 1.43899796068022 6.03933895668643 0.161738308457714 1.45519325494267
6.08371532669937 6.10842334787343 6.12 6.09640875545253 0.990621167952563 0.139254671065064 0.123457226322247 1.5509917514631 1.429 1.35591240821519 1.471 1.4399781020538 6.05900809931963 0.160485029940118 1.4548439450845
6.10082961353999 6.17929840869406 6.12098997726706 6.1158095680741 0.989956615003742 0.130103411871019 0.124113284768929 1.55025801818635 1.42998997726706 1.33917038646001 1.46803006819883 1.44395990906823 6.07845068815783 0.158733333333332 1.45496188707315
6.11698459824672 6.26391914079527 6.12399711217126 6.13198459824672 0.989130789339856 0.126493388385722 0.124289836356371 1.54982041392212 1.43099903739042 1.31702117741076 1.468 1.44499903739042 6.09882034234494 0.158 1.45434701492305
6.13654137583219 6.33141774662104 6.124 6.15838085737345 0.987048843473872 0.148434965059545 0.124534267197902 1.54944871385919 1.42513758725034 1.31016051845874 1.468 1.44304586241678 6.11872714628607 0.158265625000001 1.45375938495024
6.15680323567044 6.41815391338291 6.124 6.17880323567044 0.985544462178222 0.120898716672816 0.121767547006138 1.54835082203813 1.42301967643296 1.30405902929887 1.46502951464943 1.44101967643296 6.14052048728168 0.158711632453566 1.45259076347253
6.17396474447149 6.47488386414136 6.12699377843614 6.20494607977992 0.984232696011004 0.149001019574648 0.121809854830177 1.54925809205375 1.42000622156386 1.30000829541847 1.465 1.43900414770924 6.16204547056861 0.157471331389695 1.45008815008649
6.1974794689741 6.52293724915546 6.127 6.22456622414508 0.981040705464351 0.167373985799799 0.122592648965803 1.5472642451372 1.41510844396373 1.29902168879275 1.465 1.43606506637824 6.18388839744876 0.155235849056602 1.44754857082309
6.21776663119076 6.55661494146475 6.127 6.24476663119076 0.979853185337722 0.176032568522141 0.12077170329926 1.54553983634879 1.41203500532139 1.29801166844046 1.465 1.43402333688092 6.2071668509789 0.152147492625358 1.44463593658357
6.24100976711445 6.58000846483252 6.12800097671145 6.27200781369156 0.972888743297941 0.18415981768053 0.121089964187247 1.54048919258521 1.41299837214759 1.30200260456385 1.462 1.42799837214759 6.23035676572197 0.148650793650782 1.44115127605261
6.27034044113155 6.60542838231401 6.13093404411315 6.29547235290524 0.969114863241074 0.183612311765544 0.120982418382518 1.53806452353313 1.40810992647808 1.30982411763508 1.462 1.42310992647808 6.25177277409606 0.144280653950951 1.43745462873559
6.29371747046924 6.61587716107358 6.131 6.32168061879132 0.966955796174547 0.179836801630964 0.122846783442908 1.53488881710075 1.40602456778528 1.30703685167792 1.462 1.42102456778528 6.27267012534533 0.141644880174296 1.43317826417808
6.32301071459937 6.64500107145994 6.13400142861325 6.34601178605931 0.961599414268568 0.15017892496853 0.123070389297111 1.53217922140578 1.40699928569338 1.312 1.462 1.41499821423344 6.29743654339178 0.139500509683991 1.4280564846744
6.35228557627387 6.64792855762739 6.13790474350318 6.37821413390125 0.959999055163695 0.147241680513856 0.124134042604617 1.53005191479077 1.40504762824841 1.312 1.462 1.41011907062102 6.32087324753283 0.136946107784424 1.42217308460547
6.37874395792466 6.67176365346891 6.138 6.40276365346891 0.957544028563994 0.135248567176428 0.124209507611394 1.52716816462829 1.40698030445574 1.31794091336723 1.45902954331639 1.40108862994916 6.34399747568254 0.132947791164657 1.415632161279
6.40594310995296 6.68197892961221 6.14398735776732 6.42994310995296 0.955404466922212 0.131058596718219 0.128610707958984 1.52789839865053 1.40500421407756 1.318 1.459 1.39201896334901 6.36722962989635 0.129198795180724 1.40879518823028
6.44219599833124 6.682 6.16356540450337 6.46326118765574 0.955859787005829 0.1319206605004 0.14294187609647 1.52921088210173 1.40010864887416 1.31506518932449 1.45704345954966 1.38417383819865 6.39111277813283 0.128319648093845 1.40076328914443
6.46179778378719 6.682 6.17389357041431 6.4768616415386 0.960589233087626 0.131267237211827 0.144209782759774 1.5331776410249 1.39703192887571 1.315 1.457 1.37806385775141 6.41654257539809 0.132732937685463 1.39170501598445
6.49896077861268 6.68499681988751 6.20796395872517 6.51396077861268 0.965784540806901 0.132868293339633 0.139824664164978 1.53775518742977 1.39200530018748 1.315 1.45200530018748 1.36601272044994 6.44117477785671 0.137662564102573 1.38321094471626
6.52541730918247 6.685 6.23930940347552 6.5335683771722 0.974439222710111 0.134386549230845 0.158478447633691 1.54363051315166 1.38710790570695 1.315 1.45395683771722 1.36110790570695 6.46502515762782 0.14925233644863 1.37414912711049
6.55267042606813 6.68796338067424 6.28938967790394 6.55968263251005 0.980813587673573 0.135091699619494 0.185639449552774 1.548284094496 1.38107323865153 1.315 1.45301220644192 1.35507323865153 6.48826170764386 0.161139846743308 1.36474823494992
6.57301039849175 6.68800227467007 6.33901754745483 6.58100942363315 0.983780477680715 0.134958102275256 0.190645689924705 1.54960105609682 1.37599740037706 1.315 1.45499545065986 1.34600064990573 6.50917950362227 0.169796238244515 1.3571370008287
6.60423710044268 6.69483311572184 6.39171260699703 6.60930862227618 0.985214954301586 0.12925922916921 0.207732550898481 1.55277251801371 1.36819072488933 1.315 1.44133376855633 1.34795231877767 6.52908956231366 0.172 1.35166206153066
6.61886238066486 6.69202948985753 6.43854782218453 6.62386238066486 0.987487784307327 0.128971474492877 0.194148995528495 1.55337479012517 1.36502948985753 1.315 1.44000982995251 1.34205897971506 6.5486514753605 0.172 1.34794789714833
6.63895598988009 6.69499339848201 6.5048547666043 6.64295819038609 0.989186303149928 0.128660682156859 0.182176098001106 1.55534566500319 1.35901320303597 1.315 1.44 1.33900660151799 6.56773936006724 0.171730842911877 1.34661660947594
6.66150189037262 6.69206497082096 6.57641904335658 6.6664802334323 0.990354228241018 0.128738267444774 0.162798374279547 1.55643596079624 1.35802165694032 1.315 1.43021656940321 1.33802165694032 6.58729870651788 0.17149221183801 1.34578028620755
6.67882945307908 6.692 6.65422752276994 6.68679935656362 0.989687022520273 0.127957925415737 0.131235511803705 1.55793505206399 1.35503009651546 1.315 1.43098996782818 1.33206019303091 6.60849116056467 0.173553535353536 1.34469148393503
6.69500573648552 6.69500101232097 6.73102969474855 6.70700776112746 0.98938897080701 0.119100097857694 0.125884444089073 1.55853946346988 1.35599932511935 1.319 1.42400674880649 1.33000033744032 6.63090621853933 0.174704166666664 1.34513495342891
6.7116332307309 6.69793527601133 6.81710142966583 6.72950378275357 0.986405802721809 0.119383743347762 0.13876586168976 1.55698430371399 1.35404314932578 1.319 1.44356850674223 1.33097842533711 6.65295710591336 0.172806629834252 1.34557121800937
6.73377473612338 6.698 6.90708870522639 6.75276449685626 0.986161843068082 0.119914573188427 0.129874918006195 1.55661348135082 1.35498976073288 1.319 1.45785665026033 1.32803071780136 6.67391267589454 0.168995780590721 1.34598581234252
6.75100730034053 6.698 6.97803035404745 6.76900998993967 0.98117898947918 0.120110349647888 0.125533819230781 1.55390862061987 1.35500038422845 1.316 1.4510015369138 1.3289992315431 6.69695721048631 0.164856015779099 1.3467277877049
6.76958323043132 6.698 7.05526711600392 6.79442968374813 0.978607689682401 0.121000038931184 0.135251963709861 1.55039874751324 1.35597806475954 1.316 1.45491225903817 1.32704387048091 6.71964751941791 0.160904761904752 1.34843857276953
6.78980343716481 6.698 7.10947910848675 6.81480343716481 0.976648870032178 0.121119017185824 0.152213806122846 1.55073587218046 1.35699017185824 1.316 1.45301965628352 1.32799017185824 6.74313896548892 0.157146496815282 1.35064055991468
6.81593674902691 6.7009927018108 7.14591242172957 6.83794404721611 0.974006398079201 0.121977907852429 0.167114068581824 1.54716870917245 1.35899513454053 1.3189927018108 1.45499513454053 1.32899756727027 6.76738631031558 0.153765151515153 1.35214469167857
6.82871787214977 6.701 7.17534893573025 6.8536527657228 0.972708646827869 0.122253923400149 0.165858646827869 1.54580994895641 1.359 1.319 1.45010851071163 1.3329131914307 6.7898279862756 0.149571428571411 1.35385165134952
6.86464564683042 6.7039704705692 7.21560627425602 6.88568501940482 0.96869956943727 0.122517440782664 0.167236022736089 1.54236395884542 1.3580098431436 1.319 1.4509901568564 1.3349803137128 6.81322602450247 0.144831985624434 1.35603548028961
6.88099244206644 6.70799811051661 7.22599527629153 6.90299196969559 0.965641426559959 0.122529995276292 0.16450129901983 1.5397312281642 1.358 1.319 1.44500283422508 1.33899811051661 6.83546301772088 0.141311688311688 1.35787200821315
6.91034543714168 6.71093454371417 7.25827998085585 6.9274545309514 0.960621930248773 0.12235392737715 0.137355470643948 1.5363063656668 1.35995636247611 1.31997818123806 1.44010909380972 1.34389090619028 6.86048564022174 0.13811656441718 1.36126827992828
6.93674286232123 6.711 7.27583187151773 6.96067363294618 0.956123812304498 0.122647033026783 0.115244808860881 1.53122004294825 1.35801977982144 1.32 1.43405933946433 1.34895055044639 6.88567083222018 0.135392156862741 1.36408981719577
6.97300839024619 6.71400293658617 7.28700125853693 6.98600964878312 0.950299467219367 0.122251103317374 0.103179559512075 1.5289892910242 1.35599916097538 1.31600041951231 1.428 1.35300209756155 6.90994918904982 0.132888888888885 1.36777012351928
6.99256607367651 6.72084812578678 7.28993491105148 7.00850098472799 0.949057554321542 0.124822938688461 0.102152781131983 1.52733666677433 1.35404339263235 1.31697830368383 1.428 1.35789151841913 6.93420964929251 0.129214057507988 1.37218768589198
7.03158784405151 6.73782034227886 7.29296829569627 7.03769352506394 0.94821866584302 0.12370257604048 0.102416935250639 1.52869509897725 1.35597886379751 1.31403170430373 1.428 1.35898943189876 6.95903274165694 0.127 1.37691729761089
7.06192415811883 6.75395955099671 7.293 7.06991910199342 0.951711126499903 0.130742126596671 0.103068356759241 1.53317867427908 1.35400505612541 1.31200505612541 1.428 1.36797724743565 6.98319087648458 0.127551892551899 1.38180038584885
7.08737670744821 6.77937670744821 7.29690410883819 7.08952054419093 0.956014519722005 0.120843563551006 0.102152534423026 1.53732835536848 1.35497602720955 1.30907191837136 1.42507191837136 1.36897602720955 7.01187677687345 0.133512820512827 1.38835443975901
7.11968368284145 6.84534759586048 7.297 7.1107924168647 0.96071413401201 0.134887360731315 0.10092205959167 1.54082609475457 1.35995057544398 1.309 1.425 1.37692092071036 7.03653429572093 0.143136136136124 1.39437435000539
7.14290237832359 6.85496180021358 7.297 7.13390237832359 0.965878183677533 0.12814932894713 0.101238599341165 1.5442057387464 1.36398302231715 1.32294057811001 1.425 1.37799575557929 7.06170042843573 0.155520833333325 1.3999274475217
7.17137136080734 6.89315458867195 7.29993496835938 7.1633496835938 0.970615515830738 0.166949631394604 0.103499925636723 1.54920944621095 1.37280490507814 1.3181083860677 1.425 1.38191329114584 7.08663238757906 0.16437829912024 1.40553959649701
7.1878044515548 6.93252335066483 7.3 7.1837555644435 0.97336724563543 0.181836450754888 0.106217001199873 1.55096958963103 1.373 1.31997555644435 1.425 1.38298777822218 7.10804271964591 0.167540780141842 1.409355942805
7.20700856197019 6.97545930614233 7.3 7.20300856197019 0.976151802294725 0.178117868425785 0.107980847635049 1.55277093753574 1.37400171239404 1.32021049807265 1.425 1.38400042809851 7.12815202001919 0.166511718749999 1.4091538596289
7.22655643911841 7.02770058482364 7.3 7.22255643911841 0.980266630434425 0.169806580139806 0.109916087472723 1.55491143008347 1.37791128782368 1.31628577289691 1.425 1.38497782195592 7.15493774695737 0.168327777777775 1.41051338978129
7.24382418518218 7.09046221349845 7.3 7.24675179084544 0.982448178278495 0.164548885190286 0.112592490152036 1.55707786801705 1.37602068409621 1.31101034204811 1.42203102614432 1.38203102614432 7.17686059249179 0.166092948717944 1.41064471152974
7.26695588738002 7.15986766214005 7.3 7.26596355914001 0.983348312212801 0.160048074527397 0.1132388108772 1.5581779286248 1.37699808206 1.30800575382 1.422 1.38299808206 7.19884752168612 0.163008571428569 1.40939030204824
7.27871937322702 7.22445655274861 7.3 7.27967260209819 0.984375445157364 0.135624639110376 0.112986080246748 1.55940076804448 1.37407015669325 1.30702338556441 1.422 1.38397661443559 7.21811477758848 0.160126470588234 1.40688882917615
7.29583544008364 7.30126432037393 7.30099032000492 7.30277736011316 0.984914966402558 0.128929725569643 0.114445673607282 1.5613413176095 1.36805807997048 1.29115487992128 1.41803871998032 1.38201935999016 7.23829484003588 0.158 1.40422202699583
7.31299408056487 7.3669773668657 7.3039989553938 7.31599547337314 0.985259881611298 0.128190236777405 0.115849515999128 1.56202976670462 1.36600069640413 1.27600522303099 1.418 1.382 7.25888756944596 0.158 1.40181906980493
7.32571586763811 7.43840448750631 7.304 7.33849730428281 0.984223167715662 0.11713697659149 0.113072071992905 1.56285164067815 1.36013113801318 1.2662185633553 1.418 1.38004371267106 7.27786709431766 0.158676470588233 1.39992822599086
7.34282154073437 7.51322317731431 7.30103149281158 7.36076905271506 0.984110944784347 0.127151139847964 0.110585719129459 1.56291947511981 1.35703149281158 1.25313646885019 1.41503149281158 1.37307348322703 7.29653541255406 0.160603528319403 1.39710459283928
7.35900644593425 7.59002776710138 7.301 7.38100991682192 0.98223938019863 0.118076573738026 0.108270228086904 1.56322002975047 1.35299851247671 1.24899801663562 1.415 1.36999900831781 7.3161973731478 0.162 1.39357516725486
7.37172032019326 7.64479522544788 7.301 7.40056972337424 0.98101689228911 0.111318660574199 0.108720103637608 1.56327870917012 1.35006454149386 1.24508605532515 1.415 1.36804302766258 7.3376914557689 0.162 1.38978364794417
7.39179486650069 7.69449742292668 7.301 7.42376409647579 0.977100308732615 0.123234971132169 0.108631025667497 1.56207251314346 1.34406154004979 1.24401025667497 1.415 1.36206154004979 7.3575947859475 0.161441386340467 1.38612075578179
7.41200099732482 7.71500099732482 7.301 7.45100099732482 0.974429874337072 0.134100313658657 0.108860126660252 1.55941986885179 1.34199985040128 1.24500004986624 1.415 1.35699970080255 7.37919597747285 0.1596966873706 1.38142709242724
7.43155638600654 7.73455638600653 7.301 7.47055638600653 0.971965895363177 0.140250483399055 0.11134366102283 1.55684833524014 1.33906654209902 1.24597781930033 1.415 1.35113308419804 7.40129039378796 0.159 1.37684458796877
7.45576615994357 7.7478733366361 7.301 7.49773692993652 0.965602065048311 0.134309824081103 0.111994153998589 1.55273985024295 1.33404871667842 1.24699025666432 1.415 1.34208769002116 7.42469310209108 0.159 1.3721009263473
7.48192531691832 7.77392531691832 7.301 7.52093393419697 0.962099909870454 0.111176467942696 0.113366064776081 1.54962884707275 1.32801723455731 1.24799712757378 1.415 1.33701436213109 7.44963123951702 0.158291913214989 1.36656378049186
7.51135479027634 7.78378493009211 7.30393547902763 7.54741931124871 0.958890327859879 0.101892595853229 0.116217414656805 1.54502108285671 1.32604301398158 1.24897849300921 1.41206452097237 1.33112904194473 7.47403407585683 0.155241590214055 1.36135390654298
7.54460326065445 7.79980764152943 7.30795191038236 7.57467539508091 0.954621095218745 0.093924496098668 0.114639957191322 1.54063217723514 1.32501202240441 1.249 1.40804808961764 1.32309617923529 7.49854301338989 0.148807017543849 1.35446092583934
7.56196291875451 7.80399127500106 7.3109934562508 7.59196291875451 0.956445899250498 0.0893398156238071 0.114031286937344 1.54222640093794 1.3220065437492 1.2460065437492 1.4050065437492 1.31701308749841 7.52080204819252 0.140356793743894 1.3470947814891
7.58741854044165 7.804 7.32761981490415 7.61448563192915 0.959725081172289 0.0902294252771659 0.123346872708034 1.54502603944858 1.32297763617083 1.246 1.399134182975 1.30820127446251 7.54245181291632 0.134384164222875 1.34000942102787
7.61466741260185 7.804 7.35960582234293 7.63574132091255 0.96303959679015 0.0910105151001268 0.145486539250408 1.54867528547203 1.32102463610357 1.246 1.39702463610357 1.29911086246605 7.56403030612104 0.134780487804892 1.33410678652731
7.64490907494429 7.804 7.40286967408681 7.65593938329619 0.968124663973937 0.0913091210577948 0.176735831950635 1.55137193797839 1.31601515417595 1.246 1.39201515417595 1.29301818501114 7.58526737587565 0.143350282485878 1.32984969955914
7.66062689691627 7.804 7.43913719911887 7.67553362114534 0.971050509550655 0.0929410573656355 0.182104077709241 1.55434911041409 1.3130699568282 1.246 1.39004663788547 1.2871399136564 7.60618901776696 0.15592617449664 1.32632225568548
7.68080684091502 7.804 7.48258470796729 7.69580684091502 0.973407690125685 0.0954558551143775 0.195728362083586 1.55558860361399 1.3110193159085 1.246 1.38207726363399 1.2850193159085 7.62571702179545 0.162002849002845 1.322805664927
7.69796567400583 7.804 7.52890711789812 7.71296567400583 0.976154487649171 0.0956496567400583 0.195830060575284 1.55722670874291 1.30800605752838 1.246 1.37102221093741 1.28200605752838 7.64137333425844 0.162851104707005 1.32140515459367
7.7136558982902 7.80106451907059 7.57107522665492 7.73256987286275 0.97694279491451 0.100973005418668 0.187473664287605 1.55873688021043 1.30604301271372 1.246 1.36610753178431 1.27612903814117 7.65717544642462 0.160270440251573 1.32297169263304
7.73081814227761 7.801 7.62839024175435 7.75575395719912 0.976198237085073 0.100258985910989 0.168443787624205 1.55847320925392 1.30303209253924 1.246 1.35907488259157 1.27698930248692 7.67662702904859 0.162188660801565 1.3260048298607
7.74701091165083 7.801 7.69103455356095 7.76901182095506 0.976839181626188 0.101450954769447 0.146659051977003 1.55845865422973 1.30399909069576 1.246 1.35800181860847 1.27799909069576 7.69487730481133 0.165523277467412 1.32996286060924
7.77047682740676 7.801 7.76534328678807 7.79443322969065 0.975079237944493 0.103504222398091 0.123114916501887 1.55556452461983 1.3020435977161 1.246 1.36191280456779 1.2760435977161 7.71330399250123 0.167 1.33324715910018
7.78087961023353 7.80396388307006 7.83813319368141 7.80883145432694 0.973973002094779 0.104952904653161 0.113787267281926 1.55408721573661 1.302 1.246 1.36891572716347 1.27698796102335 7.73351103930291 0.166094707520887 1.33684878161824
7.79397935044227 7.804 7.92586180680599 7.82497458515972 0.973390905403685 0.105149714083047 0.116934821726293 1.55283196965012 1.30299841157248 1.246 1.38697140830469 1.277 7.7517374363477 0.163162162162159 1.34042183394764
7.81942649380616 7.804 8.00227948141848 7.85042649380616 0.96837315718363 0.105912794814185 0.111600436300706 1.55012110046757 1.30397794206947 1.246 1.40069118897255 1.28188971034734 7.77108821940073 0.160281437125746 1.34512553248801
7.83880290687845 7.804 8.06931536073566 7.86683402684501 0.964845787961545 0.106909730411035 0.134003903187023 1.54718018636756 1.3119170134225 1.246 1.40990664010032 1.28298962667781 7.78913741203066 0.159 1.34908690287641
7.86199184631933 7.80699893647644 8.12897908403654 7.88999184631933 0.959931729998333 0.106890010635236 0.14563595861045 1.54386116633084 1.31599858196858 1.246 1.41299893647643 1.28699858196858 7.80803085629289 0.158671701913395 1.35339055893634
7.8845064185379 7.807 8.17694845688509 7.9125064185379 0.954303395365526 0.106987853993643 0.180280313749632 1.54047425181995 1.31991415974572 1.246 1.42082831949144 1.29482831949144 7.82777788473292 0.157356521739133 1.35974305566487
7.89786561879888 7.80996898895359 8.20670022655135 7.92883460775247 0.952556952705372 0.108771393372153 0.197953340405607 1.53980620220928 1.32791730387624 1.246 1.42891730387623 1.29895865193812 7.84747671083132 0.155009966777402 1.36684375286035
7.91999533330505 7.81 8.23699363632507 7.94799596967254 0.948440869702241 0.109469855756702 0.208237855441548 1.53713056636707 1.33199915151001 1.246 1.43699830302002 1.30699830302002 7.86768272468098 0.152232264334302 1.37721179338169
