# Supplementary material for: Quantifying Spatiotemporal Gait Parameters with HoloLens in Healthy Adults and People with Parkinson’s Disease: Test-Retest Reliability, Concurrent Validity, and Face Validity
Source: Sensors (Basel). 2020 Jun 5;20(11):3216. doi: 10.3390/s20113216 (PMC7313704; doi:10.3390/s20113216)
Supplement: Supplementary file 1 [file sensors-20-03216-s001.zip › Data/HYA_03_SWS2_HoloLens_raw.csv]

Time HoloLens_x_position HoloLens_y_position HoloLens_z_position HoloLens_x_orientation HoloLens_y_orientation HoloLens_z_orientation
748.6832 -0.132 0.163 -1.781 15.982 358.072 358.683
748.7151 -0.132 0.163 -1.782 16.024 357.906 358.72
748.7481 -0.132 0.163 -1.782 16.072 357.771 358.732
748.7857 -0.132 0.163 -1.783 16.204 357.756 358.809
748.8174 -0.131 0.164 -1.783 16.058 357.818 358.908
748.8491 -0.131 0.164 -1.783 15.792 357.849 358.968
748.8837 -0.13 0.164 -1.783 15.582 357.931 359.04
748.9173 -0.129 0.164 -1.782 15.595 357.948 359.106
748.9489 -0.129 0.163 -1.782 15.783 357.95 359.127
748.9818 -0.128 0.163 -1.782 15.898 357.916 359.201
749.0154 -0.128 0.163 -1.781 15.874 357.817 359.255
749.0473 -0.127 0.164 -1.78 15.801 357.733 359.272
749.0827 -0.127 0.164 -1.778 15.693 357.652 359.118
749.1148 -0.127 0.164 -1.777 15.776 357.71 358.952
749.1465 -0.126 0.164 -1.775 15.727 357.86 359.054
749.1814 -0.126 0.164 -1.773 15.719 358.004 359.117
749.215 -0.126 0.164 -1.77 15.859 358.015 359.149
749.2479 -0.127 0.163 -1.768 16.165 357.902 359.148
749.2819 -0.128 0.163 -1.766 16.314 357.654 359.229
749.315 -0.13 0.164 -1.763 16.121 357.417 359.305
749.3475 -0.132 0.167 -1.76 15.634 357.292 359.463
749.3835 -0.134 0.169 -1.757 15.339 357.186 359.249
749.4145 -0.137 0.171 -1.753 14.826 357.147 359.196
749.4473 -0.141 0.172 -1.75 14.166 357.376 359.168
749.4808 -0.145 0.171 -1.745 13.448 357.687 359.116
749.5141 -0.149 0.169 -1.74 13.352 358.1 358.708
749.5478 -0.155 0.167 -1.734 13.886 358.494 358.538
749.5804 -0.161 0.166 -1.727 14.674 358.874 358.268
749.614 -0.168 0.166 -1.72 14.802 359.343 357.9
749.6481 -0.176 0.162 -1.712 13.867 0.01 357.856
749.6813 -0.183 0.152 -1.702 12.269 0.845 358.488
749.7151 -0.188 0.148 -1.69 11.81 1.771 359.756
749.7474 -0.191 0.148 -1.675 12.298 2.527 1.439
749.7827 -0.194 0.151 -1.657 14.258 2.88 2.598
749.8145 -0.196 0.151 -1.641 16.493 2.879 2.893
749.8476 -0.198 0.149 -1.624 18.527 2.296 1.993
749.8817 -0.199 0.146 -1.604 18.345 1.599 0.004
749.9134 -0.199 0.145 -1.582 16.605 1.102 358.673
749.9477 -0.199 0.142 -1.558 14.657 0.901 357.675
749.9805 -0.198 0.136 -1.534 14.343 1.044 357.65
750.0132 -0.196 0.131 -1.508 14.671 1.016 358.485
750.0469 -0.193 0.128 -1.481 14.667 0.798 359.242
750.0806 -0.189 0.125 -1.454 14.812 0.405 0.113
750.113 -0.184 0.122 -1.425 14.457 359.824 0.009
750.1484 -0.177 0.12 -1.396 13.598 359.193 359.4
750.1801 -0.169 0.119 -1.364 12.609 358.605 358.8
750.2156 -0.16 0.118 -1.333 12.448 358.173 358.507
750.2476 -0.15 0.12 -1.301 12.394 357.951 358.761
750.2814 -0.14 0.128 -1.268 12.464 357.912 359.132
750.3118 -0.13 0.139 -1.235 12.058 358.047 358.988
750.3484 -0.123 0.145 -1.206 13.585 358.119 359.05
750.3802 -0.117 0.154 -1.179 14.909 357.987 358.753
750.4147 -0.114 0.16 -1.152 14.467 357.851 357.926
750.4466 -0.113 0.165 -1.126 12.684 357.612 357.033
750.4807 -0.113 0.166 -1.1 12.24 357.189 356.292
750.5129 -0.115 0.165 -1.074 13.059 356.586 355.939
750.5471 -0.117 0.164 -1.048 13.738 356.035 355.885
750.5795 -0.12 0.164 -1.022 13.754 355.513 356.261
750.6133 -0.122 0.161 -0.997 14.177 354.99 356.58
750.6482 -0.125 0.159 -0.971 14.34 354.585 356.903
750.6794 -0.127 0.158 -0.944 13.936 354.323 357.18
750.7144 -0.13 0.156 -0.916 13.397 354.162 357.324
750.7487 -0.133 0.153 -0.888 13.091 354.111 357.426
750.783 -0.136 0.15 -0.859 12.735 354.281 357.598
750.8159 -0.141 0.145 -0.83 12.53 354.531 357.928
750.8464 -0.145 0.141 -0.801 12.46 354.936 358.234
750.8832 -0.15 0.137 -0.772 12.283 355.858 358.144
750.9121 -0.156 0.134 -0.742 12.117 356.788 357.927
750.9484 -0.164 0.133 -0.712 11.893 358.059 357.49
750.9824 -0.173 0.133 -0.681 11.248 359.291 357.453
751.0131 -0.181 0.139 -0.649 10.053 0.48 357.936
751.0483 -0.189 0.146 -0.618 10.299 1.504 358.364
751.0832 -0.196 0.152 -0.589 12.153 2.435 358.928
751.1122 -0.202 0.158 -0.561 13.808 3.086 0.16
751.1453 -0.205 0.165 -0.532 13.959 3.849 1.446
751.1796 -0.206 0.171 -0.502 12.941 4.774 3.037
751.2124 -0.205 0.175 -0.473 12.494 5.498 4.115
751.2487 -0.204 0.175 -0.443 12.656 5.857 3.38
751.2809 -0.203 0.173 -0.412 13.025 5.992 2.511
751.3134 -0.203 0.168 -0.382 13.583 5.839 1.653
751.3464 -0.203 0.163 -0.352 13.882 5.366 0.633
751.3826 -0.204 0.158 -0.321 13.851 4.604 0.09
751.4121 -0.204 0.154 -0.29 13.427 3.892 0.04
751.4469 -0.203 0.148 -0.257 13.432 3.314 359.928
751.4798 -0.201 0.142 -0.225 13.368 2.929 359.911
751.5118 -0.197 0.137 -0.191 12.742 2.38 0.097
751.5467 -0.192 0.131 -0.158 13.157 1.921 0.304
751.5812 -0.187 0.126 -0.125 13.838 1.345 359.916
751.6114 -0.18 0.123 -0.092 13.655 0.921 359.414
751.6458 -0.172 0.121 -0.058 13.167 0.607 359.136
751.6816 -0.165 0.119 -0.025 12.502 0.268 358.78
751.7137 -0.158 0.123 0.008 12.13 359.813 358.744
751.7465 -0.152 0.138 0.04 10.909 359.415 358.052
751.7788 -0.148 0.144 0.069 11.216 359.162 357.304
751.8143 -0.147 0.151 0.093 12.815 358.958 356.535
751.8455 -0.147 0.158 0.117 13.322 358.496 356.295
751.8814 -0.148 0.167 0.138 13.288 357.658 356.862
751.9129 -0.149 0.175 0.16 13.036 356.882 357.283
751.9452 -0.15 0.181 0.18 12.327 355.909 357.792
751.9799 -0.152 0.18 0.2 12.271 354.874 358.204
752.012 -0.153 0.178 0.22 12.186 354.015 358.392
752.0471 -0.154 0.175 0.241 11.691 353.432 358.489
752.0797 -0.154 0.171 0.262 11.784 353.296 358.436
752.1132 -0.155 0.166 0.282 12.946 353.378 358.385
752.1486 -0.154 0.163 0.301 13.864 353.841 358.281
752.1789 -0.155 0.16 0.321 14.182 354.503 358.384
752.2105 -0.156 0.159 0.34 14.44 355.035 358.137
752.247 -0.158 0.159 0.36 13.971 355.686 357.947
752.2809 -0.16 0.16 0.38 13.138 356.386 357.771
752.3132 -0.164 0.16 0.4 12.665 357.055 357.84
752.3459 -0.168 0.159 0.421 12.305 357.7 358.184
752.3774 -0.173 0.157 0.442 12.334 358.195 358.451
752.4149 -0.18 0.15 0.461 12.735 358.501 358.651
752.4446 -0.186 0.144 0.481 12.461 358.783 358.676
752.4794 -0.193 0.141 0.502 11.557 359.218 358.38
752.5111 -0.2 0.14 0.522 11.446 359.85 358.057
752.5469 -0.206 0.152 0.545 11.195 0.736 357.5
752.5797 -0.212 0.157 0.567 10.908 1.245 357.653
752.6115 -0.218 0.161 0.589 10.849 1.441 358.479
752.6442 -0.223 0.164 0.611 10.929 1.702 359.315
752.679 -0.226 0.168 0.635 9.963 2.132 -0.005
752.7116 -0.228 0.172 0.66 9.455 2.361 0.489
752.7452 -0.228 0.175 0.685 9.75 2.512 0.798
752.779 -0.228 0.176 0.71 9.869 2.596 0.558
752.813 -0.227 0.174 0.733 10.811 2.792 0.135
752.8464 -0.227 0.168 0.755 12.263 2.986 359.39
752.8798 -0.226 0.164 0.776 13.256 3.119 359.159
752.9125 -0.226 0.161 0.797 13.365 3.133 359.155
752.9468 -0.225 0.16 0.818 12.447 2.805 359.094
752.9787 -0.223 0.156 0.838 12.791 2.53 359.188
753.0112 -0.221 0.152 0.858 13.743 2.055 359.41
753.045 -0.219 0.15 0.877 14.104 1.437 359.609
753.0772 -0.216 0.148 0.898 14.111 0.841 359.727
753.1119 -0.212 0.148 0.918 13.449 0.093 359.852
753.1459 -0.208 0.148 0.94 12.553 359.395 359.699
753.1789 -0.202 0.147 0.962 11.648 358.752 359.493
753.2127 -0.196 0.146 0.985 10.854 358.18 359.318
753.2451 -0.189 0.144 1.008 10.655 357.674 359.447
753.2764 -0.181 0.142 1.031 10.932 357.082 359.598
753.3111 -0.173 0.145 1.054 11.04 356.62 359.201
753.3445 -0.165 0.154 1.077 10.081 356.438 358.799
753.3818 -0.157 0.16 1.1 10.298 356.513 358.589
753.4112 -0.151 0.163 1.119 11.766 356.622 358.168
753.4459 -0.146 0.164 1.137 12.145 356.629 358.034
753.4782 -0.143 0.167 1.157 10.768 356.461 358.025
753.5101 -0.141 0.17 1.176 9.802 356.184 357.56
753.5457 -0.14 0.17 1.195 9.883 355.758 357.066
753.5822 -0.141 0.17 1.214 10.72 355.427 356.827
753.6144 -0.141 0.171 1.233 11.32 355.093 357.02
753.6447 -0.143 0.171 1.252 11.52 354.772 357.283
753.6775 -0.144 0.171 1.271 11.288 354.494 357.741
753.7133 -0.146 0.17 1.291 10.796 354.223 358.56
753.7448 -0.148 0.17 1.31 10.789 353.897 359.035
753.7789 -0.15 0.169 1.33 10.78 353.674 359.135
753.8148 -0.152 0.167 1.35 10.84 353.54 359.123
753.8491 -0.154 0.164 1.37 11.23 353.552 358.939
753.8784 -0.157 0.161 1.389 11.33 353.767 359.012
753.9147 -0.159 0.159 1.409 10.881 354.642 358.878
753.9443 -0.163 0.156 1.429 10.74 355.53 358.676
753.979 -0.168 0.153 1.449 11.062 356.534 358.774
754.0125 -0.173 0.15 1.468 11.201 357.207 359.078
754.0449 -0.18 0.146 1.487 11.219 357.847 359.285
754.0779 -0.188 0.143 1.506 10.949 358.633 359.189
754.1127 -0.197 0.142 1.525 10.396 359.643 359.464
754.1436 -0.205 0.145 1.545 9.283 0.731 359.187
754.1782 -0.213 0.148 1.566 8.709 1.992 358.848
754.2124 -0.221 0.16 1.587 8.257 3.349 358.213
754.2443 -0.229 0.167 1.608 8.467 4.26 357.606
754.2767 -0.236 0.171 1.629 9.199 4.814 357.665
754.3091 -0.244 0.169 1.648 10.259 4.804 358.472
754.3481 -0.251 0.17 1.669 10.193 4.496 359.157
754.3773 -0.256 0.171 1.69 9.373 4.168 0.306
754.4111 -0.261 0.173 1.712 8.984 3.575 1.255
754.444 -0.264 0.174 1.733 8.974 3.185 1.631
754.4776 -0.266 0.174 1.755 9.291 2.947 1.203
754.5093 -0.266 0.171 1.777 10.039 3.049 0.54
754.5444 -0.267 0.169 1.8 10.941 3.155 0.115
754.5747 -0.267 0.165 1.823 11.932 3.261 359.882
754.6105 -0.268 0.161 1.846 12.686 3.427 359.713
754.6431 -0.268 0.157 1.87 13.308 3.536 0.08
754.6775 -0.268 0.156 1.894 13.628 3.692 0.225
754.7089 -0.268 0.152 1.919 14.222 3.758 0.184
754.7431 -0.267 0.148 1.944 14.683 3.518 0.11
754.7765 -0.266 0.144 1.969 15.163 2.997 359.911
754.8093 -0.265 0.139 1.995 15.289 2.316 359.966
754.8447 -0.263 0.135 2.021 15.429 1.509 359.784
754.8783 -0.26 0.13 2.047 15.818 0.759 359.817
754.9086 -0.256 0.126 2.074 16.015 359.857 0.063
754.9451 -0.251 0.123 2.101 15.482 358.849 0.128
754.9803 -0.244 0.121 2.129 14.854 357.99 0.002
755.0106 -0.238 0.119 2.156 14.612 357.184 0.173
755.0465 -0.231 0.128 2.184 13.917 356.355 0.003
755.0789 -0.224 0.139 2.211 14.546 355.881 0.208
755.1089 -0.219 0.15 2.238 12.912 355.368 1.31
755.1461 -0.214 0.155 2.263 13.651 354.986 1.746
755.1756 -0.21 0.155 2.284 15.329 354.487 1.081
755.21 -0.208 0.158 2.306 15.694 353.995 0.01
755.2455 -0.206 0.161 2.329 15.168 353.634 358.992
755.277 -0.205 0.161 2.352 15.325 353.43 358.107
755.3096 -0.206 0.159 2.374 16.301 353.394 357.72
755.3461 -0.208 0.159 2.396 16.95 353.264 357.651
755.379 -0.21 0.157 2.419 16.875 353.426 357.961
755.4088 -0.212 0.156 2.443 16.893 353.48 358.734
755.4445 -0.215 0.152 2.467 17.702 353.313 359.377
755.475 -0.217 0.15 2.491 17.999 353.149 359.352
755.5107 -0.219 0.149 2.516 17.692 352.993 359.306
755.5466 -0.221 0.145 2.54 17.944 353.04 359.279
755.5763 -0.224 0.142 2.564 18.377 353.548 358.837
755.6172 -0.227 0.139 2.588 18.119 354.345 358.79
755.6416 -0.229 0.137 2.612 18.265 354.538 358.741
755.6754 -0.235 0.133 2.635 17.694 355.69 358.873
755.7089 -0.24 0.13 2.659 17.38 356.319 358.868
755.7432 -0.246 0.127 2.682 17.192 357.044 359.055
755.7766 -0.253 0.124 2.706 17.203 357.998 359.129
755.8083 -0.26 0.121 2.728 17.205 358.937 359.331
755.843 -0.267 0.124 2.752 16.663 0.027 359.182
755.8761 -0.274 0.128 2.775 15.576 1.403 358.532
755.91 -0.28 0.136 2.797 16.072 2.995 358.024
755.945 -0.286 0.141 2.818 16.529 4.357 357.551
755.9779 -0.291 0.148 2.838 16.996 4.955 358.941
756.0119 -0.296 0.153 2.859 16.208 5.081 0.109
756.0426 -0.3 0.158 2.881 14.943 4.942 0.579
756.0826 -0.303 0.161 2.903 14.026 4.366 1.331
756.1126 -0.305 0.161 2.926 14.801 3.984 2.295
756.1439 -0.306 0.161 2.948 15.545 3.691 2.445
756.1792 -0.305 0.16 2.969 15.904 3.281 1.802
756.209 -0.305 0.158 2.99 15.862 2.896 1.39
756.2424 -0.303 0.156 3.011 16.079 2.598 0.827
756.2754 -0.301 0.154 3.032 16.182 2.457 0.509
756.3095 -0.299 0.152 3.054 16.124 2.301 0.656
756.3433 -0.296 0.15 3.076 15.837 1.881 0.677
756.3746 -0.294 0.15 3.1 15.314 1.347 0.693
756.4201 -0.291 0.147 3.123 14.821 0.535 0.714
756.4426 -0.288 0.145 3.148 14.523 359.803 0.695
756.4775 -0.284 0.141 3.172 14.513 359.075 0.502
756.5084 -0.279 0.137 3.196 14.804 358.56 0.405
756.5428 -0.273 0.132 3.22 14.679 358.023 0.267
756.5748 -0.267 0.128 3.244 14.347 357.474 359.992
756.6079 -0.26 0.122 3.268 14.084 356.96 359.729
756.6446 -0.252 0.117 3.291 13.632 356.607 359.672
756.6752 -0.244 0.117 3.316 13.486 356.277 359.903
756.7065 -0.236 0.122 3.34 12.224 355.948 0.237
756.7422 -0.229 0.137 3.366 12.327 355.662 1.021
756.775 -0.222 0.149 3.391 11.998 355.385 0.645
756.8082 -0.216 0.16 3.414 12.672 355.579 0.154
756.8441 -0.211 0.161 3.435 13.233 355.431 358.999
756.876 -0.207 0.162 3.457 12.638 355.328 358.236
756.9105 -0.205 0.162 3.482 11.962 355.234 358.447
756.9455 -0.203 0.163 3.506 11.76 355.067 358.056
756.9757 -0.203 0.163 3.53 12 354.844 357.351
757.0097 -0.204 0.159 3.552 13.351 354.572 357.025
757.0421 -0.206 0.156 3.573 14.848 354.256 357.468
757.0742 -0.207 0.154 3.594 15.393 353.904 357.854
757.1077 -0.211 0.153 3.617 15.117 353.627 357.866
757.142 -0.213 0.152 3.639 14.925 353.623 357.61
757.1744 -0.216 0.15 3.662 15.043 353.853 357.747
757.2089 -0.219 0.148 3.686 15.014 354.333 357.816
757.2401 -0.222 0.145 3.711 14.696 354.931 357.846
757.2753 -0.227 0.141 3.737 14.748 355.476 357.911
757.3096 -0.231 0.136 3.762 15.093 355.944 358.298
757.3413 -0.237 0.131 3.787 15.484 356.392 358.462
757.3745 -0.243 0.127 3.814 15.504 356.748 358.706
757.4108 -0.249 0.123 3.84 15.58 357.318 359.06
757.4433 -0.256 0.119 3.865 15.933 358.094 359.628
757.4746 -0.262 0.115 3.889 16.184 358.68 359.899
757.5093 -0.27 0.12 3.914 15.915 359.498 359.827
757.5417 -0.276 0.125 3.938 15.274 0.244 359.89
757.5765 -0.283 0.139 3.96 15.259 0.983 359.451
757.6075 -0.289 0.15 3.982 13.814 1.295 359.068
757.6428 -0.295 0.158 4.003 13.012 0.949 359.908
757.6736 -0.299 0.161 4.023 13.517 0.655 0.445
757.7081 -0.302 0.164 4.043 13.43 0.552 359.703
757.7416 -0.304 0.164 4.064 13.311 0.476 0.141
757.7724 -0.304 0.164 4.084 13.889 0.713 0.97
757.8068 -0.304 0.165 4.104 14.359 1.062 0.946
757.8417 -0.303 0.165 4.124 14.394 1.492 0.341
757.8742 -0.301 0.164 4.145 14.601 1.9 359.914
757.9085 -0.3 0.162 4.166 15.212 2.383 359.509
757.9438 -0.298 0.159 4.188 15.354 2.779 359.305
757.975 -0.297 0.154 4.209 15.953 2.878 359.613
758.0083 -0.296 0.151 4.231 16.671 2.672 359.804
758.0413 -0.295 0.15 4.254 16.32 2.139 0.327
758.0754 -0.292 0.147 4.277 16.69 1.475 0.621
758.1087 -0.289 0.143 4.299 17.581 0.836 0.548
758.1419 -0.285 0.139 4.321 17.578 0.269 0.312
758.1758 -0.281 0.138 4.344 16.928 359.676 0.174
758.2061 -0.276 0.136 4.369 15.904 359.044 0.029
758.2421 -0.27 0.133 4.394 14.955 358.382 359.768
758.2736 -0.264 0.129 4.418 14.705 357.618 0.184
758.3055 -0.258 0.123 4.442 14.606 356.87 0.669
758.3422 -0.25 0.125 4.466 14.418 356.298 0.821
758.3736 -0.243 0.131 4.492 13.494 355.756 0.367
758.4091 -0.236 0.146 4.517 13.314 355.517 0.371
758.4446 -0.23 0.153 4.541 13.946 355.483 0.124
758.4746 -0.225 0.16 4.563 14.77 355.8 359.72
758.5087 -0.221 0.16 4.583 14.862 355.927 359.167
758.5394 -0.219 0.161 4.603 14.327 355.797 358.828
758.5742 -0.218 0.163 4.624 13.617 355.45 358.797
758.6089 -0.217 0.162 4.644 13.549 355.07 358.551
758.6411 -0.217 0.162 4.664 14.229 354.915 358.273
758.6746 -0.218 0.161 4.684 14.833 354.708 358.298
758.708 -0.218 0.159 4.703 15.252 354.473 358.536
758.74 -0.219 0.158 4.723 15.374 354.272 358.679
758.7747 -0.22 0.158 4.743 15.243 354.01 358.701
758.8067 -0.221 0.159 4.764 14.485 353.756 358.149
758.8408 -0.224 0.158 4.786 13.709 353.603 357.698
758.8751 -0.227 0.156 4.808 14.027 353.626 357.531
758.9069 -0.23 0.153 4.83 14.237 353.882 357.621
758.9408 -0.234 0.15 4.854 14.267 354.585 357.558
758.9744 -0.238 0.145 4.876 14.784 355.398 357.579
759.0111 -0.243 0.142 4.898 15.142 356.201 357.874
759.0417 -0.248 0.14 4.921 14.889 356.917 358.304
759.0744 -0.254 0.138 4.944 14.169 357.626 358.628
759.1078 -0.261 0.134 4.967 13.961 358.336 359.043
759.141 -0.268 0.13 4.99 13.872 359.005 359.487
759.1742 -0.276 0.127 5.013 13.404 359.662 359.769
759.2083 -0.286 0.132 5.039 12.409 0.525 359.879
759.242 -0.295 0.135 5.064 11.454 1.452 359.882
759.2745 -0.304 0.146 5.087 11.73 2.321 359.935
759.3066 -0.314 0.158 5.11 10.841 2.792 359.819
759.3414 -0.323 0.169 5.132 10.106 2.649 1.092
759.3733 -0.329 0.172 5.151 10.918 2.401 2.068
759.4072 -0.334 0.172 5.171 11.157 2.379 1.785
759.4405 -0.336 0.172 5.19 11.038 2.576 1.237
759.4753 -0.337 0.171 5.21 11.625 2.763 1.536
759.5074 -0.339 0.173 5.23 11.456 2.861 1.769
759.5404 -0.339 0.175 5.252 10.659 2.882 1.192
759.5724 -0.339 0.174 5.274 10.513 2.891 0.624
759.6086 -0.339 0.17 5.296 11.07 2.86 0.203
759.6402 -0.339 0.166 5.318 11.671 2.889 359.992
759.674 -0.338 0.162 5.341 12.181 2.9 359.881
759.7076 -0.336 0.158 5.364 12.452 2.827 0.003
759.739 -0.335 0.155 5.388 12.546 2.629 0.069
759.7742 -0.334 0.151 5.411 13.234 2.177 0.01
759.8057 -0.332 0.146 5.434 14.26 1.582 359.762
759.8428 -0.331 0.142 5.458 14.754 0.926 359.32
759.8736 -0.328 0.139 5.481 14.695 0.344 358.925
759.9062 -0.326 0.136 5.506 14.061 359.611 359.028
759.9402 -0.323 0.134 5.531 13.513 358.826 358.847
759.975 -0.319 0.13 5.556 13.248 357.865 359.014
760.0063 -0.315 0.127 5.58 12.763 356.937 358.969
760.0461 -0.31 0.127 5.608 12.135 356.254 358.312
760.0734 -0.305 0.131 5.633 11.021 355.712 358.124
760.1085 -0.299 0.14 5.659 11.151 355.524 357.569
760.1418 -0.294 0.153 5.684 10.281 355.913 357.745
760.1738 -0.289 0.163 5.709 9.903 356.329 357.626
760.2079 -0.284 0.168 5.732 10.065 356.738 356.943
760.2455 -0.285 0.166 5.753 10.278 356.727 355.725
760.2711 -0.284 0.169 5.776 9.299 356.688 355.33
760.3071 -0.284 0.167 5.799 9.174 356.635 354.957
760.3383 -0.285 0.164 5.821 10.736 356.624 354.051
760.3733 -0.288 0.161 5.841 13.117 356.649 353.691
760.4073 -0.291 0.158 5.861 14.644 356.578 354.408
760.4368 -0.294 0.158 5.88 15.289 356.59 354.792
760.4717 -0.296 0.158 5.9 15.429 356.712 355.019
760.5057 -0.299 0.16 5.919 15.034 356.867 355.109
760.5416 -0.303 0.162 5.939 14.267 356.995 355.002
760.571 -0.307 0.162 5.959 14.092 357.039 354.804
760.6074 -0.311 0.162 5.98 13.942 357.176 354.555
760.6401 -0.316 0.16 6.001 13.89 357.449 354.291
760.6723 -0.321 0.159 6.022 13.975 358.126 354.032
760.7078 -0.326 0.159 6.046 13.047 359.303 354.291
760.7379 -0.332 0.159 6.069 11.598 0.272 354.571
760.7717 -0.337 0.157 6.093 9.948 1.379 354.337
760.8044 -0.344 0.152 6.118 8.83 2.501 353.563
760.8386 -0.352 0.143 6.141 8.98 3.623 353.233
760.8727 -0.36 0.135 6.163 9.931 4.971 353.318
760.9068 -0.367 0.133 6.185 10.738 6.849 352.476
760.9396 -0.372 0.139 6.206 12.49 9.087 351.959
760.975 -0.376 0.154 6.228 12.653 11.705 351.278
761.0048 -0.38 0.161 6.247 14.403 13.815 351.991
761.0399 -0.383 0.164 6.264 15.657 16.106 352.95
761.0746 -0.382 0.16 6.279 16.52 18.706 355.391
761.1064 -0.38 0.161 6.298 16.287 21.086 356.413
761.1405 -0.376 0.165 6.317 15.189 23.27 356.696
761.1763 -0.373 0.167 6.336 14.291 24.466 356.355
761.2057 -0.37 0.167 6.355 14.715 25.479 356.507
761.2416 -0.367 0.164 6.374 15.929 25.946 356.603
761.2712 -0.363 0.161 6.392 16.75 26.698 356.528
761.3046 -0.359 0.159 6.41 17.008 26.91 356.089
761.339 -0.356 0.159 6.429 16.379 26.76 355.216
761.3721 -0.35 0.158 6.449 15.673 26.825 354.591
761.4066 -0.344 0.156 6.469 15.842 27.085 354.482
761.4367 -0.336 0.153 6.488 15.851 27.852 354.525
761.471 -0.324 0.151 6.508 15.71 29.317 354.122
761.5043 -0.311 0.148 6.527 15.268 31.276 353.746
761.5383 -0.297 0.143 6.545 15.516 33.158 353.846
761.5738 -0.282 0.137 6.563 16.01 34.654 353.925
761.6054 -0.266 0.132 6.582 16.14 35.961 353.38
761.6379 -0.25 0.126 6.6 15.918 37.481 352.522
761.6722 -0.232 0.12 6.617 15.823 38.983 352.033
761.704 -0.214 0.115 6.632 15.402 40.774 351.579
761.7386 -0.193 0.12 6.647 14.638 42.762 350.066
761.7743 -0.171 0.128 6.661 15.076 44.597 348.258
761.8029 -0.149 0.141 6.673 14.682 47.374 347.289
761.8379 -0.129 0.149 6.683 15.188 50.378 347.169
761.8724 -0.111 0.149 6.692 16.581 53.382 347.417
761.9069 -0.095 0.147 6.7 17.657 56.54 346.107
761.9371 -0.077 0.145 6.709 17.791 60.604 343.933
761.9755 -0.061 0.141 6.719 18.587 64.683 341.904
762.0045 -0.047 0.134 6.729 21.365 68.299 341.074
762.0383 -0.034 0.127 6.739 25.201 71.546 341.516
762.0718 -0.022 0.122 6.748 28.242 75.159 342.853
762.1058 -0.01 0.123 6.755 28.83 79.56 344.697
762.1382 0.004 0.123 6.762 28.666 83.425 346.307
762.1766 0.016 0.124 6.77 28.532 86.362 347.305
762.2095 0.03 0.124 6.778 28.367 88.482 347.235
762.2405 0.043 0.124 6.786 28.179 90.288 346.428
762.275 0.056 0.123 6.793 28.291 92.483 345.751
762.3064 0.07 0.123 6.799 27.953 95.28 345.438
762.3386 0.082 0.122 6.803 28.077 99.247 345.982
762.3715 0.095 0.122 6.808 27.77 103.518 346.766
762.4051 0.107 0.12 6.813 27.933 107.289 347.883
762.4403 0.12 0.114 6.822 29.549 109.455 347.422
762.4703 0.136 0.105 6.834 33.151 110.375 345.354
762.5067 0.153 0.099 6.846 34.283 111.088 346.038
762.5367 0.171 0.096 6.857 33.96 112.983 347.906
762.5695 0.185 0.095 6.868 33.349 115.046 350.007
762.6027 0.199 0.096 6.874 31.08 117.925 349.573
762.6388 0.214 0.1 6.878 29.406 121.367 347.528
762.6688 0.23 0.107 6.881 28.758 124.682 346.491
762.7055 0.245 0.113 6.884 28.672 128.898 346.712
762.7405 0.26 0.123 6.884 26.668 133.936 347.352
762.7693 0.274 0.131 6.881 25.558 139.724 349.556
762.8061 0.285 0.141 6.874 23.772 147.268 351.851
762.8387 0.292 0.147 6.866 22.132 155.037 354.131
762.8746 0.299 0.152 6.859 20.72 161.307 355.722
762.9052 0.308 0.156 6.854 20.337 165.608 356.12
762.9395 0.321 0.158 6.851 19.519 166.535 355.804
762.9706 0.335 0.157 6.847 19.363 166.617 355.617
763.0047 0.349 0.154 6.841 19.261 165.989 354.756
763.0364 0.361 0.152 6.832 18.832 166.191 354.857
763.07 0.37 0.15 6.821 18.316 166.827 355.308
763.1036 0.376 0.146 6.809 18.504 167.77 355.894
763.1398 0.382 0.143 6.794 18.521 168.26 356.102
763.1726 0.387 0.141 6.778 17.781 168.826 356.337
763.2073 0.391 0.139 6.76 16.857 168.743 356.664
763.2382 0.395 0.138 6.741 16.009 168.866 356.741
763.2751 0.396 0.134 6.718 15.408 167.965 356.626
763.3044 0.399 0.132 6.697 14.915 167.438 356.584
763.34 0.401 0.129 6.673 14.176 166.629 356.493
763.3701 0.402 0.132 6.648 14.507 166.13 355.561
763.4032 0.403 0.144 6.619 13.499 166.425 354.838
763.439 0.405 0.151 6.591 13.078 166.831 354.242
763.4713 0.406 0.154 6.567 14.373 167.301 354.07
763.5032 0.408 0.156 6.543 16.265 168.262 354.895
763.5378 0.412 0.158 6.52 15.276 169.769 355.214
763.573 0.414 0.162 6.495 13.241 171.701 354.268
763.6052 0.42 0.163 6.47 12.591 173.373 354.08
763.6364 0.426 0.161 6.446 13.951 174.701 354.757
763.6735 0.434 0.159 6.422 15.414 175.915 355.648
763.702 0.442 0.156 6.398 16.101 176.701 356.038
763.7393 0.451 0.155 6.37 15.938 177.473 356.088
