# Supplementary material for: Quantifying Spatiotemporal Gait Parameters with HoloLens in Healthy Adults and People with Parkinson’s Disease: Test-Retest Reliability, Concurrent Validity, and Face Validity
Source: Sensors (Basel). 2020 Jun 5;20(11):3216. doi: 10.3390/s20113216 (PMC7313704; doi:10.3390/s20113216)
Supplement: Supplementary file 1 [file sensors-20-03216-s001.zip › Data/HYA_03_SWS2_IWW_raw.csv]

IWW_x_SpineBase IWW_x_Head IWW_x_ShoulderLeft IWW_x_ElbowLeft IWW_x_WristLeft IWW_x_HandLeft IWW_x_ShoulderRight IWW_x_ElbowRight IWW_x_WristRight IWW_x_HandRight IWW_x_HipLeft IWW_x_KneeLeft IWW_x_AnkleLeft IWW_x_FootLeft IWW_x_HipRight IWW_x_KneeRight IWW_x_AnkleRight IWW_x_FootRight IWW_x_SpineShoulder IWW_y_SpineBase IWW_y_Head IWW_y_ShoulderLeft IWW_y_ElbowLeft IWW_y_WristLeft IWW_y_HandLeft…
-0.488 -0.484 -0.513 -0.50900946524779 -0.448 -0.415971604256629 -0.489 -0.463018930495581 -0.398 -0.372028395743371 -0.464981069504419 -0.506 -0.498 -0.411 -0.442028395743371 -0.492 -0.477 -0.397905347522097 -0.499 0.982115773801152 1.78117132513469 1.49405230482213 1.23900037860991 1.01010958822743 0.913188452397696 1.48429198770204 1.21017804546062 0.956366242228046 0.880274387176641 0.9887245…
-0.488 -0.484 -0.513 -0.509988291282937 -0.448 -0.413035126151189 -0.489 -0.464976582565874 -0.398 -0.374964873848811 -0.463023417434126 -0.506 -0.498 -0.411 -0.444964873848811 -0.492 -0.477 -0.38811708717063 -0.499 0.982712857682592 1.78130836077961 1.49532477866782 1.23903953165132 1.00903287958877 0.911994284634817 1.48449754116942 1.2110100475905 0.953909388879828 0.881762202750064 0.98919437…
-0.488 -0.484 -0.513 -0.51 -0.448 -0.415999453561866 -0.489 -0.465 -0.398 -0.375 -0.463 -0.506 -0.498 -0.411 -0.445 -0.492 -0.477 -0.393998907123732 -0.499 0.982839978142475 1.78138998542832 1.49519002732191 1.24011980328227 1.0143790236972 0.920558437186937 1.4845 1.21096001092876 0.953310103823245 0.882549859747546 0.989359970856633 0.520760218575254 0.152019848818783 0.0533800765013388 0.97620…
-0.489 -0.484 -0.513 -0.51 -0.448 -0.410019194159075 -0.489 -0.465 -0.398019194159075 -0.372057582477226 -0.465 -0.506 -0.495 -0.411 -0.445 -0.491009597079538 -0.477 -0.392 -0.499 0.982700191941591 1.78076865640886 1.49477585421852 1.24014028791239 1.01288095970795 0.920500402920462 1.48444019194159 1.21080259121148 0.953490556787491 0.884537043942624 0.989390671795568 0.520281919415908 0.1475789…
-0.489 -0.484 -0.513 -0.51 -0.448 -0.411979782413856 -0.489 -0.465 -0.399979782413856 -0.377939347241567 -0.465 -0.506 -0.495 -0.411 -0.445 -0.491989891206928 -0.477 -0.392 -0.499 0.982719797824139 1.78063141523103 1.49537383363623 1.24016969673621 1.01297898912069 0.919520108793072 1.48445979782414 1.21106727062587 0.954568880327621 0.883213646870648 0.989459292384485 0.520477978241386 0.1495100…
-0.489 -0.484 -0.513 -0.51 -0.425045992067934 -0.402019996551276 -0.489 -0.465 -0.399001999655128 -0.375005998965383 -0.465 -0.503005998965383 -0.495 -0.411 -0.445 -0.492 -0.477 -0.392998000344872 -0.499 0.982819800034487 1.78112900017244 1.49540994001035 1.24082868022762 0.943938336141724 0.88148618686036 1.48438015997241 1.21116980003449 0.954869420100013 0.884946500603527 0.989639640062077 0.5…
-0.488 -0.484023671782679 -0.513 -0.51 -0.440007890594226 -0.406015781188453 -0.489 -0.465 -0.399 -0.376 -0.463 -0.503 -0.495023671782679 -0.411 -0.445 -0.492 -0.477 -0.397 -0.502 0.982961578118845 1.78112873750492 1.49544047343565 1.2410594476584 0.986328074773506 0.895094839629873 1.48458023671783 1.21046558126723 0.954978479732429 0.87587580224312 0.989771420306961 0.521509526564346 0.15180607…
-0.488 -0.486958796716093 -0.513 -0.51 -0.440986265572031 -0.407972531144062 -0.489 -0.465 -0.399 -0.376 -0.463 -0.503 -0.497958796716093 -0.411 -0.445 -0.492 -0.477 -0.397 -0.502 0.983157253114406 1.78097219750848 1.49549917593432 1.24099096140996 0.993528914610147 0.901894545725615 1.48460958796716 1.20991769127966 0.953550052264835 0.879075088420541 0.989947527802966 0.521450824065678 0.152559…
-0.490997437183638 -0.487 -0.515997437183638 -0.51 -0.420017939714533 -0.400006834176965 -0.489 -0.465 -0.399 -0.376 -0.463 -0.503 -0.498 -0.411 -0.444000854272121 -0.492 -0.477 -0.397999145727879 -0.502 0.983459743718364 1.78102994874367 1.49686882964719 1.24122979497469 0.945321304057033 0.882236888959825 1.48458002562816 1.20981008542721 0.952331025126545 0.87912 0.989979974371836 0.5215399231…
-0.491 -0.487 -0.516 -0.51 -0.438007798773248 -0.405023396319743 -0.489 -0.464984402453504 -0.399 -0.376 -0.466 -0.503 -0.495023396319743 -0.411 -0.444 -0.492 -0.477 -0.398007798773248 -0.502 0.98316 1.78085922012268 1.49676953207361 1.2411171144539 1.00043163774238 0.905338258992881 1.48436421133755 1.21011844024535 0.95284062390186 0.880366845350215 0.98961 0.522078986159478 0.152705112049858 0…
-0.491 -0.487 -0.516 -0.51 -0.438988283210939 -0.407964849632817 -0.489 -0.463023433578122 -0.399 -0.376 -0.466 -0.503 -0.497964849632817 -0.411 -0.444 -0.492 -0.477 -0.398988283210939 -0.502 0.98316 1.78076117167891 1.49671070300734 1.24075433521195 1.0006375394743 0.901347687331478 1.48489367293391 1.20992234335781 0.952919062656875 0.882484691735628 0.98961 0.521951523182578 0.155862271939223 …
-0.491 -0.487 -0.516 -0.509002018083972 -0.439 -0.408 -0.489 -0.463 -0.399 -0.377995963832057 -0.466 -0.503 -0.498 -0.411 -0.444 -0.492997981916028 -0.477 -0.399 -0.502 0.983040242170077 1.78131886987298 1.49672995963832 1.24102943493649 1.00064 0.904942633993503 1.48484012108504 1.20992 0.953379071681373 0.873927355522157 0.98961997981916 0.521830242170077 0.1559 0.0539202623509163 0.97619066596…
-0.488009485719573 -0.48597154284128 -0.516 -0.509 -0.438009485719573 -0.40597154284128 -0.489 -0.46897154284128 -0.398 -0.37502845715872 -0.463018971439147 -0.502962057121707 -0.49502845715872 -0.411 -0.444 -0.492 -0.477 -0.400990514280427 -0.501990514280427 0.982970094857196 1.78176128800629 1.49674601599778 1.24105060913762 1.00048037942878 0.902556355432114 1.48477066400037 1.231154398815 0.9…
-0.488988303131892 -0.483035090604323 -0.516 -0.509 -0.438988303131892 -0.403035090604323 -0.489 -0.466035090604323 -0.398 -0.377964909395677 -0.464976606263784 -0.499046787472431 -0.497964909395677 -0.411 -0.444 -0.492 -0.477 -0.400011696868108 -0.501011696868108 0.982979883031319 1.78292608072695 1.49633491268461 1.24008157989943 1.00051953212528 0.903212163098368 1.48483918121923 1.22335322403…
-0.489 -0.483 -0.512000947096179 -0.509 -0.438000236774045 -0.402000236774045 -0.484001183870224 -0.463000710322134 -0.398 -0.369002130966402 -0.465 -0.499 -0.495000710322134 -0.408000710322134 -0.442000473548089 -0.492 -0.477 -0.397000710322134 -0.497000947096179 0.982960004735481 1.78359984372913 1.4964299763226 1.23952013022572 1.00070995501293 0.90256015627087 1.48372026518693 1.2194009139478…
-0.485990114854638 -0.483286669215504 -0.51191103369174 -0.506970344563913 -0.437723215929858 -0.402930803982464 -0.483901148546378 -0.461980229709276 -0.397970344563913 -0.372 -0.462009885145362 -0.499 -0.495029655436087 -0.408029655436087 -0.441970344563913 -0.492 -0.477 -0.398019770290724 -0.496980229709276 0.982669478410153 1.78322313024924 1.49632648652487 1.2372759470904 1.00010063163032 0.…
-0.485010126222566 -0.511706339545594 -0.503091136003092 -0.504030378667697 -0.41028353423184 -0.39607088355796 -0.474101262225657 -0.460020252445132 -0.395030378667697 -0.372 -0.462989873777434 -0.499 -0.497969621332303 -0.410969621332303 -0.439030378667697 -0.492 -0.477 -0.399979747554869 -0.495020252445131 0.959816143510233 1.74883532914983 1.48705579406547 1.23687415175125 0.942663497904577 0…
-0.485 -0.484057090478971 -0.504995922108645 -0.504 -0.435946987412384 -0.39999184421729 -0.474 -0.46 -0.394002038945678 -0.374993883162967 -0.460006116837033 -0.499 -0.498 -0.409004077891355 -0.43500815578271 -0.492 -0.477 -0.400997961054323 -0.49100815578271 0.968621527152162 1.77707158420634 1.48889604444539 1.23656063207316 1.00100957986829 0.903679495315568 1.47586828728563 1.21064228361916 …
-0.483 -0.483031241981508 -0.504976568513869 -0.503976568513869 -0.435992189504623 -0.399976568513869 -0.474 -0.458976568513869 -0.394976568513869 -0.370015620990754 -0.46 -0.495976568513869 -0.495 -0.408992189504623 -0.436984379009246 -0.491992189504623 -0.476992189504623 -0.401984379009246 -0.491 0.971653202303105 1.77816474274741 1.4922662483963 1.2367086747817 1.00112343918388 0.9098029782519…
-0.483 -0.486948731810485 -0.502038451142136 -0.501038451142136 -0.435012817047379 -0.397038451142136 -0.474 -0.456038451142136 -0.392038451142136 -0.371974365905243 -0.46 -0.493038451142136 -0.495 -0.408012817047379 -0.435025634094757 -0.491012817047379 -0.476012817047379 -0.400025634094757 -0.491 0.972054745010575 1.75117323782576 1.4930497463621 1.2352885847187 1.0003007663198 0.90516075280457…
-0.482001681207799 -0.460045392610576 -0.502 -0.501 -0.432005043623397 -0.397 -0.471005043623397 -0.456 -0.391001681207799 -0.369005043623397 -0.46 -0.485013449662393 -0.494001681207799 -0.408 -0.435 -0.491 -0.476 -0.398003362415598 -0.488005043623397 0.973267965738563 1.7850224018208 1.49395848691298 1.23560942838935 1.0001103026174 0.901945312616645 1.4819645024505 1.20565904171155 0.9470282683…
-0.481976447058734 -0.482835129411136 -0.499976447058734 -0.500992149019578 -0.433 -0.396 -0.464976447058734 -0.452952894117468 -0.391 -0.368976447058734 -0.457 -0.478 -0.494 -0.406 -0.431984298039156 -0.491 -0.476 -0.400007850980422 -0.484952894117468 0.971732375294203 1.75346100509888 1.49397287560789 1.23479478909806 1.0002318842353 0.904773355921505 1.48123232603926 1.20038509388249 0.9465988…
-0.479035270588325 -0.462246894118275 -0.497035270588325 -0.500011756862775 -0.433 -0.396 -0.462035270588325 -0.44707054117665 -0.391 -0.366035270588325 -0.457 -0.478 -0.494 -0.406 -0.43002351372555 -0.491 -0.476 -0.400988243137225 -0.47907054117665 0.974526492941091 1.78105904431288 1.49558071874505 1.23539282831371 1.00046717835293 0.902694924549083 1.48277154172544 1.2047674468234 0.9477067147…
-0.479 -0.474970344361672 -0.497 -0.497006843608845 -0.430006843608845 -0.39001368721769 -0.459006843608845 -0.442011406014741 -0.388006843608845 -0.36001368721769 -0.457 -0.471015968420638 -0.494 -0.406 -0.429002281202948 -0.48501368721769 -0.476 -0.399004562405897 -0.479 0.974140958105238 1.75502029219392 1.49494150559395 1.23376374117284 0.99430409783422 0.900125817067518 1.48423669225573 1.20…
-0.470942771313898 -0.449152609829605 -0.49199046188565 -0.496980923771299 -0.427019076228701 -0.390019076228701 -0.455866466399096 -0.438961847542599 -0.384971385656949 -0.359942771313898 -0.449971385656949 -0.467952309428248 -0.493971385656949 -0.405 -0.423933233199548 -0.478828313941694 -0.477 -0.402980923771299 -0.473961847542599 0.978231481038093 1.77427294255752 1.49614876004513 1.233624548…
-0.465075569558789 -0.464798481176561 -0.491012594926465 -0.49502518985293 -0.42897481014707 -0.39197481014707 -0.442176328970509 -0.43505037970586 -0.382037784779395 -0.354075569558789 -0.447037784779395 -0.463062974632325 -0.491037784779395 -0.405 -0.417088164485254 -0.461226708676368 -0.477 -0.40102518985293 -0.47005037970586 0.97530765883013 1.75407021118077 1.49602163734044 1.23204040378087 …
-0.460002779271193 -0.442012784647488 -0.483004446833909 -0.489003335125432 -0.427001111708477 -0.388002223416954 -0.441000555854239 -0.429003335125432 -0.374004446833909 -0.338008893667818 -0.439004446833909 -0.454005002688148 -0.491 -0.406998888291523 -0.409004446833909 -0.430017231481397 -0.474001667562716 -0.400000555854239 -0.46300389097967 0.97832829908603 1.77143020028977 1.49650972763142 …
-0.45691907949887 -0.448874123664909 -0.47591907949887 -0.482973026499623 -0.406973026499623 -0.381955044166039 -0.431973026499623 -0.423 -0.36491907949887 -0.32791907949887 -0.438874123664909 -0.449973026499623 -0.490973026499623 -0.407 -0.407928070665662 -0.402658335661895 -0.470955044166039 -0.399946052999247 -0.456937061832454 0.976275324593268 1.75674870320652 1.49296655285953 1.226254425476…
-0.44809074643583 -0.435141161122402 -0.46709074643583 -0.480030248811943 -0.404030248811943 -0.377050414686572 -0.429030248811943 -0.423 -0.35609074643583 -0.31909074643583 -0.425141161122402 -0.447030248811943 -0.488030248811943 -0.407 -0.400080663498516 -0.365383151617949 -0.466050414686572 -0.394060497623887 -0.450070580561201 0.975765243127403 1.76860809728787 1.48931750852681 1.225646251421…
-0.442011798267772 -0.426017697401658 -0.455023596535545 -0.472015731023696 -0.404 -0.379994100866114 -0.418021630157582 -0.415015731023696 -0.345021630157582 NaN -0.421007865511848 -0.44200983188981 -0.488 -0.407998033622038 -0.392015731023696 -0.340049159449051 -0.449033428425355 -0.379029495669431 -0.444011798267772 0.972835761487429 1.76292144431974 1.48586672501263 1.22364393275592 0.9482708…
-0.432925616702483 -0.413991735189165 -0.442892557459142 -0.462809909350789 -0.402975205567494 -0.377991735189165 -0.414900822269977 -0.408950411134989 -0.342900822269977 NaN -0.411933881513318 -0.438942146324153 -0.485008264810835 -0.405008264810835 -0.382925616702483 -0.320760320485778 -0.429685937188261 -0.328834703783295 -0.428925616702483 0.972961569050727 1.76746925279814 1.48215380054965 1…
-0.424112429825268 -0.413012492202808 -0.430162398636499 -0.440287320664575 -0.400037476608423 -0.377012492202808 -0.403149906433691 -0.403074953216846 -0.331149906433691 NaN -0.404099937622461 -0.432087445419653 -0.485987507797192 -0.405987507797192 -0.374112429825268 -0.292362273881421 -0.392474703706689 -0.309249844056152 -0.420112429825268 0.969592973177658 1.75790204882143 1.4790496002829 1.…
-0.417011976520196 -0.387044484217871 -0.421015398383109 -0.429018820246022 -0.395008554657283 -0.375003421862913 -0.388025663971849 -0.393017109314566 -0.324011976520196 NaN -0.391022242108935 -0.42900513279437 -0.486 -0.406 -0.368010265588739 -0.267042773286414 -0.344082124709915 -0.260083835641372 -0.405025663971849 0.971326954542007 1.76923037561619 1.48248404595853 1.2094458684949 0.94518068…
-0.404913878142709 -0.382749463687881 -0.400898219623202 -0.412866902584187 -0.381945195181724 NaN -0.380835585545172 -0.37693736592197 -0.284984341480493 NaN -0.381898219623202 -0.425960853701231 -0.485 -0.405976512220739 -0.35293736592197 -0.246757292947635 -0.299694658869605 -0.222467610336747 -0.395843414804926 0.964632783145883 1.74377025211156 1.48091143071924 1.2085688620982 0.934984676103…
-0.394118959998288 -0.351346065449566 -0.388140589088886 -0.396183847270082 -0.375075701817092 NaN -0.360227105451277 -0.369086516362391 -0.283021629090598 NaN -0.369140589088886 -0.421054072726495 -0.485 -0.403032443635897 -0.345086516362391 -0.216335250904267 -0.261421767266658 -0.155735389080327 -0.376216290905979 0.96748852967318 1.78140526218779 1.48234421076386 1.21970725491086 0.9343173538…
-0.381026799579828 -0.343016492049125 -0.360057722171937 -0.375043291628953 -0.351049476147375 NaN -0.34403298409825 -0.357024738073687 NaN -0.235018553555266 -0.356026799579828 -0.417008246024562 -0.485 -0.404995876987719 -0.331028861085969 -0.195043291628953 -0.193140182417562 -0.104105136813172 -0.362028861085969 0.960604286237555 1.739078294308 1.47590333794473 1.20385300471331 0.930687483267…
-0.370833609416866 -0.307 -0.348824365495581 -0.358842853338151 -0.334731926282729 -0.315778145889155 -0.32580587765301 -0.338870585102007 NaN -0.224935292551004 -0.338879829023292 -0.410935292551003 -0.482009243921285 -0.404953780393574 -0.319870585102007 -0.157898316865863 -0.148537803935739 -0.07036216943132 -0.338824365495581 0.962668712801879 1.76858116058986 1.4762560913739 1.20411947154389…
-0.353211221936886 -0.307 -0.330222956488935 -0.342199487384837 -0.306340302009427 -0.292281629249181 -0.305246425593033 -0.325164283728689 NaN -0.218082141864344 -0.32615254917664 -0.404082141864344 -0.482988265447951 -0.400058672760246 -0.306164283728689 -0.147129080072541 -0.0995867276024604 -0.00280968409139529 -0.320222956488935 0.956177800080086 1.73587205138396 1.47160573912223 1.208299893…
-0.32701317734177 -0.258024834221029 -0.308011150058421 -0.321010643237584 -0.284011150058421 -0.26601317734177 -0.281012163700096 -0.301012163700096 NaN NaN -0.305010643237584 -0.392006081850048 -0.483 -0.4 -0.28001317734177 -0.108019766012655 -0.0450273683252151 0.0499736453164595 -0.291014697804282 0.959568241331695 1.75724896144216 1.471310121637 1.21117856569703 0.930831033914508 0.840141910…
-0.305819414412929 NaN -0.285740898940289 -0.282858672149249 -0.240780156676609 -0.231748750487553 -0.254866523696513 -0.286748750487553 -0.231945039169152 NaN -0.282795859771137 -0.380913632980097 -0.482992148452736 -0.402023554641792 -0.261819414412929 -0.0908508206019849 -0.00369378965670574 0.117353319626878 -0.277678086562178 0.952528950763881 NaN 1.46746758746587 1.19206615291901 0.93236927…
-0.283234923871317 -0.223326850603572 -0.253337064684934 -0.265183853464509 -0.213285994278126 -0.200326850603572 -0.238173639383148 -0.255326850603572 -0.225071498569531 NaN -0.257265566115402 -0.370112354894978 -0.482010214081362 -0.404969357755915 -0.239234923871317 -0.0721940675458709 0.0346016508268966 0.161540366338727 -0.237418777335827 0.953648355947248 1.75751175862398 1.46966712045775 1…
-0.258005304058969 -0.213002121623588 -0.236003606760099 -0.239005516221328 -0.170009122981427 -0.161008274331992 -0.212005516221328 -0.240003182435381 -0.207003818922458 NaN -0.235004667571893 -0.359002333785946 -0.479000636487076 -0.405 -0.209006364870763 -0.0460055162213278 0.0869889675573444 0.215988543232627 -0.227002121623588 0.949970782879104 1.75125138966345 1.46398121144707 1.20980908133…
-0.229739686795709 -0.167921117210821 -0.200755463353545 -0.211723910237873 -0.141692357122201 -0.123668692285447 -0.188668692285447 -0.205834346142724 -0.182842234421642 NaN -0.202763351632462 -0.338834346142724 -0.473976335163246 -0.406 -0.188716021958955 -0.0247633516324624 0.0940788827891792 0.20422876008862 -0.19777123991138 0.948934563513433 1.7425939867938 1.46020750029086 1.20604728175672…
-0.19746278620173 -0.158140238242948 NaN -0.177490833850319 -0.103546929147499 -0.0825890006203833 -0.147589000620383 -0.185294500310192 -0.163280476485897 NaN -0.173420714728845 -0.318294500310192 -0.471042071472885 -0.406 -0.153504857674614 0.00457928527115479 0.103859761757052 0.23259330909545 NaN 0.943300777227938 1.74060846836332 NaN 1.20323038861397 0.927674422571042 0.837969007348308 1.446…
-0.170010925287584 -0.106021041294606 NaN -0.148011734568145 -0.0760109252875836 -0.0440153763306733 -0.131006474244494 -0.155012139208426 -0.135011329927865 NaN -0.141012948488988 -0.296008902086179 -0.467001618561123 -0.403001213920843 -0.128010116007022 0.0229927164749442 0.111996762877753 0.237997976798596 NaN 0.945289162394619 1.74599780684968 NaN 1.19871181278846 0.929679206905049 0.8368004…
-0.137730295499058 NaN NaN -0.103892118199623 -0.0257919422421307 0.000277410343825702 -0.0977302954990583 -0.128691766284638 -0.0957919422421307 NaN NaN -0.266630119541566 -0.459807353927899 -0.398869000670971 -0.0897765305563626 0.0532157636007533 0.125046235057304 0.244 NaN 0.939912241369868 NaN NaN 1.18659332443276 0.925198423639925 0.837094291000834 1.44538719070506 1.15915401128319 0.933447…
NaN NaN NaN -0.0901684443729773 0.000675142994972259 0.0355668573266297 -0.0634211109324434 -0.0894812696370781 -0.0693248570050277 NaN NaN -0.219577523564494 -0.435300793523174 -0.382204539595758 -0.0613489204868816 0.0806631112540453 0.130927809554438 0.244 NaN NaN NaN NaN 1.19337674035279 0.922453688874595 0.841456458752875 1.44248561395314 1.17111321276069 0.939436486062936 NaN NaN 0.52432374…
-0.063081717770584 NaN -0.0400776318820548 -0.0391041901574946 0.05089785278677 0.0749203251736806 -0.0360551594951442 -0.0610572024394088 -0.0230939754361716 NaN -0.039071503049261 -0.184071503049261 -0.414042901829557 -0.372020429442646 -0.0140960183804362 0.0989632270032372 0.137985699390148 0.244 NaN 0.943263186568702 NaN 1.46117408546418 1.19270155263764 0.914506200548018 0.844813237854484 1…
-0.0346284370269788 0.0100864099937259 -0.010749411018195 -0.0226370780263513 0.0754147679698842 0.107302434978041 -0.00568892402258686 -0.0267148470207046 -0.00465436002509651 NaN -0.00172348802007721 -0.113645719025724 -0.358792616015058 NaN 0.00342340896925677 0.111103691992471 0.13803456399749 0.24403456399749 -0.00977533401631273 0.952851107597741 1.76415204245348 1.47010649640372 1.20401172…
0.00749410823014558 0.0198823507511966 0.0176588171784703 0.0185058731550259 0.122435283605744 0.141588227629188 0.0295764627043079 0.00561175747894894 0.0345294030047866 NaN 0.0296235224038293 -0.0734823619200937 -0.335282358197128 NaN 0.0514235186808636 0.122858820901436 0.141952940300479 0.247952940300479 0.0156941119531113 0.956377646270431 1.75871529533309 1.47991223310195 1.21214235112349 0…
0.0379867061637266 0.0689782867340869 0.0389906943146087 0.0419898080588571 0.130996454976994 0.164989808058857 0.056988035547354 0.0409844905243478 0.0829787298619626 NaN NaN -0.0200234857774163 -0.29001994075441 NaN 0.0779884786752298 0.137993353081863 0.144998670616373 0.248 0.0549827180128446 0.965056171375153 1.76878550668334 1.48572747417111 1.22355498379245 0.997687899816679 0.897183799244…
0.0672527674201329 0.0763651084957475 0.071215320394928 0.0671685116134219 0.158299576201639 0.202327661470543 0.0882434056638317 0.0813276614705426 0.112514896596567 0.147402555520952 0.0903370232268439 0.033514896596567 -0.241503826916035 NaN 0.111187235126024 0.150065532294109 0.147 0.248 0.074299576201639 0.964860085396211 1.76552686824058 1.48634267252949 1.24629966790958 0.99303474919512 0.…
0.0936790527636766 0.114536409547533 0.0937266005023912 0.0847860351757844 0.189619618090283 0.236583957286247 0.113690939698355 0.115583957286247 0.166346218592675 0.189488861808818 0.125572070351569 0.0873462185926746 -0.189630007537968 -0.181156027637816 0.130762261306427 0.156916791457249 0.147 0.248 0.105619618090283 0.970096404899469 1.76833588449747 1.48975851459797 1.24312851366836 0.9977…
0.11993659305038 0.131958541609864 0.122929276863886 0.112931715592717 0.217931715592717 0.26991952194856 0.141931715592717 0.149917083219728 0.200917083219728 0.230900012117907 0.144953664152201 0.174787830591657 NaN -0.102195098306522 0.167909767033233 0.163982928898179 0.148995122542337 0.250992683813505 0.123956102881032 0.969581414462722 1.76176614438486 1.48982992683814 1.24219219485595 0.9…
0.14919953084057 0.186114017623183 0.141313548463752 0.129275542589358 0.238228035246365 0.296228035246365 0.168380058743942 0.183342052869548 0.259275542589358 0.279408563149738 0.179171026434774 0.181370557275343 -0.0632493839807147 -0.00813536635753212 0.189237536714964 0.169152023497577 0.149 0.247961994125606 0.166152023497577 0.976391709081548 1.77648944863866 1.4939209982456 1.243433682114…
0.169725283328064 0.197843019044608 0.173568302372672 0.157620629357803 0.261686038089216 0.319686038089216 0.207476730148694 0.218529057133824 0.287620629357803 0.321437484909846 0.196764528566912 0.219489811894976 0.0139665420436701 0.0808095610882782 0.213672956342934 0.184790692059477 0.149 0.244052326985131 0.181790692059477 0.972452719437519 1.75894481734577 1.49608108934072 1.2448411622853…
0.198941741975031 0.244905581821603 0.191963839846571 0.175963839846571 0.277967857641397 0.335967857641397 0.234945759769857 0.253929688590555 0.334905581821603 0.370901564026777 0.224943750872444 0.270897546231952 0.122783039079427 0.180801119156142 0.241943750872444 0.197973884333635 0.150995982205175 0.242004017794825 0.219923661898317 0.977918890797308 1.78535636243908 1.49903411393058 1.246…
0.219219421495328 0.261297786315088 0.221188075567424 0.215086201301736 0.292148893157544 0.346101874265688 0.26027427686916 0.27627427686916 0.362360478170897 0.41231345927904 0.2451959120494 0.365148893157544 0.224752302269697 0.297814994125505 0.262242930941256 0.208141056675568 NaN 0.269619082076105 0.237289949833112 0.978299720482643 1.77961481419593 1.50209185005875 1.25074048715988 1.03408…
0.246671128548643 0.298553674458873 0.244718110184552 0.225870800501253 0.310776837229437 0.358847309683299 0.294588910685804 0.310588910685804 0.407459711187057 0.451530183640919 0.269706364775575 0.383776837229437 0.318872440738206 0.39977847746639 0.292635892321712 0.225788582638414 NaN NaN 0.27356541986785 0.973260371402142 1.77521273688631 1.50107221522534 1.24829924606835 1.03397140944908 0…
0.266958367042697 0.320954203746966 0.269947958803371 0.251945877155505 0.37087510112809 0.404904244198202 0.32194379550764 0.33993963221191 0.444922979028989 0.494910489141797 0.289958367042696 0.44387510112809 0.419791835213483 0.525739794016853 0.315952122099101 0.271904244198202 NaN 0.381929223972584 0.296952122099101 0.971733060022362 1.77915167340854 1.50084045796253 1.24565545391741 0.9846…
0.297235597200987 0.345471194401973 0.301405227185697 0.287301564417263 0.375150782208632 0.419131934432553 0.367150782208632 0.382216749424908 0.479442922737855 0.5323581077455 0.309301564417263 0.46916962998471 0.510650248274724 0.621735063267079 0.354150782208632 0.286301564417263 NaN 0.403396871165474 0.335160206096671 0.983341424261884 1.77905866116754 1.49999560280866 1.23542447381131 0.984…
0.32170560137897 0.39441120275794 0.343493634371828 0.318623169765082 0.390811584882541 0.432835136772223 0.382811584882541 0.404729153268652 0.525446530592464 0.569552514096034 0.340623169765082 0.486788032992858 0.578187459805957 0.698081476302386 0.369811584882541 0.317623169765082 NaN 0.340753660469837 0.3517998089377 0.982450716109806 1.77164914390245 1.49642298219867 1.22238685558528 0.9824…
0.353940546045294 0.412966557150478 0.359970273022647 0.339960983342224 0.420944261917463 0.451964699214393 0.422925682556617 0.448918250812279 0.540972130958731 0.596949835725716 0.362959125406139 NaN 0.595968415086562 0.732936830173124 0.410923824620532 NaN NaN 0.280111476165074 0.398912677004025 0.974834157472964 1.77196923824621 1.49399444046724 1.2182274503237 0.967637534612773 0.88452326135…
0.375278793801736 0.453162629717679 0.39617811826222 0.366193606806761 0.424263305257195 0.462139396900868 0.449255560984925 0.466263305257195 0.589131652628597 0.627216839623572 0.394232328168113 NaN 0.709077442722704 0.840069698450434 0.427309770890818 NaN 0.202147141173138 0.274969022910918 0.414263305257195 0.973025285882686 1.76357530566023 1.49013452134423 1.21298211073106 0.969779596343737…
0.410595971486187 0.473764316700276 0.418741870671731 0.390719424643186 0.457618417514733 0.479797985743094 0.481629640529005 0.499618417514733 0.605809208757366 0.654685755600368 0.423663309571823 NaN 0.718887769857274 0.848898992871547 0.466551079429097 NaN 0.220786762728821 0.27104489205709 0.447618417514733 0.971161323727118 1.75918027910394 1.48690692371696 1.21071592516297 0.951993473248762…
0.432991257420727 0.492992449590628 0.463982117451487 0.430984104401321 0.477992052200661 0.494994039150496 0.509988873080925 0.536985296571222 0.650982117451487 0.682988873080925 0.444991654810694 NaN 0.733994039150496 0.873990065250826 0.487991654810694 NaN 0.244990462640793 0.274998410440132 0.475988873080925 0.971379904626408 1.74840426399435 1.48125223333161 1.1955060363536 0.934047053671914…
0.474310515201707 0.546163020480896 0.490294989441622 0.456248412161366 0.509077628800427 0.513163020480896 0.541310515201707 0.558271700801494 0.659194072001067 0.706170783360939 0.492279463681537 NaN 0.744194072001067 0.87811644320064 0.525341566721878 NaN 0.266240649281323 0.285108680320598 0.510263937921451 0.968825793929522 1.75882158080652 1.48009388849255 1.19288881440021 0.914574608329735…
0.513437934618844 0.566704915674893 0.527466037887902 0.487550347695076 0.518859483654711 0.533704915674893 0.580437934618845 0.592508192791489 0.683648709136778 0.727690864040364 0.52749414115696 NaN 0.768648709136778 0.892789225482067 0.568381728080729 NaN 0.296564399329604 0.298803277116596 0.543522244426018 0.967035714491188 1.76154093645601 1.4742834667091 1.19777974182736 0.917675456318543 …
0.544933997679547 0.606914835715544 0.556938255893769 0.521927610358212 0.547938255893769 0.553957417857772 0.603951030536438 0.620940385000881 0.702959546964883 0.745961676071995 0.559931868572435 0.75290844839421 0.807916964822656 0.924931868572435 0.598936126786658 NaN 0.325938255893769 0.451674246611956 0.575931868572435 0.9656628742946 1.76263774314646 1.47456921223037 1.19020630896047 0.912…
0.604126898476318 0.632312365480167 0.586341649743932 0.558331888322677 0.584273319795146 0.58724403553138 0.64424403553138 0.654273319795146 0.729185467003849 0.769146421318828 0.615117137055062 0.774097614212552 0.807 0.916960954314979 0.658136659897573 NaN NaN 0.482312365480167 0.610292842637656 0.96553869857849 1.76570403492343 1.4750429611671 1.19256593294379 0.906731984720998 0.840371366598…
0.616862594574401 0.663661771260063 0.620630062315694 0.591640631963817 NaN 0.611735758796924 0.668735758796924 0.681704049852555 0.747799176685663 0.783841455278155 0.626873164222524 0.78389430351877 0.807 0.913042278592492 0.671852024926278 NaN 0.383672340908186 0.513661771260063 0.639682910556309 0.968418925234518 1.77213066310831 1.48136182576961 1.19817943591626 NaN 0.840508520249263 1.45912…
0.665990045602843 0.693993905471128 0.657992483414392 0.629992280263429 NaN 0.658990451904768 0.702993092867279 0.70699492122594 0.78999146765958 0.802996140131715 0.680989029848031 0.800996546433639 0.807999796849038 0.912000203150962 0.71399146765958 NaN 0.393997968490376 0.523997968490376 0.673993092867279 0.96632043271155 1.78021837072928 1.48258976434488 1.19561053428703 NaN 0.84649878312573…
0.691358549811671 0.728207581469915 0.690311372204872 0.661434033982549 NaN 0.703471776067988 0.727273630119433 0.731207581469915 0.798254759076714 0.824254759076713 0.71036798533303 0.812028306564079 0.807962257914561 0.90900943552136 0.742273630119433 NaN 0.42876427723014 0.55875484170878 0.705273630119433 0.965256793575379 1.78295236879619 1.48972613474153 1.19938352089045 NaN 0.84780692428870…
0.728517821292106 0.749720843905956 0.722581265858934 0.706416309985181 0.741416309985181 0.752365554331719 0.755632021512397 0.752720843905956 0.824657399339128 0.850657399339128 0.748505132378741 0.814961933259903 0.804050755653463 0.909987311086634 0.770632021512397 NaN NaN 0.63698488693075 0.733632021512397 0.965960863982377 1.78941612628265 1.49139830195814 1.21840320063504 0.964477861061483…
0.762985951437669 0.776988843788737 0.759984711858639 0.733988843788737 0.791979340349513 0.799980579928542 0.779990083367766 0.775990496560776 0.847990496560776 0.874990083367766 0.784985125051649 0.823996281262912 0.80499958680699 0.907001239579029 0.80898429866563 0.799990083367766 NaN 0.508053715091267 0.761988430595727 0.967539351286975 1.79419805799285 1.49335919840556 1.22574706632963 0.95…
0.789357640409114 0.813367051998828 0.795272936101692 0.775357640409114 0.840423521537109 0.853498814254817 0.81215999702513 0.798197643383984 0.86113176225599 0.898282347691406 0.811357640409114 0.827056469538281 0.802 0.907 0.831348228819401 0.877414109947395 NaN NaN 0.793282347691406 0.971375763297194 1.80109715280818 1.50150708240719 1.23512835259994 0.947247126118409 0.868012727873582 1.4874…
0.826549862534455 0.851538016811677 0.823656474039452 0.812549862534454 0.884466942475012 0.905372176692792 0.828798622712782 0.818751239821672 0.874834159881115 0.927644628316675 0.848549862534455 0.832928925663335 0.802 0.907 0.867561708257232 0.92047878819779 NaN NaN 0.822644628316675 0.979254641931641 1.80184099725069 1.50120367217406 1.23703690084058 0.965667063497327 0.876615876096786 1.489…
0.848954131526393 0.882935367150827 0.857929112358972 0.854912432914024 0.939885328815984 0.957891583607839 0.875902008260932 0.847939537012064 0.903939537012064 0.95394579180392 0.870954131526394 0.839985405485671 0.806989575346908 0.907 0.889954131526393 0.977881158954747 NaN 0.793787337076915 0.854933282220209 0.976116755175204 1.80267826950759 1.50222785252146 1.24190986723719 0.9517794809189…
0.873145727821539 0.894383494267207 0.89122242667498 0.892245436331013 0.982253106216357 1.00839116415255 0.895260776101701 0.870168737477571 0.92240650392324 0.979230096560324 0.895138057936195 0.847115048280162 0.813984660229312 0.907007669885344 0.915145727821539 0.965483202776681 0.868613590827532 0.957460193120649 0.883191747133604 0.971986395153888 1.80348055529272 1.50131936800842 1.250683…
0.891761954311293 0.943373563977086 0.91963666710671 0.923599080945335 1.01458655222488 1.05836103525663 0.928574023504419 0.891724368149918 0.974335977815712 1.00862413838625 0.912774483031751 0.861812069193126 0.812025057440917 0.907987471279542 0.933761954311293 1.02721069061113 0.946997702363338 1.0162482767725 0.907686781988543 0.971525888498615 1.80610642302917 1.49868370225803 1.2485571873…
0.915943101927222 0.971933618915092 0.956912282137801 0.963905169878704 1.06787435008928 1.09092413590296 0.960924135902963 0.91694073117419 0.981983404728773 1.03194547268025 0.940933618915092 0.867985775481806 0.813995258493935 0.901016595271227 0.957943101927222 1.07688383310141 1.05773921716643 1.1247439586725 0.941919394396898 0.969604551845822 1.80029389261277 1.49388133219949 1.24406062097…
0.938346310709083 0.997280792466824 0.979346310709083 1.00028079246682 1.10343990819802 1.14752414593807 0.992280792466824 0.954252713220142 1.02110295723784 1.05918719497788 0.96327143271793 0.878140396233412 0.815 0.900028079246682 0.984308871713507 1.11917783522899 1.15282365790268 1.24416996861177 0.968346310709083 0.96875555612407 1.79739610277769 1.49326667929394 1.24206848750886 1.00030438…
0.964465565721473 1.01513453608326 1.00355428695301 1.01826761793056 1.13251410780054 1.17823412911938 0.986634536083261 0.980723145745394 1.01406559545631 1.05157490385025 0.99170263802283 0.892846192080774 0.815 0.902969238416155 1.0166616225777 1.12214657170454 1.20893604241895 1.32785724752465 0.989587557414833 0.990872663420076 1.78003752097533 1.49272971472172 1.24152107942523 0.98789258539…
0.981019896311549 1.03252038566404 1.02952081815497 1.05550841031391 1.16403800407442 1.22453417540854 0.977052257325715 0.959029202623194 1.0070722380679 1.04004149846454 1.01599396235565 0.905996729609311 0.815 0.901000503137029 1.0180222017818 1.15552584780187 1.28503154772367 1.4085332104881 1.01702312362522 0.982127108248398 1.77780438865409 1.4880991473551 1.24029138178303 0.987405600625369…
1.01439904161509 1.0690035252731 1.06386766529395 1.0615745911253 1.19433634602456 1.27537019017121 1.05748344035856 1.01354758303226 1.05430831718918 1.06735036044226 1.04735858652728 0.924251010569095 0.81504482331591 0.900991035336818 1.05788925434341 1.20229733801992 1.34533458670407 1.45642176551038 1.05387158020263 0.965782047688647 1.77536816223997 1.48524173533253 1.23493649236285 0.96560…
1.04968265079607 1.11626364032363 1.09572478970586 1.11940993239535 1.24427919483994 1.3071831038676 1.09614766440935 1.06005714020974 1.07685870228542 1.09285870228542 1.08651841245946 0.951662888721623 0.819939801557433 0.900012039688514 1.09076670207989 1.22750568356404 1.3756182483188 1.49220195979898 1.08668878390821 0.972441895213792 1.76942423204348 1.4827438729246 1.22877626378942 0.97092…
1.08552234950287 1.17596885202131 1.12852557170756 1.15849879819796 1.27601836345497 1.34001827481925 1.13452253199409 1.08953430242676 1.11206178502214 1.12805972552141 1.12396025947547 0.981967777953081 0.822996777795308 0.905993555590616 1.12951299311382 1.27502118679891 1.41949852707102 1.54846925088207 1.13996670388485 0.969323180917629 1.78232161110235 1.47473904874603 1.2315569167226 0.979…
1.12943007096583 1.2132740890693 1.18528354041651 1.18248320848545 1.30581651489786 1.37179544188494 1.17097400227351 1.13732813656356 1.14233492732174 1.15745142378147 1.159415893945 1.01485060982168 0.829179575597125 0.915620452060061 1.16997375713823 1.31348677904913 1.43065570209381 1.55552656875981 1.17531189445817 0.95925387045978 1.77766362836804 1.47501508529945 1.23020334891767 0.9738093…
1.1647874526797 1.21970439368088 1.19727121512511 1.22168200202308 1.33262775899806 1.39620501742283 1.21208449337919 1.16597872751576 1.16571728063523 1.18907592095284 1.19330217253758 1.04730244275038 0.853918728910696 0.924965653664953 1.20823963397068 1.3547763919572 1.44435186247246 1.55802109917987 1.19124454058998 0.962903350857251 1.76440369831058 1.47216115880965 1.22346653314416 0.97827…
1.24088455572187 1.25497638001518 1.23149708859303 1.25249112168347 1.3574974794218 1.42198442084149 1.19809117862383 1.18207294289906 1.1951195453068 1.23305268098266 1.25588241786486 1.09400334277356 0.866510817165502 0.931988074288444 1.28488883143587 1.39647840620682 1.46749128107395 1.5795 1.22897840620682 0.949642415778413 1.76185142326153 1.47157005431065 1.21780708833015 0.977120376819045…
1.273400926547 1.27833993697622 1.26582704166419 1.27930173951671 1.38240469905309 1.43830692470283 1.24349567257733 1.21845193676169 1.25467061583992 1.25977266607643 1.2863932164211 1.15262107105499 0.908858302991097 0.943705716112916 1.32233153541387 1.42078162255535 1.47105228758814 1.5795 1.25595481487147 0.949321997022501 1.76599268163074 1.47124685343935 1.22428290681614 0.978865242393424 …
1.29346697223588 1.30676177449971 1.29524111951009 1.30731743723088 1.41402795985307 1.46400681618761 1.31325254020701 1.29121439398366 1.30085747483828 1.31302420605683 1.31796211075161 1.20876300882635 0.942777824980026 0.963740630834257 1.334542312605 1.44507122453565 1.47595771266909 1.5795 1.29410306852132 0.957305446268633 1.76751352697519 1.47562764280394 1.21971213772078 0.961661074447594…
1.32100202501639 1.34046883299504 1.32798237634318 1.34148308596208 1.43650211155619 1.47899698411967 1.34599954567537 1.32650547792084 1.37297041233706 1.35510319772299 1.34350645148427 1.26698643502622 0.99099405045402 1.00113114981726 1.3664967115249 1.46400247069077 1.47600486781712 1.5795 1.32198317250188 0.9646153957325 1.7773377764249 1.48047503694734 1.2217255219076 0.963087808519487 0.87…
1.35731267418125 1.38720898518632 1.34634602697301 1.35936475975818 1.46512749887656 1.49568821180976 1.37774333389177 1.36233879732954 1.40471110817049 1.40867958648645 1.3802982148943 1.32272228987289 1.04119353201865 1.06257470926237 1.40281850611192 1.47909274837199 1.481 1.57949137264373 1.36721769290241 0.964260365952523 1.797803277349 1.48304307083447 1.22617683884891 0.956985299805467 0.8…
1.38321013310071 1.39602127744663 1.37559630947822 1.3889974488498 1.47716907084381 1.51167414143274 1.3997017650434 1.39128693825285 1.46731363207317 1.45592931527635 1.40517439020547 1.38167361217581 1.1002063063754 1.10839211333383 1.42969492133392 1.4880174824328 1.481 1.57949670253162 1.3716830070355 0.974375277531595 1.78930833843157 1.49194856775497 1.23357687404173 0.9791532055227 0.88950…
1.41302001207951 1.41449700727649 1.39652232731429 1.40502432418717 1.49400742971173 1.5320155776771 1.43253339164496 1.42852228913518 1.5060434983041 1.53104553335609 1.43451977266163 1.42803299433902 1.15005495994069 1.17255975346992 1.45902312709777 1.49300363461894 1.48250063930962 1.57999700469068 1.39651010665914 0.979660890828657 1.79571695598647 1.49749203371037 1.23737290028597 1.0008044…
1.43722637857696 1.46220716470268 1.42120549515158 1.42767929568999 1.51091991264706 1.55226332362501 1.4607606656069 1.45540894003258 1.54592560940276 1.5805124088699 1.45771829100862 1.45192090111407 1.20522948438348 1.25389116241372 1.48471225371087 1.49959067298029 1.483 1.5785456403639 1.44320716470268 0.978960536243277 1.81420022721344 1.50119372231922 1.2409473095712 1.00049154046463 0.904…
1.45860847675787 1.45764979718718 1.44011510907239 1.44407445461339 1.55088883197238 1.57708461138101 1.48553754659758 1.49253732460748 1.58374900513784 1.6277759509876 1.47813808648885 1.48933694637037 1.27399490241426 1.33623486073499 1.50461466509219 1.50799314569538 1.48305855349165 1.58254662080322 1.44466150788551 0.983133052619207 1.80673292504236 1.50568656777472 1.24493600290865 0.976643…
1.48049201639295 1.47999214201402 1.45899310506664 1.45949406811926 1.55949865546908 1.5959937192 1.50249424027134 1.51599075556718 1.61998624269232 1.67198436311809 1.49999222110407 1.53598171584549 1.35147251332858 1.44845694617985 1.52649181168183 1.51599627802568 1.4869987531462 1.58200130735678 1.46899121152044 0.987198483021092 1.81034375686615 1.50859425324003 1.24364530170865 0.9991968983…
1.50266579873921 1.53117750635272 1.48468043608503 1.4796989322646 1.59503153754699 1.622670368154 1.53367427069184 1.54934308657152 1.66700493906881 1.72139169913601 1.51966579873921 1.58383013261226 1.41701112448336 1.53240049703857 1.55116579873921 1.52677003095467 1.49071219215243 1.59606866101839 1.51316978868521 0.985025055023333 1.82108995579109 1.50685655888369 1.24147951255428 0.97252074…
1.51967413689396 1.53562022116113 1.50256978031844 1.49910266464646 1.59582091098737 1.63819383107797 1.55108074176111 1.58156585968804 1.71247861388692 1.75971629073559 1.53668509833664 1.62020889521505 1.49949075620347 1.61671156965665 1.56813029112327 1.55828184469109 1.48454807213363 1.60396453226238 1.51551586458561 0.989231951638796 1.8134117171229 1.51068824147918 1.2460638501339 1.0107148…
1.54198431702172 1.55748235624585 1.51948744669413 1.51848473834106 1.61149496031109 1.65648893861992 1.56848800737704 1.60098642038978 1.72998974018513 1.79248175448947 1.55848683848049 1.66546765849845 1.56603476234034 1.67446220717609 1.58998240377659 1.51600934471515 NaN 1.59703401476313 1.53048833363491 0.99310590489486 1.81367658369239 1.51195426092274 1.24703570954364 1.00722671811459 0.92…
1.55726405580583 1.57221470071737 1.54272358826153 1.53621304750864 1.63574578599267 1.67520250675574 1.59174132109131 1.6302773659928 1.806 1.8541476550577 1.57671135204134 1.70127244862517 1.62688658172731 1.7498510738092 1.6072624025971 1.54139930560908 1.49705439923178 1.61162492034317 1.55322135581085 0.99272383886181 1.81289511863025 1.51212832036279 1.24527920497946 0.999470420211249 0.908…
1.58102771798823 1.59263307956752 1.56455993886688 1.55708946465608 1.65994183571008 1.69501782491892 1.61408811711136 1.65507268044439 1.806 1.87273230667749 1.59558542202191 1.73009335387151 1.71324260397572 1.83304055695717 1.63149534369083 1.57153954947394 1.50390137614434 1.62884890887081 1.57406563588327 0.994111713769262 1.81073496660266 1.51195369232134 1.24635958958021 0.980424562122927 …
1.59949742453397 1.6144874450298 1.58550503788768 1.57899765348549 1.6655193291531 1.70600519020395 1.63749568823876 1.67150910201572 1.82096851678042 1.89295802237389 1.61699076530396 1.7529906886687 1.81991011164422 1.93744523940642 1.64750572474224 1.59500656391306 1.53493493467953 1.66345964467047 1.5945031679579 0.994715134645668 1.81208483641772 1.51150522513642 1.24415529198543 1.007783905…
1.62277484180528 1.65919525512097 1.61319947093918 1.60023584357443 1.69128775322665 1.72320855224547 1.66121927118448 1.70071401999328 NaN 1.90916736153226 1.63878474192793 1.76679950753865 1.8672976533493 1.99523239916247 1.67471987344423 1.5991018433787 1.53193491495968 1.67350038570313 1.63919525512097 0.988251046078261 1.81776856362863 1.50754634244233 1.23506240527759 0.988230394569013 0.90…
1.64510817144225 1.66210285214733 1.63066245140861 1.62011477199958 1.7115144823771 1.73959112654031 1.67956581132814 1.71909093229507 NaN 1.92680850538295 1.66162541058942 1.79276953583367 1.88827011856939 2.01405728204071 1.69262944862192 1.60697742788499 1.52507447012885 1.67113406939013 1.64006709259056 0.993378598579978 1.8086754636081 1.50828794074213 1.23725238826752 0.976709515900307 0.89…
1.63004768211921 1.6620357615894 1.63905960264901 1.62904768211921 1.71200993377483 1.73803973509934 1.66504768211921 1.71303377483444 NaN NaN 1.66104966887417 1.79907350993377 1.93905364238411 2.08605364238411 1.6790417218543 1.64700397350993 NaN NaN 1.63506158940397 1.00042638410596 1.80029544370861 1.50886889403974 1.23202515231788 0.964634337748344 0.88612301986755 1.49714429139073 1.23468184…
1.69381699612808 1.70124301784477 1.68124148888095 1.66483539679818 1.72783310335246 1.75821847476725 1.72133999696571 1.7548196784528 1.8881104040206 1.94459429679622 1.71230051330079 1.83627673470518 1.9664369495345 2.11323303975173 1.73884804393986 1.64913108486035 1.5359263973196 1.5859631986598 1.68574033552005 0.993462310059529 1.80917168880871 1.5048977342149 1.23533193468758 0.99727311672…
1.71960691167757 1.72116150532482 1.70218372520529 1.6925584944756 1.75697919504724 1.78755182085019 1.74944561663647 1.78051824243943 1.89746144978794 1.95301504907493 1.73661926456813 1.88607503509092 1.98090387305991 2.09755161056647 1.76717754876001 1.65904330251764 1.52809882312446 1.58204941156223 1.70561976174826 0.989116903768402 1.8090623973378 1.50307342156928 1.22895315475679 0.9954441…
1.74502909223621 1.7419910702746 1.72852105493289 1.71451501338013 1.77201747344208 1.80601564649597 1.76553173920298 1.79751986110262 1.90450076571959 1.96150298457567 1.76252687338013 1.90553498308488 1.98600240576089 2.1015050346273 1.7955363457196 1.70202416621104 1.52000328008261 1.57900123003098 1.72901561029526 0.98697732946698 1.80815719522421 1.49967901320454 1.22382820380805 0.990593354…
1.73946310206002 1.72082490054442 1.74126049490876 1.72150651787815 1.77760782145378 1.81234732654502 1.76434732654502 1.79724602296939 1.90120260715126 1.95407235969688 1.76844863012065 1.91637627042377 2.00601447193938 2.14197105612125 NaN NaN NaN NaN 1.72849204593877 0.984927018340054 1.75531980333872 1.49351775629885 1.20757613456077 0.974851110265313 0.876662009507509 1.48563985528061 1.2210…
1.7716866950346 1.77714207483474 1.75963933675635 1.7564972619216 1.8194972619216 1.83663933675635 1.78856829933898 1.81456829933898 1.91502367913912 1.95883424602613 1.7995919784781 1.9426866950346 2.00718943311299 2.13952641721752 1.81766301589547 1.74178141159109 1.57026047053036 1.629 1.76256829933898 0.9819351191588 1.79206081989731 1.48993324257279 1.19855945238432 0.949530858439967 0.86377…
1.80006137010925 1.78305741074736 1.78605345138547 1.77706730915208 1.84005543106642 1.86304949202359 1.81206137010925 1.83803365457604 1.91602573585226 1.95200989840472 1.82406532947113 1.97105147170453 2.01500593904283 2.12000593904283 1.84506928883302 1.77408116691868 1.58103365457604 1.62900791872377 1.78603959361887 0.979260316748951 1.79128080905795 1.48882865381696 1.20266492940555 0.94137…
1.83137952201554 1.81223895830608 1.81333735290271 1.81137952201555 1.8685481984669 1.88839357838649 1.84328112741892 1.85529518378987 1.92912650733851 1.95712650733852 1.85742169112838 1.99708433822568 2.01801405637095 2.12285943629054 1.88033735290271 1.81570281854731 1.59840763475744 1.63323895830608 1.80642169112838 0.97942773100402 1.79667574240815 1.48814381519678 1.20516672708143 0.9668850…
1.85860462216664 1.82955811276921 1.83753485807049 1.83865113156408 1.90746509397434 1.91672089566023 1.86348834867306 1.87639532987819 1.93851160337177 1.96623254698717 1.88760462216664 2.00341858457691 2.01906976409615 2.11302325469872 1.90448834867306 1.86583716915381 1.62748834867306 1.65344169541011 1.83637207517947 0.979972558016859 1.79301883007179 1.48772348772526 1.2063634872457 0.919842…
1.88404731843949 1.85301380121152 1.86005717644772 1.86605520484607 1.92706900605759 1.94707294926088 1.88404534683784 1.89303548882962 1.96000788640658 1.97601182960987 1.91303154562633 2.02101182960987 2.022 2.11400394320329 1.9250650628543 1.90107492086252 1.64803943203291 1.79804140363455 1.85205717644771 0.980060165687448 1.79916589943313 1.48827911675892 1.2073381309581 0.932539136474934 0.…
1.90845132675577 1.86081529994591 1.88939309104535 1.8942620606969 1.96275706423549 1.98455323924901 1.90721838391408 1.91121838391408 1.96413103034845 1.98230573747972 1.92974250530788 2.02713103034845 2.02207279463803 2.11601455892761 1.9582620606969 1.93940764997296 1.66804367678282 NaN 1.88134941426253 0.970214944040639 1.74711408695727 1.48290408772325 1.20138095624662 0.926960508255274 0.86…
1.93932307555509 1.91618461460291 1.91648461333263 1.91273845841163 2.01436922920581 2.02264615111017 1.9224384596819 1.92632307555509 1.97336922920581 2.00336922920581 1.98006923047609 2.03611538412682 2.027 2.117 1.97648461333263 1.96759999745945 NaN NaN 1.90548461333263 0.983433076825363 1.79081061495858 1.49199130764443 1.20498092243788 0.921773845333052 0.866654922463282 1.48650861564453 1.2…
1.95299881021109 1.92399932012062 1.93699821531663 1.94399728048248 2.02999864024124 2.04999762042217 1.94099838528647 1.93999881021109 1.98899864024124 2.01899864024124 1.98299974504523 2.04099957507539 2.027 2.117 1.99699821531663 1.99299779039202 NaN NaN 1.92599821531663 0.984409915015078 1.79506962946574 1.49246995835739 1.21136944419861 0.929979286126651 0.872789466294687 1.48391022605989 1.…
1.97618635172244 1.95119877517061 1.9623354331004 1.96739755034121 2.06526089241142 2.08937270344489 1.96222362206693 1.95221119861877 1.99526089241142 2.03529816275591 2.00722362206693 2.04401242344816 2.027 2.11698757655184 2.01813665792979 2.04198757655184 NaN NaN 1.95026089241142 0.987736834648032 1.79753695888251 1.49412199300633 1.2146974540689 0.944328761158268 0.87511882415128 1.487255282…
1.99155135801388 1.96762327427656 1.98957533010144 1.99940752548852 2.08695888350239 2.11979107888947 1.98050341383876 1.96945546966364 2.01643149757608 2.05950341383876 2.02557533010144 2.04502397208756 2.02692808373732 2.116 2.02955135801388 2.04169519053924 1.89093491141483 1.93715066020287 1.97162327427656 0.989999449272823 1.79982527085061 1.49905335609226 1.21542208620245 0.947508525279871 …
2.01401631523362 1.99301709214951 2.01302253056071 2.01603418429902 2.12601942289717 2.1520295228037 2.00101320757007 1.9880116537383 2.03401553831773 2.08001864598128 2.04901320757007 2.04600466149532 2.02399844616823 2.11599456158879 2.05201786906539 2.07003185355136 1.9290528302803 1.98406293018682 1.99701631523362 0.995265602656081 1.8057113473421 1.49918975915608 1.2208024939 0.9515265338626…
2.03518567043998 2.01548274314395 2.04216091438132 2.06009902423466 2.15140847496796 2.19035896285063 2.01825993861597 2.00321042649865 2.05443323102662 2.1043094507333 2.06621042649865 2.05204951211733 2.02207426817599 2.109037134088 2.07511140226399 2.11125993861597 1.99775505978926 2.06612640066922 2.01825993861597 0.989661368821728 1.76924520427282 1.49890562252072 1.224047134088 0.9599028921…
2.05036136530003 2.05413551198751 2.05556463328129 2.06854204795004 2.18474531593131 2.21922585331252 2.0396098039438 2.02047429195629 2.08929360930627 2.1290451706625 2.08354204795004 2.05618068265001 2.02809034132501 2.11227102397502 2.08436136530003 2.13281307192506 2.05958097318762 2.15708409590008 2.03940653596253 0.993759548293375 1.80001703994325 1.50091838053625 1.22712766957582 0.9576668…
2.06603240573388 2.06006944085832 2.08002777634333 2.09204320764518 2.21704938016592 2.2290509232961 2.06602314695277 2.0410308626037 2.10200462939055 NaN 2.10702469008296 2.0640200606924 2.03199691373963 2.12400154313019 2.10003240573388 2.16804166451499 2.12810338972239 2.20411882102424 2.05703857825462 0.993740648114678 1.80161376575405 1.49955033948864 1.23222311712297 0.954496049586727 0.886…
2.08725313900789 2.10504218983465 2.09832345539897 2.12019688589503 2.24929532884254 2.26240783506827 2.08135158195541 2.06133751867719 2.10554846785043 NaN 2.12326720228611 2.07709844294751 2.03 2.125 2.12126720228611 2.19550627801578 2.19616725209195 2.28249070749092 2.08225313900789 0.99412160725047 1.79759167252092 1.49975368659727 1.23428626818533 0.95192959317412 0.885343827230051 1.4966494…
2.10542331974341 2.10889367501386 2.12154090856102 2.13461146185159 2.27056442632454 2.29168201514216 2.10632924868932 2.08547035527045 2.14449387303397 NaN 2.14242331974341 2.08418814210818 2.02997648223648 2.125 2.14035276645284 2.23170553290568 2.27938754804783 2.38817588817613 2.10044683750693 0.991355919044904 1.79830464041942 1.49851686965645 1.23753658497379 0.951182596854993 0.88417872137…
2.1230426845931 2.14599029895611 2.14403492375799 2.16005432584577 2.29402134229655 2.32004462480188 2.12005432584577 2.10504462480188 2.16502328250533 NaN 2.16003492375799 2.09200582062633 2.02900582062633 2.12499029895611 2.15505238563699 2.26105238563699 2.33713387440564 2.43713969503197 2.11903686396677 0.988265002186151 1.79386898043395 1.49464262720665 1.23779958107887 0.950464055036345 0.8…
2.14525249312532 2.1416031780216 2.16230860270873 2.18819638354192 2.30530860270873 2.34323846572947 2.14821041093777 2.12833665750043 2.17737873968798 NaN 2.17825249312532 2.09519638354192 2.032 2.12 2.18221041093777 2.28843484927139 2.4065470684382 2.5096031780216 2.13842082187554 0.980564448217727 1.76288258626093 1.4908516832875 1.23243971945208 0.952490243293674 0.882871402739585 1.487145910…
2.16338183333188 2.18454888541458 2.18447729166485 2.20254888541458 2.32738183333188 2.36045342708161 2.16373980208052 2.15247729166485 NaN NaN 2.19645342708161 2.10935796874864 2.032 2.12 2.19745342708161 2.31952502083134 2.44538183333188 2.55250115624809 2.16842956249837 0.981555180833428 1.7911351345835 1.49094923781258 1.23236224770855 0.948203848854494 0.882833971875517 1.48958766718781 1.21…
2.1789936303868 2.20699084368103 2.2039920379835 2.22499084368103 2.3429936303868 2.37899243608433 2.19398765887443 2.1719920379835 NaN NaN 2.21499243608433 2.12399402848763 2.032 2.12 2.21599243608433 2.34099124178185 2.4609936303868 2.57299163988268 2.18599283418515 0.980540414024858 1.78930074842955 1.49010034634772 1.230000963404 0.944681437143978 0.877272269174702 1.48622137344785 1.21195210…
2.20032347118594 2.22432347118595 2.22332347118594 2.23829534325673 2.3562250234337 2.38939379100898 2.21337972704437 2.19733753515055 2.26797187207079 NaN 2.23335159911516 2.13221095946909 2.03404219189382 2.11997187207079 2.24226721532752 2.36739379100898 2.49029534325673 2.59250630272583 2.20929534325673 0.977727667466535 1.78791936972742 1.48716059172884 1.22786882175396 0.94428891863822 0.87…
2.22358414804736 2.24756078212547 2.24649068435978 2.25939722067221 2.37228039106273 2.41718692737516 2.24051405028168 2.22158414804736 2.26649068435979 NaN 2.25851405028168 2.14732712290652 2.03707009776568 2.118 2.26158414804736 2.39553741620357 2.51107009776568 2.628 2.23063087989115 0.974727521368567 1.78433845600544 1.48569835823976 1.22358747709501 0.942151825000191 0.875683539943282 1.4793…
2.24806421845574 2.27104350282486 2.26704764595104 2.27605593220339 2.38402485875706 2.4250186440678 2.26207457627119 2.24605593220339 2.28712429378531 2.34206629001883 2.28005178907721 2.16104350282486 2.04000207156309 2.118 2.28608493408663 2.41804350282486 2.5140186440678 2.62800621468927 2.25705178907721 0.973343504708098 1.78293661958569 1.48143332391714 1.22387947080979 0.943897224105461 0.…
2.27944950631266 2.29247850671993 2.29039150549813 2.30318850264725 2.39617400244361 2.43413050183271 2.29824650346178 2.27347850671993 2.34711600162907 2.37443500610903 2.30559450834901 2.18229000407269 2.04110150142544 2.11805800081454 2.32723200325815 2.43929000407269 2.52321750305452 2.63127550386905 2.28231900447996 0.960687736513003 1.74334638309447 1.4734291454093 1.21402422048058 0.942502…
2.31054562762543 2.32534920168028 2.31737102678529 2.31656745273045 2.40832737657526 2.44328372636522 2.31572022846557 2.30656745273045 2.35543650210034 2.40452380252041 2.34634920168028 2.2027638786756 2.04806547531505 2.12206547531505 2.34372022846557 2.45952380252041 2.53826190126021 2.65 2.30456745273045 0.968040773398074 1.78256103119743 1.47544055514702 1.21619853377118 0.938552639522113 0.…
2.33507026581496 2.34105439934061 2.33405666597981 2.34204759942304 2.42302266639192 2.45601586647435 2.34805213270142 2.33207479909334 2.37507026581496 2.42806119925819 2.36207706573254 2.237058932619 2.05102493303111 2.12500679991758 2.376058932619 2.48305666597981 2.55000679991758 2.65000679991758 2.33005666597981 0.969422221306408 1.78439415207088 1.47681695858232 1.20941636925613 0.936427778…
2.36632124347178 2.36535831002622 2.35934595450807 2.36338302106251 2.43329653243549 2.46318533277218 2.3712718213992 2.36528417691734 2.40655599831654 2.45542008761694 2.39629653243549 2.26342008761694 2.06224711036291 2.12812355518145 2.40233359898993 2.50818533277218 2.55304942207258 2.65302471103629 2.35529653243549 0.97041359106996 1.7818559545578 1.47992237942724 1.21205171784286 0.93540057…
2.39250107414896 2.39452285998152 2.38752285998152 2.3942396441582 2.45728321582332 2.47832678748845 2.39361000331178 2.38858821747921 2.45145750248383 2.48963178914434 2.42041393081871 2.2981328632933 2.08239214498614 2.13832678748845 2.42954464581409 2.52319607249307 2.557 2.655 2.37943571665127 0.971520696540935 1.78476333232382 1.48334442161545 1.19857843202576 0.93146198220791 0.860406946954…
2.4150496378989 2.41802290979949 2.41104772874895 2.40505154704886 2.47004581959899 2.49303054639933 2.42104009214911 2.41506109279865 2.47206109279865 2.51806491109857 2.43905727449873 2.34910309409772 2.10008782089806 2.15302863724937 2.45405154704886 2.53201527319966 2.557 2.655 2.3990496378989 0.972442172485173 1.7861966734959 1.48489219552245 1.19760421527563 0.931990148786218 0.864763245554…
2.44125884293306 2.43050406255385 2.43634058280665 2.43220434968399 2.49428608955759 2.50931333618212 2.44229971286986 2.44729971286986 2.50468116561331 2.55240869936798 2.46931333618212 2.40328608955759 2.14624521962079 2.16866754230104 2.48129971286986 2.54013623312266 2.55701362331227 2.655 2.42529971286986 0.968447406682703 1.75364882826916 1.48609394831657 1.19471582442329 0.926856075508474 …
2.46043346416974 2.46727376684405 2.46127376684405 2.44759316149544 2.51552471978443 2.5325475336881 2.46463878930278 2.46950190588075 2.55427376684405 2.58243346416974 2.49243346416974 2.42530039250923 2.16488974224316 2.21729658074772 2.50345627807341 2.55020532513304 2.55806844171101 2.65509125561468 2.44736502245873 0.975563650791241 1.79411661603206 1.49000022813904 1.20449570290926 0.928037…
2.47899883038193 2.47899926129385 2.47299926129385 2.47299839947001 2.53799858414655 2.5559985225877 2.49199827635232 2.49099864570539 2.56599926129385 2.60099883038193 2.51099883038193 2.48099649114579 2.20299759920501 2.229999199735 2.52299876882308 2.55899944597039 2.56099981532346 2.65899975376462 2.46299901505847 0.97828982825082 1.79439998214793 1.49000999938441 1.20217014651005 0.928779953…
2.49827752767608 2.49831915682749 2.48830528044369 2.48618039298945 2.55929140405988 2.5823330332113 2.51126365129228 2.5133607859789 2.58038853874651 2.6283469095951 2.52722202214086 2.51138853874651 2.241707695574 2.2866799428064 2.54531915682749 2.56606938191902 2.561 2.65904162915141 2.48131915682749 0.981212054446587 1.7925207695574 1.49483941793366 1.20521089031392 0.940323589852467 0.87833…
2.51837765104351 2.52128323828263 2.51030684147285 2.49944846061417 2.58051927018483 2.60666088932615 2.53054287337505 2.53959007975549 2.60842485742395 2.65349566699461 2.54340125423373 2.53977890527724 2.29351060417405 2.33705347754909 2.56837765104351 2.57116522233154 2.561 2.662 2.50437765104351 0.983505814137447 1.79754811174478 1.49697909463566 1.21165088141592 0.942180564405179 0.880940202…
2.53402464410055 2.53302002333169 2.52302464410054 2.51802772461311 2.60205544922623 2.63404312717595 2.55303542589453 2.5640292648694 2.6260385064071 2.67403234538196 2.56002464410054 2.57204004666339 2.35610165691475 2.42212013999016 2.58403234538197 2.57800616102514 2.561 2.66198921820601 2.52003080512568 0.984159060443667 1.79743056943913 1.49901137082809 1.21085872158728 0.949654374327847 0.…
2.55025510355735 2.54662358647353 2.53925510355735 2.5362125862978 2.6382125862978 2.66232596565662 2.57626927597721 2.58331179323677 2.65170862099265 2.69534013807647 2.57625510355735 2.59879365551177 2.42319048326765 2.50121882810736 2.60514172419853 2.58211337935882 2.561 2.655 2.54029762081691 0.983609665887581 1.77226045016695 1.49992182552657 1.2101459303944 0.952548532093993 0.889210215896…
2.56838443993176 2.59024027495735 2.55733638494029 2.55138443993176 2.65343249492323 2.68550457741044 2.5954805499147 2.60550457741044 2.70126430245309 2.71960068739338 2.59433638494029 2.65464874238485 2.50782608967586 2.58792219965881 2.61545652241897 2.59026430245309 2.56116819247015 2.65521624746162 2.56145652241897 0.987800366192835 1.79941639587564 1.50146883299488 1.21836786064698 0.956667…
2.58404133926867 2.60004786652162 2.57103916351769 2.56703916351769 2.67105439377456 2.7060500422726 2.61504786652162 2.62604786652162 2.71205439377456 2.74405656952555 2.60804133926867 2.68109573304323 2.58215447831976 2.66616535707468 2.63403481201572 2.60102175750983 2.56806527252948 2.66407397553341 2.58003481201572 0.989442806718767 1.7992746561071 1.50264317659643 1.22478794149109 0.9585824…
2.60322092392595 2.62222092392595 2.58930683878604 2.58522092392595 2.69631911233748 2.72927001813172 2.63719637682307 2.64825774458027 2.7372945652346 2.7702945652346 2.62722092392595 2.72513500906586 2.65393278990957 2.74292051635812 2.65022092392595 2.61155230981488 2.59898188411533 2.69885914860092 2.59625774458028 0.990728036231769 1.80141196376823 1.50408748097753 1.22849689085536 0.9596118…
2.62125977942888 2.64047626228628 2.61430307600036 2.60338966914332 2.72228142771462 2.75128142771462 2.65338966914332 2.6693247242861 2.7612164828574 2.79436802085758 2.64530307600036 2.73703911771552 2.73064526971624 2.81929471828844 2.6683247242861 2.656 NaN 2.76912571085848 2.61741131742906 0.990627584440068 1.80157432965715 1.50306311433712 1.23386960882284 0.953355286705756 0.89770225594575…
2.63299538790587 2.66199154449409 2.62799461922351 2.6209930818588 2.73499500356469 2.76399500356469 2.6709930818588 2.68399423488234 2.77099615658822 2.81099346619998 2.65899461922351 2.78398155162347 2.8049707900705 2.92295925983517 2.68299423488234 2.656 NaN NaN 2.63599269751763 0.993228977652468 1.80176992313176 1.50230029978612 1.23340018448377 0.95494937352388 0.899159427331645 1.4845987201…
2.64921861096687 2.67736435161144 2.65021861096687 2.64218217580572 2.74914574064458 2.78017003075201 2.69318217580572 2.70418217580572 2.79229148128915 2.82723075602058 2.67320646591315 2.80406072526857 2.87764368784688 2.9997408482766 2.69918217580572 2.66421861096687 NaN 2.83377334957481 2.65420646591315 0.991162995207475 1.77987318503132 1.50324647793442 1.22536380602261 0.95321514026119 0.89…
2.66745516929589 2.70743349456751 2.66852019348102 2.65743349456751 2.76136847038239 2.79423842201213 2.70845516929589 2.71945516929589 2.81628177146888 2.84636847038239 2.69052019348102 2.80967191657964 2.93117043533228 3.06099703750528 2.71447684402426 2.68265024185127 2.57345516929589 2.73280788993934 2.67160689239452 0.992158877265981 1.7988653594322 1.50293507406237 1.22479692654043 0.955112…
2.68800068018948 2.7270002975829 2.69200093526054 2.67700089274869 2.7780005951658 2.80500072270132 2.72900068018948 2.74000068018948 2.82900076521317 2.86300055265395 2.7140005951658 NaN 2.98400042511843 3.10600068018948 2.73600076521317 2.71200021255921 2.59400004251184 2.67899885218025 2.6990005951658 0.98939983250334 1.80000969944127 1.5018097831896 1.22194981804931 0.948439920502854 0.892629…
2.70425683431892 2.7344280571982 2.71428129473024 2.69829352493591 2.79217122287928 2.82214676246795 2.74524460411325 2.75620791349627 2.84712230205663 2.87622014370193 2.72825683431892 NaN 2.99408561143964 3.12214676246795 2.75425683431892 NaN 2.59508561143964 2.65250143843217 2.71329352493591 0.985453517990999 1.79298084888691 1.49669507914909 1.21763930218379 0.946535266215918 0.88564202882515…
2.72552076914133 2.7694024125183 2.7374024125183 2.72244975516751 2.80621304192145 2.83430772721987 2.76533139854448 2.77352076914133 2.85744975516751 2.89433139854448 2.74956811179054 NaN 3.00218356623029 3.13515989490568 2.7754260838429 NaN 2.60214202794763 2.69240821688486 2.73744975516751 0.984937338110628 1.79624212588063 1.49546254126346 1.21510247868121 0.943696860145552 0.880806373103309 …
2.74704534904915 2.78601511634972 2.75404156996172 2.74105290722401 2.81503968041801 2.84702645361201 2.77906991311744 2.79503023269944 2.87603212224315 2.90802078498086 2.77303212224315 NaN 3.05100566863114 3.18301511634972 2.79305479676773 NaN 2.60799811045629 2.66799622091257 2.75604345950544 0.985221010085667 1.79461065374567 1.4943200798955 1.21270050422261 0.94231450574154 0.874457510116046…
2.7713906806786 2.79454984688099 2.77634727171431 2.76928939309526 2.83621704482144 2.86123151447621 2.81610128758334 2.81128939309526 2.89330386275002 2.91926045378573 2.79050643791671 NaN 3.05410128758334 3.19107234827382 2.82226045378573 NaN 2.60743408964289 2.66607234827381 2.77923151447621 0.975198826489405 1.75838732078158 1.48904599631131 1.1971813513362 0.934073278953329 0.867698518652845…
2.7986642585145 2.83221351166538 2.800569364441 2.78964053499613 2.85149819388588 2.87730840573888 2.82354564092263 2.83149819388588 2.91433212925725 2.93733212925725 2.82542702333075 NaN 3.06130840573888 3.1960948940735 2.84106755832688 NaN 2.63669159426112 2.67173542906963 2.79561681147775 0.975578422338377 1.78612098506302 1.48663273357466 1.20128764326896 0.930049391780601 0.856587076052534 1…
2.82604600354808 2.8410555876206 2.82405367080609 2.81604216991907 2.87203641947556 2.89003833629007 2.84604792036258 2.85204792036258 2.92802875221755 2.95102875221755 2.84307092213663 NaN 3.07408050620914 3.2000536708061 NaN NaN 2.62404792036258 2.70199616637099 2.82104025310457 0.966465846284235 1.78574570633551 1.48262030091861 1.19830814068993 0.923429898387567 0.851929169998056 1.4654793291…
2.85053505872105 2.87021691569772 2.85233260406984 2.8383904482559 2.89133260406984 2.91031814302333 2.87131814302333 2.87726029883727 2.94321691569772 2.96626029883727 2.88040490930242 NaN NaN 3.2287808965118 2.89946275348848 NaN 2.64969413023271 2.70015907151166 2.84233260406984 0.969420196901143 1.78353169156977 1.47755539434302 1.19728070970929 0.918102611523241 0.846216393273239 1.4651550176…
2.88745108830588 2.88549857128545 2.8755697957548 2.86559353724458 2.91466476171393 2.93259353724458 2.89364102022415 2.89552231277523 2.95847482979567 2.98452231277523 2.90859353724458 NaN NaN NaN 2.9315697957548 NaN 2.69709496595913 2.71107122446935 2.86549857128545 0.963305697957548 1.78505914488385 1.47659751155386 1.19316402723269 0.913532791830192 0.841234662575084 1.46694879317179 1.186886…
2.90605444772927 2.9060170149154 2.89903573132233 2.89004594027157 2.94205104474619 2.95704594027157 2.92005614922081 2.91703573132233 2.97802552237309 3.00602892535617 2.93303913430541 NaN NaN NaN 2.95505785071235 NaN 2.70102041789848 2.71400510447462 2.88603743281387 0.963546499697681 1.7870503770323 1.47814025522373 1.19003355134706 0.914458004484646 0.842661088954585 1.47059833253829 1.193724…
2.93839034849868 2.91657829407211 2.92033251909147 2.91737589114687 2.97243372055408 2.9844915499613 2.95317348822163 2.93830360438786 2.99328914703606 3.02330360438786 2.9565204646649 NaN NaN NaN 2.98928914703606 NaN 2.71308674411082 2.71713011616623 2.90839034849868 0.967533632795152 1.77004516827928 1.47835274490682 1.1864641133802 0.907501105743614 0.843413923932206 1.46969402164123 1.1963880…
2.9654062654651 2.95628677562242 2.94345406140217 2.94338236749656 3.00286032686727 3.0188842248358 2.96550185733924 2.95945406140217 3.01331067359096 3.04435846952803 2.99235846952803 NaN NaN NaN 3.00945406140217 NaN 2.7194062654651 2.72628677562242 2.9354062654651 0.979373345715595 1.79564652674507 1.48267492818085 1.20104135958454 0.912978380387964 0.851168767954788 1.47489151312051 1.20530210…
2.98204858800211 2.96803441650149 2.96204656350202 2.95905466150237 3.03805668600246 3.05506883300299 2.98604453900193 2.97803441650149 3.02602834300123 3.05904453900193 3.00704858800211 3.111 3.111 3.216 3.02804656350202 3.05201012250044 2.73607085750308 2.73834011601477 2.9520506125022 0.979508603094939 1.79673382630517 1.48451627595027 1.20028617472527 0.9108861352657 0.850726945065736 1.48108…
3.00628188923145 2.98526963317791 2.98523286501728 2.98623286501728 3.06639219371332 3.08940444976686 3.00828188923145 2.99519609685666 3.04056377846289 3.08134316949915 3.03125737712437 3.11101225605354 3.111 3.21596323183938 3.05123286501728 3.05706128026771 2.77128188923145 2.90628188923145 2.97725737712436 0.978869514456306 1.79866105777936 1.48761134816589 1.20339275099413 0.918917580818916 …
3.02939486432632 3.00759229648948 3.00450454886141 3.00559229648948 3.09887747628072 3.12289941318774 3.03146067504738 3.01146067504738 3.0862413059772 3.10952648576843 3.05239486432632 3.11206581072105 3.11093418927895 3.21295612618596 3.07041680123334 3.06241680123334 2.79421936907018 2.92921936907018 2.99848261195439 0.982926030090124 1.80197701981025 1.48774413059772 1.20858864125235 0.925152…
3.04701195095641 3.03400691897476 3.02701257995412 3.03201195095641 3.13802390191282 3.16302264391741 3.05201446694723 3.032010692961 3.09701257995412 3.13300817697018 3.070010692961 3.11500377398624 3.108 3.21099811300688 3.08901446694723 3.08101824093347 2.80401195095641 2.93901383794953 3.020010692961 0.985871522174448 1.80228779221805 1.48882067302755 1.2147732078883 0.924350842856926 0.86657…
3.05860094552346 3.03547797431309 3.04972212068272 3.05623849946713 3.17327023099324 3.20235094688088 3.07521524236705 3.04111342279257 3.10958174193037 3.14073752408831 3.09017498575103 3.12653460699868 3.10950770170279 3.21244608808044 3.10554903502544 3.11025560031088 NaN 2.95970854579768 3.03624712588485 0.982018644587518 1.7660449459851 1.47512223659604 1.20218088110606 0.928317014169862 0.8…
3.06758940321912 3.08226819099608 3.07060678327835 3.07957425962893 3.19959566395932 3.23459566395932 3.06902057002273 3.05072221103308 3.11784401871481 3.16363173513268 3.10603890357643 3.12952861856506 3.11048557153066 3.20560099928539 3.11013256944034 3.13961766422376 NaN 2.87020869116302 3.05955285529854 0.9873989177768 1.78234271325683 1.47902470011843 1.20902083869131 0.93394980609696 0.866…
3.08548381016122 3.09449180920339 3.09498020152539 3.10348113426977 3.23197273002627 3.26797157429093 3.08948269520645 3.07148424659907 3.14348343619638 3.1854848652473 3.12348438802889 3.13349679656551 3.109001733603 3.20450115573534 3.12698567564999 3.16447926878101 3.06994914764519 3.10689207237817 3.08048318196893 0.982340174449174 1.78299913518544 1.48203250870495 1.21239259392745 0.93469610…
3.09663341501427 3.11917735636155 3.11221577531783 3.12516757274622 3.25233658854634 3.29654047560917 3.10823083149959 3.08917165208333 3.15417876544677 3.20720541207218 3.13363179007316 3.13752603302641 3.11560860918586 3.20755979301526 3.13560066636753 3.18545801537386 3.12155113666617 3.1941306787993 3.09918486746809 0.984647314810512 1.78090870176708 1.48290464231345 1.22143471428638 0.941038…
3.1100754225954 3.13527077820991 3.13507826005877 3.14357769256609 3.28599206588862 3.3002876476344 3.13155203239818 3.1060612460646 3.17251488859316 3.227532893003 3.14663326370394 3.14012773334688 3.12544655426316 3.21341380582985 3.14657925047443 3.22956904639235 3.17930069996592 3.25630225787425 3.11820046304859 0.982798281295511 1.78352841147469 1.4834980595197 1.22290501706807 0.94167587687…
3.12748940220713 3.17499287088976 3.15698867174297 3.16748616305467 3.30249235106318 3.32049038380801 3.14999018127726 3.13148207867298 3.21546571953964 3.25398116323121 3.16748755377046 3.1514938781506 3.12450057653939 3.21200001755313 3.16798607934243 3.25648578904603 3.2539560817411 3.35942761933402 3.14999239561574 0.977718958070677 1.80760028041167 1.48466428139161 1.22012274047885 0.9415653…
3.14612793919288 3.19141674254762 3.17623003971241 3.19068309629478 3.31911372372701 3.33814253501452 3.17171557067603 3.14417305106365 3.2176039320664 3.26617500939578 3.18318309629478 3.15407316244676 3.12845526848499 3.20997952918199 3.18366471059415 3.29222808138029 3.3356714798661 3.42842394872864 3.16825739980882 0.976105084174803 1.8066172525809 1.48288017568315 1.21950505395213 0.94176592…
3.15962611466487 3.22550944785546 3.19807265626442 3.20862611466487 3.33136039342964 3.35175717790067 3.19309038986964 3.16063153778036 3.22707291384923 3.28303619933981 3.20105664450276 3.16151674389103 3.12403572479524 3.20849285504095 3.20011453630452 3.31377219994814 3.40091824460635 3.5172985021461 3.18955576129687 0.976527234325338 1.80555758059102 1.48399753635592 1.21917151455877 0.969952…
3.17947778851617 3.24699516571348 3.21699604467467 3.23296789134589 3.35748229909688 3.3889462282287 3.21497338977382 3.18247141014295 3.24147800727236 3.29847877734751 3.2194751486803 3.18096404097018 3.12300219937117 3.21049560125765 3.21748229712867 3.35244787824913 3.46692797797484 3.57744315383276 3.21299472623289 0.976430436597812 1.80419030763641 1.49501017139743 1.21620724402429 0.9393968…
3.19775083120132 3.25925310217685 3.24369183365638 3.24934329574857 3.3661395574027 3.39474940885296 3.24175943301752 3.2082501658448 3.28110258034712 3.31521594185065 3.23924232102044 3.18609549251461 3.12302098859159 3.21048449362192 3.23678968878183 3.38180443816807 3.51557701495282 3.62732878641662 3.23179432236819 0.97388536610467 1.78053576789843 1.48191492947019 1.21380981646948 0.93223774…
3.22101661376909 3.28407098376099 3.26119172767057 3.27999903277296 3.39244779934613 3.41504414679493 3.26457357799155 3.2291483943774 3.28908639541909 3.33402656579881 3.26104496029669 3.19556567785789 3.1245 3.20852834652761 3.26296646501127 3.40957071259374 3.5683793735324 3.69964334534163 3.2590313293674 0.971767635965913 1.78061858832747 1.48137828770532 1.21449571936846 0.934134423743421 0.…
3.24048648635745 3.31247286693935 3.28847986957062 3.29749209773145 3.40049744012299 3.42549492659093 3.28548988844037 3.25198574992709 3.30299085859468 3.3459992172247 3.28248199725824 3.204503051497 3.1254977554504 3.2104955109008 3.27799611938276 3.42950176601528 3.59648833397619 3.72149250774799 3.27799310314428 0.966985711482732 1.77717900176659 1.47469275148389 1.2125290031001 0.92641980625…
3.26723859184374 3.33159217152361 3.3102272126803 3.32170207602272 3.41810291792469 3.43678084708823 3.31871652426484 3.28325214997093 3.30932419885088 3.37125304008586 3.3062212738899 3.21616170069156 3.12701157853039 3.21047783273762 3.31169336720406 3.46723770172881 3.64899792071973 3.77385967613936 3.30532300264924 0.962197363874699 1.7960170836572 1.47043770163623 1.20763641897816 0.91815382…
3.28770253601803 3.36426807919397 3.33215779088614 3.33960837946796 3.42666786661229 3.45957119113068 3.33815964320535 3.30622950111138 3.35040883319513 3.38278886899826 3.32520957371808 3.23109748961171 3.12847888689983 3.20802815080023 3.3282454288307 3.48865645766148 3.6467407625444 3.76427995071866 3.32660082267335 0.961172443045577 1.74839700339312 1.46895961400594 1.20468483192087 0.9181731…
3.31799624869019 3.38499914890093 3.35650047081123 3.35850736153239 3.4484880112792 3.4715037179355 3.36649619913112 3.33550521330256 3.37647735306346 3.41293257956067 3.35649170443516 3.24500599006302 3.13049550530404 3.21199101060809 3.35999627346973 3.51898364048093 3.65849677765526 3.77650569270856 3.35549270421146 0.957791173101361 1.76904699757493 1.46632351900059 1.20007339245305 0.9180717…
3.34486894575092 3.40826064866469 3.37975988994172 3.38618251840497 3.46565933385337 3.48766244562935 3.3967908154912 3.37176451916363 3.38559483680925 3.44420126594488 3.37984496403431 3.26223590822511 3.13254329576926 3.21203016682651 3.39184185225834 3.54032174104067 3.66163614930178 3.78205414854312 3.37783414970251 0.95496780193572 1.7610975637015 1.46290376158779 1.19412151569361 0.91695468…
3.38050395617019 3.43303510345145 3.40514408273194 3.4032078159018 3.48107409146101 3.50404560576248 3.42466580665767 3.39714746361834 3.44459782927787 3.46962968591912 3.41303618240695 3.28523061878304 3.136 3.2150112216147 3.42405380614261 3.57051373917755 3.67545122898308 3.7875876150066 3.41054366348342 0.951570424441058 1.75808968935866 1.46149360850951 1.18926257793605 0.915303097370175 0.8…
3.40546564584183 3.45596463114267 3.4329665871758 3.43246066998012 3.4979778470592 3.5209778470592 3.46044974024013 3.42945464273664 3.49493590071936 3.50691133969897 3.43896441104706 3.31297355575325 3.14447963209301 3.2164998899522 3.45395366472007 3.59396343303049 3.68847581766087 3.7939983616966 3.43696553579403 0.948282671327111 1.75779946342289 1.45906372210495 1.18766715830669 0.9132629606…
3.43787730157546 3.47344442864205 3.45834812776732 3.45331444138027 3.52967736934043 3.54322457591371 3.4823907866606 3.46234363273894 3.51039304295006 3.54529667187319 3.46895139056634 3.33983249169594 3.15269986203288 3.22063922302607 3.48634583637679 3.62584811021679 3.69758309659818 3.79495959739618 3.46743096110744 0.944377126872928 1.77776838247363 1.45596938714537 1.18212418885156 0.897267…
3.47165098806822 3.50988882675039 3.49006837725494 3.48202526352806 3.54415807307416 3.56307190916684 3.51758634395558 3.49362943650031 3.54623362006364 3.57752609850972 3.50857556817162 3.37301382221962 3.17038080085204 3.23250362723156 3.51669047456354 3.6569929361762 3.70500721209883 3.792 3.49682411909131 0.948812248535246 1.76338549806199 1.46205704243216 1.17942905681388 0.89801595988575 0.…
3.50648101914021 3.52849885236094 3.51349715487956 3.50050003866468 3.56748398489955 3.58498678671046 3.54399333071335 3.52897463908575 3.58248985377636 3.6129226969337 3.5384875631431 3.43048230675051 3.21346852428629 3.24848005942679 3.55447328883358 3.67249568398849 3.70999558268193 3.79249889567048 3.5114900177248 0.951612089496053 1.76371924449935 1.46419209318335 1.17866551132453 0.89981816…
3.53879627374901 3.56315619003527 3.54224481733694 3.52872169717129 3.59324867069788 3.61174935205779 3.57670174900666 3.55437130840596 3.62042752281958 3.64836221592856 3.5722946877485 3.47806557397143 3.23099371131551 3.26621946209274 3.58381395455321 3.68313736979194 3.71003377560788 3.7925 3.53328335094636 0.954687084133963 1.77108216548187 1.47017086993481 1.18281453356907 0.901843374875104 …
3.56909193233359 3.57678784854683 3.56706404790208 3.55059452987798 3.61860066114261 3.63662134042228 3.59667357556505 3.59103463981339 3.66376012768304 3.68895881578794 3.60207308876972 3.5350798441516 3.28240290921357 3.35083476596631 3.61607125305392 3.69697273968573 3.71347242762711 3.7925 3.56300599355329 0.95817824739798 1.77314732359642 1.47394140705081 1.18334639708598 0.906482576685636 0…
3.59200115525746 3.60547697558819 3.58949395885246 3.57649176207154 3.64848935290175 3.66549069478545 3.62348968970811 3.61450295302327 3.68051005611514 3.72148532725064 3.62499557533378 3.58498041559794 3.31199944546302 3.32262697059826 3.64050033146461 3.70500466281771 3.71350158537694 3.79449810892107 3.58250142985507 0.961413243429942 1.77594846180299 1.47600088355385 1.18602306733247 0.91194…
3.62072775865059 3.61302484802838 3.61175273912268 3.60069129107448 3.67927117315657 3.69433182022143 3.64623724329627 3.64786695155675 3.7259292005883 3.75683048398064 3.64879481738787 3.63534731604785 3.3533569354593 3.36908536032746 3.67217058505066 3.71757306991801 3.71601803354222 3.79599011486266 3.60625527683849 0.961372567693888 1.76766881494134 1.47783394089313 1.1828540541269 0.91223743…
3.64312630995907 3.66666696170278 3.63753588771264 3.62058291485117 3.70623107106828 3.72809725371397 3.6701082038801 3.68306841376573 3.7660648087722 3.78965512287019 3.67803588771264 3.6713501980774 3.39332835181936 3.42765487953622 3.68868781114593 3.72500715591284 3.7175 3.79503976307726 3.63156483580931 0.964984592258754 1.78041067461481 1.48198078549449 1.18593971779912 0.93199249611813 0.8…
3.66500128250565 3.67650125226391 3.65400147136379 3.64200091268963 3.73400101316705 3.75800194585366 3.69550108759916 3.7079999158157 3.80100056521509 3.81900262919863 3.6960015336992 3.72150055311839 3.45650401032978 3.48700552588393 3.71150123226694 3.73000171650899 3.7175 3.79649946737116 3.65450081826056 0.967725149528532 1.7814853480331 1.48395509724698 1.19612956992808 0.929975739195054 0.…
3.69073379490467 3.70381058664232 3.68123336744321 3.65777388386706 3.75931920288085 3.78983903363131 3.72171869973494 3.7297475741854 3.82337955005516 3.85389638857536 3.72121524653861 3.75899948999467 3.52181563363604 3.57395280605261 3.73875191580927 3.74468850939549 3.7195142402468 3.794 3.6797450094166 0.970704070644479 1.78215516193834 1.48673801671298 1.19850127090736 0.933021913979418 0.8…
3.7096210282784 3.72753496316984 3.69964614118056 3.68302454788889 3.78509885490047 3.81866759398466 3.73912293610771 3.75264923626536 3.85896478293799 3.88908168443665 3.73867419360698 3.8015217639252 3.59479878365182 3.65826200897459 3.75860457838841 3.75904553401133 3.72001351036574 3.79470775472214 3.69963747816838 0.972876715801317 1.78340903184711 1.48797550340262 1.19918080001117 0.9433270…
3.7274985886944 3.74299863299991 3.71999669110665 3.70199748537046 3.8109853931127 3.84599311638024 3.76198896783911 3.77849448445878 3.88149894206002 3.926972197531 3.75849523441709 3.8300155816085 3.67002383762059 3.75848089444129 3.77649638204653 3.76699620482449 3.72000586998529 3.82298318430793 3.71949973632384 0.974643485766311 1.78235700091754 1.48836057330696 1.20558871999017 0.9464821698…
3.75269163382311 3.76533126582643 3.74325455578214 3.7232219050861 3.83467723096109 3.87521372662912 3.78871757160112 3.80974826824522 3.9062108586831 3.94734103608613 3.77972043954715 3.87897401830332 3.78365364523953 3.84930016301445 3.80118778885111 3.77818919125819 3.7262957032657 3.81131248288963 3.74331686296442 0.969570085270506 1.79274551513457 1.48765928553877 1.20427561645666 0.94898923…
3.770113247494 3.80087729730838 3.76663626440385 3.74413128686279 3.85110142161648 3.8946705060862 3.80866365774973 3.8301524667174 3.92611448344422 3.97990345470404 3.799113247494 3.92049308418317 3.86683578280009 3.92246605180374 3.81810826995295 3.78489042661648 NaN 3.91663033270599 3.77500678085611 0.972084377419986 1.78719820748668 1.48790097239886 1.20621342387041 0.953667327842891 0.885780…
3.77797088230561 3.82497712181155 3.78096256296436 3.76196672263498 3.87893552510528 3.91195216378779 3.82696048312904 3.85694800411716 3.96794176461122 4.0139542436231 3.80795840329373 3.94793968477591 3.94284401235149 4.04777537778614 3.8289688024703 3.79497920164687 NaN 3.85712686995412 3.79897088230561 0.967367836971274 1.7806173210203 1.48266448843642 1.20063147267521 0.941291643069898 0.877…
3.80413876273843 3.84328677632609 3.81217576613535 3.78720351868303 3.89423127123072 3.92922202038149 3.85515726443689 3.87823127123072 3.99119426783381 4.03814801358766 3.82912026103998 3.96321276953226 4.02471231539062 4.14075856963677 3.85317576613535 3.83405550509537 NaN 3.94911101019075 3.82713876273843 0.965729824065848 1.77922614189182 1.47910378376535 1.19728546708388 0.941532044269663 0.…
3.81878854504177 3.87356299308633 3.83073215705291 3.80868986606127 3.91864757506962 3.95266167206684 3.87176035104734 3.90264757506962 4.01170396305848 4.05377444804456 3.8418167390362 3.98567576906405 4.09991453121444 4.22084404622836 3.87173215705291 3.83991541801671 NaN 3.96083083603342 3.84178854504177 0.964655506696937 1.77565159500981 1.48055899547415 1.19680690752864 0.940692123417605 0.8…
3.83995439455468 3.90593050598809 3.86492616261234 3.83594136442745 3.93596308130617 3.96696959636979 3.89594787949107 3.91597176805766 4.02197828312128 4.07395656624256 3.86993919273958 4.03289793067 4.1728436384732 4.29883278003384 3.89195656624255 3.85696308130617 NaN 3.96598914156064 3.87193484936383 0.96151679738304 1.77417310551366 1.47794573325598 1.19884554803986 0.938704299941987 0.87428…
3.87219371016833 3.90637996994558 3.89316390860398 3.86617135899507 3.96110430547526 3.98511920625744 3.92312665664853 3.94413410703962 4.03213410703962 4.08316390860398 3.89728311486141 4.05117135899506 4.21619371016833 4.34325331329705 3.9231490078218 3.87005960312872 NaN 4.01327731206429 3.89226076368814 0.958797235479509 1.75635664017259 1.4707319041498 1.18155451178669 0.918675165121579 0.86…
3.89763168358214 3.95627753318036 3.91468834764643 3.88867418163036 3.974801675775 4.00077334374286 3.93975917772679 3.96174501171071 4.04974501171071 4.10468834764643 3.93446169138929 4.07367418163036 4.24163168358214 4.37651835545357 3.94271667967857 3.87788667187143 NaN 3.91837410355893 3.9265041894375 0.965000187458107 1.77430019526525 1.47360835191275 1.18477339380713 0.911474261878286 0.854…
3.9209446824922 3.97196392336448 3.943930251838 3.91094708760124 3.99195911314641 4.01496632847352 3.96493987227413 3.97895911314641 4.0759374671651 4.11298075912772 3.94996392336448 4.10692063140186 4.26693987227413 4.40393506205606 3.96793987227413 3.90593265694703 3.77495911314641 3.93296151825545 3.94395911314641 0.963194569707166 1.76694835098193 1.47005865839252 1.18164764824673 0.908018081…
3.94332649270613 3.99230884445174 3.97329119619736 3.94518530667104 4.0021235377807 4.03210588952631 3.99115883428947 4.0002382514342 4.09710588952631 4.12806176889035 3.97041473397805 4.13925589968859 4.27027354794297 4.40522942730701 3.98930002032455 3.93210588952631 3.79004412063596 3.94703529650877 3.9712382514342 0.95739508519259 1.76677034890018 1.46434270267825 1.17300058488772 0.918321849…
3.97947893485024 4.02650710053401 4.00553526621778 3.96570426032041 4.01580284021361 4.04383100589738 4.00874650884606 4.0266197632691 4.10883100589738 4.1349014201068 4.01633810643139 4.16759159758533 4.30056343190155 4.43063384611098 4.0225211833759 3.94383100589738 3.79492958579057 3.95094366863246 3.9976197632691 0.952421681665196 1.76016520001115 1.45910548403251 1.16752886391456 0.911882805…
3.99496774360111 4.04695699146815 4.02895054018838 3.99793118634904 4.0678881778172 4.06695054018838 4.03294838976178 4.03797634530748 4.12496559317452 4.15096559317452 4.02797634530748 4.21090753165653 4.30199784957341 4.43199784957341 4.03796774360111 3.96395699146815 3.80697419488089 3.95798494701385 4.0239440889086 0.951292279452188 1.75733589216886 1.4585909461877 1.16860750550515 0.87328298…
4.03823512150787 4.06043262357448 4.06123512150787 4.0332539312285 4.07921631178724 4.0842539312285 4.06721631178724 4.07315988262535 4.14315047776503 4.16617869234598 4.07124452636818 4.23927274094913 4.329 4.444 4.08416928748566 3.99519750206661 3.81816928748566 3.96814107290472 4.05127274094913 0.93638727710372 1.74085414566056 1.44838413964294 1.1517709728385 0.887037556240722 0.8208755488675…
4.06265571842391 4.1053665219 4.08565571842391 4.05962817589782 4.10168326095 4.11062817589782 4.08968326095 4.08976588852826 4.1587796597913 4.18473834600217 4.09664194716087 4.26760063337174 4.329 4.444 4.10175211726522 4.01571080347609 3.83575211726522 3.98279343105435 4.07960063337174 0.945452202678956 1.75686428899872 1.45193001031515 1.15394929008341 0.889899650199282 0.821451874954804 1.45…
4.10391285442742 4.11697661948053 4.11493836044866 4.08794048595043 4.12994048595043 4.13694473695397 4.11095536446282 4.11794048595043 4.18095323896106 4.20395961546637 4.13591710543096 4.28296811747345 4.33299149799292 4.44200425100354 4.14091710543096 4.07088309740264 3.86394048595043 4.00894473695397 4.10893836044866 0.952844526347113 1.75740931983943 1.45499358098465 1.15289231679693 0.89137…
4.13129983842322 4.14415475531521 4.13525147738722 4.11442557711683 4.15739656049523 4.17133852725202 4.14024180518002 4.14019344414401 4.19219344414401 4.22515475531521 4.16729016621602 4.30306770545041 4.336 4.4389709833784 4.17033852725202 4.12248361036004 3.88433852725202 4.03233852725203 4.13322246076562 0.953106055863953 1.76934270821802 1.45985158517974 1.16331087580988 0.892276770545041 0…
4.16156514803061 4.15977556027386 4.16063528544503 4.15738279075313 4.19742487320178 4.20550903809908 4.16464931292791 4.15971945034233 4.21171945034233 4.24077556027386 4.19657917551349 4.30990180761981 4.336 4.43604208244865 4.20450903809908 4.17129862585582 3.91850903809908 4.06650903809908 4.15567736789368 0.954726714378413 1.76961607230479 1.45900220391011 1.16844621544003 0.892960180761982 …
4.18699589163659 4.2039927692804 4.19099506996391 4.17899654897474 4.2309945769603 4.25099260494586 4.18799622030566 4.18099654897474 4.24099523429844 4.26199654897473 4.22499539863298 4.32399769931649 4.336 4.436 4.22299704197834 4.20299490562937 3.93599720631288 4.08399720631288 4.18199572730205 0.957589533289917 1.76791028101206 1.46176954314999 1.16987977650503 0.906677746973506 0.84803642572…
4.21912224051573 4.2113208813538 4.21421392090254 4.2052062808703 4.2872062808703 4.29532852138604 4.21714516061243 4.20017572074137 4.25715280064467 4.2861833607736 4.2472062808703 4.33003820016117 4.33603056012893 4.4359770799033 4.2650687602901 4.25329032122487 3.97522156093477 NaN 4.20912988054797 0.956590644971482 1.76297012705368 1.46242352285705 1.17157057701339 0.893656060952142 0.8358988…
4.23477403504193 4.25240684198508 4.24160456132338 4.23161868413326 4.31361868413326 4.3373927191752 4.2357316666123 4.22267517537278 4.27671754380242 4.3096610525629 4.27361868413326 4.3349293859506 4.33994350876048 4.43304236842964 4.27387289471109 4.29046333322459 4.0035904385135 NaN 4.22575991223206 0.961794866651443 1.77066885348625 1.46415500262651 1.1780465069986 0.898273340337371 0.838315…
4.2669148990428 4.26596542773614 4.26693351487719 4.26092287725753 4.35987766737402 4.37689628320841 4.24896542773614 4.23796010892631 4.28896808714105 4.33493351487718 4.30092819606736 4.34098404357052 4.34 4.42901063761965 4.30491755844771 4.31593351487718 NaN NaN 4.2499361742821 0.970227714186832 1.77498877731127 1.46810952194464 1.18436340531335 0.918925109882604 0.849749603001849 1.476429735…
4.28220141610072 4.2921626822352 4.29115493546209 4.29129437737797 4.39027888383176 4.41627888383177 4.27418592255451 4.25810845482346 4.32018592255451 4.35524014996624 4.31622465642003 4.35003873386552 4.34 4.429 4.31719366932762 4.33218592255451 NaN NaN 4.27419366932761 0.971156985421184 1.77776287296874 1.4723432603074 1.18900971011716 0.920849734283331 0.854659966686524 1.4782348429755 1.2045…
4.30763916552364 4.31270855676909 4.31072243501818 4.32847262653455 4.42550038303273 4.45150038303273 4.29766692202182 4.27180570451273 4.34366692202182 4.38556977427818 4.34459753077637 4.35493060875455 4.34 4.429 4.34165304377273 4.35566692202182 NaN NaN 4.29865304377273 0.969513315458473 1.77686276798916 1.47149207407671 1.18518426395395 0.927130901640837 0.860970485293364 1.47126881313353 1.2…
4.32197002824087 4.33894433816161 4.33494861984149 4.3419721690808 4.46192292976223 4.49590580304273 4.31296788740093 4.29395290152136 4.39489081716316 4.41892935228204 4.36096574656099 4.35799357748019 4.33800428167988 4.42800214083994 4.35497216908081 4.39591436640248 4.28386726792384 4.33384371868452 4.32095290152136 0.973182078892229 1.77878584677052 1.47485276396101 1.19566739273025 0.929475…
4.33812397338995 4.3502479467799 4.35720145675867 4.38312397338995 4.49420920509554 4.50829443680113 4.33923245010616 4.31913172172682 4.39732543014862 4.44017821174805 4.37513172172682 4.36304649002123 4.33806198669497 4.42900774833687 4.37112397338995 4.4322479467799 4.34654238358103 4.41054238358103 4.33816271507431 0.97127551061005 1.7760111715414 1.47464458545506 1.22173041528946 0.927566102…
4.3538048979363 4.38160979587261 4.38268295914649 4.3988048979363 4.52067076526751 4.54553663259872 4.36863418363057 4.33579270405732 4.4384878570828 4.46271954078344 4.39179270405732 4.36892683672611 4.34590244896815 4.42998780612102 4.3868048979363 4.46360979587261 4.41514642847133 4.47914642847133 4.3587439285414 0.969442802553694 1.77362963112592 1.47142999592306 1.21419377092936 0.9333974464…
4.37096361839632 4.41093793726432 4.40495291792465 4.42594221745298 4.55592509669831 4.58092509669831 4.38596361839632 4.35895077783032 4.44598501933966 4.48395505801899 4.40996147830199 4.374987159434 4.348993579717 4.42900214009433 4.40396361839632 4.49992295660398 4.49882237217029 4.58178171037794 4.38694007735865 0.968252503910371 1.78211174499533 1.47315621203303 1.21231383076886 0.936363793…
4.39310040900375 4.4292394368551 4.42614675162087 4.44516992292942 4.57519309423798 4.62415447539038 4.41415447539038 4.38118537046846 4.45416992292942 4.49616992292942 4.43109268523423 4.38406179015615 4.349 4.429 4.42614675162087 4.52426260816365 4.57965652040913 4.69459473025298 4.41113902785135 0.964433434795909 1.78145196271665 1.47211313040818 1.21197953657383 0.937371771903935 0.8706086915…
4.40582974512893 4.45959400761513 4.44475116595766 4.46671187637203 4.5996725867864 4.64373806942912 4.43373806942912 4.40468568331494 4.47571187637203 4.51771187637203 4.44284284165747 4.39189522777165 4.349 4.429 4.44475116595766 4.5575547180295 4.66288679507375 4.7699915673021 4.42876426248621 0.963601132049262 1.77789754039862 1.47377773590148 1.21192078579171 0.935060907807364 0.872978306400…
4.42795413913012 4.48494788537513 4.46894996996013 4.48695830830011 4.62694371620514 4.67293954703516 4.46393746245016 4.42695413913012 4.48498123873505 4.53795830830011 4.45796873122508 4.40497290039507 4.349 4.42401042292497 4.46595622371511 4.5949228703552 4.71489368616527 4.83786033280536 4.45494580079014 0.960107275201631 1.77648285588144 1.4746582072569 1.21406551814226 0.937554725999964 0.…
4.44919346768188 4.4993405031201 4.49019346768188 4.51308512578003 4.63416251285278 4.69005417095093 4.48819346768188 4.4502785934619 4.50034824182738 4.5581857289746 4.47922442251098 4.41708512578003 4.3490309548291 4.4239690451709 4.4901547741455 4.6301857289746 4.76826311604735 4.88830180958373 4.47623989992553 0.954986070326905 1.77087253670579 1.47119 1.21194537384325 0.93699312961814 0.8709…
4.47367375125999 4.54242580221758 4.51467375125999 4.5238564505544 4.65472595105839 4.6969086503528 4.51267375125999 4.48553020181438 4.54441275226798 4.58168680120959 4.50762155146159 4.42785645055439 4.3529478002016 4.4200521997984 4.50973900100799 4.65368680120959 4.80155630171358 4.92649105196558 4.50659545156238 0.953223489909281 1.77245885908165 1.47119 1.21009466440475 0.934858448890129 0.…
4.50093660837517 4.55397417378248 4.53694834756495 4.54894130405108 4.67595069540291 4.70996947810656 4.54492486918539 4.508945999727 4.56595069540291 NaN 4.52994834756495 4.44994834756495 4.35100469567591 4.42299295648613 4.54591547783356 4.69390608648173 4.83492252134743 4.9569295648613 4.53094365188904 0.951863146102862 1.77005570524623 1.46821699655711 1.21047903738644 0.931777184384147 0.866…
4.52522443861322 4.5851857423006 4.5551857423006 4.56916252451302 4.68317026377555 4.7110619141002 4.56830183123847 4.53729409197594 4.59927087418837 NaN 4.55317026377555 4.46011608893787 4.35103869631262 4.423 4.56326313492584 4.71723991713827 4.85705417483767 4.9770619141002 4.55024765640079 0.948804598867576 1.76465912034253 1.46294226073748 1.20088057445106 0.929047295622206 0.864043266841603…
4.55360206060591 4.60867067084627 4.57867067084627 4.58971183699048 4.70469811494241 4.71889022361542 4.60646484012519 4.57447856217326 4.63351972831747 NaN 4.57469811494241 4.47479416927892 4.35593138975964 4.423 4.59653345036555 4.74757461650976 4.86390394566349 4.98489022361542 4.58156089446169 0.946857306875664 1.76075475097181 1.46196372204807 1.19842444234066 0.922383447147372 0.86319193818…
4.5819390483824 4.61997605472166 4.59795863997377 4.60995646313028 4.71697387787817 4.74793687153891 4.63094775575634 4.60493469469542 4.64996517050423 NaN 4.6029390483824 4.49495646313028 4.35899346946954 4.423 4.62893034100845 4.77294557891285 4.87896734734771 4.99497823156514 4.59996081681725 0.940932865145001 1.75202891676989 1.46041335233897 1.18057885665622 0.916801972639172 0.8496195833029…
4.61830156802107 4.64441755572148 4.62529383550771 4.6312165103741 4.72504639508016 4.75404639508016 4.65927063796763 4.63330156802107 4.68340982320812 NaN 4.63930156802107 4.50634796310123 4.36005412759353 4.42302319754008 4.66527837048099 4.80424744042754 4.90505412759353 5.01802319754008 4.62828610299435 0.936384098232081 1.74145869192825 1.45415489654118 1.17126757355941 0.911376675019255 0.8…
4.65644576481932 4.69723259744214 4.6624599759778 4.65860208756259 4.73091473304913 4.75991473304913 4.69350260945324 4.67144576481932 4.73524680860062 NaN 4.67744576481932 4.55036049786845 4.36690052189065 4.42595736652456 4.70048839829476 4.83554524292868 4.91190052189065 5.02095736652456 4.66447418713628 0.936902468086006 1.75267699801225 1.4535093793646 1.16463635165449 0.910956110798146 0.84…
4.68598720464954 4.71599205805833 4.68399073440139 4.67599249927731 4.74499382293426 4.76499779390509 4.71599029318241 4.69998764586852 4.75499161683935 NaN 4.71098543977361 4.56999161683935 4.37399691146713 4.43099779390509 4.72898764586852 4.86598676343055 4.92599382293426 5.02899647024815 4.68499117562037 0.939578821945319 1.75329979703927 1.45295024267044 1.16603933817153 0.904822704672357 0.…
4.71823394510327 4.73822614693316 4.71222614693316 4.70716376157229 4.75516376157229 4.77110917438152 4.75216376157229 4.73424174327338 4.80014036706196 NaN 4.73923394510327 4.62228853229403 4.39824174327338 4.44620275242283 4.76025733961359 4.88109357804131 4.93402339451033 5.035 4.71618715608261 0.940862715629936 1.75574887618432 1.45576528902607 1.16370058716909 0.901140050414123 0.83490335321…
4.74761296084569 4.76662586215083 4.74062586215083 4.72772907259198 4.77572907259198 4.78481938172799 4.77272907259198 4.76460005954054 4.81776777650741 NaN 4.76861296084569 4.65852265170968 4.42860005954055 4.47166456606626 4.79257425693026 4.89284518433828 4.93696129608457 5.035 4.73969036867655 0.947482787177229 1.76314259514617 1.46270852974653 1.16628594055442 0.892355724707139 0.83532445243…
4.77197587412269 NaN 4.76397687936758 4.74997788461246 4.78698894230623 4.79498994755112 NaN 4.79496984265336 4.84697084789825 NaN 4.79497386363291 4.71194672202094 4.4619668269187 4.48598592657157 4.81597687936758 4.90698592657157 4.93799899475511 5.03899597902045 NaN 0.949737818618593 NaN 1.46705571765678 1.16609023120632 0.89330892438797 0.838456853583501 NaN 1.16515214117161 0.933242623689158…
4.80016988525115 4.79740926901413 4.78618532936489 4.77013899702367 4.80920077347863 4.81219305142176 4.82421621759237 4.81818532936489 4.89231660433168 4.91130888227481 4.81422393964924 4.76437065872978 4.50734749255916 4.51937838078665 4.8491312749668 4.91905405439809 4.93802316617061 5.039 4.78427799404733 0.951804865150417 1.76499725924263 1.46986853306378 1.16621517403269 0.895109150701038 0…
4.82169887403323 4.84927456017096 4.80967149894534 4.78775362420901 4.83464412385745 4.8366578114014 4.85161674876957 4.84167149894534 4.93243881069829 4.95045249824224 4.84260306122562 4.81134299789068 4.55138406052251 4.56732931034674 4.86576731175295 4.92590418719239 4.94095893736817 5.039 4.81950724841801 0.957490475369685 1.77605533075343 1.47475169915572 1.17193992786793 0.897536054891019 0…
4.84095357780233 4.86496335089658 4.82596090762301 4.80595602107589 4.85295602107589 4.86592914506671 4.87394624798164 4.86993158834027 4.94796335089658 4.97793403161384 4.85896090762301 4.84392181524603 4.57993158834027 4.60889982578397 4.88595113452877 4.93198534035863 4.941 5.04199267017932 4.83197068071726 0.961201106484236 1.77739709250446 1.48013697735192 1.17549149740801 0.901490397934903 …
4.86214575273305 4.87629917666258 4.85012273914362 4.82114575273305 4.88722246469782 4.8992915054661 4.90112273914362 4.89322246469782 4.98121479350134 5.01319945110839 4.88312273914362 4.89329917666258 4.64149095657449 4.68363670930754 4.90814575273305 4.9380306847859 4.94100767119648 5.03897698641057 4.86315342392953 0.965715084812478 1.77744488212116 1.48233189035454 1.177360547563 0.906071879…
4.88072244563083 4.91443028313697 4.86576627000491 4.83972244563083 4.9155763643839 4.93644489126166 4.91676627000491 4.9215763643839 5.00859097250859 5.03862018875798 4.89876627000491 4.93143028313697 4.70406508001964 4.76478752565047 4.92672244563083 4.94194156750123 4.94198539187531 5.03604382437408 4.88270783750614 0.968912231432253 1.7793416602381 1.48384735740673 1.18762661469072 0.91523312…
4.90298935198714 4.93099225599065 4.88399128798948 4.8589908039889 4.95398160797779 4.97198305997954 4.94398693198422 4.94698789998539 5.0409845119813 5.06898547998247 4.91998983598773 4.9639845119813 4.77696515195792 4.8369656359585 4.94898935198714 4.95299467599357 4.942 5.036 4.90498935198714 0.970949036838837 1.78149896907876 1.48656869319842 1.19438680075614 0.923136239315459 0.8690647824737…
4.92113988974696 4.93642744089347 4.90218651966261 4.87714766139956 4.97624869288348 5.00524869288348 4.96219429131521 4.97321760627304 5.06725646453608 5.09435749602 4.93518651966261 4.99638081097782 NaN 4.94366836212434 4.9740854881787 4.96215543305217 4.94506994487348 5.03600777165261 4.92024092123087 0.970312642361887 1.7749085728288 1.48733085488179 1.19893492015208 0.931186704790316 0.87331…
4.93878046306451 4.99032919269712 4.92570728408602 4.8957682665681 5.00760971211469 5.03660971211469 4.9866950875896 5.00065849810035 5.09959751561827 5.13943896116486 4.95870728408601 5.04440237167561 NaN 5.02795110130822 4.98486583853942 4.98175607007168 4.95389023153226 5.03698780350358 4.9506219086111 0.970645853191219 1.7810337718974 1.48743865838539 1.20459950425072 0.944642542104208 0.8852…
4.95797780441181 5.00098831811148 4.94198130897837 4.91597663622296 5.02198364535607 5.06396845890099 5.00497897260066 5.0239731316564 5.13795560882362 5.16896612252329 4.97498130897837 5.08894859969051 NaN 5.11489953575872 5.00597546803411 4.99098948630033 4.98096845890099 5.05098364535607 4.96598247716722 0.969651168188852 1.78026099296052 1.48796938085991 1.21012362168887 0.952670806353734 0.8…
4.97516376311458 5.03113398800284 4.97113398800284 4.93915631933664 5.05326797600568 5.09019353822632 5.02916376311458 5.04616376311458 5.15815631933665 5.19817865067045 4.98917865067045 5.11521586956013 5.11464760868038 5.20585603446258 5.02314887555871 5.00424564467187 NaN 5.10805210644555 4.99014143178077 0.968777617991061 1.77934394520231 1.48644119100447 1.21391980044931 0.956100180512806 0.…
4.99668605433726 5.04874313536685 4.98874313536685 4.95970032459466 5.0884862707337 5.11562897330767 5.05068605433726 5.06768605433726 5.17870032459466 5.22165751382247 5.01265751382246 5.14358616253548 5.19975848760643 5.31835892039931 5.04271459485205 5.03652908150589 NaN 5.11490010819822 5.00872886510945 0.968464566482367 1.77986243676358 1.48659771675882 1.21652204111532 0.939038873289009 0.8…
5.01597816018902 5.07796666555167 5.01596896447914 4.98197471179782 5.09699080429012 5.13497816018902 5.07597126340661 5.09197241287034 5.20297241287035 5.24497356233408 5.03097930965276 5.18495287198684 5.27990919236488 5.40290459450994 5.06497471179782 5.05597816018902 NaN 5.01811149798236 5.0369678150154 0.966682046045449 1.77801213800255 1.48365339091802 1.21664989654826 0.947809620342467 0.8…
5.0441936579062 5.08636407686365 5.03622464317119 5.00327112106868 5.13405422421374 5.15513943369246 5.10018591158995 5.11021689685494 5.22910844842747 5.26118591158995 NaN NaN 5.35442604739363 5.47552674950486 5.09713943369246 5.06820140422245 4.96412394105997 5.08613168737621 5.05529436001742 0.964440767379585 1.77086492863424 1.48269629627228 1.21332002900816 0.933865591851779 0.88105457757862…
5.06866086010949 5.13236241700585 5.06460659772701 5.03752520415329 5.14090504083066 5.17275581927883 5.12367442570511 5.13762016332263 5.24281008166132 5.28467442570511 NaN NaN 5.40825389224088 5.54207753949782 5.11475581927883 5.09364729451387 4.97978295047008 5.10276938487446 5.09248450736643 0.965801143822088 1.7765413195454 1.4797015107226 1.2082699984734 0.932045232007854 0.880369495916934 …
5.08895489534263 5.14597068197271 5.08595264010976 5.05496166104123 5.15596617150697 5.18397519243844 5.14295715057549 5.14797744767131 5.2589639162741 5.30196166104123 5.10396166104123 5.2699639162741 5.43893234301394 5.57193459824681 5.13595264010976 NaN 4.98399097906852 5.10699097906853 5.1089639162741 0.965181443349036 1.77538279648876 1.47751484875067 1.20540631465203 0.926911546792288 0.871…
5.11527607020887 5.17818701530279 5.11424044824644 5.08024044824644 5.17114248784974 5.19912467686852 5.16523154275583 5.173204826284 5.27717810981218 5.31715139334035 5.13324044824644 5.28829388119009 5.4513027866807 5.58824935373705 5.16427607020887 NaN 4.9950979603967 5.11734989918556 5.13721373177461 0.964353473141337 1.77096841135886 1.47440043377118 1.20063918984631 0.92359739440102 0.86630…
5.14557350303713 5.19871108270257 5.1406285349033 5.1066285349033 5.18677987253529 5.21280738846838 5.19064229286985 5.19568356676948 5.29672484066911 5.33376611456875 5.1596285349033 5.32054598710404 5.48453222913749 5.61561477693676 5.19457350303713 NaN NaN 5.04600433155774 5.16066980880294 0.964734634393048 1.76640424970376 1.47115567644893 1.18957574018128 0.916726718504806 0.855699273937006 …
5.17197139235812 5.23296259000678 5.17298316550694 5.13248491864373 5.20199254001151 5.22899522472751 5.20148699452939 5.2099864663887 5.29849244465102 5.33449352293867 5.19148433915508 5.36397166376875 5.4909920045354 5.63148973792876 5.20948764003684 5.13800011736676 5.00300330088175 5.04699779941216 5.18397469323988 0.9605845772227 1.75914792211621 1.46262815864966 1.17106513133069 0.920808634…
5.2021517506795 5.22942749737656 5.20077645080104 5.16661918401493 5.22470591950813 5.24728201733776 5.22631687186081 5.23826139568447 5.31583716667717 5.34787006017866 5.22265551445864 5.40312442371473 5.50814635271572 5.64471492298707 5.24563669556293 5.09794992178743 4.94505269290798 5.05298494488344 5.21412736524707 0.964657756236131 1.73148498412401 1.45731904232633 1.16575714034142 0.907203…
5.22226472269059 5.25864988180651 5.23164320191801 5.19566553025258 5.24229670248935 5.2598555218167 5.25466832802321 5.26024325106772 5.32983684796446 5.36035295168162 5.2452370264503 5.41882674122918 5.51442873143782 5.645 5.26527351744309 5.10442165010871 4.95191285535621 5.05102489846966 5.23870698771047 0.954440450317507 1.73950528800941 1.45507617861508 1.15365871945355 0.898814386855317 0.…
5.26890250395697 5.30495125197848 5.25895857450561 5.22145859363562 5.26546705242239 5.27397348738003 5.28395986570258 5.28296811216199 5.3419816764494 5.3709848556682 5.28393657056143 5.44645988483259 5.52947610803401 5.6549843353634 5.30792157926973 5.21096655504205 4.95898516364563 5.051 5.26496622414017 0.951944150237418 1.75811199231044 1.45514037016263 1.149192286686 0.896182815905024 0.822…
5.28812379567269 5.30903064476695 5.28970472530479 5.25174390252932 5.28589894612465 5.29632279260935 5.31133164783029 5.30633540417106 5.36528071743841 5.39135976890012 5.31213554884005 5.47668121897008 5.53247955299339 5.65148025000606 5.32815599584666 5.17690678156955 5.00879627843249 5.05007051900414 5.28639111067974 0.963978996163811 1.73907800904437 1.45526771662019 1.15007602319775 0.89292…
5.30975888691128 5.33075732575981 5.3132438884148 5.28464091270316 5.31716310393875 5.32271482525215 5.33968997862876 5.3287590473173 5.3793446756538 5.40930483053393 5.33573622876054 5.49381342401849 5.53596281026793 5.64210954112958 5.35124435532995 5.22351075579239 4.98330878103181 5.05889311425822 5.31320888715538 0.964197003770473 1.74375052548387 1.45596530646573 1.15043436144408 0.89144195…
5.34991279480651 5.3629326820753 5.33495372145779 5.31094407818643 5.34593761821498 5.35044024835885 5.3709327736785 5.35095159866838 5.40544592439782 5.42895759708698 5.3754146868195 5.50697111598752 5.53999109485951 5.64050359905116 5.40489442783266 NaN 4.99796400948841 5.06598320442792 5.34293637272966 0.969638150720012 1.75135515027991 1.46069004764739 1.15648733143011 0.893501151659022 0.821…
5.36783718786877 5.37694280639111 5.36275926981911 5.34023460693829 5.3747871468483 5.38767116158916 5.38990224029209 5.37478017984921 5.41996657745658 5.45126749077938 5.3938289669085 5.51637061041219 5.54150375285071 5.6405 5.40980269695349 5.37728157134086 5.00861546751718 5.09624018244573 5.36190152503325 0.975023122403923 1.75378750608312 1.46149819004238 1.16578740191491 0.905388484074072 0…
5.39218980854046 5.40463399488242 5.38423834582438 5.36123586412011 5.40907111577364 5.42553481827238 5.41370684299298 5.39377228817539 5.44618753775957 5.47521660107137 5.41917769531182 5.52539585998141 5.54347821306231 5.63901451056357 5.43370928251258 5.31812680287765 5.08880667464422 5.22622846119196 5.38768017701609 0.97495664224982 1.75964953392031 1.46564705228507 1.17329414209788 0.912655…
5.41799326994598 5.42050116088023 5.40999505055353 5.39299428676269 5.44399816072522 5.46699621143376 5.43399727749127 5.4164953281998 5.46399835874275 5.49899689559585 5.44549326994598 5.53299749541599 5.54499885431374 5.63650097700234 5.46399097857347 5.46790614854977 NaN 5.33340374610625 5.40949935565228 0.974939882021107 1.76404973406671 1.46902520906883 1.18707098255384 0.918752049846922 0.8…
5.44041450666031 5.44583542461108 5.43284395214748 5.41586953475667 5.49007315595236 5.51218790429495 5.45680227923876 5.43539997250856 5.49129045270744 5.52382786184796 5.46891024289211 5.53697286124304 5.5450042637682 5.63654419382976 5.48092729796491 5.49509313662131 5.24927288116473 5.30925407763086 5.43624103033621 0.977793179146625 1.76578400961986 1.47433155724979 1.18484932443912 0.926934…
5.46074742376121 5.46674897484005 5.4562201663022 5.44514844482793 5.52902090550004 5.55596974088294 5.47576858035907 5.45427503281767 5.51916960142579 5.55067725336577 5.49023977182123 5.54243748154455 5.54549294780071 5.6365 5.50124097130261 5.52319110962111 5.28054865924553 5.3574345833407 5.4483458029538 0.979709481174151 1.76896684161179 1.47331272535576 1.19676571520199 0.930542478794353 0.…
5.48047558980504 5.48897456783031 5.48396592662232 5.47346024263001 5.56295160142202 5.59194713077733 5.49247864270717 5.47397193674013 5.54895871617895 5.57746816194467 5.51047355887764 5.54998871467977 5.54749918242022 5.6365 5.5189791471835 5.5584546413021 NaN 5.40796312171336 5.47596592662232 0.983056869037132 1.77362877842089 1.48036625342917 1.20078150312486 0.936615846887361 0.868101050563…
5.5033282750961 5.50101110979456 5.50094887157842 5.5012851185966 5.59386277060156 5.63273032224718 5.50976614289102 5.48941395202868 5.56397619024482 5.60237478149022 5.53678533061874 5.55448814812795 5.54702333270536 5.63161692855449 5.54182439514612 5.58621113451947 5.40810575741727 5.43093741780007 5.49439046030671 0.98649260672775 1.77370214424341 1.48018784334225 1.19980460446662 0.94324967…
5.52176361202983 5.53702634470088 5.52863597080336 5.53555446541223 5.64532620564528 5.67790869972848 5.52481875542716 5.51418111794662 5.59065003115904 5.6326037859904 5.55525965726152 5.56387631354184 5.54699703392377 5.6315 5.55779480815071 5.61858258612359 5.48211794307883 5.51737462957175 5.52065706133688 0.987570949625092 1.7758306853456 1.48372231366837 1.20409298503788 0.934958488060184 0…
5.5339856326898 5.55697308183974 5.54797068637323 5.55696987905761 5.67646171548276 5.70746405249974 5.52899596342193 5.5299755622361 5.61446973567823 5.65646367532227 5.56548990306596 5.57049131586829 5.55249345105637 5.63249786481192 5.56998909575035 5.63847567913515 5.56896528542856 5.63781064317465 5.5384773522159 0.986525990624615 1.77822414058345 1.4846051131436 1.20932925804055 0.938557835…
5.55429730918352 5.55855607595362 5.57371261092702 5.58876793549608 5.70481983725932 5.74470184469934 5.54757827215594 5.5523418675249 5.629830603487 5.6812383958719 5.58581232790072 5.57844108668838 5.55645919633792 5.6329849812828 5.59329338856748 5.68409086368774 5.63233075299029 5.71324196818102 5.54571144936985 0.983810329717685 1.76504843455688 1.48318941641877 1.21154728794428 0.9496394249…
5.56783411224533 5.59726264943004 5.5893004073403 5.6107385874252 5.73118823349027 5.77859751503836 5.59086263410064 5.57077672201695 5.64828228174816 5.70224710028089 5.60180078402179 5.58294408633386 5.55749334038804 5.63251259602467 5.60535707436943 5.70919080993326 5.70164426929656 5.78907688965024 5.58019822290821 0.983330631595029 1.7762653021933 1.48458386474321 1.21029749778726 0.95470185…
5.58699833920196 5.62549307279243 5.61349682824405 5.64199436745165 5.75649658624014 5.80849497998548 5.61099811537918 5.59349645771411 5.67049680253884 5.72449592229589 5.61749958245076 5.58700093165336 5.55899919687267 5.63849678749068 5.62649748466422 5.74649320131846 5.78448758381826 5.89398445594864 5.60099660442127 0.982195267552214 1.77006794543346 1.48446505017498 1.21656870758567 0.96383…
5.60930873916933 5.63746813076544 5.63731010935535 5.66287676567457 5.79528067096001 5.83830400954564 5.6353728759103 5.61241619364389 5.69148735879302 5.74244731175806 5.64127236110486 5.59493449307301 5.55699222047146 5.63498444094291 5.6463403876101 5.77485205690292 5.85407614985672 5.96986871090332 5.62040536421049 0.979515389602268 1.77214937509578 1.4829595812706 1.21569519459955 0.95500972…
5.63665034611515 5.664647613474 5.65774123692881 5.68768163598811 5.81475539246268 5.86071292586107 5.65820584809413 5.63668871375504 5.72997526059045 5.76914922595864 5.66667455822117 5.60388216443916 5.55749702119478 5.63302831106775 5.67167729086232 5.80264463466878 5.91618769412338 6.02428727518862 5.64666586796959 0.977957320452322 1.7680113534229 1.48196278675166 1.21617318675725 0.95343073…
5.65100072460105 5.68699820473798 5.68499653059693 5.70399950381881 5.84849431571187 5.88549743731456 5.68249729802036 5.65649981788343 5.74650092489084 5.79099843141739 5.68250072460105 5.61699920705719 5.5575 5.635 5.6879988237806 5.83599633030714 5.96549723789498 6.08799200696567 5.66649909415261 0.974630105984406 1.7668513241973 1.47886529529703 1.21688508939579 0.947725317078569 0.8768691361…
5.67877181266121 5.70884945336314 5.70391600253621 5.72533446737605 5.86202573413293 5.9013848468703 5.70241955361146 5.68577960157769 5.7713455589049 5.81334945336313 5.71027181266121 5.62941422699859 5.5595 5.635 5.71184615075077 5.85784615075077 6.01203050979308 6.13647056584473 5.69130119278951 0.970313174375141 1.76648708269045 1.47596752534153 1.21522692289206 0.945116563532846 0.8737491280…
5.69925214454874 5.73420308128459 5.728707987611 5.74674427756542 5.88176872489221 5.91879714786331 5.73657974535794 5.70872372157764 5.79076390287108 5.83523742556949 5.73223742556949 5.64382853149131 5.56148037469434 5.635 5.73472372157764 5.88715993933424 6.02830602983403 6.15578437455357 5.71472465225976 0.968074303680412 1.76566312794495 1.47429158291087 1.21449877173524 0.943479977682637 0.…
5.7224895409824 5.75449036143696 5.74699115096568 5.7669906682184 5.89349309154402 5.92299699403735 5.72100593089524 5.70800441368948 5.81998745536405 5.85549015454527 5.75149217831194 5.66248925801459 5.56150020689169 5.63649845898062 5.76198833767029 5.91248810696498 6.04798915812486 6.1744881997425 5.73498923420097 0.96396727410316 1.76106088340668 1.47175085208844 1.21046674634074 0.942155785…
5.75715360402463 5.78172088115875 5.78162731153467 5.79669148882821 5.91086778665647 5.9333770621118 5.7946737128777 5.76675412422359 5.84093911318982 5.8812224230569 5.78563891187043 5.67832061837543 5.56296752387316 5.635 5.79475799100218 5.95055230886551 6.06470539800012 6.19168683906734 5.76712499467637 0.958814285484741 1.75863593037391 1.46649829362603 1.20151828414639 0.938716058368551 0.8…
5.78565817484382 5.81261478647924 5.80373124782657 5.81675735571341 5.92680137833963 5.94683862184362 5.82561683476611 5.79466726217411 5.84794011092126 5.90520104336601 5.81069515842662 5.70024353754776 5.56597005546063 5.63648502773032 5.824645250861 5.97074506599223 6.07736498965165 6.2033790677385 5.78823098790538 0.953334585683179 1.75306809210545 1.46308481094865 1.19632849228429 0.93257995…
5.81096873261025 5.82849157313776 5.82747364161271 5.84247051487374 5.93948421519054 5.97344169198596 5.84947409495645 5.82496471473953 5.86100544012488 5.93296407916974 5.83946395916663 5.71548308405258 5.57249435098037 5.63799747771935 5.84647337049502 5.99596827926651 6.09147851950371 6.21697448607725 5.81797202601954 0.949927638172089 1.75271492781606 1.45943992626933 1.1892357730935 0.928478…
5.84082761481094 5.87110584695474 5.85334877037258 5.8673163555615 5.95040320987917 5.98093777777947 5.87338639998691 5.8512385679131 5.87861102226705 5.92567585188921 5.8672964839552 5.75523645431483 5.58100090862482 5.64293993086869 5.88126365432265 6.02382500740931 6.0965116740709 6.21938843460329 5.8482238716191 0.948130056492954 1.74746422626024 1.45921244958184 1.18138617648885 0.9270681144…
5.87457403509032 5.88138306257336 5.88066768710702 5.88971962149094 5.97719341700925 5.99236374835568 5.9075613738469 5.87618431954269 5.90571955432686 5.94579226246434 5.89960455101556 5.79843615378446 5.60123479439073 5.64645617812623 5.91358401455172 6.04818951298108 6.09946323851588 6.1997768147322 5.86873292743947 0.94872948953787 1.75635316489476 1.46145530399185 1.18029722059003 0.90640782…
5.90147323581915 5.9029788972906 5.90846718634783 5.91747044627 5.98848408838904 6.003990476176 5.93047809677417 5.90797211333154 5.95900356554887 5.97500448995043 5.92297396213466 5.84096924140924 5.62048195912672 5.65898914743011 5.94197297170441 6.05849340595475 6.10399387632777 6.19999847316806 5.89747570339712 0.949470890449225 1.7622111353397 1.46254801337265 1.17836511553139 0.906155490083…
5.93628011153789 5.92243430033727 5.92839489157123 5.93936216519549 6.00541655680489 6.02088152679063 5.95436031860748 5.89971835196243 5.9854150386912 6.00826338205558 5.96166095275276 5.88385938612047 5.64400413184054 5.67549847374144 5.97533219950877 6.07190296349904 6.10845666953268 6.22007582831781 5.91890802782658 0.953227944814805 1.76825188295825 1.46634776119993 1.17891343721402 0.910374…
5.96070717777288 5.95312611625651 5.95320428057195 5.9632245409419 6.03317449796514 6.03829526962392 5.9826654010636 5.92871210146753 5.99194043478639 6.03870217393193 5.98323696037969 5.93785148783247 5.68945447098691 5.70677166668114 6.00415837072893 6.08188005897528 6.1099851086966 6.22 5.94320304463914 0.956174262228719 1.77012536830853 1.46999451567364 1.17694457425855 0.929836129949079 0.85…
5.96400333816914 5.95600451634648 5.97300314180625 5.9790019636289 6.05200274908046 6.05900451634648 5.96200314180625 5.96200255271757 6.05300255271757 6.07500510543515 6.01000176726601 5.97600765815272 5.72200510543515 5.73700510543515 5.99400392725781 6.08600098181445 6.12 6.22599941091133 5.96300255271758 0.985600404507554 1.77142048305271 1.48092014334491 1.19128003141806 0.92184404703917 0.8…
5.98061114481418 5.97847390180741 5.98863401864864 5.9887712616554 6.06567976631756 6.08147390180741 5.97763401864864 5.97470264015202 6.06570264015202 6.10040528030403 6.01879413548986 6.01410792045605 5.74740528030403 5.76240528030403 6.01354252331079 6.0908856308277 6.12 6.22306862150338 5.97570264015202 0.987612879901012 1.77382373036723 1.48163330210084 1.19143634018649 0.941978570271774 0.8…
5.99981124915669 6.00078144639196 6.00187085468616 6.00781124915669 6.1016423668232 6.11467216958793 5.99681124915669 6.00074170937231 6.09966223533302 6.13070197235267 6.03583111766651 6.0506423668232 5.80443374747006 5.8164635502348 6.03974170937231 6.10090065745089 6.12 6.22002980276473 5.99580131490178 0.989204502562339 1.77577102557312 1.48260046311529 1.19042023228256 0.922341764717245 0.85…
6.01900469522144 6.01400851008886 6.0210058690268 6.0210058690268 6.11800498867278 6.14800762973484 6.02300498867278 6.02700674938082 6.12900968389422 6.16300674938082 6.0580058690268 6.09401056424824 5.85501643327504 5.87702376955853 6.05600469522144 6.10800088035402 6.12 6.22 6.0150058690268 0.990839997065487 1.77701086274694 1.48563086274694 1.19378430199664 0.948990833401805 0.871452385759393…
6.03465543334842 6.04237547294401 6.04056929168553 6.04056929168553 6.1346338979327 6.17344007919118 6.0396338979327 6.04950468543835 6.16128933128112 6.18550468543835 6.07756929168553 6.12922472503395 5.90979401671947 5.95625563132638 6.07165543334842 6.11093539375283 6.12 6.22 6.03456929168552 0.990830215354157 1.77988668587777 1.48850668587777 1.20812429080549 0.951768839419345 0.8794049170701…
6.05475791112167 6.06275791112167 6.05384264222909 6.05384264222909 6.15475791112167 6.19672159778993 6.06173370223384 6.07272159778992 6.18175791112167 6.21958844890684 6.09380632889734 6.15272159778992 5.97422531558935 6.03505585337453 6.09077001556559 6.1169273733365 6.12 6.21703631333175 6.05080632889734 0.991373342555846 1.77900162026616 1.48978511153398 1.21263855611336 0.956976935847196 0.…
6.07096737088348 6.07597348884283 6.07296125292414 6.06996737088348 6.17096737088348 6.21695921360435 6.08195921360435 6.10593270244718 6.20195921360435 6.24295309564501 6.10996737088348 6.17894697768566 6.03787152285371 6.10585724761524 6.1079653315637 6.12398572476152 6.12 6.21001427523848 6.06996125292414 0.991120530223143 1.77878042825715 1.49067820539859 1.21677165918209 0.961870129692253 0.…
6.08371532669937 6.10534306161393 6.09549634723734 6.08956204107595 6.18664963286076 6.23264963286076 6.11134306161393 6.12458393902215 6.22156204107595 6.27429926572152 6.12369342875317 6.2181240821519 6.10842334787343 6.16957663349684 6.12071532669937 6.12693430616139 6.12 6.21 6.09640875545253 0.990621167952563 1.78279999944111 1.49327197044256 1.21123416135497 0.962721167766266 0.888510364717…
6.10082961353999 6.13173940894351 6.11282961353999 6.10583963627293 6.21273940894351 6.25873940894351 6.13179954534116 6.15172938621057 6.26060911341526 6.3056892952788 6.13983963627293 6.24473940894351 6.17929840869406 6.26207790856934 6.13683963627293 6.13392984086941 6.12098997726706 6.21395990906823 6.1158095680741 0.989956615003742 1.7851768474869 1.49338939863602 1.21267416408195 0.95949287…
6.11698459824672 6.14498748607546 6.12898459824672 6.12298363563714 6.22998363563714 6.2689903739042 6.15098171041798 6.1719807478084 6.27198941129462 6.3309759347605 6.15298748607546 6.26797785997966 6.26391914079527 6.34592010340485 6.15398363563714 6.13699711217126 6.12399711217126 6.21699711217126 6.13198459824672 0.989130789339856 1.78502017326972 1.49780574526566 1.20855398520366 0.96005942…
6.13654137583219 6.17431206374828 6.15440378858184 6.13863310066575 6.25247258220701 6.28170189429092 6.17347258220701 6.19447258220701 6.29447258220701 6.34761016945736 6.17547258220701 6.29047258220701 6.33141774662104 6.43979860399449 6.17354137583219 6.14286241274966 6.124 6.217 6.15838085737345 0.987048843473872 1.7804082353036 1.49565067797054 1.21003514456325 0.956347138591885 0.8877621635…
6.15680323567044 6.19777372102101 6.17480323567044 6.1657343681551 6.25894097070113 6.29784258853636 6.19083275031988 6.21084258853636 6.31480323567044 6.36483275031988 6.19283275031988 6.31674420637158 6.41815391338291 6.54596698726983 6.19083275031988 6.14993113248466 6.124 6.217 6.17880323567044 0.985544462178222 1.77915141233111 1.49386721687884 1.20593112374488 0.956289704853506 0.8819382422…
6.17396474447149 6.22095230134377 6.19795230134377 6.17897303988996 6.27596474447148 6.31197096603534 6.21395230134377 6.23195644905301 6.33196474447148 6.38196474447148 6.21295852290763 6.34294607977992 6.47488386414136 6.60986934715903 6.21095852290763 6.15997926145381 6.12699377843614 6.217 6.20494607977992 0.984232696011004 1.78039738694318 1.49276226050153 1.20246711332134 0.953216387472225 …
6.1974794689741 6.24056622414508 6.22734933621763 6.20150115776685 6.29165297931607 6.3247180456943 6.23356622414508 6.25743609138861 6.34765297931607 6.3927614232798 6.23256622414508 6.36843609138861 6.52293724915546 6.66282880519173 6.23350115776685 6.1727180456943 6.127 6.217 6.22456622414508 0.981040705464351 1.7782966309044 1.48949244056777 1.20400573170746 0.950999016671605 0.87407918724885…
6.21776663119076 6.25780163651214 6.24480163651214 6.22176663119076 6.32461494146475 6.34081330495261 6.25673162586937 6.27480163651214 6.36480163651214 6.40980163651214 6.25573162586937 6.39864994678613 6.55661494146475 6.69562660990521 6.25376663119076 6.18288331559538 6.127 6.21403500532139 6.24476663119076 0.979853185337722 1.77549255494889 1.48821423549736 1.20101570542781 0.925500462341901 …
6.24100976711445 6.29400651140963 6.27800748812108 6.24800748812108 6.32900227899337 6.35100553469819 6.28000781369156 6.29800553469819 6.37501204610782 6.41300683698011 6.27900976711445 6.42501530181264 6.58000846483252 NaN 6.277008790403 6.19300423241626 6.12800097671145 6.214 6.27200781369156 0.972888743297941 1.77315963210536 1.48011970698657 1.19124897119728 0.925200068369801 0.8587377307737…
6.27034044113155 6.3135602940877 6.30049433820085 6.27049433820085 6.33584610293069 6.36762624997454 6.30347235290524 6.31462624997454 6.41118654406224 6.43353830879208 6.30834044113155 6.47096669110609 6.60542838231401 6.7415602940877 6.30340639701839 6.205714191157 6.13093404411315 6.214 6.29547235290524 0.969114863241074 1.77205484338405 1.47923978676605 1.18815947353414 0.925405383087921 0.85…
6.29371747046924 6.34363148322076 6.32371747046925 6.29371747046924 6.35871747046925 6.37886487718094 6.33363148322075 6.3436437671134 6.41891401275151 6.44980345771774 6.33171747046925 6.48780345771774 6.61587716107358 6.75484030939566 6.32671747046925 6.22180345771774 6.131 6.214 6.32168061879132 0.966955796174547 1.76857299362425 1.47616795722826 1.18364527751689 0.922278939939673 0.8433052729…
6.32301071459937 6.36500964313944 6.35400964313944 6.32101071459937 6.36900500014637 6.39200607160631 6.35401107175269 6.36400821452619 6.43500964313944 6.46300714306625 6.36201178605931 6.53000821452619 6.64500107145994 6.77100464299306 6.36000821452619 6.23200607160631 6.13400142861325 6.214 6.34601178605931 0.961599414268568 1.765080053573 1.47128900711379 1.17499718206036 0.918195110863901 0.…
6.35228557627387 6.39135701864648 6.38035701864648 6.35028557627387 6.38266660226114 6.40859515988852 6.38426176214966 6.3864522751433 6.46135701864648 6.48252371751591 6.39421413390125 6.5524522751433 6.64792855762739 6.78369041638534 6.3824522751433 6.24859515988852 6.13790474350318 6.214 6.37821413390125 0.959999055163695 1.76522642788137 1.46857620326529 1.16729789343997 0.932159219882634 0.8…
6.37874395792466 6.41477350124104 6.41070456683614 6.37080304455743 6.41270456683614 6.42880304455743 6.40480304455743 6.40680304455743 6.47487197896233 6.49983258787381 6.41678334901317 6.58270456683614 6.67176365346891 6.79984243564594 6.41567502351976 6.26187197896233 6.138 6.214 6.40276365346891 0.957544028563994 1.76445768126226 1.4627869201229 1.16496136966552 0.932440590866328 0.8361612264…
6.40594310995296 6.44593468179785 6.43794310995296 6.40093678883662 6.42297892961221 6.44895785922442 6.43892836068151 6.43793468179784 6.49795153810808 6.52295153810808 6.44993046772029 6.59597260849587 6.68197892961221 6.80299367888366 6.43895153810808 6.27896418034075 6.14398735776732 6.21699367888366 6.42994310995296 0.955404466922212 1.76351198061645 1.46505509059964 1.16222573114548 0.92715…
6.44219599833124 6.47241329607956 6.47321772810607 6.43328291743057 6.45821772810607 6.47834810675506 6.46150021517888 6.46343502585439 6.51658713427821 6.54158713427821 6.47934810675506 6.63219599833124 6.682 6.803 6.47519599833124 6.31813080900675 6.16356540450337 6.22286962135101 6.46326118765574 0.955859787005829 1.76606328528769 1.46322085197668 1.15899170825694 0.923481269357869 0.828624763…
6.46179778378719 6.48981906970433 6.48389357041431 6.45378714082862 6.49461685349152 6.50175521195291 6.48574456899434 6.4768616415386 6.53085099858003 6.5548616415386 6.49978714082862 6.63893614224859 6.682 6.803 6.49578714082862 6.34868071124293 6.17389357041431 6.22992549929002 6.4768616415386 0.960589233087626 1.76854392475151 1.46441669630179 1.16137360546275 0.927584980285253 0.831854771807…
6.49896077861268 6.52596183865018 6.52096077861268 6.50394699812525 6.54494699812525 6.54495441838771 6.52296077861268 6.51096395872517 6.56696183865018 6.58496819887515 6.53696077861268 6.6599777392126 6.68499681988751 6.80000318011249 6.53495865853769 6.42092367730036 6.20796395872517 6.25597243902513 6.51396077861268 0.965784540806901 1.77136703189501 1.4739998448408 1.17209864699843 0.9167115…
6.52541730918247 6.5455683771722 6.5405683771722 6.52650363374803 6.56358995831359 6.57728782233413 6.53963312059637 6.5305683771722 6.59243889032386 6.61043889032386 6.56243889032386 6.66684893201027 6.685 6.8 6.56141730918247 6.47579145608215 6.23930940347552 6.2657841885861 6.5335683771722 0.974439222710111 1.77933432950908 1.47503733980154 1.18329332755391 0.936297729737956 0.840953105102094 …
6.55267042606813 6.57365821962621 6.57063380674236 6.55663380674237 6.6104262972297 6.61948732943931 6.56568263251005 6.55075587116158 6.61571925183581 6.63668263251005 6.58967042606813 6.67984131625502 6.68796338067424 6.79703661932576 6.58570704539389 6.53231643925241 6.28938967790394 6.41713241438606 6.55968263251005 0.980813587673573 1.78085339923899 1.48005823540388 1.19168929685415 0.932838…
6.57301039849175 6.58701072344462 6.59101202325609 6.58401267316182 6.66001267316182 6.67001559773763 6.58000844877455 6.57500747391595 6.63901234820895 6.66201169830322 6.61301104839749 6.68000357448154 6.68800227467007 6.79600227467007 6.60601072344462 6.58301819736056 6.33901754745483 6.47097855311077 6.58100942363315 0.983780477680715 1.78540078638594 1.48311988951603 1.19235288558146 0.91982…
6.60423710044268 6.61921325983152 6.62711789738685 6.62207021616452 6.69807021616452 6.71685565066403 6.60538014410968 6.59745166594318 6.67609405677569 6.69714173799802 6.64618941922035 6.69073775327717 6.69483311572184 6.80283311572184 6.63821325983152 6.6376649257747 6.39171260699703 6.40657348033696 6.60930862227618 0.985214954301586 1.78776230572098 1.4827881058078 1.20101829537284 0.9241346…
6.61886238066486 6.6299017004749 6.63691153042741 6.63983289080733 6.72177391109226 6.75364612170963 6.6159017004749 6.6079017004749 6.6869017004749 6.72473459128222 6.66383289080733 6.69397051014247 6.69202948985753 6.803 6.64395085023745 6.66078374104477 6.43854782218453 6.4723315632293 6.62386238066486 0.987487784307327 1.78823587141995 1.48729517541655 1.20664623015977 0.933171333828358 0.853…
6.63895598988009 6.65694058633812 6.66693398482014 6.67292738330215 6.76390757874819 6.78592958380814 6.6369537893741 6.62396479190407 6.70695598988009 6.75094278684412 6.68395598988009 6.69699339848201 6.69499339848201 6.80000660151799 6.66794718785611 6.70789657621821 6.5048547666043 6.55182616002636 6.64295819038609 0.989186303149928 1.79133317843141 1.48702070416192 1.21422340818479 0.9392368…
6.66150189037262 6.67656686119358 6.68950189037262 6.70528532096941 6.79922035014845 6.82513372238716 6.65265348895487 6.64063183201455 6.73341526261134 6.7744802334323 6.70356686119358 6.70384840141775 6.69206497082096 6.78923822634353 6.68365348895487 6.74028532096941 6.57641904335658 6.6361375031324 6.6664802334323 0.990354228241018 1.79374672392681 1.49061051902902 1.21654888962084 0.94621580…
6.67882945307908 6.70273916353271 6.70979935656362 6.72579935656362 6.82969903484543 6.86460874529906 6.67279935656362 6.65881942090726 6.75082945307908 6.79776926004817 6.72379935656362 6.70696990348454 6.692 6.789 6.70082945307908 6.76376926004817 6.65422752276994 6.74194662195901 6.68679935656362 0.989687022520273 1.7953245504554 1.4898188283112 1.22264870343019 0.959011889165872 0.87708348670…
6.69500573648552 6.71901012320973 6.73600674880649 6.75501012320973 6.86200978576941 6.91101079809038 6.69000776112746 6.68600438672422 6.77400809856779 6.82200674880649 6.74000674880649 6.71400337440324 6.69500101232097 6.792 6.71800539904519 6.79800911088876 6.73102969474855 6.81303205683082 6.70700776112746 0.98938897080701 1.79569950396272 1.49126023958263 1.22944013497613 0.960960941458505 0…
6.7116332307309 6.74835276011335 6.75556850674223 6.78435276011335 6.89037433477624 6.94230961078757 6.71250378275357 6.69871952938245 6.79748220809068 6.84156850674223 6.75956850674223 6.72378425337112 6.69793527601133 6.792 6.73365480539379 6.82441748410201 6.81710142966583 6.90595040702561 6.72950378275357 0.986405802721809 1.79426171475445 1.49195468198935 1.22983137013484 0.963689806690542 0…
6.73377473612338 6.76879521465762 6.77579521465762 6.80479521465762 6.92366210418507 6.97863138638371 6.73279521465762 6.72572353978778 6.82076449685626 6.86476449685626 6.77979521465762 6.73092832513017 6.698 6.79298976073288 6.75379521465762 6.86360066858235 6.90708870522639 7.0059863125552 6.75276449685626 0.986161843068082 1.79193375509972 1.49123757705767 1.23074068226692 0.968114844832004 0…
6.75100730034053 6.78800998993967 6.79900730034053 6.82700653188363 6.94701114262501 7.00800883725432 6.75600768456898 6.74200922148277 6.8310142164526 6.87900883725432 6.79600730034053 6.73700653188363 6.698 6.79300115268535 6.77000768456897 6.88801536913795 6.97803035404745 7.09303688593108 6.76900998993967 0.98117898947918 1.79109875509983 1.48832962345612 1.23008064166151 0.967982501327201 0.…
6.76958323043132 6.81342968374813 6.81758323043132 6.84362710091224 6.97536387802676 7.0304954894695 6.77556129519087 6.76547355422904 6.8671883961031 6.9014954894695 6.81458323043132 6.75362710091224 6.698 6.79593419427863 6.78956129519087 6.92712259038173 7.05526711600392 7.18689421691616 6.79442968374813 0.978607689682401 1.78793107017908 1.48737149653565 1.23171336814844 0.974347201584627 0.8…
6.78980343716481 6.83380343716481 6.83780343716481 6.87271498388897 6.99580343716481 7.05278378088129 6.80174446831425 6.79174446831425 6.87097051557472 6.91487223415713 6.83480343716481 6.75994103114944 6.698 6.796 6.80980343716481 6.96364618689666 7.10947910848675 7.24543979591971 6.81480343716481 0.976648870032178 1.78689953329751 1.48545877175076 1.22934388238448 0.978718033834687 0.899705749…
6.81593674902691 6.85993674902691 6.86094404721611 6.88896107632425 7.01794647994585 7.07594404721611 6.82494404721611 6.80895864359452 6.87997810543239 6.93395377813505 6.86093674902691 6.77296837451345 6.7009927018108 6.796 6.83992701810797 6.99392701810797 7.14591242172957 7.28490512354036 6.83794404721611 0.974006398079201 1.78560313822136 1.48436262734811 1.23032754294297 0.979228856617025 0…
6.82871787214977 6.87271787214977 6.86980468071907 6.89878297857675 7.02778297857675 7.08186978714605 6.83771787214977 6.8246527657228 6.88978297857675 6.94084808500372 6.87078297857675 6.7769131914307 6.701 6.79306510642698 6.85271787214977 7.0135659571535 7.17534893573025 7.3084791485842 6.8536527657228 0.972708646827869 1.7840836383206 1.48547525955775 1.23068218722876 0.978564757456781 0.8966…
6.86464564683042 6.91161611739962 6.90564564683042 6.92474407826641 7.04384250970241 7.10180313712801 6.87463580368682 6.86460627425602 6.91673423512282 6.96971454883562 6.90664564683042 6.79284250970241 6.7039704705692 6.7959704705692 6.88864564683042 7.05954721539443 7.21560627425602 7.34860627425602 6.88568501940482 0.96869956943727 1.78285191020376 1.48077695179497 1.23014541372898 0.97764895…
6.88099244206644 6.9309910249539 6.92199244206644 6.9439910249539 7.05699385917898 7.11199527629153 6.8939910249539 6.88099244206644 6.96597685382848 6.99698724598712 6.92399196969559 6.80299527629152 6.70799811051661 6.79699952762915 6.90599196969559 7.08998582887458 7.22599527629153 7.3679910249539 6.90299196969559 0.965641426559959 1.77933165802167 1.47913075579336 1.22452265472416 0.971133075…
6.91034543714168 6.95349816847529 6.94449816847529 6.96356362476112 7.06971635609473 7.11786908742834 6.92334543714168 6.91034543714168 6.97871635609473 7.01558544352306 6.95530179961779 6.82158544352306 6.71093454371417 6.797 6.93534543714168 7.11641089342751 7.25827998085585 7.40027998085585 6.9274545309514 0.960621930248773 1.77464451186971 1.47698778308866 1.21828898551358 0.96045804269281 0.…
6.93674286232123 6.97578242196412 6.97074286232123 6.98974286232123 7.08980220178556 7.12493077062495 6.94974286232123 6.93971319258906 6.99880220178556 7.03877253205339 6.9787725320534 6.83190110089278 6.711 6.797 6.96570330267834 7.14274286232123 7.27583187151773 7.41783187151773 6.96067363294618 0.956123812304498 1.77269839523394 1.47345481248574 1.20974396534203 0.935734577492154 0.8606226125…
6.97300839024619 6.99901216585698 6.99700922927081 7.01600922927081 7.0960041951231 7.12200125853693 6.98600964878312 6.97001216585698 7.02800964878312 7.06200922927081 7.01500839024619 6.85200964878312 6.71400293658617 6.79700125853693 7.00200839024619 7.16301258536929 7.28700125853693 7.418 6.98600964878312 0.950299467219367 1.7701191106339 1.46773944624375 1.19698689141379 0.928325733559811 0.…
6.99256607367651 7.02737080683094 7.01852268104416 7.03752268104416 7.10578303683825 7.12493491105148 7.00850098472799 6.99837080683094 7.05050098472799 7.08352268104416 7.03456607367651 6.87450098472799 6.72084812578678 6.79993491105148 7.02156607367651 7.19234911051477 7.28993491105148 7.418 7.00850098472799 0.949057554321542 1.76804599619029 1.46644863913735 1.18974076970285 0.918380651535494 …
7.03158784405151 7.05372522936767 7.05165125265897 7.06372522936767 7.11589431898757 7.1319260232913 7.03769352506394 7.0286829569627 7.07672522936767 7.11071466126643 7.07358784405151 6.90666182076021 6.73782034227886 6.81286261468384 7.06157727595026 7.2157569336714 7.29296829569627 7.418 7.03769352506394 0.94821866584302 1.76938520465826 1.46589560109366 1.18658202134677 0.912975376850515 0.84…
7.06192415811883 7.07494691068318 7.07793427036965 7.08694185455777 7.12996460712212 7.148957022934 7.06493174230695 7.05892415811883 7.12388118105284 7.14391657393071 7.10392415811883 6.95288370911554 6.75395955099671 6.81998230356106 7.09192415811883 7.23993932649507 7.293 7.41899747193729 7.06991910199342 0.951711126499903 1.77128522196149 1.46606954494871 1.18578194660828 0.911782881991484 0.…
7.08737670744821 7.10037670744821 7.10240068023866 7.10652054419093 7.15244862581957 7.16266438093365 7.09330478907685 7.09120889791504 7.14644862581957 7.1732808162864 7.13230478907685 6.99789725163914 6.77937670744821 6.82976027209547 7.11444862581957 7.24976027209547 7.29690410883819 7.41509589116181 7.08952054419093 0.956014519722005 1.77540883482429 1.47219945087595 1.18537982884409 0.916103…
7.11968368284145 7.11684184142072 7.13270345266386 7.13274299230867 7.17676276213108 7.1828023017759 7.11677264704229 7.11477264704229 7.18561448846301 7.20964414319663 7.15874299230868 7.05840690532771 6.84534759586048 6.97158645769771 7.15064414319663 7.26287149615434 7.297 7.415 7.1107924168647 0.96071413401201 1.78015363976645 1.47742929040552 1.18762746240245 0.928279502932413 0.853237114314…
7.14290237832359 7.14985993411645 7.15191935600644 7.14594482253072 7.19392784484787 7.20689813390288 7.14587691179931 7.14387691179931 7.21288540064074 7.24285993411645 7.18488964506145 7.08488964506145 6.85496180021358 6.87541595322992 7.16991935600644 7.26897453347572 7.297 7.415 7.13390237832359 0.965878183677533 1.78502941455954 1.4822297541132 1.19088620563268 0.931954847418053 0.8553215960…
7.17137136080734 7.16858813294274 7.17058813294274 7.1655664557292 7.21063148736982 7.22754477851566 7.16850142408858 7.16943639244796 7.23843639244796 7.27626297473965 7.21337136080735 7.14956930390637 6.89315458867195 NaN 7.20228465195319 7.2787832278646 7.29993496835938 7.40913006328124 7.1633496835938 0.970615515830738 1.78682076424349 1.48534150000521 1.1934142895612 0.933750547471358 0.8596…
7.1878044515548 7.19567001199873 7.18779222977698 7.1818044515548 7.23371889911003 7.25763334666526 7.1927066773322 7.19370667733221 7.27258445955396 7.30959668133178 7.2298044515548 7.19347446355354 6.93252335066483 NaN 7.2188044515548 7.28887778222175 7.3 7.409 7.1837555644435 0.97336724563543 1.79106793522647 1.48817577902209 1.19472447834216 0.941158825537427 0.860826556044393 1.4773724572842…
7.20700856197019 7.21600813387168 7.21100556528062 7.19900556528062 7.26100984626572 7.29101284295529 7.21600856197019 7.22700813387168 7.31301113056125 7.34701369915231 7.25000941816721 7.24601712394038 NaN NaN 7.23900984626572 7.29900256859106 7.3 7.40899700331043 7.20300856197019 0.976151802294725 1.79329074917239 1.4925704880323 1.19515221326929 0.945924358042827 0.862094238175245 1.481131866…
7.22655643911841 7.23457861716249 7.22371168542697 7.21171168542697 7.28348990498617 7.32033465867761 7.23555643911841 7.24557861716249 7.33842337085393 7.37829030258946 7.27151208303025 7.28511287823682 NaN 7.05450810699741 7.26148990498617 7.30486693173552 7.3 7.40215524630856 7.22255643911841 0.980266630434425 1.79500118842286 1.49368471702975 1.20020533951211 0.95587422751127 0.87177043736361…
7.24382418518218 7.25776213289354 7.24280350108597 7.23080350108597 7.31665871241248 7.36058631807573 7.25876213289354 7.27272076470112 7.38155529193141 7.41561734422005 7.28486555337461 7.30876213289354 7.09046221349845 7.11633810892117 7.28179315903786 7.31192760566325 7.3 7.39606205228864 7.24675179084544 0.982448178278495 1.79632655533746 1.49542210825678 1.20525839317995 0.961533222155894 0.…
7.26695588738002 7.27796164120001 7.26296164120001 7.25096164120001 7.33995588738002 7.39493479004002 7.28195588738002 7.30893095416002 7.40495588738002 7.44893670798002 7.30795588738002 7.35890410300003 7.15986766214005 7.21081971364006 7.30495588738001 7.32198082060001 7.3 7.396 7.26596355914001 0.983348312212801 1.7969987341596 1.4964081395982 1.21413304541041 0.967618415642404 0.8867147331976…
7.27871937322702 7.2975322887117 7.2756959876626 7.2636959876626 7.36343874645404 7.41746213201845 7.29860244540494 7.32560244540494 7.43429843306755 7.4812282763743 7.31776614435585 7.38146213201845 7.22445655274861 7.28131623936212 7.31476614435585 7.32883630104909 7.3 7.396 7.27967260209819 0.984375445157364 1.7988360351389 1.49892966524381 1.21645481006798 0.972386112301299 0.892560388180442 …
7.29583544008364 7.3178064000984 7.2958064000984 7.28281608009348 7.38677736011316 7.43978704010824 7.32177736011316 7.3606612001722 7.45876768011808 7.50873864013284 7.33186448006888 7.40873864013284 7.30126432037393 7.37311912044773 7.33183544008364 7.33494192002952 7.30099032000492 7.39203871998032 7.30277736011316 0.984914966402558 1.80025654480684 1.49857406559793 1.22158043842519 0.98055130…
7.31299408056487 7.33499408056487 7.30899547337314 7.30299303595868 7.40299442876694 7.45299547337314 7.33499547337314 7.37499512517107 7.48199199135248 7.53599059854421 7.34799442876694 7.43499094674628 7.3669773668657 7.4509731884409 7.34899408056488 7.34199756258554 7.3039989553938 7.392 7.31599547337314 0.985259881611298 1.8011896796541 1.50055930707789 1.22385922350939 0.986887820255066 0.90…
7.32571586763811 7.35945359161175 7.33443173527622 7.3225628732894 7.4323443099341 7.47549730428281 7.36336616626963 7.39749730428281 7.50840987894069 7.56240987894069 7.35973772397364 7.46043173527622 7.43840448750631 7.53512035514442 7.36758472962493 7.34493443099341 7.304 7.39591257465788 7.33849730428281 0.984223167715662 1.80159103890243 1.50209568555322 1.22536634124328 0.978477964485558 0.…
7.34282154073437 7.37979004792279 7.34786353114981 7.34180054552665 7.43893701437684 7.48490552156525 7.38379004792279 7.41779004792279 7.52879004792279 7.58279004792279 7.37682154073437 7.4837585551112 7.51322317731431 7.62803422044481 7.38383203833823 7.35390552156525 7.30103149281158 7.396 7.36076905271506 0.984110944784347 1.8010359836342 1.50298097206068 1.2263993974201 0.978745171102224 0.9…
7.35900644593425 7.39701140434521 7.36900991682192 7.35900793345754 7.47600347088767 7.50500495841096 7.40100991682192 7.43800694177535 7.54300991682192 7.60000842929863 7.39400644593425 7.51000991682192 7.59002776710138 7.71503272551235 7.40100495841096 7.35700148752329 7.301 7.396 7.38100991682192 0.98223938019863 1.8016396826617 1.50320018841962 1.22263912236126 0.961048750480438 0.89526615227…
7.37172032019326 7.41950518188038 7.38856972337424 7.37465577869939 7.48284940318098 7.51478486168712 7.42056972337424 7.45169880636197 7.56256972337424 7.61663426486811 7.40672032019326 7.52956972337424 7.64479522544788 7.779580087135 7.41078486168712 7.35993545850614 7.301 7.396 7.40056972337424 0.98101689228911 1.80101376885202 1.50357182474411 1.22090807948138 0.958584214854845 0.887676947330…
7.39179486650069 7.44672306977593 7.41869229975103 7.40469229975103 7.49586666322545 7.53380512317565 7.44772306977593 7.47476409647579 7.57586666322545 7.63085640655048 7.42679486650069 7.55969229975103 7.69449742292668 7.83345639622682 7.43079486650069 7.3629692299751 7.301 7.39204102669986 7.42376409647579 0.977100308732615 1.80034676940548 1.50045241109289 1.21849461601992 0.956362462118175 0…
7.41200099732482 7.46600119678979 7.44500119678979 7.42200099732482 7.5130008477261 7.54800089759234 7.47100134638851 7.49500099732482 7.59300069812738 7.64400054852865 7.4500008477261 7.59300099732482 7.71500099732482 7.85000099732482 7.45100119678979 7.37000049866241 7.301 7.396 7.45100099732482 0.974429874337072 1.79799986436382 1.49844977460459 1.21552978358051 0.955019812502933 0.87516976762…
7.43155638600654 7.48946766320784 7.46846766320784 7.44155638600653 7.52962292810555 7.56560074740588 7.49740112110882 7.51455638600654 7.60668947020457 7.65475601230359 7.46662292810555 7.61255638600653 7.73455638600653 7.86955638600653 7.47446766320784 7.37977819300327 7.301 7.396 7.47055638600653 0.971965895363177 1.79534033150311 1.49403025676252 1.21128626423658 0.951343399430772 0.870613362…
7.45576615994357 7.51277590327925 7.49573692993652 7.46873692993652 7.53990256664315 7.5788733366361 7.51483436329336 7.53579538995062 7.6198733366361 7.66490256664315 7.49373692993652 7.63577590327925 7.7478733366361 7.87990256664315 7.49480513328631 7.38297076999295 7.301 7.39500974333568 7.49773692993652 0.965602065048311 1.79254689160649 1.49105825567349 1.20475333168195 0.948160496640693 0.8…
7.48192531691832 7.53294255147563 7.51893393419697 7.49193393419697 7.55695116875429 7.59295978603294 7.5419224444921 7.55893393419697 7.63994255147563 7.67796265845916 7.51992531691832 7.66192531691832 7.77392531691832 7.8959540411805 7.52092531691832 7.39695978603294 7.301 7.395 7.52093393419697 0.962099909870454 1.7889602545616 1.48691186312028 1.1992057983442 0.939993438997943 0.8556305091232…
7.51135479027634 7.55941931124871 7.54835479027634 7.51548383222107 7.57069890212896 7.60376342310133 7.56156986018423 7.57856986018423 7.65663438115659 7.68778493009211 7.54935479027634 7.68156986018423 7.78378493009211 7.90872040911975 7.54741931124871 7.41656986018423 7.30393547902763 7.395 7.54741931124871 0.958890327859879 1.78302033236418 1.48126388026694 1.1907553902606 0.93788580989038 0.…
7.54460326065445 7.58667539508091 7.57567539508091 7.54959123825004 7.59372348469855 7.62079561912502 7.59163932786768 7.60863932786768 7.66984370874266 7.70084370874266 7.58260326065445 7.72151910382357 7.79980764152943 7.91295191038236 7.58060326065445 7.44663932786768 7.30795191038236 7.39598797759559 7.57467539508091 0.954621095218745 1.78035089757934 1.47650638507669 1.18405922764507 0.93184…
7.56196291875451 7.60096946250371 7.59296291875451 7.56396946250371 7.60796946250371 7.62898255000212 7.60896291875451 7.61997600625292 7.68297164375345 7.7039934562508 7.59996291875451 7.73896291875451 7.80399127500106 7.913 7.6009563750053 7.4699498312561 7.3109934562508 7.3989934562508 7.59196291875451 0.956445899250498 1.78198635731294 1.47722829862521 1.18249325006211 0.926631233436135 0.831…
7.58741854044165 7.62348563192915 7.61646326809998 7.59332908512498 7.62853035958748 7.64561981490415 7.63246326809998 7.63564217873332 7.69961981490415 7.72061981490415 7.62835144895414 7.75855272341665 7.804 7.90908945531667 7.62641854044165 7.51301599151663 7.32761981490415 7.399 7.61448563192915 0.959725081172289 1.78362265240529 1.47933191776729 1.1800263568495 0.922034886358795 0.8285654622…
7.61466741260185 7.64474132091255 7.63675363896433 7.6177043667572 7.65566741260185 7.6697043667572 7.64979059311968 7.65575363896433 7.71283986532682 7.73680291117147 7.6527043667572 7.7649260916893 7.804 7.909 7.65366741260185 7.56634714325548 7.35960582234293 7.40887681948217 7.63574132091255 0.96303959679015 1.78623784988485 1.48293565501358 1.18438493830853 0.922305319140322 0.83114711080173…
7.64490907494429 7.66095150663695 7.66491513661467 7.64192725995543 7.68291816744986 7.69691816744986 7.66595150663695 7.66995756830733 7.73593029079062 7.75693938329619 7.68589998243872 7.77197878415367 7.804 7.909 7.67792725995543 7.62283027322934 7.40286967408681 7.41896969164809 7.65593938329619 0.968124663973937 1.78916121057795 1.48602075595267 1.18698227137026 0.926995755074605 0.837540663…
7.66062689691627 7.6815103022026 7.6855103022026 7.66446366431714 7.712300431718 7.7292304748898 7.68553362114534 7.68269685374447 7.75455694008807 7.77946366431714 7.70260357797353 7.78176681057267 7.804 7.9060699568282 7.69753362114534 7.66890400969154 7.43913719911887 7.56550215859001 7.67553362114534 0.971050509550655 1.79001971251982 1.48860843799118 1.18780064527753 0.925115238748902 0.8402…
7.68080684091502 7.70477786705227 7.71174889318953 7.69173923523528 7.74667162955553 7.76961368183004 7.70283581477777 7.69587444659476 7.77480684091502 7.80574889318953 7.72280684091502 7.79190342045751 7.804 7.906 7.71681649886927 7.7185267602418 7.48258470796729 7.61158470796729 7.69580684091502 0.973407690125685 1.78991125553405 1.48965043862529 1.18994923539836 0.925396812875098 0.8388742937…
7.69796567400583 7.72196567400583 7.73295759730132 7.71894548224455 NaN 7.8059273096594 7.71597375071034 7.70597980823872 7.79196567400583 7.82595961647744 7.73896769318196 7.79898586576711 7.804 7.906 7.73097173153421 7.75193336718778 7.52890711789812 7.54513528480056 7.71296567400583 0.976154487649171 1.78976030287642 1.49051826350853 1.19343299345884 NaN 0.844338914723059 1.49135446745741 1.21…
7.7136558982902 7.74059137921961 7.75550535379216 7.74444083472158 7.81250535379216 7.83926878386668 7.73263439193334 7.71872041736079 7.8076558982902 7.84556987286275 7.75563439193334 7.80584945550196 7.80106451907059 7.89621506356862 7.74763439193334 7.78820426479609 7.57107522665492 7.60370961858826 7.73256987286275 0.97694279491451 1.78839010889961 1.49175290199035 1.19471204173608 0.91996924…
7.73081814227761 7.75781814227761 7.77875395719912 7.77863628455523 7.85554000693749 7.87561488952906 7.74981814227761 7.73285023481686 7.82481814227761 7.86479674725145 7.77578604973837 7.81193581492151 7.801 7.896 7.76382883979069 7.82164698206831 7.62839024175435 7.67029396413661 7.75575395719912 0.976198237085073 1.78544155766359 1.49160192555235 1.19273171595156 0.91975267437827 0.8504335258…
7.74701091165083 7.77701045699871 7.80601182095506 7.80201500351989 7.87501955004106 7.90901909538895 7.76300909304236 7.74600909304236 7.841007729086 7.88200909304236 7.79201045699871 7.81600409186906 7.801 7.89 7.77700909304236 7.84801682212836 7.69103455356095 7.75003910008213 7.76901182095506 0.976839181626188 1.7813965446439 1.49098003182565 1.19338040009386 0.925160727443389 0.8525610957116…
7.77047682740676 7.79949862626481 7.83143322969065 7.83428063768429 7.91706264910377 7.95008444796183 7.78256402283896 7.76556402283896 7.85762941941312 7.90156402283897 7.81449862626481 7.82480381027753 7.801 7.89 7.79656402283896 7.88419344225208 7.76534328678807 7.83412529820755 7.79443322969065 0.975079237944493 1.77396567132119 1.49104847407994 1.19424081700491 0.926725121827117 0.8549174647…
7.78087961023353 7.81383145432694 7.848795337397 7.85475922046706 7.94368698660718 7.98063883070059 7.79584349330359 7.77587961023353 7.87084349330359 7.91484349330359 7.82883145432694 7.83487961023353 7.80396388307006 7.88901203897665 7.81083145432694 7.90475922046706 7.83813319368141 7.91108503777482 7.80883145432694 0.973973002094779 1.7723575769059 1.49189964648008 1.19721400345983 0.92809374…
7.79397935044227 7.82997458515972 7.86497458515972 7.8779634661671 7.97395234717448 8.01694281660937 7.80897935044227 7.78598411572483 7.88098411572483 7.9209904694349 7.84197935044227 7.83899364628993 7.804 7.88600476528255 7.82397935044227 7.9279634661671 7.92586180680599 8.05077920857508 7.82497458515972 0.973390905403685 1.77038311331793 1.49258891986929 1.2029609141946 0.933082089630963 0.86…
7.81942649380616 7.85836032001457 7.89042649380616 7.90733826208403 8.02191916140392 8.05513974070924 7.83833826208403 7.81142649380616 7.90349266759776 7.94055884138935 7.86742649380616 7.85464707311148 7.804 7.92902945105658 7.84942649380616 7.96613974070924 8.00227948141848 8.09794121933445 7.85042649380616 0.96837315718363 1.76752440915715 1.49132845473039 1.20931684403085 0.941158022073109 0…
7.83880290687845 7.87483402684501 7.90386514681157 7.9307614135897 8.04279253355626 8.08469917365658 7.85483402684501 7.82486514681157 7.91389626677813 7.94990664010032 7.88680290687845 7.8856784270122 7.804 7.93 7.86583402684501 7.98382365352282 8.06931536073566 8.19400416107004 7.86683402684501 0.964845787961545 1.7646989415689 1.49048850612419 1.20913342319632 0.941349896266778 0.8686369091022…
7.86199184631933 7.89799184631933 7.92999078279576 7.95699078279576 8.0719897192722 8.11798830124078 7.8749929098429 7.84499290984289 7.92699539139788 7.96299539139788 7.90999184631933 7.89299751844501 7.80699893647644 7.93099964549215 7.88899184631933 8.02298617419365 8.12897908403654 8.25397908403654 7.88999184631933 0.959931729998333 1.76121122659718 1.48813083309346 1.20866016661869 0.9445488…
7.8845064185379 7.92637765815648 7.9525064185379 7.98635619809291 8.10331327796577 8.1405064185379 7.90044203834719 7.87044203834719 7.94265663898288 7.97865663898288 7.92859225879218 7.90572101917359 7.807 7.91632190095355 7.91444203834719 8.05235619809291 8.17694845688509 8.30194845688509 7.9125064185379 0.954303395365526 1.75579867415154 1.48450940223521 1.21212403137496 0.947955318978777 0.87…
7.89786561879888 7.93689662984529 7.96883460775247 8.00283460775247 8.11488629282982 8.16277258565965 7.91386561879888 7.88386561879888 7.95586561879888 7.98493797790718 7.945824270737 7.91589662984529 7.80996898895359 7.899175729263 7.92786561879888 8.07180359670606 8.20670022655135 8.33170022655135 7.92883460775247 0.952556952705372 1.75638266071902 1.48272777966661 1.21202186066278 0.946881990…
7.91999533330505 7.95299660604004 7.99099533330505 8.02199596967254 8.13099660604004 8.18199596967254 7.93699512118255 7.90299596967254 7.97199660604004 8.00099660604004 7.96799533330505 7.92599787877502 7.81 7.89600063636749 7.95099512118255 8.10499299995758 8.23699363632507 8.36199363632507 7.94799596967254 0.948440869702241 1.7556701527282 1.47837092061164 1.20997043485112 0.953028693325414 0.…
