# Supplementary material for: Quantifying Spatiotemporal Gait Parameters with HoloLens in Healthy Adults and People with Parkinson’s Disease: Test-Retest Reliability, Concurrent Validity, and Face Validity
Source: Sensors (Basel). 2020 Jun 5;20(11):3216. doi: 10.3390/s20113216 (PMC7313704; doi:10.3390/s20113216)
Supplement: Supplementary file 1 [file sensors-20-03216-s001.zip › Data/HYA_04_CWS1.csv]

IWW_x_SpineBase IWW_x_AnkleLeft IWW_x_AnkleRight IWW_x_SpineShoulder IWW_y_SpineBase IWW_y_AnkleLeft IWW_y_AnkleRight IWW_y_SpineShoulder IWW_z_SpineBase IWW_z_AnkleLeft IWW_z_AnkleRight IWW_z_SpineShoulder HoloLens_x_position HoloLens_y_position HoloLens_z_position
-0.256941784178155 -0.302941784178155 -0.292961189452103 -0.263019405273948 0.844952071740968 0.116072303497207 0.107566507050689 1.37284210944447 1.37298059472605 1.3599611894521 1.43805821582184 1.38294178417816 -0.197922882547127 0.085 1.39592722543935
-0.254007666848582 -0.300007666848582 -0.291005111232388 -0.263997444383806 0.85009655745882 0.118204428756697 0.107390460010915 1.37496445431286 1.37200255561619 1.35800511123239 1.44099233315142 1.38000766684858 -0.195326737469068 0.085 1.3955150571102
-0.251958079060061 -0.296989519765015 -0.294 -0.262 0.851677816399474 0.118154314145164 0.10738318784726 1.37525330989843 1.37102096046997 1.34992663835511 1.442 1.379 -0.191793487487381 0.085 1.39495411244123
-0.248 -0.296 -0.294 -0.261894880522159 0.853354043229589 0.120457358363449 0.106738773606092 1.37648336973228 1.373 1.343 1.442 1.37894744026108 -0.188507563770295 0.085 1.3935062771914
-0.248 -0.296 -0.294 -0.256011437413403 0.853020648120093 0.120869199381062 0.10667013343649 1.37499289747806 1.373 1.343 1.442 1.3760057187067 -0.185292372769998 0.0840082304526747 1.39296141980613
-0.244922814511158 -0.295 -0.293 -0.255942110883369 0.852915425380194 0.119976305434518 0.106781157782333 1.37573041418221 1.37094211088337 1.346 1.445 1.37598070362779 -0.181383984322444 0.084 1.39264341920541
-0.237052509155752 -0.295017503051917 -0.293 -0.249964993896165 0.848471797980938 0.12166907832659 0.106894048962348 1.37374888003566 1.36484247253274 1.34594749084425 1.445 1.37398249694808 -0.174848767622061 0.083 1.39161979695497
-0.239989427095418 -0.295996475698472 -0.293 -0.248007048603055 0.855843462009498 0.122736158511335 0.106561198262519 1.37536418490248 1.35603171871375 1.34301057290458 1.445 1.37300352430153 -0.169692108358196 0.083 1.39048720705024
-0.24198342747925 -0.295033145041499 -0.291 -0.235975141218876 0.854295355956747 0.120014915268675 0.106432542365663 1.37177577026977 1.3529668549585 1.34598342747925 1.441 1.37498342747925 -0.163429615669081 0.0820040160642572 1.38949045196962
-0.240017921812124 -0.299 -0.290964156375751 -0.232874547315129 0.857200962952704 0.121794802674484 0.105513654936177 1.37476160925144 1.34882078187876 1.344 1.44096415637575 1.37301792181212 -0.157595622689603 0.0810700280112044 1.3885642374992
-0.240999885110294 -0.299 -0.289000229779412 -0.226000804227941 0.850130827205882 0.121510033318015 0.104070168887868 1.36937063074449 1.33900114889706 1.344 1.43900022977941 1.37399988511029 -0.149749743731969 0.0789762583095917 1.38762359729656
-0.216020828345522 -0.298 -0.288968757481716 -0.219979171654478 0.857545216662978 0.120948646157541 0.104682291118007 1.3746381302372 1.3588646157541 1.347 1.43906248503657 1.37098958582724 -0.142725600931041 0.0780265906932574 1.38590028779447
-0.217780546912522 -0.298 -0.28594014915796 -0.217800497193202 0.854309825982379 0.12081002485966 0.104911571162794 1.37261546178029 1.34617955252612 1.347 1.44498004971932 1.36998004971932 -0.135602795315047 0.0761271676300579 1.38415277226875
-0.207027259583379 -0.298 -0.28300743443183 -0.208024781439435 0.857731326496198 0.120321239071972 0.105478562676513 1.37533311075984 1.35497769670451 1.347 1.44400247814394 1.36900247814394 -0.125894346776384 0.075 1.3835338012625
-0.198933753184502 -0.297975157444188 -0.267950314888377 -0.201925472332565 0.858130453704285 0.120106522042186 0.107424471660046 1.3759721530215 1.35102484255581 1.34699171914806 1.44097515744419 1.366 -0.11783612101644 0.075 1.38288228401335
-0.190928152916812 -0.294946114687609 -0.261604841042466 -0.192874267604421 0.860550901931309 0.119690538853124 0.108028434346737 1.37618347901364 1.35403592354159 1.34596407645841 1.43794611468761 1.366 -0.108308328746982 0.0729971181556195 1.38138337185076
-0.187007011001744 -0.292005258251308 -0.240038560509592 -0.186012269253052 0.858962839455706 0.119719947417487 0.111763322020839 1.37364453962363 1.35599649449913 1.34400350550087 1.43500525825131 1.366 -0.0985173052191444 0.0720365033621518 1.38105924294747
-0.179903175190217 -0.289019364961957 -0.203593335798912 -0.173874127747282 0.859215143068478 0.120760441388424 0.123958964650298 1.37481681613484 1.35599031751902 1.34297095255707 1.42588381022826 1.36100968248098 -0.08666001838642 0.071 1.37988820271158
-0.16988013584349 -0.290900113202909 -0.161240860342106 -0.160820203765236 0.85566478324597 0.118979351406412 0.105153568637838 1.37047032030515 1.35496004528116 1.33990011320291 1.41401997735942 1.36192009056233 -0.0736895516029062 0.071 1.38003936239637
-0.164024820680973 -0.286020683900811 -0.124157197646163 -0.15203723102146 0.85638693878268 0.129694578153819 0.140988097432444 1.37390543853383 1.35300827356032 1.33502068390081 1.41499586321984 1.35801654712065 -0.0607866177535991 0.0700339147286821 1.37923481886164
-0.15992526658013 -0.284 -0.104534992054142 -0.135941874006768 0.853269798381716 0.133736180291873 0.139219940557786 1.36732635831524 1.354 1.333 1.41303321485328 1.35700830371332 -0.0459550374876151 0.0689903381642509 1.37853997816807
-0.150696469412654 -0.284 -0.0481072629783949 -0.128625050450926 0.854344477138688 0.133276071957105 0.135823902481093 1.36920465299538 1.35398214525957 1.333 1.41698214525957 1.35801785474043 -0.0303882247876325 0.067057971014493 1.37916217143288
-0.134002454020263 -0.284 0.000992782293345273 -0.108003031436795 0.849090772294612 0.133060031757909 0.146488432314115 1.36506060917444 1.35300014435413 1.333 1.41600014435413 1.35899985564587 -0.0148531595356636 0.0659874213836481 1.38065905860807
-0.121853533409015 -0.284 0.0354210914490811 -0.0978809958948249 0.85072253751419 0.131010937379683 0.143514115685209 1.36722221896235 1.35096338335225 1.333 1.40998169167613 1.35800915416194 0.000362131614610406 0.0641904761904764 1.38227097895007
-0.105510513641059 -0.283943520804738 0.0811694375857873 -0.0842281176647469 0.847143225178897 0.130010044017674 0.139641484103037 1.36569999048904 1.34698117360158 1.33298117360158 1.40805647919526 1.35884938881263 0.0188529987740924 0.0619940298507465 1.38523412981112
-0.0818243173119648 -0.281007706512517 0.0899768804624495 -0.059862983335171 0.845072167185572 0.128972722967756 0.140238433009122 1.36381178659321 1.34737498178252 1.33200256883751 1.41099229348748 1.35701475270433 0.0366848083129071 0.061 1.38718300079802
-0.0609010021603213 -0.283925751620241 0.102090748019706 -0.0379175018002677 0.846573346990524 0.130080040971573 0.143872021483421 1.36400625214535 1.35104124909987 1.33303299927989 1.40901649963995 1.35805774873981 0.054334638411485 0.061 1.39010929962581
-0.0486604611814372 -0.274910647679326 0.113 -0.0276962021097069 0.849374281451477 0.138610260763712 0.135693745337553 1.36598108714768 1.35610722278481 1.3369463886076 1.411 1.36503574092827 0.0755515170389058 0.0610205882352944 1.39360613711864
-0.0300106304035431 -0.270002797474617 0.113 -0.0110095114136964 0.849060179038376 0.144666547916323 0.135350195823223 1.36713933979599 1.36199664303046 1.33400167848477 1.411 1.36699888101015 0.0950573271882564 0.0620009832841692 1.3958483676764
-0.00576227155197089 -0.273893432075021 0.117032790130763 0.0130737777942159 0.849235905193185 0.134602138287678 0.135997623705402 1.36863770568073 1.36112296299036 1.33198360493462 1.41301639506538 1.37399180246731 0.116237418326691 0.0629842674532939 1.40035668239861
0.0233181068334817 -0.260787928777679 0.121176726018601 0.0225301780558029 0.853636198873915 0.143509023456843 0.136899323055824 1.36958961658806 1.37603534520372 1.32996465479628 1.41498232739814 1.37312370821302 0.137270541948128 0.0639534883720931 1.40385987036479
0.040930045380095 -0.24904663641327 0.130961136322275 0.051883408966825 0.856747641350483 0.153420631094465 0.135754547050294 1.37067568613177 1.37799222726445 1.32800777273555 1.41400388636777 1.37997279542559 0.160587044009708 0.0660742913000969 1.40671203835972
0.0574315254966507 -0.217695970672814 0.131 0.0662353775436276 0.857740203239161 0.157161230071781 0.135644798533641 1.37289825239644 1.37500980739765 1.3279607704094 1.414 1.38107845918121 0.183731504037107 0.0699843597262947 1.41054933344244
0.101154872923083 -0.186128839807657 0.131 0.090348464076937 0.859823170827309 0.172346755803843 0.134109032044231 1.37781007336885 1.37607743646154 1.32374833149999 1.414 1.38905807734616 0.207790829662673 0.0790404624277441 1.41351880051872
0.108999717585592 -0.142001588581044 0.131 0.107999364567582 0.862009921276984 0.168130151797744 0.13406000176509 1.37983992692527 1.3799998587928 1.31100045892341 1.414 1.3919998940946 0.228857575417589 0.0857842003853579 1.41603507301887
0.134203960868566 -0.105439107611444 0.135 0.138142772607996 0.866127654450012 0.185618530851838 0.13434617800046 1.38054489506085 1.39006118826057 1.30191841565257 1.416 1.39208158434743 0.250227516100109 0.0899958720330236 1.41954690775392
0.154193813351505 -0.0499146452315703 0.135096906675753 0.152562058719365 0.865757740999995 0.191880628976826 0.125256861761581 1.38076416637601 1.3958449493188 1.29398061866485 1.41601938133515 1.40009690667575 0.271747365381846 0.0870847457627122 1.4220725608796
0.163976931407624 0.0048708158826965 0.139988465703812 0.180933101082111 0.858576932346804 0.172226344802083 0.126107993032463 1.36785045054194 1.3880184548739 1.29300230685924 1.41699769314076 1.40498846570381 0.292338026486917 0.0899096045197734 1.42453196846449
0.180177482102592 0.0595742068025038 0.137916479010545 0.197156601855228 0.869316249747911 0.177598403270277 0.0875475885205428 1.38007115660604 1.387 1.29995823950527 1.41396867962895 1.40204176049473 0.313954639714107 0.0880082304526752 1.4260664474395
0.197563353793631 0.114807473770872 0.130338012276179 0.212450683034905 0.873717651752201 0.170601369031098 0.0695528054850551 1.38493539833703 1.38701877845979 1.2963004553566 1.41021130468892 1.406 0.335632464069559 0.0849742120343839 1.42754651260702
0.226947549211181 0.156924820536026 0.147968529526709 0.235958039368945 0.87463835654195 0.110167873789004 0.0822173937100191 1.38573856634511 1.38799825164037 1.31197202624596 1.36907343110435 1.406 0.355888317833381 0.0840191021967528 1.4280004390014
0.244289173269313 0.227628305936919 0.160249268889996 0.252211874721854 0.878571732503388 0.0885517444822517 0.0925393751500578 1.39080872697548 1.39820243342416 1.31572970755913 1.34851425771426 1.40455301998054 0.376432699746746 0.084 1.4284608312078
0.270832381163363 0.316647052089207 0.162562286580953 0.277743829975771 0.871943587754141 0.102129284733884 0.0953399228202052 1.38273168418982 1.408 1.30994686928745 1.35479428094761 1.40917710237518 0.400164305638359 0.0829371257485022 1.42911631683018
0.316802512316572 0.407609226498748 0.162098686314533 0.318823521644596 0.852812188491231 0.109269326381085 0.0943600396280439 1.35962924806559 1.408 1.30701260559681 1.37270378345085 1.41895798134395 0.42249778390932 0.08 1.42877552155602
0.324082619676151 0.509487456089289 0.16604957180569 0.330156977384686 0.859733877086407 0.0855328343241356 0.0933407284811565 1.37188552646074 1.40904957180569 1.30602478590285 1.38703304787046 1.41398347606477 0.445870542237494 0.08 1.42875575444262
0.334350886498099 0.568701772996198 0.171771923776236 0.349526329747148 0.862630702568584 0.109752660024689 0.0998770293985781 1.37615807038946 1.41489473405057 1.30887718972567 1.39117544324905 1.41194736702529 0.469463475856973 0.0771734104046239 1.42780642385332
0.353996287019302 0.607992574038603 0.159002413437454 0.378994430528952 0.864349675114189 0.169808649418005 0.12490526966259 1.37660991460144 1.40900111389421 1.30200129954324 1.40099814350965 1.4090005569471 0.496444395696945 0.0718319634703203 1.42670566260531
0.379326722589936 0.710200249329316 0.16302107887677 0.400453195850557 0.861909764278301 0.10851729148276 0.133976228452812 1.37502942316222 1.40905269719193 1.31910539438385 1.40303161831516 1.407 0.519714842026804 0.0681789954337912 1.42593530144475
0.410406304650836 0.729619130896512 0.166780001327473 0.443464348172384 0.859818843335702 0.118214651893989 0.105376446991912 1.37088702366472 1.41382586943536 1.32915478272413 1.40572913023278 1.40707739136206 0.545406829391771 0.0641458966565363 1.42508477589303
0.430946451836289 0.760918402798155 0.17541452625797 0.466938802098616 0.85015519313607 0.0992394683036186 0.105667624937406 1.35405388399512 1.40502294921302 1.33697960069954 1.40759452980546 1.41098980034977 0.574331006329741 0.0610126705653021 1.42352366138273
0.463405411168818 0.774197991501051 0.190169707000901 0.489254560501351 0.854712715738507 0.0919771654067047 0.129704880206034 1.36530054111688 1.40199057183328 1.34198114366657 1.40901885633343 1.40495285916642 0.603331394801157 0.0619873294346978 1.4214161059475
0.506635225026068 0.793723681794984 0.210637146320342 0.51659672653964 0.858088787406579 0.093435111029297 0.151748620829523 1.36960523572155 1.400730510595 1.34785250856098 1.41028777800108 1.39996150151357 0.631671496207347 0.062934659090909 1.41844557421652
0.538983599374206 0.817815854813692 0.242996132833307 0.546984593351527 0.85497158042394 0.0944623773606759 0.165158171212573 1.37190883207665 1.38700695784125 1.35306145742623 1.40633481575263 1.39800099397732 0.665236265871879 0.0640907407407406 1.41293024813389
0.585273951225666 0.829989853658309 0.28534678433987 0.581446439034419 0.856808803903535 0.0920965287792867 0.172567543645172 1.37485600780614 1.37003043902507 1.35396956097493 1.39957800752343 1.39391882926647 0.693089532517687 0.0659425925925923 1.40910115823215
0.612685769083768 0.829313494438294 0.33319559403206 0.625372274645474 0.861245925124413 0.0868492383582424 0.177810739428521 1.38019675749895 1.37327430763351 1.35107837360957 1.39478807226246 1.38603918680479 0.725105083592527 0.0720168539325824 1.40500175887308
0.646917740572515 0.844962395690293 0.382049055101905 0.643955344882223 0.84506887345516 0.08531368992289 0.184721759863821 1.37404478319425 1.38696709622901 1.35499059892257 1.39673572891871 1.38799529946129 0.753118157819664 0.0776348314606739 1.40205336516033
0.690433839314187 0.827899107136235 0.427413660741434 0.677282500018541 0.859270582144208 0.0767942839262274 0.197134606252271 1.38577276696775 1.38607062500464 1.35801008928638 1.41019169644115 1.38098991071362 0.786437403698757 0.093 1.39883323907059
0.733412247837989 0.81790184575286 0.469177850965681 0.705549663783985 0.861277828873355 0.073281558734746 0.199515674010054 1.39099868450658 1.39282332235515 1.35896073830114 1.42898036915057 1.37996073830114 0.81605314296821 0.0929840848806364 1.39669273145437
0.753996850555784 0.81300074986767 0.527991001587955 0.732995800741046 0.860670092983591 0.0728600644886196 0.148867749132506 1.39342962806564 1.38400134976181 1.35700029994707 1.42800014997353 1.37800029994707 0.841344302349379 0.0920999115826701 1.39550848391169
0.789212816698475 0.789939195229007 0.624715089811852 0.764263487340969 0.862230336811069 0.108648926960875 0.136846594623426 1.39522513263868 1.3749898658715 1.35294932935751 1.44680803013928 1.375 0.874728406777264 0.0899680365296805 1.39422432741873
0.810685130623928 0.783717786904572 0.715037483516234 0.790783006427347 0.863076155905078 0.107687044276711 0.121088093272056 1.39746760950658 1.37396084967863 1.36010556288734 1.45449104582222 1.37501957516068 0.90145325103569 0.0890547945205478 1.39495240591138
0.844921120279835 0.793360846781337 0.766880553566608 0.829909851748383 0.854888863521651 0.0812236335647067 0.0725218965173195 1.38685445271325 1.37200450741258 1.37197457291306 1.42905859636355 1.37599774629371 0.933224814316294 0.0889337231968814 1.3958089154812
0.867210574971096 0.804030082138728 0.836772108227351 0.850320876146432 0.861061449347784 0.0714721338371841 0.104124375068981 1.39510155886609 1.37397994524085 1.37590975358382 1.43803008213873 1.374 0.959846728498579 0.0869916666666668 1.39626873379111
0.888572369729305 0.807098684436087 0.915092110045047 0.882434211518783 0.859219736818647 0.0944703291309749 0.0887396710061661 1.39723296053308 1.37196052622557 1.36690131556391 1.44101973688722 1.37401973688722 0.98922682160223 0.086 1.39692713110601
0.916998976642151 0.811999823558992 1.01899625945062 0.903999223659563 0.858710018349865 0.0984598563770192 0.0877300363468477 1.39737999470677 1.3700000705764 1.36200017644101 1.4419999647118 1.3749999647118 1.01710720439105 0.086 1.39753001911672
0.94337405574794 0.813031171312328 1.11081045412054 0.947238980061184 0.855358466614438 0.119216130358091 0.0934618042910389 1.39559436079957 1.37298960956256 1.35698960956256 1.42795843825023 1.37501039043744 1.04480647740975 0.086 1.397506592927
0.988313592766089 0.816 1.18984277116826 0.978926104669525 0.868298369221515 0.119814524979645 0.110866815596335 1.38229732546673 1.38246252417474 1.356 1.42620514514654 1.37359112926118 1.07579927412242 0.083102167182662 1.39843318319741
1.0049742638582 0.816 1.25941920305804 1.00195582278192 0.863630395770213 0.120627748184945 0.135985208244278 1.3787233189705 1.38050356323887 1.356 1.41052703027732 1.37800235676061 1.1085052167693 0.0754746895893017 1.40046371994808
1.02627267337736 0.816040099026082 1.30977514163232 1.02829673279301 0.845443849506504 0.120139173262958 0.136322233483472 1.38666695247402 1.36503207922087 1.35601603961043 1.40891764256198 1.37599198019478 1.13742133702553 0.0659589743589752 1.40139137848707
1.07413181632155 0.821133843435144 1.33727539085004 1.07658285949775 0.862205729842052 0.118776864206211 0.134724500312583 1.37533052223376 1.37654934202279 1.358 1.40089329650501 1.37961664893935 1.1692798688427 0.0608377581120953 1.40355876912842
1.10597140465456 0.827997961356977 1.35098175218275 1.10597425832103 0.858015724372451 0.117590352394008 0.125798914547664 1.37383085653452 1.37899643780697 1.358 1.39550443589719 1.38549470995889 1.20084161772572 0.0559835897435901 1.40579944766573
1.1394395819014 0.83706330291652 1.35457345129872 1.13788723157485 0.851712768645869 0.121442321106939 0.131583877376778 1.37378531138205 1.38396891148719 1.35397889902783 1.39248409385009 1.38454179984046 1.23465466945556 0.0550396135265697 1.40829405547521
1.18175141073942 0.843903114307239 1.36161014373423 1.17497091565048 0.846420389800386 0.122024456795988 0.136130354573099 1.37388270847034 1.38103002484247 1.35173910031124 1.39099004436436 1.38852006920683 1.26659711668453 0.0560248447204977 1.41065065667607
1.21847765496934 0.913454289207991 1.36700643458667 1.19801761209096 0.853271379205779 0.1357355237079 0.13418591250898 1.3781395995893 1.38248645473839 1.34151862348747 1.39049661376506 1.38951049787548 1.3007028144711 0.0603550295857993 1.41316327374419
1.25346536031248 0.948978989107975 1.37853971580747 1.23132651840462 0.850143761101512 0.154715449876617 0.120507897412276 1.39518658792723 1.37912621138941 1.33336332694818 1.38948424036234 1.3900373163891 1.33234301170426 0.0692691511387165 1.41535173367659
1.29605724245727 0.99156101200395 1.38206109571475 1.27458498872004 0.858439625105689 0.153983723345751 0.115549156576556 1.38207918566796 1.3896725442062 1.32137668793266 1.3879688918237 1.39749663808648 1.36454664705256 0.0793252032520318 1.41548447222599
1.32296258633078 1.06487881687257 1.38499577668772 1.30296177470134 0.862514227636651 0.187225090191923 0.12007854442266 1.38856377440229 1.39798829395387 1.31550896663524 1.38650237166148 1.39750156003204 1.39202072272964 0.084745257452573 1.4154612364931
1.35480771777578 1.12330214615489 1.38949478360282 1.32889534993784 0.861547457360339 0.165014900558412 0.123825822438358 1.38772894045041 1.40449895341006 1.30490195159613 1.38798435080847 1.40145826882259 1.42512667228378 0.0880941619585686 1.41533261681344
1.3860388806564 1.20519789027623 1.38889255955229 1.36839470213905 0.866298078129973 0.151378961757162 0.122208013288704 1.39724050606876 1.4045 1.29511870528601 1.38629963601421 1.39750106138464 1.45314399673921 0.0899774011299428 1.41329650393533
1.4144339746281 1.29575460027679 1.38398626660635 1.38944606087954 0.868853693400587 0.119797542797775 0.129790631359104 1.39738082024546 1.40449935759328 1.30244414394072 1.37601340190894 1.39750033148471 1.48397255951814 0.0889255952380953 1.41105608894541
1.44040471684906 1.38753029334749 1.40738469823237 1.42624355948145 0.854708395533524 0.0980782824064132 0.12710569197653 1.38401302006237 1.40852196391024 1.30349988030488 1.36377126051049 1.39254217370369 1.51350494452042 0.0859651282051279 1.40892686536354
1.48151601342335 1.4804430599051 1.40560821803521 1.44658718768864 0.863545800828436 0.0934479535457036 0.106526903825883 1.40889209970373 1.41185765146942 1.29595575231562 1.3638413171841 1.399 1.54378062310615 0.08391884057971 1.40772383315475
1.50999043259516 1.57432716747754 1.38771652939322 1.47898911295311 0.859451375726834 0.100957636842133 0.0904851128680763 1.40680070270939 1.40400263928409 1.28605393064703 1.37016740070055 1.399 1.57237486636652 0.0819931372549021 1.40658088862221
1.52535633333199 1.6690168835927 1.38627372206117 1.51531457054876 0.863948880435467 0.115658412922187 0.10787057755974 1.39399322671148 1.40844244555939 1.28003658597322 1.37091577782733 1.39797898799472 1.60154584535836 0.0810127450980392 1.40446093580206
1.55965556253629 1.76664119643109 1.4120774635013 1.54567492841162 0.85901292777409 0.124937598596163 0.142477292433761 1.3918312184373 1.40295158531169 1.28337916000917 1.36282570712207 1.39598063412467 1.63364724649769 0.0777931034482764 1.4030516730246
1.59199938731076 1.86312597279802 1.426499043497 1.57899759684262 0.853352298394161 0.114499103146896 0.10251525537075 1.38647132479267 1.40047101464589 1.29198687783354 1.3605152742982 1.39499260495162 1.6633390694399 0.0748559670781911 1.40019095223946
1.62586822086144 1.91123018228118 1.46459903953488 1.61582067817204 0.838405329671437 0.133048233714582 0.134722196970597 1.37347944682439 1.38494529457634 1.287 1.34846198151391 1.39199596751679 1.69605370791579 0.0697363465160088 1.39725829350315
1.66051991735078 1.93009032150166 1.4484061982065 1.64467171510787 0.849452122512832 0.124653884651533 0.0865298640984844 1.37754196091396 1.37641688872144 1.28723516738271 1.36921378852974 1.39087893928217 1.72716587910552 0.0650282485875696 1.3938263509559
1.68546974237054 1.97989943539904 1.46696253475651 1.67746922442337 0.849009504678859 0.135338427907168 0.11164928389144 1.38056326776222 1.37250598030816 1.29797830959587 1.37898028145079 1.38500610979495 1.7617191399139 0.0585342465753411 1.39076496387257
1.70648720777549 1.99401036612288 1.47501036612288 1.71543537716107 0.850351846050628 0.123474700043003 0.114603511247453 1.36307980591187 1.38798963387712 1.29604146449153 1.37903109836865 1.38492743713982 1.79084336684714 0.0530547945205474 1.38818801859457
1.75377987461952 1.99519996785116 1.47667989069394 1.7574999196279 0.844914581578714 0.119138201896782 0.111562928790317 1.36694558945518 1.38670004822326 1.3001199807107 1.38207998714046 1.37790001607442 1.82593968673547 0.0531261829653003 1.38654950012797
1.79200655296475 2.00500167309738 1.51000250964607 1.78200683181431 0.850527915599511 0.118559778314597 0.133271441652244 1.37015753078711 1.37200069712391 1.30600041827435 1.38600111539825 1.37299972115044 1.86247213640151 0.0576196078431377 1.38314335129334
1.83946104599184 2.01704191327199 1.52904783179963 1.8312933929039 0.835783803285028 0.11696905695138 0.144217008961524 1.35263190360042 1.37689521682004 1.30902095663599 1.39397904336401 1.370989521682 1.89568597365781 0.0653511904761895 1.38075366550359
1.88372858234123 2.021 1.62868572455645 1.85968572455645 0.855042428757586 0.116873999910131 0.20155264304651 1.37004528923843 1.36708571556956 1.311 1.39232143338584 1.36995714221522 1.92906649792635 0.0716405797101446 1.37930814367847
1.91694409828667 2.021 1.65994738662274 1.89094738662274 0.855609046382537 0.116600460367051 0.202129029940857 1.38077194703493 1.37099342332784 1.311 1.40697533747941 1.36800328833608 1.96152718336953 0.0841006289308183 1.37882282480127
1.96729296418243 2.02104185202606 1.68708967194323 1.93036620522803 0.856069997513587 0.118250476177658 0.185720890524399 1.38563947684967 1.36198953699348 1.31101046300652 1.42014852094672 1.366 1.99735772477707 0.09 1.37945986935454
1.99605419836159 2.02504134111222 1.7373060909792 1.96566145779551 0.862792939369426 0.124237890407182 0.171498169790769 1.3856505647294 1.36116536444888 1.31191731777556 1.42618050755352 1.36595865888778 2.03022501423307 0.0900780346820811 1.37976574784193
2.0351072780242 2.01989661698153 1.80701481188541 2.00644481004275 0.867923788098837 0.125950766236004 0.159210417964601 1.3878757343983 1.3640763584061 1.32803400698646 1.42666345154787 1.36352303481939 2.06149982513948 0.0910848126232744 1.38006335281092
2.08101447736944 2.01394908470166 1.89263400281663 2.04712989755941 0.870974658821305 0.12486750981525 0.148607185270533 1.39233286604028 1.36544430050197 1.34657167337723 1.42318950717784 1.3596068238268 2.09445987490484 0.0930300207039339 1.38052256600064
2.11435785085239 2.02252625125351 1.99058183192765 2.07637890090253 0.873664519629864 0.125941451432211 0.139438021933198 1.39633883611633 1.36291579979944 1.34647374874649 1.41735082869148 1.357 2.12886768157716 0.0938113772455091 1.38099253012949
2.13096731257932 2.04695193026371 2.09727646737322 2.09396538978987 0.87619501997532 0.134363425554927 0.131452478177234 1.39860553912847 1.35900769115781 1.32204806973629 1.41073957033685 1.357 2.16123187602201 0.0908189910979231 1.3813030415108
2.16528141364513 2.051 2.20913607730812 2.13043775455909 0.87420330036187 0.149496265273545 0.124400104227276 1.4002422639076 1.36395830908961 1.313 1.40494788636201 1.35597915454481 2.1942809270188 0.0878525073746314 1.38177086048057
2.1925989999991 2.05105989999991 2.31893676666376 2.17263893333238 0.868708586000167 0.151966239666702 0.124898584332601 1.39560577400016 1.36003993333327 1.31298003333336 1.39986023333354 1.35401996666664 2.22813149469147 0.0848993902439017 1.38242814513546
2.22201478335419 2.05400221750313 2.41403215379535 2.20401995752815 0.863219857679922 0.150803337342207 0.148882051190393 1.39047459574494 1.36200036958385 1.31199889124844 1.39299852166458 1.35500258708698 2.26399607791839 0.0817995910020452 1.38425263347764
2.25757506213864 2.0600305012413 2.50154902234338 2.24256062478851 0.854171238202967 0.159790958411138 0.154236113776144 1.38268667204295 1.35642496880726 1.30898983291957 1.38884749379351 1.35801387827995 2.30182301949733 0.0775798816568036 1.38638888578697
2.28849640436879 2.06313899322326 2.55551626054354 2.28267510994155 0.844221657198481 0.15595564881768 0.135626072741669 1.37590841150602 1.349 1.308 1.37392057530099 1.35894043147575 2.33760743859723 0.0715250000000019 1.38831041048608
2.31294982158787 2.0699859500446 2.58094781445138 2.3159317573595 0.838391962533452 0.15426347234612 0.148733104371097 1.37583016057092 1.349 1.308 1.37000802854594 1.35600602140946 2.3748364455027 0.0632874196510574 1.39039816086031
2.36256224041361 2.07526029648778 2.60123947276876 2.35651018111605 0.837016166071458 0.14845944710294 0.137743671840044 1.37965075651938 1.35517700161169 1.30992711698342 1.36593752884293 1.35705205929756 2.40794814335933 0.0559753846153851 1.39308464290582
2.41647865863161 2.10002175721053 2.62408702884211 2.40560920189478 0.833007739776326 0.154648788721025 0.132327991949996 1.37411943045211 1.37180418510525 1.30284769952631 1.36004351442106 1.362 2.44702268456583 0.053 1.39540942408171
2.43817378130075 2.10109596877803 2.62801556250455 2.43315562504545 0.840049525610259 0.136157484061765 0.129537847186871 1.37852985091993 1.36298703124621 1.29598703124621 1.36199221874773 1.36202334375682 2.48479939592346 0.0532030769230797 1.39768183559717
2.50540366524327 2.13881994502539 2.63403784361656 2.4933153634713 0.821074949299621 0.135587231828453 0.128696502443428 1.35583911209744 1.35820183262163 1.29079816737837 1.35898738546115 1.371 2.52476767335921 0.0626790505675994 1.40123780980134
2.53807001085844 2.20426261281296 2.637 2.51855640564639 0.855164940456054 0.166819957420284 0.127603619630813 1.39029602887302 1.3743424034747 1.27487159869699 1.358 1.37108560086868 2.56424995427378 0.0766376021798368 1.40556765758079
2.58694457624286 2.26193459996657 2.637 2.54397117964628 0.8572176722022 0.173212750572566 0.125941884407743 1.39422554392993 1.38998226439771 1.26900665085086 1.358 1.37499556609943 2.59710139180661 0.0848119891008182 1.40733168925178
2.60741746458967 2.32993929532675 2.64293738031155 2.58826091536854 0.859391073346391 0.184889683062803 0.12591508233693 1.39621590195471 1.38802087322948 1.26691650708207 1.35602087322948 1.375 2.63298359894177 0.0851077235772359 1.40780033206611
2.6475760344846 2.42072810345379 2.63703972651618 2.61377466706549 0.866208857134615 0.163836922651085 0.109602722533569 1.39970183662333 1.39003972651618 1.25890068370955 1.35827808561325 1.37503972651618 2.66576267617453 0.087061827956989 1.40691665032605
2.67600790059853 2.51318933554685 2.63899808470339 2.65199976058792 0.870096799060535 0.137837222344982 0.12305940625805 1.40374030405334 1.39199856352754 1.25330466732988 1.37198276233048 1.37699928176377 2.69448542993332 0.0879578853046592 1.4035042061611
2.70930205129693 2.60471119235878 2.63588443367364 2.69211213218095 0.856906127152796 0.118824825665347 0.10998078363058 1.40865324163707 1.38602083112393 1.25175880061647 1.37142701469596 1.37851389923648 2.73078451410715 0.0911260162601624 1.40051814330382
2.73849532576735 2.69966477858289 2.62991509544106 2.72041607364457 0.873550445101264 0.107928011740017 0.0772924862420811 1.40847548068259 1.38780186969306 1.25292201911011 1.35832686801305 1.37796037393861 2.76390769588282 0.0928539325842696 1.39789340743053
2.76294981937911 2.80242119891249 2.63057077130614 2.74095784827845 0.869129072656257 0.106275059696828 0.0575482070071173 1.40282160175955 1.37802007224836 1.25545325835159 1.34408474914007 1.37600401444967 2.79363063735913 0.0909488752556242 1.39618186781041
2.79232070868768 2.91735155804092 2.64733216256938 2.78324053151576 0.874105523816075 0.114994248663617 0.0833016388402513 1.40692609651016 1.38011453881703 1.2580114538817 1.34010308493532 1.37697709223659 2.82498005144432 0.0858974358974352 1.39511722084803
2.82043610498866 3.03594066719952 2.67615263674603 2.80485040472788 0.871045613684695 0.129177413784807 0.147240659306804 1.40389315427778 1.38991277900227 1.259 1.34902180524943 1.37497819475057 2.85851534792785 0.0825441595441606 1.39317742729634
2.840131394695 3.12323061109734 2.68303217829265 2.84307508268285 0.86719746685128 0.129492838243919 0.144125280517078 1.39905899949211 1.38599195542684 1.2590214521951 1.35000536304878 1.37399731847561 2.88866862595618 0.0777440476190492 1.39138216860409
2.88930215473531 3.2095626329554 2.695 2.87138550776574 0.844028979359984 0.123019353579407 0.142435432128888 1.38386647167812 1.38303125738641 1.26710419128804 1.352 1.37295832348478 2.9194667036246 0.0717339847991322 1.3884169659522
2.91875488910309 3.26294040349186 2.69519865502713 2.9086158305841 0.852391995822982 0.114760626122884 0.148908052880241 1.38916503980613 1.38611919301628 1.27701986550271 1.35213905851899 1.36896026899457 2.95363598871315 0.0641289398280808 1.38528778772736
2.95592506492554 3.26000591592693 2.70498028024356 2.93893886875504 0.848058735852102 0.132025194629888 0.161614384036388 1.38596644836036 1.39198816814614 1.27799802802436 1.35898619617049 1.36700394395129 2.98445274523093 0.0565889570552168 1.38171205093862
2.99536260984494 3.2652820298794 2.7041410149397 2.9852719573837 0.841794399823776 0.124245077326116 0.172779399495323 1.38179972605439 1.39292949253015 1.28317123242678 1.35601007249569 1.36595971001723 3.0181058375361 0.0508228855721393 1.3788403193708
3.0319314248198 3.293 2.71852921864761 3.01278324359847 0.836135459225137 0.0952754531845103 0.17962667261984 1.38080989862115 1.38591532501638 1.3 1.3570211687459 1.36189415627048 3.05207834264847 0.0490802292263612 1.3745021067716
3.07501530219564 3.29300214230739 2.74301499615173 3.04901009944912 0.827140006120878 0.095990382554891 0.180862760516093 1.38173014384064 1.3819905126387 1.29999938791217 1.35800153021956 1.35699816373652 3.08556082430682 0.0500386624869383 1.37130976710367
3.12544516803014 3.3000828219591 2.79245552077503 3.08237269881593 0.827183293675996 0.097326238364909 0.189894286787944 1.38224254978149 1.35119670215285 1.29792753078579 1.36313458568353 1.351 3.12004450554235 0.0515622489959845 1.36760558663325
3.16873345929663 3.308 2.8368325754178 3.11875328252086 0.829596338307793 0.105805698136134 0.191392815602363 1.38648147088962 1.37019823224233 1.291 1.37615858579387 1.35098017677577 3.15409146834197 0.0595135135135101 1.36528123075466
3.19445974550883 3.30999946720341 2.87790684355985 3.14795859551924 0.843064164277683 0.109734806195316 0.197945139329785 1.37333580957102 1.37848854108842 1.28999975409388 1.38398225591616 1.34800110900524 3.18869760051545 0.0766726013847664 1.36493698992209
3.22195244728249 3.30377223293403 2.94983340417597 3.1734895319074 0.840750173841877 0.145077408564601 0.17536852454046 1.38060074929335 1.37041875239744 1.28704727893871 1.38425002125279 1.34697791851118 3.22383172421279 0.0840778128286014 1.36471832160146
3.26219287322105 3.32682199924847 3.03045576606427 3.21706932456504 0.834180844344139 0.107061663189253 0.155524279376604 1.38221393665513 1.36293331595131 1.29096359075537 1.40756544296589 1.3450189548691 3.25882988318449 0.0855758426966303 1.36432857041903
3.3000340288709 3.3199964003641 3.13188543513002 3.25111035195307 0.848727989474987 0.147793209990512 0.165426292712133 1.40800934142114 1.35849085120115 1.27900639928878 1.41846420357509 1.347 3.29203993092571 0.0900547263681593 1.36507279563926
3.32338053507177 3.30357637968374 3.2365842600161 3.27944306009513 0.855102614569271 0.108860387239436 0.188245141489926 1.39284655756396 1.35240530990553 1.30033542930907 1.41440383422965 1.34702233199539 3.32740923248231 0.0910541125541125 1.3659266456974
3.35752851225848 3.30960488678701 3.31542259691565 3.32004317981357 0.852153309346288 0.102659132288239 0.19731395399856 1.38494600524585 1.34455372011331 1.32941884513354 1.40696391230723 1.34901763242054 3.36575259429372 0.0913930635838154 1.36807954863338
3.38297890291336 3.32199196580754 3.36600077274366 3.34547078235543 0.855406576840749 0.102352869381802 0.172829618901007 1.39201928944347 1.34499756974184 1.33749423697142 1.40500004545551 1.35099755155963 3.39860231187002 0.0865647873392683 1.3706776696267
3.41326554681332 3.3394743023054 3.45443734175051 3.37882269925164 0.858788895012359 0.102550948200371 0.128988096683918 1.39500523850044 1.35303440492831 1.32689397835055 1.40756670173138 1.35203496630121 3.43212709182818 0.0816998050682261 1.37430908228711
3.43964085258484 3.33699512434565 3.54647402125461 3.41083948803431 0.856259663849781 0.107559363770449 0.107282191702495 1.38911077536101 1.35647453894561 1.31652582198194 1.414034490508 1.35551444649928 3.46604052118213 0.0776751592356689 1.37893938904236
3.46403727511602 3.33950420687681 3.65113770310919 3.46301981110848 0.850321858317589 0.109177859118143 0.122828002881036 1.39076268933393 1.35949307804702 1.31399467593103 1.41950218465925 1.35600692195298 3.50145359265691 0.07180199818347 1.3837516655875
3.48649937658567 3.34208852655997 3.73288256043736 3.47554607062538 0.84530973766665 0.110884863864749 0.13914519249282 1.38923343430783 1.35557213856003 1.31094918936011 1.42102157622657 1.36004479909322 3.53389056849914 0.0699666666666656 1.38819944411979
3.53003135040964 3.34945330707712 3.81140568549513 3.52348177720484 0.830597010231896 0.111407731142454 0.126914883605272 1.37696580360923 1.36149884539834 1.30650956950491 1.42297429096071 1.36399631025246 3.5702039641608 0.0655354838709687 1.39210507339052
3.55149032631841 3.35099913305299 3.85349047947296 3.54999180157368 0.828581696696149 0.112534595367261 0.148505002438568 1.37988513808397 1.3634978709211 1.30550059313647 1.41950057796468 1.36749942203532 3.60593792377081 0.0563407821229047 1.3958842703156
3.5939336100983 3.35561337288104 3.87143912758423 3.59142047560627 0.829182933147874 0.11453382753699 0.12127353501459 1.38058752532385 1.36415156071984 1.30395146831934 1.42439616470295 1.37112968240074 3.63683590075302 0.0509532908704886 1.39910782261457
3.63437265841681 3.36612220734118 3.86562760454793 3.63016002366716 0.827093416303558 0.117133907666376 0.145994170017587 1.37726734117471 1.37790353619825 1.29948972628236 1.41448400948235 1.38295510588903 3.67367972618064 0.0503026706231452 1.40307929519335
3.68207851257548 3.38105934183965 3.89100819294284 3.6610671771769 0.820627720939529 0.11467823053521 0.134171190072727 1.37854276342035 1.37650875015333 1.29549240346725 1.4100053296935 1.383010659387 3.70920481497288 0.0534710144927518 1.40686003419867
3.72741162488602 3.41547527495216 3.89614429944804 3.69992997456777 0.824869153919175 0.128094196907779 0.137321975782458 1.38006402852322 1.38154875540368 1.29094202717841 1.41303079907453 1.38905915287939 3.74432435290279 0.0581049538203189 1.40939634811227
3.76515512726198 3.45991290487977 3.90944026930328 3.73907370639007 0.819604679095119 0.149635077178399 0.112164797773351 1.3725928133024 1.38594042761348 1.28544262971697 1.41600597306967 1.3944998416898 3.7715173562545 0.0589445843828715 1.40964941901865
3.80845859290177 3.52043848468854 3.91199993925865 3.76946284536154 0.826840068551578 0.179649021985554 0.114513593158211 1.37836303633517 1.3915028188226 1.27700709557891 1.41699997570346 1.39849695036027 3.80988612649462 0.0690816125860368 1.41006372657857
3.84144144406873 3.57543888342089 3.91651484354963 3.80636036870906 0.832623933148664 0.180715733891383 0.13040396635542 1.38361752304423 1.39863932123159 1.27304596297012 1.41549505215012 1.40353606727037 3.84200869070281 0.0795815815815828 1.40948460001165
3.8846055718498 3.6167629746612 3.91798814873306 3.84168671951805 0.837856561738494 0.170434776062845 0.128718938319098 1.38827396948915 1.41194851330126 1.27797629746612 1.41500395042231 1.40700595843564 3.87525877911417 0.0865697674418593 1.40985517484275
3.91402210340439 3.68614731919462 3.92000040507205 3.87203167306947 0.844369615456261 0.125790281652125 0.124315058470799 1.39093764288292 1.41448824000232 1.28700767287472 1.41599972995197 1.40849932487992 3.90692956366804 0.0931076604554866 1.40908272469155
3.94228545710449 3.78303520502123 3.9215347750675 3.90533188751523 0.85129477018966 0.132618548951097 0.123408692121197 1.39804530387681 1.38491315781237 1.29186759005542 1.41477797559177 1.40597067067968 3.94089646825859 0.0949126016260164 1.40642152513762
3.9456750260152 3.86706840791024 3.92801083246616 3.92468585848136 0.848962788241332 0.143865318314498 0.112081660457504 1.36921558241393 1.42396750260152 1.28111915712776 1.40603249739848 1.40701083246616 3.97375473887532 0.0937068965517242 1.40470068373623
3.9730007760233 3.95892184044126 3.95400092152767 3.9570007760233 0.855520048986471 0.136325867046403 0.124799341835234 1.37844989644939 1.41999995149854 1.29140886439646 1.35800113978423 1.40799995149854 4.0033539017505 0.0906871628910475 1.40276188758498
4.00531487242332 4.05599540314469 3.95306911473787 3.98929455807343 0.857477431802333 0.128011126923887 0.1042807567514 1.37417634341702 1.41805078587473 1.30601015717495 1.3326617769475 1.406 4.0352749915412 0.0854786069651738 1.40034569725505
4.03569916511712 4.15204897359606 3.94246233663194 4.01771857381924 0.851439778802533 0.130049814949794 0.0709068047589081 1.37382349356638 1.4229514782447 1.30699029564894 1.34308501782365 1.406 4.06593482154635 0.0814067796610173 1.3974147242071
4.0650009454832 4.26700425467438 3.9610017091427 4.05800098184794 0.843429809812419 0.114679853813752 0.0734616985969272 1.36624978944817 1.426 1.31999981817631 1.38200163641322 1.40799985454105 4.09615503186308 0.0765362318840581 1.39474080505194
4.09137428568965 4.38443338343012 4.00782270677859 4.08535458644283 0.838078061662161 0.111209116505211 0.120119668424365 1.36034003158684 1.42606894736388 1.31494090225953 1.427 1.404 4.12909669177893 0.0695065458207459 1.39173015545412
4.12855744602457 4.42748756908108 3.99020963083047 4.12058073833907 0.825964179426731 0.165760726733419 0.115119511863538 1.34842185019528 1.43291847689926 1.30906987694349 1.427 1.404 4.16140825001818 0.0637195121951214 1.3878913386993
4.15099399009276 4.47598688747511 3.99799781457919 4.15299125831674 0.829518989242873 0.153893420183575 0.121888134196979 1.3504893962775 1.44199754140158 1.3109994536448 1.4279997268224 1.4020005463552 4.19404781401202 0.0518172043010775 1.38419435992134
4.1892953690917 4.49006891945473 4.01403938254556 4.17949228181951 0.825248379674326 0.1514074559674 0.133217147240181 1.34969471007261 1.43696061745444 1.31007876509112 1.4420984563639 1.39491138927249 4.22743527148824 0.0422740740740754 1.3816337884924
4.21876155958563 4.49694436390331 4.01796820794475 4.22860259930938 0.817105889034504 0.156141690573425 0.1399157945458 1.34517656086354 1.43303179205525 1.3179364158895 1.45192051986188 1.38607153212431 4.26274136721552 0.0355761772853185 1.37802184123269
4.25608411963034 4.54201226744609 4.03604381230747 4.25409112959953 0.813849719601232 0.137016407390788 0.146703588546341 1.34445577649356 1.42499123753851 1.3319964950154 1.452 1.3829947425231 4.29449582832433 0.0331401401401405 1.3747423515015
4.30444442814785 4.54904804628625 4.06120419671658 4.30634833557534 0.81366249350112 0.134944535468286 0.160321494846324 1.34199402607651 1.41991591899906 1.33004804628625 1.45196396528531 1.38 4.33086931371232 0.0356068376068429 1.37057783839692
4.34061797121062 4.55295869959034 4.07782447325893 4.33470057202995 0.811423644484532 0.132871889217121 0.1750939877025 1.33743811497726 1.41307227571691 1.33395869959034 1.44903097530725 1.38 4.36918574292078 0.0445882352941206 1.36635556123575
4.396 4.559 4.133 4.384 0.82069 0.12932 0.18238 1.35423 1.405 1.332 1.442 1.368 4.4054306124697 0.0576361031518712 1.36355875225413
4.42757789986708 4.563 4.21466045699095 4.4164599611187 0.823191042684438 0.126356697715045 0.177822575888167 1.36094075721972 1.4038466796271 1.334 1.42003538162452 1.366 4.44166848119985 0.0799151138716376 1.36184890878304
4.47554037559366 4.563 4.26947471496419 4.45463417649291 0.82659735728706 0.126082626425179 0.18135613787537 1.36266349104173 1.39112194116903 1.334 1.42297185973022 1.366 4.47917217253954 0.0914894894894877 1.36084987555383
4.50500241817449 4.56300019090851 4.32289695035585 4.49000241817449 0.832050138726852 0.128260015272681 0.181541061717167 1.36986012409053 1.39099968181915 1.33399987272766 1.43035169807837 1.36299974545532 4.51250531085286 0.0867980392156862 1.36009662558202
4.54331487067341 4.566 4.38469780119293 4.52829519125632 0.834214846848842 0.128496654499095 0.175309935784336 1.37182771147538 1.38597048087437 1.332 1.43404601164924 1.35898032058291 4.54384035522977 0.0851637080867854 1.35750373217259
4.57461414257505 4.566 4.45438574040079 4.55763825866411 0.832708569388576 0.12816409973514 0.164537007252062 1.37358829551985 1.38303617413359 1.332 1.43459054515712 1.35702411608906 4.57601945335852 0.0872011661807597 1.3569829863965
4.61500078778807 4.55800081808761 4.53146924090481 4.59400090898624 0.83762997424539 0.121539574291445 0.151096523295527 1.37877996515553 1.38499978790321 1.36700012119817 1.43252104331628 1.35699984850229 4.609369821612 0.09 1.3585530031367
4.64143787110882 4.58506811328359 4.61545677563038 4.6243211054798 0.836789438555012 0.107661742779349 0.136862731089915 1.3776502393757 1.37785404296373 1.37063024217477 1.42837325084099 1.35200973046909 4.64486597893448 0.0893048433048421 1.36009048152868
4.68559590978672 4.59193714152238 4.70585681750286 4.65670366717693 0.837741289610958 0.12498150683857 0.12370987781041 1.37969132205236 1.36313469673776 1.33334123173566 1.42268291244554 1.35299102021748 4.67570871971716 0.0837079365079358 1.36132324162884
4.69109959009068 4.59200533518343 4.80217783944764 4.69405157343981 0.835714901430896 0.124263485653174 0.113512210632193 1.37491905745093 1.36799110802762 1.33299822160552 1.41598577284419 1.356 4.70947301430228 0.0794194756554294 1.36245658591086
4.74715808855098 4.59504516815742 4.9030727437388 4.72337263729874 0.827148082799644 0.126182510429339 0.109246596851519 1.3743303780322 1.36298870796064 1.33202258407871 1.40786449552773 1.35592095572451 4.74130231853262 0.0746949891067529 1.36186335916844
4.76085489602125 4.59895854172036 4.99601536585846 4.75565796919294 0.819184367599075 0.122934410372104 0.11848215846004 1.36916472492913 1.36201036456991 1.33397927086018 1.39612437483893 1.34907255198938 4.77967405704989 0.0690473372781043 1.35964510174532
4.80103993418541 4.60001389015145 5.05608334090868 4.80403819791648 0.810161665909132 0.122941336927077 0.139575833863607 1.36556216942712 1.36299131865535 1.337 1.38297395596604 1.35200347253786 4.81384220060876 0.0617771203155796 1.35856041902827
4.82437668025648 4.60803424365968 5.10411414553227 4.82645658212907 0.805348198203337 0.123699042028902 0.142981936217181 1.36101125985772 1.35801141455323 1.33698858544677 1.36795434178709 1.35402282910645 4.84793964883243 0.05233130699088 1.35920037218418
4.85666817262346 4.61096983387486 5.11389944624953 4.86559778499814 0.803479205766339 0.122759653160045 0.147434248043538 1.35683293645145 1.35898994462495 1.33601005537505 1.36404022150019 1.35597988924991 4.88395552847309 0.0466295180722883 1.36004241322833
4.90104388355866 4.61801430985608 5.1340162178369 4.91002480375055 0.804274359736154 0.115537178368949 0.15679838039686 1.3526909349106 1.36300667793284 1.33699046009594 1.36 1.35600381596162 4.92123698599814 0.0438736318407957 1.36126885800661
4.94738539153954 4.63338539153954 5.15111156070881 4.93648681036574 0.808843143983612 0.102352188156956 0.144532536508026 1.3537145228647 1.3699492905869 1.32688843929118 1.35998985811738 1.36002028376524 4.95744002051748 0.0436087824351308 1.36348216370867
4.98455305880007 4.67055305880007 5.16187062228423 4.98343544269483 0.809146353900737 0.125709132740677 0.13513302907714 1.3580083665298 1.36505880805262 1.31612937771577 1.35901176161052 1.36197647677895 4.99495700747227 0.0493095238095257 1.36743923242446
5.03599984513825 4.7119998755033 5.16799998178097 5.01599990283184 0.821779961648944 0.14151995284308 0.130110014909239 1.36385998238827 1.37699996356194 1.30000004858408 1.35700000607301 1.3629999969635 5.03091853693072 0.0604662638469323 1.36925800628832
5.07732336924294 4.7975781450101 5.16807839254374 5.05439196271871 0.828819020093203 0.196116217968876 0.129594326441925 1.36809263089633 1.37111758881561 1.28794120559219 1.357 1.36601959813594 5.06755531685042 0.0723718750000004 1.37008178205519
5.10973808906287 4.8555317349912 5.17593650643949 5.09368253219742 0.828720793669506 0.187717858742801 0.127020794141069 1.37136357080544 1.38290475965923 1.28204762017039 1.357 1.36798412660987 5.10387653197139 0.0759059829059863 1.36985739601485
5.14604434438532 4.91809578387229 5.17597871469505 5.12207095101651 0.830144757811434 0.183573606221858 0.110013583026334 1.37468670487106 1.3930141902033 1.2759858097967 1.35699645244917 1.36800354755083 5.13665865945481 0.0812060252672508 1.36939810396194
5.17130154899265 4.99116731114096 5.16414474351647 5.16232567291206 0.838468092939559 0.170365980959261 0.112129511167573 1.37846277425073 1.40101206195971 1.27010916374944 1.35502412391941 1.37007237175824 5.16968288609192 0.083 1.36801637754903
5.19573825840475 5.07289506553578 5.17587436403428 5.18871731907713 0.839934295504285 0.144842983339749 0.120193625273567 1.37868759197732 1.40198953033619 1.26538201519643 1.35697906067238 1.37593718201714 5.20566808787735 0.0828761061946899 1.36776523960477
5.2270008177977 5.16391049170604 5.1924552181391 5.22800131756296 0.843130005451985 0.116410248356007 0.122535798976958 1.38324996183611 1.4 1.26235592921696 1.34740842689885 1.37200004543321 5.23954850416411 0.0815472481827614 1.36836853388403
5.24537648575068 5.26484503430102 5.20543412996088 5.25733883717561 0.843249717635687 0.0944734110007217 0.120786661797758 1.38242581240153 1.3999717635687 1.26158247089027 1.33378141921298 1.373 5.27397828251257 0.0774206349206342 1.36884822394667
5.28467562490424 5.37633013797002 5.21364875019153 5.29270806241381 0.843220243281322 0.0884381062665772 0.118892267913327 1.38407637624598 1.39702432813218 1.26361320529564 1.33140801545023 1.373 5.30709076967556 0.0734572271386419 1.36904121094506
5.31799900179073 5.49899724736231 5.21699987900494 5.3279989412932 0.835650228983157 0.107709969146259 0.119649982758203 1.37950013884184 1.3910001814926 1.26899969751234 1.34499960676604 1.36900012099506 5.34036989070837 0.0692644376899685 1.36743193043994
5.34850578864974 5.62493685779566 5.21903161179061 5.35842149054145 0.835106038810336 0.142748349292908 0.123658734159334 1.37721950570694 1.39294731368232 1.27603056013094 1.34797892547293 1.37201053726354 5.37477996293389 0.0628902691511338 1.36489708482022
5.4044969745641 5.71636447900651 5.22196405991569 5.405575681071 0.827514267358143 0.135694341608346 0.132817747136674 1.35142051535995 1.37370235387939 1.278963725386 1.34602396005621 1.36796938087036 5.40970367479527 0.0550317002881818 1.36255791673477
5.42896776425058 5.7534998088308 5.22900012744613 5.44044159331266 0.821820071333183 0.12648787039393 0.137190133636372 1.34751062243004 1.37500486949977 1.28399504857058 1.34700001820659 1.36700488770636 5.44406185940654 0.0488794117647027 1.36142049931713
5.4693567347296 5.76635526951464 5.2357213009925 5.48038008148338 0.82031895432862 0.154807058036218 0.144026000714842 1.33518950477553 1.3910891836824 1.28817970507767 1.3479888520397 1.36349165496754 5.47927178598789 0.0400825294748111 1.36023238156882
5.50660714765991 5.7987165186444 5.2111987309087 5.51908492384059 0.812446625769659 0.116989188931114 0.0996793849752957 1.33969516151784 1.37689862424166 1.30484840788288 1.34700794923635 1.36251265069326 5.51617989152552 0.0324927113702617 1.35887001054212
5.54401713930089 5.81099343430632 5.21904111458112 5.55701285744595 0.809243022137629 0.101253448613656 0.101908056153543 1.34132892812206 1.37300513932264 1.30849600396764 1.34801199175283 1.35899828597852 5.55161247107778 0.0302700186219742 1.35775410047351
5.5866226173954 5.8100718404687 5.30115345946941 5.58646696304655 0.803212505610647 0.114486052081652 0.128500002411645 1.35555321961246 1.39696407976565 1.30751796011717 1.37251017750516 1.36498802658855 5.58650830156571 0.0325634920634937 1.35587257088263
5.63842039426641 5.81592919628274 5.3128604887466 5.63355909593559 0.818466859012836 0.112923925909435 0.119475317840888 1.34950254002033 1.36709829786412 1.30898229907069 1.37299499805356 1.35410509653722 5.62750596589835 0.0403658536585392 1.35417508160222
5.68050447310344 5.81999993511562 5.38749258677759 5.66650975876286 0.825100532327534 0.113423839856493 0.140141806634424 1.35413611489764 1.36649924932593 1.31049820517093 1.38100599407806 1.3520003696798 5.66073603330551 0.0489408284023809 1.35406721025258
5.71993694746481 5.82303011429884 5.43369877875485 5.70634718483152 0.83022561927987 0.113095908805357 0.166481089751874 1.36065483219688 1.36196756464821 1.30899469081857 1.38313290316021 1.34800472891819 5.69696842417109 0.0712214983713372 1.35317849279255
5.76256773192826 5.82597018459487 5.50329171421726 5.74015728874899 0.830828782213856 0.11548602001417 0.182813253806372 1.36553053565784 1.3590293729838 1.30850491393152 1.39636533295291 1.34849497546315 5.73327445527163 0.0741420289855075 1.3536400844578
5.79698636075049 5.82999825613607 5.61396464036685 5.77648185998582 0.834301582069546 0.11499564461783 0.164237465546814 1.37078735976908 1.35350227883111 1.3095 1.39700142162526 1.34550157116439 5.76403427492172 0.0757991845056086 1.35305897626136
5.84274391837153 5.83148745261987 5.65144071168594 5.81774231111448 0.814973549327014 0.115623772809344 0.183216362715601 1.35911791418608 1.3385207337161 1.31114552171433 1.39896082562792 1.34845149276189 5.79693496591353 0.0824055727554183 1.3543739910134
5.86818288781101 5.83001894502839 5.69545905853425 5.84318220257636 0.829307610616459 0.108084425651102 0.174862658669277 1.36710884328027 1.3409683488155 1.32729480244939 1.39504808368584 1.34306839918354 5.82973109262767 0.0853139534883726 1.35550945137773
5.90099323790045 5.83899640560557 5.82953343679205 5.87799059260265 0.835756960119083 0.106296575835879 0.149924406265831 1.37386191181382 1.34000002429802 1.33050148512701 1.39999266751128 1.34499891272326 5.86030453142184 0.086597523219814 1.35548985303274
5.93176207142561 5.8585180138845 5.97986466645581 5.9088161130791 0.837006273545058 0.0988303022902474 0.128065510293504 1.37540741220051 1.33896575100071 1.34241280694156 1.40495496528876 1.34199965941232 5.89133685308089 0.083355355355353 1.35471552625928
5.95924182486601 5.86047881549929 6.07398314396605 5.94217827136389 0.834508831670696 0.100329939101976 0.121045840512532 1.37510407824332 1.33552647760012 1.33357149088193 1.40005296125177 1.34199867559049 5.91961084896663 0.0795331412103739 1.35537114979333
5.96892797038238 5.858965319073 6.1707438946929 5.96893330590961 0.849052267599073 0.133134853212508 0.128659431542524 1.35776008003291 1.32997332236384 1.318 1.39800533552723 1.33698932894554 5.94817681196034 0.0767517948717945 1.3563062977407
5.98647828017962 5.86098864469784 6.26532826998067 5.99532806833825 0.851272873126034 0.149182022859816 0.133531509783741 1.34535300529641 1.32399657907678 1.31020841018988 1.39288549388117 1.33552798243512 5.98001273692667 0.0743859095688742 1.35845419782939
6.01516237293979 5.8667033831134 6.338714761682 6.02539312519403 0.840388749691698 0.14193553547465 0.134432427229836 1.3422882069801 1.32032589123779 1.30987371062308 1.38639207227772 1.33754357044686 6.01126769802722 0.0698825214899707 1.36049572892247
6.04899111340739 5.87586893108216 6.37497072651846 6.06098431777774 0.827361986414819 0.121009658059296 0.135469790903703 1.3452497909037 1.32200313644445 1.3138478050546 1.38400156822223 1.33900104548148 6.04128494091725 0.0637818930041132 1.36253490180849
6.08536879898873 5.88824468536658 6.37924893931739 6.10133191908985 0.819832282958264 0.0960186576160371 0.136293793236385 1.34804467280655 1.32590780025282 1.31898259723942 1.3848985802781 1.33903687989887 6.07320795632759 0.0559554896142419 1.36472034752303
6.12449036337946 5.90359004272916 6.40565599528113 6.13654132704151 0.813709758131115 0.0765768011471599 0.127149127560052 1.34005409327975 1.31612740915514 1.32212999093254 1.37414015007065 1.34294903633795 6.10474286318554 0.0501863905325447 1.3669423594103
6.15099202046844 5.92166439993236 6.41299785166458 6.1669907928482 0.807211970330485 0.0722983556549493 0.121761617389666 1.33083279897415 1.31400061381012 1.32014188988894 1.36800184143036 1.34399969309494 6.13583344304034 0.046 1.36924728470406
6.20434884324152 5.94222715373867 6.4160324505341 6.20924337900571 0.80635283729886 0.0927975881416905 0.120417117656735 1.32767257245909 1.32395943683238 1.30987019786362 1.36802433790057 1.35392698629829 6.16951525125657 0.0470050200803244 1.37267143430379
6.24642884809283 5.96962808713022 6.41994686959003 6.23860152192523 0.82961427253876 0.132313648511364 0.122481973708741 1.35210833341577 1.31906641301246 1.29421252163988 1.37096015219252 1.34511954342243 6.20365348061667 0.0545030674846644 1.3751176841483
6.2859590041166 6.01994744117513 6.42599369294102 6.26197582294056 0.836523062235117 0.144967249229087 0.126585711199891 1.35506723540581 1.32599264176452 1.29100315352949 1.371 1.34899579529401 6.23722538850095 0.0652793834296735 1.37690858280995
6.31636455442543 6.0804830346137 6.42602734158191 6.30232809898289 0.836450217372103 0.149948454941566 0.12739504771824 1.35888723504479 1.31610025246699 1.28891797525428 1.37103645544254 1.353 6.26878720552063 0.0779434156378608 1.38017099712317
6.35552185025935 6.13236645159364 6.42896413876945 6.33756966523341 0.841844134873225 0.161597750452156 0.133307799389162 1.36503493049072 1.32686850882132 1.28010758369165 1.37495218502593 1.353 6.29932110809758 0.0841586826347307 1.38283597288422
6.39194923088121 6.22187448745633 6.429 6.36695910265431 0.850188309000146 0.167851369249806 0.132910662819051 1.36712715128833 1.3240042307599 1.2750070512665 1.375 1.3569943589868 6.32910811487121 0.0861001001001009 1.38308895610313
6.42234407509488 6.29570579506643 6.433 6.41026467314991 0.837871484975808 0.15810485137381 0.132417441492884 1.35466898404839 1.31809704682163 1.26998235512334 1.37496471024668 1.35398235512334 6.36169530535515 0.0927931726907656 1.38053144268922
6.46041811445526 6.37380638862617 6.433 6.43955239573481 0.85131454964228 0.133190762028252 0.13213432684123 1.36894186752143 1.3288358784361 1.26802984028435 1.37105968056869 1.35202984028435 6.39254128334724 0.097 1.37836851646963
6.47799156217075 6.46395582548218 6.44999156217075 6.46698659874179 0.851450034744003 0.130930933124646 0.124713682864294 1.37248834717815 1.33199851097131 1.26600099268579 1.36200446708607 1.352 6.42338007171756 0.0966818642350557 1.37538954391714
6.50136351979412 6.54070839754752 6.45002796306109 6.49733555673303 0.842598149481493 0.124718296571041 0.121760053879344 1.36368772362425 1.32013049428507 1.26700932102036 1.36205592612217 1.34900932102036 6.45419279299112 0.0943253968253983 1.37265320446143
6.53959656490678 6.6152138187927 6.45296896653129 6.53262759837549 0.845558759641499 0.132953106287614 0.12702445009101 1.3687070362134 1.33385517714602 1.26798965551043 1.36793793306258 1.34998965551043 6.48280046378212 0.090836858006042 1.37134788316043
6.55695107144585 6.73066901272191 6.45997985294829 6.55294243699511 0.844154144536352 0.138763479417598 0.117707054612296 1.37025568277463 1.334 1.25204605040391 1.36201726890147 1.34700863445073 6.51251161607685 0.0896780952380943 1.37004217983783
6.59424013671198 6.82151721753349 6.46600923602738 6.60218472054768 0.821171738842347 0.128438338601212 0.104080906513741 1.34917848914377 1.31515701246553 1.2539445838357 1.35896305589046 1.345 6.5419930268473 0.0873802083333307 1.3680970606841
6.61967295933312 6.87629560471749 6.46698742151281 6.62174843025625 0.829828680388389 0.139912454345288 0.100999622234641 1.35431396294226 1.33178616571781 1.24807547092313 1.35505031394875 1.345 6.57227627947958 0.0820132978723394 1.36575889162492
6.64595574743331 6.94089107060508 6.467 6.66093362114997 0.823131607788646 0.150971396901774 0.101149676615859 1.35059645066261 1.32501191415257 1.24999659595641 1.355 1.33901021213077 6.59906700268729 0.0757883959044355 1.36294858154162
6.67531000281802 6.95046970123942 6.47705636414873 6.68434757891717 0.813577111640441 0.15157427609966 0.0998960307214634 1.34667407249158 1.31607515219831 1.25307515219831 1.352 1.33598121195042 6.6337747907687 0.0685749999999931 1.35959587044253
6.70758851354425 6.99937653567311 6.48292518428077 6.7205386363981 0.808070202083208 0.120782533140211 0.104688900495965 1.34397441523084 1.3239002457077 1.2609002457077 1.352 1.33402493857308 6.66556493104168 0.0597380281690119 1.35639666175146
6.73791736188343 7.01296419014949 6.49596419014949 6.75490634346789 0.805217685344841 0.115653084368456 0.114532977335883 1.34034991657399 1.31801652762331 1.26498898158446 1.3589807177728 1.32801652762331 6.69594029874954 0.0536163141993958 1.35278787663416
6.78031691656944 7.026 6.52309047088301 6.79130760100223 0.803660736968578 0.109505657397616 0.115268141655444 1.33166631515724 1.31236690955816 1.265 1.3530361883532 1.32491857620529 6.72858705372529 0.051 1.34908731384442
6.82439250459404 7.026 6.53286793578131 6.82455098165646 0.808166215416398 0.109036339082497 0.0999370766949025 1.3388331969277 1.31289434862505 1.265 1.35694717431253 1.31611885779682 6.76325220859855 0.0528950437317832 1.3459618135779
6.86095713543707 7.02999523727079 6.63787497835813 6.8549642795309 0.820146092830695 0.110088737876758 0.172153663626174 1.35260369955927 1.31699523727079 1.265 1.3579988093177 1.3169988093177 6.79642731757582 0.0618565531475763 1.34185737300981
6.90534124664386 7.036 6.62244269834879 6.88830435511479 0.825870567027454 0.11288 0.123321591846218 1.35652374209458 1.3149446627064 1.2650276686468 1.36100922288227 1.31400922288227 6.82867876180813 0.0689377192982428 1.33925840550466
6.94160935619094 7.036 6.6694932188423 6.92065158795408 0.828056455792048 0.11288 0.112862653228181 1.35798426866823 1.30906334764471 1.26796832617764 1.36198944205921 1.31498944205921 6.85863795375641 0.0839595959595985 1.33796709194881
6.97490310963552 7.036 6.73580621927103 6.95490017356386 0.832447140006168 0.114465331646075 0.136420297659004 1.36097125050648 1.30999706392835 1.26500880821495 1.3639941278567 1.3130058721433 6.89419031566401 0.0969969788519662 1.33732149640091
7.00830687034642 7.04002789730422 6.81971603080832 6.9852789730422 0.824951961180937 0.119961374069285 0.160389056225908 1.35260414993576 1.30403719640563 1.26800929910141 1.36898140179719 1.31294420539156 6.92424584297264 0.0900950950950974 1.33738148596259
7.04057165274783 7.04296105934071 6.89500052307827 7.01461059340712 0.836723718154056 0.126414330549566 0.164495483076996 1.36355462153866 1.30794807912095 1.26898701978024 1.36702596043953 1.30707788131858 6.95159203820981 0.0813381924198263 1.3378773440297
7.06798047674892 7.04899566149976 6.95895444574748 7.0449783074988 0.839498105521562 0.117456543904529 0.124299125798278 1.36650796813572 1.30899927691663 1.27199783074988 1.36500144616675 1.30799927691663 6.97958475721208 0.0831554126473746 1.33883441357165
7.09125284860446 7.05602809428938 7.049805369629 7.07130903718322 0.842581872952626 0.111339397521119 0.125754039309589 1.36963728421869 1.30900936476313 1.279 1.37092508189498 1.30503745905251 7.01009886495478 0.084605714285715 1.34156736122343
7.11766277169128 7.05896253018792 7.13392586538703 7.10358783206712 0.842777502012528 0.109187477862192 0.121997961359463 1.36935362208183 1.30998751006264 1.279 1.36309991949888 1.30895004025056 7.03859059528561 0.0865045871559626 1.34336207417343
7.14097305311977 7.059 7.23188635446165 7.12397656793024 0.839503842859441 0.108510761542267 0.132108084792526 1.36603388972358 1.30700351481046 1.279 1.37898125434419 1.30999882839651 7.06575221143782 0.0829161676646704 1.34496041675361
7.16425550867679 7.066 7.31670974632441 7.15821765553949 0.827576968971639 0.0999241327637182 0.127737573404837 1.35528327690206 1.30397161014702 1.279 1.37804731642163 1.3070378531373 7.09114860912354 0.0774492307692308 1.34732388849621
7.19066194480387 7.066 7.39006095778854 7.18071202705515 0.833464626211827 0.0993177627489481 0.12231936391802 1.36388981904719 1.30103756168846 1.279 1.3829373971859 1.31094991774872 7.1184892854667 0.0738208092485546 1.35083013605911
7.22398817074949 7.07599641537863 7.48396666302129 7.22098566151453 0.829511444602411 0.0970508101244289 0.114282856943229 1.36288040147759 1.30499856615145 1.279 1.38799820768932 1.31199964153786 7.14571796308906 0.069 1.35453014792443
7.24128120204205 7.0760281202042 7.52822496163364 7.23730932224626 0.827359447826944 0.0962493734014018 0.118897123785065 1.36157838209778 1.30603749360561 1.279 1.3889812531972 1.31603749360561 7.17528555342917 0.068485893416927 1.35960609062162
7.27062504438167 7.07896250443817 7.55170003550533 7.26958754881983 0.821040740443148 0.0972275014793889 0.119640501124336 1.35723549343151 1.30995000591756 1.279 1.38702499704122 1.31995000591756 7.20446252262909 0.0647823529411759 1.36528350400715
7.29397486598226 7.09498251546592 7.57897049484874 7.2999672164986 0.81767359525732 0.123571194230104 0.103068140204108 1.3542532018553 1.31699235051634 1.28299562886648 1.38100655670028 1.32399562886648 7.23145599141618 0.0587389210019256 1.36975895536439
7.32332101664182 7.09893758009742 7.596 7.32338343654439 0.802413579129338 0.120888625597374 0.0886155286199424 1.34510652178189 1.32108025416045 1.28297324861318 1.378 1.32708917128939 7.25882899680005 0.0528403001071812 1.37429733296467
7.35853951809243 7.09208953814869 7.596 7.36544997994374 0.809388798999973 0.100990172277777 0.0892220694782585 1.35240457791582 1.32988487952311 1.2800383734923 1.378 1.33687208835901 7.28999207557288 0.0524137931034487 1.37967381644436
7.39888724026614 7.1219154301996 7.59500281899335 7.38893516315303 0.815802127582183 0.0998225652839454 0.0934281320380109 1.35661835755748 1.33797744805323 1.27700845698004 1.37500845698004 1.34098872402661 7.31958950304382 0.0547234490010504 1.38575159058689
7.42540590683996 7.18930443012997 7.59902767546636 7.42224907919725 0.817019207253237 0.144731864303543 0.10383372723685 1.35730490826228 1.34209225155454 1.27795387422273 1.378 1.34506457608818 7.35073311878842 0.059303834808258 1.39301631077534
7.46845011029946 7.22158758272459 7.60196250752042 7.44866256768376 0.826479149240813 0.157654908114905 0.10847076188226 1.36524852035526 1.35187502506806 1.27306248746597 1.378 1.35191251754764 7.37957833339319 0.066407079646026 1.39938553496416
7.49796461665002 7.28592191260695 7.602 7.48195973618796 0.829226791096192 0.176377330253705 0.111666168837278 1.36923525375064 1.35999023907587 1.2670073206931 1.378 1.35599511953793 7.4086270977368 0.0777051671732553 1.40439379874109
7.53229503560347 7.33256324978844 7.6060268214185 7.50526821418497 0.822659418057896 0.187097844859226 0.113015006664786 1.36310582853919 1.36007152378266 1.265 1.378 1.3570268214185 7.4361934144734 0.0846366939146218 1.40960169587497
7.56456758017428 7.38366058416446 7.60896068910675 7.53460689106753 0.833534287622365 0.186509595635481 0.113562661966594 1.37249420514161 1.36789517095134 1.2612146962421 1.378 1.35996068910675 7.45921430028741 0.0828918032786878 1.4123696367669
7.58798231951872 7.44496156417112 7.61199769385027 7.55798231951872 0.837027424799465 0.182188709558824 0.121334027072193 1.37549778609626 1.368 1.25900461229947 1.38099769385027 1.36399692513369 7.48614591789072 0.0828940719144807 1.41466436751261
7.61530458652345 7.50854646405679 7.61602687528148 7.58524187753333 0.839028566651654 0.171566590048521 0.124951970853975 1.37671480411225 1.37206270899012 1.26098208314568 1.38196416629136 1.36503583370864 7.51103142570722 0.087 1.41682540647873
7.64865469299654 7.56838047861144 7.61896953173499 7.6117257856149 0.838871624974134 0.132870657684898 0.125167765660566 1.37614589053124 1.37892890738164 1.25902031217667 1.37804062435335 1.36895937564665 7.5342074922806 0.0866447368421045 1.41870069004425
7.67291467381947 7.63875113197346 7.62198933422743 7.63491822907699 0.839995982559 0.111574553750238 0.122639030354106 1.37651864900214 1.38298577896991 1.25700711051504 1.37501066577257 1.369 7.5583694685522 0.0832700186219724 1.42036449976294
7.69618525250926 7.7238058484153 7.62601852525093 7.66521304038566 0.832771471113573 0.112328507073425 0.118173786769939 1.36792934798072 1.38303705050185 1.25195368687268 1.37497221212361 1.37003705050185 7.57875809675353 0.0794541387024617 1.42070557784524
7.71573077990504 7.80882889258691 7.6279730779905 7.68769039689079 0.829761459894624 0.109005767416144 0.115408094643437 1.36680548015546 1.38694615598101 1.24706730502374 1.37204038301424 1.37394615598101 7.6028922747972 0.075784090909091 1.42033024772298
7.73993178819397 7.88279252242333 7.628 7.71193178819397 0.830627413635688 0.0991280236836438 0.107263106749293 1.37016039350398 1.38799715784142 1.24201421079292 1.372 1.374 7.6246613135598 0.0748197064989519 1.41984654877602
7.76317807940444 7.96464998982621 7.63202671191067 7.74521369528533 0.827485123990081 0.0928073987096901 0.102264411672463 1.37004705531018 1.38500890397022 1.23700890397022 1.369 1.37100890397022 7.64896476606718 0.0742156280909994 1.41884723272579
7.78274724466093 8.03607744301241 7.63496208669914 7.76869669359312 0.822553694345445 0.0826314327763141 0.0972547053668008 1.36642675973773 1.38598736223305 1.23798736223305 1.369 1.37198736223305 7.67217012568417 0.075 1.41869865719338
7.80299040056382 8.05998896064839 7.635 7.79498752073296 0.818411958284982 0.0905361410266536 0.0968301727898513 1.36359133912135 1.386 1.24199808011276 1.36600143991543 1.372 7.69603231576045 0.0746337448559671 1.41885911214031
7.8341885725805 8.06706600040317 7.6380377145161 7.8252262870966 0.804331780133048 0.0923526343628936 0.0953604827379182 1.35160790308868 1.38300942862903 1.24200942862903 1.366 1.37300942862902 7.72105409354657 0.0719435897435896 1.42009525806434
7.85375004352368 8.07391251523329 7.64195000870474 7.84870005222841 0.806591130026985 0.0936632529160863 0.0933358704952996 1.35553975874826 1.38398750217618 1.24298750217618 1.366 1.37398750217618 7.74610086257768 0.0668808139534844 1.42242208863061
7.88395603188523 8.08398534396174 7.64499560318852 7.87496189430053 0.806300468993224 0.0917428432714219 0.0899948658047015 1.35682818265126 1.38100439681148 1.24599560318852 1.36300439681148 1.374 7.76950619147455 0.0624077380952363 1.42531576109173
7.91421470143485 8.08706262125183 7.65911629661054 7.90923259322108 0.808174908383455 0.0972932787224012 0.0899600582008785 1.36001766221003 1.38200894589312 1.246 1.36297316232064 1.37500894589312 7.79397216018419 0.0594246987951795 1.42855862352728
7.93775394429366 8.09392823375232 7.67186671982573 7.93473343965147 0.813098533348091 0.100941861365518 0.0932555522011129 1.36414683772818 1.3829897476789 1.246 1.36003075696329 1.3759897476789 7.81766625571989 0.0587567567567615 1.43288276654061
7.96394965036658 8.09699419042691 7.70892834859859 7.96793609469604 0.812231781602413 0.101688625067703 0.113900010771917 1.36758341581717 1.38699225390255 1.24999225390255 1.36399225390255 1.37699806347564 7.8411790944375 0.0695636363636445 1.43941613302245
7.99520601684079 8.09705374352368 7.75552847798291 7.99520601684079 0.814242310363054 0.101803013341921 0.139143802851004 1.37185768471542 1.38703582901579 1.25 1.36807165803158 1.381 7.86528011256752 0.0855020833333343 1.44943448091416
8.01771167994921 8.10292478607371 7.81326039639146 8.01771167994921 0.819956791778409 0.101039777810418 0.159222768372081 1.37815927038578 1.39094985738247 1.25 1.37589971476494 1.381 7.88785335049156 0.092827298050143 1.46265761961492
8.0379925270212 8.10699850540424 7.8339925270212 8.0379925270212 0.823968527823176 0.10169974965521 0.163718415728494 1.38383790756594 1.39499850540424 1.25 1.37699962635106 1.38499850540424 7.90561673804981 0.0982891692954764 1.47522529076758
8.06818756667354 8.11002813500103 7.91414067500516 8.06822508000825 0.827578534283646 0.101286036950588 0.154122205315282 1.38688278935084 1.39903751333471 1.253 1.39181243332646 1.39207502666942 7.92309050727826 0.093098837209299 1.48859881547012
8.08779725542736 8.1129695883141 7.92884794157052 8.09175670651284 0.828470775121945 0.10296266533904 0.150170853031386 1.38926536653442 1.40295945108547 1.253 1.37220274457264 1.39991890217095 7.93815428664584 0.08526843657817 1.50131627625277
8.11097972911581 8.11699647462884 7.98195328883208 8.10798589851535 0.82781059049967 0.103229779664302 0.136841721859118 1.39192767325503 1.41299118657209 1.253 1.37299911865721 1.40299735597163 7.95088755418443 0.0816501035196679 1.51549462333984
8.13111675828112 8.11699101859376 8.02350295874942 8.12811675828112 0.827660032742234 0.100873384398457 0.138006812054945 1.39459038779216 1.4240898140624 1.25705388843744 1.36717064671855 1.41405388843744 7.9635198751847 0.08 1.53037628561732
