# Supplementary material for: Quantifying Spatiotemporal Gait Parameters with HoloLens in Healthy Adults and People with Parkinson’s Disease: Test-Retest Reliability, Concurrent Validity, and Face Validity
Source: Sensors (Basel). 2020 Jun 5;20(11):3216. doi: 10.3390/s20113216 (PMC7313704; doi:10.3390/s20113216)
Supplement: Supplementary file 1 [file sensors-20-03216-s001.zip › Data/HYA_04_CWS1_HoloLens_raw.csv]

Time HoloLens_x_position HoloLens_y_position HoloLens_z_position HoloLens_x_orientation HoloLens_y_orientation HoloLens_z_orientation
120.4777 -0.797 0.085 0.013 3.489 351.112 358.558
120.5178 -0.798 0.085 0.016 3.435 351.072 358.511
120.5454 -0.799 0.085 0.019 3.262 351.015 358.373
120.5789 -0.801 0.085 0.022 3.255 350.929 358.209
120.6113 -0.802 0.084 0.025 3.373 351.012 358.093
120.6463 -0.803 0.084 0.029 3.492 351.177 358.135
120.6773 -0.805 0.083 0.035 3.451 351.401 358.055
120.7113 -0.807 0.083 0.04 3.649 351.648 357.86
120.7445 -0.809 0.082 0.046 3.951 352.038 357.667
120.7802 -0.811 0.081 0.052 4.134 352.301 357.846
120.8102 -0.813 0.079 0.059 4.349 352.544 357.948
120.8453 -0.816 0.078 0.066 4.541 352.706 358.116
120.8799 -0.819 0.076 0.073 4.558 352.988 358.223
120.9109 -0.821 0.075 0.082 4.569 353.386 358.546
120.9449 -0.823 0.075 0.09 4.899 353.7 358.611
120.9776 -0.826 0.073 0.099 4.966 354.126 358.642
121.0123 -0.828 0.072 0.109 4.695 354.579 358.61
121.044 -0.831 0.071 0.12 4.394 354.925 358.738
121.0778 -0.833 0.071 0.133 4.346 355.078 358.72
121.1122 -0.836 0.07 0.146 4.619 355.058 358.788
121.1442 -0.839 0.069 0.16 4.646 354.969 358.813
121.1787 -0.841 0.067 0.176 4.767 354.99 358.691
121.2108 -0.842 0.066 0.191 5.023 355.277 358.798
121.2479 -0.843 0.064 0.208 4.911 355.738 359.138
121.2775 -0.843 0.062 0.225 4.807 356.027 359.361
121.311 -0.844 0.061 0.243 4.614 356.019 359.385
121.3464 -0.844 0.061 0.262 4.441 355.633 359.24
121.377 -0.844 0.061 0.282 4.44 355.134 359.117
121.411 -0.845 0.062 0.302 4.227 354.635 359.171
121.4449 -0.844 0.063 0.324 3.813 354.264 359.261
121.4793 -0.844 0.064 0.346 3.728 353.837 359.604
121.5104 -0.845 0.066 0.368 3.678 353.266 0.021
121.5445 -0.845 0.07 0.392 3.937 352.599 0.423
121.5775 -0.846 0.079 0.416 3.821 351.882 1.048
121.6121 -0.847 0.086 0.438 4.118 351.633 1.152
121.6444 -0.847 0.09 0.459 3.922 351.705 0.722
121.6767 -0.848 0.087 0.48 4.05 351.775 0.229
121.7121 -0.849 0.09 0.502 2.876 351.792 0.336
121.7445 -0.851 0.088 0.523 3.081 351.657 0.498
121.7768 -0.853 0.085 0.544 3.921 351.602 0.276
121.8117 -0.856 0.084 0.565 4.629 351.611 359.885
121.8461 -0.859 0.084 0.586 4.657 351.719 359.983
121.877 -0.862 0.083 0.608 4.399 351.884 0.474
121.9104 -0.866 0.08 0.63 3.856 352.036 0.899
121.9451 -0.87 0.08 0.654 2.831 351.917 0.898
121.9797 -0.875 0.077 0.678 2.511 351.512 1.251
122.0095 -0.88 0.072 0.702 2.722 351.207 0.877
122.046 -0.885 0.068 0.727 2.699 351.283 0.59
122.0789 -0.89 0.064 0.752 2.796 351.678 0.944
122.1106 -0.896 0.061 0.779 2.693 352.141 1.078
122.1448 -0.903 0.062 0.808 2.109 352.605 1.071
122.18 -0.911 0.063 0.837 1.628 352.635 1.034
122.2094 -0.921 0.064 0.866 1.599 352.376 0.64
122.2454 -0.93 0.066 0.895 1.701 352.259 0.25
122.2776 -0.939 0.072 0.925 1.445 352.328 0.493
122.3132 -0.947 0.078 0.954 2.048 352.434 0.432
122.3437 -0.955 0.093 0.984 0.698 352.718 359.629
122.3771 -0.962 0.093 1.013 0.683 352.699 0.108
122.4148 -0.968 0.092 1.041 0.959 352.376 1.058
122.4432 -0.974 0.09 1.07 2.376 352.518 0.872
122.4797 -0.978 0.089 1.099 2.954 352.822 0.169
122.5099 -0.982 0.089 1.128 3.158 352.968 0.054
122.5441 -0.986 0.087 1.155 3.912 352.918 0.368
122.5761 -0.99 0.086 1.183 4.62 352.95 0.542
122.6099 -0.994 0.086 1.211 4.04 353.018 359.962
122.6465 -0.999 0.086 1.241 2.607 352.862 359.51
122.6788 -1.003 0.083 1.271 1.747 352.765 359.306
122.7092 -1.006 0.076 1.301 1.88 352.788 359.305
122.7441 -1.01 0.066 1.331 2.382 352.804 359.607
122.7766 -1.013 0.061 1.362 1.96 352.841 359.67
122.8105 -1.016 0.056 1.394 1.963 352.891 359.375
122.843 -1.019 0.055 1.427 1.849 352.981 359.3
122.8775 -1.022 0.056 1.46 1.547 352.998 359.519
122.9097 -1.025 0.06 1.493 1.485 353.049 359.569
122.9435 -1.028 0.069 1.525 2.033 352.947 359.15
122.9757 -1.033 0.079 1.556 1.732 352.449 359.576
123.0126 -1.038 0.085 1.586 1.101 352.135 359.486
123.0427 -1.043 0.088 1.616 0.645 352.35 358.747
123.0781 -1.05 0.09 1.645 0.621 352.569 358.15
123.1102 -1.057 0.089 1.674 1.077 352.32 358.803
123.1438 -1.064 0.086 1.703 1.798 352.012 359.442
123.1763 -1.07 0.084 1.732 2.036 352.156 359.326
123.2108 -1.076 0.082 1.761 1.981 352.466 359.089
123.2448 -1.083 0.081 1.79 1.565 352.51 359.094
123.2753 -1.089 0.078 1.819 0.89 352.446 359.445
123.3101 -1.097 0.075 1.849 0.068 352.295 359.821
123.3425 -1.105 0.07 1.88 359.582 352.027 0.251
123.3779 -1.114 0.065 1.912 359.098 351.81 0.644
123.4082 -1.122 0.059 1.943 358.976 351.675 1.142
123.4447 -1.13 0.053 1.974 359.641 352.044 1.443
123.4767 -1.137 0.053 2.007 359.852 352.575 1.331
123.5084 -1.146 0.057 2.041 358.783 352.773 0.902
123.5424 -1.154 0.065 2.074 358.547 352.601 0.372
123.576 -1.161 0.071 2.107 359.001 352.739 359.969
123.6105 -1.167 0.084 2.14 358.798 353.145 359.563
123.6423 -1.172 0.09 2.174 358.239 353.824 358.824
123.675 -1.177 0.09 2.206 358.273 354.257 359.08
123.7096 -1.182 0.091 2.238 358.568 354.343 359.907
123.7434 -1.187 0.093 2.271 358.642 354.6 0.091
123.7756 -1.192 0.094 2.304 358.589 354.718 359.988
123.809 -1.197 0.091 2.336 359.176 354.439 0.018
123.8427 -1.202 0.088 2.369 359.673 354.169 359.961
123.8766 -1.207 0.085 2.403 359.52 354.294 359.603
123.9094 -1.211 0.082 2.438 358.844 354.61 359.228
123.942 -1.215 0.078 2.475 358.062 354.938 359.033
123.9758 -1.219 0.072 2.511 358.211 355.167 359.314
124.0078 -1.223 0.064 2.547 359.01 355.402 359.478
124.0441 -1.226 0.056 2.583 359.522 355.432 359.639
124.0766 -1.23 0.053 2.621 359.593 355.126 359.959
124.1103 -1.234 0.053 2.659 359.208 354.672 0.042
124.1428 -1.237 0.062 2.698 358.195 354.358 0.189
124.1751 -1.239 0.076 2.737 358.109 353.999 0.685
124.2118 -1.243 0.085 2.773 358.587 353.496 1.413
124.2426 -1.248 0.085 2.806 0.042 353.516 0.062
124.2754 -1.254 0.087 2.838 0.743 353.51 359.156
124.3126 -1.263 0.088 2.869 1.265 352.9 359.029
124.3423 -1.271 0.091 2.901 1.048 352.273 0.096
124.3751 -1.279 0.093 2.933 0.825 352.136 0.692
124.4107 -1.286 0.091 2.964 1.431 352.419 0.753
124.4433 -1.292 0.086 2.994 2.243 352.506 1.031
124.4745 -1.299 0.083 3.025 2.096 352.478 1.522
124.5096 -1.306 0.078 3.056 1.755 352.538 1.246
124.5432 -1.314 0.072 3.086 1.732 352.635 0.872
124.5739 -1.322 0.065 3.117 1.419 352.785 0.905
124.6088 -1.331 0.057 3.148 1.26 353.172 0.789
124.6414 -1.339 0.051 3.18 0.897 353.722 0.788
124.6749 -1.349 0.049 3.213 0.386 354.249 0.567
124.7098 -1.358 0.05 3.247 359.271 354.605 0.499
124.7417 -1.367 0.051 3.279 0.208 354.702 0.285
124.7749 -1.375 0.058 3.312 359.897 355.07 359.61
124.8082 -1.381 0.076 3.346 0.405 355.599 358.366
124.8419 -1.387 0.084 3.381 358.998 356.157 358.447
124.8736 -1.393 0.085 3.414 359.912 355.428 0.263
124.9092 -1.398 0.09 3.449 0.446 354.575 1.522
124.9427 -1.403 0.091 3.484 1.094 354.223 1.291
124.9735 -1.407 0.092 3.52 0.973 354.023 0.531
125.0081 -1.41 0.087 3.554 1.954 353.728 0.549
125.0418 -1.412 0.082 3.588 2.501 353.78 0.674
125.076 -1.413 0.078 3.623 2.38 354.221 359.823
125.1074 -1.414 0.072 3.657 1.648 354.856 358.968
125.1441 -1.415 0.07 3.693 0.422 355.251 358.886
125.1761 -1.417 0.066 3.728 0.287 355.559 358.945
125.2071 -1.419 0.057 3.762 1.775 355.895 359.111
125.2429 -1.421 0.051 3.795 2.471 356.049 359.327
125.2743 -1.423 0.05 3.83 2.282 355.998 359.513
125.308 -1.425 0.053 3.866 0.684 355.625 359.93
125.3402 -1.428 0.058 3.901 359.217 355.295 0.319
125.3799 -1.433 0.059 3.933 0.841 354.509 0.419
125.4077 -1.438 0.068 3.966 0.893 353.17 0.838
125.4416 -1.444 0.079 3.998 359.637 352.01 1.436
125.4749 -1.449 0.086 4.031 358.308 351.609 1.364
125.5093 -1.455 0.093 4.063 357.645 351.545 0.244
125.5415 -1.463 0.095 4.095 358.376 351.145 0.257
125.5743 -1.47 0.094 4.127 359.419 350.616 0.896
125.6091 -1.477 0.091 4.157 0.644 350.334 1.141
125.64 -1.484 0.086 4.186 1.755 350.21 1.139
125.6735 -1.492 0.082 4.216 2.063 350.007 1.141
125.7089 -1.5 0.077 4.247 1.308 349.697 1.477
125.7411 -1.508 0.07 4.278 0.643 349.133 2.46
125.7742 -1.517 0.065 4.309 0.354 348.529 2.616
125.807 -1.526 0.053 4.34 0.781 348.611 2.168
125.8411 -1.534 0.043 4.373 0.639 349.106 2.247
125.8726 -1.543 0.036 4.406 1.052 349.58 2.49
125.9087 -1.552 0.033 4.439 1.732 349.818 3.273
125.942 -1.562 0.035 4.474 1.216 349.572 3.943
125.9732 -1.572 0.043 4.509 1.628 349.479 3.424
126.0072 -1.581 0.055 4.545 1.382 350.06 2.116
126.0421 -1.589 0.079 4.582 0.821 350.622 1.276
126.0743 -1.596 0.092 4.618 358.625 351.581 0.406
126.1076 -1.602 0.087 4.651 359.859 352.472 1.079
126.1416 -1.61 0.085 4.682 0.681 352.637 2.782
126.1754 -1.616 0.087 4.714 0.789 353.255 2.574
126.2097 -1.62 0.09 4.748 0.401 354.485 1.395
126.2403 -1.624 0.09 4.781 0.122 355.188 0.977
126.2754 -1.628 0.084 4.813 1.502 355.553 1.577
126.3069 -1.632 0.08 4.845 2.538 355.942 1.712
126.3425 -1.638 0.075 4.878 2.876 355.811 1.169
126.3731 -1.646 0.07 4.913 2.581 354.962 0.526
126.4069 -1.653 0.063 4.947 2.555 353.934 0.545
126.4407 -1.658 0.053 4.981 2.944 353.35 0.467
126.4736 -1.663 0.047 5.016 2.273 353.048 0.127
126.5068 -1.668 0.044 5.053 1.534 352.887 359.771
126.5403 -1.672 0.043 5.089 0.904 352.878 359.898
126.5737 -1.674 0.048 5.127 0.061 353.327 1.06
126.6073 -1.678 0.059 5.163 0.71 353.732 1.886
126.6404 -1.683 0.072 5.199 0.711 353.355 3.068
126.6724 -1.689 0.075 5.234 0.721 352.758 2.283
126.7075 -1.695 0.081 5.268 0.678 352.591 0.783
126.7418 -1.702 0.083 5.301 1.194 352.156 0.376
126.7735 -1.708 0.083 5.335 1.357 351.606 0.147
126.8074 -1.713 0.082 5.369 2.166 351.606 0.162
126.8395 -1.718 0.078 5.402 3.44 352.161 0.174
126.8731 -1.723 0.074 5.435 4.156 352.714 0.506
126.907 -1.73 0.07 5.468 4.167 352.711 1.535
126.9399 -1.738 0.064 5.501 4.123 352.321 2.234
126.9721 -1.746 0.056 5.534 4.024 351.872 2.186
127.0068 -1.753 0.05 5.569 3.332 351.265 3.019
127.0408 -1.76 0.041 5.604 2.576 350.949 2.783
127.0719 -1.767 0.033 5.638 2.483 351.345 1.432
127.1062 -1.774 0.03 5.674 2.356 351.868 1.011
127.142 -1.782 0.032 5.71 2.036 352.285 0.904
127.1714 -1.79 0.039 5.747 1.885 352.727 0.743
127.2083 -1.796 0.047 5.783 2.622 353.462 0.533
127.2421 -1.803 0.071 5.819 1.723 354.139 359.969
127.2728 -1.808 0.074 5.853 2.026 354.872 359.613
127.3073 -1.814 0.075 5.884 2.216 355.054 0.431
127.34 -1.818 0.082 5.916 1.492 355.444 0.88
127.3723 -1.822 0.085 5.948 1.07 356.049 1.065
127.4067 -1.827 0.087 5.979 1.086 356.363 0.64
127.439 -1.833 0.084 6.009 2.662 356.047 1.192
127.4723 -1.837 0.08 6.037 4.005 355.751 1.8
127.507 -1.841 0.077 6.066 4.168 355.886 1.601
127.5395 -1.844 0.075 6.097 3.422 356.157 0.922
127.5712 -1.847 0.071 6.127 2.734 356.375 0.463
127.6061 -1.85 0.065 6.158 2.675 356.527 0.376
127.6385 -1.853 0.057 6.189 2.694 356.83 0.369
127.6722 -1.856 0.051 6.221 2.521 356.996 0.485
127.706 -1.859 0.046 6.252 3.016 356.955 0.771
127.7396 -1.861 0.046 6.286 2.962 356.823 1.182
127.7728 -1.864 0.053 6.32 2.149 356.847 1.054
127.8054 -1.868 0.063 6.353 2.144 357.01 0.998
127.84 -1.87 0.077 6.386 1.848 357.543 3.546
127.8724 -1.872 0.084 6.416 1.597 358.407 5.336
127.9058 -1.876 0.085 6.445 1.851 359.014 5.283
127.9391 -1.884 0.092 6.477 0.58 359.026 3.292
127.9723 -1.891 0.097 6.507 359.857 358.544 1.924
128.0058 -1.899 0.097 6.537 359.825 357.748 1.967
128.0387 -1.907 0.095 6.567 1.039 357.439 1.921
128.0723 -1.913 0.091 6.595 2.592 357.706 2.363
128.1054 -1.919 0.09 6.624 2.501 358.148 4.192
128.1404 -1.926 0.088 6.654 1.822 358.695 6.007
128.1724 -1.933 0.083 6.683 0.969 359.038 6.396
128.21 -1.941 0.076 6.712 0.406 359.171 6.285
128.2393 -1.949 0.07 6.742 0.188 359.097 6.182
128.2713 -1.957 0.061 6.772 0 358.905 5.733
128.3068 -1.966 0.054 6.803 359.379 358.729 5.206
128.3399 -1.975 0.051 6.834 359.626 358.736 4.97
128.3712 -1.983 0.051 6.866 359.939 358.96 4.513
128.4055 -1.993 0.061 6.899 359.006 359.354 3.769
128.4378 -2.001 0.066 6.93 359.224 359.697 3.82
128.4758 -2.008 0.083 6.963 0.071 359.986 2.794
128.5055 -2.014 0.098 6.995 358.457 0.433 2.241
128.5386 -2.019 0.092 7.025 358.953 0.658 2.063
128.5719 -2.023 0.081 7.052 1.344 0.849 2.372
128.6062 -2.027 0.083 7.08 2.089 1.379 1.953
128.6373 -2.029 0.084 7.109 2.157 2.027 1.963
128.6723 -2.032 0.087 7.139 1.778 2.441 1.726
128.705 -2.035 0.084 7.166 3.092 2.741 2.16
128.7384 -2.037 0.078 7.191 5.467 3.012 2.293
128.7709 -2.038 0.075 7.218 6.764 3.423 1.46
128.8055 -2.039 0.069 7.246 7.106 4.118 0.396
128.8389 -2.039 0.069 7.276 5.559 5.125 359.926
128.8708 -2.038 0.066 7.305 4.599 6.029 0.206
128.9048 -2.038 0.06 7.333 4.722 6.429 0.726
128.9394 -2.038 0.053 7.361 5.064 6.685 0.862
128.9705 -2.038 0.052 7.391 4.321 6.946 0.79
129.0053 -2.037 0.054 7.422 2.925 7.16 0.641
129.037 -2.035 0.058 7.453 1.81 7.427 0.683
129.0709 -2.033 0.064 7.483 2.222 7.628 0.802
129.1048 -2.033 0.076 7.513 2.711 7.812 0.657
129.1377 -2.032 0.085 7.542 2.965 7.892 0.651
129.1744 -2.033 0.083 7.567 3.89 8.114 0.633
129.2049 -2.035 0.082 7.592 4.32 8.383 0.091
129.2392 -2.037 0.087 7.618 2.682 8.841 359.209
129.2741 -2.039 0.087 7.642 1.799 9.184 359.748
129.3045 -2.041 0.084 7.665 2.162 9.611 0.092
129.3403 -2.044 0.08 7.686 3.479 10.178 0.202
129.3701 -2.048 0.076 7.708 4.354 10.387 0.483
129.4053 -2.052 0.075 7.73 4.095 10.208 0.767
129.4371 -2.057 0.074 7.753 3.394 9.994 0.995
129.4708 -2.061 0.075 7.776 2.393 9.868 0.606
129.5051 -2.065 0.075 7.8 1.514 10.053 0.129
129.5375 -2.068 0.073 7.824 0.586 10.595 359.91
129.57 -2.07 0.068 7.849 359.737 11.656 359.968
129.6044 -2.071 0.063 7.873 359.217 13.217 359.742
129.638 -2.072 0.06 7.898 358.816 15.189 359.255
129.6712 -2.072 0.057 7.922 358.996 17.465 358
129.7045 -2.07 0.066 7.946 359.161 19.888 356.112
129.7375 -2.065 0.084 7.971 356.136 23.055 353.625
129.7695 -2.056 0.091 7.996 354.656 27.035 352.841
129.8054 -2.046 0.099 8.017 354.859 31.279 352.942
129.8371 -2.036 0.095 8.036 355.987 36.02 353.264
129.8715 -2.026 0.086 8.054 357.562 40.444 354.389
129.9054 -2.014 0.082 8.069 358.379 44.537 354.972
129.9376 -2.002 0.08 8.084 359.262 48.342 354.404
129.9725 -1.988 0.08 8.097 359.689 52.074 353.891
130.0042 -1.974 0.077 8.107 0.689 55.985 353.961
130.0383 -1.958 0.071 8.114 2.425 60.424 354.474
130.0701 -1.944 0.064 8.118 4.741 65.311 354.55
130.1041 -1.927 0.059 8.121 6.149 70.376 354.486
130.1389 -1.908 0.054 8.12 7.043 76.454 353.767
130.1704 -1.889 0.05 8.119 7.363 81.738 353.229
130.2063 -1.87 0.048 8.119 6.697 86.335 352.929
130.2378 -1.85 0.046 8.118 5.731 90.422 353.296
130.2717 -1.831 0.042 8.118 5.494 93.634 354.668
130.3054 -1.813 0.038 8.118 5.491 96.089 355.678
130.3396 -1.793 0.037 8.117 4.565 98.51 355.555
130.3727 -1.77 0.049 8.115 4.632 101.207 352.939
130.4037 -1.747 0.065 8.113 0.641 104.863 351.752
130.4377 -1.731 0.061 8.112 2.542 107.738 352.336
130.4702 -1.719 0.054 8.111 5.123 111.087 353.187
130.5038 -1.707 0.05 8.108 6.701 115.397 352.828
130.5394 -1.694 0.052 8.104 5.255 119.736 352.785
130.5716 -1.682 0.053 8.101 4.283 123.526 353.122
130.6033 -1.675 0.053 8.098 5.468 127.242 353.928
130.639 -1.669 0.054 8.094 6.757 131.282 354.723
130.6698 -1.662 0.058 8.088 7.05 135.585 354.82
130.7053 -1.654 0.063 8.084 6.75 139.99 354.571
130.7366 -1.647 0.066 8.077 6.81 144.247 354.351
130.7706 -1.64 0.068 8.07 7.174 148.166 354.041
130.8049 -1.632 0.069 8.063 7.155 151.578 354.485
130.8368 -1.623 0.07 8.055 6.471 154.899 354.998
130.8707 -1.615 0.07 8.048 6.284 158.04 355.667
130.9032 -1.605 0.068 8.041 6.641 161.072 355.937
130.938 -1.595 0.067 8.036 6.661 164.122 356.138
130.9693 -1.585 0.066 8.03 6.511 166.834 356.391
131.0044 -1.575 0.065 8.025 6.336 168.926 356.891
131.0387 -1.561 0.064 8.02 6.325 170.268 356.949
131.0685 -1.546 0.073 8.012 5.739 171.957 355.559
131.1036 -1.53 0.076 8.003 5.149 172.946 355.859
131.1383 -1.514 0.074 7.995 5.132 173.124 356.524
131.1701 -1.499 0.069 7.986 6.135 173.478 356.995
131.2058 -1.485 0.07 7.973 6.389 174.413 357.105
131.2365 -1.471 0.073 7.957 5.98 175.524 357.078
131.2715 -1.459 0.077 7.939 4.688 176.745 356.928
131.3076 -1.447 0.082 7.921 3.765 178.019 356.814
131.3368 -1.437 0.083 7.901 3.54 179.034 356.59
