# Supplementary material for: Quantifying Spatiotemporal Gait Parameters with HoloLens in Healthy Adults and People with Parkinson’s Disease: Test-Retest Reliability, Concurrent Validity, and Face Validity
Source: Sensors (Basel). 2020 Jun 5;20(11):3216. doi: 10.3390/s20113216 (PMC7313704; doi:10.3390/s20113216)
Supplement: Supplementary file 1 [file sensors-20-03216-s001.zip › Data/HYA_04_CWS1_IWW_raw.csv]

IWW_x_SpineBase IWW_x_Head IWW_x_ShoulderLeft IWW_x_ElbowLeft IWW_x_WristLeft IWW_x_HandLeft IWW_x_ShoulderRight IWW_x_ElbowRight IWW_x_WristRight IWW_x_HandRight IWW_x_HipLeft IWW_x_KneeLeft IWW_x_AnkleLeft IWW_x_FootLeft IWW_x_HipRight IWW_x_KneeRight IWW_x_AnkleRight IWW_x_FootRight IWW_x_SpineShoulder IWW_y_SpineBase IWW_y_Head IWW_y_ShoulderLeft IWW_y_ElbowLeft IWW_y_WristLeft IWW_y_HandLeft…
-0.256941784178155 -0.250902973630259 -0.243 -0.228961189452104 -0.136961189452104 NaN -0.208 -0.161941784178155 -0.182844757808414 NaN -0.230902973630259 -0.254 -0.302941784178155 -0.234 -0.217941784178155 -0.261 -0.292961189452103 -0.226 -0.263019405273948 0.844952071740968 1.57203843777787 1.32598722042248 1.13842838473892 0.980804297063555 NaN 1.31321679184588 1.12397873237328 0.9361379687301…
-0.254007666848582 -0.24601277808097 -0.243 -0.227005111232388 -0.135005111232388 NaN -0.208 -0.159007666848582 -0.175020444929552 NaN -0.22601277808097 -0.254 -0.300007666848582 -0.234 -0.215007666848582 -0.261 -0.291005111232388 -0.226 -0.263997444383806 0.85009655745882 1.58052781725144 1.33088719636287 1.1433870430259 0.986564947420617 NaN 1.31355910553433 1.12441884997271 0.93553158448204 Na…
-0.251958079060061 -0.247958079060061 -0.242968559295046 -0.226968559295046 -0.134989519765015 NaN -0.204968559295046 -0.159136243054801 -0.169136243054801 -0.195832316240245 -0.225958079060061 NaN -0.296989519765015 -0.234 -0.214958079060061 -0.258 -0.294 -0.226 -0.262 0.851677816399474 1.57664319581696 1.33262676837598 1.14524425311958 0.987715973733941 NaN 1.31318696073185 1.12398275138904 0.9…
-0.248 -0.244035039825947 -0.239947440261079 -0.224 -0.134 NaN -0.201964960174053 -0.171684641566476 -0.181772241131344 -0.180157679216762 -0.221947440261079 -0.252 -0.296 -0.234 -0.211 -0.257964960174053 -0.294 -0.225964960174053 -0.261894880522159 0.853354043229589 1.58230620470904 1.33420807280957 1.14659 0.988272816835681 NaN 1.31291611831994 1.12146431173022 0.932159217305851 0.8474391328121…
-0.248 -0.245996187528866 -0.237005718706702 -0.224 -0.134 NaN -0.200003812471134 -0.154034312240209 -0.169024781062373 -0.188982843879895 -0.219005718706702 -0.252 -0.296 -0.234 -0.211 -0.256003812471134 -0.294 -0.224003812471134 -0.256011437413403 0.853020648120093 1.56530305412473 1.33410020968591 1.14659 0.987870781556583 NaN 1.31381824626328 1.12450409066974 0.935473556923783 0.7751904514365…
-0.244922814511158 -0.237009648186105 -0.233971055441684 -0.22098070362779 -0.134961407255579 -0.117556183439159 -0.197932462697263 -0.152913166325053 -0.16720884873937 NaN -0.219961407255579 -0.252 -0.295 -0.234028944558316 -0.208990351813895 -0.25598070362779 -0.293 -0.223990351813895 -0.255942110883369 0.852915425380194 1.5850364115556 1.33510057303238 1.14794922228632 0.98604337100635 0.93056…
-0.237052509155752 -0.237702448117405 -0.230964993896165 -0.218929987792331 -0.130982496948083 -0.0719474908442479 -0.190947490844248 -0.143947490844248 -0.0860175030519173 NaN -0.216052509155752 -0.251947490844248 -0.295017503051917 -0.237 -0.208035006103835 -0.253894981688496 -0.293 -0.223 -0.249964993896165 0.848471797980938 1.55851629351075 1.3321402104986 1.14485056055963 0.983295647497428 0…
-0.239989427095418 -0.221059913125967 -0.229007048603055 -0.21501409720611 -0.130003524301528 -0.0690105729045825 -0.188010572904582 -0.141010572904582 -0.0869964756984725 NaN -0.218989427095418 -0.249010572904582 -0.295996475698472 -0.237 -0.209992951396945 -0.248021145809165 -0.293 -0.223 -0.248007048603055 0.855843462009498 1.5885120154012 1.33550787640275 1.14823780591671 0.982492889927252 0.…
-0.24198342747925 -0.224892278615128 -0.222941996177377 -0.210966854958501 -0.131033145041499 -0.0713231641546158 -0.183008286260375 -0.136975141218876 -0.096966854958501 -0.101950282437751 -0.22 -0.24498342747925 -0.295033145041499 -0.235 -0.21201657252075 -0.243966854958501 -0.291 -0.223 -0.235975141218876 0.854295355956747 1.55597482140669 1.33240991339995 1.14518041057558 0.975402459503059 0.…
-0.240017921812124 -0.212071687248498 -0.215749094630259 -0.206910390939378 -0.134910390939378 -0.109928312751502 -0.183874547315129 -0.134 -0.0929820781878756 -0.0958566255030049 -0.22 -0.242910390939378 -0.299 -0.234946234563627 -0.214 -0.239767016442383 -0.290964156375751 -0.223 -0.232874547315129 0.857200962952704 1.59411556413914 1.33576239298602 1.14862375615724 0.974271138459172 0.91668476…
-0.240999885110294 -0.215999540441176 -0.202001608455882 -0.202000574448529 -0.130000574448529 -0.106000459558824 -0.177000804227941 -0.134 -0.0920001148897059 -0.088000919117647 -0.22 -0.238000574448529 -0.299 -0.232000344669118 -0.214 -0.227001493566176 -0.289000229779412 -0.223 -0.226000804227941 0.850130827205882 1.55387470818015 1.32329145909926 1.13787125804228 0.961731467141544 0.918589777…
-0.216020828345522 -0.19508331338209 -0.201968757481716 -0.192989585827239 -0.129020828345522 -0.111041656691045 -0.176968757481716 -0.131031242518284 -0.0960520708638062 -0.097 -0.191041656691045 -0.234968757481716 -0.298 -0.234989585827239 -0.190052070863806 -0.203864615754104 -0.288968757481716 -0.223 -0.219979171654478 0.857545216662978 1.59028769571794 1.32697770409369 1.13982113837656 0.959…
-0.217780546912522 -0.202720696070482 -0.198840397754561 -0.191880298315921 -0.13103990056136 -0.115079801122719 -0.173900248596601 -0.133920198877281 -0.101199502806798 -0.096620944667083 -0.194780546912522 -0.231900248596601 -0.298 -0.234 -0.194720696070482 -0.190481292702324 -0.28594014915796 -0.22298004971932 -0.217800497193202 0.854309825982379 1.5545206028871 1.32871187072977 1.142818304538…
-0.207027259583379 -0.189034694015209 -0.191019825151548 -0.186014868863661 -0.132995043712113 -0.118990087424226 -0.169012390719718 -0.130009912575774 -0.110975218560565 -0.0780470847349266 -0.184027259583379 -0.227012390719718 -0.298 -0.234 -0.181034694015209 -0.165064431742531 -0.28300743443183 -0.222002478143944 -0.208024781439435 0.857731326496198 1.58199036415519 1.33125355682575 1.14469524…
-0.198933753184502 -0.184942034036439 -0.184917191480628 -0.179975157444188 -0.140983438296126 -0.128917191480628 -0.161983438296126 -0.13 -0.112049685111623 -0.0970828085193723 -0.17490891062869 -0.223975157444188 -0.297975157444188 -0.233933753184502 -0.173958595740314 -0.129942034036439 -0.267950314888377 -0.21890891062869 -0.201925472332565 0.858130453704285 1.57760293795987 1.33310186144911 …
-0.190928152916812 -0.177982038229203 -0.174856305833624 -0.17682038229203 -0.139017961770797 -0.11917961770797 -0.159802420521233 -0.129946114687609 -0.118017961770797 -0.107197579478767 -0.163874267604421 -0.220964076458406 -0.294946114687609 -0.225946114687609 -0.168928152916812 -0.122766496979639 -0.261604841042466 -0.207515032188481 -0.192874267604421 0.860550901931309 1.57996759389973 1.335…
-0.187007011001744 -0.177001752750436 -0.167014022003488 -0.16701752750436 -0.139998247249564 -0.12898247249564 -0.149019280254796 -0.127005258251308 -0.118998247249564 -0.117980719745204 -0.157012269253052 -0.219003505500872 -0.292005258251308 -0.223005258251308 -0.165007011001744 -0.110022785755668 -0.240038560509592 -0.181047324261772 -0.186012269253052 0.858962839455706 1.55909731605678 1.334…
-0.179903175190217 -0.155864445266304 -0.153951587595109 -0.15794190511413 -0.14 -0.137087142328805 -0.144932222633152 -0.124970952557065 -0.123970952557065 -0.133980635038043 -0.152912857671195 -0.215961270076087 -0.289019364961957 -0.21094190511413 -0.157903175190217 -0.0829419051141302 -0.203593335798912 -0.130719208051629 -0.173874127747282 0.859215143068478 1.57669587760994 1.33237102233728 …
-0.16988013584349 -0.141740294327563 -0.148740294327563 -0.151840181124654 -0.14 -0.146079909437673 -0.137700339608726 -0.121940067921745 -0.121 -0.132 -0.143900113202909 -0.211900113202909 -0.290900113202909 -0.204960045281163 -0.14788013584349 -0.0767602716869809 -0.161240860342106 -0.101380701858034 -0.160820203765236 0.85566478324597 1.55312657322503 1.330402431244 1.14361402943276 0.95324323…
-0.164024820680973 -0.129053778142109 -0.136053778142109 -0.144033094241298 -0.14 -0.149983452879351 -0.123062051702433 -0.119012410340487 -0.121 -0.132 -0.139020683900811 -0.207020683900811 -0.286020683900811 -0.203008273560324 -0.142024820680973 -0.0650496413619463 -0.124157197646163 -0.071128240185028 -0.15203723102146 0.85638693878268 1.57152202169394 1.32905570875662 1.14234537781421 0.95193…
-0.15992526658013 -0.118809014593666 -0.120892051726854 -0.13292526658013 -0.135975088860043 -0.149991696286681 -0.108916962866811 NaN -0.114941874006768 -0.128991696286681 -0.131916962866811 -0.19392526658013 -0.284 -0.223941874006768 -0.13692526658013 -0.0578588368735789 -0.104534992054142 -0.0154934734875479 -0.135941874006768 0.853269798381716 1.55244232594956 1.32341116251986 1.1365829537927…
-0.150696469412654 -0.0958571620765432 -0.107642905191358 -0.123785743114815 -0.132875016816975 -0.148821452595679 -0.0987857431148148 NaN -0.107625050450926 -0.127785743114815 -0.121750033633951 -0.184892871557407 -0.284 -0.216732178893518 -0.127714324153086 -0.0409464357787037 -0.0481072629783949 0.0457320443577162 -0.128625050450926 0.854344477138688 1.57739023370708 1.32348625857666 1.1381248…
-0.134002454020263 -0.0880011548330648 -0.0880028870826619 -0.112001732249597 -0.126001010478932 -0.139001443541331 -0.0870017322495971 NaN -0.087003031436795 -0.116001732249597 -0.108002020957863 -0.179000866124799 -0.284 -0.202002165311996 -0.11200230966613 -0.0380004330623993 0.000992782293345273 0.0859940814805431 -0.108003031436795 0.849090772294612 1.55485331292735 1.31998051534426 1.137840…
-0.121853533409015 -0.0739359208664442 -0.0768352250851422 -0.100844379247079 -0.115826070923206 -0.126798608437396 -0.0688718417328884 NaN -0.0858718417328884 -0.112899304218698 -0.0928626875709518 -0.170935920866444 -0.284 -0.207009154161937 -0.0988626875709518 -0.020899304218698 0.0354210914490811 0.124421091449081 -0.0978809958948249 0.85072253751419 1.56591365428945 1.32206329181063 1.140200…
-0.105510513641059 -0.0667552568205295 -0.0585858192347422 -0.0835669928363214 -0.0966422984300047 -0.104623472031584 -0.0542281176647469 NaN -0.0713975552505341 -0.101341076055272 -0.077604645633163 -0.163981173601579 -0.283943520804738 -0.208075305593683 -0.0834163816489549 -0.00971760402368788 0.0811694375857873 0.170338875171575 -0.0842281176647469 0.847143225178897 1.55705207358616 1.3173964…
NaN NaN NaN -0.0610590832626291 -0.0780488079126067 -0.0850513767501123 NaN NaN -0.0400822028001797 -0.0670899093126965 NaN -0.163002568837506 -0.281007706512517 -0.211989724649978 -0.0530796339626741 0.00496146743741578 0.0899768804624495 0.187953760924899 NaN NaN NaN NaN 1.10048417358296 0.912502503838577 0.778525350404115 NaN NaN 0.933358711559182 0.845428991665223 NaN 0.508992815299115 0.1289…
-0.0609010021603213 -0.0159422512601874 -0.0209587509001339 -0.0469010021603213 -0.0557937545006693 -0.0587937545006693 -0.0148597530604551 0.0162309949592504 -0.0178020043206425 -0.0526782570210441 -0.0319010021603213 -0.135843253420509 -0.283925751620241 -0.215 -0.0379010021603213 0.0171484967595181 0.102090748019706 0.202082498199732 -0.0379175018002677 0.846573346990524 1.57112329992799 1.318…
-0.0486604611814372 -0.00864259071730228 -0.0156783316455721 -0.0346783316455721 -0.0306425907173023 -0.0333387928270092 0.0022501864978884 0.0443037978902931 0.00751898945146529 -0.0119091556962184 -0.0197855544303814 -0.116821295358651 -0.274910647679326 -0.215017870464135 -0.0256068497890325 0.0352323160337535 0.113 0.212017870464135 -0.0276962021097069 0.849374281451477 1.57150802678903 1.321…
-0.0300106304035431 0.0109888101015336 0.00198992909138024 -0.0170100709086198 -0.0110111898984664 0.00297929868783717 0.0159921670710735 0.0609904885863036 0.0909524429315178 0.102934539093972 -0.00800671393907984 -0.107005594949233 -0.270002797474617 -0.215999440505077 -0.00401230888831303 0.0479927265659968 0.113 0.212999440505077 -0.0110095114136964 0.849060179038376 1.5708503748616 1.3208601…
-0.00576227155197089 0.0322049383172665 0.0211475555884319 0.00519674078457581 0.0251967407845758 0.0312377284480291 0.0491393580557412 0.0811639506538132 0.111147555588432 0.128147555588432 0.0162623210461011 -0.0798852345423308 -0.273893432075021 -0.215934419738475 0.0203197037749357 0.0691475555884319 0.117032790130763 0.213040987663453 0.0130737777942159 0.849235905193185 1.57149475357908 1.3…
0.0233181068334817 0.0572650890279015 0.039371124639062 0.0293181068334817 0.0495301780558029 0.0606362136669635 0.0663887972409221 0.101459487648363 0.129406469842782 0.146636213666964 0.0484241424446423 -0.065275423323736 -0.260787928777679 -0.208 0.0593181068334818 0.0871943986204611 0.121176726018601 0.218088363009301 0.0225301780558029 0.853636198873915 1.570907539299 1.32337212071222 1.1365…
0.040930045380095 0.0719417044834125 0.0599183862767775 0.046930045380095 0.078883408966825 0.09586009076019 0.087914499909005 0.126898954437915 0.151910613541232 0.18186009076019 0.07190672717346 -0.0251593410786725 -0.24904663641327 -0.208 0.076930045380095 0.0979572499545025 0.130961136322275 0.222980568161138 0.051883408966825 0.856747641350483 1.57353954567069 1.32348953363587 1.137576074768…
0.0574315254966507 0.101176533157721 0.086127496169465 0.0741471109647673 0.0983824885083949 0.131353066315441 0.10625499233893 0.146245184941279 0.177274607134232 0.191294221929535 0.0844413328943018 0.0234903698825576 -0.217695970672814 -0.196803852046977 0.088451140291953 0.112117688771814 0.131 0.223 0.0662353775436276 0.857740203239161 1.57252020678477 1.32478619284294 1.13786520855757 0.948…
0.101154872923083 0.119425900538479 0.0994065414230932 0.0893678231923224 0.137193591153854 0.167445259653864 0.132561414346176 0.171464618769249 0.205425900538479 0.221077436461542 0.129135513807698 0.0739485966538841 -0.186128839807657 -0.174405878538358 0.134135513807698 0.12425166850001 0.131 0.222941922653844 0.090348464076937 0.859823170827309 1.57570338430501 1.32953363137846 1.14151756994…
0.108999717585592 0.140999223360378 0.119999258662179 0.107999329265781 0.14699964698199 0.189999188058577 0.160998976247772 0.194999152756776 0.226999223360378 0.224999858792796 0.135999752887393 0.121998270211752 -0.142001588581044 -0.0430047304413313 0.140999752887393 0.136999541076587 0.131 0.220000105905403 0.107999364567582 0.862009921276984 1.58245975677059 1.33376984749622 1.1464598220789…
0.134203960868566 0.159326337389705 0.146132574564568 0.129132574564568 0.167316139346277 0.221346733476562 0.177305941302849 0.217275347172564 0.246275347172564 0.253265149129136 0.160173366738281 0.174591486518841 -0.105439107611444 -0.00444930565487217 0.168214158911994 0.153101980434283 0.135 0.225020396086857 0.138142772607996 0.866127654450012 1.58129398907182 1.33655449897399 1.15098276530…
0.154193813351505 0.191213194686656 0.159542677384215 0.142678346730269 0.19836824536786 0.254903093324247 0.207213194686656 0.244232576021806 0.273290720027258 0.279658965395118 0.177155050681204 0.232775253406021 -0.0499146452315703 0.0500659734332792 0.189290720027258 0.163213194686656 0.135096906675753 0.227058144005452 0.152562058719365 0.865757740999995 1.57911999108853 1.33484010014032 1.1…
0.163976931407624 0.201974624548387 0.186935407941348 0.176919259926685 0.216956169674486 0.250011534296188 0.217974624548387 0.255972317689149 0.287965397111437 0.312921566785923 0.184981545126099 0.271907725630497 0.0048708158826965 0.103873122741934 0.203965397111437 0.173974624548387 0.139988465703812 0.229993079422287 0.180933101082111 0.858576932346804 1.54782379642701 1.32424498328554 1.13…
0.180177482102592 0.241146161731546 0.201187922226274 0.196041760494728 0.247041760494728 0.295156601855228 0.242229682721002 0.281271443215729 0.306354964205184 0.321229682721002 0.207187922226274 0.311407164823594 0.0595742068025038 0.12738628457623 0.216125281484183 0.181114841360501 0.137916479010545 0.243812077773726 0.197156601855228 0.869316249747911 1.58466576458676 1.33015727124154 1.141…
0.197563353793631 0.255300455356603 0.219375569195754 0.20041312611533 0.251319233816391 0.309812215402123 0.264319233816391 0.307375569195754 0.340225341517453 0.343206563057665 0.22541312611533 0.350075113839151 0.114807473770872 0.165502276783017 NaN NaN 0.130338012276179 0.226187784597877 0.212450683034905 0.873717651752201 1.58611981409605 1.33371572648991 1.14671478756692 0.9616888258761 0.…
0.226947549211181 0.270972026245963 0.238965032807454 0.2219615360882 0.267970277886336 0.300017483596273 0.280970277886336 0.326965032807454 0.351979019684472 0.3539807680441 0.2469615360882 0.353993006561491 0.156924820536026 0.243860131229817 NaN NaN 0.147968529526709 0.235982516403727 0.235958039368945 0.87463835654195 1.5840237414896 1.33505760474731 1.14800769216529 0.962149178270975 0.8849…
NaN NaN NaN NaN NaN NaN NaN NaN NaN NaN NaN NaN NaN NaN NaN NaN NaN NaN NaN NaN NaN NaN NaN NaN NaN NaN NaN NaN NaN NaN NaN NaN NaN NaN NaN NaN NaN NaN NaN NaN NaN NaN NaN NaN NaN NaN NaN NaN NaN NaN NaN NaN NaN NaN NaN NaN NaN
0.270832381163363 NaN 0.280389625225404 0.259584437838106 0.302283363800294 0.34710626142511 0.331354204750367 0.362460466175477 0.392283363800294 0.419070840950073 0.292655278788179 0.433602148075624 0.316647052089207 0.412629341851689 0.310832381163363 NaN NaN 0.342655278788179 0.277743829975771 0.871943587754141 NaN 1.33355901394096 1.14731502285332 0.960778444928645 0.797101062614251 1.316356…
0.316802512316572 NaN 0.301907558956693 0.29186133843504 0.317932770150322 0.352974788806371 0.350915962687903 0.387890751494274 0.407932770150322 0.422983192537581 0.32884453097262 0.466857136569435 0.407609226498748 0.502613428364353 0.356802512316572 NaN NaN 0.37884453097262 0.318823521644596 0.852812188491231 NaN 1.32466819495835 1.13765151443218 0.948542565338717 0.797159747888064 1.31394037…
0.324082619676151 0.380123929514226 0.322239597060837 0.310173501319916 0.336115667546611 0.363123929514226 0.376239597060837 0.408223073125607 0.422338740672218 0.439231335093222 0.343066095740921 0.510190025255147 0.509487456089289 0.609594861668285 0.361099143611381 NaN 0.16604957180569 0.266520805878326 0.330156977384686 0.859733877086407 1.58049306900476 1.32919843928371 1.14102513147748 0.9…
0.334350886498099 0.395491241097339 0.351350886498099 0.331403519472814 0.350403519472814 0.37796491135019 0.405473696772434 0.435421063797719 0.46317544324905 0.467385975147909 0.351350886498099 0.533122810274335 0.568701772996198 0.681561418396958 0.373421063797719 NaN 0.171771923776236 0.209368430823004 0.349526329747148 0.862630702568584 1.57595736569931 1.32540017517805 1.1380131571829 0.948…
0.353996287019302 0.422994801827022 0.370996287019302 0.353995730072197 0.372995730072197 0.37600037129807 0.431994987476057 0.458995544423162 0.472998143509651 0.488995915721232 0.370996287019302 0.539998700456756 0.607992574038603 0.712994059230883 0.396995544423162 NaN 0.159002413437454 0.229996101370267 0.378994430528952 0.864349675114189 1.57021108604685 1.32485010396346 1.13651028404302 0.9…
0.379326722589936 0.452326722589936 0.401295104274781 0.385263485959626 0.391200249329316 0.394221328206086 0.463274025398011 0.484263485959626 0.497252946521241 0.510189709890931 0.395379419781861 0.540484814165712 0.710200249329316 0.829158091575775 0.422326722589936 NaN 0.16302107887677 0.248137012699005 0.400453195850557 0.861909764278301 1.57357143812198 1.32066587715256 1.13243336015382 0.9…
0.410406304650836 0.482883912956904 0.429599783055996 0.410619130896512 0.410445000331868 0.41538695681032 0.489599783055996 0.50958043521548 0.521541739534448 0.528406304650836 0.43119347840516 0.5869673920258 0.729619130896512 0.844174130564644 0.45358043521548 NaN 0.166780001327473 0.261212826245676 0.443464348172384 0.859818843335702 1.57028963650879 1.3191863781463 1.13164825205329 0.9416360…
0.430946451836289 0.477015299475346 0.459920952710713 0.441918402798155 0.432941352011174 0.434949001748847 0.519920952710713 0.53892350262327 0.548928602448386 0.548946451836289 0.440974500874423 0.635872504372117 0.760918402798155 0.852977050786981 0.48292350262327 NaN NaN 0.271971950961866 0.466938802098616 0.85015519313607 1.53993912378666 1.31142024630571 1.12347131726898 0.934358971349429 0…
0.463405411168818 0.541197991501051 0.492263988668068 0.467320557668368 0.458263988668068 0.459273416834784 0.545282845001501 0.567320557668368 0.580263988668068 0.573386554835385 0.489263988668068 0.649348842168518 0.774197991501051 0.8950565690003 0.499461980169118 NaN 0.190169707000901 0.261009428166717 0.489254560501351 0.854712715738507 1.56710934002833 1.3154771654067 1.12868122566167 0.939…
0.506635225026068 0.562442732593926 0.520654474269282 0.501731471242139 0.486750720485353 0.488712221998924 0.575712221998924 0.601673723512496 0.608673723512496 0.614519729566783 0.517904714431066 0.686327237134641 NaN 0.901019249243214 0.548519729566783 NaN 0.210637146320342 0.265580359237837 0.51659672653964 0.858088787406579 1.56706502401618 1.31627542821399 1.12884272371346 0.939777718910228…
0.538983599374206 0.58498856926081 0.553983102385546 0.538981114430904 0.524980617442243 0.524981611419564 0.611981611419564 0.635982605396885 0.642982605396885 0.640986581306168 0.56397664153296 0.702991551192773 NaN 0.90199950301134 0.574986581306168 NaN NaN NaN 0.546984593351527 0.85497158042394 1.56833935391474 1.31858882710676 1.13050915511928 0.941189284336329 0.887519413553381 1.2981126787…
0.585273951225666 0.62730439025074 0.586344975617505 0.56745658537611 0.556487024401184 0.558395707325962 0.639324682934123 0.670334829275814 0.677375414642579 0.679385560984271 0.596416000009345 0.760213073175518 0.829989853658309 0.901010146341691 0.630233365858901 0.716202926833827 NaN NaN 0.581446439034419 0.856808803903535 1.57560034926853 1.32299971707429 1.134903584391 0.945439830244572 0.…
0.612685769083768 0.657176340621541 0.620529021864621 0.612391868047868 0.604764142693342 0.597685769083768 0.671685769083768 0.703842516302915 0.714842516302915 0.717705362486162 0.637313494438294 NaN 0.829313494438294 0.901980406597607 0.653862109705309 0.736274307633507 NaN NaN 0.625372274645474 0.861245925124413 1.57628102677382 1.32776614023776 1.13810965968541 0.948284949904054 0.8713231921…
0.646917740572515 0.66597884757579 0.646936542727369 0.631952994612866 0.642908339495088 0.631917740572515 0.705917740572515 0.745898938417661 0.756898938417661 0.752915390303158 0.652962395690293 NaN 0.844962395690293 0.901002350269357 0.696896588148305 0.749967096229006 NaN NaN 0.643955344882223 0.84506887345516 1.5598594610225 1.32358005915285 1.13459843746699 0.945037802894264 0.7746423241259…
0.690433839314187 0.718252232159411 0.685232053586658 0.678232053586658 0.680423750027811 0.68248428574607 0.731393482168682 0.767423750027811 0.789433839314187 0.79145401788694 0.711413660741435 NaN 0.827899107136235 0.904969732140871 0.719544821464328 0.771282500018541 0.427413660741434 0.531383392882305 0.677282500018541 0.859270582144208 1.58511633303744 1.3320831705392 1.14220841696812 0.951…
0.733412247837989 0.743647818031125 0.708785233977121 0.701824495675977 0.722922649923117 0.731001173320829 0.770412247837989 0.809372986139133 0.832569294633413 0.836765603127693 0.752569294633413 NaN 0.81790184575286 0.901941107451716 0.773235570193136 0.799372986139133 0.469177850965681 0.570256374363393 0.705549663783985 0.861277828873355 1.58771315266912 1.33728468793745 1.14792233223551 0.9…
0.753996850555784 0.775995050873375 0.747994001058637 0.742993701111569 0.768992951243898 0.780992351349762 0.790996850555784 0.827997150502853 0.860995650767512 0.874994151032171 0.780995650767512 NaN 0.81300074986767 0.899000449920602 0.784998200317591 0.817997150502852 0.527991001587955 0.632990401693819 0.732995800741046 0.860670092983591 1.58836989951773 1.33652011697936 1.14704013497618 0.9…
0.789212816698475 0.804304023854964 0.769354694497458 0.767304023854964 0.81142563339695 0.836587779452931 0.828243219083971 0.862283755597967 0.897344560368959 0.911334426240461 0.809243219083971 NaN 0.789939195229007 0.887989865871501 0.821192548441477 NaN NaN 0.863976453021621 0.764263487340969 0.862230336811069 1.59234814009001 1.33676364828626 1.14759408643861 0.960389016394721 0.78768701639…
0.810685130623928 0.834254477088888 0.80458725482051 0.797704705784612 0.853900457391449 0.895057058676918 0.852645980302561 0.890469803856408 0.931606829981194 0.944665555463245 0.83358725482051 NaN NaN 0.887 0.840822156748714 NaN 0.715037483516234 0.765879215425632 0.790783006427347 0.863076155905078 1.59377488991715 1.33709807582003 1.14897528529338 0.964254614698307 0.798358263041623 1.309330…
0.844921120279835 0.846970701818225 0.833932388811287 0.832918866573545 0.898896329510641 0.947878299860317 0.884925627692416 0.91394591104903 0.961930135104997 0.977923373986126 0.862932388811287 NaN NaN 0.887 0.881905344335802 NaN 0.766880553566608 0.859783644196119 0.829909851748383 0.854888863521651 1.5765297328419 1.33600252415105 1.1492393914993 0.96698371215945 0.809264871174862 1.30888103…
0.867210574971096 0.90515041069364 0.861280766628128 0.855260711868976 0.931340930905584 0.995381040423888 0.90530082138728 0.942260711868976 0.986330903526008 1.00862169753371 0.890220602350672 NaN 0.804030082138728 0.894879671445088 0.896210574971096 0.987491341599223 0.836772108227351 0.911792162986503 0.850320876146432 0.861061449347784 1.5948628805605 1.34055058350771 1.15318115777091 0.9736…
0.888572369729305 0.920671054165392 0.88953289595487 0.881651317278175 0.965769738601479 1.03313815821052 0.935730264827045 0.968631580390957 NaN NaN 0.912473685293218 0.845157895097739 0.807098684436087 0.883 0.917592106616523 1.03675000171426 0.915092110045047 0.992190794481134 0.882434211518783 0.859219736818647 1.59416769738601 1.34358578950977 1.15527532895955 0.979501842200901 0.81085901754…
0.916998976642151 0.953998800201143 0.915999047218555 0.913998835489344 1.00399862376013 1.03999975298259 0.971998694336538 0.999998870777546 1.05599869433654 1.0709999647118 0.93599915308316 0.852999717694386 0.811999823558992 0.883 0.946998941353949 1.07399865904834 1.01899625945062 1.10099608300961 0.903999223659563 0.858710018349865 1.5945499862376 1.34436997176944 1.15553999047219 0.98157992…
0.94337405574794 0.989342884435611 0.948342884435611 0.960166246999084 1.03830132268584 1.07138444618538 0.999290932248398 1.02815585656164 1.08123898006118 1.1014363983726 0.965311713123283 0.880093513936985 0.813031171312328 0.879103904374428 0.972415617497711 1.10424937049863 1.11081045412054 1.20189357762008 0.947238980061184 0.855358466614438 1.59179358310884 1.34064989291147 1.1516914011169…
0.988313592766089 1.01972749968118 0.992403568517775 0.98698974603034 1.09343856846873 1.12805082708919 1.02202978215757 1.04369999901902 1.12297595986633 1.14749469777896 1.01132358069098 0.889384999460459 0.816 0.888982500024525 1.02132605656529 1.14692610466952 1.18984277116826 1.31024165398218 0.978926104669525 0.868298369221515 1.57539920167328 1.33349900957171 1.13332183955942 0.93232765147…
1.0049742638582 1.03246493065667 1.01396306165152 1.01296029242541 1.11695818572618 1.15646990042291 1.0504489401819 1.08289147879251 1.14796392422751 1.17346276776151 1.02847416383365 0.955970206680216 0.816 0.888002713030187 1.03847647676563 1.1699542223891 1.25941920305804 1.37491689630971 1.00195582278192 0.863630395770213 1.56942200372787 1.33181701481537 1.12938451558161 0.930107196005206 0…
1.02627267337736 1.08618445551998 1.05129340186286 1.05715881273456 1.15613559648198 1.18227662204572 1.09522455454606 1.11028871298779 1.16484004028075 1.1913029438036 1.06874602323826 0.971538890807149 0.816040099026082 0.888 1.07725488620654 1.19225599651659 1.30977514163232 1.41224501588457 1.02829673279301 0.845443849506504 1.58227201087979 1.31406610634386 1.09982564491252 0.919002528058819…
1.07413181632155 1.10872664837725 1.08405379356266 1.07706829166554 1.17249489129451 1.21195665031304 1.11420983908044 1.16256527980297 1.20146582535942 1.22043759955163 1.09661231063183 1.02736945250777 0.821133843435144 0.887980879509265 1.10564291736287 1.22206643539993 1.33727539085004 1.43681170583657 1.07658285949775 0.862205729842052 1.56551556676704 1.32476420739801 1.11826319611842 0.912…
1.10597140465456 1.14547136553409 1.11197540369967 1.10598361478367 1.19747911151006 1.2349796939795 1.14996740560945 1.19097171544951 1.2249802568887 1.24196241766757 1.12747240441584 1.04598313011541 0.827997961356977 0.887000291234718 1.13796842493096 1.25046958986983 1.35098175218275 1.45248471234612 1.10597425832103 0.858015724372451 1.5644841225571 1.32397597131157 1.12015723294322 0.904659…
1.1394395819014 1.1763407194368 1.15574113318521 1.16858919660707 1.22270875793994 1.26066744062416 1.1928146649047 1.22936117704275 1.26041336652774 1.2708925068179 1.15846555601272 1.09944566135222 0.83706330291652 0.893105504860866 1.17540321814554 1.27782928432216 1.35457345129872 1.45098425469165 1.13788723157485 0.851712768645869 1.56611232234829 1.32177898093414 1.087718249391 0.8686504800…
1.18175141073942 1.20914091165021 1.17921111439022 1.17768187922549 1.24300097997684 1.27671033183282 1.22317097597657 1.26411147906605 1.3002612479234 1.30870096133515 1.20324153407156 1.14229225986304 0.843903114307239 0.903461591757033 1.21432117915668 1.30960108910765 1.36161014373423 1.44955017301707 1.17497091565048 0.846420389800386 1.57251837773392 1.32269288859197 1.11752710216619 0.9152…
1.21847765496934 1.24050576010776 1.21399458582215 1.21099323332376 1.26748036254107 1.28700338752241 1.2560203215939 1.29400000482803 1.33748205678508 1.34299289222188 1.23947257577787 1.1809549688368 0.913454289207991 0.94897291172986 1.25448036350667 1.33897189711467 1.36700643458667 1.451993227852 1.19801761209096 0.853271379205779 1.57382477631417 1.32573973996989 1.11609428799801 0.88742198…
1.25346536031248 1.27635450569645 1.25582818812215 1.25720600785476 1.28724472538519 1.29962381197104 1.30331718930735 1.33841341685086 1.36885377599561 1.37887723302689 1.27348868305567 1.24012019242033 0.948978989107975 0.964144866751516 1.2914455695528 1.35518924994006 1.37853971580747 1.45405900742863 1.23132651840462 0.850143761101512 1.58840908891758 1.31322139733773 1.08499884254507 0.8691…
1.29605724245727 1.31087909506186 1.28543280975209 1.27750913095625 1.30874055750512 1.31076988784609 1.32607134730884 1.37602211516997 1.40220988486558 1.41323268513664 1.31853061683234 1.29627953026521 0.99156101200395 1.05767535896857 1.33156126156827 1.37201941045393 1.38206109571475 1.45901924460041 1.27458498872004 0.858439625105689 1.58215367498033 1.32677763472471 1.09731847645925 0.89563…
1.32296258633078 1.3294768924303 1.3064720729767 1.30196480573098 1.32098890299898 1.32398333514279 1.35346006240802 1.4009628018189 1.43594805183934 1.44895355646869 1.34396287794954 1.4107686662272 1.06487881687257 1.13687401032276 1.35896474250414 1.39746807805634 1.38499577668772 1.45999911223992 1.30296177470134 0.862514227636651 1.58562436280066 1.33025992593481 1.10015618787035 0.896674688…
1.35480771777578 1.36239793330761 1.3382816357899 1.32320600630711 1.33723261158797 1.34127277288046 1.39278842207199 1.42833849286387 1.45386457484975 1.47571019266689 1.37426286338108 1.43453207251202 1.12330214615489 1.19491113409553 1.3932978082764 1.42739427024281 1.38949478360282 1.46019503366524 1.32889534993784 0.861547457360339 1.57867884518795 1.33374479962073 1.10609803671457 0.9007320…
1.3860388806564 1.40287032425107 1.36696821223703 1.34454737173351 1.36114207556555 1.36900354644671 1.42203110848861 1.46267176037673 1.49051909078228 1.49704206481031 1.40108517118778 1.4857915949648 1.20519789027623 1.28842187928196 1.42356185468443 1.46814697209601 1.38889255955229 1.48049150892289 1.36839470213905 0.866298078129973 1.58869964866853 1.33767650671405 1.10602855852652 0.9015186…
1.4144339746281 1.42245398176864 1.39145316847889 1.37295156246208 1.39444092162576 1.39544381245601 1.44994041925802 1.49744124282912 1.51793750786507 1.52544203555618 1.43192735911515 1.525011563321 1.29575460027679 1.39264471646483 1.45294059014105 1.46000642406722 1.38398626660635 1.48048369697946 1.38944606087954 0.868853693400587 1.59314295222021 1.34328693073695 1.10900378043224 0.90376357…
1.44040471684906 1.45535682354061 1.42372971772395 1.3987227649824 1.41432095414728 1.42679379161229 1.48081972101051 1.51680587925301 1.54827299711324 1.55482842786884 1.45591166959061 1.5616654239695 NaN 1.45056656885941 1.48286488196775 1.57491694945498 1.40738469823237 1.46581575552252 1.42624355948145 0.854708395533524 1.57290895426902 1.32999545086089 1.09988151397382 0.895145762778131 0.78…
1.48151601342335 1.49371174265289 1.44558718768864 1.43049821985702 1.44649821985702 1.46356939412231 1.52855160055599 1.54953380698967 1.56778291691818 1.58872953621921 1.4894804262907 NaN NaN 1.47686476417789 1.51951601342335 1.5664804262907 NaN 1.4795124531374 1.44658718768864 0.863545800828436 1.60240341638046 1.34153341638046 1.15265569394122 0.963109430590151 0.791010177935663 1.30119121002…
1.50999043259516 1.53298680357953 1.47798911295311 1.45799076250567 1.47399076250567 1.49498944286362 1.55898977277413 1.57899010268465 1.61098548393748 1.62898647366902 1.51599109241618 NaN NaN 1.6349468844076 1.54799043259516 1.59299109241618 NaN 1.5629719576065 1.47898911295311 0.859451375726834 1.60204012206689 1.34117012206689 1.15296989442864 0.963629825147429 0.791019996700895 1.2990507192…
1.52535633333199 1.5488772147236 1.50785102590831 1.48922573755862 1.49887190729992 1.51829890950505 1.5734505172837 1.6103461974014 1.64485128713564 1.65936690464146 1.54135076468098 1.70577202408354 1.6690168835927 1.74328886413836 1.56390379537989 1.60365272183818 1.38627372206117 1.53773526395878 1.51531457054876 0.863948880435467 1.59181342169081 1.33614966744094 1.09755158827156 0.891770725…
1.55965556253629 1.58503570313977 1.54165281442786 1.51124499906561 1.5347039772246 1.54725605605749 1.61661133456879 1.64371732430684 1.67863482260675 1.69446288437735 1.57498591439725 1.73181901436663 1.76664119643109 1.8665647135241 1.60277496391474 1.6651549270026 1.4120774635013 1.55930452533335 1.54567492841162 0.85901292777409 1.59342298029456 1.33225774022546 1.09238838786876 0.8869834754…
1.59199938731076 1.61145441623114 1.57399007925639 1.54798662085795 1.56947982064897 1.58448053802622 1.64700141095471 1.67899592891232 1.70997684050203 1.71748232849436 1.59900869536513 1.74751418930741 1.86312597279802 1.96024932116275 1.64099163059879 1.67297517852168 1.426499043497 1.52645095188276 1.57899759684262 0.853352298394161 1.58645087859887 1.32791565625682 1.08640528719428 0.8802739…
1.62586822086144 1.62703382828822 1.6088758622733 1.58096739384647 1.59991860369748 1.61188023998395 1.68282985714791 1.71084243327514 1.7395395317856 1.74671314905578 1.63587002532576 1.78762564996581 1.91123018228118 2.05519181856765 1.67235105524628 NaN 1.46459903953488 1.54209890502433 1.61582067817204 0.838405329671437 1.56830304285794 1.31822422737471 1.07710687341437 0.870361842607756 0.78…
1.66051991735078 1.68027792508866 1.64283553353165 1.62220618752067 1.63666931097454 1.64561599301563 1.71469803140105 1.74237721834446 1.78531776087868 1.80911144309602 1.67155585017732 1.84341770217906 1.93009032150166 2.07036344050055 1.70599145527133 NaN 1.4484061982065 1.60536344050055 1.64467171510787 0.849452122512832 1.56620109048759 1.31914182666463 1.08015860069244 0.872185539393344 0.7…
1.68546974237054 1.69297436588603 1.68345917091858 1.65646435952947 1.6694711315349 1.6754684650978 1.747955842271 1.7844485846901 1.82495828210622 1.83795708717204 1.69694873177206 1.86398338349649 1.97989943539904 2.08696647846635 1.72946983948563 NaN 1.46696253475651 1.62196647846635 1.67746922442337 0.849009504678859 1.56442358877596 1.31454354605983 1.07897899063851 0.871083651714517 0.75748…
1.70648720777549 1.73543537716107 1.71535244817801 1.69737318042378 1.71332134980936 1.70435244817801 1.77649757389837 1.81249757389837 1.86335244817801 1.85746647552972 1.72750794002125 1.87215549184324 1.99401036612288 2.13004146449153 1.75834208205513 NaN 1.47501036612288 1.62803109836865 1.71543537716107 0.850351846050628 1.5648459351587 1.31731362814301 1.0206141927808 0.796232342314894 0.74…
1.75377987461952 1.7774999196279 1.74997984247068 1.73389985533022 1.74473988104929 1.73879987140464 1.82431994856185 1.86047992284278 1.89777987461952 1.90291985211533 1.77667989069394 1.88789985533022 1.99519996785116 2.13376003857861 1.79195984568556 NaN 1.47667989069394 1.63161990033859 1.7574999196279 0.844914581578714 1.57300780678341 1.31771539109477 1.07862610030438 0.843746671273981 0.77…
1.79200655296475 1.80200167309738 1.79800627411518 1.77800571641606 1.78100738951344 1.7780061346904 1.84000683181431 1.88400725008866 1.93600487986736 1.94800320676998 1.81000669238953 1.93200404331867 2.00500167309738 2.1219984663274 1.83900515871693 NaN 1.51000250964607 1.66200292792042 1.78200683181431 0.850527915599511 1.57093632894549 1.32042808988049 1.04804653389992 0.822016447456559 0.76…
1.83946104599184 1.81472300394174 1.8432724362679 1.81960774244378 1.83438769776586 1.82238769776586 1.88924100131391 1.93638769776586 1.97130387122189 1.97145056767384 1.85852391589981 1.96115717476994 2.01704191327199 2.11102095663599 1.87649248094583 NaN 1.52904783179963 1.68401639684564 1.8312933929039 0.835783803285028 1.54498627639925 1.30691399926401 1.02320184049934 0.796543981760839 0.77…
1.88372858234123 1.883385720063 1.87005001572706 1.87787858458795 1.87202858683467 1.86009287351184 1.91264286677167 1.97372858234123 2.00092144237273 2.01464286677167 1.90896430015751 1.97651429341734 2.021 2.113 1.92360000898689 1.95255715120211 1.62868572455645 1.78055715120212 1.85968572455645 0.855042428757586 1.5806644307347 1.32442050195465 1.02472972042248 0.797297791372819 0.750338861020…
1.91694409828667 1.90097040497529 1.91791943576608 1.91793258911039 1.91892107993412 1.90991614743 1.94195067495882 2.00694409828667 2.04292930077431 2.04395067495882 1.95292601243823 1.99996053996706 2.021 2.113 1.9509539632949 1.97795725163098 1.65994738662274 1.80595725163098 1.89094738662274 0.855609046382537 1.58724891830742 1.33036998701664 1.04340856350709 0.814521013317468 0.7621401384500…
1.96729296418243 1.94732435320197 1.94739759424758 1.9484080572541 1.97849176130622 1.96459639137137 1.98431389019546 2.05230342718894 2.07941852026061 2.08537666823455 1.99532435320197 2.02321972313682 2.02104185202606 2.113 2.00424064914985 2.04418833411727 NaN 1.89428250117591 1.93036620522803 0.856069997513587 1.59629073241046 1.33170430300381 1.06184101498554 0.833543284792783 0.778039672938…
1.99605419836159 1.97857877557107 1.98572346946384 1.9880748689177 2.02611621002992 2.02219889225436 2.01466145779551 2.08166145779551 2.11995084558105 2.12193017502494 2.02711621002992 2.04441341112219 2.02504134111222 2.113 2.02790950446883 2.06313688058603 NaN 1.92048323609726 1.96566145779551 0.862792939369426 1.59631266442651 1.3368102343992 1.06590252101045 0.804495163652044 0.7737822945134…
NaN NaN NaN NaN NaN NaN NaN NaN NaN NaN NaN NaN NaN NaN NaN NaN NaN NaN NaN NaN NaN NaN NaN NaN NaN NaN NaN NaN NaN NaN NaN NaN NaN NaN NaN NaN NaN NaN NaN NaN NaN NaN NaN NaN NaN NaN NaN NaN NaN NaN NaN NaN NaN NaN NaN NaN NaN
NaN NaN NaN NaN NaN NaN NaN NaN NaN NaN NaN NaN NaN NaN NaN NaN NaN NaN NaN NaN NaN NaN NaN NaN NaN NaN NaN NaN NaN NaN NaN NaN NaN NaN NaN NaN NaN NaN NaN NaN NaN NaN NaN NaN NaN NaN NaN NaN NaN NaN NaN NaN NaN NaN NaN NaN NaN
2.11435785085239 2.08748415115323 2.10356835135379 2.11258940140393 2.1948841021059 2.20313670270759 2.12435785085239 2.17479990190534 2.25573675175492 NaN 2.14742100100281 2.08627365065183 2.02252625125351 2.10416840040112 2.14429470070197 2.24639995095267 NaN 2.1094524534597 2.07637890090253 0.873664519629864 1.60255199852858 1.34109083954964 1.09444178067098 0.870278400401124 0.815718732092259…
2.13096731257932 2.10995577584261 2.12994808468481 2.13994616189535 2.23591924284303 2.25589616936961 2.14096731257932 2.21192693400084 2.28993270236919 NaN 2.16696154421097 2.09897500373713 2.04695193026371 2.11198461768439 2.15797308094768 2.26496346700042 NaN 2.17686732752784 2.09396538978987 0.87619501997532 1.60310890401001 1.34205809643844 1.09777344328797 0.878094617684387 0.81751646206740…
2.16528141364513 2.15923972273474 2.17525014546234 2.17644817728669 2.2904064863763 2.30550029092468 2.18627099091753 2.23753155910747 2.31055240456266 NaN 2.19831268182792 2.13408338182078 2.051 2.11609380454838 2.19528141364513 2.3163856409211 2.20913607730812 2.28526115003929 2.13043775455909 0.87420330036187 1.5948796582257 1.33983353790889 1.1044821829543 0.862255153684471 0.822720909458624 …
2.1925989999991 2.18273876666556 2.19993843333193 2.21957903333247 2.32993843333193 2.35369883333229 2.21247919999928 2.28853909999919 2.36355906666583 NaN 2.22861896666574 2.14261896666574 2.05105989999991 2.12585856666538 2.22255906666583 2.35373876666556 2.31893676666376 2.40739599999641 2.17263893333238 0.868708586000167 1.59013753733328 1.33918166400006 1.10378432599993 0.870330416000014 0.8…
2.22201478335419 2.21901847919273 2.24601441377033 2.24803695838546 2.37601884877659 2.38800665250938 2.23602734920524 2.31502291419899 2.39100739167709 2.40101071793178 2.25901108751564 2.17300332625469 2.05400221750313 2.16798225997498 2.25001700085731 2.3900081308448 2.41403215379535 2.52503141462764 2.20401995752815 0.863219857679922 1.59195626532485 1.33728252237951 1.10592265724733 0.869829…
NaN NaN NaN NaN 2.42714233912606 2.40673202979117 NaN 2.377 2.41125417701082 2.43018300744779 NaN 2.18248801986078 2.0600305012413 2.12 2.29622367576952 2.41237618197602 2.50154902234338 2.61078286519333 NaN NaN NaN NaN NaN 0.789426366072141 0.760486612787648 NaN 0.978739712700839 0.759151382807607 0.702594047586688 NaN 0.526857444702007 0.159790958411138 0.0551111183788476 0.822128578003862 0.51…
2.28849640436879 2.31167510994155 2.32555597289304 NaN 2.44264806250437 2.47923108283459 2.3346949661163 2.37775453464055 2.43679424699006 2.44861554141729 2.32151626054354 2.2306949661163 2.06313899322326 2.12007942469901 2.31855597289304 2.44945669201928 2.55551626054354 2.68727798644652 2.28267510994155 0.844221657198481 1.5803839508507 1.33315488892294 NaN 0.874947594802169 0.842266858499801 …
2.31294982158787 2.3449317573595 2.35294380017841 NaN NaN 2.53987555753791 2.36892975022302 2.41492372881356 2.47591971454059 2.47893777876896 2.34694781445138 2.26492975022302 2.0699859500446 2.12399197145406 2.34594380017841 2.47195383586084 2.58094781445138 2.70097190008921 2.3159317573595 0.838391962533452 1.57663768733274 1.32846961418376 NaN NaN 0.810585011150758 1.29118235057984 0.98750762…
2.36256224041361 2.39430194392583 2.40132276764485 2.40148935739703 2.51533317950436 2.55730194392583 2.39860388785165 2.44753100483507 2.51934359136387 NaN 2.39553100483507 2.31352059297556 2.07526029648778 2.13034359136387 2.39063512343019 2.52237482694241 2.60123947276876 2.71108329487609 2.35651018111605 0.837016166071458 1.57654876903634 1.32607752422806 1.09829858387349 0.870146740019467 0.…
2.41647865863161 2.42402258889481 2.43284853121058 2.4483916297895 2.54769623073689 2.58636987257897 2.45667447352636 2.49889204563164 2.55260920189478 NaN 2.44663095910531 2.36345690142108 2.10002175721053 2.163 2.45136987257897 2.55845690142108 2.62408702884211 2.71919581489475 2.40560920189478 0.833007739776326 1.57272138028422 1.32120444292738 1.0895978159621 0.876413414618942 0.8263936321910…
2.43817378130075 2.47000518750152 2.47112450003636 2.46623343756818 2.57913228128863 2.60302075000606 2.48716081254697 NaN 2.58010115627954 NaN 2.47514784379318 2.38415821879621 2.10109596877803 2.16309078127651 2.4681893438053 2.57907521877197 2.62801556250455 2.72800778125227 2.43315562504545 0.840049525610259 1.57676302935544 1.32631775967808 1.08883500399971 0.872758246188156 0.82279942089060…
2.50540366524327 2.47299654856932 2.51921444716049 NaN 2.62998738546115 2.61137843616556 2.54927751985475 NaN NaN NaN 2.53246673793753 2.44599654856932 2.13881994502539 2.19817660354393 2.54127751985475 2.60827751985475 2.63403784361656 2.73111353084967 2.4933153634713 0.821074949299621 1.55142817196295 1.31412536469251 NaN 0.7919970568145 0.761615762067517 1.27404456017283 NaN NaN NaN 0.82132969…
2.53807001085844 2.55162060629789 2.53685600868675 2.54679180803524 2.62932100325753 2.6413424034747 2.57157780586356 2.61092020933826 NaN 2.65211281129277 2.57013421150994 2.52549801520181 2.20426261281296 2.21304861064127 2.56400581020693 2.63040660412621 2.637 2.73995719956566 2.51855640564639 0.855164940456054 1.58420579646474 1.33031192313579 1.09606419378041 0.844273986649335 0.805864903643…
2.58694457624286 2.57996785422086 2.57595566099428 2.58295898641971 2.64398337287286 2.65698226439771 2.59797007117114 2.65295233556886 NaN 2.70294235929257 2.62194125081743 2.59392240674 2.26193459996657 2.260945684718 2.60994790166828 2.64897893897229 2.637 2.73800221695029 2.54397117964628 0.8572176722022 1.58629762786319 1.335424202675 1.07707153767203 0.847196685659323 0.804261817899234 1.30…
2.60741746458967 2.61739659136018 2.60436528151596 2.6013757181307 2.65809392953268 2.66213567599164 2.64426091536854 2.67943833781915 2.73444877443389 2.74231309844225 2.63939659136018 2.6656261968845 2.32993929532675 2.34106453470365 2.63741746458967 2.67434440828648 2.64293738031155 2.73736336650076 2.58826091536854 0.859391073346391 1.59108427039666 1.34217181252481 1.07820114802762 0.8541447…
2.6475760344846 2.65567535077504 2.63949658145224 2.63751644471033 2.66727808561325 2.67533767538752 2.66983425683976 2.72171507729122 2.77743699167797 2.77251644471033 2.67755617122651 2.72585412009785 2.42072810345379 2.4455952497142 2.6775760344846 2.70735753864561 2.63703972651618 2.67694041022573 2.61377466706549 0.866208857134615 1.59633249441174 1.34431706944139 1.07825716373348 0.85072352…
2.67600790059853 2.68900287294492 2.66400837942268 2.6630040700053 2.68100502765361 2.69200430941738 2.71101101295553 2.75700837942268 2.79900598530192 2.79800694295022 2.70500574588984 2.76801149177968 NaN 2.62301939237821 2.70601101295553 2.72499952117585 2.63899808470339 2.67400766118645 2.65199976058792 0.870096799060535 1.60137916899765 1.34811736886128 1.07564851564512 0.846948474945072 0.8…
2.70930205129693 NaN 2.69933329798282 2.68038537579264 2.70218748011534 2.7101978956773 2.75715623342945 2.79217706455337 2.82416664899141 2.82714581786748 2.72937496023067 2.81654160922208 NaN 2.70474992046134 2.7521978956773 2.72312498674356 NaN 2.70662493371779 NaN 0.856906127152796 NaN 1.33722467745824 1.0694733308588 0.84060822617292 0.802150632357326 1.29885487728536 1.00657171868028 0.7648…
2.73849532576735 2.76215850424555 2.73149532576734 2.71729719546041 2.72047551273665 2.72947551273665 2.77285196031983 2.80943588667526 2.84059439092081 2.84177270819706 2.76537644758318 2.8692878469951 NaN 2.77786242488522 2.77157457789012 NaN NaN 2.76806055519215 2.72041607364457 0.873550445101264 1.60147386215713 1.34621484861202 1.07156240408233 0.843165177906629 0.795615476485943 1.315445035…
2.76294981937911 2.76998394220132 2.75594981937911 2.73196989162747 2.74395182660395 2.75295182660395 2.81491368933207 2.83095584105362 2.86993978325493 2.87992171823141 2.78396186272812 2.93286953038569 NaN 2.86981132086545 2.79994179047977 NaN NaN NaN 2.74095784827845 0.869129072656257 1.59277784422879 1.34596052187846 1.06526292652794 0.837002645516464 0.79835437977046 1.31421252910329 1.04678…
2.79232070868768 2.82721762375235 2.79327489316087 2.75653833244003 2.76727489316087 2.77725198539746 2.84329780092427 2.85752687855833 2.9184123397413 2.92750397079492 2.82528634704257 2.97250397079492 2.91735155804092 3.019271380869 2.82036652421449 2.73011453881703 2.64733216256938 2.77654184473189 2.78324053151576 0.874105523816075 1.60119732131423 1.34854151495748 1.06879940896579 0.83921071…
2.82043610498866 2.84698123622448 2.81795943097504 2.80361054698412 2.79182859947845 2.79958874173469 2.86995943097504 2.90393762572561 2.95450152073696 2.97156693648525 2.85039249448979 3.01676318373015 3.03594066719952 3.13109330394555 2.85234888399093 2.74030527349206 2.67615263674603 2.73737068924036 2.80485040472788 0.871045613684695 1.59908954377891 1.34515109541179 1.06345922933288 0.83570…
2.840131394695 2.89100536304878 2.8610643565853 2.83104022286581 2.82907240115847 2.82608312725602 2.91309921640234 2.94607776420724 2.97706167506092 2.99705631201214 2.86809385335357 3.0510643565853 3.12323061109734 3.22524401871928 2.86816357298765 2.75405631201214 2.68303217829265 2.75400804457316 2.84307508268285 0.86719746685128 1.59227065577933 1.34203270208173 1.0584738035927 0.83041042487…
2.88930215473531 2.89366682424344 2.88547927992497 2.84640634602335 2.85636466950813 2.85732299299292 2.95022922083368 2.97541676515215 3.00035425037933 3.01836466950813 2.90358347121301 3.07526047822009 3.2095626329554 3.31666682424344 2.92916670606086 2.77518754431847 2.695 2.75705209564402 2.87138550776574 0.844028979359984 1.56668140175978 1.33185030548291 1.05238435948854 0.823049355943059 0…
2.91875488910309 2.95741717555697 2.93153636857325 2.88589394762208 2.89165556158953 2.88875488910309 2.97279462010852 3.01557609957868 3.03499327513565 3.05371515809767 2.95941717555697 3.10073502360038 3.26294040349186 3.38005959650814 2.9459138131248 2.79369529259495 2.69519865502713 2.76201986550271 2.9086158305841 0.852391995822982 1.58573908015531 1.32893106979649 1.04600617376036 0.8152404…
2.95592506492554 2.97795858851148 2.95794675665762 2.92991126109603 2.92393492480376 2.92592506492554 3.01192112097425 3.04394281270633 3.08390140121781 3.08892900887682 2.97995858851148 3.13692703690118 3.26000591592693 3.38299408407307 2.99090928912039 2.82793098085247 2.70498028024356 2.76299802802436 2.93893886875504 0.848058735852102 1.58224703995305 1.32405982043871 1.03892427710366 0.80787…
2.99536260984494 3.0192820298794 2.99933239235786 2.95552376977602 2.96749355228895 2.9644129723234 3.04344318981048 3.07845326230617 3.13715108743539 3.1352820298794 3.02233239235786 3.17918130492247 3.2652820298794 3.40516115993108 3.02247340729756 2.86825181239232 2.7041410149397 2.756 2.9852719573837 0.841794399823776 1.57660224417832 1.31810815872151 1.03357989927504 0.801574431898105 0.7663…
3.0319314248198 3.04778324359847 3.03284674983618 3.00780441234437 3.01671973736076 3.0059314248198 3.08769856861485 3.12378324359847 3.15282558109028 3.16382558109028 3.05595259356571 3.19774090610666 3.293 3.4210211687459 3.06980441234437 2.89412194353294 2.71852921864761 2.7564657124099 3.01278324359847 0.836135459225137 1.57589059330271 1.31883908470122 1.03356216756402 0.801976341694012 0.76…
3.07501530219564 3.08400459065869 3.07200826318564 3.04501377197607 3.05001530219564 3.04901315988825 3.12001560823955 3.1600143840639 3.19100856922956 3.20200734505391 3.1000119357126 3.23200734505391 3.29300214230739 3.422 3.10701836263477 2.94601652637129 2.74301499615173 2.77800275439522 3.04901009944912 0.827140006120878 1.5782294521814 1.31556111399984 1.03320143534595 0.800421260900921 0.7…
3.12544516803014 3.09946587351992 3.09943481528526 3.09034164058127 3.10054869547901 3.09253834273413 3.17125881862218 3.20740375705059 3.21950728449946 3.22641410979548 3.13946587351992 3.25628987685684 3.3000828219591 3.42196894176534 3.16741410979548 3.00040375705059 2.79245552077503 2.78881173035523 3.08237269881593 0.827183293675996 1.57649114255974 1.31924958964801 1.03797737716685 0.804634…
3.16873345929663 3.14499116121166 3.141594696727 3.12405063088436 3.15414974700553 3.145189393454 3.19675328252086 3.2467731057451 3.26887222186626 3.26691186831473 3.18467398962393 3.28437664126043 3.308 3.419 3.20775328252086 NaN 2.8368325754178 2.96287222186626 3.11875328252086 0.829596338307793 1.58150825626079 1.32409843303656 1.04657660090946 0.813925917824851 0.764711270095394 1.2886367587…
3.19445974550883 3.18144475465977 3.16696759051422 3.17094290308076 3.21087135539217 3.18893559087197 3.21545851355053 3.26945789635753 3.29695214640957 3.2939507890705 3.21546360532114 3.30997913382221 3.30999946720341 3.42049905735988 3.24491571560177 NaN 2.87790684355985 3.00590240753889 3.14795859551924 0.843064164277683 1.56806787473701 1.31872407226845 1.03352251998239 0.826551365484706 0.7…
3.22195244728249 3.19692244101031 3.19593704419259 3.20783705430067 3.25157932748552 3.24370723083457 3.23445974887362 3.29138891882327 3.33069596685176 3.34308702903047 3.25640432191316 3.31715893276725 3.30377223293403 3.4076457992078 3.27638544943139 NaN 2.94983340417597 3.07583340417597 3.1734895319074 0.840750173841877 1.56989093493216 1.32176191996073 1.05957213897819 0.825592123856906 0.78…
3.26219287322105 3.23443465257241 3.23516005343893 3.23834173919128 3.30384369569396 3.30739974382136 3.27559359739479 3.32615728045633 3.39268673878048 3.3957949220299 3.29226614771941 3.3310454122061 3.32682199924847 3.4198662714318 3.30010723430325 3.37838508831291 3.03045576606427 3.15413088593178 3.21706932456504 0.834180844344139 1.57365604764258 1.32640497404168 1.06880053734708 0.83450727…
3.3000340288709 3.27502936287868 3.26405444294649 3.27855634261846 3.35656724123632 3.3670688243922 3.30355745911757 3.35504002816816 3.43104941029539 3.44104941029539 3.32902811304907 3.3435121817801 3.3199964003641 3.40699990000212 3.33404024468636 3.40204437764429 NaN 3.11530795893881 3.25111035195307 0.848727989474987 1.58125575805995 1.3296446587137 1.07582661813163 0.851450130018804 0.80172…
3.32338053507177 3.30319875628025 3.31230818457893 3.31795466786475 3.40964226575354 3.42511323872327 3.34099398495512 3.39338857824111 3.47896629845307 3.48896316801847 3.3573314077244 3.35754779442539 3.30357637968374 3.40549508726526 3.35692743074085 3.44935194981342 NaN 3.23678843320651 3.27944306009513 0.855102614569271 1.58074125642269 1.33165436256148 1.0800548904033 0.86183147238553 0.806…
3.35752851225848 3.32100301379738 3.33928294158036 3.36045337200748 3.46714122913343 3.47917772825205 3.3845341154481 3.42762392325418 3.51898764422778 3.52958396295972 3.38662820728172 3.36104770549785 3.30960488678701 3.40498624018115 3.39538753777869 3.48143603017561 3.31542259691565 3.36480770205673 3.32004317981357 0.852153309346288 1.57320251579024 1.33137058245762 1.06212571300951 0.841024…
3.38297890291336 3.38545114028588 3.38246585820139 3.38597315806698 3.51045777400787 3.52446027699485 3.41147644083634 3.46097400603263 3.5454861982334 3.56347482672497 3.417475620144 3.36699758792404 3.32199196580754 3.40600176411456 3.4139870598357 3.52694626158735 3.36600077274366 3.43793927536478 3.34547078235543 0.855406576840749 1.58398033030632 1.33535947993883 1.09042604616351 0.873937274…
3.41326554681332 3.41012048593227 3.41230879634173 3.41190934162851 3.55583912833963 3.57644023499932 3.4339555413415 3.4932680729914 3.5711961755838 3.59168887178237 3.44274125255099 3.38268606491784 3.3394743023054 3.42042543309427 3.4458059894772 3.56196944425141 3.45443734175051 3.5280517899472 3.37882269925164 0.858788895012359 1.58065401963712 1.33495425623084 1.09381682968992 0.88051805334…
3.43964085258484 3.42257965521142 3.44281023410821 3.4520707887862 3.5891957480291 3.6197445045726 3.478540813005 3.51959697169568 3.59084057081695 3.61038625634384 3.46679037056326 3.40107746907828 3.33699512434565 3.41349767140634 3.4760213103876 3.60805020338616 3.54647402125461 3.63147239708065 3.41083948803431 0.856259663849781 1.57400947829775 1.33188623466773 1.08085028680161 0.87608415411…
3.46403727511602 3.49403573359031 3.48504350421038 3.48107496793233 3.61807944333422 3.65505995710913 3.50955495792356 3.55253402962291 3.63501522962321 3.64451123491317 3.5020229505182 3.4145246544856 3.33950420687681 3.43496244972567 3.49354877855427 3.63355303515615 3.65113770310919 3.72866341842864 3.46301981110848 0.850321858317589 1.58364328802627 1.33214887025895 1.08862304431211 0.8824920…
3.48649937658567 3.51569887765295 3.51102885930541 3.52447236382603 3.66441167334573 3.69027093781223 3.5429201548525 3.57341850821243 3.64437074254626 3.65143958782615 3.51597862367913 3.42948331529291 3.34208852655997 3.41152841109328 3.52298735349233 3.66494527266564 3.73288256043736 3.82505689529078 3.47554607062538 0.84530973766665 1.57962784577203 1.32835046889138 1.06946865604655 0.8803601…
3.53003135040964 3.53336234250242 3.55750345136053 3.5651605858782 3.70064156606188 3.71525478118956 3.57966762023723 3.61009014798331 3.67601117599167 3.67735322668971 3.55757100897349 3.47040130547548 3.34945330707712 3.41401210465079 3.56552328064245 3.70393554861152 3.81140568549513 3.91804252640131 3.52348177720484 0.830597010231896 1.56587914658455 1.31401976274053 1.04578416746761 0.857373…
3.55149032631841 3.587985581945 3.5874915732785 3.59398545985235 3.73698876075072 3.75599006839797 3.61348755858767 3.64049020494409 3.70149154365324 3.71300036412296 3.58098910970189 3.47649231813287 3.35099913305299 3.41699908753762 3.58549098014203 3.71749482794317 3.85349047947296 3.97498099000782 3.54999180157368 0.828581696696149 1.57470320478627 1.31811000334411 1.0409887136283 0.851916836…
3.5939336100983 3.62928560878365 3.62983018418066 3.62537514395519 3.75824425841811 3.7761937298442 3.64883296232988 3.67251436393992 3.72486480011333 3.72526730237069 3.61944991961801 3.51729240572127 3.35561337288104 3.42005290984467 3.63185802817761 3.76425817416611 3.87143912758423 3.97744947142608 3.59142047560627 0.829182933147874 1.56956758609494 1.31483958480041 1.05788384977622 0.8656644…
3.63437265841681 3.65527343676636 3.66072450643361 3.66062072786553 3.78112644466554 3.79412464559663 3.67994593542525 3.72022186707558 3.75928994797986 3.7488119489074 3.66128518995964 3.54559968571779 3.36612220734118 3.42506787980169 3.66544381676307 3.78818077220503 3.86562760454793 3.97289636590598 3.63016002366716 0.827093416303558 1.57674084645685 1.31320573599733 1.06592511640595 0.853369…
3.68207851257548 3.68806371751747 3.69755353453716 3.68106813119258 3.80303333018416 3.82103261377067 3.73306475113465 3.75656136987441 3.8075618070815 3.82106578475182 3.70407851257548 3.6061187632808 3.38105934183965 3.43601109659408 3.71807660334182 3.82255079008891 3.89100819294284 4.001479795647 3.6610671771769 0.820627720939529 1.57258445714114 1.30916469445047 1.05751434648205 0.8497947079…
3.72741162488602 3.72421227639275 3.72889799543545 3.72094469892205 3.82233971441535 3.84015627033414 3.77043635336342 3.80453027126115 3.84415256328213 3.85958222622185 3.7493684615728 3.674780256767 3.41547527495216 3.44274377701838 3.76242879450998 3.85237720048403 3.89614429944804 3.98952599368927 3.69992997456777 0.824869153919175 1.58073600643059 1.30907011580963 1.06870578581211 0.84622229…
3.76515512726198 3.74421156192311 3.76502623845309 3.7610674167 3.8533742489165 3.85451540048513 3.8101746153337 3.85555453137899 3.90351947383243 3.9124622618596 3.78315921484856 3.74741022784569 3.45991290487977 3.46669250962414 3.80174016078989 3.88642721499256 3.90944026930328 3.99180195307893 3.73907370639007 0.819604679095119 1.56514151897188 1.30955167052043 1.04542663167572 0.810626878281…
3.80845859290177 3.77797161768436 3.79196883530656 3.79045696475094 3.85599403435151 3.86948979404002 3.84545091406457 3.88294420723029 3.92045431600411 3.96192826643894 3.82546058550069 3.82442528983018 3.52043848468854 3.63999584529179 3.85044763360772 3.90197895622866 3.91199993925865 3.98201992598918 3.76946284536154 0.826840068551578 1.57194408114497 1.31185351673429 1.06596600086923 0.83583…
3.84144144406873 3.82674274863861 3.82375735346804 3.81828871160873 3.86212864409682 3.88308769425098 3.87039357133698 3.90326970164424 3.89145520218873 3.93168453959894 3.85842165266922 3.8831050271093 3.57543888342089 3.63651221156265 3.88044615319841 3.92621872554983 3.91651484354963 4.01820364934474 3.80636036870906 0.832623933148664 1.58456094649259 1.31603508419067 1.05695572498715 0.822727…
3.8846055718498 3.8508828230594 3.84924811507474 3.84662325034371 3.89398827994173 3.89165064088257 3.90910563745413 3.92955489604519 3.97552636659053 3.99937657856429 3.89958173810725 3.94254169280826 3.6167629746612 3.68674550038123 3.92412739757902 3.93385778479672 3.91798814873306 3.99005751073871 3.84168671951805 0.837856561738494 1.5938007793621 1.31951135241499 1.05088526699339 0.818253733…
3.91402210340439 3.89053055002072 3.87902842603895 3.8650131724569 3.90501380472035 3.9105142097924 3.93453302330963 3.95700324057639 4.00552002873338 4.00003479153013 3.92702246561981 3.99653929663343 3.68614731919462 3.70631305328857 3.9545222384284 3.95201994947427 3.92000040507205 3.99349297875116 3.87203167306947 0.844369615456261 1.59029942874458 1.32519225687079 1.06042808166094 0.83019882…
3.94228545710449 3.91732395925914 3.90742570314782 3.88141538454015 3.92126625542961 3.92829032996499 3.97293907715108 NaN 3.99739722983373 3.99750556524293 3.9463250062276 4.03945006080276 3.78303520502123 3.9106379751875 3.98338567329538 3.96513240994458 3.9215347750675 3.96773205989634 3.90533188751523 0.85129477018966 1.60145093376751 1.32796227974322 1.06395848097212 0.833932376310684 0.7844…
3.9456750260152 3.93180501560912 3.93065336108288 3.91257753381976 3.92877251821064 3.935729188346 3.98255586888744 4.00444754422584 4.02964252861672 4.03854503642128 3.97270752341368 4.07326339230112 3.86706840791024 3.96242587929352 3.98561003121824 3.97588084287224 3.92801083246616 3.97438996878176 3.92468585848136 0.848962788241332 1.54879964380778 1.31829065587923 1.02803405546259 0.80069366…
3.9730007760233 3.98500046076384 3.95800067902039 3.94100046076384 3.95300038801165 3.95900058201748 3.9980009457784 4.02500070327112 NaN 4.08500116403496 4.00600063051894 4.13300101853059 NaN 4.02300295858885 4.00700092152767 4.00100004850146 3.95400092152767 4.02300133379006 3.9570007760233 0.855520048986471 1.58086996920158 1.32324998399452 1.04895996289639 0.821289953923616 0.784429894994347 …
4.00531487242332 4.00445707287256 3.98640628699783 3.96027424372354 3.96932502959827 3.98322345784881 4.03729455807343 NaN NaN 4.13354848744708 4.03233518677321 4.17544691569762 4.05599540314469 4.14611728924405 4.04528440089848 NaN NaN 4.07854848744708 3.98929455807343 0.857477431802333 1.57954728426203 1.32255810647067 1.04733939799948 0.819295842988252 0.780003202122766 1.31048512455603 NaN Na…
4.03569916511712 4.04856330420227 4.02561182595757 3.98673798252136 4.00068946076606 4.00478650427667 4.06571857381924 NaN NaN 4.18647596504273 4.064679756415 4.21857300855333 4.15204897359606 4.25393252138333 4.0727282781703 NaN NaN 4.13147596504273 4.01771857381924 0.851439778802533 1.574460365582 1.31948047166233 1.03859656281146 0.810209959334332 0.770662482465608 1.31001465808851 NaN NaN 0.7…
4.0650009454832 4.07800050910634 4.05400116367163 4.01300109094215 4.0190007636595 4.03300069093003 4.10700130913058 NaN NaN 4.2210014182248 4.09200083638898 4.23900065456529 4.26700425467438 4.38800469105124 4.10300101821267 NaN 3.9610017091427 4.10700160004849 4.05800098184794 0.843429809812419 1.57190948907543 1.31296965780781 1.03432943816479 0.805379445074093 0.765319807630534 1.308119730900…
4.09137428568965 4.09244323305353 4.08630533832577 4.04327578945553 4.04026593983212 4.0522462405853 4.14331518794918 NaN 4.24029548870236 4.2604136841833 4.11539398493647 4.25718714284482 4.38443338343012 4.51742353380671 4.13134473681942 NaN 4.00782270677859 4.15087195489565 4.08535458644283 0.838078061662161 1.55753200754039 1.30347135338929 1.01872201204047 0.789950881966018 0.759964795493014…
4.12855744602457 4.13647592292384 4.11663896912531 4.07067390759705 4.0666855537543 4.0767088460688 4.17462732296806 4.20655744602457 4.26965061528256 4.30151086139558 4.15453415371008 4.27577872301229 4.42748756908108 4.55949921523833 4.16559238449632 NaN 3.99020963083047 4.13815140004423 4.12058073833907 0.825964179426731 1.52494781703636 1.29466481541523 1.00302680436226 0.77314996451995 0.753…
4.15099399009276 4.18398716065271 4.15398989242873 4.10399098513914 4.10798879971832 4.10899125831674 4.20199262420475 4.2589857947647 4.30499043878393 4.31699590233597 4.17799371691516 4.29899371691516 4.47598688747511 4.6159847020543 4.18799399009276 NaN 3.99799781457919 4.14699754140158 4.15299125831674 0.829518989242873 1.55575147685882 1.2987288608494 1.00960815058764 0.779148306298869 0.745…
4.1892953690917 4.20557104691063 4.18543320800117 4.1323938254556 4.13852181872868 4.1453938254556 4.24538397981921 4.27943320800117 4.34047259054673 4.35262027509258 4.21327567781892 4.35637413418282 4.49006891945473 4.62204922818195 4.22632490600087 NaN 4.01403938254556 4.16401969127278 4.17949228181951 0.825248379674326 1.55508974470529 1.295583443498 1.00670801503986 0.776139590341683 0.75237…
4.21876155958563 4.26253901519889 4.22865028739226 4.17168207944751 4.19057875526795 4.18468207944751 4.28369002746132 4.32265028739226 4.38761849533701 4.41449927512983 4.24077745561326 4.39369797547513 4.49694436390331 4.62696025993094 4.25873771554419 NaN 4.01796820794475 4.16598410397238 4.22860259930938 0.817105889034504 1.54907864184453 1.28894372857337 1.00152196551293 0.771110693830719 0.…
4.25608411963034 4.28407535716885 4.26708061464574 4.21607535716885 4.22507886215344 4.22406659470735 4.31407009969195 4.35108411963034 4.41704381230747 4.45003855483057 4.28407886215344 4.42708762461494 4.54201226744609 4.66000876246149 4.29308937710724 NaN 4.03604381230747 4.18504030732287 4.25409112959953 0.813849719601232 1.54876973712616 1.2862223658646 1.0062699892061 0.750064362311107 0.71…
4.30444442814785 4.32715615043032 4.31332431243221 4.25946845129098 4.27038437029003 4.26250448600566 4.35457655543505 4.39954052072036 4.44225224300283 4.47215615043033 4.32939638186159 4.47733632400378 4.54904804628625 4.66504804628625 4.34452850914879 NaN 4.06120419671658 4.20822821985971 4.30634833557534 0.81366249350112 1.54844150804657 1.28758069029869 1.01181417952122 0.780882497901201 0.7…
4.34061797121062 4.3398657736686 4.33972122223478 4.29759732100579 4.3016695967227 4.30356634569854 4.40150439508405 4.4435353703913 4.46278317284927 4.4848657736686 4.36165927162028 4.50471089713236 4.55295869959034 4.66895869959034 4.38754569549371 NaN 4.07782447325893 4.2268038230541 4.33470057202995 0.811423644484532 1.5339134310219 1.28845081065885 0.999945346743326 0.768876792257664 0.73038…
4.396 4.411 4.4 4.345 4.352 4.342 4.438 4.466 4.51 4.518 4.424 4.523 4.559 4.673 4.429 NaN 4.133 4.279 4.384 0.82069 1.55548 1.29968 1.01878 0.78737 0.74584 1.29368 1.02308 0.79403 0.75069 0.82383 0.49221 0.12932 0.04962 0.81993 NaN 0.18238 0.15681 1.35423 1.405 1.389 1.206 1.152 1.142 1.153 1.52 1.537 1.566 1.566 1.317 1.304 1.332 1.312 1.463 NaN 1.442 1.402 1.368
4.42757789986708 4.44810614487355 4.4286132814916 4.39047175499354 4.39760148761676 4.38762507536644 4.46457789986709 4.50854251824257 4.53749534274322 4.54248354886838 4.45854251824257 4.56010614487355 4.563 4.67001179387484 4.46449534274322 4.50566045699095 4.21466045699095 4.35766045699095 4.4164599611187 0.823191042684438 1.56305030422902 1.29991354419177 1.02047939757128 0.788758454061288 0.…
4.47554037559366 4.45691557919067 4.47951223532389 4.42962479640299 4.44752161541381 4.43950285523396 4.51254037559366 4.55356851586344 4.57860603622314 4.58261541631307 4.50356851586344 4.56891557919067 4.563 4.67099061991008 4.50560603622314 4.56047471496419 4.26947471496419 4.41247471496419 4.45463417649291 0.82659735728706 1.56141566475017 1.30435741439174 1.02789889891837 0.796099649325561 0…
4.50500241817449 4.52500241817449 4.51000203635747 4.47500229090215 4.49800203635747 4.4870030545362 4.53500248181066 4.58000095454256 4.60700349998939 NaN 4.53700216362981 4.57700082727022 4.56300019090851 4.671 4.53900248181066 4.61200394544259 NaN NaN 4.49000241817449 0.832050138726852 1.56544038754428 1.3103997855461 1.04244968500095 0.810839679910061 0.750451128269308 1.30122022781749 1.0344…
4.54331487067341 4.56307871766835 4.54234438979904 4.51152150455284 4.53061990163828 4.53553134426138 4.57443294717594 4.59527551183923 4.66225583242215 NaN 4.57132471038195 4.59010823679398 4.566 4.67089176320602 4.57828535154778 4.67446246630157 NaN NaN 4.52829519125632 0.834214846848842 1.57148670528241 1.30706660371578 1.03776380258607 0.80595611967188 0.768217784480809 1.30477225202191 1.041…
4.57461414257505 4.57090353564376 4.57657796844146 4.56336092363993 4.59224034319464 4.5883488655954 4.6174694460407 4.62266237475317 4.68768649084223 NaN 4.60360208453052 4.60086736151017 4.566 4.66013263848983 4.60665031670864 4.72043327190711 NaN NaN 4.55763825866411 0.832708569388576 1.56718305539593 1.31070514407435 1.06398672382616 0.820480938038735 0.771973697109006 1.30201400368557 1.0477…
4.61500078778807 4.63800069688945 4.62200084838716 4.59900145437798 4.65100160587569 4.64400172707385 4.63800124228119 4.65000136347936 4.73100121198165 4.73400096958532 4.65100057569128 4.61000045449312 4.55800081808761 4.65800021209679 4.64300096958532 4.77000057569128 NaN NaN 4.59400090898624 0.83762997424539 1.58215003757143 1.31858004938825 1.0631301257431 0.820770436313394 0.774959885770729…
4.64143787110882 4.66146706251608 4.65036002735614 4.64725299219621 4.70447679298516 4.70150598439242 4.67931137501072 4.69513622656719 4.77121407031987 4.76636002735614 4.67041841017065 4.62525299219621 4.58506811328359 4.66515568750536 4.67548652345425 4.78939894923248 NaN NaN 4.6243211054798 0.836789438555012 1.58335876519424 1.32020581589829 1.06722122796673 0.835228090900437 0.77129547828488…
4.68559590978672 4.70856897043917 4.68666774804686 4.67276652565455 4.75255999065665 4.7525330513091 4.71071264695945 4.70887428304476 4.79280244478462 4.80266774804686 4.71261386935176 4.65076652565455 4.59193714152238 4.68085632347972 4.72455101087414 4.82963182891679 NaN NaN 4.65670366717693 0.837741289610958 1.58020882510188 1.31978386130648 1.0612942378864 0.841086390698372 0.781932659157513…
4.69109959009068 4.73008891972382 4.71509069811829 4.72204979504534 4.80508002775144 4.8150978116962 4.7420675789901 4.74405513022877 4.85104623825639 4.84507469256801 4.72310136848515 4.67502489752267 4.59200533518343 4.67999822160552 4.72909425490725 4.87204623825639 4.80217783944764 4.88118673142002 4.69405157343981 0.835714901430896 1.58023075234872 1.31984886725058 1.06407343230134 0.8447468…
4.74715808855098 4.78002258407871 4.76627100894454 4.75059847808586 4.85063235420392 4.87041780545616 4.78045168157423 4.77546297361359 4.87744038953488 4.88729359302325 4.78011292039356 4.68915808855098 4.59504516815742 4.679 4.78219196466905 4.89851943381037 4.9030727437388 4.98738892084076 4.72337263729874 0.827148082799644 1.57501481875224 1.31352942475403 1.06586381800537 0.854086916771022 0…
4.76085489602125 4.78197927086018 4.78975125032214 4.80245067779472 4.90541958408499 4.90661651091329 4.81958541720356 4.81557505263365 4.91559578177347 4.91273052118231 4.78989635430089 4.70285489602125 4.59895854172036 4.679 4.79882380231151 4.9435232297841 4.99601536585846 5.10772515790095 4.75565796919294 0.819184367599075 1.5728331129909 1.30741477856194 1.05406499671313 0.84342297381203 0.8…
4.80103993418541 4.84905382433685 4.82706250568151 4.82710070359798 4.94705729687472 4.95907292329509 4.85207465956402 4.8400902859844 4.91904167045434 4.93803298910968 4.83403298910968 4.72605382433685 4.60001389015145 4.678 4.83504687926113 4.95507813210189 5.05608334090868 5.17509549479119 4.80403819791648 0.810161665909132 1.56898067623584 1.30878444303038 1.05740866307292 0.853179824555024 0…
4.82437668025648 4.88042233846939 4.86342233846939 4.88512556008549 4.97962331974352 5.00112556008549 4.89525112017099 4.89213697463872 4.94349082578874 4.95753648400165 4.85345658212906 4.75733102204357 4.60803424365968 4.678 4.86233102204357 5.00029677838389 5.10411414553227 5.23001141455323 4.82645658212907 0.805348198203337 1.56355082780745 1.29978395454366 1.05664593556768 0.841250233557283 …
4.85666817262346 4.91662795112328 4.89962795112328 4.89588939087449 4.94733182737654 5.01188939087449 4.91677878174897 4.90387933549944 4.985567618873 5.00352739737281 4.89259778499814 4.78570839412365 4.61096983387486 4.678 4.89070839412365 5.02573856024879 5.11389944624953 5.23098994462495 4.86559778499814 0.803479205766339 1.55762093557278 1.29497937189148 1.05715477120498 0.812980499785097 0.…
4.90104388355866 4.95602957370257 4.93603243567379 NaN 4.90902766572176 4.90003243567379 4.96701812581771 4.96202194177933 5.04405246947231 NaN 4.93004960750109 4.8170505614915 4.61801430985608 4.68700858591365 4.93903148168338 5.05902671173136 5.1340162178369 5.23701144788487 4.91002480375055 0.804274359736154 1.5546897710423 1.29332043883559 NaN 0.784540572394243 0.732448411197122 1.28101009539…
4.94738539153954 4.9871014188262 4.97039553342216 4.98568964801813 4.93837524965692 4.93438539153954 4.98649695224836 4.9855679454267 5.09942595907002 NaN 4.98227383083073 4.87067950613551 4.63338539153954 4.69611156070882 4.97253751977884 5.08739553342216 5.15111156070881 5.24907099317834 4.93648681036574 0.808843143983612 1.55442139989101 1.29376032474772 1.05447424687974 0.785068398308706 0.70…
4.98455305880007 4.99688238389476 5.00854129718955 5.05220021048434 4.9745648204106 4.97155305880007 5.0344236810843 5.04034134981063 5.14050601235797 NaN 5.00868243651584 4.93621197209486 4.67055305880007 4.70687062228423 5.02437663464221 5.12554129718955 5.16187062228423 5.25591766872633 4.98343544269483 0.809146353900737 1.55166316774168 1.29186281752442 0.984481660849128 0.778163036970303 0.7…
5.03599984513825 5.06899978137165 5.04599988764932 5.04900001214602 5.07899968420349 5.14799946557514 5.06299991497786 5.06799991801437 5.16599992408738 NaN 5.0699998147732 4.9989998117367 4.7119998755033 4.72999993016039 5.06199988764932 5.14199995141592 5.16799998178097 5.256 5.01599990283184 0.821779961648944 1.5576099818417 1.30302996602151 1.06306975881042 0.805249917498163 0.758089890746555…
5.07732336924294 5.09639196271871 5.07636256551481 5.08025477576716 5.1740293972039 5.17410778974765 5.09545075712652 5.09948995339839 5.21520578042732 5.21125477576716 5.10534296737887 5.10662714034993 4.7975781450101 4.92555854687416 5.1132743739031 5.16521557949529 5.16807839254374 5.256 5.05439196271871 0.828819020093203 1.56492017617867 1.30768400771652 1.05668172422685 0.821935864588762 0.7…
5.10973808906287 5.13568253219742 5.11270634228262 5.10579364592833 5.17697618991481 5.18491269635429 5.14063491202704 5.14860316524678 5.23583332940365 5.23679364592832 5.13972221567274 5.16949205151588 4.8555317349912 4.98154760838133 5.1407777725382 5.18682539270858 5.17593650643949 5.256 5.09368253219742 0.828720793669506 1.56894745955024 1.31009055509709 1.06487380796316 0.825530951696064 0.…
5.14604434438532 5.17205321326238 5.14305498703779 5.13108159366899 5.19101773775413 5.19602305908037 5.17904611816073 5.17508868877064 5.25907627234275 5.26205498703779 5.17603902305908 NaN 4.91809578387229 NaN 5.17804611816073 5.21801951152954 5.17597871469505 5.25592904898349 5.12207095101651 0.830144757811434 1.57327221721927 1.31297757402101 1.06197234274799 0.817791006958657 0.7639282835311…
5.17130154899265 5.20224123919412 5.17438598271058 5.17722917723441 5.201205053315 5.20914474351647 5.20551866426735 5.22537392075088 5.3022171152747 5.29330154899264 5.1982171152747 5.27367546974352 NaN 5.0206766123991 5.20432567291206 NaN 5.16414474351647 5.216 5.16232567291206 0.838468092939559 1.5744832110229 1.31726014347271 1.04075370492784 0.812701895633885 0.768532464452203 1.302967162262…
5.19573825840475 5.2217906067238 5.20566497075808 5.19580107638761 5.21782201571523 5.22087436403428 5.24754980445617 5.25567544042189 5.31981154605142 5.31773825840475 5.21581154605142 5.32841369882664 NaN 5.15654471673041 5.23071731907713 NaN 5.17587436403428 5.216 5.18871731907713 0.839934295504285 1.57150193247462 1.31889251566144 1.03862282386711 0.810424394316677 0.763869940296374 1.3067890…
5.2270008177977 5.28200109039693 5.23900113583014 5.22100122669655 5.23700104496373 5.23700104496373 5.28500136299617 5.29300109039693 5.3410016355954 5.34400181732823 5.25400068149808 5.35600299859157 NaN 5.20100386182248 5.25700095409732 5.25299940936833 NaN 5.2570032257576 5.22800131756296 0.843130005451985 1.57573001408429 1.31887999091336 1.03139014902091 0.802960137208281 0.762049703321167 …
5.24537648575068 5.30626354002548 5.26429177645678 5.24816941858781 5.26017883073157 5.26021647930664 5.31534824931938 5.31743295861328 5.37735766146315 5.38435766146315 5.26941413432575 5.42246119504458 NaN 5.28777889517197 5.27833883717561 5.2401129457252 NaN 5.3280564728626 5.25733883717561 0.843249717635687 1.57604621201489 1.31868188242875 1.034671505943 0.805979152907061 0.75529900286435 1.…
5.28467562490424 5.33377293743297 5.29474860930078 5.26585403120691 5.27884592182951 5.28281348431994 5.35169995303642 5.36262696863987 5.41469184365902 5.42169184365902 5.31264318739466 5.47060264050769 NaN 5.47346732767252 5.31370806241381 5.25190268747127 5.21364875019153 5.33395134373564 5.29270806241381 0.843220243281322 1.57669464781092 1.31887837812452 1.03482870249962 0.805890729843965 0.…
5.31799900179073 5.38599842706418 5.3299989412932 5.29199921353209 5.30499921353209 5.31099915303456 5.38899888079566 5.38899921353209 5.43899927402962 5.45899888079566 5.34399906228826 5.51399869930307 5.49899724736231 5.60499606766044 5.35099888079566 5.25799981850741 5.21699987900494 5.32500027223889 5.3279989412932 0.835650228983157 1.57474005928758 1.31561009891346 1.0362099582567 0.80224011…
5.34850578864974 5.40831611790609 5.37940941712201 5.34493629644409 5.34638149647366 5.34335146217256 5.41536726806786 5.4391775456572 5.48982142787146 5.50325977144635 5.37541095327791 5.55631929355191 5.62493685779566 5.76343315632 5.37557954949449 5.28529034191069 5.21903161179061 5.2816818039629 5.35842149054145 0.835106038810336 1.56906719790932 1.29749779445209 1.034055577852 0.791283969501…
5.4044969745641 5.44693239100789 5.41950162645939 5.38796418099146 5.38403107473511 5.37806751661395 5.4515495465718 5.45530350039022 5.5216039584928 5.52868400311847 5.43151394101718 5.58662627742096 5.71636447900651 5.85387863347761 5.44093657262905 5.31414006584196 5.22196405991569 5.30026652519642 5.405575681071 0.827514267358143 1.54290834709098 1.29929101250037 1.02490347118181 0.8084580067…
5.42896776425058 5.48944153869289 5.44597423871035 5.41147263375035 5.40996280371786 5.40545786139173 5.48096760949457 5.49343019473335 5.54945791601151 5.56144643550254 5.45947257913058 5.60644636267618 5.7534998088308 5.8969736014797 5.46396943293365 5.33497412036752 5.22900012744613 5.34435636025014 5.44044159331266 0.821820071333183 1.53906330477074 1.29616812299879 1.02382176849756 0.7866936…
5.4693567347296 5.51148162333687 5.49582587064788 5.45493852858615 5.4439231762341 5.44386198995453 5.51984813469296 5.52833278234091 5.58631048642031 5.59182163438061 5.4883901786105 5.6374135572398 5.76635526951464 5.88837619584684 5.5053455867693 5.37295658823948 5.2357213009925 5.37114326701581 5.48038008148338 0.82031895432862 1.53123499306348 1.287724213201 1.0136754979894 0.780778652216856…
5.50660714765991 5.56193546624989 5.5276805308788 5.50000974651975 5.48801064357072 5.48060787449865 5.5541512548741 5.56165215192507 5.61766805039777 5.62416010116142 5.53559522380539 5.67857445366354 5.7987165186444 5.92221164697525 5.54161112227809 5.42047341832968 5.2111987309087 5.38778728894299 5.51908492384059 0.812446625769659 1.53646951437257 1.28743463485216 0.998501880944396 0.77627470…
5.54401713930089 5.60150800577375 5.56950658123058 5.53951571292984 5.5170548194415 5.5195185674998 5.59700971979524 5.611512577107 5.64901942313964 5.65801371399973 5.57102056551598 5.71752799507492 5.81099343430632 5.93099172119877 5.57951714021482 5.44253540909695 5.21904111458112 5.39948772973609 5.55701285744595 0.809243022137629 1.53788981859983 1.28511354551115 0.998892667908636 0.77393231…
5.5866226173954 5.63141906940075 5.58849090986945 5.58593343665109 5.57204279324674 5.56700228323981 5.6415986705725 5.63598871288152 5.68436877980756 5.69087336958015 5.6085747237496 5.75973507741587 5.8100718404687 5.93751756114403 5.6216465642183 5.51847713949746 5.30115345946941 5.38772769483125 5.58646696304655 0.803212505610647 1.54858250120777 1.28895412422263 1.00869380915704 0.7806709849…
5.63842039426641 5.67190910377664 5.64559069366555 5.62403258893117 5.6208979908451 5.61243959246794 5.67850039229232 5.68192949979595 5.71857619795601 5.7255699981918 5.66544399550549 5.78074149540872 5.81592919628274 5.93848939719823 5.67588999435422 5.56048448808967 5.3128604887466 5.40479738206577 5.63355909593559 0.818466859012836 1.54477997795294 1.29432358970124 1.02182473115405 0.78044944…
5.68050447310344 5.70600631018795 5.68150767045284 5.67000156923498 5.67500164543383 5.66750075367653 5.71350527734741 5.71500078461749 5.75701448008935 5.76351171730412 5.71100065484873 5.79950212225344 5.81999993511562 5.93899611686091 5.71450626793251 5.64447467243027 5.38749258677759 5.32807777592657 5.66650975876286 0.825100532327534 1.54725196139516 1.29747807403906 1.01424883744381 0.79146…
5.71993694746481 5.74678570889508 5.7213843491015 5.71093636720157 5.72445336846003 5.71808104925111 5.74786668076751 5.75228039971365 5.79546175258222 5.80937480445284 5.74946581442488 5.81672739471168 5.82303011429884 5.93546988570116 5.75391629100234 5.74493632580121 5.43369877875485 5.49867397363744 5.70634718483152 0.83022561927987 1.55620880909954 1.30472084551075 1.0333564504641 0.79793822…
5.76256773192826 5.7742226077281 5.75862289122833 5.75356762132293 5.76805901011853 5.77492334762346 5.7836373012069 5.77922752165962 5.84054283045465 5.84513884968155 5.79454360469198 5.83927075159533 5.82597018459487 5.93252981540513 5.79458749825968 5.8420051417028 5.50329171421726 5.56581661569087 5.74015728874899 0.830828782213856 1.56183812083865 1.30984770658519 1.03550807390355 0.80159801…
5.79698636075049 5.80848026566102 5.79448011612189 5.79847479818033 5.83096780585604 5.84496108944962 5.81398741381628 5.81347802685888 5.91200638988284 5.8899829593724 5.82948246443419 5.86348809832259 5.82999825613607 5.9325 5.82698967577882 5.89297796366952 5.61396464036685 5.76391978225921 5.77648185998582 0.834301582069546 1.56349493043149 1.31445625793248 1.03554985816702 0.806709528653393 …
5.84274391837153 5.82987367819162 5.84223297824846 5.845729227982 5.88486962782375 5.90601132424627 5.87132318856969 5.8733721565348 5.92439104734291 5.94639755139647 5.87618569256576 5.87905876155813 5.83148745261987 5.91353052730912 5.8717771244424 5.92980443723742 5.65144071168594 5.76072630299444 5.81774231111448 0.814973549327014 1.55007650270091 1.29936327688091 1.02410089540564 0.796303544…
5.86818288781101 5.8699952648195 5.86620251807406 5.8697009191932 5.92302593059737 5.95982720033059 5.88613320524432 5.87741598677225 5.96597837549506 5.98847305026898 5.89575524175133 5.88492787447123 5.83001894502839 5.91695632789404 5.9006403577628 5.96209531518754 5.69545905853425 5.79011059250087 5.84318220257636 0.829307610616459 1.55734309508417 1.31185654844049 1.04469061576559 0.81412970…
5.90099323790045 5.91097825446527 5.89899142020921 5.87999907667542 5.99497333435497 6.00948816292002 5.91099524997581 5.9139887384644 5.99899323790045 6.00998042901875 5.92849323790045 5.88749993925496 5.83899640560557 5.924994092872 5.93199301467729 6.01098376067603 NaN 5.96295270346197 5.87799059260265 0.835756960119083 1.56385529458214 1.31805678381701 1.06606985955747 0.839988716189044 0.793…
5.93176207142561 5.93836046661498 5.94077244071857 NaN 6.0542431874407 6.07526120132519 5.9428420363115 5.93879878036996 6.03635562255618 6.04311709024922 5.96074405754111 5.89479510973681 5.8585180138845 5.9580048440588 5.96276104966257 6.07725374565872 5.97986466645581 6.05930600662597 5.9088161130791 0.837006273545058 1.57128966357651 1.31724451822252 NaN 0.838878628311721 0.807423397402903 1.…
5.95924182486601 5.97662266129309 5.96923653025372 NaN 6.08071400924045 6.10369282473974 5.97866503483315 5.97020210468362 6.07412663300875 6.0558623007454 5.98626300936672 5.9266650227301 5.86047881549929 5.95849602828434 5.99023785163747 6.10375506593539 6.07398314396605 6.20146412369871 5.94217827136389 0.834508831670696 1.57129346370009 1.31829320274879 NaN 0.84852577225652 0.819766643568047 …
5.96892797038238 5.99395731578215 5.99593864143684 NaN 6.12887194734645 6.11895998354577 5.98092263485515 5.96391996709153 6.09890396050984 6.12282125983776 6.01491196380069 5.91008270067208 5.858965319073 5.95605869079954 5.99593864143684 6.14387728287368 6.1707438946929 6.30073855916567 5.96893330590961 0.849052267599073 1.56598 1.32221173404635 NaN 0.805784607124925 0.767121178050536 1.2994531…
NaN NaN NaN NaN NaN NaN NaN NaN NaN NaN NaN NaN NaN NaN NaN NaN NaN NaN NaN NaN NaN NaN NaN NaN NaN NaN NaN NaN NaN NaN NaN NaN NaN NaN NaN NaN NaN NaN NaN NaN NaN NaN NaN NaN NaN NaN NaN NaN NaN NaN NaN NaN NaN NaN NaN NaN NaN
NaN NaN NaN NaN NaN NaN NaN NaN NaN NaN NaN NaN NaN NaN NaN NaN NaN NaN NaN NaN NaN NaN NaN NaN NaN NaN NaN NaN NaN NaN NaN NaN NaN NaN NaN NaN NaN NaN NaN NaN NaN NaN NaN NaN NaN NaN NaN NaN NaN NaN NaN NaN NaN NaN NaN NaN NaN
6.04899111340739 6.0969775221481 6.10098484051849 NaN 6.21098797696294 6.23798118133329 6.07698431777774 6.06697909037033 6.19099163614813 6.21498065859255 6.09099163614813 5.96499059066665 NaN 5.956 6.08198745422219 6.21998118133329 6.37497072651846 6.49698274955552 6.06098431777774 0.827361986414819 1.55131968112815 1.30732221119334 NaN 0.805235886030361 0.799678619964441 1.28745953998815 1.090…
6.08536879898873 6.1293042591657 6.13446099873591 NaN 6.24443333881176 6.24833191908986 6.12033191908986 6.09939645891288 6.21746099873591 6.2443042591657 6.12436879898873 5.98833191908985 NaN 5.96336879898873 6.11536879898873 6.25033191908986 6.37924893931739 6.52223971934267 6.10133191908985 0.819832282958264 1.55012950962071 1.30586708469026 NaN 0.809198063805309 0.747573262073317 1.2793134742…
6.12449036337946 6.16157954978805 6.18336295422432 6.20889807267589 6.29040117697086 6.28354132704151 6.15554132704151 6.14145214063292 6.26636295422432 6.27657954978805 6.16349036337946 6.02354132704151 NaN 6.00249036337946 6.15449036337946 6.28554132704151 6.40565599528113 6.54766873619665 6.13654132704151 0.813709758131115 1.54159122819243 1.30237548506838 1.02230070560639 0.808992675592258 0.…
6.15099202046844 6.17599570332916 6.20699294118362 6.23799109975326 6.30399601023422 6.3139907928482 6.18799017903808 6.14799815856964 6.28999294118362 6.32398557546218 6.1939907928482 6.06698680308242 NaN 5.98000705881638 6.18099202046844 6.32298864451278 6.41299785166458 6.55199877237976 6.1669907928482 0.807211970330485 1.5206363989705 1.29847118465353 1.02027061381012 0.808180248593099 0.7463…
6.20434884324152 6.23225960427276 6.24618659057105 6.30118659057105 6.33018659057105 6.3401379147699 6.22137318114209 6.20652732117905 6.34039751904267 6.36037318114209 6.24332450534095 6.130511095912 5.94222715373867 5.98708112633524 6.23734884324152 6.34908112633524 6.4160324505341 6.555 6.20924337900571 0.80635283729886 1.5062679723126 1.2953706992428 1.01051877367152 0.799698210503897 0.75021…
6.24642884809283 6.26357495672025 6.26869450014268 6.32369450014268 6.35269450014268 6.35677419575763 6.26638900028536 6.270136630838 6.38834915247788 6.40538900028536 6.28246869590031 6.19216319604299 5.96962808713022 5.99686717397508 6.27942884809283 6.35886717397508 6.41994686959003 6.555 6.23860152192523 0.82961427253876 1.54703664678017 1.30631150050414 1.0200210259298 0.804307438942262 0.74…
6.2859590041166 6.28397897647005 6.31195479941061 6.35696531117559 6.37597582294056 6.37997582294056 6.28997582294056 6.30296636235208 6.41896846470508 6.42797687411706 6.32595479941061 6.27890959882122 6.01994744117513 6.1518370676429 6.32195585058711 6.37598212999954 6.42599369294102 6.555 6.26197582294056 0.836523062235117 1.55567149598214 1.31794791147028 1.02984979307621 0.806787456152876 0.…
6.31636455442543 6.33418227721272 6.3293554405648 6.38032809898289 6.39924607423717 6.39604556930318 6.32933721284352 6.31960151480196 6.44149214847433 6.47836455442543 6.35332809898289 6.34956505935942 6.0804830346137 6.2124830346137 6.3523827821467 6.40618227721272 6.42602734158191 6.552 6.30232809898289 0.836450217372103 1.56588558470169 1.31714831885988 1.02865811133597 0.810685959104304 0.76…
6.35552185025935 6.35376092512967 6.36753380400287 6.41556966523341 6.42567724892506 6.40094023128242 6.3655577114899 6.38421105292792 6.49435449785012 6.51752185025935 6.38856966523341 6.41025886790199 6.13236645159364 6.26436645159364 6.39349794277232 6.42576092512967 6.42896413876945 6.552 6.33756966523341 0.841844134873225 1.56755955909859 1.31911597297553 1.02952936116827 0.81669660401481 0.…
6.39194923088121 6.40293089758832 6.38797179493401 6.4229901282269 6.45196333341421 6.48887589770963 6.39495910265431 6.40796756417411 6.52395910265431 6.55095346164111 6.42494923088121 6.47990269252232 6.22187448745633 6.35487307720303 6.43094782062791 6.435985897467 6.429 6.5490042307599 6.36695910265431 0.850188309000146 1.57349165130047 1.32529131283967 1.03514208847899 0.821982638477776 0.76…
6.42234407509488 6.42045876679318 6.43718527120494 6.43935289753321 6.47235289753321 6.45029996290323 6.44126467314991 6.4443793648482 6.55035289753321 6.58131760777989 6.45237054240987 6.53041465460153 6.29570579506643 6.4242029160816 6.46130878534156 6.45814115901328 6.433 6.52005293462998 6.41026467314991 0.837871484975808 1.54237508362714 1.31317295785531 1.0281481761575 0.813812786083497 0.7…
6.46041811445526 6.47122415260701 6.45768667701437 6.47840319431308 6.51140319431308 6.48349271516612 6.47055239573481 6.48635843388657 6.58940319431309 6.61646287488178 6.49337335402874 6.57629875331787 6.37380638862617 6.44665683673002 6.49547779502395 6.47376127772523 6.433 6.52591047914696 6.43955239573481 0.85131454964228 1.57281478996705 1.32456588194084 1.08106132829423 0.847317940720627 0…
6.47799156217075 6.49199007314206 6.48098858411337 6.48499702194262 6.56097567919806 6.62093200102314 6.5009851097131 6.50399156217075 6.60599205851365 6.63998858411337 6.51099156217076 6.61598064262702 6.46395582548218 6.53595582548218 6.51599007314206 6.48399503657103 6.44999156217075 6.52999801462841 6.46698659874179 0.851450034744003 1.57657836206844 1.32712881374048 1.08139023824459 0.828529…
6.50136351979412 6.50952197714028 6.51718642040724 6.55500932102036 6.57140080387557 6.64231691469231 6.53727963061086 6.5442703095905 6.64629827265159 6.67228895163122 6.53139148285521 6.6743448777534 6.54070839754752 6.61979228673077 6.54333555673303 6.49021438346833 6.45002796306109 6.54030759367195 6.49733555673303 0.842598149481493 1.55416567472561 1.32568047887366 1.03732459380819 0.8243694…
6.53959656490678 6.56442070858409 6.53679311020861 6.55598965551043 6.6135551869485 6.67564828735463 6.56668966531291 6.57270000980248 6.67766897633377 6.70267932082334 6.57256553143807 6.71061725388592 6.6152138187927 6.70312071838657 6.57862759837549 6.51276207673989 6.45296896653129 6.5726586318442 6.53262759837549 0.845558759641499 1.57369393776777 1.32152386063578 1.03675599980395 0.81379161…
6.55695107144585 6.57895970589658 6.5639222899434 6.55799424369951 6.61798848739902 6.69594243699511 6.59292516809365 6.62385321433754 6.71489350844096 6.72892516809365 6.58596258404682 6.75088487399023 6.73066901272191 6.80670355052484 6.59495394959609 6.51997985294829 6.45997985294829 6.56602014705171 6.55294243699511 0.844154144536352 1.57619338025444 1.31830915251778 1.03459621680453 0.815095…
6.59424013671198 6.60941562123227 6.61612930438337 6.59512006835599 6.60909236027384 6.61021242862983 6.63320319260244 NaN 6.75227708082152 6.76024013671198 6.62424937273936 6.77715701246552 6.82151721753349 6.94764652191687 6.63518472054768 6.53318472054768 6.46600923602738 6.566 6.60218472054768 0.821171738842347 1.54000122794627 1.30943378677123 1.02877505798306 0.816276137957496 0.77591173775…
6.61967295933312 6.65343396807655 6.62982390117937 6.60783647966656 6.61887421512812 6.63271069479468 6.65472327328187 NaN 6.78162264538437 6.78567295933312 6.65066038084593 6.79378616571781 6.87629560471749 7.01611950589686 6.65474843025625 6.55274843025625 6.46698742151281 6.566 6.62174843025625 0.829828680388389 1.56237232999802 1.30983484282025 1.06532006771867 0.819044402881259 0.77291849017…
6.64595574743331 6.6769608534987 6.65795234338972 6.63495404541152 6.64495574743331 6.6549625555205 6.69792681306279 NaN 6.80595915147691 6.81295404541152 6.67096595956409 6.81097106562947 6.94089107060508 7.07689787869227 6.68594723732434 6.56597787371666 6.467 6.566 6.66093362114997 0.823131607788646 1.55841723359263 1.30648571879323 1.04189074640179 0.818940238283051 0.766840297231863 1.288008…
6.67531000281802 6.71722545659492 6.70128182074365 6.66446030721463 6.67879849210702 6.67834757891717 6.72237576099154 NaN 6.83622545659492 6.84331939684281 6.7122442446445 6.85418788049577 6.95046970123942 7.09346970123942 6.70934757891717 6.57231000281802 6.47705636414873 6.569 6.68434757891717 0.813577111640441 1.55495317542283 1.29958166310606 1.07768068379437 0.802691176071479 0.755210766037…
6.70758851354425 6.74070073712309 6.73062592140387 6.71238900495965 6.76194011064428 6.7145386363981 6.76150122853849 NaN 6.85970073712309 6.87657604425771 6.73767579855002 6.87375061426924 6.99937653567311 7.14237653567311 6.7455386363981 6.60458851354425 6.48292518428077 6.569 6.7205386363981 0.808070202083208 1.55111887960323 1.2935074342694 1.0308964059751 0.771576648004768 0.748001898641784 …
6.73791736188343 6.77390909807178 6.77088981584458 6.7339421533184 6.75103305524663 6.74092838029898 6.79191736188343 NaN 6.89290909807178 6.90691736188343 6.77489807965624 6.90391736188343 7.01296419014949 7.15297245396114 6.77292562569509 6.62195317173395 6.49596419014949 6.569 6.75490634346789 0.805217685344841 1.54855694160179 1.2922233330707 1.06999036676536 0.78990826853903 0.73478625058713…
NaN 6.80727141264902 6.81818094176602 6.75456996656295 6.78132569517883 6.77433474226713 6.83621713011922 NaN 6.92024427138412 6.93423522429582 6.80547949567994 6.92727141264902 7.026 7.156 NaN 6.65260615491615 6.52309047088301 6.57914475341281 6.79130760100223 NaN 1.5194492406238 1.27727291359685 1.07724981833421 0.805027515742172 0.741378830537403 1.25582158693191 NaN 0.774316140150334 0.709644…
6.82439250459404 6.83660380734394 6.83773587156262 6.81616799542227 6.81652456881272 6.81051136239085 6.85968304587515 6.87384152293757 6.94664342660954 6.95965663303141 6.85730005964095 6.95660380734394 7.026 7.156 6.85947174312525 6.71811516973479 6.53286793578131 6.5947886972501 6.82455098165646 0.808166215416398 1.53233593935977 1.28731437004741 1.06101922660302 0.819889262387595 0.7553019405…
6.86095713543707 6.88094760997865 6.87096070748399 NaN 6.85695237270786 6.85394880066095 6.89695594475477 6.89397618635393 6.96697618635393 6.98397142362472 6.89395713543708 6.96998452113005 7.02999523727079 7.156 6.89995237270786 6.8917940119615 6.63787497835813 6.7667952026438 6.8549642795309 0.820146092830695 1.56010710144795 1.30217244934285 NaN 0.825363713197438 0.779071887990815 1.288859103…
6.90534124664386 6.90436891529066 6.90236891529065 6.88439658393745 6.90736891529065 6.89743347546652 6.92037813817292 6.93818445764533 7.00034124664386 7.01430435511479 6.94127668646799 6.99717523476306 7.036 7.156 6.94034124664386 6.89248881276012 6.62244269834879 6.63553099845622 6.88830435511479 0.825870567027454 1.56361733901866 1.30692056702745 1.02705823399785 0.812878233997851 0.773933164…
6.94160935619094 6.94357768236858 6.94157768236858 6.92654600854622 6.94657768236858 6.94350377678308 6.9605671244278 6.95778884118429 7.03660935619094 7.04665158795408 6.97068326177644 7.01579939912508 7.036 7.156 6.97660935619094 6.94444042913837 6.6694932188423 6.79824738182961 6.92065158795408 0.828056455792048 1.56546015107132 1.30910645579205 1.02474491674025 0.810564916740254 0.78596045406…
6.97490310963552 6.96693247035203 6.97191191785047 6.96688255713396 6.99685319641745 6.99983557998754 6.98094127856698 6.98791191785047 7.06392072606542 7.06993247035203 7.01387374891901 7.03893247035203 7.036 7.15300880821495 7.00790898177882 7.02177392248287 6.73580621927103 6.86580621927103 6.95490017356386 0.832447140006168 1.56615800347128 1.31004729881408 1.02299507940396 0.809333552646698 …
7.00830687034642 6.99839056225908 7.0211301874197 7.0132789730422 7.04028827214361 7.05146495507034 7.01425107573798 7.02215808472392 7.09731616944783 7.09730687034642 7.04434406675205 7.05314878562251 7.04002789730422 7.15290700898593 7.04131616944783 7.08850215147597 6.81971603080832 6.9526881335041 6.9852789730422 0.824951961180937 1.54161426659803 1.30787621653399 1.02368268980743 0.809134642…
7.04057165274783 7.03945483076996 7.03481827692332 7.04261059340712 7.07059761318735 7.10035098901186 7.04064953406641 7.03877933626403 7.13055867252807 7.12957165274783 7.08051973186878 7.0687923164838 7.04296105934071 7.14312980219763 7.07455867252807 7.14129906813281 6.89500052307827 7.02503946373755 7.01461059340712 0.836723718154056 1.57360528720936 1.31273548830778 1.02606832826378 0.811725…
7.06798047674892 7.05998553833253 7.07097396899856 7.08696818433157 7.12396167658121 7.15396167658121 7.06798047674892 7.0689783074988 7.16397613824868 7.18795806116435 7.10698119983229 7.07899276916627 7.04899566149976 7.12201518475084 7.10098119983229 7.15798843066603 6.95895444574748 7.01900506158361 7.0449783074988 0.839498105521562 1.57473948661081 1.31914540842058 1.03118631950563 0.8178156…
7.09125284860446 7.09424348384133 7.10528094289384 7.13928094289384 7.15145887339327 7.20836522576199 7.09129030765697 7.08551506197204 7.18844014386701 7.20035586099886 7.13421538955194 7.09610301239441 7.05602809428938 7.12521538955194 7.12528094289384 7.21253379149829 7.049805369629 7.11284282868152 7.07130903718322 0.842581872952626 1.57465713751652 1.32292445449321 1.03376005305454 0.8207341…
7.11766277169128 7.11967526162864 7.1346253018792 7.1686253018792 7.19938799306936 7.24651289244296 7.12161281194184 7.1393130534452 7.23441297294408 7.23752538238032 7.15671273144072 7.10686261068904 7.05896253018792 7.14771273144072 7.1546253018792 7.26828807357048 7.13392586538703 7.20087590563759 7.10358783206712 0.842777502012528 1.57644714341463 1.32130073329602 1.03167660356658 0.819081107…
7.14097305311977 7.1369800827407 7.16396602349884 7.20895313586048 7.25293790501513 7.28595430746396 7.14497305311977 7.15997656793024 7.26196836670582 7.25398125434419 7.18396836670582 7.11299297037907 7.059 7.18395782227443 7.1719800827407 7.29896485189536 7.23188635446165 7.32285823597794 7.12397656793024 0.839503842859441 1.56517325083545 1.32031113645538 1.03121051550553 0.802329624358426 0.…
7.16425550867679 NaN 7.20112302269623 7.24234067823572 7.25166242990278 7.30674759946171 7.17522711882381 7.20345423764762 7.28918926568651 7.27435014152004 7.20425550867679 7.12412302269623 7.066 7.20350790921508 7.19921765553949 7.33622711882381 7.31670974632441 7.41791793857957 7.15821765553949 0.827576968971639 NaN 1.30813188987949 1.01995848309713 0.808234565125731 0.773705036901259 1.285864…
7.19066194480387 7.21233641017057 7.21383723268335 7.2775492597385 7.32012356060264 7.38401087553726 7.19869950649233 7.25039901298467 7.30874958874361 7.31053673917568 7.23066194480387 7.13683723268335 7.066 7.15265106926661 7.22171202705515 7.35969950649233 7.39006095778854 7.51278550540651 7.18071202705515 0.833464626211827 1.57447661031263 1.31452811551916 1.02600262292178 0.828342577228432 0…
7.22398817074949 7.23599175537086 7.25698458612812 7.31798566151453 NaN 7.42898422766599 7.23198817074949 7.21501290463692 7.33798960459804 7.33099283075727 7.26698709536308 7.14699641537863 7.07599641537863 7.15599856615145 7.25598781228735 7.4009853030524 7.48396666302129 7.61896236147565 7.22098566151453 0.829511444602411 1.57177108255565 1.31575958776854 1.02568014338485 NaN 0.800608799151842…
7.24128120204205 7.25930932224626 7.27433744245046 7.33531869564766 NaN 7.45921558823224 7.25528120204205 7.22534681585187 7.34919684142944 7.35213122761962 7.28428120204205 7.15347804347149 7.0760281202042 7.156 7.27328120204205 7.40428120204205 7.52822496163364 7.67218746802804 7.23730932224626 0.827359447826944 1.56796810089573 1.31163066125361 1.02182675396452 NaN 0.799104726471229 1.29209463…
7.27062504438167 7.29158754881983 7.309550053258 7.36857505029922 NaN 7.48171253402594 7.28462504438167 7.26153755473739 7.36973753106717 7.36582502071144 7.31362504438167 7.20336257544883 7.07896250443817 7.156 7.30262504438167 7.43362504438167 7.55170003550533 7.69175002958778 7.26958754881983 0.821040740443148 1.56359586838713 1.30856912036951 1.01940099633112 NaN 0.794380367854552 1.287360492…
7.29397486598226 7.31897049484874 7.33697049484874 7.38598142268254 7.45797158763212 7.46401967010084 7.31197049484874 7.29596284536508 7.38598251546592 7.41294863918114 7.33997158763212 7.20599781443324 7.09498251546592 7.15300327835014 7.32597486598226 7.46796284536508 7.57897049484874 7.71597377319888 7.2999672164986 0.81767359525732 1.56151221835026 1.30842012020617 1.01964969402065 0.8182512…
7.32332101664182 7.34243693931803 7.38815159119197 7.43615159119197 7.43858853051 7.47435668515757 7.34931209951288 7.33631209951288 7.40632993377076 7.43615159119197 7.369294265255 7.22047260783379 7.09893758009742 7.15308917128939 7.35332993377076 7.49526751386818 7.596 7.72987516019485 7.32338343654439 0.802413579129338 1.53213690248474 1.28614891659111 0.998602241559997 0.790685311292774 0.76…
7.35853951809243 7.39037323295914 7.40478255021031 7.45278255021031 7.50315578316946 7.51348835343603 7.38355230925653 7.37055230925653 7.44252672692833 7.45278255021031 7.40157789158473 7.27232206830274 7.09208953814869 7.16287208835901 7.38952672692833 7.52461626507703 7.596 7.71617907629739 7.36544997994374 0.809388798999973 1.5603214865623 1.29480679819772 1.00543071767459 0.802238936351989 0…
7.39888724026614 7.41094362013307 7.43790697321956 7.48889851623952 7.51098026704657 7.53693516315303 7.40992670617299 7.40789569724618 7.47989569724618 7.46596335308649 7.44188724026614 7.32285905033267 7.1219154301996 7.16998026704657 7.42988724026614 7.53497181006653 7.59500281899335 7.70203946590685 7.38893516315303 0.815802127582183 1.56339236052803 1.30262820918143 1.01233074627544 0.807814…
7.42540590683996 7.42848893323904 7.4682398540418 7.51636900621815 7.52718450310907 7.5541199270209 7.44024907919725 7.43236900621815 7.50336900621815 7.48934133075179 7.46839668168451 7.46128597981906 7.18930443012997 7.31833210559633 7.45739668168451 7.54822140373089 7.59902767546636 7.69794464906728 7.42224907919725 0.817019207253237 1.56047490860484 1.30606468658451 1.0146385611498 0.80820933…
7.46845011029946 7.48033763286071 7.49367506517695 7.55550010027223 7.54675005013612 7.56683753258848 7.46666256768376 7.47150010027223 7.54250010027223 7.52553759275182 7.51046260779265 7.49161257771098 7.22158758272459 7.35355009024501 7.49946260779265 7.57170006016334 7.60196250752042 7.69207498495917 7.44866256768376 0.826479149240813 1.57372078394215 1.30974300942559 1.01872776047845 0.81132…
7.49796461665002 7.49797925803622 7.52396339653451 7.57297925803622 7.58595241549486 7.58397925803622 7.50095851607244 7.49497193734312 7.57396217641899 7.55596339653451 7.54096339653451 7.55492313272247 7.28592191260695 7.41792191260695 7.52696705688106 7.58498413849829 7.602 7.68800488046207 7.48195973618796 0.829226791096192 1.57526831624059 1.31322580280262 1.01999851145907 0.808313721352325 …
7.53229503560347 7.51544702364162 7.55417880945665 7.60938444033179 7.60371523782659 7.61076888066359 7.52717880945665 7.52220563087515 7.5973307974948 7.59626821418497 7.56841126175029 7.60947384506012 7.33256324978844 7.46454536884278 7.56720563087515 7.60517880945665 7.6060268214185 7.6850268214185 7.50526821418497 0.822659418057896 1.55628860789032 1.30800214961576 1.01475654377702 0.80474327…
7.56456758017428 7.56434481844589 7.57373792737835 7.65143654386346 7.68195170951342 7.69487308772692 7.54673792737835 7.54469861648511 7.63351516564996 7.62560689106753 7.61339723297021 7.66130550755264 NaN 7.52420067850398 7.58969861648511 7.62473792737835 7.60896068910675 7.68796068910675 7.53460689106753 0.833534287622365 1.58129494015323 1.31589425369717 1.02422315685112 0.765722834880183 0.…
7.58798231951872 7.57799000668449 7.60097924465241 7.66499000668449 7.66301537433155 7.72597693850267 7.57098155080214 7.57497693850267 7.65598308823529 7.66996617647059 7.63098693181818 7.69597386363636 7.44496156417112 7.57496156417112 7.61697924465241 7.63499231283422 7.61199769385027 7.688 7.55798231951872 0.837027424799465 1.58221954645722 1.3197671019385 1.02577890073529 0.815211525735294 0…
7.61530458652345 7.60821500225185 7.62424187753333 7.7020895842716 7.66920604382469 7.64720604382469 7.60120604382469 7.59342104607654 7.66949271349382 7.69335833708642 7.66426875281481 7.74617916854321 7.50854646405679 7.63884770673827 7.64426875281481 7.65211645955309 7.61602687528148 7.68803583370864 7.58524187753333 0.839028566651654 1.58234666267452 1.31978080625844 1.02679029146025 0.814165…
7.64865469299654 7.63175625387991 7.6507257856149 7.71189843911663 7.69176640996825 7.66976640996825 7.62376640996825 7.63952266384816 7.72344141514146 7.73259375646652 7.69369531734989 7.76579687823326 7.56838047861144 7.62217265350173 7.67369531734989 7.66486797085162 7.61896953173499 7.69195937564665 7.6117257856149 0.838871624974134 1.58417110967569 1.31986908595205 1.02463234339434 0.8147440…
7.67291467381947 7.66189334227434 7.67391822907699 7.74886845547168 7.7189040080469 7.69590756330443 7.6509040080469 7.64996444742478 7.74392889484956 7.76986845547168 7.71691822907699 7.80187201072921 7.63875113197346 7.70570135836815 7.7009040080469 7.67795378165221 7.62198933422743 7.68801422103009 7.63491822907699 0.839995982559 1.58386117323498 1.32018886231759 1.02658296059011 0.82037991279…
7.69618525250926 7.67918525250927 7.70718525250927 7.7202778787639 7.71918525250927 7.72325009088751 7.68118525250927 7.69114820200741 7.78415746463287 7.80122230301112 7.74118525250926 7.84222230301112 7.7238058484153 7.78445423219773 7.72418525250927 7.68806483837824 7.62601852525093 7.692 7.66521304038566 0.832771471113573 1.5623269578756 1.31558610969731 1.04935110787956 0.820479633130482 0.7…
7.71573077990504 7.69873077990504 7.72673077990504 7.74959616985756 7.73873077990504 7.7496365528718 7.70073077990504 7.70678462392403 7.80077116291928 7.82467693588605 7.76073077990504 7.86567693588604 7.80882889258691 7.93788662225455 7.74373077990504 7.69490577296676 7.6279730779905 7.692 7.68769039689079 0.829761459894624 1.56622629059105 1.31517565362199 1.04841292256456 0.821496000555062 0.…
7.73993178819397 7.74885789207077 7.75791189308388 7.76695168330406 7.76592326171822 7.77991473524246 7.72792326171822 7.74987778718086 7.83091473524246 7.84793463035256 7.78094315682831 7.8919261038768 7.88279252242333 7.98387494502228 7.76793178819397 7.70497157841415 7.628 7.692 7.71193178819397 0.830627413635688 1.57813620673443 1.31563866418547 1.05862086787451 0.818199435966501 0.7708002033…
7.76317807940444 7.76326711910666 7.78426711910666 7.81312465558311 7.80621369528533 7.81720479131511 7.758240407196 7.77315136749378 7.851240407196 7.868240407196 7.80820479131511 7.93617807940444 7.96464998982621 8.08173902952843 7.78820479131511 7.70908903970222 7.63202671191067 7.69502671191067 7.74521369528533 0.827485123990081 1.57831097305708 1.31415856898512 1.04697795208685 0.82444976043…
7.78274724466093 7.7926208669914 7.8136208669914 7.82682307126265 7.82969669359312 7.83970933136007 7.78465878029226 7.78978515796179 7.87765878029226 7.89465878029226 7.83070933136008 7.95574724466093 8.03607744301241 8.16295106534288 7.81070933136007 7.71887362233047 7.63496208669914 7.69796208669914 7.76869669359312 0.822553694345445 1.57512119912027 1.31070461131735 1.0467529066864 0.82332453…
7.80299040056382 7.81598896064839 7.84398560084572 7.85698560084572 7.86298416093029 7.88397888124039 7.80898848067658 7.82998080112763 7.89799040056382 7.91798896064839 7.84799184047924 7.96899376036648 8.05998896064839 8.18099184047924 7.82799184047924 7.73499232045105 7.635 7.698 7.79498752073296 0.818411958284982 1.57326087354869 1.30946057596617 1.04433116153178 0.821071075136853 0.770587571…
7.8341885725805 7.83740543104808 7.8811885725805 7.8845280032254 7.90328285887075 7.91731114475783 7.84213200080635 7.86112257217733 7.92516028669342 7.9421885725805 7.8812262870966 8.00024514435465 8.06706600040317 8.18099057137097 7.85816028669342 7.7591885725805 7.6380377145161 7.6980377145161 7.8252262870966 0.804331780133048 1.54805763537083 1.29866791439515 1.03413177629849 0.81943420512910…
7.85375004352368 7.8794625935759 7.90075004352368 7.93930012186629 7.93262506528551 7.94958757181407 7.85582503046657 7.87383752829039 7.94178753699512 7.96175004352368 7.90470005222841 8.02567505658078 8.07391251523329 8.18001249782382 7.87478753699512 7.77875004352368 7.64195000870474 7.70195000870474 7.84870005222841 0.806591130026985 1.5664845409993 1.30052625413475 1.01979321809715 0.8094969…
7.88395603188523 7.89298094715026 7.93794577265845 7.94998534396174 7.95996042869671 7.98295163507375 7.88296042869671 7.9009604286967 7.96197068792348 7.98296922231966 7.93495603188523 8.03898094715027 8.08398534396174 8.18 7.9019604286967 7.79597508473496 7.64499560318852 7.702 7.87496189430053 0.806300468993224 1.56736904735751 1.3015685050841 1.02162703948027 0.809090410369071 0.7602712750753…
7.91421470143485 7.9202415391142 7.97129521447291 7.99423259322108 8.00320575554173 8.02029521447291 7.91612524250366 7.9252415391142 7.98615208018302 8.00617891786237 7.96526837679356 8.06915208018302 8.08706262125183 8.177 7.93221470143485 7.84344729465593 7.65911629661054 7.70506262125183 7.90923259322108 0.808174908383455 1.56968265250988 1.30326540633646 1.02588921426991 0.810501789178624 0.…
7.93775394429366 7.94672318733037 8.00366167340379 8.01973343965147 8.02576419661476 8.05266167340379 7.92985646750464 7.95172318733037 8.00282571054134 8.02579495357805 7.99469243036708 8.08582571054135 8.09392823375232 8.177 7.95575394429366 7.89248738394513 7.67186671982573 7.71192823375232 7.93473343965147 0.813098533348091 1.57326257902799 1.30605088340808 1.02689944010927 0.81069794953578 0…
7.96394965036658 7.96995545993966 8.04092834859859 8.06391479292806 8.07889736420879 8.09591672945242 7.95594965036658 7.96198063475638 8.02296126951275 8.04596126951275 8.02094965036658 8.09598063475638 8.09699419042691 8.177 7.97895545993967 7.94290317378188 7.70892834859859 7.72497482518329 7.96793609469604 0.812231781602413 1.57077489940664 1.30648920602501 1.02916562345494 0.809831684776195 …
7.99520601684079 7.99729558938027 8.07429558938027 8.09429558938027 8.10943890544343 8.13832246114211 7.98011644430132 8.00915227331711 8.04311644430132 8.06315227331711 8.05526871761843 8.10208957253947 8.09705374352368 8.177 8.00317914507895 8.00447473445922 7.75552847798291 7.88048369171317 7.99520601684079 0.814242310363054 1.57597040401603 1.31006863108821 1.02717006424884 0.810398004080435 …
8.01771167994921 8.02958632340539 8.10658632340539 8.12658632340539 8.15738575293528 8.17354871644225 7.99283703649303 8.02578689387551 8.05583703649303 8.07978689387551 8.08462393036854 8.11187464345618 8.10292478607371 8.177 8.02274928691236 8.05633561031775 7.81326039639146 7.93332307466337 8.01771167994921 0.819956791778409 1.58366146975656 1.31210392583889 1.02936192013418 0.812364803334692 …
8.0379925270212 8.04299514256378 8.13398991147862 8.1569887905318 8.21397907565935 8.20998654863816 8.00699476891484 8.04699215337226 8.12097571281889 8.10698991147862 8.10799140607438 8.12499514256378 8.10699850540424 8.177 8.03899402161696 8.0769925270212 7.8339925270212 7.9539925270212 8.0379925270212 0.823968527823176 1.5860191555534 1.31396931248595 1.03669726862625 0.807941662737783 0.76523…
8.06818756667354 8.06718756667354 8.1702438366756 8.20330948501134 8.25730948501134 8.26033762001237 8.02718756667354 8.06006564833574 8.07706564833574 8.08709378333677 NaN 8.1451219183378 8.11002813500103 8.177 NaN 8.13002813500103 7.91414067500516 NaN 8.06822508000825 0.827578534283646 1.58617228561712 1.31492709271656 1.04214045543518 0.810476074581357 0.765351455048587 1.29905075026669 1.0423…
8.08779725542736 8.08679725542736 NaN 8.23566547145515 8.28966547145515 8.29563505976925 8.04679725542736 8.06692903939958 8.08392903939958 8.09689862771368 NaN 8.15786821602778 8.1129695883141 8.177 NaN 8.1329695883141 7.92884794157052 NaN 8.09175670651284 0.828470775121945 1.58745672023049 NaN 1.04741546170996 0.804838289064633 0.761321664009677 1.29912918902171 1.04766546170996 0.8010066250549…
