# Supplementary material for: Quantifying Spatiotemporal Gait Parameters with HoloLens in Healthy Adults and People with Parkinson’s Disease: Test-Retest Reliability, Concurrent Validity, and Face Validity
Source: Sensors (Basel). 2020 Jun 5;20(11):3216. doi: 10.3390/s20113216 (PMC7313704; doi:10.3390/s20113216)
Supplement: Supplementary file 1 [file sensors-20-03216-s001.zip › Data/HYA_04_CWS2.csv]

IWW_x_SpineBase IWW_x_AnkleLeft IWW_x_AnkleRight IWW_x_SpineShoulder IWW_y_SpineBase IWW_y_AnkleLeft IWW_y_AnkleRight IWW_y_SpineShoulder IWW_z_SpineBase IWW_z_AnkleLeft IWW_z_AnkleRight IWW_z_SpineShoulder HoloLens_x_position HoloLens_y_position HoloLens_z_position
-0.294041260088882 -0.332041260088883 -0.313 -0.306 0.854479037264593 0.11544625125451 0.106778842107256 1.38209353591941 1.39801375336296 1.34491747982224 1.454 1.385 -0.239192586333683 0.09 1.40183096156676
-0.294 -0.332 -0.313 -0.306 0.854370218469378 0.115200377356199 0.106929662365506 1.38193033763449 1.398 1.345 1.454 1.385 -0.237208255411951 0.09 1.40215100813054
-0.29199210166889 -0.33201579666222 -0.314 -0.305040156574214 0.852083791198933 0.115081926479976 0.110675497951267 1.37991605536716 1.39302369499333 1.34497630500667 1.458 1.38496160387689 -0.236064269422405 0.09 1.40133767528877
-0.291010210684378 -0.333979578631243 -0.314 -0.303 0.852555098871498 0.116564581866588 0.110115820090096 1.37890805996997 1.39596936794686 1.34203063205314 1.458 1.384 -0.235088560913166 0.09 1.40150000413171
-0.291 -0.333000312149589 -0.314 -0.300000936448768 0.853689647270964 0.123897715065006 0.109490193532745 1.38048950680365 1.396 1.33500218504713 1.458 1.38200062429918 -0.23301839657125 0.0890340136054425 1.40086515389862
-0.290969736530047 -0.334 -0.311 -0.298 0.853867969380421 0.127220341799446 0.108247377165937 1.38066827201512 1.39598991217668 1.332 1.457 1.381 -0.231876595117522 0.089 1.40102063453731
-0.28804261883375 -0.334 -0.311 -0.298 0.854638777040446 0.124351766457075 0.107993693632258 1.38146835085211 1.39501420627792 1.332 1.457 1.381 -0.229997659302587 0.089 1.40133323350914
-0.288 -0.334 -0.311 -0.298 0.853860504730901 0.124190076667985 0.113736326325717 1.3798810222398 1.395 1.332 1.457 1.381 -0.228148384925734 0.088 1.40267102652176
-0.284990882999775 -0.334027351000675 -0.31101823400045 -0.29398176599955 0.854773378359343 0.129624712139869 0.11217517305914 1.38148462603913 1.39402735100068 1.33200911700023 1.45697264899932 1.38302735100068 -0.226312902171462 0.088 1.40399404801121
-0.284010349530796 -0.336968951407613 -0.312979300938409 -0.292020699061591 0.851910220629923 0.129056002727861 0.108429535207639 1.37768015617949 1.39696895140761 1.3329896504692 1.45403104859239 1.38596895140761 -0.224161085814023 0.088 1.40513245038494
-0.283001960885182 -0.334005882655547 -0.313 -0.289005882655547 0.854634587956897 0.128770549047851 0.108180411785888 1.37972590174997 1.39999411734445 1.33200196088518 1.454 1.38500196088518 -0.220667835209185 0.088 1.40700240309183
-0.283967599301333 -0.334016200349333 -0.313 -0.286405799599178 0.85375801917292 0.12988919741396 0.1076124300524 1.38116856001015 1.39700810017467 1.331975699476 1.454 1.38688800590426 -0.21706576195569 0.0879829829829824 1.40960168837121
-0.28005636094484 -0.33597181952758 -0.313 -0.28405636094484 0.854726050666152 0.132206606140182 0.107905772929137 1.38070505214649 1.39798590976379 1.32904227070863 1.454 1.38898590976379 -0.211472968006226 0.0869825581395343 1.41256051424212
-0.28 -0.336999434162012 -0.313 -0.281001697513963 0.855399626546928 0.126203417661446 0.109419145584638 1.38034023199357 1.398 1.33299773664805 1.454 1.38800056583799 -0.20605589543198 0.0860135658914725 1.41542637603179
-0.277964466681263 -0.337026649989053 -0.313 -0.276946700021894 0.856023286831983 0.125079695337566 0.107683337502737 1.38149630716408 1.40200888332968 1.33301776665937 1.454 1.39004441664842 -0.199348898093055 0.0849917440660472 1.41861395433949
-0.274040301179822 -0.339969774115134 -0.313 -0.271060451769733 0.856386272140866 0.123941687342148 0.106947556471217 1.38219284654058 1.40298992470504 1.33497984941009 1.454 1.39494962352522 -0.192581861839274 0.084 1.42186648049217
-0.270000472800342 -0.34 -0.313999881799915 -0.264000827400598 0.857179906621933 0.124339951537965 0.109339716319795 1.38425975650782 1.40499976359983 1.335 1.45799952719966 1.395 -0.186293179507577 0.084 1.42587030209765
-0.268971018741281 -0.34 -0.314 -0.259913056223842 0.857929710187413 0.125063717795794 0.109395266394409 1.38495889051749 1.40799033958043 1.335 1.458 1.39705796251744 -0.178758085666777 0.083989215686275 1.4291409941099
-0.266039473259997 -0.34 -0.314 -0.251118419779992 0.8579003947326 0.126451315990268 0.108916447299133 1.38383513141633 1.40701315775333 1.335 1.458 1.40292105348001 -0.170375984877418 0.0830088235294121 1.43252326150948
-0.256003860510925 -0.333002702357647 -0.314 -0.242003474459832 0.856590505726931 0.124970579076639 0.109119918929271 1.38291035130649 1.41299768369345 1.335 1.458 1.40699845579563 -0.160396956655628 0.0829786821705428 1.43525833103669
-0.250961116355735 -0.329 -0.314 -0.232912511800403 0.856292307941859 0.121826986517569 0.109308250236008 1.38050823769761 1.41801944182213 1.337 1.458 1.41303888364427 -0.151156468178899 0.0820096899224809 1.43876029538531
-0.247039812993162 -0.329 -0.314 -0.224089579234615 0.854508114911889 0.12152308550697 0.109131791584692 1.37932204343043 1.41998009350342 1.337 1.458 1.41696018700684 -0.139856762526404 0.0798810198300292 1.44280798184889
-0.243000557584206 -0.319001393960515 -0.310000557584206 -0.218000836376309 0.853620121274565 0.129538882043667 0.107270259276656 1.37865009200139 1.4219997212079 1.34599874543554 1.4599997212079 1.417 -0.128986554492811 0.0779871382636679 1.44652768152967
-0.23294299867339 -0.310914498010085 -0.310028500663305 -0.208885997346779 0.854407695179092 0.128308265192358 0.106828694736889 1.37946144980101 1.42804750110551 1.3389904997789 1.4600095002211 1.42104750110551 -0.11749339203906 0.0749317963496632 1.44958748265391
-0.227073834090635 -0.302110751135952 -0.312963082954683 -0.197147668181269 0.855200032397764 0.129159294056858 0.105664643761309 1.3785810751136 1.43293847159114 1.33801230568177 1.46098769431823 1.42593847159114 -0.10546297886384 0.0740305810397555 1.45350919446007
-0.21400256678969 -0.28900256678969 -0.307001184672165 -0.189001579562886 0.85435016980301 0.127170394890722 0.115138126243526 1.37674036132501 1.44099842043711 1.33600039489072 1.45900039489072 1.42999921021856 -0.0925231783251356 0.0748532934131739 1.45669431001378
-0.204922606425239 -0.24503869678738 -0.295110322297111 -0.175893583834704 0.855780061164719 0.133097555863319 0.124272625041822 1.3748236761948 1.44502902259054 1.34446436144857 1.459466247039 1.43501934839369 -0.0789262671427022 0.0718657142857147 1.45992060187164
-0.197079722911165 -0.248960138544418 -0.280543668361443 -0.165109619002852 0.856799636021549 0.130823119644238 0.129954856854122 1.37519621316172 1.44797010390831 1.39152166253301 1.46339143220256 1.43698006927221 -0.06577371643816 0.0690085714285717 1.46210879467444
-0.186001766677374 -0.183010600064243 -0.265430176721086 -0.154001766677374 0.858219773544082 0.14198820280729 0.133075521123988 1.37593988115079 1.4509995181789 1.35800546063916 1.46975085371934 1.43899967878593 -0.0502134185950414 0.069 1.46361333450323
-0.174857698649303 -0.134487715137492 -0.251898801231965 -0.138867185406016 0.859243622024216 0.146460537772373 0.13452531729498 1.37680223791616 1.45303794702685 1.367 1.47751941492727 1.44300948675671 -0.0338015904123853 0.0691057601510862 1.46422594849987
-0.160187456356477 -0.0816748428833168 -0.242078495750005 -0.125174959266045 0.861678882244825 0.159918040035659 0.135194944810659 1.37806387875334 1.45695001163827 1.367 1.48567201916425 1.44398750290957 -0.0184329367522562 0.0709943342776202 1.46391103580378
-0.138998800312646 -0.0479905115636531 -0.23809821413113 -0.106996946250371 0.861298984628248 0.131489325993832 0.135975103114586 1.37565780130027 1.45800021812497 1.37399901843762 1.49318356976821 1.44700021812497 -0.0010582996159042 0.0709395656279513 1.46350674730163
-0.127903433076372 0.0398691023126519 -0.242086910231265 -0.0907572184320292 0.851962864694461 0.124817798390268 0.137756491650322 1.36169011898637 1.45999034330764 1.36491308976873 1.49902897007709 1.45291734456494 0.0154144022096867 0.070005192107996 1.46242160390343
-0.11809968451567 0.128102839358966 -0.250910283935897 -0.0740498422578352 0.849208011348903 0.0748480919763725 0.143491684558333 1.3558168100955 1.45900996845157 1.3560897160641 1.5019700946453 1.45395015774216 0.0353164474238666 0.0709209039548028 1.46254690040171
-0.0960045331684908 0.137998145521981 -0.251 -0.0530043271153776 0.854398924402749 0.138416794055974 0.156057422275554 1.36712766953929 1.46399896973443 1.35200082421245 1.502 1.44700144237179 0.0535827775508175 0.0690376647834272 1.4617676250087
-0.0758002558859379 0.150190232489583 -0.252876348881771 -0.0328573256328128 0.845215763708042 0.15231808151688 0.158821362772187 1.35993868672304 1.44701902324896 1.34998097675104 1.50400951162448 1.44596195350208 0.0737398249041477 0.065966867469881 1.45990889132025
-0.0552589032097731 0.169753425514502 -0.240160273415574 -0.0181849308641236 0.848893643996726 0.184000672620736 0.164103424888915 1.36597393177122 1.44897534255145 1.34802465744855 1.50498767127572 1.4420493148971 0.0945538741412413 0.0629684542586758 1.45724450716328
-0.0330041434534044 0.22398982970528 -0.233001318371538 0.00399585654659562 0.843760975594938 0.0898678074326993 0.167829310680025 1.36254066106916 1.44600056501637 1.36599660990176 1.505 1.43900056501637 0.116487080691631 0.0609393939393944 1.4534791782327
0.00318251918501797 0.224082133633258 -0.220717095263222 0.0282281489812725 0.847424615684042 0.0897864574967364 0.181531042410694 1.36753259382377 1.43599087404075 1.36589961444824 1.50010038555176 1.431963496163 0.138144073325377 0.06 1.45034079045782
0.0227934770026118 0.232907064651175 -0.190320110645952 0.0527418462532648 0.846846092428423 0.107671651026382 0.182717505358658 1.36888574991318 1.43501032614987 1.35511358764856 1.51088641235144 1.42804130459948 0.16200994446673 0.060037900874636 1.44491718350732
0.0619806174182619 0.231000993978551 -0.187001490967826 0.0779875752681166 0.848659095479519 0.0874101684005734 0.195313742905024 1.37036926942577 1.4310019879571 1.36599453311797 1.49500795182841 1.4240019879571 0.184559708851149 0.0610297619047629 1.43980037076012
0.0853525362149483 0.231 -0.14083300916134 0.10325048625799 0.85078500972516 0.0862480068593195 0.20021947177201 1.37156781235612 1.42394433638711 1.366 1.49202783180644 1.41899072273119 0.209517128858783 0.0640148148148153 1.43490004027107
0.122512461775482 0.231 -0.0790969080838725 0.129653591261527 0.851313071825231 0.0986868029943192 0.19687777552975 1.37344536648971 1.41807697971966 1.366 1.49127516159506 1.41801282995328 0.236995642406975 0.0715694822888303 1.42994738887066
0.158997154894129 0.227000316122875 -0.0160264897547493 0.161997471017004 0.852999867228393 0.121058244727739 0.18936148552435 1.3745799122759 1.41600015806144 1.36400015806144 1.48695236476612 1.41400031612287 0.261482826381125 0.0815603996366963 1.42665533214291
0.179365774405969 0.226961497430951 0.0471225926575689 0.180308020552395 0.852798983851162 0.121386695032925 0.180530333192473 1.37814367907997 1.40703850256905 1.36399037435774 1.48011053010926 1.40996149743095 0.29098058124663 0.0879042357274401 1.42399694016434
0.216625059809821 0.22303946738844 0.109094685984622 0.211684260892481 0.856770039269205 0.127161884270522 0.173244049970779 1.38055572755611 1.41096053261156 1.36300986684711 1.47180074641412 1.40603946738844 0.315503749418923 0.0842209944751391 1.42247606368958
0.246987095640689 0.221000860290621 0.168634137057949 0.240987525786 0.858889105297754 0.130678511697226 0.170362367295928 1.38101981073606 1.40800129043593 1.36000129043593 1.46307410247035 1.40300129043593 0.34419566189765 0.0810402116402112 1.4207494964226
0.27424722458765 0.220045782331046 0.22448529270909 0.266265537520068 0.86013567700905 0.127493399281492 0.174745016604583 1.38367043837148 1.40291759180412 1.36403662586484 1.45498168706758 1.39898168706758 0.374597027929077 0.0829389438943895 1.42158634564161
0.300665752780478 0.224938102366755 0.276343885087604 0.29464099372718 0.860742324693478 0.117170604006147 0.176349697576296 1.38478588733962 1.39411141573984 1.3679504818934 1.4530247590533 1.3970247590533 0.397927732813873 0.0821138613861389 1.42212218695722
0.324996573126384 0.231999000495195 0.334991718388762 0.322996001980782 0.860590022845824 0.128008433633185 0.138805364485073 1.38297026129911 1.394 1.3689998572136 1.46299857213599 1.3979998572136 0.429609105599684 0.0808750000000011 1.42274961998048
0.34823331558911 0.239 0.429108249048272 0.348320808935026 0.859566973212941 0.142587180769965 0.103916363669237 1.38548591697719 1.39406805038016 1.362 1.4530486074144 1.39403888593152 0.45894520394979 0.0779229287090558 1.42448136424914
0.371762519741755 0.239 0.540871968773335 0.380673464644913 0.858253259314419 0.14230286955312 0.10052423673723 1.38507415590452 1.40093073492468 1.362 1.4579505249462 1.39796041995696 0.488794995933188 0.0767735849056621 1.42652587396157
0.405995878900272 0.241999636373553 0.636988485162526 0.408996606153166 0.855870287264893 0.141550090906612 0.126266875236736 1.38297025453851 1.39700048483526 1.36100012120882 1.45300060604408 1.39600024241763 0.51671235780981 0.071382749326149 1.42843802522661
0.434270341731745 0.243067585432936 0.733753094824148 0.44034758222653 0.849814717759933 0.140727751291826 0.114756577860828 1.37835711750342 1.4109806898763 1.364 1.45795172469076 1.40099034493815 0.552936256303864 0.0666850775193777 1.4300240672872
0.461649492115925 0.249912373028981 0.810023585180076 0.475549347006189 0.845228710070583 0.144551054077617 0.12757588720142 1.37603966798876 1.40902503627743 1.364 1.45306259069358 1.40001251813872 0.58404962109074 0.0618999999999992 1.43221555421717
0.500994667452622 0.256999042876112 0.838996171504447 0.509995351112543 0.84142051274494 0.143430159976421 0.134089131751901 1.37049075476055 1.40700027346397 1.364 1.45200013673198 1.40299958980405 0.616695036414897 0.0587821681864207 1.43350613910078
0.534333357844184 0.266047622549169 0.842114294118006 0.543323833334351 0.839462855882299 0.140019336225614 0.138420472548864 1.3707628558823 1.40699047549017 1.3609714264705 1.44995237745083 1.40303809803934 0.651445464545324 0.0537737373737367 1.43415296044089
0.568647083332286 0.270949583333184 0.853878999999641 0.576657166665649 0.837698150000054 0.14406835583321 0.133322433333489 1.36899815000005 1.40601008333336 1.35803025000009 1.44505041666682 1.40695966666655 0.685181952552341 0.0496106194690239 1.43452317660509
0.620997005370934 0.29099884821959 0.862999481698816 0.61699769643918 0.835590120361053 0.152339526042361 0.132820025915059 1.36952996832604 1.40200023035608 1.35600011517804 1.44100023035608 1.407 0.719483821809124 0.0440489021956087 1.43339599474863
0.66248820415765 0.338440341004939 0.873057435783253 0.655363759960602 0.840039203320987 0.159136064746407 0.132036177745616 1.37005035203665 1.42 1.34894256421675 1.43998085473892 1.41204786315271 0.757501975709672 0.0452740524781332 1.4356791878078
0.712371126002738 0.383432780316195 0.878926014823852 0.692531427217727 0.845066619365766 0.169973374041379 0.133689160842052 1.37519513966224 1.42 1.34307398517615 1.43802466172538 1.41693834568654 0.794661169038974 0.0511643835616415 1.43792911262864
0.747997766989111 0.440996363382267 0.886999489597511 0.731997511787867 0.845329987239938 0.18180925353636 0.131560137170669 1.37774984113723 1.42599961719813 1.33200070180342 1.438 1.42199968099844 0.835700658101063 0.0607284644194713 1.44123897223707
0.782364067752548 0.485362411821022 0.89000958073033 0.761354487022218 0.849876538623015 0.177713627248741 0.128228419630367 1.38345809526626 1.43004790365165 1.32658888138425 1.43702874219099 1.42401916146066 0.869631713032449 0.0724512195121944 1.44306330679921
0.81962028463636 0.527215746480227 0.890990007490431 0.797630277145929 0.852592320748493 0.163684027030399 0.123973367491532 1.38837983760196 1.43495003745215 1.32677148607565 1.43997002247129 1.42598001498086 0.904411459667773 0.0786249999999975 1.44464702371933
0.84799635128296 0.590997133150897 0.895999348443386 0.827996090660315 0.858839189463572 0.152637763948615 0.126459670312353 1.39038974458981 1.43999934844339 1.32799986968868 1.44199973937735 1.42799973937735 0.939401724227348 0.0854866468842738 1.44535886543352
0.884244890213601 0.690054911689356 0.895981162291262 0.862273146776708 0.864881130262524 0.149559516838249 0.126641835727768 1.39445613826971 1.43209418854369 1.32907535083495 1.44203767541748 1.43100941885437 0.973247503188238 0.0908696051423328 1.4450040993231
0.909680101348757 0.799621975040801 0.894024607588557 0.890643189965922 0.864998523544687 0.138084323506888 0.129948413175338 1.39405504455565 1.44187696205721 1.33690156964577 1.44595078482289 1.43198769620572 1.00313805273107 0.0890330578512408 1.44439162449269
0.944000981654573 0.909477505907261 0.891004108406175 0.928000945296996 0.861410004362909 0.130606860832816 0.116630203238854 1.39484000072715 1.45300010907273 1.34340155146294 1.39999778218782 1.434 1.03592695159712 0.0848778778778789 1.44449175787224
0.971290343171171 1.01814169734191 0.891926210277093 0.954387124228228 0.861540936259448 0.130577572370672 0.107295974278396 1.39483609507891 1.45594193136577 1.34663906850671 1.3801250038891 1.43400967810571 1.06614195694643 0.0828747474747467 1.446345665609
1.00070409762924 1.12475643077877 0.89776322677411 0.993605463505648 0.862648854344034 0.136615621368584 0.107139146508708 1.39241436262853 1.45005918047415 1.34753746413755 1.39385769373309 1.43499013658764 1.09795499628501 0.0807818181818162 1.4463710296957
1.0329954427971 1.2284635876519 0.907984115212885 1.0259954427971 0.85807065367379 0.147340171074677 0.113739693868243 1.38964039163462 1.45 1.34702008171595 1.41990375314386 1.435 1.13097101706664 0.0777602339181282 1.44479766205455
1.0682525083554 1.32840504939532 0.922057832909076 1.0683847400783 0.849449317511959 0.161370384737077 0.124677590295455 1.38049307645962 1.44098113955312 1.3460102646024 1.43697108354546 1.43354746400931 1.16372460495954 0.0747823129251695 1.44420917839388
1.09421087592128 1.4214658000403 0.92792561993152 1.10807389689783 0.843242827426504 0.170778785850222 0.12443309916952 1.37409222081464 1.43901916651467 1.34697916305969 1.43403719003424 1.4384478635822 1.19768043158429 0.0708557692307689 1.44198511623891
1.12600729873499 1.48799663761128 0.902004107424961 1.14500389268479 0.839143551128859 0.157868601058019 0.086575981042654 1.36709387357434 1.43600006192106 1.35600082720042 1.43200031595577 1.43549949193059 1.23443636087646 0.0651666666666628 1.44053286146174
1.16682632499177 1.49855269343603 0.908028352706939 1.17935209266746 0.830846733631467 0.158504064358684 0.0898576731873254 1.36115646477024 1.43737499785002 1.36803732796038 1.42899054909769 1.43347045817089 1.26815870756504 0.0560091575091578 1.43871655207057
1.20014440436172 1.50394286214828 0.910970420450812 1.21511102870276 0.827971091080833 0.17542597953843 0.0916915620810059 1.35875570792688 1.42463690408112 1.37196249971989 1.42800985984973 1.43053442734621 1.30670511220318 0.0465774647887326 1.43636962435441
1.23899979825142 1.53949558338035 0.919996510254158 1.25350169187447 0.821831333281924 0.152364881527938 0.0990771422859047 1.35645104539642 1.43899640137946 1.37550279662224 1.43099883675139 1.42949954850041 1.34240043495843 0.0410101626016263 1.43374465380355
1.28251624899551 1.55624962114626 0.931426510458353 1.29591804909252 0.822966464368174 0.152645856550797 0.104691649561478 1.35999475477165 1.43695866815812 1.38459882168502 1.43309478010186 1.42796496161827 1.38186912115486 0.0421333333333334 1.43204022693921
1.33393004646863 1.5802742957676 0.975437495597558 1.33753922548607 0.832573498056766 0.0919689892803372 0.118276373641113 1.36445538330718 1.43303417843045 1.39439369770272 1.44287499902168 1.42453512018193 1.42280602159182 0.0475120481927711 1.42945141514927
1.38050154070563 1.57000156161377 1.00999214945207 1.37550344256889 0.830045300769496 0.111817145903272 0.114810840470425 1.37008534401088 1.42250057985969 1.38750138539081 1.44599930730459 1.41949942536735 1.46299644579583 0.0575729166666679 1.42604434772043
1.42695935553715 1.57052991846491 1.11745923266116 1.42230754215912 0.83344140622834 0.112176797320667 0.183191765390202 1.375771152488 1.41955963501587 1.38798514172452 1.45100977090768 1.41400040382791 1.50176034944688 0.067989583333333 1.42385363435192
1.47199417189366 1.57346721196767 1.16353454717138 1.4526693990721 0.835427110145874 0.11519624151746 0.177349023379969 1.37932037599714 1.42543545002778 1.38651588096995 1.45199009674833 1.41399794781513 1.54523510199069 0.0863421828908535 1.42126042079213
1.5205066310309 1.57400256586581 1.23099817258883 1.49500789279532 0.83367658022406 0.113144119395644 0.159760478127131 1.38434061017778 1.44449860186162 1.38799790065525 1.46299969997727 1.41599973946468 1.58520075548055 0.0897137014314938 1.42005797679653
1.55038405677918 1.57551389651531 1.33916956450784 1.53384508812369 0.84070835044714 0.130258409714923 0.161855712796915 1.38850380527 1.44094666484198 1.38703483780342 1.47023332500641 1.4154801866812 1.62319873209065 0.0857371428571414 1.42019964867004
1.5885670164297 1.57697161522899 1.46568401372789 1.56811708071019 0.845025000192371 0.126676853750287 0.171776965851658 1.39335512785114 1.43557214697556 1.39046611952418 1.47160924159914 1.41352062068709 1.6580807368105 0.0830424242424248 1.42023840865416
1.62000641338238 1.58330300078043 1.58705978977986 1.60900415503982 0.849310953007957 0.120065145422002 0.173692978691281 1.39738073323059 1.43499894876117 1.41216711719999 1.47068801018471 1.41100045166851 1.69586539287593 0.0843141993957706 1.42145861646503
1.65628178446234 1.60023146580835 1.67981516219463 1.63952331400149 0.857719476649016 0.125082603065406 0.151772492715705 1.3901097081703 1.43395974507681 1.42075847046085 1.47103019119239 1.40895974507681 1.73493235121227 0.0897276084949204 1.42378419755188
1.68366342487519 1.62272352757605 1.75902633624608 1.69037493191107 0.863498958607584 0.138939668945765 0.110230632546499 1.38716618182592 1.43004808216069 1.39728849296412 1.47396393837948 1.40504808216069 1.76863186521367 0.0851108033240995 1.42377447709991
1.7150107070144 1.62199971823646 1.90401972344757 1.71701577875806 0.859108627811576 0.134010171875757 0.113771729816036 1.38567818544282 1.43499859118232 1.39399915470939 1.47600112705415 1.40600056352707 1.80933731122402 0.0805347648261735 1.42487150449905
1.75336595049245 1.621 1.97509785147734 1.7731582488616 0.854192228624905 0.134616538306153 0.155489202255115 1.37923198865138 1.43002967166155 1.391 1.4799010944615 1.4080395622154 1.84798415856779 0.0752893081760987 1.42608655626192
1.78964536868603 1.621 2.08393610605809 1.78884664591828 0.849456293763418 0.134273354620538 0.165323866160024 1.37843776355039 1.43297124610968 1.391 1.47009584630107 1.41196166147957 1.88254791083122 0.069 1.42637200250715
1.83801592072967 1.6210047331899 2.17300086057998 1.84401290869974 0.83743901463592 0.134223308930032 0.134119651404503 1.36996926850701 1.4270047331899 1.39100129086997 1.45899827884004 1.40700086057998 1.92289060435712 0.0604814814814822 1.42775227734787
1.87546769474052 1.63207117093878 2.17521351281632 1.87448802929446 0.835094690013295 0.141920573968047 0.156430498427056 1.36822343387149 1.43798983272303 1.3939694981691 1.45490849450729 1.40906100366181 1.96422322481755 0.0500658682634727 1.42929679690008
1.92045564579088 1.63891716348992 2.19575149046975 1.92143197821658 0.829774375802121 0.142937692861359 0.145897449887656 1.36374419874517 1.43701183378715 1.39103550136146 1.44610650408439 1.41492899727707 2.00320444245077 0.0416243093922654 1.43085862622928
1.95602158842315 1.65801401353784 2.2040022724656 1.96201742223623 0.829330390106594 0.14451689429702 0.153110988522534 1.36022219671674 1.43699659130161 1.38699431883601 1.43899924251147 1.41599962125573 2.04027676636813 0.0380353200882995 1.43328062017123
2.01345274044663 1.69554328853596 2.21033200966086 2.00842255775019 0.830467953444274 0.136624744625076 0.155584479692975 1.36604464920209 1.42803018269644 1.37188933011305 1.4369295737083 1.41505030449407 2.08503235278717 0.0406395348837178 1.43631103108914
2.05757518906335 1.74849022687602 2.24268847197979 2.04960350979246 0.840988706192216 0.166324055038417 0.142377160073705 1.36844687140456 1.43097167927089 1.3611038426734 1.43006608170126 1.41995279878482 2.12485955013053 0.046925816023739 1.43892326853182
2.10300534370349 1.81600860205928 2.25 2.09300377969271 0.8424305852007 0.186220591717411 0.125529920496119 1.37447043140631 1.42699960899731 1.35199830565499 1.428 1.42000039100269 2.16454855910945 0.0587723342939439 1.44058768808932
2.14443595303543 1.88281107541476 2.25008110754148 2.1224562299208 0.846975862819191 0.190877504550713 0.124622436707211 1.37787844427847 1.42389861557316 1.33891889245852 1.42792903090121 1.42295944622926 2.20217071537811 0.0701566265060242 1.44284119195707
2.18649200494764 1.96105489292584 2.25790548929258 2.16646837727078 0.852364905750267 0.202213077612631 0.0959167361578331 1.38737528762887 1.41411813838427 1.33109451070742 1.42108269686899 1.41904725535371 2.24114800374721 0.0762160493827171 1.44120857844468
2.22300169163188 2.02200616627104 2.25799994543123 2.20300240102589 0.852000378707266 0.19335903085864 0.122550420179531 1.38791998854056 1.44200032741262 1.32099983629369 1.43199978172492 1.41800021827508 2.2808464201391 0.0830615711252656 1.44049909444927
2.25436941791898 2.10027871213746 2.25706156965316 2.24730784826582 0.858989153106442 0.174761820841183 0.130136301373825 1.38773996389787 1.44791790712912 1.3129960203419 1.42779476782279 1.4219486919557 2.31900214803414 0.0841042228212043 1.43923687963428
2.28962931272481 2.20116618903343 2.26293821878747 2.27669109393734 0.863680677998662 0.154164510503686 0.119284089305809 1.39059993314323 1.44008237495004 1.30834740469442 1.40820593737511 1.41705148434378 2.35137482404112 0.085 1.43641971081013
2.32298130090662 2.31660854647613 2.28494345638379 2.32797110140114 0.863700016999176 0.134926381183281 0.117623683339928 1.39056003966474 1.43400339983516 1.30624163703633 1.39931373727416 1.41799943336081 2.39179549590476 0.0847104477611946 1.43326826000835
2.36733229633029 2.43854573398276 2.3159011036899 2.3525179913384 0.863204948930922 0.120406714217101 0.125260858689798 1.38976390056071 1.43397067973556 1.30586636505275 1.40243984015164 1.415 2.42796948990092 0.0816788830715544 1.43114550063759
2.40053204947834 2.55891770107049 2.34398707578889 2.40427054771623 0.861701195405981 0.113964790942278 0.135440281106768 1.38415900105866 1.43104128975191 1.30640923642877 1.41135055972465 1.415 2.45952846913437 0.078188481675393 1.42755003212009
2.43194707728199 2.66966439725652 2.35737728776386 2.42895902757315 0.851866781623162 0.118959892695944 0.14140661634219 1.381704063099 1.43599146407774 1.30705789884949 1.4198122097103 1.41200512155336 2.50041418891874 0.0737814207650274 1.42346008739873
2.46239080033893 2.76272577205802 2.34683251414046 2.47828844786921 0.843333142600009 0.138751300815233 0.141133639371181 1.37443491576175 1.44073946644071 1.307 1.4209255618402 1.40898139046005 2.54146621047142 0.0647283236994196 1.41924772436993
2.50357102559225 2.83920333324276 2.32918384617475 2.50868337603238 0.835234364966857 0.156801966217938 0.145732097857802 1.36863046496414 1.4132859829385 1.307 1.413081709411 1.40702042735275 2.57753322215079 0.0529317507418426 1.41462897197879
2.54293331335912 2.90588714568466 2.34397435129197 2.55891450430656 0.829419814905607 0.124266050976618 0.152738081900335 1.35940569700932 1.42198461077518 1.31199145043066 1.41399829008613 1.40101025948321 2.61512542486455 0.0380586419753167 1.41183667080941
2.58235012266124 2.90613027819953 2.32912213581206 2.59336640743618 0.822925623988284 0.116864576959772 0.165638869461414 1.35839637193975 1.41300814238747 1.31904071193735 1.41307328148724 1.39796743045012 2.65305890750782 0.0232936507936546 1.40879098019833
2.62447774387845 2.92180567214082 2.34381781763202 2.63745345289606 0.817586192927033 0.0993669184728101 0.172722188098633 1.35435016087865 1.4139878545088 1.32393927254401 1.42189069057921 1.3940485819648 2.69005529351787 0.016 1.40582052935483
2.65994257631724 2.93897210849695 2.35498195255685 2.67194421699389 0.819007555391791 0.0943578752479211 0.186916817238932 1.35719524203771 1.41300164067665 1.33098851526345 1.4239967186467 1.3900065627066 2.73088370553811 0.0167999999999943 1.40260728830277
2.7194550376129 2.92726392181548 2.45351891142131 2.72228212332 0.825259577444839 0.14510384864186 0.200754135221522 1.36310486670863 1.40994539548645 1.32908190677032 1.40578499631947 1.38398179849548 2.77716393736534 0.0295166666666681 1.39974709642535
2.76853686388576 2.95573138105374 2.5477591692206 2.75271285560917 0.828449896152575 0.0937446256299374 0.207669259856682 1.36794433477914 1.40405557633371 1.33791663549944 1.39096294911086 1.38201852544457 2.81698306638603 0.0450666666666776 1.39611609294742
2.81402381103677 2.95299501629463 2.56104042338801 2.79501938107644 0.831572580451892 0.0868254494866511 0.199102983414882 1.37303372670413 1.39999612378471 1.33999778501984 1.40401328988099 1.379 2.8513746388637 0.0658507157464268 1.3934662410514
2.85743679084765 2.944 2.63463290102414 2.83036547805619 0.836300421381559 0.114712763370669 0.168275542969719 1.37981330631161 1.39307131279145 1.336 1.42799108590107 1.37897325770321 2.88770185377386 0.0785119047619064 1.39209975511511
2.90534102929442 2.944 2.704045164896 2.8704486163484 0.844023757784203 0.115015831001659 0.155722677221624 1.38565957867716 1.40089241294603 1.336 1.42701344838175 1.37604034514524 2.9224345793966 0.0843790087463558 1.38899504672951
2.94393503405595 2.944 2.80467990595559 2.90693845331617 0.852855057832869 0.114950119674107 0.13780365765505 1.39202922933033 1.40698974221936 1.336 1.43151796829547 1.376 2.95724363016338 0.0890494949494949 1.38802722535655
2.97830851601087 2.94312178263587 2.90860891317936 2.94234099138044 0.856970445658968 0.121576006188642 0.116050583897553 1.39581493867 1.4039025738913 1.3580974261087 1.44001623768478 1.37597564347283 2.99483085318061 0.0902489451476804 1.39004779047988
3.01556440415466 2.95782805427158 2.98214027135788 2.98351855196041 0.860647013567894 0.129546805415194 0.107668009065202 1.39761890799065 1.39213755658274 1.36986244341726 1.44197707390288 1.37303438914568 3.0330929555255 0.0935555555555544 1.39014635330214
3.04794192131138 2.96199274016392 3.07383483872923 3.01694010635236 0.862846079688518 0.115855064584059 0.125367639280682 1.39961640638114 1.39299818504098 1.35402903934431 1.44000362991804 1.37399818504098 3.06938074754814 0.0894326241134738 1.39121788816519
3.08326059850348 2.96201628740647 3.19795281327834 3.06026059850348 0.860763418017504 0.116212850296132 0.124008366583644 1.39850364791148 1.39298371259353 1.35395928148383 1.4330488622194 1.37500814370323 3.10450246258694 0.0845670995671 1.39291769176072
3.11455996224419 2.96397249764026 3.31239111195531 3.09155996224419 0.855168656748852 0.116555187087046 0.111801614724767 1.3977407259203 1.39102750235974 1.34906875589935 1.43891749292079 1.37598624882013 3.13595913722185 0.0811038961038966 1.39376263899306
3.14095522061638 2.964 3.40085016129326 3.12693972006051 0.852274856840839 0.119644678142485 0.141777987023638 1.39531416792724 1.38700688913594 1.349 1.43500688913594 1.37799655543203 3.1780873442246 0.0752462908011874 1.39392066849015
3.18428963592678 2.96707989956601 3.48233957315554 3.17332958570979 0.840751086624317 0.124326454176992 0.111492272004025 1.38677394532084 1.3990199748915 1.34793008787974 1.441960050217 1.38200998744575 3.21498044814176 0.0691136580706811 1.39495268771312
3.20670996284788 2.97492626767861 3.52350355912274 3.19272928084468 0.83382599196109 0.127906359628365 0.136437039986349 1.36308303803788 1.40549078345983 1.34106451578122 1.43355618415749 1.38394685463073 3.25199907951279 0.0612532467532496 1.39517299669532
3.24350432310301 2.97800799355427 3.52950309463474 3.23949302907821 0.828605755258881 0.124148739477981 0.125221977950666 1.36226804841134 1.40350633322361 1.33999877022242 1.43449784788924 1.38350250059139 3.2921244904032 0.0509990138067086 1.39484747640313
3.28635079724925 2.99119890471454 3.5424625331548 3.26992638346226 0.827506375838325 0.122086176122339 0.131982837831562 1.35765615351944 1.41642971871987 1.33796021905709 1.4314698319778 1.38849403043708 3.32870302164582 0.0448715686274509 1.39793612026524
3.33046721005287 3.01072616916995 3.55485032482588 3.31444962973479 0.821036897769253 0.120729031242688 0.121165531190479 1.35821697541357 1.4145354339935 1.33405476616601 1.42804389494001 1.39393274743223 3.36601393488696 0.0446324786324802 1.4011723140243
3.37842979942067 3.08643069792804 3.56648779165158 3.34695198884094 0.822193723570126 0.144015265752519 0.123194291712516 1.36177052702373 1.41699395133852 1.32401206610659 1.42350497492774 1.39699365124668 3.40423062262728 0.0506995614035118 1.4046163718839
3.41683896688448 3.14839352828578 3.57442589661618 3.39807204511219 0.824515473967147 0.179663686950208 0.119078934912154 1.35955527765726 1.41902794620574 1.31351563139962 1.42203450787704 1.39947456185128 3.44613458050316 0.0626829971181616 1.40774487691846
3.46599679832019 3.16581989982237 3.57598276297582 3.42868494870546 0.82998247067141 0.1570109095596 0.110677326635842 1.36712380182696 1.425927434968 1.31152429510127 1.42150574567473 1.40395353853691 3.48329129484706 0.0734281345565752 1.40695763628463
3.49300428480915 3.21952207594456 3.58049906155082 3.46899966046937 0.836127921024557 0.163197368786564 0.109935094856896 1.37352667033178 1.42600182936407 1.30649820458899 1.41950361119386 1.40499820458899 3.52078979051303 0.0774778420038532 1.40510663003275
3.52922038085649 3.30059029124007 3.58294523215362 3.50614178861483 0.844410371087203 0.149409713002536 0.118790812967456 1.38025580307268 1.41855541631242 1.30403092938039 1.41998904643072 1.40452190713855 3.55819543279398 0.0815375000000017 1.4043547998265
3.55767840647079 3.39537394675408 3.583 3.54206757173858 0.849201102623313 0.149807235905855 0.119073010496526 1.38334667885426 1.4214609283831 1.30696700024 1.42 1.4059855240723 3.59702918588252 0.087 1.40271655206097
3.58596504351532 3.50292939694994 3.58300355045206 3.57995644842733 0.855157599917189 0.142904600943231 0.113033358467819 1.38633145086061 1.42050177678696 1.311 1.407521026353 1.40500059330294 3.63237789334821 0.0871214128035322 1.402861393915
3.62770214186981 3.61133075752918 3.6059241679548 3.61877579593629 0.842292831850087 0.12811185156332 0.0911567813496046 1.3809307643104 1.42542228677087 1.31898201370836 1.39930332818079 1.40746767732159 3.67262214878287 0.0887300724637684 1.40315951994277
3.66067537971004 3.72416440050729 3.65565725182475 3.65711496767122 0.848859845961918 0.110015604323113 0.124202636449968 1.3843465035058 1.41361386528057 1.32706413008181 1.35197220960741 1.4060152470514 3.70664781674952 0.0867133757961796 1.40414518301831
3.69050020162577 3.85007283869052 3.6 3.69400271556781 0.845633756354332 0.0913403164303768 0.127990268667301 1.37999954687608 1.42500264574626 1.32899582073087 1.418 1.40750072583468 3.74528888982397 0.080377643504532 1.40415108966261
3.72761723924602 3.97272185606737 3.60011507850349 3.74048123737825 0.843061642000802 0.0925209258624925 0.128473686616477 1.39222183304732 1.4331839887934 1.3218535364501 1.41783261308583 1.41388492149651 3.78277835498984 0.0743820224719133 1.4041013652618
3.77195173518034 4.03116675481911 3.61086505553796 3.77301550066334 0.835434265118007 0.141893070370173 0.131620498075658 1.369697645121 1.40489856732439 1.31656989932218 1.40219628285387 1.40805149780463 3.81840831316242 0.0686375404530772 1.40238702285561
3.78498802348028 4.10496222789935 3.63149892986683 3.80849119456887 0.827013717327466 0.125152505856433 0.113988108957402 1.36441603522849 1.453 1.32200138190612 1.40600050316749 1.40600071221912 3.85894596237444 0.0597412935323433 1.4004607562703
3.81733685671569 4.14223638046049 3.64793971424688 3.84205552320113 0.818151661069399 0.150960691087614 0.0932677151722079 1.34260418865143 1.42948228602495 1.32493971424688 1.41102009525104 1.40118085725936 3.89734013987122 0.0487246376811569 1.39869677991057
3.84573510831106 4.16281079165075 3.65889593540791 3.87271618747613 0.813205504607994 0.145655721858853 0.0988179677039574 1.34001355643948 1.42602838125239 1.33193377707776 1.42090539582538 1.39505676250477 3.93425911610792 0.0377656250000001 1.39589297354489
3.8890625870854 4.1700387443862 3.6748320131097 3.9210417247236 0.80966910589878 0.13248251741708 0.109920278231707 1.33711208623618 1.4249955294939 1.3400014901687 1.42986268734974 1.3979985098313 3.97413563061075 0.0351175869120659 1.39198974437466
3.93013022842158 4.19546156997526 3.69850229552869 3.94842015228105 0.809082425308263 0.140696045684316 0.119378776516167 1.33848100761405 1.42206212654132 1.34097929115289 1.43606096326526 1.39702070884711 4.01507833210893 0.0370840751730979 1.38861962383776
3.98738438193351 4.2207299920761 3.73023603868518 4.00637358161655 0.806943220681455 0.126160600713136 0.127211219987972 1.33850010800317 1.4309027971474 1.34891359746435 1.43995812209064 1.39601080031696 4.05533065029149 0.0450738636363629 1.38646138755149
4.0300419349149 4.23100279566099 3.77036249859944 4.03404286680189 0.814842404268454 0.101656784137343 0.133435366077756 1.34577481785578 1.41899627245201 1.355998136226 1.44201206234459 1.392 4.09414741404998 0.0536002143622706 1.38516858211774
4.0741375341714 4.23394250227809 3.81921093129177 4.0791183682641 0.81737055195916 0.10879047219484 0.138068972216152 1.35084091225925 1.41507666362921 1.3540383318146 1.44268068254582 1.392 4.13502468325579 0.0624645286686133 1.38365803254718
4.12551736397205 4.234 3.87711059278243 4.11962146193886 0.819618991137607 0.116339213382567 0.141129795833795 1.35408000085865 1.41599053654847 1.354 1.44242188121304 1.39001892690306 4.17130230755535 0.0721046511627908 1.38399653408473
4.16398182638202 4.23699856524069 3.94439073909171 4.15698230463512 0.826106905702412 0.117449502616771 0.142635594361319 1.36108666179333 1.41200191301242 1.3530004782531 1.44169355686496 1.38600191301242 4.20407258115404 0.0731036976395142 1.38576534849768
4.20897296038663 4.23504465389623 4.0213806262399 4.19708459512721 0.834537541707234 0.120656767610177 0.142604125229356 1.36516689662635 1.4178660383113 1.3471339616887 1.44095360802029 1.38795534610377 4.20916453101161 0.0744681402647017 1.38592089884747
4.24660505792537 4.23005337055063 4.10840951024728 4.23559438381524 0.839102820433247 0.0945623302128112 0.141053145868542 1.36854456195438 1.42096797766962 1.35194662944937 1.44065993319774 1.3840426964405 4.21425648086919 0.0758325828898892 1.38607644919725
4.28397824934169 4.24004009152523 4.20580664713413 4.26798118861984 0.844027131264526 0.0961750728122131 0.13800041370951 1.37155824819022 1.41400411498941 1.3599782758586 1.44127043091602 1.38499941214437 4.21934843072676 0.0771970255150767 1.38623199954704
4.31639556806096 4.25467030985144 4.31390129292073 4.31217577462859 0.842213884820825 0.116929660089908 0.133463686182894 1.37559472074941 1.40810989671619 1.36165938029713 1.44324299969384 1.37812821283555 4.22444038058433 0.0785614681402641 1.38638754989682
4.35268015755078 4.25995557743761 4.43302270362737 4.34868015755078 0.837620868757401 0.129241164722139 0.127460720719328 1.37394545905171 1.39808884512478 1.35505330707487 1.44703553804991 1.378 4.2295323304419 0.0799259107654516 1.38654310024661
4.38805011099609 4.26 4.55515503089416 4.39903445130981 0.831427040319293 0.130108903821961 0.127084279053263 1.36522438471216 1.40498590628235 1.355 1.45099373612549 1.37899843403137 4.23462428029948 0.0812903533906391 1.3866986505964
4.41933038321075 4.26 4.65192837305826 4.42053963845739 0.829579549241615 0.129424647867265 0.148481940265104 1.36796140853094 1.39618832972198 1.355 1.44708370209866 1.37802092552466 4.23971623015705 0.0826547960158277 1.38685420094618
4.46360891621943 4.26396444692904 4.73130671511625 4.47551114527428 0.823157240444248 0.13273022430307 0.154579425756557 1.36237066312612 1.396 1.35698222346452 1.4370888826774 1.38097333519678 4.27174557509327 0.0791839080459745 1.38813941143497
4.49398665880111 4.26499955529337 4.78697554113536 4.50698621409448 0.816303024005082 0.130850849389663 0.149592241321414 1.35623270826338 1.39100222353315 1.35999866588011 1.43300177882652 1.37900088941326 4.61571985836364 0.0561481481481478 1.39859784263148
4.53809417082291 4.27185909323912 4.81345650249375 4.5540337822111 0.812390316853702 0.131437922277639 0.139575723870886 1.35171279716681 1.39491948185093 1.35804025907454 1.42908051814907 1.38683896370185 4.67377747868965 0.0392155745489078 1.40167766757606
4.56076584515333 4.28090420938091 4.81993613958727 4.58665941113211 0.810736923009373 0.128363207414619 0.14116073544216 1.35356903249782 1.38510643402122 1.35404257360849 1.42702128680424 1.38601064340212 4.74312961192326 0.0292727272727261 1.40684276046307
4.60497826561288 4.30898616902638 4.85098468713635 4.6349762897595 0.810989866629897 0.127800261800572 0.120330304075349 1.34960197091374 1.37800345774341 1.34300543359678 1.42200246981672 1.39099753018328 4.804668903569 0.0325147058823568 1.41167126354128
4.67156260974331 4.31780975717191 4.8607886190799 4.67219675250362 0.809746845376853 0.124432715036515 0.121572943242227 1.35272256948649 1.40345040960774 1.34006341427603 1.42102113809201 1.39687317144794 4.84307035945707 0.0504496365524453 1.41546035328874
4.71958599893889 4.42108391254563 4.86694714880071 4.71363885013818 0.815974418155413 0.168894232602644 0.127368734336688 1.35877679645938 1.40697357440035 1.32116736213109 1.41901761706643 1.40195595733392 4.86682667741736 0.065331360946743 1.41711031672542
4.76997413840039 4.48194931308457 4.86999844830402 4.75897672456035 0.821757036260685 0.18564901657168 0.126070698263189 1.36761545353079 1.42599017259215 1.31801702129355 1.41800051723199 1.40499844830402 4.88575406107732 0.085457023060797 1.41847622132641
4.80337788424691 4.51517661150326 4.86901829752215 4.79434128920261 0.825519920490166 0.177719355398696 0.12462689735756 1.36929871123712 1.4299268099114 1.3209268099114 1.41505489256645 1.4089268099114 4.89876933229514 0.0933976764968723 1.41968455640552
4.84463586472835 4.57943159372231 4.87197335595573 4.839600339336 0.831725024455329 0.170293590452317 0.111655990406042 1.37580200479698 1.43495559325956 1.31307105078471 1.41301776269618 1.41197335595573 4.90433943394127 0.0960327868852498 1.4189783237853
4.8670390225288 4.66602686702357 4.86499915168416 4.86804156747633 0.837605318940339 0.1564284216264 0.123115503926029 1.37845313876862 1.436 1.30795197853871 1.44097370220885 1.41099915168416 4.90983547759498 0.101950617283956 1.41642505492167
4.91204770626667 4.76637064618828 4.86402070203768 4.91598560015362 0.843740198223739 0.137180658363729 0.11792972079971 1.38207340246058 1.436 1.30802571419228 1.41064176316811 1.41002070203768 4.92099419973777 0.102727619047617 1.41431675979888
4.93279329952297 4.87638685324009 4.88148324085902 4.94174162440372 0.845423774012553 0.11788258208512 0.11233578433867 1.3818926871062 1.43105167511926 1.31078088768098 1.38879599609781 1.41 4.93444279259372 0.0969292307692232 1.41250873113225
4.97198546579447 4.99199941020266 4.90908072999398 4.98798285709092 0.847259321737075 0.103866474211387 0.113143808344833 1.38062047329336 1.42300298137549 1.31370612894033 1.38994925127708 1.41 4.95170544916062 0.0906821465428252 1.41053251899281
5.00727580274508 5.10913223909962 4.9338910433567 5.01837638569715 0.842125410933772 0.100464616163348 0.118767779369549 1.37844465883072 1.423 1.31429006790587 1.40109631099152 1.40510058295207 4.97446441224034 0.0864250238777447 1.40869811102527
5.04559464425022 5.22370926195464 4.94299205486131 5.06549863894106 0.83337323182245 0.113009289361817 0.127621683964172 1.37293888325628 1.41904266902629 1.31002133451315 1.40923195752673 1.40697866548685 5.00423723853515 0.0824117647058803 1.40623688491728
5.08397835158075 5.33493733352323 4.93400455756195 5.09498347883794 0.828262859870122 0.12672208693307 0.134236188738822 1.36864241550783 1.42499658182854 1.3030039878667 1.40700170908573 1.40999829091427 5.04107527674873 0.0769755351681932 1.40270366298968
5.11724101203409 5.44254445069854 4.94084373777173 5.14583919487567 0.822677465331921 0.0949261728979683 0.134455088901397 1.36283259966228 1.4220669695264 1.30788838412266 1.407 1.40315626222827 5.08281373179886 0.0708719512195115 1.39794030591962
5.16053856121676 5.50237759419935 4.95287122638607 5.17766733483069 0.816545137986379 0.0988891344224983 0.142532433942529 1.35652696227924 1.422 1.31690341978955 1.40996780659652 1.40201073113449 5.12706799837243 0.063794366197181 1.39227246080087
5.19706952291597 5.50303017032203 4.91006034064405 5.22703935259395 0.809472063893554 0.105664582459567 0.101399382858387 1.35226323135384 1.42199475298747 1.31701967629697 1.40200787051879 1.39998688246868 5.17791559825126 0.0550379746835402 1.38637289432429
5.25558010768067 5.52500690383209 4.95515798193662 5.27289931637048 0.799474063861928 0.115821744903117 0.168202714981771 1.33353592413244 1.40506922073321 1.329830103194 1.40789017155695 1.38954804203295 5.23125577593043 0.0485863453815263 1.38076680621231
5.30503258484983 5.53886985440533 4.97086587327751 5.32699085233453 0.802992348348073 0.125948388667261 0.181530999683521 1.33884108359681 1.40301887569373 1.33198013217553 1.409982116437 1.38306109797195 5.28564814726388 0.047 1.37650170244318
5.35597631190306 5.54699465783155 4.96314778631508 5.35600601433474 0.807862069792166 0.135811535344242 0.105338136960661 1.34225584605713 1.39550200554971 1.33400166052039 1.40901162364276 1.38100164494244 5.34375795706307 0.0523739837398388 1.37158759623262
5.39565041233884 5.55238315438176 5.05018330755964 5.40347664989535 0.816454446778634 0.139426359064329 0.216137289286597 1.34910767985323 1.38424258934297 1.33155560879441 1.41585711407772 1.37464052796992 5.39967601239581 0.0610990990990972 1.36834232105396
5.43902413758167 5.5549765955401 5.09756935793783 5.43171067889412 0.816534793610003 0.140086005406568 0.215765370434532 1.35414400385224 1.380547108665 1.33249063821604 1.43284084967268 1.3720265916646 5.45122346702744 0.0818060606060765 1.36707564739228
5.47048427802359 5.56099696927174 5.15896898464667 5.47347899476588 0.820657898275571 0.140304887334372 0.207883996404543 1.36024693389887 1.37050505564982 1.33349950042369 1.41600864362306 1.36950125781288 5.49554635745154 0.0867516525023582 1.36893990996639
5.51700643212938 5.56442649390351 5.24816783672141 5.51217661626284 0.82235465225677 0.140129626691 0.176132330661829 1.36575302058692 1.36707502523553 1.3330100668312 1.4179597326752 1.36705261286457 5.53645941550895 0.0863022774327135 1.37168568669282
5.55068141732175 5.56746855912979 5.35404639127999 5.54864787899814 0.831125622662653 0.105651445318755 0.132999344817397 1.37144484828963 1.36700629236018 1.33646331898475 1.42890009813409 1.36551572043511 5.57504000523316 0.0917600000000051 1.37600037577807
5.58599219324186 5.56949993161759 5.48648465048766 5.5904887346322 0.834279040977995 0.116191919333138 0.142737954912261 1.3734735269935 1.36150220148396 1.34099913484292 1.42800269025403 1.36450079475602 5.61054927074232 0.0995095095095154 1.38158366180395
5.6226648416421 5.58758839600036 5.65773661793654 5.62765421318572 0.838836176940135 0.1073494866074 0.116180747228599 1.37765476053258 1.35905617488118 1.35126490529578 1.43504438004046 1.36401101725116 5.64077230730773 0.105021929824564 1.38416110200731
5.65170305382485 5.60581370856947 5.72237402975122 5.65769125709215 0.839834936126221 0.105151820713075 0.115494371855706 1.3793039426925 1.35405228515428 1.36436748228136 1.42608942432125 1.36103092452529 5.67215395224305 0.101934256055359 1.38456825812716
5.69147173437597 5.61098472303338 5.80390329727974 5.70246413257971 0.835538819438937 0.121096509350241 0.124104356759541 1.3741340245728 1.3539994895088 1.34950764582072 1.42899829242855 1.36299670225566 5.70304561003118 0.0941923464249742 1.38506360143099
5.72829973910918 5.61295780003065 5.90850553496164 5.73537287111791 0.831760839004032 0.113634631430993 0.126985240347656 1.37377592706928 1.36184190465607 1.34901083169059 1.42802448036367 1.36447201210023 5.73252497960441 0.0887652582159617 1.38541889845079
5.7686053987235 5.60558189030262 6.00160382328125 5.77312768500803 0.827569754670169 0.10103428221996 0.129114308473413 1.37020695536559 1.35358726800489 1.34850180464826 1.41859529831582 1.36351156712246 5.76458401361503 0.0828399999999985 1.38615159233752
5.80854034134597 5.59801031610273 6.07856183322666 5.82053563960391 0.819054864191968 0.113526567918737 0.129859935811297 1.36292633704517 1.35349352596411 1.34999484194864 1.41399203999148 1.3620007217378 5.7970534324925 0.0752710187932745 1.38668018053637
5.84420373413144 5.60386840964441 6.12642958755729 5.85082345877874 0.814178787567287 0.11725622080694 0.136690929012828 1.36104728541807 1.35252283157126 1.3470657951778 1.40715275078553 1.36395665074546 5.82722874179319 0.0690931506849315 1.38762119105473
5.89199647553839 5.6138932981132 6.14085793815323 5.89948600391975 0.807366901992926 0.119813324528301 0.149582016344028 1.35414361319452 1.35250026476005 1.34403201056604 1.39067566097313 1.36746291909967 5.85988688849736 0.0625077881619953 1.38838709327745
5.9070099 5.62600035259273 6.15900158136568 5.93300854117647 0.801110465882353 0.125299687367778 0.139514635871346 1.33506069882353 1.35200097058824 1.33899982370363 1.38149979432091 1.36300077647059 5.89573529927907 0.0559442724458221 1.38910907477031
5.95700990000153 5.63187689812385 6.17859297017452 5.97614579607975 0.803463407058895 0.120089150330188 0.134347785764558 1.33859011058834 1.3569029313727 1.33606155093808 1.37807180942776 1.36692234509816 5.93095480380296 0.054 1.39066157509729
5.99760660003843 5.72531815986437 6.19236071335182 6.01363610503555 0.803331770299827 0.143175346558234 0.136651002921131 1.34137305210263 1.35402950499712 1.31909560387792 1.3770103778458 1.36402950499712 5.96910569524477 0.0560252365930626 1.39288081508877
6.03392218933927 5.79440198662158 6.20298628730405 6.05990057526685 0.806912240548 0.171441033940682 0.136083894979047 1.34055183719616 1.35100648422173 1.31050489884142 1.38099648698823 1.37198270874206 6.00750492918654 0.0629568965517276 1.3945968807383
6.08574097674049 5.84607126546752 6.211 6.08831110048065 0.812923905791585 0.140808826593337 0.121711640026362 1.34602673357574 1.34904751031168 1.30814253093504 1.375 1.372 6.04738200022955 0.0727395833333388 1.39541805576395
6.11966889777885 5.88559866397436 6.21396989979808 6.12859866397436 0.81307 0.10712200522721 0.125640067065449 1.35722782658083 1.35592976619551 1.29216053441026 1.375 1.37002006680128 6.08638723266654 0.0793976261127618 1.39579103419704
6.16289122445402 6.00669391067295 6.21798988134456 6.16490893210104 0.826565773647975 0.134010965473262 0.122986830092422 1.36100071613363 1.35400505932772 1.29100252966386 1.375 1.37 6.12458084656272 0.0876666666666723 1.39478939561284
6.18555156371097 6.09132323822364 6.218 6.19833709418144 0.831051482575992 0.138678557991498 0.12228384303327 1.36907953779745 1.35694150831013 1.28609748614979 1.375 1.36705849168987 6.16353576654541 0.0963657548125667 1.39312750675132
6.23736434226029 6.1907947223173 6.218 6.23752325669522 0.83777785346133 0.137124548660215 0.126922424077807 1.36765955869968 1.36490220650158 1.28006688127085 1.36413446606032 1.37095110325079 6.20211180980469 0.099 1.38983506237984
6.26800228372 6.29500843219694 6.24899991216462 6.2710028985677 0.838189384273953 0.134549985946338 0.11488025560097 1.36608015722534 1.372 1.27599956082308 1.34800087835385 1.37200008783539 6.23802945147128 0.0976415458937195 1.3858275033883
6.29337695043429 6.38869950929584 6.24802396344484 6.30320920632045 0.831347983748293 0.134393834151174 0.11772026637553 1.36782710543375 1.372 1.27111981722417 1.35776036555165 1.37297603655517 6.27340176295731 0.0949634146341451 1.38226684777693
6.33350533584679 6.52235524169058 6.248 6.34350533584679 0.827960315128487 0.153234045198919 0.114313530445482 1.36535153483977 1.37298763339617 1.26013603264213 1.358 1.36707419962298 6.30880661091843 0.0919397590361443 1.37826532608616
6.36298380311189 6.62594303163493 6.248 6.37997989351821 0.821413635922124 0.135140243135446 0.114020139628346 1.35546550694196 1.37699776594647 1.26199888297323 1.358 1.367 6.34492280696628 0.0882369477911649 1.37339556479199
6.40611166795224 6.71222333590449 6.248 6.41233375096418 0.813826265682946 0.132749060156274 0.111443098029218 1.3498162907408 1.36426246174138 1.25808075745889 1.358 1.36797981063528 6.37866539605367 0.0829532163742691 1.36803988581731
6.43967468966202 6.76350710554851 6.25196056844388 6.45557611077172 0.811442180250317 0.158711033255189 0.109330504409182 1.34707612340593 1.36796056844388 1.25899014211097 1.358 1.36205914733418 6.41318290340504 0.0755185185185183 1.36181721772349
6.47597166581402 6.7869818976034 6.27098504584629 6.4929708787533 0.804805210341978 0.160768583290701 0.134570103104955 1.34228375427964 1.3590070835465 1.26299685175711 1.36199685175711 1.35600472236433 6.44636280701014 0.0676512524084795 1.35605204575657
6.50534842628472 6.80950046015162 6.271 6.52919639241782 0.799830333149121 0.149529552732953 0.121559298729585 1.33921798085763 1.35313031474306 1.26691312350463 1.362 1.35013031474306 6.48077610679353 0.058732484076435 1.34961026374334
6.53858419015163 6.83665979194224 6.28087399701564 6.56258419015163 0.795809897181805 0.137529943551383 0.121536597919422 1.33722457058195 1.35003780089531 1.27391179791095 1.36891179791095 1.34703780089531 6.51341043670076 0.0526193181818153 1.34449195585548
6.57890108791176 6.85595301675808 6.30992828873602 6.60888625109852 0.790552908027516 0.129260128609958 0.14587966362617 1.33411764095882 1.34700741840662 1.27799010879118 1.37299010879118 1.33802225521986 6.54854659780661 0.051 1.34070161282565
6.63182307325874 6.85991282024139 6.34619358723284 6.63541153662937 0.793318102371385 0.128066153927584 0.118833937777785 1.33896189709932 1.3323269240948 1.278 1.373 1.33506538481896 6.58538298781987 0.0545262116716144 1.33690982876038
6.67152128797877 6.86296317599837 6.40823897063291 6.67748446397713 0.797567955411025 0.126667061787423 0.152751000380972 1.34212207127832 1.32014729600653 1.278 1.37793862666394 1.3261104720049 6.61997282220942 0.0580347826086977 1.33417578710384
6.71797891535179 6.87299541638082 6.49096241432275 6.7119844156948 0.806795792237595 0.13065816196871 0.178828238433191 1.3465879694567 1.31700137508575 1.278 1.37999908327616 1.32400091672384 6.65620678746954 0.0653123028391244 1.33261769716582
6.75809779195983 6.873 6.51349388329454 6.75405378181153 0.812922248235818 0.130738239594068 0.155505041069229 1.3515386543248 1.30526406088981 1.278 1.37706601522245 1.3181320304449 6.69167657916474 0.0768395061728488 1.33226380131204
6.79167217857065 6.87597019805188 6.6179569318157 6.78470198051877 0.818059833387326 0.130799403961038 0.191711449241546 1.3560755950973 1.29905960389625 1.278 1.37799006601729 1.31205960389625 6.72803529444148 0.0886446540880573 1.33213906169597
6.82496863592612 6.88299334701463 6.65196863592612 6.81796863592612 0.824024373475231 0.129820931417952 0.142197454794205 1.36216424991979 1.30299619829408 1.278 1.37899904957352 1.31299904957352 6.76045242573275 0.0899800569800555 1.33362925508103
6.86127939291623 6.883 6.76770184767878 6.84741572398613 0.83041321210499 0.127829536010272 0.171781439295361 1.36741580411086 1.30103895173426 1.28094157239861 1.379 1.31005842760139 6.79353531927468 0.0924381551362703 1.33674557043848
6.8916720249466 6.88596720249466 6.84220192737006 6.88459549743414 0.833744578694233 0.123141382758366 0.134102978493868 1.36804420577406 1.30495626999288 1.28792347248754 1.3691093250178 1.31098906749822 6.82659108740913 0.0953928571428574 1.34090573994424
6.92200304827113 6.90500046896479 6.92900937929579 6.91800386895951 0.833969861655387 0.109669274276988 0.115281510066622 1.36727008206884 1.30500046896479 1.30199953103521 1.37099941379401 1.30900046896479 6.859139469476 0.0973688362919138 1.34393160096464
6.94740530770518 6.90890850887772 7.00717017755441 6.95024519824119 0.832816989881073 0.103621582511728 0.12786539858626 1.3679539890536 1.30890850887772 1.29809149112228 1.36611436390285 1.31290850887772 6.89354038387541 0.0965562632696391 1.34576796818621
6.97762646450491 6.909 7.11664282103449 6.98062646450491 0.830429758327776 0.103163984378614 0.128377260739703 1.36667631104995 1.31591284171781 1.29503735354951 1.37982568343562 1.313 6.92672149724709 0.0932124645892343 1.34662818633096
7.01391948285738 6.909 7.21578081444508 7.0209105365082 0.826638431934102 0.102930514415078 0.133877676404004 1.36554250497777 1.3169977634127 1.295 1.3790022365873 1.31100447317459 6.96159152621678 0.0884412997903549 1.3472854935968
7.04047349429638 6.92174649725381 7.30620598056544 7.05433699281766 0.822629560861881 0.109283638631131 0.11433883421223 1.36217688572457 1.31503900042249 1.29205850063374 1.37311700126747 1.30805850063374 6.9950188614945 0.0828923512747872 1.34791560578784
7.07070340716772 6.93190113572257 7.38027829077478 7.09064408860126 0.815866733387264 0.110340706757922 0.105722156214542 1.35628813219513 1.31797034071677 1.28902965928323 1.36408897784969 1.31592090857806 7.02941960485746 0.0769999999999949 1.34866108014777
7.09698103005643 6.93599708154714 7.39798759657536 7.12097811160358 0.808925019738914 0.102725566948824 0.112005352363826 1.3511936772506 1.31899927038679 1.29199781116036 1.364 1.31300218883964 7.06455439775917 0.0715689300411475 1.35072995026078
7.13604287469815 6.9486889342769 7.42435394042125 7.16004287469815 0.800711235594715 0.116082423865441 0.0952898889105186 1.34744188402898 1.32290428746981 1.29297607186745 1.34838285012074 1.31690428746981 7.09799964648191 0.0641759776536275 1.35271591387993
7.16669658132853 6.96188503805323 7.44182806275284 7.19366623946139 0.797114690868104 0.122397247574666 0.0913956011241186 1.34373691593836 1.32695954417714 1.28890837834537 1.34503034186715 1.32095954417714 7.1332111194921 0.0563557692307657 1.3537802028215
7.20999830618379 6.97671413574558 7.44899972426248 7.22699870009454 0.795290070510024 0.119691143214433 0.0965797943785906 1.34433997478971 1.32500007878215 1.2824468192371 1.345 1.3249998424357 7.16898874920747 0.0525905349794225 1.35445461854931
7.25211879825613 6.99865161791521 7.45193852080857 7.25638520808567 0.802783228061846 0.117663130939333 0.09943036518431 1.34938446072137 1.32304098612762 1.27714345144668 1.345 1.32891802774476 7.20323074631175 0.0526849183477429 1.35587750709597
7.28953338799563 7.03257122140139 7.45496216659424 7.29254599913088 0.808429882087992 0.122346818212381 0.100556379973927 1.35432820543726 1.32991172205323 1.27502522227051 1.34598738886475 1.33294955545899 7.23731880635302 0.0589120234604126 1.35827333386301
7.32300725458681 7.08301312734757 7.46200051818477 7.32300673640204 0.815050378274884 0.131664157569157 0.121919440360446 1.35947048709369 1.33100155455432 1.27299965454349 1.35199948181523 1.33700051818477 7.27404480640227 0.0704285714285746 1.36049183216062
7.36399362076611 7.15717893281488 7.46492811576901 7.36106550499711 0.817187524511376 0.155153248853343 0.118757634969471 1.36222242882287 1.33978434730702 1.27104792282066 1.34907188423099 1.33992811576901 7.30736948236127 0.0839803343166235 1.36266118774439
7.38874120532074 7.23813735106912 7.465 7.39167650665092 0.820088944638488 0.1718740196181 0.121439915118535 1.36438713980333 1.33802156622327 1.26605391555818 1.35196765066509 1.34395686755346 7.33553239476119 0.0853181818181802 1.36375478150347
7.43190269168051 7.29986195796537 7.465 7.4189388994273 0.826725019044767 0.171620973083195 0.121559796331424 1.36843088017378 1.338 1.24504752266766 1.352 1.34499773701583 7.36541535479934 0.0853976420150056 1.36384798421121
7.46134697311155 7.37336743277889 7.46891292974821 7.45812929748207 0.826231319132733 0.146019657122353 0.122088245516008 1.36882151065045 1.33897823243705 1.24108707025179 1.34906530268884 1.34206530268884 7.39331480494516 0.087346441947566 1.3642331306382
7.48576078781731 7.45123252758054 7.47197009847716 7.47880065651443 0.827328836764808 0.127768013732618 0.120555548791875 1.37051305580373 1.33999003282572 1.24595016412861 1.34602990152284 1.34299003282572 7.42233740024575 0.0886760124610592 1.36499532663546
7.52191892308576 7.54279505557789 7.48197747863493 7.51192567949528 0.828637072222541 0.116564886108399 0.113276395553769 1.37127831089762 1.34399099145397 1.23801801709205 1.33901576495555 1.343 7.45078376136203 0.089 1.36559618454994
7.54547489030387 7.62418399563422 7.482 7.53547489030387 0.828327001462615 0.115092381764595 0.110462575572122 1.3708398458068 1.34693436128798 1.23995624085866 1.33606563871202 1.34397812042933 7.47823408573002 0.086884848484849 1.36678190297791
7.58559368805387 7.73191311554411 7.49189842201347 7.57559368805387 0.824776364919179 0.107388722939562 0.112508363888869 1.37018660256912 1.34798984220135 1.24197968440269 1.336 1.34498984220135 7.50427565675929 0.086 1.36753683100294
7.61600507873807 7.82001312007336 7.50300324474933 7.60300507873807 0.819140063484226 0.105438208334068 0.114461808595059 1.36717947378631 1.34900014107606 1.24400112860846 1.33300014107606 1.34200014107606 7.53458568674833 0.0852922222222215 1.36618259682102
7.65127409314654 7.91112474062857 7.52553622617696 7.63827409314654 0.819580926164332 0.0929960838066361 0.127021496503852 1.36352521201565 1.34997983592074 1.2518386873659 1.33397983592074 1.34297983592074 7.56481309442747 0.0828760806916401 1.36554934436812
7.68170048367962 7.96943091899128 7.50916972591488 7.66573043531166 0.81358060213549 0.0894828469564682 0.0820758638396162 1.35916323018891 1.35 1.25398003224531 1.33300998387735 1.34002995163204 7.59562577567045 0.0783749999999963 1.36625559223278
7.71294009616548 7.97998067618241 7.51598647332769 7.69893623140196 0.799766628220636 0.0879029951917261 0.0848237970545543 1.35462869571791 1.34800386476352 1.25699420285472 1.33998647332769 1.34099806761824 7.62524786085991 0.0733600395647857 1.36711671206885
7.74524170457547 8.00540255512007 7.52186212810463 7.73514978997856 0.792724986701458 0.0739872159650078 0.0853771319564323 1.35155215295858 1.34506893594768 1.26774723485849 1.3468391494554 1.33806893594768 7.65307270800866 0.0663798449612396 1.36779424918851
7.7726667900592 8.006 7.54505353896967 7.76562976673244 0.786920467731926 0.0766427298510655 0.114228012703579 1.34325280143729 1.33611106998027 1.27096297667324 1.35187152688635 1.33503702332676 7.68234812970377 0.0597222222222217 1.36856747887206
7.80697822609773 8.01199615754666 7.57646549380558 7.7969801473244 0.795684338785408 0.0907909574264668 0.148772889678154 1.35117485751661 1.33300192122667 1.27399807877333 1.35554692497753 1.33300128081778 7.7132383914914 0.0587394871794873 1.36879451173535
7.83935691979036 8.012 7.59429845795312 7.82935691979036 0.799464973975542 0.0920452511555683 0.142418473917532 1.35767099421249 1.33692205088368 1.27792205088368 1.358 1.333 7.74326539001604 0.0604457364341084 1.36807281775494
7.86666663240764 8.012 7.60191357136494 7.85666663240764 0.804359746894417 0.0984798683083544 0.0956643830980051 1.36336048668352 1.3340370408436 1.278 1.35898765305213 1.33102469389573 7.77259207346696 0.0664555873925499 1.3671183276955
7.9029944245369 8.0159993805041 7.66199070756149 7.88443856863229 0.808359389796538 0.103959163680534 0.123235635651382 1.36458401783985 1.33499984512603 1.2740006194959 1.35999984512602 1.32954215522615 7.80591040447566 0.0868461538461544 1.36545029357389
7.93618572990593 8.016 7.72056305277517 7.91446584250295 0.811063660936454 0.105765694127234 0.138778730003012 1.36354980321314 1.33890420351834 1.274 1.36780840703669 1.32999696343958 7.83520486442709 0.0959758454106272 1.3647335412704
7.95972371868834 8.01896396330718 7.7812792661435 7.94663963307175 0.808640270821973 0.108260209667265 0.158030566389014 1.36494036109596 1.34295195107623 1.274 1.37195195107623 1.33298798776906 7.85928881549327 0.0956000000000005 1.36602336093688
7.99000070429975 8.02200014085995 7.8610014085995 7.97700070429975 0.816040078881572 0.1089299992957 0.171679522836919 1.37051010987076 1.347 1.278 1.38100003521499 1.337 7.88453753260877 0.0906089743589739 1.36961574861388
8.00956458624406 8.02591291724881 7.90012917248812 7.99656458624406 0.818231233659334 0.108910435413756 0.158424992819651 1.37356207545407 1.347 1.278 1.3819782293122 1.337 7.90995956758412 0.0911585014409216 1.37603338843707
8.03277005077004 8.026 7.94753010374747 8.02373005959961 0.81999270381879 0.10951390134651 0.155684694547739 1.37586740498871 1.35096000882957 1.278 1.37605998675564 1.34096000882957 7.93515369011921 0.092749206349207 1.38487552643384
8.05295543852542 8.02899331577881 8.01185740328135 8.04994207008305 0.821087593680373 0.108492294915941 0.146121300384849 1.3767181506988 1.35499108770508 1.28099331577881 1.37799554385254 1.34499108770508 7.95641199519594 0.0909038461538437 1.3932250888827
8.07939296567858 8.03486510348413 8.07358358658336 8.07248289668916 0.821656960003466 0.100425482709322 0.119658158459051 1.37654404689548 1.35793255174206 1.29468524146297 1.38582013797884 1.34793255174206 7.97754988069287 0.0879096573208702 1.4018007105295
8.09975318900432 8.04191361615151 8.1312965886623 8.09670382680518 0.816415651724852 0.0984523363951094 0.111849962607927 1.37414986413048 1.36195063780086 1.295 1.38698765945022 1.35195063780086 7.99559012897256 0.0842873563218365 1.4125263455862
