# Supplementary material for: Quantifying Spatiotemporal Gait Parameters with HoloLens in Healthy Adults and People with Parkinson’s Disease: Test-Retest Reliability, Concurrent Validity, and Face Validity
Source: Sensors (Basel). 2020 Jun 5;20(11):3216. doi: 10.3390/s20113216 (PMC7313704; doi:10.3390/s20113216)
Supplement: Supplementary file 1 [file sensors-20-03216-s001.zip › Data/HYA_04_CWS2_HoloLens_raw.csv]

Time HoloLens_x_position HoloLens_y_position HoloLens_z_position HoloLens_x_orientation HoloLens_y_orientation HoloLens_z_orientation
145.1096 -0.789 0.09 -0.029 2.253 354.679 0.109
145.1426 -0.789 0.09 -0.027 2.472 354.622 359.969
145.1761 -0.79 0.09 -0.026 2.482 354.614 0.035
145.2098 -0.79 0.09 -0.025 2.537 354.515 0.133
145.2441 -0.791 0.089 -0.023 2.6 354.286 0.436
145.2748 -0.791 0.089 -0.022 2.645 354.141 0.741
145.3098 -0.791 0.089 -0.02 2.648 354.231 0.327
145.3424 -0.79 0.088 -0.018 2.666 354.357 0.055
145.3754 -0.789 0.088 -0.016 2.611 354.435 359.976
145.4187 -0.788 0.088 -0.013 2.421 354.433 359.802
145.4419 -0.787 0.088 -0.01 2.361 354.309 359.721
145.4757 -0.785 0.088 -0.006 2.368 354.119 359.689
145.509 -0.783 0.087 0 2.516 353.894 359.679
145.5434 -0.781 0.086 0.006 2.698 353.791 359.767
145.576 -0.779 0.085 0.013 2.872 353.868 359.768
145.6083 -0.777 0.084 0.02 3.083 354.104 359.74
145.6424 -0.774 0.084 0.027 3.064 354.441 359.986
145.6759 -0.772 0.084 0.035 2.809 354.643 0.213
145.7099 -0.77 0.083 0.044 2.542 354.653 0.385
145.7422 -0.769 0.083 0.054 2.34 354.486 0.503
145.7766 -0.767 0.082 0.064 2.191 354.181 0.611
145.8075 -0.765 0.08 0.075 1.975 353.837 0.555
145.8428 -0.763 0.078 0.087 1.753 353.576 0.569
145.8739 -0.762 0.075 0.098 2.317 353.446 0.482
145.9086 -0.76 0.074 0.111 2.785 353.375 0.652
145.9413 -0.759 0.075 0.124 2.634 353.345 0.307
145.9747 -0.758 0.072 0.138 2.921 353.375 0.544
146.0097 -0.758 0.069 0.152 3.042 353.315 1.101
146.0418 -0.759 0.069 0.167 3.283 353.225 1.642
146.0744 -0.761 0.069 0.183 3.069 352.911 2.008
146.1097 -0.764 0.071 0.199 2.458 352.409 1.862
146.1408 -0.767 0.071 0.215 2.358 352.057 1.33
146.1761 -0.771 0.07 0.232 2.551 352.093 0.889
146.2082 -0.774 0.071 0.251 2.453 352.446 0.969
146.2436 -0.778 0.069 0.27 2.694 352.943 0.876
146.2759 -0.783 0.066 0.289 3.254 353.196 0.572
146.3091 -0.789 0.063 0.309 3.395 353.265 0.408
146.3408 -0.796 0.061 0.329 3.123 353.371 0.243
146.376 -0.803 0.06 0.351 2.725 353.436 0.188
146.4083 -0.812 0.06 0.373 2.087 353.363 0.222
146.4426 -0.821 0.061 0.395 1.525 353.277 359.951
146.4762 -0.83 0.064 0.419 1.76 353.062 359.765
146.5077 -0.839 0.071 0.444 1.964 352.806 359.617
146.5444 -0.847 0.082 0.47 1.473 352.988 358.782
146.5754 -0.854 0.088 0.497 0.899 353.302 358.474
146.6116 -0.86 0.084 0.523 1.238 353.369 359.877
146.6423 -0.866 0.081 0.549 1.358 353.652 0.485
146.6738 -0.87 0.083 0.578 0.456 354.468 359.904
146.7142 -0.874 0.082 0.606 1.046 354.81 0.065
146.7416 -0.878 0.081 0.633 1.774 354.615 0.48
146.7736 -0.881 0.078 0.661 2.766 354.619 0.186
146.8082 -0.884 0.077 0.692 3.094 354.683 359.69
146.8453 -0.887 0.071 0.723 3.59 354.633 359.096
146.8741 -0.891 0.067 0.755 3.618 355.134 358.3
146.9085 -0.894 0.062 0.787 3.632 355.723 358.723
146.9415 -0.898 0.059 0.819 2.77 355.889 359.275
146.9744 -0.903 0.054 0.853 2.57 355.737 359.799
147.0074 -0.908 0.05 0.886 3.381 355.121 0.084
147.0413 -0.915 0.044 0.92 4.289 354.013 0.455
147.0747 -0.919 0.045 0.958 4.164 353.124 0.639
147.109 -0.923 0.051 0.996 4.351 352.601 0.69
147.1382 -0.926 0.059 1.033 4.179 352.162 0.197
147.1738 -0.93 0.072 1.069 4.917 351.602 0.351
147.2066 -0.934 0.078 1.103 4.822 350.732 2.092
147.2402 -0.939 0.085 1.138 4.041 350.387 0.99
147.2739 -0.945 0.091 1.172 3.275 350.518 358.879
147.3102 -0.951 0.089 1.204 5.032 350.132 359.143
147.3409 -0.956 0.085 1.234 6.809 349.888 0.7
147.3742 -0.959 0.083 1.264 7.581 350.538 1.034
147.4072 -0.964 0.081 1.295 7.673 351.343 0.744
147.4402 -0.971 0.078 1.327 7.176 351.548 1.164
147.4744 -0.977 0.075 1.36 6.396 351.337 2.108
147.5087 -0.985 0.071 1.394 5.013 351.172 2.377
147.5399 -0.992 0.066 1.428 3.923 351.105 1.928
147.5763 -1 0.056 1.464 3.487 351.075 1.499
147.6071 -1.008 0.047 1.499 3.342 351.227 1.171
147.6426 -1.017 0.041 1.536 3.569 351.767 0.475
147.6754 -1.025 0.042 1.574 3.479 352.298 1.4
147.7079 -1.034 0.047 1.613 2.264 353.05 0.979
147.7411 -1.044 0.057 1.652 2.15 353.795 0.43
147.7763 -1.053 0.068 1.692 2.278 354.213 0.668
147.8067 -1.062 0.086 1.731 0.181 354.677 359.732
147.8406 -1.07 0.09 1.771 358.701 355.316 359.69
147.8732 -1.076 0.086 1.808 0.998 355.447 0.211
147.9082 -1.082 0.083 1.844 3.708 355.317 1.311
147.9412 -1.087 0.084 1.881 5.063 355.528 1.105
147.9743 -1.091 0.09 1.92 3.794 356.07 0.068
148.0104 -1.097 0.085 1.956 4.741 356.199 359.919
148.0399 -1.102 0.081 1.992 5.154 356.112 0.058
148.0725 -1.107 0.076 2.03 4.584 356.093 0.289
148.1096 -1.113 0.069 2.068 3.832 355.992 359.902
148.1413 -1.118 0.061 2.106 3.447 355.693 359.469
148.1728 -1.123 0.051 2.145 3.553 355.311 359.481
148.2062 -1.128 0.042 2.184 3.513 355.07 359.426
148.2424 -1.132 0.038 2.224 3.656 354.773 359.559
148.2726 -1.136 0.04 2.265 3.559 354.482 359.714
148.307 -1.14 0.046 2.306 3.714 354.369 0.162
148.3407 -1.145 0.058 2.346 4.465 354.235 0.217
148.3754 -1.149 0.07 2.385 4.978 353.933 1.086
148.4086 -1.157 0.076 2.423 4.511 353.531 1.444
148.441 -1.164 0.083 2.461 4.725 353.534 0.12
148.4724 -1.171 0.084 2.497 6.228 353.759 359.286
148.5095 -1.18 0.085 2.532 7.068 353.727 358.787
148.5397 -1.189 0.085 2.568 7.681 353.593 359.071
148.5732 -1.197 0.082 2.604 8.251 353.537 359.387
148.6114 -1.207 0.078 2.639 7.954 353.444 359.78
148.6421 -1.217 0.074 2.676 7.061 353.189 0.398
148.6726 -1.227 0.066 2.713 6.457 352.787 1.175
148.7072 -1.238 0.054 2.749 6.773 352.359 1.578
148.7409 -1.247 0.039 2.786 7.375 352.105 2.116
148.7733 -1.256 0.024 2.822 8.546 351.991 2.304
148.8069 -1.265 0.016 2.858 10.327 352.188 1.635
148.8408 -1.275 0.016 2.898 10.958 352.591 0.711
148.8728 -1.285 0.028 2.942 9.021 352.746 359.831
148.9048 -1.295 0.042 2.98 7.282 353.148 358.633
148.9408 -1.304 0.065 3.016 6.937 354.208 357.053
148.9734 -1.311 0.078 3.051 4.761 355.181 357.663
149.007 -1.32 0.084 3.085 4.11 355.107 359.601
149.0413 -1.327 0.089 3.12 4.224 355.037 0.688
149.0743 -1.331 0.09 3.157 4.944 355.593 0.707
149.1059 -1.337 0.094 3.193 4.911 355.899 0.33
149.1392 -1.342 0.09 3.229 5.725 355.857 0.505
149.1721 -1.346 0.085 3.264 6.556 355.713 0.934
149.2106 -1.351 0.081 3.3 5.97 355.768 0.764
149.2387 -1.357 0.076 3.336 5.293 355.666 0.503
149.2724 -1.362 0.07 3.373 4.624 355.173 0.264
149.3073 -1.368 0.062 3.411 4.453 354.42 359.519
149.3381 -1.375 0.052 3.448 4.147 353.997 358.119
149.3719 -1.378 0.045 3.485 4.409 353.947 358.407
149.4059 -1.381 0.044 3.523 4.086 354.328 359.91
149.441 -1.384 0.05 3.563 2.712 355.241 359.849
149.4714 -1.387 0.061 3.602 1.992 355.622 0.073
149.5061 -1.394 0.073 3.64 2.605 354.928 0.642
149.5388 -1.402 0.077 3.676 3.15 353.644 1.727
149.5734 -1.409 0.081 3.714 3.42 352.591 0.796
149.6054 -1.417 0.087 3.751 3.305 351.825 359.854
149.6411 -1.423 0.087 3.788 3.696 351.444 359.109
149.6713 -1.429 0.089 3.825 3.227 351.502 359.26
149.7081 -1.434 0.087 3.862 2.93 352.009 0.006
149.7395 -1.44 0.081 3.898 3.151 352.539 0.179
149.7726 -1.446 0.075 3.935 2.86 352.891 0.236
149.8082 -1.454 0.069 3.972 2.169 352.954 0.498
149.8391 -1.462 0.061 4.009 1.501 352.83 0.559
149.8726 -1.47 0.05 4.047 0.794 352.607 0.336
149.9071 -1.479 0.038 4.084 0.641 352.253 0.736
149.9391 -1.489 0.035 4.121 0.868 351.785 0.81
149.9717 -1.499 0.036 4.16 0.492 351.951 0.263
150.0054 -1.508 0.044 4.2 359.956 352.152 359.923
150.0406 -1.516 0.053 4.24 0.057 352.065 0.176
150.0717 -1.524 0.061 4.278 2.364 352.136 359.711
150.106 -1.53 0.072 4.315 1.424 352.709 358.722
150.1404 -1.534 0.073 4.351 3.022 353.173 358.552
150.3847 -1.539 0.083 4.388 1.496 353.738 357.754
150.4108 -1.543 0.079 4.42 3.295 354.083 359.239
150.4265 -1.576 0.068 4.655 1.72 354.514 358.696
150.4378 -1.588 0.059 4.751 1.2 354.555 358.645
150.454 -1.591 0.05 4.778 1.681 354.445 358.949
150.4891 -1.598 0.033 4.84 2.298 354.271 359.003
150.5221 -1.604 0.027 4.915 1.669 354.189 359.275
150.5561 -1.609 0.036 4.969 0.841 353.749 359.943
150.5882 -1.61 0.059 4.997 359.071 353.376 0.405
150.622 -1.613 0.069 5.018 2.167 353.089 359.65
150.6538 -1.614 0.094 5.035 2.59 353.107 2.423
150.6911 -1.615 0.093 5.047 2.076 352.65 6.866
150.7216 -1.617 0.098 5.048 0.669 351.952 4.871
150.754 -1.621 0.104 5.055 358.871 351.619 0.786
150.789 -1.625 0.102 5.068 359.307 351.45 359.517
150.8215 -1.629 0.094 5.081 0.297 350.997 1.086
150.8538 -1.634 0.089 5.099 0.902 351.021 1.529
150.8887 -1.64 0.085 5.124 1.086 351.143 1.961
150.921 -1.648 0.081 5.155 1.101 351.02 2.689
150.9537 -1.658 0.075 5.192 0.986 350.809 3.467
150.9865 -1.67 0.069 5.233 0.728 350.658 3.91
151.022 -1.684 0.061 5.279 0.431 350.468 4.247
151.0536 -1.698 0.052 5.329 0.026 350.398 4.726
151.0868 -1.712 0.047 5.38 359.405 350.793 5.193
151.1209 -1.725 0.047 5.435 358.13 351.522 5.197
151.1537 -1.74 0.055 5.492 356.825 352.297 3.691
151.187 -1.751 0.064 5.545 357.174 353.189 2.45
151.22 -1.76 0.09 5.594 356.92 354.194 1.899
151.2553 -1.764 0.085 5.638 359.926 355.372 1.669
151.2875 -1.768 0.087 5.677 2.164 356.136 1.735
151.32 -1.769 0.094 5.714 2.804 357.528 1.603
151.3533 -1.769 0.102 5.749 1.695 359.205 2.65
151.3913 -1.773 0.107 5.781 0.474 359.74 3.278
151.4202 -1.778 0.099 5.81 1.811 359.915 3.256
151.4533 -1.782 0.092 5.839 2.428 359.967 2.887
151.4888 -1.787 0.087 5.87 1.904 0.112 2.531
151.5188 -1.791 0.081 5.9 1.393 0.39 2.315
151.5525 -1.796 0.073 5.932 1.406 0.659 2.044
151.589 -1.8 0.067 5.964 1.371 0.793 2.159
151.6211 -1.805 0.06 5.997 1.569 0.841 2.393
151.6534 -1.81 0.054 6.032 1.959 0.585 2.656
151.6882 -1.814 0.054 6.068 1.47 0.283 2.961
151.7199 -1.818 0.057 6.106 0.556 359.771 3.359
151.7547 -1.823 0.066 6.145 359.838 359.14 3
151.7867 -1.829 0.076 6.184 0.014 358.357 3.045
151.8204 -1.835 0.081 6.222 0.292 357.488 3.745
151.8542 -1.843 0.091 6.26 0.266 357.07 2.758
151.8871 -1.851 0.099 6.298 0.266 356.833 2.266
151.9195 -1.861 0.099 6.334 1.95 356.201 2.104
151.954 -1.871 0.097 6.369 3.826 355.627 2.056
151.9868 -1.88 0.094 6.403 4.727 355.428 2.455
152.02 -1.89 0.091 6.437 4.474 355.193 2.879
152.0532 -1.901 0.087 6.472 3.842 354.805 2.907
152.0874 -1.912 0.081 6.504 3.654 354.182 3.819
152.1198 -1.924 0.073 6.537 3.467 353.299 4.947
152.1544 -1.935 0.065 6.569 3.026 352.629 5.044
152.1858 -1.947 0.056 6.601 2.535 352.397 4.033
152.221 -1.957 0.051 6.633 2.291 352.437 3.414
152.2525 -1.966 0.051 6.667 1.56 352.623 3.359
152.2862 -1.976 0.056 6.703 0.312 353.014 2.986
152.3207 -1.984 0.059 6.737 0.999 353.51 2.752
152.3524 -1.991 0.068 6.772 0.542 354.292 2.589
152.3875 -1.997 0.081 6.808 0.463 354.968 2.725
152.4193 -2.003 0.092 6.843 359.59 355.577 1.857
152.4544 -2.006 0.089 6.875 1.506 356.658 1.495
152.4862 -2.008 0.094 6.908 1.991 358.007 1.657
152.5198 -2.009 0.096 6.941 2.683 359.855 1.663
152.5536 -2.012 0.098 6.974 3.058 1.435 1.781
152.585 -2.016 0.096 7.007 3.5 2.141 2.212
152.6203 -2.021 0.092 7.041 4.257 2.251 2.301
152.6521 -2.026 0.087 7.075 4.691 2.29 1.583
152.6874 -2.031 0.081 7.109 4.763 2.256 0.789
152.7207 -2.036 0.075 7.144 4.737 2.267 0.287
152.7531 -2.039 0.07 7.178 4.412 2.325 0.447
152.7889 -2.043 0.061 7.213 3.809 1.839 1.407
152.8201 -2.048 0.054 7.247 3.551 1.068 1.578
152.8525 -2.053 0.052 7.281 3.124 0.058 1.6
152.8872 -2.057 0.053 7.316 2.504 359.076 1.415
152.9213 -2.06 0.062 7.351 1.713 358.448 0.796
152.9521 -2.064 0.074 7.386 2.308 357.966 0.398
152.986 -2.067 0.088 7.418 2.188 357.158 1.725
153.0212 -2.071 0.084 7.446 4.098 356.442 1.538
153.0523 -2.076 0.086 7.475 4.836 356.17 0.468
153.0879 -2.08 0.088 7.503 4.878 356.121 0.596
153.12 -2.084 0.089 7.532 4.615 356.006 1.499
153.153 -2.088 0.089 7.559 4.558 356.34 1.561
153.186 -2.091 0.086 7.586 5.081 357.256 0.842
153.2217 -2.095 0.086 7.613 4.795 358.305 0.659
153.2517 -2.102 0.085 7.642 4.26 359.093 0.934
153.2864 -2.107 0.082 7.672 3.732 0.287 1.106
153.3184 -2.111 0.077 7.702 3.379 1.766 0.996
153.3521 -2.115 0.072 7.731 3.537 3.334 0.8
153.3865 -2.119 0.064 7.759 3.504 4.907 1.353
153.4189 -2.123 0.058 7.788 3.255 6.408 1.734
153.4514 -2.128 0.059 7.818 2.544 7.815 1.113
153.4858 -2.134 0.061 7.848 2.052 8.869 0.203
153.5207 -2.14 0.069 7.878 1.656 9.432 359.486
153.5506 -2.147 0.093 7.909 0.959 9.557 358.897
153.5851 -2.152 0.097 7.937 2.005 9.548 359.29
153.6201 -2.154 0.095 7.961 2.555 9.742 359.223
153.6513 -2.154 0.089 7.986 3.341 10.621 359.167
153.686 -2.151 0.092 8.013 2.225 12.231 358.973
153.7175 -2.146 0.093 8.038 1.121 14.193 359.171
153.7539 -2.141 0.09 8.061 2.309 16.513 358.73
153.786 -2.136 0.087 8.083 4.192 18.911 358.976
153.8208 -2.127 0.083 8.102 6.398 21.848 359.587
153.8559 -2.118 0.083 8.121 6.623 25.155 359.069
153.8866 -2.106 0.083 8.141 5.753 28.923 358.45
153.9196 -2.093 0.082 8.159 4.776 33.065 358.029
153.9519 -2.08 0.081 8.177 4.418 36.819 357.963
153.9856 -2.068 0.077 8.194 4.255 40.421 357.384
154.019 -2.055 0.072 8.211 3.878 43.673 357.062
154.0512 -2.042 0.066 8.229 3.476 46.252 357.177
154.0864 -2.027 0.063 8.247 2.945 48.576 356.493
154.1178 -2.009 0.061 8.264 2.599 51.233 356.237
154.1523 -1.99 0.062 8.28 2.609 53.834 356.42
154.1888 -1.968 0.08 8.297 2.716 57.3 355.43
154.2175 -1.95 0.083 8.308 2.984 60.518 355.524
154.2511 -1.935 0.079 8.32 3.952 63.84 354.708
154.286 -1.921 0.074 8.331 5.104 67.677 353.768
154.318 -1.907 0.075 8.341 4.477 72.025 353.901
154.351 -1.894 0.075 8.353 3.257 75.55 354.633
154.3848 -1.887 0.072 8.367 3.103 78.29 355.551
154.4211 -1.879 0.07 8.382 4.247 81.125 355.891
154.4507 -1.87 0.071 8.394 4.547 83.435 356.109
154.4842 -1.859 0.071 8.406 4.117 85.559 356.202
154.5167 -1.845 0.073 8.416 3.232 87.951 355.762
154.5545 -1.831 0.075 8.426 2.423 90.711 355.031
154.5842 -1.816 0.078 8.434 2.038 93.287 354.812
154.6186 -1.801 0.08 8.442 1.582 96.009 355.075
154.6504 -1.785 0.083 8.448 1.152 99.296 355.99
154.6941 -1.769 0.084 8.454 1.108 102.879 356.671
154.7166 -1.753 0.084 8.46 1.062 106.401 357.171
154.7514 -1.737 0.083 8.467 0.97 109.905 357.373
154.7862 -1.722 0.082 8.473 0.91 113.577 357.305
154.8191 -1.708 0.08 8.478 0.828 117.469 356.954
154.8519 -1.694 0.076 8.483 1.009 121.49 356.683
154.8885 -1.679 0.074 8.489 2.023 125.979 356.16
154.9176 -1.666 0.075 8.494 2.295 129.234 355.491
154.9515 -1.65 0.083 8.5 3.776 132.011 352.814
154.9858 -1.635 0.08 8.505 4.755 134.847 353.538
155.0221 -1.623 0.075 8.506 7.19 138.392 355.933
155.0526 -1.611 0.079 8.502 6.725 143.275 357.111
155.0853 -1.599 0.083 8.497 5.538 148.334 357.013
155.118 -1.587 0.086 8.492 4.558 152.46 356.123
155.1519 -1.576 0.087 8.488 4.955 155.507 355.233
155.1837 -1.567 0.083 8.485 6.126 158.175 355.352
155.2167 -1.559 0.08 8.479 6.086 160.195 356.484
155.2549 -1.549 0.078 8.469 4.307 161.636 356.975
155.2846 -1.539 0.078 8.456 2.407 163.37 356.891
155.3176 -1.532 0.077 8.443 1.183 165.118 357.568
155.3511 -1.525 0.074 8.427 1.171 167.009 358.365
155.3836 -1.52 0.072 8.411 1.669 169.044 358.647
155.4174 -1.516 0.068 8.393 1.953 171.181 358.521
155.4503 -1.512 0.065 8.373 1.789 172.977 358.189
155.4842 -1.508 0.062 8.354 1.697 174.43 357.994
155.5173 -1.503 0.057 8.335 2.139 176.033 356.782
155.5502 -1.498 0.059 8.314 1.37 178.084 355.769
155.5837 -1.495 0.074 8.29 358.517 180.095 356.44
155.6179 -1.491 0.093 8.266 355.4 181.84 356.987
155.6494 -1.485 0.102 8.245 356.372 183.288 357.161
155.6842 -1.478 0.101 8.227 359.748 184.738 357.792
155.7178 -1.471 0.097 8.211 1.794 186.566 358.473
155.7498 -1.462 0.092 8.193 2.369 188.493 358.957
155.7836 -1.453 0.091 8.175 1.812 189.965 359.087
155.8183 -1.444 0.091 8.158 0.983 190.947 359.053
155.8544 -1.434 0.091 8.139 0.369 191.317 359.135
155.8843 -1.425 0.093 8.119 359.497 191.629 359.161
155.9194 -1.414 0.092 8.098 359.275 191.419 358.956
155.9497 -1.402 0.091 8.075 359.358 191.162 358.762
