# Supplementary material for: Quantifying Spatiotemporal Gait Parameters with HoloLens in Healthy Adults and People with Parkinson’s Disease: Test-Retest Reliability, Concurrent Validity, and Face Validity
Source: Sensors (Basel). 2020 Jun 5;20(11):3216. doi: 10.3390/s20113216 (PMC7313704; doi:10.3390/s20113216)
Supplement: Supplementary file 1 [file sensors-20-03216-s001.zip › Data/HYA_04_CWS2_IWW_raw.csv]

IWW_x_SpineBase IWW_x_Head IWW_x_ShoulderLeft IWW_x_ElbowLeft IWW_x_WristLeft IWW_x_HandLeft IWW_x_ShoulderRight IWW_x_ElbowRight IWW_x_WristRight IWW_x_HandRight IWW_x_HipLeft IWW_x_KneeLeft IWW_x_AnkleLeft IWW_x_FootLeft IWW_x_HipRight IWW_x_KneeRight IWW_x_AnkleRight IWW_x_FootRight IWW_x_SpineShoulder IWW_y_SpineBase IWW_y_Head IWW_y_ShoulderLeft IWW_y_ElbowLeft IWW_y_WristLeft IWW_y_HandLeft…
-0.294041260088882 -0.295110026903687 -0.291 -0.304 -0.231 -0.232027506725922 -0.257068766814804 -0.216 -0.172178793718491 -0.178068766814804 -0.258055013451843 -0.300986246637039 -0.332041260088883 -0.247 -0.258 -0.286 -0.313 -0.243 -0.306 0.854479037264593 1.58720150363498 1.33979284825126 1.12884174798222 0.83069656165926 0.789894281211263 1.31967210295941 1.06928496887941 0.823866630731968 0.…
-0.294 -0.295 -0.288005958255768 -0.304 -0.231 -0.228007944341024 -0.257 -0.216 -0.177988083488465 -0.178 -0.258 -0.297007944341024 -0.332 -0.247 -0.256003972170512 -0.286 -0.313 -0.240005958255768 -0.306 0.854370218469378 1.58455554117786 1.33989980139147 1.12920928500931 0.831418570018616 0.789670496521314 1.31961009930426 1.06932996027829 0.771675341961973 0.737363018606643 0.855830595825577 0…
-0.29199210166889 NaN -0.28797630500667 -0.301 -0.228 -0.226 -0.248 -0.211 -0.17798420333778 -0.17602369499333 -0.257 -0.296960508344451 -0.33201579666222 -0.247 -0.25597630500667 -0.283 -0.314 -0.24 NaN 0.852083791198933 NaN 1.33817984203338 1.12666900409747 0.829160820713621 0.788200048102802 1.31836747253404 1.06024290516022 0.771477235584112 0.737813571471291 0.854023475265688 0.4894429188184…
-0.291010210684378 -0.292102106843785 -0.285030632053136 -0.301 -0.228 -0.226 -0.248 -0.211 -0.176020421368757 -0.178969367946864 -0.257 -0.292051053421893 -0.333979578631243 -0.247 -0.253030632053136 -0.283 -0.314 -0.24 -0.303 0.852555098871498 1.56978206659543 1.33816020421369 1.12778835981981 0.830506011362401 0.786962865462317 1.318053267419 1.0630903890153 0.771133573739533 0.735771238223507…
-0.291 -0.288001248598357 -0.285 -0.301 -0.230999063551232 -0.226999687850411 -0.247000312149589 -0.210000312149589 -0.176 -0.177000624299179 -0.257 -0.292999687850411 -0.333000312149589 -0.247 -0.253 -0.283 -0.314 -0.240999687850411 -0.300000936448768 0.853689647270964 1.588164297027 1.33830995317756 1.12815988762615 0.830290071794406 0.788939378822317 1.31826993132709 1.06745864527078 0.7709300…
-0.290969736530047 -0.287959648706729 -0.285 -0.301 -0.22809079040986 -0.226989912176682 -0.247 -0.210939473060094 -0.165030263469953 -0.169040351293271 -0.253 -0.294 -0.334 -0.246979824353365 -0.253 -0.282969736530047 -0.311 -0.243010087823318 -0.298 0.853867969380421 1.58306388203143 1.33853675884162 1.12892119748388 0.832035943504131 0.789107243055693 1.31764919297413 1.06707339425627 0.819671…
-0.28804261883375 -0.284056825111667 -0.285 -0.301 -0.23687214349875 -0.226014206277917 -0.247 -0.2050852376675 -0.16795738116625 -0.172943174888333 -0.253 -0.294 -0.334 -0.245028412555833 -0.253 -0.28004261883375 -0.311 -0.243985793722083 -0.298 0.854638777040446 1.58730820269106 1.3391904817938 1.13000423103151 0.878069747807891 0.806250395697004 1.31757113650223 1.06256563300398 0.776271895241…
-0.288 -0.288996805500624 -0.285 -0.301 -0.21801213909763 -0.223001916699626 -0.243002555599501 -0.204000638899875 -0.164002555599501 -0.168003194499376 -0.250001916699626 -0.295998722200249 -0.334 -0.245 -0.250001916699626 -0.28 -0.311 -0.244 -0.298 0.853860504730901 1.57225966016611 1.339180012778 1.13224857525328 0.837646271562871 0.788781327694788 1.31406224253856 1.06388911192917 0.815824309…
-0.284990882999775 -0.2800364680009 -0.281 -0.298990882999775 -0.221009117000225 -0.2110364680009 -0.242954414998875 -0.203990882999775 -0.166 -0.171972648999325 -0.24998176599955 -0.298954414998875 -0.334027351000675 -0.245 -0.249990882999775 -0.28 -0.31101823400045 -0.243972648999325 -0.29398176599955 0.854773378359343 1.59001732401574 1.33974471213987 1.13178006246975 0.836503683923547 0.77753…
-0.284010349530796 -0.283958601876817 -0.281 -0.298010349530796 -0.221989650469204 -0.214958601876817 -0.238051747653978 -0.203010349530796 -0.166 -0.169031048592387 -0.248020699061591 -0.294051747653978 -0.336968951407613 -0.245 -0.249010349530796 -0.28 -0.312979300938409 -0.241031048592387 -0.292020699061591 0.851910220629923 1.57144602011327 1.33917600272786 1.13071128098857 0.851956891394661 …
-0.283001960885182 -0.276015687081458 -0.281 -0.294007843540729 -0.220003921770365 -0.211007843540729 -0.234007843540729 -0.203 -0.166 -0.165007843540729 -0.248 -0.292003921770365 -0.334005882655547 -0.245 -0.244009804425912 -0.279001960885182 -0.313 -0.240001960885182 -0.289005882655547 0.854634587956897 1.59084150782387 1.34005825481219 1.12961213736485 0.852269705867223 0.787145510087362 1.311…
-0.283967599301333 NaN -0.278983799650667 -0.281 -0.220024300524 -0.216975699476 -0.233967599301333 -0.197927098428 -0.165 -0.168959499126667 -0.248 -0.292 -0.334016200349333 -0.247 -0.243983799650667 -0.279 -0.313 -0.240024300524 NaN 0.85375801917292 NaN 1.33978826217816 1.08792735704004 0.855818571322293 0.79147816631356 1.30936344628995 1.06837019098525 0.772153762865507 0.73177545647076 0.854…
-0.28005636094484 -0.26516908283452 -0.27702818047242 -0.281 -0.22295772929137 -0.21404227070863 -0.23005636094484 -0.18912681212589 -0.165 -0.16407045118105 -0.248 -0.292 -0.33597181952758 -0.247 -0.24202818047242 -0.279 -0.313 -0.24295772929137 -0.28405636094484 0.854726050666152 1.59680666828862 1.34078562795907 1.11054409283646 0.852024670116495 0.787635374628305 1.31098661020789 1.0514931974…
-0.28 -0.266998868324024 -0.270003960865915 -0.278001697513963 -0.223 -0.214 -0.226002263351951 -0.189 -0.162001697513963 -0.159002829189939 -0.247000565837988 -0.290001131675976 -0.336999434162012 -0.247 -0.240001131675976 -0.276001697513963 -0.313 -0.243999434162012 -0.281001697513963 0.855399626546928 1.57447296900668 1.34015036779469 1.11307874949805 0.851510260285474 0.787380113167597 1.3141…
-0.277964466681263 -0.257973350010947 -0.268928933362525 -0.278 -0.223 -0.219017766659369 -0.222955583351578 -0.188911166703156 -0.153 -0.148982233340631 -0.243 -0.288 -0.337026649989053 -0.245008883329684 -0.236 -0.275 -0.313 -0.243991116670316 -0.276946700021894 0.856023286831983 1.58733861682979 1.34072318549048 1.11666126932049 0.865700367841398 0.799767321854972 1.31543746199693 1.0562305185…
-0.274040301179822 -0.255030225884867 -0.261080602359644 -0.278 -0.223 -0.220979849410089 -0.218050376474778 -0.179100752949555 -0.153 -0.147020150589911 -0.243 -0.288 -0.339969774115134 -0.245989924705044 -0.236 -0.275 -0.313 -0.243010075294956 -0.271060451769733 0.856386272140866 1.58829022696389 1.34328370348017 1.12011453496176 0.863532266401852 0.793949746499086 1.31626153675224 1.0353049060…
-0.270000472800342 -0.245001182000855 -0.257000472800342 -0.269001063800769 -0.215000945600684 -0.215000709200513 -0.211000827400598 -0.177000236400171 -0.143001182000855 -0.145000236400171 -0.239000472800342 -0.285000354600256 -0.34 -0.246 -0.232000472800342 -0.273000236400171 -0.313999881799915 -0.245999645399744 -0.264000827400598 0.857179906621933 1.59378935108153 1.34301003546003 1.118720169…
-0.268971018741281 -0.237961358321708 -0.251932377062989 -0.258 -0.211 -0.210990339580427 -0.204942037482562 -0.171961358321708 -0.135038641678292 -0.134951697902135 -0.234971018741281 -0.280932377062989 -0.34 -0.245990339580427 -0.228 -0.270971018741281 -0.314 -0.247990339580427 -0.259913056223842 0.857929710187413 1.59574367095944 1.34337705503777 1.09737052692585 0.855129806791609 0.7958929039…
-0.266039473259997 -0.23405263101333 -0.245092104273327 -0.258 -0.211 -0.210013157753332 -0.199078946519995 -0.16805263101333 -0.13894736898667 -0.130065788766662 -0.232039473259997 -0.274092104273327 -0.34 -0.245013157753332 -0.228 -0.268039473259997 -0.314 -0.247013157753332 -0.251118419779992 0.8579003947326 1.59611500005373 1.34206763138947 1.10045842149947 0.855110263155067 0.792140525772797…
-0.256003860510925 -0.227002702357647 -0.240001930255462 -0.25400154420437 -0.206001930255462 -0.205001930255462 -0.189003860510925 -0.16400154420437 -0.126005018664202 -0.12600154420437 -0.223003474459832 -0.27000154420437 -0.333002702357647 -0.245 -0.218003860510925 -0.26400154420437 -0.314 -0.244001158153278 -0.242003474459832 0.856590505726931 1.59618997297642 1.34020071419452 1.1071474327602…
-0.250961116355735 -0.219912511800403 -0.226951395444668 -0.233038883644265 -0.199980558177867 -0.202922232711469 -0.181941674533602 -0.148 -0.129961116355735 -0.121941674533602 -0.215990279088934 -0.256931953622536 -0.329 -0.244 -0.212931953622536 -0.257990279088934 -0.314 -0.244 -0.232912511800403 0.856292307941859 1.59646267170151 1.33873965821907 1.07582978345696 0.852371279354913 0.788061119…
-0.247039812993162 -0.211089579234615 -0.222049766241453 -0.236960187006838 -0.198019906496581 -0.195079625986325 -0.176059719489743 -0.148 -0.126039812993162 -0.116059719489743 -0.215009953248291 -0.250069672738034 -0.329 -0.244 -0.206069672738034 -0.257009953248291 -0.314 -0.244 -0.224089579234615 0.854508114911889 1.59269822047344 1.33467130598041 1.11312137843503 0.861576538998551 0.792207897…
-0.243000557584206 -0.196002090940772 -0.213001254564463 -0.23000097577236 -0.19100097577236 -0.190000696980257 -0.165001533356566 -0.142000836376309 -0.122000557584206 -0.110000836376309 -0.212000418188154 -0.239001533356566 -0.319001393960515 -0.243000139396051 -0.204000278792103 -0.24300195154472 -0.310000557584206 -0.241000418188154 -0.218000836376309 0.853620121274565 1.59480970029849 1.3349…
-0.23294299867339 -0.183923998231186 -0.200914498010085 -0.224961999115593 -0.17994299867339 -0.182923998231186 -0.156923998231186 -0.136933498452288 -0.116961999115593 NaN -0.201933498452288 -0.203572490050423 -0.310914498010085 -0.238980999557797 -0.191952498894491 -0.231895497567881 -0.310028500663305 -0.243009500221102 -0.208885997346779 0.854407695179092 1.59161629491377 1.33666686492704 1.1…
-0.227073834090635 -0.17609844545418 -0.192110751135952 -0.22104922272709 -0.174073834090635 -0.17509844545418 -0.14909844545418 -0.130086139772407 -0.11304922272709 NaN -0.195086139772407 -0.15955375567976 -0.302110751135952 -0.237024611363545 -0.187061528408862 -0.221135362499497 -0.312963082954683 -0.243987694318228 -0.197147668181269 0.855200032397764 1.59123479921589 1.33634406087499 1.11573…
-0.21400256678969 -0.161002961680412 -0.184001579562886 -0.217000789781443 -0.171000592336082 -0.165001974453608 -0.141001579562886 -0.119002171898969 -0.108000987226804 NaN -0.184002171898969 -0.12100750292371 -0.28900256678969 -0.22500236934433 -0.176002171898969 -0.241995853647423 -0.307001184672165 -0.238001184672165 -0.189001579562886 0.85435016980301 1.58858052323021 1.33341057851491 1.1181…
-0.204922606425239 -0.153854887047323 -0.174864561244168 -0.205922606425239 -0.161806516063098 -0.152883909637859 -0.131883909637859 -0.109970977409465 -0.0939613032126195 -0.0898839096378586 -0.178922606425239 -0.110748470882027 -0.24503869678738 -0.213661403110421 -0.163922606425239 -0.234951629015774 NaN -0.230777493472562 -0.175893583834704 0.855780061164719 1.58548130321262 1.33535833978885 …
-0.197079722911165 -0.139149480458434 -0.161139515094538 -0.198079722911165 -0.142199307277912 -0.141119584366747 -0.120119584366747 -0.107029896091687 -0.0900398614555824 -0.0781195843667472 -0.171079722911165 -0.0852590994612855 -0.248960138544418 -0.179348787736346 -0.156079722911165 -0.230049826819478 NaN -0.208229203369599 -0.165109619002852 0.856799636021549 1.58155986145558 1.3301232150432…
-0.186001766677374 -0.12400240910551 -0.150001766677374 -0.189001445463306 -0.13200160607034 -0.13100160607034 -0.106002248498476 -0.0930022484984757 -0.0700032121406796 -0.0700012848562719 -0.160001766677374 -0.0510054606391554 -0.183010600064243 -0.133007387923563 -0.145001766677374 -0.195005621246189 NaN -0.154008672779835 -0.154001766677374 0.858219773544082 1.58255983296868 1.32861023448627 …
-0.174857698649303 -0.111857698649303 -0.138829238379164 -0.171867185406016 -0.121525662164344 -0.119753344325459 -0.0948671854060163 -0.0888197516224507 -0.0658956456761557 -0.0639051324328688 -0.151895645676156 -0.031838725135877 -0.134487715137492 -0.0764213078404997 -0.133857698649303 NaN NaN -0.0714079305386642 -0.138867185406016 0.859243622024216 1.58093844321347 1.32743398443782 1.11814081…
-0.160187456356477 -0.0971874563564769 -0.121224947627772 -0.158174959266045 -0.0726248545215896 -0.0943249243512266 -0.0811749592660451 NaN -0.0551374679947497 -0.0541249709043179 -0.14113746799475 -0.0152124505373405 -0.0816748428833168 -0.0167623225163393 -0.119187456356477 NaN NaN NaN -0.125174959266045 0.861678882244825 1.58180887758952 1.32784475122202 1.11925575331691 0.86593231697826 0.81…
-0.138998800312646 -0.0760006543749205 NaN -0.144998691250159 -0.0690007634374072 -0.0829992365625928 -0.0639982550002121 NaN -0.0459992365625928 -0.0389989093751325 -0.119998800312646 -0.00499836406269881 -0.0479905115636531 0.0610079615615324 -0.0979988003126458 NaN NaN NaN -0.106996946250371 0.861298984628248 1.58110514671934 NaN 1.12005950376569 0.868169021709494 0.808988290990833 1.314929575…
-0.127903433076372 NaN -0.0908454929221952 -0.132845492922195 -0.0759903433076372 -0.075903433076372 -0.0477972094603812 -0.0398841196916464 -0.038855149614558 -0.028855149614558 -0.108903433076372 0.0103090141556096 0.0398691023126519 0.134849788927926 -0.0868744629992836 NaN -0.242086910231265 -0.11606759684654 NaN 0.851962864694461 NaN 1.32029532182761 1.1155308584555 0.85941534423969 0.793420…
-0.11809968451567 NaN -0.0751594952250728 -0.117159495225073 -0.075009968451567 -0.0660996845156705 -0.027209337482908 -0.0281196214188046 -0.0241495267735057 -0.0141495267735057 -0.0990996845156705 0.0416810095498545 0.128102839358966 0.2211227762621 -0.0741295898703716 NaN -0.250910283935897 -0.122930220839031 -0.0740498422578352 0.849208011348903 NaN 1.31880515204638 1.11764846814462 0.8812777…
-0.0960045331684908 NaN -0.0550041210622644 -0.0750086542307552 -0.0490053573809437 -0.048003708956038 -0.0130028847435851 -0.0130030907966983 -0.0090030907966983 0.00399629104396204 -0.0780043271153776 0.042 0.137998145521981 0.241995878937736 -0.0520045331684908 NaN -0.251 -0.122000206053113 -0.0530043271153776 0.854398924402749 NaN 1.32402892028169 1.10412279201968 0.854815499557592 0.78645356…
-0.0758002558859379 NaN -0.0397622093880213 -0.066933418628646 -0.0268097675104171 -0.0307812326369796 0.0250760929958332 0.0232092557385412 0.0250951162447915 0.0162473022364578 -0.0478287907593754 0.0533709533546867 0.150190232489583 0.263142674367187 -0.0318287907593754 NaN -0.252876348881771 -0.120895372130729 -0.0328573256328128 0.845215763708042 NaN 1.31869312604178 1.10971251696142 0.82395…
-0.0552589032097731 0.0245438372018284 -0.0153082181068727 -0.0600863010699244 -0.00724657448549815 -0.00828356065832287 0.0329013702058007 0.044728768065952 0.0348767127572509 0.0416794531688524 -0.0302219170369483 0.0915191797532786 0.169753425514502 0.277815069135876 -0.0142219170369483 NaN -0.240160273415574 -0.110135615967024 -0.0181849308641236 0.848893643996726 1.57025868597872 1.320042986…
-0.0330041434534044 0.0289992466448356 0.00499623322417784 -0.0350047084697777 0.0109966099017601 0.0109964215629689 0.0569954798690134 0.0719949148526401 0.0619949148526401 0.0669952915302223 -0.00800414345340438 0.0969990583060445 0.22398982970528 0.323991336415609 0.00799585654659562 NaN -0.233001318371538 -0.103001318371538 0.00399585654659562 0.843760975594938 1.56312140124061 1.315540851291…
0.00318251918501797 0.0651460153480144 0.0233285345330323 -0.0176897173854695 0.0431095115110108 0.0321460153480144 0.083182519185018 0.0912829047367778 0.0852920306960288 0.0922190230220216 0.0232281489812725 0.128310282614531 0.224082133633258 0.322063881714756 0.0471733932257671 NaN -0.220717095263222 -0.0936988433447204 0.0282281489812725 0.847424615684042 1.57111401542207 1.31761299741731 1.…
0.0227934770026118 0.0808347816020895 0.0586282586047013 0.0156489109044401 0.0548760862015671 0.0478347816020895 0.102793477002612 0.121679889354048 0.116669563204179 0.115752172403134 0.0477418462532648 0.16164891090444 0.232907064651175 0.328927716950914 0.0658038031524812 NaN -0.190320110645952 -0.0613407629456905 0.0527418462532648 0.846846092428423 1.57154545649406 1.32008397810233 1.115584…
0.0619806174182619 0.105987575268117 0.07399254516087 0.0619771384933346 0.0919816113968126 NaN 0.142980120428987 0.147987078278841 0.153981611396813 0.146984593332465 0.0809835993539139 0.188986581289566 0.231000993978551 0.329999503010725 0.106979623439711 NaN -0.187001490967826 -0.0570019879571013 0.0779875752681166 0.848659095479519 1.57307923960641 1.32184913523866 1.08508518799225 0.8585739…
0.0853525362149483 0.130213377182732 0.105222654451546 0.072389645290206 0.101371090752577 0.104278318064433 0.157371090752577 0.162389645290206 0.174408199827835 0.177343258946134 0.10839892255902 0.195241208989175 0.231 0.328 0.132269040795618 NaN -0.14083300916134 NaN 0.10325048625799 0.85078500972516 1.57456397425418 1.32389944336387 1.1059485306084 0.854440163150827 0.790130200516786 1.30221…
0.122512461775482 0.152704911074634 0.128692081121357 0.113461141962375 0.140486801868928 0.133615101401696 0.196486801868928 0.203461141962375 0.217435482055821 0.213525291728759 0.150448312009098 0.220666421214803 0.231 0.328 0.160627931354973 NaN NaN NaN 0.129653591261527 0.851313071825231 1.57919918602147 1.3238407697972 1.10157734989115 0.828105510641744 0.785935040499557 1.31099478701957 1.…
0.158997154894129 0.191996917801973 0.153998024232034 0.128998814539221 0.166997945201316 0.161997787139878 0.215998498416346 0.239997154894129 0.24699770810916 0.254996759740536 0.182997471017004 0.215000474184312 0.227000316122875 0.328 0.202996680709817 NaN NaN NaN 0.161997471017004 0.852999867228393 1.57820008377256 1.32602982692273 1.10438977318184 0.840498993148645 0.787849844309484 1.31570…
0.179365774405969 0.205279143625608 0.19116363591846 0.160144384633935 0.206211764129772 0.200317646194657 0.232308020552395 0.259250266698821 0.280336897479182 NaN 0.205385025690494 0.230308020552395 0.226961497430951 0.329951871788688 0.218317646194657 NaN NaN 0.0924909077553795 0.180308020552395 0.852798983851162 1.5801782887203 1.32585029943722 1.11507526209939 0.844138460142085 0.78907017117…
0.216625059809821 0.233713861433811 0.20783226359913 0.17485199729335 0.227782929363581 0.232674394045371 0.263684260892481 0.284743461975141 0.314654660351151 NaN 0.244605326115601 0.261684260892481 0.22303946738844 0.32504933423555 0.250674394045371 NaN NaN 0.142496790797391 0.211684260892481 0.856770039269205 1.58204125299049 1.32689944247359 1.11255535779707 0.834813833716016 0.78705032570504…
0.246987095640689 0.268984944914138 0.252980643461034 0.228976772153241 0.272980643461034 0.273982364042275 0.287989676512551 0.310988816221931 0.349984944914138 NaN 0.270988816221931 0.267997419128138 0.221000860290621 0.322001290435931 0.285984944914138 0.365969459682965 NaN 0.193978062589172 0.240987525786 0.858889105297754 1.58523863213791 1.32765967739102 1.10831181521321 0.843626167405285 0…
0.27424722458765 0.302219755189022 0.267384571580789 0.247256381053859 0.305375415114579 0.313402884513207 0.321192285790394 0.331219755189022 0.371347945715952 NaN 0.308192285790394 0.279082408195883 0.220045782331046 0.322027469398628 0.31124722458765 0.423430353911835 0.22448529270909 0.314890122405489 0.266265537520068 0.86013567700905 1.58452705617348 1.33011476136243 1.11159422573179 0.8366…
0.300665752780478 0.325702891360425 0.308480059880743 0.274653373253829 0.345492439407392 0.356455300827445 0.341740029940372 0.354702891360425 0.408529577987339 NaN 0.328740029940372 0.287888584260159 0.224938102366755 0.324962861420053 0.337665752780478 0.469418162247498 0.276343885087604 0.303148554319788 0.29464099372718 0.860742324693478 1.57993805997998 1.33062356264614 1.11632020688629 0.8…
0.324996573126384 0.353996001980782 0.327997287058387 0.308995145262378 0.389993717398371 0.399993860184772 0.37199571640798 0.375997001485586 0.441995288048778 NaN 0.354996287553583 0.305997429844788 0.231999000495195 0.323000285572801 0.359996858699186 0.491996858699186 0.334991718388762 0.389987577583143 0.322996001980782 0.860590022845824 1.58358947026245 1.33141988719874 1.11692992146748 0.8…
0.34823331558911 0.393252758554869 0.363262480037749 0.334311087452147 0.425330530417906 0.438320808935026 0.397349973383665 0.409243037071989 0.459262480037749 NaN 0.380243037071989 0.316155543726073 0.239 0.32 0.384252758554869 0.54324303707199 0.429108249048272 0.505341564637382 0.348320808935026 0.859566973212941 1.5810879191065 1.33516327904945 1.1189106095437 0.838826442433432 0.77726913819…
0.371762519741755 0.418742729720234 0.389732834709474 0.365683359655673 0.458663569634153 0.470673464644913 0.432643779612632 0.433752624730995 0.485732834709474 NaN 0.404752624730995 0.331841679827837 0.239 0.32 0.409742729720234 0.567752624730995 0.540871968773335 0.64063448851509 0.380673464644913 0.858253259314419 1.57785265353551 1.33347701941851 1.12098902257719 0.841493085570732 0.77819069…
0.405995878900272 0.45699539406501 0.424995757691457 0.419993454723962 0.498995151647379 0.511995030438564 0.462996363735535 0.477994666812117 0.488999636373553 NaN 0.441995515273826 0.358996727361981 0.241999636373553 0.322999636373553 0.441996121317903 0.604995515273826 0.636988485162526 0.746987273074371 0.408996606153166 0.855870287264893 1.57724007030111 1.33215015878355 1.10869149329261 0.8…
0.434270341731745 0.477482753092403 0.458357237288378 0.441405512597618 0.532366892350226 0.548328272102834 0.49139585753577 0.504473098030555 0.525212411360657 NaN 0.462289651855442 0.375144825927721 0.243067585432936 0.323 0.468289651855442 0.624415167659466 0.733753094824148 0.82969516445306 0.44034758222653 0.849814717759933 1.57309175193311 1.32965226273015 1.10834437202018 0.848970387004076…
0.461649492115925 0.526374093064151 0.494536828867472 0.482474238173887 0.569524310728755 0.581574383283623 0.531486756312604 0.552386611202868 0.546724600948227 NaN 0.491624455838491 0.389812227919245 0.249912373028981 0.323 0.497624455838491 0.66646172003517 0.810023585180076 0.900098694012378 0.475549347006189 0.845228710070583 1.57124365928218 1.32380485846953 1.11182543542617 0.8419202557801…
0.500994667452622 0.548996991896351 0.523996034772463 0.510996171504447 0.602995487844527 0.617995077648575 0.558996308236431 0.582995898040479 NaN NaN 0.532994393988654 0.425995077648575 0.256999042876112 0.323 0.535994804184606 0.690996718432383 0.838996171504447 0.956992343008894 0.509995351112543 0.84142051274494 1.56861035687048 1.32084039515543 1.10816050727566 0.842199949409166 0.781820443…
0.534333357844184 0.592257161765514 0.564285735295015 0.546304784314683 0.640276210785181 0.655295259804849 0.595314308824517 0.631209539216344 NaN NaN 0.565333357844184 0.457352406863852 0.266047622549169 0.326057147059003 0.570314308824517 0.735314308824517 0.842114294118006 0.946133343137674 0.543323833334351 0.839462855882299 1.5656587610784 1.32045980803915 1.11041819181378 0.838455043578259…
0.568647083332286 0.618727749999192 0.593697499999102 0.577677333332376 0.668707583332466 0.685687416665739 0.627667249999013 0.652778166666008 NaN NaN 0.599647083332286 0.49362691666556 0.270949583333184 0.33193949999982 0.602667249999013 0.767667249999013 0.853878999999641 0.959858833332914 0.576657166665649 0.837698150000054 1.56450189833337 1.31838137666673 1.11229074083328 0.832798180833506 …
0.620997005370934 0.647998329918405 0.634997638850159 0.632996832603872 0.711997523672118 0.716998214740364 0.671997466083098 0.705996947781913 NaN NaN 0.650997062959954 0.536997523672119 0.29099884821959 0.337999654465877 0.659996717425831 0.795998387507426 0.862999481698816 0.958000115178041 0.61699769643918 0.835590120361053 1.56497997178138 1.31811001439725 1.09784083331313 0.831470073138056 …
0.66248820415765 0.702239315763554 0.66635418733006 0.652478631527108 0.735373332591144 0.749296751546807 0.709411623113313 0.746449913635481 NaN NaN 0.689526494679819 0.599583930463071 0.338440341004939 0.352493330364576 0.70335418733006 0.82622017050247 0.873057435783253 0.967047863152711 0.655363759960602 0.840039203320987 1.56685264267015 1.32163571270976 1.09858038290522 0.835705179695563 0.…
0.712371126002738 0.726691728432715 0.702543758080418 0.70138345686543 0.773519096355035 0.779617743256567 0.75146977290427 0.792420449453504 NaN NaN 0.743321802551973 0.659247817375824 0.383432780316195 0.505076385420141 NaN 0.848716390158098 0.878926014823852 0.971938345686543 0.692531427217727 0.845066619365766 1.57018795175822 1.32732823437914 1.09861950676549 0.824995022946471 0.768382330862…
0.747997766989111 0.779996618583512 0.740997575588178 0.720998787794089 0.793998723993778 0.813997830789422 0.791997447987556 0.818998341191911 NaN NaN 0.775997958390045 0.729995533978223 0.440996363382267 0.563996363382267 0.7939965547832 0.871998532592845 0.886999489597511 0.972 0.731997511787867 0.845329987239938 1.57520968227445 1.33077978435495 1.10153981370309 0.831689564243875 0.7778493951…
0.782364067752548 0.799411971404199 0.765297002640236 0.751335325561557 0.818220356797595 0.832239518258255 0.826325744831227 0.854239518258255 0.861306583370567 0.862402390673869 0.808373648482878 0.82945029432552 NaN NaN 0.816421552134529 0.882162872415614 0.89000958073033 0.972 0.761354487022218 0.849876538623015 1.57869172362972 1.33392043068199 1.10529726994273 0.846197628543808 0.7981103709…
0.81962028463636 0.841570322088513 0.795690232203346 0.785650262165069 0.840770172279902 0.856750187260763 0.859660254674638 0.878750187260763 0.892680239693777 0.903580314598082 0.846610292126791 0.875530352050235 NaN NaN 0.859560329578943 0.898830127337319 0.890990007490431 0.972 0.797630277145929 0.852592320748493 1.58705476389337 1.33805783160962 1.10092456659268 0.848001613782392 0.801218323…
0.84799635128296 0.871996090660315 0.822996481594283 0.810996742216929 0.857997784707512 0.876997393773543 0.896995178481055 0.907996220971638 0.949992572254598 0.956993093499889 0.871996742216929 0.856002606226457 0.590997133150897 0.608010815839796 0.88799635128296 0.931995699726346 0.895999348443386 0.972999869688677 0.827996090660315 0.858839189463572 1.59051955954773 1.34277939014301 1.09787…
0.884244890213601 0.909329659902924 0.849339078757293 0.829320241048555 0.894141282815539 0.905216633650493 0.928395591883509 0.950291984485447 0.986433267300985 1.00151803699031 0.901235471359231 0.916546293553416 0.690054911689356 0.738582367534034 0.931207214796123 0.953263727922339 0.895981162291262 0.969811622912615 0.862273146776708 0.864881130262524 1.59404540077573 1.34523389375903 1.0973…
0.909680101348757 0.94356936720025 0.884557063405972 0.862581670994529 0.908815443085822 0.927717012731593 0.9694832406403 0.980618582377365 1.03143402546319 1.05532329131468 0.925692405143036 0.973286379931843 0.799621975040801 0.902932962561202 0.952729316525872 0.9806554937602 0.894024607588557 0.950246075885571 0.890643189965922 0.864998523544687 1.59252907088113 1.34356103948822 1.0937254010…
0.944000981654573 0.977001090727303 0.91600101801215 0.878001163442457 0.933000908939419 0.952000908939419 0.998001381587917 1.0220015633758 1.06500083622427 1.09900069079396 0.961000799866689 1.08800207238188 NaN 0.966002835890988 0.98700112708488 NaN 0.891004108406175 0.967002435957643 0.928000945296996 0.861410004362909 1.5949599414643 1.34357994001 1.09649995782521 0.862369916377573 0.8085199…
0.971290343171171 1.00724195264264 0.944241952642642 0.91027098695976 0.958183884008408 0.977193562114114 1.03628066506547 1.06529034317117 1.08814517158559 1.11794193136577 0.983290343171171 1.14543551475676 NaN 1.04554849691291 1.0183387336997 NaN NaN 1.03564527796997 0.954387124228228 0.861540936259448 1.5933540648044 1.34190909529168 1.09522773397381 0.860100098908745 0.807790612237466 1.3092…
1.00070409762924 1.03175341469103 0.96875341469103 0.937723824453954 0.976812595165183 0.996802731752824 1.0647139610416 1.09470409762924 1.10285204881462 1.11205918047415 NaN NaN NaN 1.20242185402259 1.05265478056744 NaN NaN NaN 0.993605463505648 0.862648854344034 1.59376585736681 1.33979130497069 1.08385441558336 0.863149324787564 0.806839567509988 1.31627918069926 1.03419686643513 0.8114525872…
1.0329954427971 1.06299558520969 1.01699316419566 0.967995727622285 1.00799558520969 1.01999672451042 1.11299316419566 1.13399444590897 1.17199017353126 1.16099302178307 1.04199587003488 NaN NaN 1.31398433461505 NaN 0.954998006223733 NaN 0.993030049056592 1.0259954427971 0.85807065367379 1.59061045002379 1.33407081175177 1.07800081744827 0.851911604989895 0.800610885806313 1.30606146542556 1.0374…
1.0682525083554 1.10834649769769 1.04393806647039 1.00092235667468 1.03505961640141 1.05373825872287 1.13683454260729 1.1703427212623 1.20123825872287 1.18722442627982 1.08473836302024 1.29416974402192 1.32840504939532 1.43604775431535 1.1122795257272 0.989038555272717 0.922057832909076 1.22210259562382 1.0683847400783 0.849449317511959 1.57316477089314 1.3279545944998 1.09141225548776 0.86018484…
1.09421087592128 1.14411926347903 1.08900149503727 1.04453697057885 1.09289097979561 1.07822665751766 1.17110409744723 1.20561139471436 1.22572665751766 1.21023681227255 1.10922525080729 1.29490135400589 1.4214658000403 1.54380517065579 1.14369087419379 1.15539854058515 0.92792561993152 1.28489933192379 1.10807389689783 0.843242827426504 1.57059097147932 1.32276711574558 1.05848075199613 0.831654…
1.12600729873499 1.17900535179674 1.1280060797651 1.09950294481749 1.16299772638858 1.15799062611771 1.21100298649543 1.24250145156978 1.30000494415109 1.27200700421404 1.14702101264212 1.32600081648301 1.48799663761128 1.62549594695392 1.17700572967357 1.17650363547485 0.902004107424961 1.3145034060502 1.14500389268479 0.839143551128859 1.56421502293071 1.31950401115003 1.05507163127617 0.836073…
1.16682632499177 1.21736368398968 1.16784002569637 1.12945394321052 1.17682207518948 1.15355323975987 1.24688921384094 1.26943316984796 1.3250111553108 1.28931764963782 1.19818860447246 1.33816777763474 1.49855269343603 1.6409532211373 1.21338139667214 1.19750925271533 0.908028352706939 1.32121294520154 1.17935209266746 0.830846733631467 1.56168362294804 1.31249697670962 1.0583900197171 0.8274830…
1.20014440436172 1.25409244281839 1.20263155370593 1.15947742796434 1.20964739516777 1.20886438417857 1.28606003671884 1.31300985003863 1.37642127564676 1.36464852898287 1.21677581959779 1.40627014071122 1.50394286214828 1.63604736012984 1.25207757091595 1.24892903212199 0.910970420450812 1.34224826129526 1.21511102870276 0.827971091080833 1.55705346278742 1.30414906107199 1.07514052961118 0.7815…
1.23899979825142 1.28550266124832 1.25099882887758 1.20799837212878 1.24049131813543 1.23349155713484 1.31950411937259 1.34250448587211 1.39600567299534 1.38551294736269 1.25349844112804 1.4290086049915 1.53949558338035 1.66399569225504 1.28700020725098 1.27200281262305 0.919996510254158 1.34899924575094 1.25350169187447 0.821831333281924 1.5556648108502 1.30123547281316 1.08068940646555 0.821587…
1.28251624899551 1.33136623092751 1.29092403166166 1.25049068862397 1.26597522804464 1.25452261809557 1.36736156756232 1.39031798384344 1.43576935022846 1.43572320374159 1.29604025491199 1.47441672988856 1.55624962114626 1.66613191908077 1.32951655988653 1.47249488981835 0.931426510458353 1.35209889732492 1.29591804909252 0.822966464368174 1.55509176515464 1.30257738321236 1.08059372896696 0.8173…
1.33393004646863 1.36760941438422 1.33303872887747 1.29945266655273 1.31346566325915 1.30690316276999 1.40358783898302 1.42213977434302 1.46269652139186 1.45776477532134 1.34990023458413 1.51556129749586 1.5802742957676 1.67887777281043 1.38093148482871 1.52052845449408 0.975437495597558 1.3623658722526 1.33753922548607 0.832573498056766 1.56802107225243 1.30533306291838 1.08292095063916 0.815128…
1.38050154070563 1.40000471163929 1.38449981158063 1.34950395991251 1.37800211359594 1.37950274551762 1.44650079420588 1.46350062146762 1.49200258149108 1.48800396513955 1.39850211620945 1.54100011196454 1.57000156161377 1.66800075172678 1.42450108065104 1.54500587310102 1.00999214945207 1.36049907640613 1.37550344256889 0.830045300769496 1.57063538464253 1.31146590387451 1.0840247376744 0.816079…
1.42695935553715 1.45224932054092 1.42087836148034 1.3998570024394 1.43355807418376 1.4400300124634 1.4813970956399 1.50082441957412 1.52443860223807 1.53037408176836 1.44798438854822 1.54617587633832 1.57052991846491 1.66898473789662 1.46743981372178 NaN 1.11745923266116 1.46188166577894 1.42230754215912 0.83344140622834 1.57524490301663 1.31838810397603 1.06090066621282 0.821504979129664 0.7607…
1.47199417189366 1.47672676639727 1.45808776320115 1.43511680453643 1.48839000891475 1.49243323670779 1.52057206106756 1.53264325717779 1.56752013495162 1.56708963654968 1.49546633548717 1.57176740549639 1.57346721196767 1.66751793315482 1.510513978397 NaN 1.16353454717138 1.35535034283561 1.4526693990721 0.835427110145874 1.58062962182336 1.32172192407793 1.09961202191381 0.836314647635488 0.764…
1.5205066310309 1.52401539519483 1.50200808514366 1.47901179003731 1.54801511308385 1.55251402860559 1.55550645089518 1.57350894999878 1.60701052827289 1.61000851075252 1.54300643868257 1.57800782175877 1.57400256586581 1.66851310350175 1.5585066310309 NaN 1.23099817258883 1.37801349898625 1.49500789279532 0.83367658022406 1.57165112431574 1.32693996599199 1.11167533577505 0.813855976658315 0.767…
1.55038405677918 1.56353739850561 1.54035438379971 1.52482001598351 1.61157139033204 1.6170961804799 1.59438001992455 1.60689851727915 1.64039410443475 1.64492387141166 1.57535494778437 1.60306911162218 1.57551389651531 1.69645520853846 1.58838377478686 1.68553749753845 NaN 1.52127973639921 1.53384508812369 0.84070835044714 1.58597530011695 1.32807395175271 1.11447763007863 0.835904062698224 0.78…
1.5885670164297 1.61690437017061 1.57559857766792 1.55663876021968 1.66835914595809 1.67633368520303 1.63208446064956 1.64654619414983 1.67955859670894 1.6870282958859 1.61060614015906 1.60992467655723 1.57697161522899 1.69204356061177 1.62656323518413 1.73847727265881 NaN 1.54874282076054 1.56811708071019 0.845025000192371 1.59193750418947 1.33190330823449 1.12064868541965 0.841287608638011 0.79…
1.62000641338238 1.63850683305237 1.62450456674672 1.60600385326389 1.72500756459829 1.73300839398442 1.6640067491476 1.6855022803872 1.71500419101988 1.72400753459056 1.64500625950825 1.62000134903321 NaN 1.65200176671243 1.65550671714908 1.76402216788323 NaN 1.6095153329862 1.60900415503982 0.849310953007957 1.59214636563061 1.33317025970793 1.12114119445007 0.852229088595407 0.791209383904251 …
1.65628178446234 1.68033210311633 1.6574729953475 1.64161388757867 1.76756356892468 1.77837235803952 1.69432203938553 1.70753337773229 NaN 1.7665031865399 1.68633210311633 1.64641261296271 1.60023146580835 1.6659560544258 1.69521133834676 1.82343274042431 1.67981516219463 1.76604662800298 1.63952331400149 0.857719476649016 1.58918203957045 1.3355781951883 1.12369183163599 0.851706869976316 0.8124…
1.68366342487519 1.71260332217433 1.70343503461192 1.70126674704952 1.82232684975038 1.81455524001364 1.7256153427145 1.75936291137089 1.80424270596918 1.81539897299141 1.71860332217433 1.68650715785296 1.62272352757605 1.75885804868368 1.71574756865639 1.86548311677261 1.75902633624608 1.86774986382213 1.69037493191107 0.863498958607584 1.59132367501702 1.34317660040287 1.11803947872219 0.883469…
1.7150107070144 1.76101127054147 1.73601465170391 1.73801465170391 1.87300901643318 1.8710138064133 1.76701521523099 1.78501577875806 1.85401352464976 1.85301042525086 1.7430107070144 1.69200281763537 1.62199971823646 1.677 1.74701183406854 1.91600760761549 1.90401972344757 2.00202592224538 1.71701577875806 0.859108627811576 1.58936793467328 1.34170706684158 1.11528793749091 0.883520583250521 0.8…
1.75336595049245 1.8012769355078 1.78818792052315 1.790395622154 1.9054945276925 1.9206132143387 1.82122748273855 1.84116813941545 1.90216813941545 1.89042529381555 1.781395622154 1.7023164977232 1.621 1.6771582488616 1.78934616938475 1.9432769355078 1.97509785147734 2.09505828926194 1.7731582488616 0.854192228624905 1.58203020835169 1.33125865748491 1.10793291042306 0.885670608013877 0.804172922…
1.78964536868603 1.82873163035699 1.80681789202796 1.82961661479571 1.95452076849463 1.98140575293335 1.84377955350753 1.85783706128818 1.91883706128818 1.93258786090539 1.82061661479571 1.73369329183657 1.621 1.69284664591828 1.82366453794624 1.97073163035699 2.08393610605809 2.19997444457852 1.78884664591828 0.849456293763418 1.58105948878381 1.32716006375385 1.1042559423629 0.893661885264625 0…
1.83801592072967 1.87501549043968 1.86601333898973 1.87201721159965 1.97901807217963 2.01300817550983 1.89401419956971 1.92701161782976 1.97001118753977 1.97601764188964 1.86201678130966 1.75901376927972 1.6210047331899 1.69499698797006 1.87401549043968 1.99402151449956 2.17300086057998 2.29000688463986 1.84401290869974 0.83743901463592 1.57031862737493 1.31579860155753 1.10099910499682 0.8907791…
1.87546769474052 1.91141685835568 1.89751853112536 1.91242702563265 2.02158970206414 2.03276254577259 1.92748802929446 1.95470154211078 1.9965693675102 2.01746769474052 1.90154903295626 1.79129485103207 1.63207117093878 1.688 1.91043719290962 2.04441685835568 2.17521351281632 2.30614234187755 1.87448802929446 0.835094690013295 1.56710631024467 1.31251817642309 1.09888349947569 0.842828419515798 0…
1.92045564579088 1.95151481472666 1.94739647685511 1.9535029809395 2.07831364034503 2.1061124659634 1.97443197821658 2.02218346868633 2.05133730791934 2.06245564579088 1.95436097549365 1.81965682017251 1.63891716348992 1.688 1.95249114715235 2.08451481472666 2.19575149046975 2.31983432697983 1.92143197821658 0.829774375802121 1.56482757272407 1.30945703975379 1.09537248329589 0.882114636769996 0.…
1.95602158842315 2.00401060483944 1.98102007344609 1.98501704349196 2.10001287730504 2.14300454493119 2.00802007344609 2.05501855846903 2.10602083093462 NaN 1.98302234591168 1.89002272465595 1.65801401353784 1.69205150922015 1.99501969470182 2.11501817972476 2.2040022724656 2.3280011362328 1.96201742223623 0.829330390106594 1.56052357913331 1.30949864788297 1.09500185963435 0.864223769656827 0.80…
2.01345274044663 2.0325030449407 2.03424146157154 2.03045274044663 2.13421127887509 2.15512073078577 2.061432618649 NaN 2.16048689416049 NaN 2.04247286224426 1.95080487190512 1.69554328853596 1.82853322763714 2.04746280134544 2.16331188786323 2.21033200966086 2.33119115707747 2.00842255775019 0.830467953444274 1.57002925869401 1.30600062750967 1.09985426262057 0.847767926921423 0.799015867030169 …
2.05757518906335 2.08152798784816 2.05777343416712 2.07457518906335 2.15480175489623 2.16688671708356 2.10359406954942 NaN 2.11048145239487 NaN 2.08855630857727 2.02924478055706 1.74849022687602 1.88049966711905 2.09256574882031 2.19370735246586 2.24268847197979 2.3498206353823 2.04960350979246 0.840988706192216 1.57580439696851 1.31288372949388 1.09442229894642 0.846591328291644 0.78399462452332…
2.10300534370349 2.1020074290512 2.11000364935848 2.09900508303503 2.18300312802156 2.18900286735309 2.14100521336926 NaN 2.16100443136387 2.15300521336926 2.13100534370349 2.11301094807545 1.81600860205928 1.94400886272774 2.13500625604311 2.21100443136387 2.25 2.35000039100269 2.09300377969271 0.8424305852007 1.5774702710952 1.31945079112879 1.10237979928528 0.837720228084905 0.775649913979407 …
2.14443595303543 2.1592635995098 2.13851706057691 2.13840553770738 2.20723318418174 2.21112166131221 2.18134470705127 2.22439539926469 2.19595301361234 2.19348664524885 2.17243595303543 2.19787190607086 1.88281107541476 2.0127806600867 2.18336498393664 2.24521290729637 2.25008110754148 2.35304055377074 2.1224562299208 0.846975862819191 1.5795979548339 1.32557353097737 1.10085023982711 0.839556785…
2.18649200494764 2.1846928402009 2.18839749424022 2.17752744646292 2.22972828171618 2.22285823393888 2.21459832949348 2.26253926030135 2.28788949918786 2.2404329357555 2.21449200494764 2.28198400989528 1.96105489292584 NaN 2.21857470181663 2.26575190939303 2.25790548929258 2.35695274464629 2.16646837727078 0.852364905750267 1.58422412054424 1.33073762293311 1.10183806802319 0.847928873543065 0.79…
2.22300169163188 2.24100169163188 2.21400190990696 2.21900049111893 2.24300043655016 2.22800103680664 2.2640014733568 2.30300043655016 2.3240020190445 2.28900261930097 2.24800174620065 2.33800387438269 2.02200616627104 2.03401113202914 2.26200141878803 2.29100425636408 2.25799994543123 2.35599694414886 2.20300240102589 0.852000378707266 1.58417011241167 1.32925023901121 1.07066081798587 0.8505000…
2.25436941791898 2.27254386526961 2.24934889470126 2.22830784826582 2.25126680183037 2.24730784826582 2.29155412687847 2.31146177239872 2.36155412687847 2.33755412687847 2.28032837148354 2.40960543492277 NaN 2.23866700457593 2.288441249181 2.36849718116583 2.25706156965316 2.30027706343923 2.24730784826582 0.858989153106442 1.58629741877021 1.33372358587281 1.08547031922885 0.852204905297697 0.78…
2.28962931272481 2.32445426595597 2.28264990646232 2.25769109393734 2.27673228141236 2.27669109393734 2.34444396908721 2.35553664090601 2.41444396908721 2.39044396908721 2.31167050019983 2.46739248474343 NaN 2.3023307035309 2.33055723464352 2.32050454656901 2.26293821878747 2.32672198454361 2.27669109393734 0.863680677998662 1.59273234957228 1.34265609255695 1.06832029817191 0.848855215291143 0.7…
2.32298130090662 2.34598810057694 2.32497620115388 2.28098696729856 2.30398470074178 2.30398470074178 2.37098526738098 2.39597733443227 2.45297846771066 2.44097166804034 2.34797960098904 2.49298583402017 NaN 2.37895693542131 2.3609830008242 2.33699036713372 NaN 2.38996430173083 2.32797110140114 0.863700016999176 1.59301987533938 1.33317542840347 1.09310584535295 0.859743806633618 0.80327658316566…
2.36733229633029 2.40541048370213 2.35837139001621 2.30241048370213 2.33127365580142 2.3312834292229 2.42624433553698 2.44244957738804 2.48229320264438 2.49855708502431 2.38245935080952 2.55636161659473 NaN 2.48989915477608 2.41126388237994 NaN NaN NaN 2.3525179913384 0.863204948930922 1.5968084186368 1.33562784544333 1.09501963576929 0.865994135947112 0.809300808579868 1.3203658329428 1.07354657…
2.40053204947834 2.44642194347324 2.39547699647579 2.34342194347324 2.35861462898216 2.35960086573152 2.45065591873407 2.48736689047069 2.51158710248089 2.55421549471368 2.42835312722005 2.59249075972643 NaN 2.57973378094138 2.4376283922328 NaN NaN NaN 2.40427054771623 0.861701195405981 1.58466121483793 1.3324152810946 1.09098684222513 0.865408257950382 0.805385190635055 1.32194770353397 1.026246…
2.43194707728199 2.48992659106857 2.42894366291309 2.40489586174844 2.3859539060198 2.38795219883535 2.50390951922405 2.52593512699083 2.52996927067987 2.55899317126219 2.44996414912651 2.6219504916509 NaN 2.80062441942059 2.47493683417528 NaN 2.35737728776386 2.48038240931722 2.42895902757315 0.851866781623162 1.57885962852031 1.3282670165281 1.04686535512171 0.830639444162614 0.800009099293128 …
2.46239080033893 2.51840010510891 2.46740010510891 2.43114887631959 2.42027914309924 2.41529775263919 2.53345593372876 2.56835358125904 2.59951176234861 2.64340010510891 2.48141871464886 2.66613957154962 2.76272577205802 2.89772577205802 2.50440010510891 2.37125122878932 2.34683251414046 2.47086973322036 2.47828844786921 0.843333142600009 1.57447966119444 1.32434495440243 1.03521245788088 0.81817…
2.50357102559225 2.56056081191588 2.50956081191588 2.446836581178 2.44969358970875 2.446673162356 2.58149952985763 2.60561188029775 2.65343824779938 2.68556081191588 2.52554038456313 2.68084679485438 2.83920333324276 2.97420333324276 2.54656081191588 2.39772423073788 2.32918384617475 2.45714299146925 2.50868337603238 0.835234364966857 1.56917525598919 1.31538335300207 1.03231023248207 0.814656667…
2.54293331335912 2.60692134396204 2.54693673318686 2.50689740516787 2.49292647370364 2.48194015301459 2.61694015301459 2.64892647370364 NaN NaN 2.56094015301459 2.7129452827562 2.90588714568466 3.00794357284233 2.58593331335912 2.42195896206715 2.34397435129197 2.46798119094744 2.55891450430656 0.829419814905607 1.56201217458675 1.30472809088873 1.01740547771664 0.79537296713939 0.746983548510105…
2.58235012266124 2.64534198027377 2.5923338378863 2.5294722584733 2.53042340414848 2.51630126833642 2.66232569549883 2.68034198027377 2.68445597369836 2.66683866590949 2.59836640743618 2.76143154653595 2.90613027819953 3.01930126833642 2.62835826504871 2.47122798684918 2.32912213581206 2.37703256954988 2.59336640743618 0.822925623988284 1.56103919150218 1.30284667675773 1.02437122709905 0.7952268…
2.62447774387845 2.68648988936965 2.63250203486085 2.58629556151047 2.58136843445766 2.55255061682565 2.70151418035205 2.72148988936965 2.73931985249287 2.76774901440653 2.64245345289606 2.81335628896646 2.92180567214082 3.05555061682565 2.67146559838725 2.49865992624643 2.34381781763202 2.3809514180352 2.63745345289606 0.817586192927033 1.55492578786508 1.30365004069722 1.01850275149228 0.799655…
2.65994257631724 2.72493765428729 2.67393273225734 2.63392288819744 2.63591140346089 2.62887530857458 2.74393109158069 2.76293273225734 2.759967186467 2.78597210849695 2.67894093564059 2.83895898308374 2.93897210849695 3.05699835932335 2.70294913902384 2.53793601361064 2.35498195255685 2.38998523391015 2.67194421699389 0.819007555391791 1.55485998359323 1.30284134535485 1.03961518484148 0.8007383…
2.7194550376129 2.77625482106322 2.71835492933806 2.68044593686064 2.6884550376129 2.69060975040129 2.7814550376129 2.80343683610839 2.80155514588774 2.82652784363097 2.73943683610839 NaN 2.92726392181548 3.03512741053161 2.76246413836516 NaN NaN NaN 2.72228212332 0.825259577444839 1.56530151025778 1.30731479735608 1.04049258713292 0.803181967630865 0.757755116024052 1.2920966760316 1.00272273666…
2.76853686388576 2.80374064377603 2.7566387538309 2.72854612660805 2.73753686388576 2.75637939760692 2.83053686388576 2.85055538933033 2.86143497394063 2.88346276210749 2.78655538933033 NaN 2.95573138105374 3.04887032188801 2.81252760116348 NaN 2.5477591692206 NaN 2.75271285560917 0.828449896152575 1.57085757299187 1.31430404941733 1.05371523113082 0.781821556836916 0.742127462538773 1.2960526712…
2.81402381103677 2.84202104231157 2.79102491852686 2.77802270354669 2.81703322470248 2.82203267095743 2.86101938107644 2.87702713350702 2.89003654717272 2.90702104231157 2.83602657976198 NaN 2.95299501629463 3.05099557003967 2.85602048856653 2.9160188273314 2.56104042338801 2.68203986964297 2.79501938107644 0.831572580451892 1.57692058143229 1.31924188273314 1.05731038271952 0.8341273087991 0.762…
2.85743679084765 2.8803119934626 2.83636547805619 2.81938330625406 2.87759724462841 2.88154376003482 2.89636547805619 2.92632982166047 2.95626742296795 2.94535656395726 2.88443679084765 NaN 2.944 3.043 2.89341004855085 2.95049918954017 2.63463290102414 2.75466855741987 2.83036547805619 0.836300421381559 1.57801198540597 1.32269214747875 1.07628185571321 0.829218209085208 0.764205794145121 1.30611…
2.90534102929442 2.91452930663887 2.8764486163484 2.8614217195849 2.94309895842299 2.94117964871347 2.9364486163484 2.96250240987538 2.98559654854761 2.98446206473014 2.93234102929442 NaN 2.944 3.043 2.93838137443966 3.0052468906222 2.704045164896 2.82799137136902 2.8704486163484 0.844023757784203 1.58261665812197 1.32841132696678 1.10171020759078 0.823538135097947 0.776905305521114 1.30940467895…
2.94393503405595 2.95493161479574 2.91593332442585 2.91091622812478 3.00090255108393 3.00189742219361 2.96495213035702 2.99294871109681 3.01295383998712 3.02592990516563 2.96993674368606 2.98399316147957 2.944 3.043 2.98392306664521 3.06390084145382 NaN NaN 2.90693845331617 0.852855057832869 1.59145497235136 1.33212377694641 1.10587346921299 0.834161672765258 0.778637332977034 1.31655782743364 1.…
2.97830851601087 2.99525168411413 2.9592841594837 2.94939782327718 3.05846277401631 3.06341406096196 3.00825980295653 3.03026792179892 3.06426792179892 3.07131663485327 3.01023544642935 2.99606495073913 2.94312178263587 3.04002435652717 3.00835722906522 3.10549524938588 2.90860891317936 2.95977940886958 2.94234099138044 0.856970445658968 1.59306736049886 1.3342827862994 1.11203225945201 0.8409676…
3.01556440415466 3.02564464549459 2.99359879330034 2.99743831062048 3.11434660623199 3.11341538452336 3.03963318244603 3.06262171939747 3.09662171939747 3.1095529411061 3.03866757159171 3.00390829561151 2.95782805427158 3.04296561085432 3.05149562586329 3.16530075403774 2.98214027135788 3.05389954733809 2.98351855196041 0.860647013567894 1.59637136952635 1.33944958973408 1.11351269079667 0.844310…
3.04794192131138 3.06792377172118 3.03891832684412 3.03193829139334 3.16590743709001 3.17688565758177 3.07194192131138 3.11590380717197 3.1379255866802 3.15292195676216 3.07393647643432 3.03594192131138 2.96199274016392 3.0479909252049 3.08094736618843 3.21590925204903 3.07383483872923 3.13585298831942 3.01694010635236 0.862846079688518 1.59596081673156 1.34194557149999 1.11664433732786 0.8564679…
3.08326059850348 3.10234203553581 3.06635017923905 3.07432574812935 3.21724431109701 3.21339089775521 3.11921173628408 3.13827688590994 3.16542347256815 3.18828502961318 3.10529317331641 3.04510586814204 2.96201628740647 3.048 3.11926874220671 3.24342347256815 3.19795281327834 3.26509125623331 3.06026059850348 0.860763418017504 1.59343022755612 1.34004827306734 1.11839822514027 0.87832997155575 0…
3.11455996224419 3.1434224504455 3.10840869926563 3.11344995280523 3.24658746460393 3.26033994336628 3.1446424693234 3.17153245988445 3.2162849386468 3.22251870870458 3.14050495752471 3.0578212346617 2.96397249764026 3.048 3.15154621106432 3.2942849386468 3.31239111195531 3.39615734189753 3.09155996224419 0.855168656748852 1.59225650141584 1.33863980169901 1.11938611130833 0.847099075173222 0.794…
3.14095522061638 3.17893972006051 3.13994660919645 3.16091905265268 3.29891044123275 3.31790182981283 3.18892421950464 3.21692249722065 3.2649173303687 3.26492766407261 3.16396038746833 3.07596899888826 2.964 3.04400688913594 3.18194833148044 3.32594660919645 3.40085016129326 3.49682949388544 3.12693972006051 0.852274856840839 1.58833673413038 1.33716251453462 1.10742066740783 0.89068404727624 0.…
3.18428963592678 3.20755929696206 3.17932958570979 3.18850935973331 3.33436953549279 3.37638951038429 3.21951934717906 3.25849937228756 3.332039949783 3.31319974891502 3.20821972380653 3.09632958570979 2.96707989956601 3.04399001255425 3.21837952293854 3.34537952293854 3.48233957315554 3.57632958570979 3.17332958570979 0.840751086624317 1.58185912623838 1.33226696666306 1.10685176063702 0.9098055…
3.20670996284788 3.23933206803756 3.20221849482264 3.2490654368178 3.37010838055494 3.39414770111395 3.247636330702 3.28316711928626 3.32476584647883 3.33281566919652 3.22979723611617 3.12869585417426 2.97492626767861 3.04300921654017 3.2416954534722 3.3885390561526 3.52350355912274 3.6296052415912 3.19272928084468 0.83382599196109 1.55835595468305 1.31337636425586 1.06177676578569 0.861407512209…
3.24350432310301 3.28549196279089 3.24649530429766 3.27850251947287 3.40500186354785 3.43549214778125 3.2914965132298 3.32799401263841 3.35700225306471 3.37002521044039 3.26603258910587 3.16203135932829 2.97800799355427 3.04600184466637 3.28599782507984 3.42049999869069 3.52950309463474 3.62500957246713 3.23949302907821 0.828605755258881 1.55352111603728 1.3056768905701 1.0597585347737 0.85821110…
3.28635079724925 3.3110719307478 3.27941113329365 3.30854109809556 3.44183223603787 3.46579576613773 3.32900196967527 3.36097777121599 3.39418239287192 3.38704508587579 3.30871752140456 3.21931825965069 2.99119890471454 3.11563265458586 3.32345788074454 3.45384980030419 3.5424625331548 3.65255806531791 3.26992638346226 0.827506375838325 1.54916199990356 1.30396103114871 1.06837280439653 0.8674674…
3.33046721005287 3.35249607163296 3.3239509715532 3.33862266253666 3.45829153320462 3.49019944451201 3.38036049803635 3.40594412578245 3.40192549162547 3.40726494522535 3.34753043716538 3.2481309868045 3.01072616916995 3.06109081143295 3.37141646934211 3.49449768680871 3.55485032482588 3.64162659090371 3.31444962973479 0.821036897769253 1.55287370122247 1.3019263344652 1.06694826493594 0.85904407…
3.37842979942067 3.39693796433326 3.36344475542026 3.37594898792248 3.48796031160354 3.50996858754159 3.41046106963725 3.43546061169539 3.42995514760942 3.43346241224647 3.39792754092773 3.35288421844458 3.08643069792804 3.16393257475186 3.41593417416472 3.5224592378698 3.56648779165158 3.64599502507226 3.34695198884094 0.822193723570126 1.55873014402718 1.29887486885301 1.07128057907888 0.847871…
3.41683896688448 3.41712918725884 3.39875911036583 3.41956806301361 3.51621811233318 3.52389500232734 3.46060293940104 3.48063781578846 3.47309446483473 3.46675572342927 3.43336728160061 3.45116569047851 3.14839352828578 3.27856850303969 3.45976309246441 3.54436882715785 3.57442589661618 3.65242080898644 3.39807204511219 0.824515473967147 1.55055504559807 1.29875514688834 1.05093275387291 0.81823…
3.46599679832019 3.47244572779127 3.42968576504255 3.44622697689619 3.53134994059836 3.53885256540309 3.48425751373746 3.51417278549727 3.48187586837381 3.48672513711343 3.48199335717838 3.49949385324366 3.16581989982237 3.22610524879228 3.50405950467691 3.57222548870036 3.57598276297582 3.66042381803272 3.42868494870546 0.82998247067141 1.56103886398312 1.30816361755562 1.04896999086535 0.807653…
3.49300428480915 3.50899884425121 3.46799700809653 3.47450511460853 3.5440035229159 3.55200891593954 3.53648438589454 3.55498633069903 3.52407540726248 3.52407181644046 3.50800971178586 3.55700414220628 3.21952207594456 3.28800757684421 3.53749432177062 3.59100784846872 3.58049906155082 3.66199192065045 3.46899966046937 0.836127921024557 1.56729946467653 1.31179957824362 1.05388677504918 0.811186…
3.52922038085649 3.54427516277357 3.50517721504544 3.51411342495722 3.55537822787658 3.56180541554652 3.56635120336315 3.57995749672568 3.61558957242053 3.56312371445795 3.54423391421925 3.60877320024113 3.30059029124007 3.43018170750024 3.57170298483886 3.62776808592987 3.58294523215362 3.65723769244994 3.50614178861483 0.844410371087203 1.57091571114077 1.31636098440487 1.05728112357609 0.82259…
3.55767840647079 3.57313917397244 3.53317311201852 3.52880744327242 3.5703410730569 3.56446980159693 3.61096047664937 3.60767513597082 3.63627989884613 3.64812688287848 3.57415785868618 3.65456572216899 3.39537394675408 3.43398069876307 3.60017638251849 3.6389131444338 3.583 3.61656241685041 3.54206757173858 0.849201102623313 1.57305860434338 1.32183011726509 1.06709918801844 0.834195879287765 0.…
3.58596504351532 3.62944369709687 3.57245319150487 3.57695495268252 3.58098430244695 3.57398045534342 3.64396414887811 3.65244815311266 3.67496650648056 3.67348516742646 3.59996711851469 3.72295965539996 3.50292939694994 3.60689735859109 3.63146385534851 3.65299169375882 3.58300355045206 3.65343573745698 3.57995644842733 0.855157599917189 1.58426745557481 1.32509224932209 1.04504756197297 0.81978…
3.62770214186981 3.63409402296573 3.60483873361036 3.59112946421482 3.58761780723045 3.59315542645826 3.68672233726786 3.6848430895678 3.7032998769958 3.70877673652825 3.64314868320138 3.78568848040791 NaN 3.67245270538695 3.67027673652825 3.63900141088795 3.6059241679548 3.67287007843033 3.61877579593629 0.842292831850087 1.57024106169575 1.32114515104974 1.04205001866686 0.820592987469577 0.776…
3.66067537971004 3.67951980644272 3.64311767138143 3.63455050006707 3.60235631654419 3.60482775046327 3.71620780183473 3.71669072652222 3.74012683508485 3.75553149673268 3.67419390663843 3.84045265752624 NaN 3.78487762442066 3.70664295758536 3.63386104803706 3.65565725182475 3.82645016338183 3.65711496767122 0.848859845961918 1.58644758885082 1.32058756339379 1.03081670045102 0.813957468640108 0.…
3.69050020162577 3.73000352927197 3.67800429302542 3.66049747402601 3.62600450969114 3.62900412631042 3.76350130181721 3.75400535529809 3.78800207158663 3.80550117302097 3.70250054407974 3.89649614212892 3.85007283869052 3.89502230289517 3.73400109718344 3.64800955261515 3.6 3.71995641619338 3.69400271556781 0.845633756354332 1.58134349014264 1.31793390262875 1.03011870819474 0.81266369403901 0.7…
3.72761723924602 3.7724080056033 3.72637662055689 3.65946031401398 3.6712929270998 3.66833477382835 3.82342892896757 3.81139754392116 3.83857539251747 3.85736615887476 3.7305544691532 NaN 3.97272185606737 4.06987878129941 3.77563816261029 3.66421969532485 3.60011507850349 3.647 3.74048123737825 0.843061642000802 1.5900182760754 1.32473720487945 1.05020661805867 0.829559338096025 0.767567641533861…
3.77195173518034 3.80751051425847 3.75501826615843 3.70902776834171 3.76778991478781 3.76829200347505 3.83758876832962 3.83760716984717 3.88785912474358 3.89644985267448 3.77902581187701 3.93669116108988 4.03116675481911 4.16138305411473 3.82140219384041 3.68474237875429 3.61086505553796 3.72760756022939 3.77301550066334 0.835434265118007 1.57110938985673 1.30595915150824 1.02174416318397 0.79439…
3.78498802348028 3.84399219729489 3.78949290951401 3.72649802264421 3.72505251243261 3.71752959743337 3.88198746695376 3.88548731809134 3.92149002532335 3.93198931310423 3.80598618093879 3.94299723618776 4.10496222789935 4.2024811564818 3.82998986602178 3.71399876656854 3.63149892986683 3.72649979094837 3.80849119456887 0.827013717327466 1.56259735878061 1.30339965871107 1.01790574366843 0.786937…
3.81733685671569 3.87517609470737 3.8279349516949 3.74747752347297 3.73871866648544 3.74425647571153 3.89435695196673 3.91915599945633 3.95733685671569 3.98715599945633 3.83735695196673 3.99885457069074 4.14223638046049 4.28829666621361 3.86429666621361 NaN 3.64793971424688 3.81091961899584 3.84205552320113 0.818151661069399 1.54871336856716 1.2864539087221 1.01169501336233 0.784088477180526 0.72…
3.84573510831106 3.90868780622374 3.85178241039837 3.79653643954435 3.80140399369987 3.78264050413643 3.93462158330151 3.94377294998091 3.99762158330151 4.02861212288405 3.86573510831106 4.03565942497136 4.16281079165075 4.31079187081583 3.89075402914598 NaN 3.65889593540791 3.82585809373807 3.87271618747613 0.813205504607994 1.54267770854652 1.2815347477746 1.01339334966527 0.779433896337025 0.7…
3.8890625870854 3.9590506657358 3.9110491755671 3.8261013314716 3.8450730182663 3.8330655674228 3.9850476853984 3.9940432148923 4.0410670575915 4.0450581165793 3.9050670575915 4.0670551362419 4.1700387443862 4.3170208623618 3.9330670575915 NaN NaN 3.8340029803374 3.9210417247236 0.80966910589878 1.5374925183851 1.28465335287957 1.02934147817108 0.742463914303566 0.703815690508388 1.2787944397347 …
3.93013022842158 3.99229589919842 3.94331660804553 3.89259179839685 3.89298526649185 3.87608881072737 4.01633731689263 4.02239944343395 4.08506810188027 4.0831923549629 3.94906810188027 4.10323377265711 4.19546156997526 4.33071007614053 3.97706810188027 NaN NaN 3.83595858230579 3.94842015228105 0.809082425308263 1.53914500204839 1.28685340509401 1.01062636733359 0.777840753911734 0.72067297947590…
3.98738438193351 4.03256798732176 3.98950318542002 3.93653558637089 3.93752478605394 NaN 4.06547078446915 4.07344918383524 4.1265571870048 NaN 4.00638438193351 4.15543838351829 4.2207299920761 4.33297839936609 4.03141678288438 NaN NaN 3.86567599049132 4.00637358161655 0.806943220681455 1.54507563011094 1.2879386596672 1.04011372242476 0.747974269809789 NaN 1.27230647717906 0.977392392472249 0.756…
4.0300419349149 4.07802609283593 4.04203261604492 3.9800391392539 NaN NaN 4.0960410030279 4.1040410030279 4.15002143340095 4.15802982038393 4.05204379868889 4.1690391392539 4.23100279566099 4.33899720433901 NaN NaN NaN NaN 4.03404286680189 0.814842404268454 1.5563462444954 1.28985257200811 1.0585512114531 NaN NaN 1.29235744662963 0.984824459476144 0.761287759208631 0.77228595561043 0.815221556251…
4.0741375341714 4.10546335459554 4.07632919324442 4.0211950318933 NaN NaN 4.1391567000787 4.1471567000787 4.17255918413205 4.18938669096633 4.09809920235679 4.21019503189331 4.23394250227809 4.33605749772191 4.11419503189331 NaN NaN NaN 4.0791183682641 0.81737055195916 1.55239723860643 1.29255710209585 1.05982508432051 NaN NaN 1.28967251458601 1.04208994437726 0.811507747250759 0.768033180037692 …
4.12551736397205 4.1614700467144 4.11265931574497 4.08836594874759 4.13650790052052 4.13349843706899 4.1746687791965 4.1896025350358 4.21559307158427 4.21971609645415 4.15149843706899 4.21991482893624 4.234 4.33401892690306 4.16551736397205 NaN NaN NaN 4.11962146193886 0.819618991137607 1.55632176765582 1.3003857119055 1.03830583007074 0.804011484610934 0.741340472313922 1.29522643686435 1.036504…
4.16398182638202 4.19298517415375 4.15897800035718 4.15896652228266 4.19197369607923 4.18197704385097 4.20898373939443 4.24897178306681 4.24798469590065 4.26297943511649 4.19098134812891 4.2409899566848 4.23699856524069 4.334 4.19798469590064 NaN NaN NaN 4.15698230463512 0.826106905702412 1.55892877088952 1.30727673831382 0.996290005327376 0.764838776216897 0.715022578056658 1.30430568137446 0.99…
4.20897296038663 4.22526321071215 4.19615157597156 4.18637484545273 4.2447943448017 4.240660383113 4.24712924902345 4.2900622681791 4.28808459512721 4.2981962298678 4.22912924902345 4.27228553766026 4.23504465389623 4.334 4.24883899869793 4.31668271006111 NaN NaN 4.19708459512721 0.834537541707234 1.56324153815881 1.30946998763622 1.06394452865136 0.813537448175343 0.747938028387429 1.30563963535…
4.24660505792537 4.27447696860387 4.24448764271399 4.25823146407099 4.30832753106211 4.29542359805324 4.28064775436587 4.29990393300887 4.33055168737474 4.33659438381524 4.28045562038362 4.2848719106785 4.23005337055063 4.3379573035595 4.28066910258612 4.38626348640136 NaN NaN 4.23559438381524 0.839102820433247 1.57515255112511 1.31222085967936 1.01997111580686 0.792627605691387 0.738865993913543…
4.28397824934169 4.30698118861984 4.28097883719732 4.28098706717614 4.36396766794035 4.36096178938405 4.32997119507413 4.33897707363043 4.36398060076421 4.37797589791917 4.31398060076421 4.28999706072185 NaN 4.33100411498941 4.31897766148606 4.44396649222909 NaN 4.30293180874693 4.26798118861984 0.844027131264526 1.57576971195074 1.31474853036093 1.06542297627669 0.824171306190968 0.7559798712474…
4.31639556806096 4.35412082627049 4.32223072298668 4.31634061970287 4.41995598119621 4.42579113612193 4.3633772519416 4.38710251015113 4.40719409074795 4.42021240686732 4.34639556806096 4.30276189044826 4.25467030985144 4.33590841940318 4.35532230358351 4.4940658779124 NaN 4.39724165254099 4.31217577462859 0.842213884820825 1.58143431599127 1.31529974297316 1.07007373107779 0.846081550538167 0.77…
4.35268015755078 4.38968904206325 4.3596712730383 4.36556465888856 4.47055577437608 4.47160019693847 4.39968015755078 4.41872458011317 4.44566238852582 4.45668015755078 4.3836712730383 4.325795656213 4.25995557743761 4.33897334646257 4.38771569560069 4.5227512336506 4.43302270362737 4.50901381911489 4.34868015755078 0.837620868757401 1.57510766048599 1.31543884501338 1.07451099699022 0.8482839190…
4.38805011099609 4.43705950680786 4.41105167696472 4.40405011099609 4.52305011099609 4.52803758324707 4.44404697905884 4.47105324293335 4.49807673246277 4.49006107277649 4.4150563748706 4.36901409371765 4.26 4.33904071518432 4.42304854502746 4.57602975340393 4.55515503089416 4.64618948220397 4.39903445130981 0.831427040319293 1.57069960196831 1.30142011615734 1.07056321023569 0.865661088260221 0.…
4.41933038321075 4.47420483006277 4.44330945768609 4.43533038321075 4.55433038321075 4.55149778740806 4.47337223426008 4.50428853216142 4.54597464929146 4.5281839045381 4.45024668111209 4.37781167027802 4.26 4.36445593635874 4.45335130873541 4.59460241503138 4.65192837305826 4.76446801151565 4.42053963845739 0.829579549241615 1.56420894548377 1.30773482111067 1.07256710267444 0.828887218237861 0.…
4.46360891621943 4.51068002236135 4.49355558661298 4.49348448047106 4.63032449165173 NaN 4.51760891621942 4.55852003354202 4.61935115645495 4.61522672070659 4.49163558102265 4.40376890503875 4.26396444692904 4.35409777094514 4.5005822514162 4.62275112850327 4.73130671511625 4.85818227936789 4.47551114527428 0.823157240444248 1.55861888547257 1.29847426077818 1.0635314165325 0.871897227448554 NaN …
4.49398665880111 4.55597998820166 4.52298710350774 4.52298710350774 4.64799243998729 NaN 4.56997687525525 4.61097687525525 4.64498888233426 4.65598221173481 4.52198665880111 4.42499066116077 4.26499955529337 4.35100133411989 4.53198621409448 4.66698043290829 4.78697554113536 4.92696975994918 4.50698621409448 0.816303024005082 1.55521149421428 1.2975003957889 1.06292023569451 0.864113637700232 NaN…
4.53809417082291 4.60401365267383 4.56023507758379 4.56905391174837 4.67347663203101 NaN 4.59939611388194 4.6296175387919 4.67341624341921 4.68245650249374 4.56119481850925 4.47889287545022 4.27185909323912 4.351 4.5819733935993 4.70227533665833 4.81345650249375 4.94071818647824 4.5540337822111 0.812390316853702 1.55067319975755 1.29572643446246 1.05835380364367 0.850391813521762 NaN 1.2792300368…
4.56076584515333 4.63072327154484 NaN 4.59572327154484 4.69279777535969 4.73295742639151 4.65243589968756 4.68441461288332 4.72049976010029 4.7334571864918 4.58277648855545 4.49879777535969 4.28090420938091 4.3876061941215 4.60179777535969 4.7445529771109 4.81993613958727 4.95188292257666 4.58665941113211 0.810736923009373 1.54684023206002 NaN 1.05614277688054 0.837149428567792 0.801929446881621 …
4.60497826561288 4.67997579579616 4.64698320524632 NaN 4.7159886388431 4.71300987926687 4.68798271128297 4.71998271128297 4.78496838634601 NaN 4.62897727768619 4.5379807354296 4.30898616902638 4.37800493963344 4.63798221731963 4.78298122939294 4.85098468713635 4.94900148189003 4.6349762897595 0.810989866629897 1.54474101756449 1.29135151646747 NaN 0.762087027492242 0.73135468116636 1.272734371575…
4.67156260974331 4.7191544763196 4.69496423349151 4.71832358105568 4.71991544763196 4.72376748098789 4.73596423349151 4.75523902868764 4.81240813342372 NaN 4.69556260974332 4.61337236691522 4.31780975717191 4.38387317144794 4.70456260974331 4.81432358105568 4.8607886190799 4.95487317144794 4.67219675250362 0.809746845376853 1.5462963904337 1.29496200044048 0.988497479519613 0.760894942948572 0.70…
4.71958599893889 4.76063885013818 4.73564765867139 4.73585025493534 4.79632174294243 4.83303106134634 4.76277097813641 4.80357719040567 4.86454195627281 NaN 4.74755076480603 4.72502225281312 4.42108391254563 4.55944088962092 4.75258599893889 4.83779740373605 4.86694714880071 4.95797357440035 4.71363885013818 0.815974418155413 1.56076174775639 1.29849925821908 0.991017362069637 0.758154135381009 0…
4.76997413840039 4.80597672456035 4.77797827625633 4.7869736211684 4.81998810366418 4.83599896553602 4.82896586268852 4.84597827625633 4.92097103500844 NaN 4.79097775902434 4.81095603528067 NaN NaN 4.80597258670442 4.85998862089617 4.86999844830402 4.95700051723199 4.75897672456035 0.821757036260685 1.57156447596232 1.30603611558774 0.995927470735558 0.760588727609299 0.749775687646322 1.28416788…
4.80337788424691 4.83741447929121 4.81726809911401 4.79583532230065 4.84748766937981 4.86054256194626 4.8427438346899 4.86759745451271 4.94161575203485 4.94046937185766 4.83026809911401 4.86008512389251 4.51517661150326 4.65121320654756 4.83545107433551 4.8776706446013 4.86901829752215 4.95405489256645 4.79434128920261 0.825519920490166 1.5740831583433 1.31229344478391 1.0571686005683 0.762543587…
4.84463586472835 4.88160922068408 4.85070691551306 4.82375132225351 4.86881349169013 4.85406216943662 4.89057369529173 4.90665362742453 4.97272467820924 4.97370691551306 4.86965362742453 4.92443159372231 4.57943159372231 4.60046183010063 4.87663586472835 4.91863586472835 4.87197335595573 4.95697335595573 4.839600339336 0.831725024455329 1.57219731862877 1.31402552340262 1.040935690032 0.813047761…
4.8670390225288 4.91204156747633 4.89102544947531 4.85802120789609 4.86900254494753 4.86101102810597 4.91904156747633 4.93003053937037 4.99303647758127 5.00302460115946 4.8950390225288 4.97205005063477 NaN 4.72114591032509 4.90203562926543 4.93201526968518 4.86499915168416 4.82806532031995 4.86804156747633 0.837605318940339 1.57535258736332 1.32140908381889 1.03703825246936 0.807369414662068 0.76…
4.91204770626667 4.95998560015363 4.92037893886957 4.88248244905797 4.87193789388696 4.87373087351015 4.96698560015363 4.96525472664348 5.03510981237971 5.03139964090725 4.94004770626667 5.02977857977681 NaN 4.88943924951885 4.94313051441739 4.94962736332174 4.86402070203768 4.90340594309856 4.91598560015362 0.843740198223739 1.57833685878507 1.3203523582007 1.03502264619762 0.806694284406 0.7734…
4.93279329952297 4.99068994928446 4.9595969340698 4.90675195942757 4.89179329952297 4.89478296449912 4.99670028430831 5.01746257875973 5.05381396957068 5.05971061933216 4.96178296449912 5.09235922852122 NaN 4.95435922852122 4.96478296449912 4.95692765483304 NaN 4.95448324880743 4.94174162440372 0.845423774012553 1.57726188527743 1.32454597279839 1.03786982173035 0.810163620716043 0.77984447594878…
4.97198546579447 5.03698285709092 4.98898919251384 4.93998770182609 4.91898993785771 4.92198993785771 5.04098360243479 5.04498993785771 5.08498844716997 5.09998509312254 5.00198509312254 5.14198173907511 NaN 5.02697316762057 5.00398546579447 5.09394894394469 NaN 5.03097167693282 4.98798285709092 0.847259321737075 1.57543067826292 1.32233084223858 1.03766008944126 0.811059679502135 0.7798300298137…
5.00727580274508 5.06737638569715 5.03113498661218 4.96939650228757 4.94545685205881 4.95433615251632 5.07823556956425 5.09007463684094 5.13301428706969 5.14801428706969 5.02747696864922 5.19295393729845 NaN 5.18182157871452 5.05103440366011 4.96073585629636 NaN NaN 5.01837638569715 0.842125410933772 1.57271572295545 1.32084057721743 1.03347589784107 0.810550460627016 0.757184894404477 1.30678367…
5.04559464425022 5.10955197522392 5.05871198407252 4.9848399911514 4.98953064071078 4.98962664601994 5.12549863894106 5.12859464425022 5.16961597876336 5.18758397699364 5.0725199734542 5.24247730442791 5.22370926195464 5.31559192213233 5.07871198407252 4.96888266017769 4.94299205486131 5.07589604955215 5.06549863894106 0.83337323182245 1.57046368130959 1.3137659508668 1.0270088038049 0.8022098183…
5.08397835158075 5.14797835158075 5.09997664249502 5.01698176975221 5.01698461822843 5.026978921276 5.162978921276 5.17497379401881 5.2229698061521 5.25196353950443 5.10398233944746 5.26698632731416 5.33493733352323 5.44792536992312 5.12397436371405 4.99698404853319 4.93400455756195 5.06300683634292 5.09498347883794 0.828262859870122 1.56225466580404 1.31093157235887 1.01911446071376 0.7953238739…
5.11724101203409 5.18808474980582 5.12933030473596 5.05121868885863 5.05219636568316 5.0573079815605 5.20210707298129 5.21312939615675 5.2503749510869 5.28915171933222 5.13724101203409 5.31295081075301 5.44254445069854 5.55261142022494 5.15821868885863 5.0273079815605 4.94084373777173 5.06984373777173 5.14583919487567 0.822677465331921 1.55924853214869 1.30479996631018 1.01174809351127 0.78670666…
5.16053856121676 5.22362441029271 5.17748490554429 5.09750636781327 5.09356002348575 5.09460294802372 5.24751709894777 5.25258148575473 5.27771025936866 5.31769952823417 5.17361367915821 5.31498926886551 5.50237759419935 5.64007712243351 5.20450636781328 5.05273172163765 4.95287122638607 5.08384976411708 5.17766733483069 0.816545137986379 1.55182973232929 1.29866503067503 1.00703925590733 0.78065…
5.19706952291597 5.27304459960647 5.212049846619 5.13406427590345 5.11806821116284 5.12304459960647 5.28506165239719 5.29505640538466 5.33507608168163 5.37500262350626 5.20806952291597 5.37505247012526 5.50303017032203 5.65101574103758 5.24106952291597 5.08305771713779 4.91006034064405 4.97914035758508 5.22703935259395 0.809472063893554 1.54494139045832 1.28954191960071 0.996752811592839 0.770961…
5.25558010768067 5.32072139146331 5.26786957907803 5.2131928492837 5.22651320632939 5.23933009563727 5.3296350219022 5.3362151130528 5.3973604583513 5.37696339051898 5.27465620060245 5.43449258976368 5.52500690383209 5.66829237700062 5.29904749642848 5.12619459141764 4.95515798193662 5.08404139276562 5.27289931637048 0.799474063861928 1.53692160999366 1.28440050387134 0.976726932672012 0.73900008…
5.30503258484983 5.35319848496562 5.32149185076771 5.28381602304213 5.27900128861458 5.29200773746436 5.37457877565099 5.38008771743249 5.4371155475126 5.44919534680652 5.32750079254921 5.46570792281248 5.53886985440533 5.66354371047432 5.34853258484983 5.22974963642045 4.97086587327751 5.35981944271446 5.32699085233453 0.802992348348073 1.54053825896552 1.28470272926283 0.999250246372813 0.74899…
5.35597631190306 5.40746136721951 5.36099403008471 5.33598419158596 5.3264973822814 5.34199659875506 5.4109973511255 5.43296844779811 5.48149825927545 5.50450150242649 5.37697299086227 5.51048528898572 5.54699465783155 5.66050742560792 5.39997673482214 5.29247801915731 4.96314778631508 5.35756504301289 5.35600601433474 0.807862069792166 1.54427607684388 1.28941175253966 1.00422534254336 0.7478584…
5.39565041233884 5.4309970251011 5.39820209704078 5.38543844140778 5.38425251078076 5.39095322565297 5.4545635311171 5.46433176485797 5.52800883444739 5.5358383050121 5.41371295719349 5.52665927337645 5.55238315438176 5.65854344061087 5.44258655945336 5.35759287856706 5.05018330755964 5.38003509579184 5.40347664989535 0.816454446778634 1.54823974434586 1.2914762538836 1.00802219664524 0.772943936…
5.43902413758167 5.48342404541761 5.44398957790533 5.43495681166147 5.43891000274167 5.45681190384022 5.48319643638805 5.50900372049633 5.55868249362717 5.57954495432727 5.46147563514445 5.54974961971724 5.5549765955401 5.65651872356792 5.48008986989952 5.41139386688805 5.09756935793783 5.37810786538439 5.43171067889412 0.816534793610003 1.5545354540931 1.30176208500711 1.01842656699147 0.7584803…
5.47048427802359 5.5084876006825 5.48597897258562 5.47398046909653 5.50346756133062 5.50947366936568 5.53147571203144 5.5419835264411 5.5939822930265 5.61048458104437 5.49248453668385 5.56749115316733 5.56099696927174 5.6569997546479 5.51248376735715 5.57095816697383 5.15896898464667 5.41747996064812 5.47347899476588 0.820657898275571 1.5607269010885 1.30452865060699 1.01797027444468 0.7801238974…
5.51700643212938 5.55061146543108 5.5197826015615 5.50827861128647 5.5431511656138 5.54082458045278 5.55989865369136 5.58067205884572 5.63169978820333 5.65309684118276 5.54488183230736 5.58512164311682 5.56442649390351 5.65504330560289 5.55802580622226 5.62970083191337 5.24816783672141 5.52920552205568 5.51217661626284 0.82235465225677 1.56486488403076 1.30959532420513 1.05532163996276 0.79140998…
5.55068141732175 5.58714088748683 5.56456089398593 5.5355277366339 5.61283104768617 5.61429611803719 5.60060910750639 5.61764753291102 5.67260421344848 5.68568630440277 5.57669958129737 5.59788158109446 5.56746855912979 5.65499091801219 5.59168351477514 5.69927685998508 5.35404639127999 5.49537274247177 5.54864787899814 0.831125622662653 1.57095820243221 1.31750307490776 1.04540345115537 0.814006…
5.58599219324186 5.6259869799363 5.60448958218902 5.61248857824848 5.66698462885011 5.669484446066 5.64149006215895 5.651989756173 5.70898900541763 5.72348708351923 5.61249168687153 5.60999933724595 5.56949993161759 5.64900029040434 5.62399352076861 5.72198679715219 5.48648465048766 5.52648763792751 5.5904887346322 0.834279040977995 1.57298812198682 1.31879945200914 1.04429207597978 0.79838318207…
5.6226648416421 5.66902138410016 5.64654279653083 5.65747645974701 5.71246388731673 5.71691997383001 5.67767632544699 5.68279891487095 5.75397544888058 5.76554225221814 5.65454225221814 5.62417731159919 5.58758839600036 5.66513386466621 5.6567539905178 5.77870932415573 5.65773661793654 5.67608914183677 5.62765421318572 0.838836176940135 1.57566411123174 1.32295550112699 1.03284003540113 0.8024518…
5.65170305382485 5.69176763805687 5.68114654493152 5.68917858587502 5.76842994304887 5.78431232938377 5.7081866612137 5.71367908822005 5.77627521105052 5.79519994650401 5.68122975461109 5.6284546737662 5.60581370856947 5.73180414231695 5.68916567272411 5.8284975043961 5.72237402975122 5.76362268869863 5.65769125709215 0.839834936126221 1.57712024218947 1.32456999007582 1.04764349002301 0.82183832…
5.69147173437597 5.74145270787309 5.72247341259778 5.72499360683128 5.80505506376594 5.84596402985596 5.75346903517176 5.74648043052874 5.8184663066179 5.8289817009831 5.72596363676333 5.64848616645805 5.61098472303338 5.67505848203639 5.7239733538985 5.86549200198357 5.80390329727974 5.89539069016768 5.70246413257971 0.835538819438937 1.57198701617721 1.32202893112873 1.05660814793546 0.84833897…
5.72829973910918 5.7684842593205 5.75586485640981 5.76621352182386 5.85201437364916 5.86221072518695 5.78637456130741 5.79360044343178 5.84941281750127 5.85990718353628 5.75494656652314 5.66174979909154 5.61295780003065 5.72109281019503 5.76374319991313 5.90425922932932 5.90850553496164 6.01373548801862 5.73537287111791 0.831760839004032 1.57323953445445 1.31943844050711 1.05997910289156 0.820038…
5.7686053987235 5.80414197722412 5.80402258797551 5.81749849704273 5.88864809415933 5.90459107026492 5.82313394691319 5.8123218546937 5.87773005694692 5.88723897146074 5.80105102743774 5.68823370248592 5.60558189030262 5.67896293859596 5.79717398974037 5.93669174628302 6.00160382328125 6.11948266562687 5.77312768500803 0.827569754670169 1.57132222097898 1.31355085408643 1.05814624862284 0.8283770…
5.80854034134597 5.85451804273343 5.83853504535719 5.85854391798431 5.93153604296984 5.94804183776495 5.86953518329461 5.86002681992016 5.91255956212651 5.91956025181362 5.8325502011394 5.70653707263317 5.59801031610273 5.68001230159335 5.84253618090726 5.97302119511315 6.07856183322666 6.20357042997893 5.82053563960391 0.819054864191968 1.5592399904776 1.30813278411295 1.04881986089667 0.8107739…
5.84420373413144 5.87210767137053 5.87273714591766 5.89469225407114 5.96475856344627 5.98223586042434 5.90226952930924 5.88298717542724 5.96532198571694 5.96498390267479 5.87651821430634 5.74807471476249 5.60386840964441 5.72255779646051 5.87429094683784 6.00283699562835 6.12642958755729 6.25631992892763 5.85082345877874 0.814178787567287 1.56250678235201 1.30477952908257 1.04371386567878 0.80958…
5.89199647553839 5.91801248082141 5.92445399335371 5.93210877727958 6.00655970239031 6.02702815515436 5.95148040406536 5.92604468995749 5.97738401791481 5.99568234337011 5.91757110066913 5.77769215308861 5.6138932981132 5.65770102903547 5.92694332316503 6.05049627696835 6.14085793815323 6.2609640443299 5.89948600391975 0.807366901992926 1.55788538580414 1.29957042858366 1.04174946874193 0.8303699…
5.9070099 5.95400970588235 5.95900529272387 5.97650549936118 6.04650499624579 6.06350413162702 5.99300558124953 5.96850372822125 6.02750437825028 6.03050423663826 5.953505825222 5.82200820448857 5.62600035259273 5.74799911755995 5.96000706290559 6.07750440763301 6.15900158136568 6.28800035259273 5.93300854117647 0.801110465882353 1.54310216829412 1.29532449679361 1.03103490764367 0.81635992869158…
5.95700990000153 6.00302931372699 6.00211931798619 6.01178897009055 6.08129536719158 6.09290379756246 6.0341636617066 6.00132702349216 6.06326933394273 6.07067369777392 5.99760266239547 5.87982811210428 5.63187689812385 5.74456629315826 6.01683980305245 6.11375907545305 6.17859297017452 6.29387689812385 5.97614579607975 0.803463407058895 1.55405314868661 1.2907146844376 1.03337406682263 0.8206621…
5.99760660003843 6.03568528003074 6.04061622737141 6.05852828710547 6.10872604090113 6.12220908513686 6.05158693004035 6.05545398176592 6.11151244891339 6.04371478502786 6.03215882444814 6.00078852266914 5.72531815986437 5.80588453016856 6.04720362479057 6.14815258171037 6.19236071335182 6.30340059619474 6.01363610503555 0.803331770299827 1.551180685197 1.29021960744839 1.01918739077665 0.7828752…
6.03392218933927 6.068928673561 6.07794633259517 6.09344211245603 6.14193958037255 6.15843822876802 6.0919135437103 6.09692549700036 6.14045764720808 6.076928673561 6.07444579079336 6.0908679430075 5.79440198662158 5.98586166993649 6.07690057526685 6.16697092077756 6.20298628730405 6.3104938522294 6.05990057526685 0.806912240548 1.5528862391514 1.29323766179616 1.01434591137331 0.776132602265474 …
6.08574097674049 6.10414481438977 6.11904979376641 6.14545363141568 6.17707354892225 6.18497852829889 6.13397852829889 NaN 6.12783599736385 6.12190726283137 6.12159844580545 6.13880995875328 5.84607126546752 5.98307126546752 6.12581224220801 6.18712105923393 6.211 6.337 6.08831110048065 0.812923905791585 1.55214805391844 1.30855809038145 1.00088409767405 0.770351123676526 0.741365084343292 1.2903…
6.11966889777885 6.14459866397436 6.15266889777885 6.18856856377244 6.20868896458013 6.19193979959615 6.16370903138141 6.16770903138141 6.1844381295641 6.16556856377244 6.15269899798077 NaN 5.88559866397436 5.90677257184936 6.15867893117949 6.20779933198718 6.21396989979808 6.33403010020192 6.12859866397436 0.81307 1.56009923112484 1.31346133800689 1.01086016766362 0.784518228048943 0.75267782658…
6.16289122445402 6.18390134310946 6.1928988134456 6.22490893210104 6.24191652109262 6.27778244890804 6.20689122445402 6.21388363546244 6.22090893210104 6.21487604647086 6.19589122445402 NaN 6.00669391067295 6.13841058832063 6.20189122445402 6.22495699571438 6.21798988134456 6.3539494067228 6.16490893210104 0.826565773647975 1.56039944347395 1.32321538637064 1.01464066554036 0.786754687705894 0.73…
6.18555156371097 6.22910312742195 6.21555156371097 6.26323960803165 6.31945971883334 6.32310312742195 6.2324930720211 6.23655156371097 6.27296664681224 6.2659861440422 6.21855156371097 NaN 6.09132323822364 6.12723396675949 6.22455156371097 6.2436295526308 6.218 6.35007798891983 6.19833709418144 0.831051482575992 1.57444079966701 1.32468133907196 1.0262983729081 0.798722133794516 0.759101312325952…
6.23736434226029 6.26259660181903 6.24464549856824 6.30548658413331 6.3694010148222 6.37536434226029 6.27251103250792 6.28935211807299 6.32536434226029 6.32231544551108 6.27036434226029 6.37335211807299 NaN 6.28208080259357 6.27636434226029 6.25684108556507 6.218 6.3055500884286 6.23752325669522 0.83777785346133 1.57477926654876 1.32612251941216 1.03803758821793 0.806990617357234 0.75475916506654…
6.26800228372 6.31600158103693 6.2850028985677 6.35300316207385 6.41300430393385 6.42600342558001 6.31200210804924 6.32600202021385 6.3730040404277 6.3890040404277 6.30100254722616 6.45700377692155 6.29500843219694 6.37100992539848 6.31000202021385 6.27000079051846 6.24899991216462 6.32800061484769 6.2710028985677 0.838189384273953 1.57386993236675 1.32814958453863 1.03536952744563 0.807366035110…
6.29337695043429 6.33356865799297 6.31720920632045 6.38813731598594 6.46082579120309 6.46406542565144 6.33542487732396 6.3484488407688 6.41789768153759 6.43389768153759 6.32930506009979 6.4989695718721 6.38869950929584 6.48129213073365 6.3324488407688 6.27878432899649 6.24802396344484 6.33483225588616 6.30320920632045 0.831347983748293 1.57311845185252 1.32353334709407 1.03011892333321 0.76331170…
6.33350533584679 6.386344569997 6.3505919020736 6.42455480226211 6.4945919020736 6.50450533584679 6.38735693660083 6.40035693660083 6.44665373509275 6.46857953546977 6.36950533584679 6.54543113622381 6.52235524169058 6.61733050848292 6.37151770245062 6.29578976773489 6.248 6.33401236660383 6.34350533584679 0.827960315128487 1.57161854990575 1.31962748775871 1.02157536346463 0.765005249843237 0.74…
6.36298380311189 6.40998715419219 6.39097765946468 6.45798156905836 6.52398380311189 6.53798156905836 6.41498492013866 6.43098324459851 6.51396257960333 6.54395811149627 6.39598547865204 6.57598324459851 6.62594303163493 6.75392460069328 6.40198324459851 6.31898715419219 6.248 6.33799776594647 6.37997989351821 0.821413635922124 1.56556337342083 1.30836626652016 1.01098585880539 0.760372608257499 …
6.40611166795224 6.44527318287002 6.42627318287002 6.4942529935053 6.55339431905835 6.56445488715251 6.45713185731697 6.47705109985808 6.52575772762334 6.50186814268303 6.43911166795224 6.58873753825862 6.71222333590449 6.84512238908088 6.44119242541113 6.3415356446114 6.248 6.33702018936472 6.41233375096418 0.813826265682946 1.55747656225895 1.30651795600568 1.00843249234828 0.755470946823609 0.…
6.43967468966202 6.4925366792156 6.45670426332911 6.52767468966202 6.57380284221941 6.58777326855232 6.49067468966202 6.51067468966202 6.59332966354598 6.63169875864808 6.46871412121814 6.6157338369962 6.76350710554851 6.90937895299113 6.48160568443881 6.34794085266582 6.25196056844388 6.337 6.45557611077172 0.811442180250317 1.55402272819158 1.3003609217542 1.004498642925 0.761647500983552 0.720…
6.47597166581402 6.52597402699618 6.50995828578175 6.56796851757113 6.60497560111763 6.61497874936051 6.53096851757113 6.5569637952068 6.63696615638896 6.67596615638897 6.51296536932824 6.66695985990319 6.7869818976034 6.9329818976034 6.51497402699618 6.40095828578175 6.27098504584629 6.34099685175711 6.4929708787533 0.804805210341978 1.54921376215025 1.28891896462162 1.0063984731022 0.7744199885…
6.50534842628472 6.56513123504629 6.52956561752314 6.57386968525694 6.64021811154166 6.64043530278009 6.55643530278009 6.57950046015162 6.68200092030323 6.6965438983993 6.53550046015162 6.70319639241782 6.80950046015162 6.95550046015162 6.55021811154166 6.42350046015162 6.271 6.341 6.52919639241782 0.799830333149121 1.5483686784465 1.28779475980118 1.00481518498063 0.720565854958782 0.69393450211…
6.53858419015163 6.59562199104693 6.57640778597353 6.55918900447653 6.50671364058724 6.48795304625752 6.60242038627196 6.62640778597353 6.70965979194224 6.69996219910469 6.57253378895788 6.73658419015163 6.83665979194224 6.97574799403129 6.58062199104693 6.46547078746571 6.28087399701564 6.34988659731408 6.56258419015163 0.795809897181805 1.54724411233425 1.28331682734594 0.989129714730204 0.7743…
6.57890108791176 6.6289183975272 6.60393323434043 6.62982443104336 6.54789366950514 6.54186152307646 6.63990850631837 6.65592828873602 6.75389119670293 6.75386646868087 6.60891097912058 6.76692581593382 6.85595301675808 6.9929579623625 6.62389366950514 6.47996538076911 6.30992828873602 6.35997527197794 6.60888625109852 0.790552908027516 1.54484590999727 1.28504557368405 0.995533630049395 0.783568…
6.63182307325874 6.66714999735353 6.6538884580777 6.66521538217249 6.60277948337943 6.589932047957 6.67423717711214 6.69219358723284 6.76378205060347 6.76378205060347 6.66280127831908 6.80221538217249 6.85991282024139 6.98615256457757 6.67095384289665 6.58955896675886 6.34619358723284 6.36586923036208 6.63541153662937 0.793318102371385 1.54733442290388 1.28612602556638 0.999032410014835 0.7922177…
6.67152128797877 6.70454583731319 6.68463175998367 6.72131261863618 6.6395581119804 6.64334944263781 6.72142309064108 6.72954583731319 6.79758266131482 6.80350901331156 6.70449673864434 6.81979133065741 6.86296317599837 6.986 6.70854583731319 6.67398120262148 6.40823897063291 6.53983965857084 6.67748446397713 0.797567955411025 1.55164709618432 1.28901440346509 1.02454392731931 0.805487483406125 0…
6.71797891535179 6.73498624914247 6.73197845698987 6.7729766235422 6.71196699794192 6.69597616518028 6.74898762422822 6.7639844156948 6.80499679146658 6.82798899931398 6.74798029043754 6.83299404129507 6.87299541638082 6.97900320853342 6.75897708190411 6.77595370544631 6.49096241432275 6.62396241432275 6.7119844156948 0.806795792237595 1.55867680063381 1.28970969748113 1.05567586870208 0.81196710…
6.75809779195983 6.77998776658908 6.77111979703398 NaN 6.80882149765911 6.80553543169515 6.78518581225643 6.79333984777549 6.86074571077343 6.87103177673738 6.79396576151493 6.85940586299794 6.873 6.979 6.78931784270134 6.79947187822039 6.51349388329454 6.65040586299794 6.75405378181153 0.812922248235818 1.56224968147935 1.30315743023043 NaN 0.791578805796036 0.749624033259227 1.30138090406717 1.…
6.79167217857065 6.80773178246689 6.7977417164496 NaN 6.86347349891649 6.86641389502025 6.81273178246689 6.81776158441502 6.88180132034585 6.89180132034585 6.82470198051877 6.87881125432855 6.87597019805188 6.979 6.82960264069169 6.89999666774653 6.6179569318157 6.75198673376382 6.78470198051877 0.818059833387326 1.56631006538952 1.30481639044369 NaN 0.778872883366094 0.744373842186275 1.30443999…
6.82496863592612 6.8449648342202 6.84195818123483 6.86692206502854 6.89097433848501 6.90696198294075 6.84696768549964 6.84797148720557 6.90897433848501 6.91897433848501 6.86795913166131 6.90497528891149 6.88299334701463 6.979 6.85697433848501 6.91398764445574 6.65196863592612 6.78896578464668 6.81796863592612 0.824024373475231 1.57126532390171 1.31245274824595 1.01518125650013 0.781557329301588 0…
6.86127939291623 6.87049362745465 6.87141572398613 6.91210411011207 6.94394830317503 6.94622096531484 6.87641572398613 6.86761048265742 6.93841572398613 6.94155205505603 6.89741572398613 6.91872733786019 6.883 6.979 6.89622096531484 7.00616926848987 6.76770184767878 6.90372132354591 6.84741572398613 0.83041321210499 1.57394683088274 1.31644092797946 1.01000185878508 0.778461543740128 0.7225374279…
6.8916720249466 6.91748617241634 6.91452990242346 6.95948617241634 6.99346430741278 6.99348617241634 6.91359549743414 6.8976720249466 6.96174855245906 6.9716720249466 6.93459549743414 6.92592347248754 6.88596720249466 6.96515305502492 6.92073761995728 7.0277813499644 6.84220192737006 6.906 6.88459549743414 0.833744578694233 1.57855960116679 1.31961578126943 1.01404419281754 0.782831022392026 0.76…
6.92200304827113 6.94400504137149 6.94800398620071 7.00000539309508 7.03800551033628 7.03800586205987 6.9370046896479 6.91800339999473 6.99200234482395 6.99900269654754 6.96100351723592 6.93300082068838 6.90500046896479 6.97800504137149 6.95400316551233 7.08100633102466 6.92900937929579 6.99900973101938 6.91800386895951 0.833969861655387 1.57851986165539 1.31549041855107 1.00838966820741 0.783529…
6.94740530770518 6.9860164704355 6.98122232546062 7.04494785209378 7.08392497931322 7.08685636097151 6.9760850887772 6.94633668936347 7.0115425443886 7.02147392604689 6.9903138165829 6.93983989053601 6.90890850887772 7.02001647043549 6.98038243492461 7.13376486984923 7.00717017755441 7.0801015592127 6.95024519824119 0.832816989881073 1.57736698988107 1.31897834417337 1.00562472996901 0.7829437236…
6.97762646450491 7.01366381805442 7.01755175740589 7.07266381805442 7.12351440385638 7.12355175740589 7.00070117160393 6.97761401332174 7.03866381805442 7.0417509763366 7.01766381805442 6.94691284171781 6.909 7.02791284171781 7.00667626923759 7.16166381805442 7.11664282103449 7.23013232252453 6.98062646450491 0.830429758327776 1.57669809326906 1.31829958741104 1.00436506593164 0.776984956122682 0…
7.01391948285738 7.05690382674631 7.0579105365082 7.09894184873033 7.1649082999209 7.15991948285738 7.04390382674631 7.02489488039713 7.06893290238115 7.06494855849221 7.05391948285738 6.95697763412705 6.909 7.0080447317459 7.04391724627008 7.19592395603197 7.21578081444508 7.31880541690533 7.0209105365082 0.826638431934102 1.57423550200475 1.31814033548809 1.01258154815482 0.790539448217549 0.77…
7.04047349429638 7.08347349429638 7.09035649302891 7.13821999155019 7.19049299450762 7.19627849218393 7.0743954934514 7.06127849218393 7.09155149514136 7.08853199493011 7.08341499366264 7.02661548500159 6.92174649725381 7.00505850063374 7.07047349429638 7.22149299450762 7.30620598056544 7.43862097422808 7.05433699281766 0.822629560861881 1.5709257157119 1.31363950596962 1.0162180442205 0.79198191…
7.07070340716772 7.12954522432383 7.12763420217352 7.16870340716772 7.23060454289029 7.22274295287869 7.10767374788449 7.07487147643934 7.11576272573417 7.10880227144514 7.11073306645094 7.04384181715611 6.93190113572257 7.005 7.10466386145675 7.2358615900116 7.38027829077478 7.52416954006961 7.09064408860126 0.815866733387264 1.56520645150241 1.30835190374565 1.01439888307699 0.791950593185665 0…
7.09698103005643 7.15298321889607 7.15398103005643 7.19897811160357 7.23899416309429 7.24898103005643 7.14497300431108 7.09098832618857 7.16596351933929 7.15996278972608 7.13997884121679 7.06398540773572 6.93599708154714 7.00899708154714 7.13098103005643 7.2709744635375 7.39798759657536 7.54798321889607 7.12097811160358 0.808925019738914 1.5603634948473 1.30268410042626 1.01415016781104 0.7828966…
7.13604287469815 7.19204287469815 7.19597109030051 7.24097109030051 7.29561216831231 7.28218644349343 7.17721037162597 7.13004287469815 NaN NaN 7.17904287469815 7.04447856265093 6.9486889342769 7.00607178439764 7.1710189465656 7.30418644349342 7.42435394042125 7.57435394042125 7.16004287469815 0.800711235594715 1.55587006940971 1.29656002939107 1.00169532297129 0.776750507953716 0.771641675799839…
7.16669658132853 7.21576737901854 7.22372692319568 7.26575726506283 7.32372692319568 NaN 7.21462578363853 7.17752464408137 NaN NaN 7.20969658132853 7.09646396034708 NaN 7.11785712300415 7.20169658132853 7.34063589759424 7.44182806275284 7.58588874648713 7.19366623946139 0.797114690868104 1.5540969914456 1.29508355270066 1.00596327352459 0.783034259287849 NaN 1.28917408403076 1.08257413529539 NaN …
7.20999830618379 7.25599842435702 7.26299846374809 7.30499846374809 7.35799866070346 7.35100114234116 7.25199854253024 7.19499933035173 NaN NaN 7.24999842435702 7.11699921217851 NaN 7.01300417545391 7.24199842435702 7.37099881826776 7.44899972426248 7.5820001575643 7.22699870009454 0.795290070510024 1.55545994564032 1.2941400366337 0.995170426999249 0.771940439604392 0.755370566443653 1.286750094…
7.25211879825613 7.28538520808567 7.29238520808567 7.33732372889424 7.37759013872378 7.3862622497028 7.2784466872771 7.24691386761802 NaN NaN 7.2950573190647 7.28449568608832 6.99865161791521 7.02279506936189 7.28118027744756 7.41311879825613 7.45193852080857 7.57612295838287 7.25638520808567 0.802783228061846 1.55819282435197 1.29929220648435 1.01121432361478 0.787102767372206 0.758808069346024 …
7.28953338799563 7.31858383253664 7.3394072766431 7.36564688821291 7.40070994388917 7.42057122140139 7.32441988777835 7.28157122140139 NaN NaN 7.3256216659424 7.32453338799563 7.03257122140139 7.0526216659424 7.3284072766431 7.41794955545899 7.45496216659424 7.57205044454101 7.29254599913088 0.808429882087992 1.56264388044812 1.30429744876914 1.01540081657251 0.793482567629545 0.768013346998907 1…
7.32300725458681 7.35100639094553 7.3550069091303 7.41900172728257 7.43500449093469 7.44800518184772 7.34900777277159 7.32900846368462 NaN NaN 7.3680057000325 7.36201330007583 7.08301312734757 7.21501278189105 7.36000742731507 7.44100293638038 7.46200051818477 7.569 7.32300673640204 0.815050378274884 1.56624060627618 1.30799048882097 1.00095217810333 0.782011426735407 0.765538948084912 1.29997047…
7.36399362076611 7.38711342781777 7.39404154358678 7.42876038589669 7.4603770033314 7.47728115769008 7.39292173653512 7.3768258908938 7.47425719627975 7.43507826346488 7.40020927345909 7.43715497140454 7.15717893281488 7.28722685563554 7.40196965935578 7.45759265602438 7.46492811576901 7.569 7.36106550499711 0.817187524511376 1.56966589544974 1.31075218920876 1.01325784661573 0.790072078750669 0.…
7.38874120532074 7.41470885598583 7.41478433776728 7.45867650665092 7.4966118079811 7.49976277154401 7.41971963909746 7.41163337420437 7.50467650665092 7.47356867553456 7.42770885598583 7.50428831463202 7.23813735106912 NaN 7.42674120532073 7.47481668710219 7.465 7.569 7.39167650665092 0.820088944638488 1.57145145304799 1.3133622874031 1.02366979659908 0.79736268508957 0.761735091012121 1.3027893…
7.43190269168051 7.45191626958555 7.44493211047477 7.51587100990207 7.52693211047477 7.53292532152225 7.4509298474906 7.44193211047477 7.52794795136399 7.50293437345895 7.46790948063303 7.55588458780711 7.29986195796537 NaN 7.46990269168051 7.49495474031652 7.465 7.56201584088922 7.4189388994273 0.826725019044767 1.57689768936609 1.31721133277061 1.02144529538297 0.795604163890881 0.7583577167760…
7.46134697311155 7.48428167042271 7.48412929748207 7.53849934605219 7.57199869210438 7.59854157328247 7.48719460017092 7.48797692454144 7.54560818386693 7.54506399479323 7.49734697311156 7.60491162185259 7.37336743277889 7.42221767562948 7.49934697311156 7.51065171899283 7.46891292974821 7.52678363226613 7.45812929748207 0.826231319132733 1.57662631259325 1.31996883314812 1.03352117059759 0.80602…
7.48576078781731 7.50777075499159 7.50480065651443 7.58850164128607 7.59280065651443 7.64257141150602 7.51374085346875 7.5216710832488 7.62124249475482 7.60441193671756 7.52473088629448 7.65550164128607 7.45123252758054 7.50813285583775 7.52376078781731 7.52189036108294 7.47197009847716 7.53590032825721 7.47880065651443 0.827328836764808 1.57967920143148 1.32050521575635 1.02664196299829 0.799408…
7.52191892308576 7.54192342735877 7.5349324359048 7.59897747863493 7.59998423504445 7.66295495726987 7.54792342735877 7.55592342735877 7.66490315813021 7.64490991453973 7.55792567949528 7.70289414958419 7.54279505557789 7.60578154275885 7.56091667094925 7.53497072222541 7.48197747863493 7.54298423504445 7.51192567949528 0.828637072222541 1.57955036034184 1.32125831089762 1.02872513538515 0.801784…
7.54547489030387 7.56449676987454 7.55749676987454 7.63812481717312 NaN 7.71190602146639 7.57049676987454 7.60197166017841 7.68554052901589 7.68314669674379 7.58440925159185 7.7450591784611 7.62418399563422 7.68816211606354 7.58056240858656 7.535 7.482 7.54593436128798 7.53547489030387 0.828327001462615 1.58073352571949 1.31991019380753 1.02550220258322 NaN 0.737651575448399 1.30661590748408 1.05…
7.58559368805387 7.60162416144983 7.59759368805387 7.66572573943636 7.73994921100673 7.7426952660404 7.61158353025522 7.63665463484579 7.72163431924848 7.7305225834633 7.62459368805387 7.77866479264444 7.73191311554411 7.86124270083299 7.62356321465791 7.54786794861751 7.49189842201347 7.55292889540943 7.57559368805387 0.824776364919179 1.57957218935838 1.31675209864374 1.02310387082684 0.7992895…
7.61600507873807 7.6290046555099 7.62500521981413 7.7000046555099 7.76000423228173 7.77000380905356 7.6390046555099 7.67700338582538 7.74500888779163 7.7580093110198 7.6550046555099 7.79900338582538 7.82001312007336 7.92401537729028 7.65500507873807 7.55500282152115 7.50300324474933 7.55600380905356 7.60300507873807 0.819140063484226 1.57771948930467 1.31321968398963 1.01961837057153 0.7922183451…
7.65127409314654 7.66133458538433 7.66125392906728 7.73233458538433 7.78939507762212 7.79645556985991 7.67133458538433 7.7005160620977 7.80672966300645 7.82266917076866 7.68733458538433 7.8225160620977 7.91112474062857 8.03080211536037 7.69027409314654 7.57459671841475 7.52553622617696 7.58245556985991 7.63827409314654 0.819580926164332 1.57417299396693 1.31102516753755 1.00830289511548 0.7807265…
7.68170048367962 7.69170048367962 7.69467053204758 7.7696305965382 7.81673043531166 7.81977037082104 7.70170048367962 7.7376305965382 7.82780032245308 7.85766054817024 7.72166054817024 7.85864058041555 7.96943091899128 8.09933108021782 7.71773043531166 7.62846087062332 7.50916972591488 7.58894009673593 7.66573043531166 0.81358060213549 1.56948652486843 1.30602991938673 0.994229574605296 0.7648180…
7.71294009616548 7.72892850187492 7.7289342990202 7.78996135236482 7.80901545905407 7.84395362283779 7.72894782569251 7.76494782569251 7.85195362283779 7.858 7.75194202854724 7.87297294665538 7.97998067618241 8.11297487903713 7.74894009616548 7.64896135236482 7.51598647332769 7.589 7.69893623140196 0.799766628220636 1.56557747831741 1.29977201941454 0.985586463892585 0.755417893855087 0.700358463…
7.74524170457547 7.75831064052316 7.76417276862779 7.82614978997856 7.81974723485849 7.87624170457547 7.76905787538165 7.79724170457547 7.87154042701544 7.87167829891081 7.78814978997856 7.90524170457547 8.00540255512007 8.12277021350772 7.77537957647084 7.69101191808319 7.52186212810463 7.59193106405232 7.73514978997856 0.792724986701458 1.56276594872328 1.29650651890193 0.985364825516338 0.7570…
7.7726667900592 7.77579020114838 7.79858040229677 7.84675317782163 7.83679020114838 7.87008638776243 7.79271615449487 7.82170381338595 7.90558040229676 7.90558040229676 7.8156667900592 7.9218025422573 8.006 8.11904936443567 7.80859274340568 7.74237060344515 NaN 7.69076588910813 7.76562976673244 0.786920467731926 1.5461665901633 1.28977317907411 0.992135339992818 0.761011252619771 0.72692034306835…
7.80697822609773 7.82896605832881 7.82898078773329 7.87698078773329 7.86997886650661 7.88698911304886 7.82298078773329 7.85198078773329 7.92198975345775 7.92598719182219 7.84897886650662 7.94598463018663 8.01199615754666 8.11200448286223 7.8399801473244 7.71901536981337 NaN 7.68600384245334 7.7969801473244 0.795684338785408 1.56493783863517 1.29687539546008 0.991480473902579 0.760290493114846 0.7…
7.83935691979036 7.8486102544184 7.8682205088368 7.92308409788324 7.91020102155772 7.9066102544184 7.85633743251128 7.86866871625564 7.94259076713932 7.94855179258116 7.88233743251128 7.9558051272092 8.012 8.10611692367448 7.87235691979036 7.75920102155772 7.59429845795312 7.7252205088368 7.82935691979036 0.799464973975542 1.56859750732182 1.30021374325113 1.01063921856678 0.757760277180027 0.740…
7.86666663240764 7.88258020377258 7.89862959156404 7.96350612208539 7.9791480605973 7.98798755027505 7.88366663240764 7.89566663240764 7.96275306104269 7.96974071409483 7.91262959156404 7.9816789793555 8.012 8.10204938779146 7.89966663240764 7.87753071320403 7.60191357136494 7.63612357225574 7.85666663240764 0.804359746894417 1.57387493158475 1.30409234078124 0.988896571632182 0.761423575476027 0…
7.9029944245369 NaN 7.93599426966292 7.98699643789857 8.00999535378075 8.01999519890677 NaN 7.91899643789857 7.9829969025205 7.9899969025205 7.94999426966292 7.99199845126025 8.0159993805041 8.09900046462193 7.93399473428485 7.93899070756149 7.66199070756149 7.79197568478591 NaN 0.808359389796538 NaN 1.30630966392347 0.988250057303371 0.761899933404191 0.749849447099909 NaN 1.05200814460978 0.785…
7.93618572990593 NaN 7.96820967902634 8.03580254397931 8.05197018782221 8.05904203518345 NaN 7.93852101759172 8.00252101759172 8.01635337374883 7.98220967902634 8.01152101759173 8.016 8.099 7.96620967902634 7.98975464573848 7.72056305277517 7.84763490013641 NaN 0.811063660936454 NaN 1.30561700387549 0.991871148763265 0.764515816357291 0.746365498359877 NaN 1.06494267415452 0.794948710127377 0.733…
7.95972371868834 7.95279579207399 7.99863963307175 8.0607117064574 8.08560359637892 8.0955675596861 7.9607117064574 7.95875975538117 8.03263963307175 8.04960359637892 8.00967566976457 8.02780780430493 8.01896396330718 8.099 7.98675975538117 8.04731530283632 7.7812792661435 7.91321920498879 7.94663963307175 0.808640270821973 1.57042922102758 1.30459225247556 0.988413123909081 0.760153814794619 0.7…
7.99000070429975 8.00300045779484 8.02900105644962 8.07200070429975 8.12300116209459 8.13600130295454 7.98400070429975 7.99300119730958 8.05000080994471 8.07400116209459 8.0390008451597 8.05200035214987 8.02200014085995 8.099 8.01400070429975 8.10800070429975 7.8610014085995 7.98800151424446 7.97700070429975 0.816040078881572 1.58235001021235 1.30639013733845 1.03234001690319 0.801430143677149 0.…
8.00956458624406 8.01571698105864 8.05834687936609 8.09156458624406 8.1552815673027 8.17219448455151 8.00356458624406 8.0262597966149 8.07249927418067 8.10628156730269 8.06247750349287 8.06178229312203 8.02591291724881 8.099 8.03356458624406 8.12756458624406 7.90012917248812 8.03006386042473 7.99656458624406 0.818231233659334 1.58263368650054 1.31020509431759 1.03280955006986 0.805421175593788 0.…
8.03277005077004 8.05164007946615 8.08870006622179 8.14051010816226 8.1985700949179 8.20864007946615 8.02776005297743 8.04680004414786 8.11062008388094 8.14363008167354 8.08577005077004 8.06893001545175 8.026 8.08216996247432 8.05677005077004 8.16463008167354 7.94753010374747 7.96466985210467 8.02373005959961 0.81999270381879 1.58524370580544 1.31118100198665 1.02950349260523 0.802124192450716 0.…
8.05295543852542 8.07195543852542 8.11893315778813 8.15796212274661 8.22893315778813 8.24192647356695 8.04795543852542 8.08391756127203 8.12397103504152 8.16395543852542 8.11293984200932 8.07897771926271 8.02899331577881 8.082 8.07695543852542 8.20091978934576 8.01185740328135 8.05379947336439 8.04994207008305 0.821087593680373 1.58498064614138 1.31204808385659 1.03376041928297 0.809204113834312 …
8.07939296567858 8.10132551742065 8.14539296567858 8.19416813815213 8.26516813815213 8.27425806916271 8.06461779320503 8.12016813815213 8.18656110383071 8.22069600034658 8.13548289668916 8.09561779320503 8.03486510348413 8.09079765522619 8.0965503449471 8.21077517247355 8.07358358658336 8.11656110383071 8.07248289668916 0.821656960003466 1.58110903170047 1.31136573792685 1.03703490760617 0.812387…
8.09975318900432 8.11187659450216 8.17562978350647 8.23055574020777 8.30155574020777 8.31450637800863 8.09759276185712 8.13383957285281 8.21170382680518 8.23879021065367 8.16266680515583 8.11871616735496 8.04191361615151 8.10779021065367 8.11675318900432 8.24754339965799 8.1312965886623 8.17133361031165 8.09670382680518 0.816415651724852 1.57501503054269 1.30573021772827 1.02007287448378 0.796054…
