# Supplementary material for: Quantifying Spatiotemporal Gait Parameters with HoloLens in Healthy Adults and People with Parkinson’s Disease: Test-Retest Reliability, Concurrent Validity, and Face Validity
Source: Sensors (Basel). 2020 Jun 5;20(11):3216. doi: 10.3390/s20113216 (PMC7313704; doi:10.3390/s20113216)
Supplement: Supplementary file 1 [file sensors-20-03216-s001.zip › Data/HYA_04_FWS1.csv]

IWW_x_SpineBase IWW_x_AnkleLeft IWW_x_AnkleRight IWW_x_SpineShoulder IWW_y_SpineBase IWW_y_AnkleLeft IWW_y_AnkleRight IWW_y_SpineShoulder IWW_z_SpineBase IWW_z_AnkleLeft IWW_z_AnkleRight IWW_z_SpineShoulder HoloLens_x_position HoloLens_y_position HoloLens_z_position
-0.0902533046960765 0.128674642628612 -0.721411785131894 -0.0208609281050488 0.82534637178483 0.164610726532887 0.380122889603107 1.34770214058008 1.40375931176521 1.37287283044802 1.34459364723516 1.42702547814429 0.0893209891058762 0.0712027290448277 1.44640498030762
-0.0599928625214989 0.162435798962615 -0.662191298944427 0.0120099414879123 0.823251636521856 0.167528662709068 0.377226813783732 1.34369023196805 1.3999966861707 1.3693792988102 1.34671746258718 1.42499923527016 0.125084599494661 0.0639461467038098 1.44279114868512
-0.0326462015967964 0.193233702377959 -0.598347796179196 0.0500999334901764 0.829521835205306 0.170052942898599 0.37175424987998 1.3445789984481 1.38730002216994 1.36494968782591 1.34931189444149 1.42206923588537 0.157600349524016 0.0620891364902506 1.43976285145068
0.0105025258187279 0.221108784122454 -0.52976223706515 0.0826297866557975 0.829936876324908 0.172083900544463 0.363596299921327 1.34559831514132 1.38502313833401 1.35986217977876 1.35239475285643 1.41804627666803 0.192999983788553 0.065626666666661 1.43517145048604
0.0527198837825728 0.24610147544391 -0.456315581831236 0.119023401281498 0.830719862833955 0.173521869089642 0.352644065937249 1.34967613964293 1.38388326352507 1.35439495695237 1.35598384789035 1.41289753005961 0.233007123679863 0.0741846722068388 1.43254957736617
0.0919146329477365 0.268252207590135 -0.377888790706406 0.160024860127083 0.833333614006125 0.174267181977118 0.338788649957221 1.35614988289393 1.38073425607512 1.34882620163035 1.36009698960162 1.40737082280734 0.267164096175376 0.0834182825484655 1.42984303523122
0.132786793096812 0.287601411808939 -0.294362823919606 0.202427857235675 0.836214535268452 0.174220172649874 0.321921154010719 1.36272101405244 1.37647390517111 1.3434340960963 1.36475198804858 1.4024197584503 0.306015895149776 0.100535294117643 1.42743497750483
0.180036384012392 0.304189519348132 -0.205618641699786 0.243026086650394 0.837799032047972 0.173281174550891 0.30193268012722 1.36709100227657 1.372 1.33849682263385 1.36996665328959 1.3989979405276 0.34781100449992 0.113870550161808 1.42466393739624
0.231865461495511 0.318056961455523 -0.111537204275896 0.280186557298668 0.836420183005497 0.171350521123152 0.278714330336198 1.36851874667516 1.372 1.33429256352661 1.375758795383 1.39606421916063 0.385768531898598 0.128389534883726 1.42119470613379
0.272604325211695 0.329244169378923 -0.011999471876884 0.315653784560233 0.835687023227492 0.168328545809638 0.252157206667129 1.37355994713928 1.3848714056938 1.33109950105818 1.38214622438717 1.39005935121825 0.427986974114357 0.129711111111131 1.41955968704095
0.315023514676828 0.337791574366139 0.0931135952683023 0.350036409822185 0.839252212284787 0.164115582053333 0.22215241114949 1.37807307701806 1.38699544877223 1.32919581751217 1.38914675036045 1.38999772438611 0.461598640722074 0.118155555555556 1.41797766888813
0.34540423409319 0.343739607664982 0.203921036930712 0.397077523757198 0.816270668081119 0.158611963297218 0.188591045812754 1.35620875927035 1.38111530953035 1.32885969517221 1.39677818336119 1.38705765476518 0.502308145846865 0.117 1.41886904506988
0.384635239266172 0.347128700523261 0.320541892881396 0.42573812049879 0.847619773857541 0.151718022984276 0.1513642126864 1.38265625746901 1.3740654698753 1.3303693163219 1.40505833344776 1.38501870567866 0.53999639104383 0.117019841269839 1.420184368948
0.422031495693398 0.347999284188786 0.443095202891408 0.465026485014903 0.848449828205309 0.143334094557488 0.110363013799901 1.3885289978643 1.37600214743364 1.33400286324485 1.4140050106785 1.38300143162243 0.580116106686357 0.119006079027351 1.42087080295072
0.46505839924404 0.347021400017181 0.573153797714938 0.501208199364306 0.848215136004123 0.135266550141743 0.0871578224077032 1.38715996002405 1.37893579994846 1.33791439993128 1.42085019987973 1.38495719996564 0.619748653281621 0.121969879518073 1.42341378119612
0.507616138775651 0.347 0.712738741691424 0.551543022351965 0.844008751704553 0.131641805644303 0.130099230602673 1.38095693941495 1.37503655821184 1.338 1.4160456977648 1.385 0.658893996809594 0.119865248226952 1.42689443006597
0.542007579852869 0.349000378992643 0.840012001433708 0.59100555855877 0.833158881971702 0.12533023371213 0.132091484387853 1.37475918390251 1.37800176863234 1.34399987366912 1.40800025266176 1.38200037899264 0.699499082427233 0.112580524344578 1.42956402087124
0.600766129223595 0.35193830646118 0.933046371270692 0.634095161430636 0.82449199593952 0.127141955651061 0.143598366972954 1.36843284675359 1.39171209681884 1.34302056451294 1.40995887097412 1.38493830646118 0.739058103520433 0.099471910112353 1.43144114137513
0.637592162944663 0.357932027157444 1.02101439378294 0.685422230838273 0.815807427740997 0.125360845005051 0.148783355964537 1.35825510068006 1.37716993210639 1.34003398642128 1.40110195926383 1.38401132880709 0.783966777658791 0.0872439024390324 1.43283008982599
0.697927634609324 0.37098432083202 1.05995416858591 0.730945725956993 0.813992074474533 0.129345163579723 0.13078180610439 1.36044721393246 1.4039674355742 1.33800241217969 1.39600603044922 1.38999276346093 0.829149718416093 0.0803138401559442 1.43446130137038
0.728279724028249 0.397372662863313 1.06 0.778861499270458 0.81444907968688 0.147361551970352 0.132498642218396 1.36312633689798 1.37665057184545 1.33311617354383 1.396 1.3870697041263 0.879763490133838 0.0708559077809832 1.43747706694145
0.789355786838781 0.395031682614486 1.07780990431308 0.830461395553735 0.813975174827033 0.116662245017245 0.135221380038247 1.36463458112762 1.37105280435748 1.3339894391285 1.38808448697196 1.39392607389953 0.924927020499596 0.0660528338136384 1.441143504393
0.83793721918787 0.49087443837574 1.09098299686338 0.88393067951994 0.813910078476015 0.176830765383358 0.133602158090417 1.36611807733763 1.37898953653131 1.31402615867172 1.38600261586717 1.39999215239848 0.975129420943381 0.0701579487179416 1.44439140562336
0.900721705734073 0.574302265428066 1.09884021321676 0.931041279300555 0.820603582033808 0.205771784904195 0.133335392803934 1.36982450074492 1.38390013326047 1.30223968017486 1.386 1.40392010660838 1.02525050477178 0.0847325581395244 1.44856176499045
0.964411653169671 0.656243554075291 1.10890661161423 0.983514380394014 0.823513851251985 0.209302263649427 0.12544433715507 1.37839987276501 1.3968785950985 1.28813074374007 1.38500933883858 1.40598132232285 1.07208944003885 0.105048780487786 1.45050452680958
1.01901786772602 0.707034884607937 1.11200340337638 1.0320204202583 0.829203126852053 0.19826617803766 0.12001725177357 1.38612252700697 1.40200170168819 1.28799872373386 1.384 1.40800042542205 1.12030901272887 0.116980334316619 1.45133057846543
1.06009309994903 0.787229385614772 1.11982725713315 1.07896354279889 0.83639129249108 0.166491551968001 0.113699489864983 1.39193173842136 1.40591362856657 1.28506477857507 1.384 1.40897840714164 1.16541054462769 0.116011869436199 1.4498976332825
1.10059258449406 0.929553674953913 1.12 1.12850091600522 0.847200405228902 0.186021810676465 0.113619388876741 1.39744459149119 1.40698981461235 1.28005092693824 1.384 1.41295925844941 1.21045776215093 0.119968348170128 1.44440297647031
1.14252417842358 1.06722950213497 1.18100345115992 1.17102230337818 0.849748772798068 0.151770656248624 0.149061673812563 1.38474794962994 1.39900627730472 1.27004313949905 1.39199309768015 1.41149889943517 1.25693958714395 0.123031152647971 1.43679401335254
1.1909903269312 1.19733275325288 1.18295989102636 1.22095903263159 0.850748461194805 0.140804810797257 0.150010547147784 1.38950641232145 1.40096150778552 1.29449863782949 1.38808021794728 1.41198876018722 1.30653416940777 0.129038567493113 1.42938193068734
1.23952798794157 1.33883095569587 1.15115754769537 1.268539367912 0.845629851898467 0.137684382924058 0.108343649280549 1.38412522660224 1.41138808444538 1.28409185348104 1.38187852423005 1.41546774423842 1.35409215214308 0.129956841138659 1.42337939303788
1.28152344862613 1.4835922039519 1.12800399818264 1.3175292404007 0.840152433653961 0.109647234849323 0.0807010204452522 1.38186384671847 1.40300865848053 1.29450336647878 1.37699600181736 1.41499948502148 1.40567201619995 0.122071161048709 1.41741359555522
1.32411632765564 1.63483018882151 1.13191229011263 1.36745784375987 0.830596527335373 0.0903030466428522 0.101248865267148 1.36876300284045 1.41523934392382 1.29988686408367 1.37308770988737 1.41156629490112 1.45108544743849 0.107089887640452 1.41267608473769
1.37153055925063 1.6899908102444 1.13496538816211 1.41800949371554 0.824405552474154 0.208159029732191 0.103410155879611 1.36121845606115 1.41054075351798 1.28665236669479 1.37102307455859 1.41001899920679 1.50415818742731 0.0881449631449842 1.40869559303767
1.40096609594324 1.78795176445992 1.135 1.46496675466683 0.815164520499094 0.184264152470423 0.104278918017881 1.35348050597413 1.40700912535406 1.28999971387823 1.371 1.40850225272634 1.54711201332829 0.0734029484029426 1.40509274326334
1.42894452708686 1.79881680862158 1.1389215986541 1.52488278082092 0.786751315857773 0.239888727299534 0.10527020366016 1.35114835540513 1.41040421429353 1.290005227794 1.37296079932705 1.40705880100943 1.6094965227764 0.0556195965417926 1.4001422594509
1.49783682543813 1.88216750835922 1.14989883331783 1.58445737870472 0.788933133260391 0.179569616677441 0.113999158623974 1.35119770075722 1.39366389139152 1.29841785580733 1.37795401514447 1.40006437879775 1.66366722237993 0.0450528338136514 1.39655100335505
1.60306261929125 1.90302653359799 1.1750711100426 1.64206261929124 0.796174022493455 0.213367134371418 0.11575882824113 1.3536436828634 1.35699150924864 1.2909724050581 1.38601167478311 1.39699575462432 1.72356707536321 0.0431722222222185 1.39257993202422
1.66072310846896 1.92745894426651 1.24054997063424 1.69972310846896 0.799877975950803 0.210728434019217 0.133096066851514 1.35703490146419 1.34917313783472 1.26556269796283 1.39676193547726 1.39308656891736 1.77578161081446 0.0459499999999983 1.38911836017627
1.6293520720313 1.95640608234986 1.32421447470261 1.75747407800058 0.803671647708366 0.185289430549594 0.167118597119285 1.351108028097 1.44085167913969 1.30040926157844 1.41086750175707 1.39452283150095 1.8363248737605 0.0552022703818189 1.38679601355469
1.68812427846593 1.95700532621997 1.42253046667306 1.80209942277274 0.80991796711536 0.126134704739602 0.176482073649179 1.34510606743024 1.42401420325325 1.33001065243994 1.42277731169806 1.39899822459334 1.89593229214795 0.0838293650793559 1.38648164253532
1.75659726245219 1.95993988267652 1.53452164437964 1.85687780996175 0.819817204228802 0.150765415264945 0.160067938294082 1.35395864607418 1.43183968713739 1.33587976535304 1.43139765447975 1.39802003910783 1.95261289551212 0.105060240963854 1.38996561455118
1.81351637118304 1.9639654550845 1.65754370062986 1.90360273347178 0.823113054965912 0.175984698814165 0.129941984804431 1.36614541526833 1.43001727245775 1.33798272754225 1.43729546264503 1.39700863622887 2.00675507722178 0.106689024390249 1.39400942043184
1.90800820007235 1.9639992764642 1.78895232823124 1.96100639123286 0.828851960782007 0.176212613905417 0.0981700069306624 1.37290068374133 1.4060001205893 1.33800494416127 1.4410376687368 1.395 2.0563201968876 0.0980920810313043 1.39923212546382
1.97467545498154 1.95811687161928 1.92610321999129 2.01296763402973 0.844793277911762 0.116163064446775 0.076817798423212 1.37845955631978 1.40698052139679 1.37820137726828 1.44319120529796 1.395 2.1049092437656 0.0999337016574564 1.40456721162463
2.02153886493262 1.96492982727236 2.06635206871751 2.06448874155573 0.851970528999632 0.115999574337607 0.0779511530325165 1.38742037940212 1.40601002467538 1.37405012337689 1.4443230048714 1.38807017272764 2.15859248081831 0.109 1.41002978316805
2.07602037176117 1.97400109134435 2.20705456721742 2.12201928041682 0.849488337518776 0.14813982174709 0.113635864509012 1.38350825384904 1.40600181890725 1.34399963621855 1.445 1.38700254647015 2.20504177152615 0.108939759036153 1.41207719745466
2.13078317061126 1.97693481271132 2.35374063556587 2.17384835789994 0.84501930196976 0.147660647257152 0.156282394113518 1.37881429966189 1.41089135451886 1.34302172909623 1.445 1.39384789632641 2.25358365791427 0.0968905775076055 1.41407832043623
2.19139672636851 1.97996983631843 2.52232088839236 2.22746710829219 0.833644521444378 0.140096716296804 0.104446109167183 1.36627628528019 1.40902010912105 1.34201005456052 1.445 1.394 2.3039157425633 0.0846898288016249 1.41419918431011
2.2480044572318 1.9850006367474 2.64700262658302 2.28800469601207 0.819069699932788 0.139140362150084 0.103533551458623 1.3568693958859 1.41399992040658 1.34400023878028 1.45099952243945 1.3910003183737 2.35570659464273 0.0706526946107774 1.41059229834455
2.30303201031541 1.99286171575934 2.6794295775073 2.34598015372517 0.815365166448409 0.143611350838127 0.147378719647747 1.34941119717332 1.41301728553008 1.34694814340975 1.44510371318049 1.39493085787967 2.41211876937291 0.0586953846154031 1.40698601447501
2.37049351949299 2.02475809886232 2.70580345532564 2.41150863831409 0.801485226994889 0.160670658485449 0.13138767844423 1.3376088986681 1.41002267823166 1.33806803469497 1.44103023764221 1.3969848811789 2.47322221829968 0.0474810379241519 1.40797653166807
2.43914641205229 2.08815733832485 2.72601966729061 2.47012455950718 0.805761625554003 0.179085387736211 0.125357823211152 1.34087155999637 1.401 1.32598251796391 1.43599344423646 1.39800437050902 2.53231601370192 0.0377570456754213 1.4108467442757
2.50456734694874 2.15846043254193 2.73480755406774 2.52578117576236 0.810956243071154 0.19936587755411 0.128853449284724 1.34603688455759 1.401 1.3181710630509 1.43306414864409 1.39995723423728 2.58905191424016 0.03325779036827 1.41443830256766
2.55846696280749 2.23622558747503 2.74489942694481 2.58342673358541 0.817177946424947 0.205195288257976 0.131078175647023 1.34969399484624 1.40792959886137 1.30513074497175 1.43201005730552 1.40890948425033 2.65424874978559 0.0455335221907306 1.41961056303846
2.61800658867902 2.29801305065268 2.75600152046439 2.63800747561658 0.820481069393288 0.226219254972449 0.12719902690279 1.35650111754133 1.42299873294634 1.3049996198839 1.43099936647317 1.4119996198839 2.71764451315157 0.0700109890109847 1.42416914138727
2.66908161986582 2.39918090088806 2.76778806612288 2.69595799177083 0.82877093983976 0.220443847599788 0.119655637681356 1.36516422860032 1.41317661156427 1.30205298346928 1.42608830578213 1.40905298346928 2.77048668782164 0.0809999999999813 1.42466078081571
2.71851045891239 2.51386106767372 2.768 2.74353044018127 0.83724597876435 0.169562419640484 0.109164502036254 1.37468548859819 1.42785014048338 1.31091008429003 1.426 1.41098001873112 2.82616299974924 0.0720055248618661 1.41927321002431
2.76699680050416 2.6729894683262 2.76999986668767 2.79799640056718 0.84528946941694 0.127752752899543 0.122829082144632 1.38393938942954 1.43399960006302 1.33299853356441 1.42200026662465 1.41399980003151 2.87254071351423 0.0830636942675071 1.41023687398179
2.81690423039814 2.80999200501451 2.78369920050145 2.84888274471967 0.849252983002205 0.062492879897019 0.125325211519907 1.3868168321053 1.43791405728613 1.31147268492629 1.38090239849565 1.41008594271387 2.92828867326757 0.0958571428571358 1.40376062280986
2.85957958889795 2.94829244000404 2.79867741076661 2.90246948122837 0.852210971614382 0.0888038429116795 0.131302547888941 1.38796898923304 1.43503002936443 1.30787580185215 1.39366230311279 1.41 2.98006319998766 0.10892711682744 1.40162715354082
2.91608622069485 3.11333116585067 2.81001567648997 2.95910385674607 0.850069006861407 0.119167203182375 0.14186295269984 1.38367877171406 1.43400587868374 1.3129706065813 1.427 1.408 3.03581225834878 0.106264116575599 1.40105008489586
2.95923972162201 3.27907983986634 2.81786176756764 3.0110842101356 0.844566935493194 0.09774737454035 0.14834578545276 1.37805900897968 1.43694816283786 1.29825918581068 1.427 1.408 3.08434660885972 0.0989625000000094 1.39809100892165
3.01755299531544 3.35741426972368 2.82593834418144 3.06955299531544 0.829645142241161 0.182002671904378 0.148053159860701 1.36791799461048 1.42410019070516 1.28410789768248 1.42005394884124 1.40204624186392 3.13980437979449 0.0864353535353686 1.39471960580521
3.07211840864221 3.49495416439656 2.82901718835129 3.12411458900859 0.820610225955934 0.123147637275406 0.166918364997627 1.35745376655712 1.42595798403018 1.30698472146552 1.41899236073276 1.39798854109914 3.19451402835753 0.073080924855504 1.39167237195762
3.13265452429538 3.47152082930501 2.83780468901062 3.18269792673747 0.805388322036049 0.178176919182059 0.171194948651835 1.34915446037886 1.40447742686293 1.29917360976834 1.41508680488417 1.39213020732625 3.24758878201065 0.0557031250000074 1.38981736473244
3.1943872183325 3.51554794795021 2.81523104882545 3.24042740073693 0.791685615614938 0.168955981091674 0.107804224398962 1.34162453836021 1.40202009120221 1.31285936158451 1.42093972639336 1.39002009120221 3.3015777390621 0.0367365900383174 1.38828916241904
3.24501932783086 3.57299368824027 2.84599032802329 3.27951848704515 0.787648259308729 0.11703074834456 0.106170308879256 1.32718249417073 1.4024952233363 1.32249989233786 1.42599844000376 1.38550145233411 3.35340940993482 0.032053140096616 1.38630554242806
3.30923246734955 3.57793934102939 2.91855455680694 3.33729106639791 0.786146278511727 0.119099282563836 0.13653506249069 1.3275300926399 1.39801182643031 1.32448440912731 1.4348242028549 1.38649229341418 3.40725589912189 0.0368840579710108 1.38650513592229
3.36484869930308 3.58155519870001 2.97939939029749 3.39092244750037 0.793602029122628 0.118762551918449 0.136110410568177 1.33568615954639 1.39529509866619 1.32498998983829 1.44291991870633 1.3849570177009 3.46808455180184 0.0539133537206755 1.38639142527003
3.42748255206741 3.58699785695015 3.08400306326343 3.45048098547885 0.806005709478828 0.115532074317154 0.151209686807722 1.34574213115074 1.38600610790961 1.32600003961117 1.44699978874045 1.3820012321449 3.5219992440857 0.0830422670509124 1.38809859801476
3.48515955580286 3.59150361546019 3.19745726444662 3.49227378760938 0.817992271601942 0.116452647735188 0.139609972790199 1.3569611465361 1.40254384026816 1.3279622612898 1.43917536107265 1.385 3.57095826082523 0.0840227272727216 1.39239908936292
3.5413231518011 3.59436717099211 3.3910666383057 3.55678408468557 0.824789129132777 0.116153672684701 0.143874220399259 1.35729553460348 1.40151001741811 1.32665727101902 1.44196994774568 1.38646534005939 3.62170003441955 0.0924065281899117 1.39669455082173
3.59450846160786 3.59000084775198 3.54090495619427 3.61050926580175 0.831104233352183 0.114432321623393 0.158889378076809 1.37715126723156 1.40100118391078 1.33751068553309 1.45005186153306 1.38750283946267 3.67072761144742 0.109851637764918 1.40283530071339
3.62791822673212 3.60233059676493 3.64606445650192 3.64543997975655 0.840428477172739 0.103771999595355 0.166346523045777 1.38109971691384 1.39954541360788 1.37289972734012 1.4478276594235 1.389504227031 3.71886163848401 0.122216049382711 1.40783353044279
3.68780947136604 3.6030909086054 3.75259078717628 3.71127455337838 0.848243967336081 0.0993336594357604 0.153907270076231 1.38306376316122 1.3956386833867 1.33024556677444 1.43092149129769 1.38799726138785 3.77170727665868 0.128501432664754 1.40929834459496
3.72288342244106 3.60998879061933 3.88170407235039 3.7488856643172 0.83265840457061 0.102233746398033 0.134833716584601 1.36099535808396 1.4099730974864 1.33099551624773 1.42700896750453 1.38499775812387 3.82306271895311 0.119784979423878 1.40917447923132
3.76058794745365 3.60537506992733 4.00927726515792 3.80260822150377 0.822739883936886 0.109484979745448 0.145948370392108 1.35255014679864 1.41001013702506 1.33604054810025 1.427 1.38896958892481 3.87541820427486 0.100235294117639 1.40851101696767
3.81927689561957 3.64180653096673 4.13583795581605 3.86321885490959 0.797238815695601 0.151445952778606 0.159414534777182 1.32339053120773 1.41103869380665 1.33986457167671 1.42688391858004 1.38605804070998 3.93015185076544 0.0803431952662972 1.40724478723934
3.8840421578052 3.63201003757267 4.22905922167873 3.92505319913513 0.792108524476818 0.125405377561325 0.157082095547988 1.32949316441301 1.413015056359 1.33300702630087 1.42099498121367 1.38900803005813 3.98643209865504 0.0567777777777757 1.40666604984887
3.92678127748564 3.64218940060258 4.28807102522597 3.97874576487266 0.790565068386604 0.14060026602588 0.129349892501919 1.32261128037455 1.42781059939742 1.33991713723637 1.41596448738702 1.39695264984936 4.04573223658325 0.0351627906977049 1.40654801908235
3.99336252681602 3.65885707331976 4.29485707331976 4.04238450305499 0.784393949232858 0.131515158737271 0.132937121995927 1.316086809389 1.41186814256619 1.33275826137135 1.41275826137135 1.3930659287169 4.10383175934753 0.0179320594479808 1.4064882937465
4.05396236749894 3.69697632794288 4.33297632794288 4.10396176052311 0.788127681352354 0.134857924142683 0.144372898382864 1.3181687071415 1.40600364185494 1.32200667673406 1.40200667673406 1.39599817907253 4.16880605793825 0.0145786901270694 1.40958421286728
4.10595791533299 3.73772892035711 4.34710513704874 4.16075932312981 0.791520166232796 0.13669691636111 0.141108112905674 1.32296049272889 1.40687149916265 1.32067290695947 1.39995327242278 1.4029883181057 4.23250741008451 0.0232257053291325 1.40898572934206
4.1880381909167 3.88625267840416 4.35605876552359 4.22613613345601 0.784376216348112 0.202015648414857 0.125730577794246 1.31743611907294 1.39648971269656 1.29282370342924 1.39598041149214 1.40203917701572 4.29930067789212 0.0480094161957946 1.4023261432688
4.24004493306971 3.99907301623828 4.359 4.28304172356473 0.807217534312939 0.2238219658218 0.126260617829709 1.33526869775849 1.42101043089118 1.28400080237624 1.395 1.40399518574253 4.35565695719723 0.0787709611451989 1.3955872286973
4.29663564623076 4.09118048585712 4.35909080660439 4.33556501887179 0.81667910264205 0.22582989065737 0.12706309396249 1.34617113184011 1.43388901415018 1.28505044811355 1.39495964150916 1.39794955188645 4.40718536228269 0.072 1.38973173265749
4.35990259335526 4.20970778006578 4.36803924318936 4.3918633501659 0.824557337136184 0.18159004145541 0.130302543794022 1.35334680459464 1.42313735116276 1.29035318870423 1.39105886478404 1.39307848637872 4.45411815613068 0.0739283054003613 1.38382485635851
4.40489727713693 4.34469183141079 4.36999553378856 4.43490174334837 0.830406646027801 0.128750632370936 0.129930848580173 1.36315760194964 1.42998436825997 1.30795980409706 1.39399330068284 1.39699106757712 4.49951091680936 0.0915982905982665 1.37908950188544
4.45454722632028 4.48666313881653 4.43994635036076 4.49768671538231 0.832852120427146 0.119010345992485 0.152197608791866 1.36203628393191 1.42493562043291 1.28991416057721 1.37204080300131 1.39694635036076 4.55092236692198 0.106805882352943 1.37363222615088
4.5060774811131 4.64301694711667 4.43650847355833 4.56199911885033 0.820313572412037 0.127177202399094 0.192547194439162 1.35076811348813 1.41896081886861 1.28213713395985 1.46894034715325 1.39207836226277 4.59880752326078 0.104187242798353 1.36776187867321
4.56009072648446 4.79421695463676 4.5121065050035 4.6121065050035 0.828982663352208 0.119219874753461 0.28506307426629 1.35766009934286 1.417 1.28894280286849 1.51604930787199 1.396 4.64851061926987 0.0936752380952479 1.36263149937536
4.60616620779757 4.90534153436614 4.60348009452098 4.6666054712626 0.820173434284534 0.215292639368965 0.374075251735272 1.34748706988536 1.41709497588433 1.26005935992771 1.53742999689145 1.39592876808675 4.69693622061465 0.0813608562691202 1.35819537195302
4.61993444785861 5.0170437014276 4.68151487730969 4.7180925356899 0.817100501536373 0.217567353321261 0.441964813600566 1.33874169817541 1.4250218507138 1.26506555214139 1.5541531706349 1.3900437014276 4.75150521282718 0.0702181069958938 1.35492121451701
4.61700251559788 5.09492834193481 4.74863497835147 4.77040131093806 0.815781132019046 0.202993161492929 0.488705463005856 1.33399460588072 1.42599916146737 1.27632377853507 1.56567414939784 1.38316474420395 4.80895239333484 0.0597976878612716 1.35220724477008
4.69862270064489 5.13829427386704 4.80726452262815 4.82506574245364 0.801835666886238 0.201884510578912 0.51427090309483 1.33164622776714 1.41526687170495 1.28256480618019 1.57144825347579 1.37674874804734 4.86321159633747 0.0483313069908935 1.3505111764928
4.75499913526207 5.16234790132536 4.8598276351216 4.88154764607254 0.789363998689594 0.205435123255881 0.518634837011174 1.33151469080276 1.43907836354997 1.28637421081697 1.57093080316425 1.37123539328624 4.92116146221458 0.0393144278606967 1.34893051776787
4.80500096362468 5.18229562841085 4.90874844081364 4.93930883763068 0.807580095998836 0.204838722200506 0.501770967898573 1.33341812195564 1.44300027272397 1.29033756818564 1.56357711875874 1.36706436024914 4.98075514965566 0.0437212475633436 1.34797457472139
4.87113914594178 5.2133438592246 4.95645106468612 4.99781113296399 0.811931695624889 0.191289030089456 0.463652998900714 1.33717464819387 1.44010158218541 1.29704045402642 1.54884252055476 1.36467532926453 5.03884376965536 0.0537641791044758 1.34904036071438
4.94045284723393 5.24663678819152 5.00535963172088 5.05651634790837 0.807917236700404 0.179034592577851 0.404254633161284 1.3426023964855 1.42863678819152 1.30079821566195 1.52618232884782 1.36450798066088 5.09553474854326 0.0698793456032488 1.3545818192544
5.01085637679969 5.22903590580008 5.05789826689978 5.11488629829975 0.813598410405642 0.206394186428546 0.323549573823968 1.34951949379862 1.41103590580008 1.29101994766671 1.49505186393345 1.36700199476667 5.15390514133989 0.0893131021194585 1.36222646694481
5.09627435781749 5.241 5.13627017508095 5.17049790863173 0.818340209136827 0.161446993407171 0.268480012981798 1.35750389134198 1.41985774039093 1.314 1.45666467377863 1.36997967719871 5.20570523979276 0.0941909090908973 1.36796586941553
5.12567354942606 5.241 5.26051111974322 5.22015984864807 0.814081522810516 0.159003048498984 0.339995042283867 1.36690654279419 1.40560683096676 1.31490428877646 1.42388204929003 1.36805897535499 5.25803007943155 0.101039657020363 1.37376857481986
5.25903858915242 5.2410089581961 5.28604823644052 5.27803858915242 0.843584685825651 0.100308497779424 0.262853299718595 1.37970326629612 1.38600413455204 1.3599903527119 1.41799724363197 1.37099724363197 5.3102357558402 0.102195305164316 1.38231211136908
5.31568999849713 5.25403763628166 5.42761848359341 5.33460218050659 0.85032768556849 0.0982301125092203 0.11509037521846 1.38441892368227 1.39225090854441 1.34584945487335 1.42152170504301 1.36715054512665 5.35703219884176 0.103875399361026 1.38810754639897
5.37114516822624 5.25697839305233 5.59015917356744 5.38318838212157 0.845984423466377 0.106395427778655 0.119071926898374 1.38259016939135 1.41215124863365 1.33378393052335 1.42250441802349 1.37906482084299 5.40794957550641 0.1000366088632 1.39118825535551
5.4239619043592 5.25600083581144 5.71617639882143 5.43695403037075 0.837169261651441 0.119308958930865 0.128263579613829 1.37490656947793 1.37599707465996 1.32400835811441 1.42250744074147 1.38199749256568 5.45551536383799 0.0902121212121376 1.39322529338669
5.48954660135041 5.25603046800218 5.81079997054631 5.48758904804208 0.811736402891207 0.119914827761059 0.139311792960315 1.36752407291243 1.38910010024609 1.32397968799855 1.42190431422647 1.39101015600073 5.50417068071169 0.0774222222222156 1.39437030536672
5.54232060133569 5.25915536486302 5.88989826070382 5.54614581586479 0.807785520355732 0.121293193108901 0.141072207733906 1.35710017807551 1.43915536486302 1.32201942060788 1.41248345101061 1.39209710303939 5.55969627527572 0.0626905472636858 1.39522730681179
5.60900067878994 5.26700023030373 5.91048909105044 5.60400072727493 0.803519960363516 0.117920058909269 0.146417326936527 1.35205994109073 1.44699910302758 1.32299990303001 1.41150322419987 1.39699996363625 5.61391261232486 0.049048590864914 1.39717036274671
5.66411521858394 5.30969570717118 5.93329732871567 5.66712467488995 0.802017532862028 0.0974753977593452 0.136324584393903 1.33175327799254 1.37190565566043 1.32289575940979 1.40151044618143 1.39302045241823 5.66900394239917 0.0386284829721446 1.39854583135052
5.72613298090005 5.38118964724865 5.96266416038787 5.73024340971981 0.814461791935326 0.164618692561749 0.11718698826914 1.33461558987252 1.35503433275455 1.31215584879132 1.40244125362387 1.39507712062745 5.72619029540625 0.0332791411042959 1.40099168475053
5.79031519094813 5.49568612689736 5.97147416005035 5.79680598961617 0.815905413635601 0.196938124711439 0.118857390887072 1.3363907746342 1.36449436429256 1.29405045286234 1.39950701576273 1.39899016638355 5.78331196000873 0.0379426934097598 1.40530192397707
5.8435318580027 5.55584131516643 5.9730581696623 5.84948299276652 0.805871956248052 0.200645383728261 0.1191145944329 1.3327460168702 1.37161572246001 1.28996174091526 1.39849973965494 1.40697208672163 5.83905322069908 0.055957055214691 1.40859272990061
5.89779048006141 5.64265300503489 5.97907712971036 5.89882618549677 0.823353821313416 0.188896128145321 0.120984242956315 1.35302726666995 1.38321702987459 1.28593722954614 1.398445869963 1.40404434585222 5.89634636845621 0.0829089026915103 1.40856829386335
5.93948394180754 5.78084031756401 5.98300038208263 5.94248082903156 0.832105937349125 0.146434697634454 0.118436798090435 1.36203643735715 1.39449907078898 1.28300928386256 1.39550436877947 1.40649759692386 5.94552298282227 0.082711370262385 1.40442164227738
5.9904028122053 5.92107708480983 5.97128897397337 6.00336778505701 0.851222506196954 0.136624990114451 0.118830489627568 1.35931266281578 1.37419264931558 1.28307881108365 1.35014886538022 1.39503502714829 5.98892476588598 0.0895921450151153 1.40081367837026
6.03683387913617 6.04569556278902 6.00398060746195 6.04596962690253 0.859333619085889 0.131601752390787 0.11544016117721 1.36309144865981 1.3958836447717 1.2919224298478 1.3670775701522 1.3988836447717 6.03634484013431 0.106449275362316 1.3975677301215
6.07889375674914 6.18165656251467 6.00300247077328 6.09487646133621 0.854472279743181 0.13522085813888 0.112926349887319 1.36719962275224 1.39001482463965 1.2880098830931 1.3709901169069 1.39301482463965 6.08300293961025 0.120328282828281 1.39470569996201
6.12845250378501 6.32506606823926 6.01305368688975 6.16135279956119 0.821795538589153 0.151454159100386 0.110006766749317 1.33783805200221 1.38998466088864 1.28999233044432 1.37505368688975 1.40095398266593 6.13136335181273 0.124531250000001 1.39356431615338
6.18779973646313 6.46497144337424 6.02029757635837 6.20798572168712 0.841733642805568 0.154869578993744 0.113818350324523 1.35553912278125 1.38807439408959 1.2889814014776 1.38207439408959 1.39488840886561 6.1799644207401 0.117777777777782 1.39238865711302
6.22989556026115 6.56874254389958 6.03596113870182 6.25987127194979 0.831924336887983 0.170112183099212 0.132154507992822 1.34707100938933 1.39199028467546 1.28800242883114 1.38599028467546 1.38901457298682 6.22738706739271 0.10709465020577 1.39245161062895
6.27658814252947 6.64481983504109 6.06461614798134 6.3125346750268 0.810428977333941 0.180578881588389 0.152911999914904 1.3367660869348 1.38997326624866 1.30892870999643 1.38955811621685 1.39295544374777 6.27924727025697 0.095402366863902 1.39282761756273
6.34313096868295 6.73598083103927 6.10480583628649 6.37301595491858 0.802419011717386 0.12716086087385 0.171681375283638 1.33067473026518 1.38709584480364 1.30124919648946 1.39386239967583 1.38788498623563 6.32930484559753 0.0805167652860025 1.39302212059304
6.40078638667632 6.73500362056481 6.15494789461715 6.42480811006517 0.796760963070239 0.13179283852281 0.187498157094559 1.3258179942071 1.39198189717596 1.31395293265749 1.39899328986935 1.38202172338885 6.38054507491772 0.0647878787878887 1.39166533281954
6.46761916278885 6.76508987846935 6.21346001397317 6.48755924380929 0.780005395228136 0.133373454763591 0.199397868343203 1.31299503093736 1.39603994598638 1.32803994598638 1.40504094161436 1.38595006751703 6.4324221518872 0.051285714285713 1.39128802366753
6.52974231607668 6.77412084215202 6.27875988535443 6.54389768455784 0.802503124269771 0.136618185235373 0.206416032025104 1.32554450532294 1.39996547367085 1.33205178949372 1.41209550972784 1.38087915784798 6.48917730653947 0.055353874883291 1.393271685754
6.57199138119072 6.78099859693802 6.34926519976078 6.59498957725389 0.811218222120039 0.132530833819689 0.207588171135797 1.33433820608504 1.39800040087485 1.33499939868772 1.42024714902673 1.37400140306198 6.54141009262487 0.0650433031218639 1.39455123425177
6.61253042111168 6.787 6.4233936481921 6.64540561614422 0.815482043673411 0.129882745711267 0.201949808670816 1.33957344772929 1.35810920434652 1.339 1.42958601432799 1.36498439937907 6.59786638431347 0.0797419354838735 1.39810943291534
6.6808458164214 6.78712871119456 6.49956292164824 6.69790097836192 0.821025641015732 0.128940693320816 0.188536467625696 1.34526125673947 1.37211032388105 1.33905516194053 1.4402022604486 1.36301838731351 6.65101366592665 0.0968429118773895 1.40379187367323
6.72588636270173 6.79398270736765 6.5827900180358 6.74587895157358 0.831443715198835 0.127912593894852 0.173438093198682 1.35384833480205 1.3779851777437 1.34199258887185 1.45097282586346 1.36399752962395 6.69615522621752 0.0906312684365737 1.40821538831901
6.76944587087704 6.79705944945027 6.68799082417119 6.79048550384388 0.839616858659168 0.12834738723651 0.166463875820487 1.36189211002728 1.37401981648342 1.34509908241712 1.45699009175829 1.36500990824171 6.74390684268115 0.0976037735848994 1.41110099355918
6.81495498771253 6.80370162362553 6.78943619314421 6.83977958180615 0.843342292312984 0.122593991075839 0.127746106824794 1.36614287699934 1.37623387454184 1.35535081181277 1.45592204181939 1.36607795818061 6.79433390884283 0.113380952380951 1.41326261000849
6.86288410738862 6.83891485440796 6.9117043555832 6.87890539378663 0.845464867612925 0.0977001932032596 0.121026248617147 1.36829479665826 1.38797161813599 1.37295742720398 1.45200946062134 1.36999053937866 6.83688626328746 0.116198776758409 1.4146736657802
6.90040134008951 6.82 7.05638462330883 6.92747157460518 0.842509966326071 0.108079297654843 0.122407625976775 1.36804872897526 1.39801003350224 1.352 1.462 1.37901003350224 6.8821087250094 0.118551282051286 1.41620150923834
6.94101559149557 6.82005642174975 7.19544494248934 6.9749403624959 0.83838791366325 0.108035013642391 0.132033605535028 1.36583076203552 1.39896238550016 1.352 1.46211284349951 1.38007522899967 6.92659116766761 0.113432950191572 1.41981440402142
6.99374893654421 6.82298605203023 7.3223955879768 7.02376753383723 0.829452541307787 0.10933381640007 0.131701580769907 1.35963947670944 1.39700929864651 1.352 1.46797210406047 1.38398140270698 6.96863944332735 0.109593352883682 1.42567574523263
7.02756456534773 6.83006478618745 7.38559233085664 7.06551828949956 0.819248920297204 0.11086250772939 0.140747774543477 1.35317206263809 1.40101851033927 1.349 1.45495372415183 1.38903702067854 7.01374139460679 0.105245341614905 1.43041027246548
7.08891230242813 6.83727541205377 7.44929262530714 7.12192951568149 0.811486457780021 0.108979327782916 0.119096040951727 1.34681800697282 1.40284508071975 1.34906885301344 1.44984508071975 1.3930860662668 7.06160206225694 0.0949279279279358 1.4373786633898
7.14099624995578 6.85299886791118 7.46599879715563 7.17499617920023 0.802720631139518 0.108370043868442 0.118870016273777 1.33814062477152 1.39400063679996 1.35299971697779 1.44100063679996 1.39799964622224 7.10721632981994 0.0772530120481873 1.44388314925175
7.20546494190438 6.88408778860647 7.51396491004495 7.21837721701676 0.799606140742133 0.0987507419419768 0.0871986027736832 1.3365464039168 1.39515790479771 1.34696491004495 1.429 1.40906140742133 7.1533181827712 0.0628923076923171 1.44968619777457
7.25903159876887 7.00738928255429 7.510136248894 7.26199267051344 0.800387977857269 0.169772805578026 0.0984509455279726 1.33735817249855 1.41348660319286 1.34276643046743 1.42892214348914 1.41609732063857 7.20079104350233 0.0545797101449264 1.45646204827211
7.31086812786996 7.02695023693206 7.51698258292622 7.31187310417675 0.804808753546645 0.157351599548142 0.104025817525637 1.34178872866511 1.43793779616507 1.33102985784076 1.42500995261359 1.42098755923302 7.2472732431919 0.0529025641025669 1.46227271130562
7.3593989761586 7.1207680291053 7.52003989761586 7.35250869460221 0.809651741560543 0.176579774915886 0.106664537033754 1.34522530674993 1.44098005119207 1.32899002559604 1.42500997440397 1.42804987201982 7.29691699544766 0.062872340425533 1.46795413608048
7.39992980918353 7.19849802590679 7.52405165606575 7.40361987278902 0.815899842072543 0.177639537180636 0.109041800832587 1.3527742125478 1.43918940557442 1.32769006360549 1.42593112524566 1.43306887475434 7.34368500604379 0.081543617998163 1.46970697183056
7.45288624956605 7.28381673541197 7.52699368053145 7.43892416637737 0.822725338832958 0.182739046254509 0.105727119934569 1.35700092103018 1.44997682861531 1.31003791681132 1.42200842595807 1.43699157404193 7.38373584050991 0.0851921824104213 1.47063689585608
7.4903938849714 7.36411272504419 7.53000984712429 7.48633480222569 0.83126150046001 0.156587999035884 0.108554431205928 1.36407563625221 1.44791137588144 1.30411816549142 1.42197045862715 1.43803938849714 7.42657728323971 0.0908749999999907 1.46896941485647
7.53082735683479 7.4780871956514 7.53118803564427 7.52094017822135 0.836459179635716 0.124057879163785 0.108729228672251 1.36973205176261 1.43907521425771 1.31592478574229 1.41894358930672 1.44201880356443 7.4670776467079 0.11016417910447 1.46669459612265
7.57389418480367 7.58673305711836 7.54097595109174 7.56987975545872 0.837457547011358 0.116139455566779 0.0946346304278885 1.37296206386028 1.4429903804367 1.3120096195633 1.41600721467248 1.44299759510917 7.50688974373609 0.11888116817724 1.46426730455372
7.61430556313857 7.70811440674065 7.5440269614534 7.61039543464991 0.836208005741962 0.109763259636649 0.109722261142688 1.37243750785992 1.44391911563979 1.30801797430227 1.4189730385466 1.44700898715113 7.54676073944885 0.125385964912279 1.46218421814216
7.64877188837636 7.83337355675731 7.54732805255995 7.654849077214 0.832519833161905 0.10891714587385 0.101122597962639 1.37097586416698 1.43515437767527 1.31011578325645 1.41601929720941 1.44803859441882 7.58452279812939 0.127892929292929 1.46244648804923
7.68795403933692 7.95385867096103 7.56398046671819 7.69794944327061 0.824389536837589 0.103696124258355 0.0997316316035393 1.36670500971228 1.44299080786738 1.31599310590054 1.41699885098342 1.44999770196685 7.62454352325066 0.126531313131318 1.46197859894114
7.72537249806765 8.0545308097464 7.56703724980676 7.73837249806765 0.814868666620045 0.106758317718723 0.0918345848724649 1.36076179717693 1.44403724980677 1.32203724980677 1.42009312451691 1.45000931245169 7.66479930578214 0.122111782477337 1.4615527979768
