# Supplementary material for: Quantifying Spatiotemporal Gait Parameters with HoloLens in Healthy Adults and People with Parkinson’s Disease: Test-Retest Reliability, Concurrent Validity, and Face Validity
Source: Sensors (Basel). 2020 Jun 5;20(11):3216. doi: 10.3390/s20113216 (PMC7313704; doi:10.3390/s20113216)
Supplement: Supplementary file 1 [file sensors-20-03216-s001.zip › Data/HYA_04_FWS1_HoloLens_raw.csv]

Time HoloLens_x_position HoloLens_y_position HoloLens_z_position HoloLens_x_orientation HoloLens_y_orientation HoloLens_z_orientation
288.7039 -0.77 0.115 0.006 0.982 352.261 1.295
288.7419 -0.769 0.115 0.014 0.786 352.051 1.315
288.7709 -0.768 0.114 0.023 0.526 351.83 1.258
288.8047 -0.767 0.113 0.033 0.557 351.498 1.291
288.837 -0.766 0.112 0.042 1.407 350.927 1.43
288.8704 -0.764 0.108 0.052 2.282 350.308 1.414
288.9037 -0.763 0.106 0.065 1.629 349.606 1.436
288.9381 -0.763 0.107 0.079 0.209 349.129 1.386
288.9707 -0.763 0.107 0.096 359.642 348.925 1.592
289.0033 -0.766 0.105 0.114 0.094 348.905 1.857
289.0386 -0.769 0.104 0.134 0.35 349.086 1.852
289.0689 -0.773 0.102 0.158 0.181 349.288 2.299
289.1063 -0.778 0.099 0.183 0.061 349.296 2.754
289.1369 -0.784 0.094 0.21 359.769 349.247 3.242
289.1709 -0.792 0.087 0.239 359.546 349.09 3.771
289.2039 -0.8 0.079 0.269 359.28 348.692 4.007
289.2381 -0.809 0.071 0.299 359.326 348.362 4.31
289.2696 -0.818 0.064 0.332 359.032 348.247 4.85
289.3055 -0.827 0.062 0.366 358.186 348.287 5.73
289.3405 -0.838 0.066 0.402 356.974 348.325 6.633
289.3699 -0.846 0.074 0.437 355.613 348.494 7.766
289.406 -0.855 0.084 0.473 352.747 349.496 6.189
289.44 -0.864 0.102 0.512 348.562 351.048 4.636
289.4709 -0.873 0.114 0.55 346.78 352.247 4.713
289.5053 -0.883 0.129 0.588 346.881 353.391 4.332
289.5364 -0.891 0.13 0.627 348.487 354.271 4.126
289.5739 -0.899 0.117 0.664 352.686 355.041 3.753
289.603 -0.904 0.117 0.7 354.11 355.87 3.812
289.6369 -0.909 0.117 0.738 354.841 356.649 3.405
289.6705 -0.915 0.119 0.778 354.906 357.008 2.417
289.7034 -0.919 0.122 0.817 353.992 357.43 0.435
289.7366 -0.922 0.12 0.856 353.12 358.135 358.765
289.7695 -0.926 0.113 0.896 352.039 358.644 358.148
289.8051 -0.931 0.099 0.938 351.099 358.779 357.814
289.8379 -0.937 0.087 0.982 350.312 358.718 357.115
289.8721 -0.943 0.08 1.028 349.264 358.411 356.728
289.9029 -0.948 0.071 1.075 349.245 357.808 357.354
289.9376 -0.952 0.066 1.122 349.974 356.713 358.587
289.9702 -0.957 0.07 1.171 349.869 355.811 358.064
290.0027 -0.961 0.084 1.22 347.77 354.746 358.108
290.0371 -0.967 0.105 1.268 346.54 353.021 358.82
290.0699 -0.974 0.117 1.315 344.949 351.638 0.774
290.1038 -0.983 0.116 1.36 346.409 350.902 0.675
290.1375 -0.996 0.12 1.404 347.753 350.149 359.505
290.1704 -1.011 0.123 1.448 349.889 348.901 358.876
290.2025 -1.026 0.129 1.494 350.549 347.58 359.983
290.2388 -1.041 0.13 1.544 350.51 346.323 1.825
290.2685 -1.054 0.123 1.589 351.215 345.476 2.419
290.3041 -1.067 0.107 1.636 352.232 344.833 2.914
290.3353 -1.079 0.089 1.685 352.927 344.224 3.712
290.376 -1.092 0.071 1.736 352.749 343.632 4.36
290.4027 -1.105 0.056 1.788 352.357 343.109 4.893
290.4374 -1.118 0.045 1.843 350.759 342.981 5.343
290.4685 -1.131 0.043 1.898 350.199 343.098 5.689
290.5045 -1.144 0.046 1.953 351.001 343.808 4.251
290.537 -1.156 0.055 2.011 351.435 344.379 3.594
290.5693 -1.166 0.083 2.068 350.709 344.863 2.824
290.6029 -1.172 0.105 2.125 349.671 346.301 1.047
290.6361 -1.177 0.107 2.179 351.119 347.357 1.093
290.6689 -1.18 0.098 2.228 357.963 347.885 1.867
290.7051 -1.183 0.1 2.281 1.212 348.839 1.208
290.735 -1.186 0.109 2.33 1.017 349.837 1.101
290.7704 -1.192 0.109 2.379 1.945 350.085 0.951
290.8036 -1.198 0.097 2.427 4.265 349.858 0.705
290.8365 -1.206 0.085 2.476 5.209 348.857 0.668
290.8696 -1.218 0.071 2.526 4.389 346.855 0.168
290.903 -1.231 0.059 2.581 1.838 345.17 358.449
290.9355 -1.24 0.048 2.64 359.474 344.463 357.024
290.9689 -1.247 0.038 2.699 359.165 343.598 357.538
291.0032 -1.253 0.033 2.757 0.336 342.122 358.823
291.0385 -1.259 0.046 2.826 359.517 341.293 358.942
291.0675 -1.264 0.069 2.882 359.312 340.887 358.46
291.1039 -1.273 0.081 2.939 0.311 340.278 358.874
291.1342 -1.286 0.071 2.989 5.773 339.053 357.742
291.1704 -1.304 0.083 3.037 8.698 336.81 358.384
291.2018 -1.319 0.095 3.088 9.978 335.828 358.818
291.2361 -1.33 0.109 3.14 8.48 336.673 359.54
291.2672 -1.339 0.107 3.192 7.938 337.84 359.843
291.3038 -1.351 0.099 3.244 7.052 338.403 0.561
291.3358 -1.363 0.087 3.296 6.062 338.511 1.562
291.3688 -1.375 0.074 3.349 4.329 338.667 2.055
291.4034 -1.386 0.056 3.403 3.154 339.078 2.395
291.4354 -1.396 0.037 3.454 3.412 339.92 2.406
291.4702 -1.407 0.032 3.507 2.512 341.363 1.489
291.5047 -1.416 0.037 3.562 0.025 343.253 1.329
291.5374 -1.426 0.054 3.621 359.881 344.64 1.333
291.5691 -1.433 0.083 3.672 357.121 346.268 0.048
291.6038 -1.437 0.084 3.723 357.98 347.695 1.029
291.6346 -1.441 0.091 3.77 1.26 348.547 1.886
291.6683 -1.443 0.109 3.82 1.412 350.451 0.833
291.7029 -1.446 0.122 3.87 1.061 352.143 0.572
291.7353 -1.453 0.129 3.921 359.731 352.607 0.468
291.7702 -1.462 0.12 3.974 359.701 352.529 0.483
291.8026 -1.471 0.101 4.024 0.683 352.228 0.353
291.8349 -1.481 0.082 4.076 0.881 351.769 359.417
291.8687 -1.491 0.058 4.132 0.743 351.2 358.574
291.9023 -1.501 0.036 4.191 0.263 350.559 357.331
291.9367 -1.511 0.018 4.25 0.768 349.935 356.744
291.9681 -1.518 0.014 4.311 1.655 348.952 358.741
292.0022 -1.529 0.022 4.375 0.046 346.962 1.365
292.0341 -1.546 0.045 4.438 359.173 343.556 2.22
292.0695 -1.563 0.079 4.496 356.531 340.381 2.025
292.1021 -1.577 0.072 4.545 1.319 338.494 359.589
292.1336 -1.59 0.072 4.588 7.395 337.309 356.516
292.1694 -1.603 0.091 4.635 8.436 336.536 357.732
292.2006 -1.616 0.107 4.682 7.187 336.014 359.585
292.2346 -1.63 0.105 4.729 7.286 335.125 1.39
292.267 -1.643 0.095 4.776 8.335 334.085 2.153
292.302 -1.656 0.082 4.825 8.358 333.437 1.76
292.3347 -1.668 0.071 4.877 7.262 333.1 1.895
292.3671 -1.68 0.061 4.932 5.298 333.271 2.578
292.4017 -1.691 0.049 4.987 3.45 334.093 3.508
292.4346 -1.702 0.039 5.043 3.224 335.393 3.816
292.4681 -1.713 0.043 5.102 1.866 337.168 4.126
292.5023 -1.722 0.053 5.161 0.336 339.096 4.98
292.5358 -1.726 0.069 5.218 1.771 341.977 3.195
292.5684 -1.728 0.089 5.276 359.94 345.524 0.929
292.603 -1.731 0.094 5.33 0.999 347.878 1.594
292.636 -1.734 0.101 5.382 4.211 349.354 2.637
292.6671 -1.734 0.102 5.432 8.157 351.181 2.491
292.7026 -1.736 0.104 5.482 9.577 352.517 2.062
292.7339 -1.741 0.101 5.53 10.134 352.864 1.553
292.7685 -1.747 0.091 5.579 9.982 352.61 1.359
292.8026 -1.754 0.078 5.628 9.224 352.116 1.253
292.8341 -1.762 0.064 5.68 7.996 351.741 0.732
292.8676 -1.769 0.05 5.734 7.069 351.011 0.481
292.9019 -1.777 0.039 5.79 5.34 350.124 359.603
292.9342 -1.784 0.033 5.845 5.03 349.093 358.743
292.9668 -1.789 0.036 5.901 5.092 347.864 359.422
293.0017 -1.795 0.054 5.959 3.986 346.869 0.675
293.0343 -1.804 0.083 6.015 1.579 345.554 2.514
293.0665 -1.816 0.082 6.062 3.45 344.324 1.436
293.1008 -1.827 0.088 6.105 7.497 343.466 0.259
293.1339 -1.838 0.105 6.151 7.492 343.287 1.3
293.1684 -1.849 0.12 6.198 6.408 343.063 1.623
293.2014 -1.858 0.125 6.245 5.096 343.422 1.128
293.2334 -1.867 0.119 6.291 4.687 343.998 1.013
293.2679 -1.875 0.108 6.339 4.059 344.673 1.592
293.3003 -1.883 0.097 6.389 3.15 345.491 2.949
293.3341 -1.891 0.082 6.439 2.471 346.305 4.651
293.3679 -1.901 0.066 6.49 1.936 347.18 5.374
293.4009 -1.91 0.051 6.54 1.575 348.51 4.393
293.4324 -1.917 0.054 6.594 0.015 350.437 4.161
293.4681 -1.925 0.064 6.649 357.088 352.806 3.866
293.5012 -1.931 0.078 6.705 356.258 355.199 4.15
293.5322 -1.934 0.098 6.756 354.814 358.061 3.468
293.567 -1.937 0.09 6.803 357.831 1.014 2.115
293.6009 -1.942 0.096 6.851 359.784 3.052 2.888
293.6327 -1.948 0.113 6.9 358.997 4.268 2.956
293.6684 -1.954 0.116 6.945 1.132 4.6 4.38
293.7011 -1.96 0.119 6.989 2.639 4.507 4.858
293.7323 -1.964 0.114 7.031 5.099 4.866 4.641
293.7671 -1.965 0.11 7.075 5.451 5.196 4.557
293.8012 -1.968 0.106 7.121 4.536 5.587 3.6
293.8334 -1.969 0.097 7.168 3.571 6.069 2.698
293.8667 -1.97 0.079 7.214 4.084 6.061 2.577
293.8999 -1.972 0.064 7.26 3.846 5.481 2.602
293.9324 -1.973 0.055 7.307 4.228 4.809 3.212
293.9669 -1.975 0.052 7.355 3.91 3.957 2.806
293.9994 -1.977 0.06 7.404 2.637 2.837 2.616
294.0323 -1.983 0.081 7.451 1.744 1.123 3.202
294.0686 -1.989 0.085 7.494 1.738 359.165 4.077
294.0993 -1.997 0.088 7.533 4.486 357.535 2.167
294.1329 -2.006 0.109 7.573 2.81 355.666 1.969
294.1664 -2.015 0.118 7.612 2.884 353.23 2.106
294.1995 -2.024 0.125 7.651 2.587 351.666 1.485
294.2337 -2.03 0.128 7.689 2.471 350.865 1.448
294.2667 -2.037 0.127 7.728 1.586 350.183 1.59
294.2997 -2.044 0.123 7.767 0.311 349.484 2.22
294.3328 -2.051 0.116 7.808 359.438 348.882 2.622
294.3675 -2.057 0.105 7.848 359.296 348.664 2.613
294.399 -2.06 0.089 7.888 359.606 349.561 1.901
294.4338 -2.061 0.074 7.928 359.214 352.027 0.807
294.4666 -2.059 0.067 7.967 358.817 355.127 0.773
294.5013 -2.055 0.068 8.008 358.191 359.149 359.906
294.5333 -2.051 0.076 8.048 356.911 3.128 359.286
294.5684 -2.046 0.096 8.087 357.743 7.087 359.024
294.6025 -2.04 0.104 8.125 356.123 10.886 357.759
294.632 -2.034 0.1 8.158 0.317 13.713 358.792
294.6682 -2.028 0.106 8.19 1.759 16.127 358.676
294.7001 -2.02 0.11 8.221 2.743 18.844 358.698
294.7326 -2.011 0.121 8.252 1.576 21.276 358.602
294.7688 -2.003 0.124 8.28 1.127 23.315 358.468
294.7988 -1.994 0.122 8.308 1.814 25.454 358.373
294.8329 -1.985 0.117 8.334 2.544 27.457 358.097
294.8657 -1.976 0.111 8.359 3.11 29.55 357.235
294.9004 -1.964 0.101 8.382 3.94 31.471 356.748
294.9317 -1.95 0.094 8.406 2.808 33.516 356.056
294.9666 -1.934 0.09 8.429 358.94 36.047 355.29
295.0002 -1.913 0.091 8.45 356.251 38.675 354.026
295.0316 -1.893 0.087 8.469 355.121 41.309 353.202
295.0674 -1.873 0.087 8.486 355.095 44.146 352.755
295.0977 -1.847 0.106 8.501 356.22 47.706 351.158
295.1331 -1.822 0.117 8.512 355.351 52.141 351.473
295.1653 -1.804 0.102 8.524 -0.004 56.843 350.525
295.1998 -1.785 0.1 8.531 2.539 63.095 347.836
295.2318 -1.766 0.102 8.539 2.695 69.588 347.732
295.2664 -1.749 0.102 8.549 2.824 74.713 348.51
295.2987 -1.733 0.105 8.559 2.635 79.534 348.904
295.3318 -1.718 0.106 8.568 3.652 83.983 350.027
295.3655 -1.705 0.106 8.576 5.021 88.215 351.188
295.399 -1.691 0.107 8.58 5.63 93.352 352.267
295.4326 -1.674 0.111 8.582 5.529 99.306 353.151
295.465 -1.657 0.113 8.583 5.304 105.11 353.609
295.5003 -1.641 0.111 8.585 5.283 110.443 354.085
295.5346 -1.624 0.104 8.589 5.04 115.236 354.948
295.5657 -1.605 0.099 8.591 4.388 119.636 355.895
295.6007 -1.583 0.097 8.592 2.101 123.58 356.507
295.6323 -1.56 0.092 8.593 0.568 127.268 355.937
295.6669 -1.538 0.087 8.592 359.62 130.827 355.109
295.7006 -1.521 0.078 8.589 1.101 134.282 356.076
295.7318 -1.506 0.089 8.584 5.315 139.199 353.583
295.7659 -1.492 0.087 8.575 5.072 145.216 353.106
295.7978 -1.481 0.088 8.57 7.543 150.875 352.033
295.8325 -1.471 0.097 8.559 6.674 157.306 352.019
295.8646 -1.463 0.102 8.548 5.729 163.051 353.715
295.8991 -1.454 0.106 8.539 5.252 167.506 355.187
295.9319 -1.445 0.108 8.529 6.162 171.373 356.984
295.9658 -1.437 0.108 8.52 7.98 174.376 358.899
295.9993 -1.427 0.109 8.508 8.468 176.297 359.806
296.0344 -1.416 0.11 8.492 7.882 177.056 359.9
296.0662 -1.405 0.111 8.476 6.62 177.311 359.487
296.0989 -1.393 0.111 8.455 4.877 177.342 359.514
296.1319 -1.384 0.107 8.433 4.286 177.737 359.367
296.1655 -1.376 0.101 8.41 4.659 178.595 359.157
296.1987 -1.37 0.095 8.385 4.273 179.297 359.22
296.2304 -1.366 0.09 8.357 3.483 179.657 0.003
296.2659 -1.363 0.086 8.328 3.105 180.014 0.77
296.2985 -1.359 0.082 8.298 3.42 180.639 0.539
296.3333 -1.355 0.084 8.266 4.336 181.434 359.463
296.3638 -1.349 0.098 8.234 4.725 181.655 358.276
296.3979 -1.341 0.098 8.201 5.293 180.778 358.8
296.4309 -1.331 0.089 8.171 7.076 180.949 357.918
296.4651 -1.324 0.083 8.141 7.822 183.122 357.408
296.4995 -1.316 0.079 8.111 8.732 184.882 358.704
296.5339 -1.306 0.077 8.081 9.908 185.253 1.068
296.5646 -1.297 0.075 8.05 10.758 185.986 2.115
296.5995 -1.289 0.075 8.016 11.7 187.535 2.021
296.6334 -1.282 0.071 7.981 13.03 189.407 2.39
296.6657 -1.275 0.068 7.947 13.123 191.012 2.774
296.6999 -1.269 0.065 7.91 12.102 193.209 3.089
296.73 -1.263 0.063 7.871 10.721 195.401 3.645
296.7666 -1.255 0.06 7.832 10.028 197.203 4.025
296.7985 -1.246 0.055 7.793 9.377 198.799 3.96
296.8309 -1.236 0.052 7.752 8.265 200.227 3.805
296.8637 -1.226 0.054 7.711 6.778 201.538 3.053
296.8982 -1.216 0.057 7.669 5.879 203.032 1.955
296.93 -1.207 0.072 7.625 5.142 204.549 0.169
296.9649 -1.199 0.089 7.582 4.264 205.756 358.703
