# Supplementary material for: Quantifying Spatiotemporal Gait Parameters with HoloLens in Healthy Adults and People with Parkinson’s Disease: Test-Retest Reliability, Concurrent Validity, and Face Validity
Source: Sensors (Basel). 2020 Jun 5;20(11):3216. doi: 10.3390/s20113216 (PMC7313704; doi:10.3390/s20113216)
Supplement: Supplementary file 1 [file sensors-20-03216-s001.zip › Data/HYA_04_FWS1_IWW_raw.csv]

IWW_x_SpineBase IWW_x_Head IWW_x_ShoulderLeft IWW_x_ElbowLeft IWW_x_WristLeft IWW_x_HandLeft IWW_x_ShoulderRight IWW_x_ElbowRight IWW_x_WristRight IWW_x_HandRight IWW_x_HipLeft IWW_x_KneeLeft IWW_x_AnkleLeft IWW_x_FootLeft IWW_x_HipRight IWW_x_KneeRight IWW_x_AnkleRight IWW_x_FootRight IWW_x_SpineShoulder IWW_y_SpineBase IWW_y_Head IWW_y_ShoulderLeft IWW_y_ElbowLeft IWW_y_WristLeft IWW_y_HandLeft…
-0.307046188003031 -0.265184752012124 -0.273092376006062 -0.266184752012124 -0.331 -0.319138564009093 -0.221092376006062 -0.188023094001516 -0.148861435990907 NaN -0.277046188003031 NaN -0.327046188003031 -0.243069282004546 -0.265046188003031 -0.289069282004546 NaN -0.185023094001515 -0.283161658010608 0.853756190976469 1.60000057883676 1.34647330273956 1.115827178369 0.853941869722091 0.79538238…
-0.310954660979927 -0.261045339020073 -0.266079343285128 -0.262045339020073 -0.327045339020073 -0.318011334755018 -0.214079343285128 -0.183056673775092 -0.139113347550183 NaN -0.278977330489963 NaN -0.327 -0.243 -0.269943326224908 -0.289 NaN -0.187965995734945 -0.279045339020073 0.855055718208677 1.59809244281494 1.34601532733486 1.11955568110788 0.855264471385625 0.79505612076771 1.3170126949256…
-0.299014726960337 -0.252011045220253 -0.258009817973558 -0.258004908986779 -0.320008590726863 -0.314004908986779 -0.210004908986779 -0.178006136233474 -0.131009817973558 NaN -0.268013499713642 NaN -0.323004908986779 -0.243 -0.258014726960337 -0.283007363480169 NaN -0.188 -0.272008590726863 0.856917729593615 1.59805002454493 1.34660926365198 1.11714301902687 0.888369341317002 0.810950462232619 1.…
-0.274480672449698 -0.246115361387928 -0.254076907591952 -0.251134588285916 -0.319019226897988 -0.310076907591952 -0.201173042081891 -0.175057680693964 -0.127076907591952 NaN -0.242499899347686 NaN -0.323 -0.243 -0.233480672449698 -0.276134588285916 NaN -0.190942319306036 -0.259249949673843 0.853879603383763 1.59745172840777 1.34447191463761 1.11801288806079 0.874247636406946 0.801417269986403 1.…
-0.267068598548073 -0.233127397303564 -0.246078398340655 -0.247039199170327 -0.162548367227932 -0.167411170131786 -0.1901077977184 -0.162127397303564 -0.120068598548073 NaN -0.239029399377746 NaN -0.3121077977184 -0.230127397303564 -0.227058798755491 -0.263127397303564 NaN -0.213774604770617 -0.255039199170327 0.853305095892143 1.59688548788385 1.34364774183614 1.11738636986518 0.874643336141044 …
-0.26499707906753 -0.225988316270122 -0.234986368981809 -0.236995131779217 -0.162000973644157 -0.154004868220783 -0.178989289914278 -0.150996105423374 -0.113995131779217 NaN -0.234996105423374 NaN -0.308989289914278 -0.231989289914278 -0.221998052711687 -0.24395229143633 NaN -0.236995131779217 -0.242989289914278 0.853119454759272 1.59489539466314 1.3414287342626 1.1164388997821 0.873056699346309 …
-0.262064415945386 -0.214257663781546 -0.221300607745137 -0.232107359908977 -0.162978528018205 -0.158892640091023 -0.16823619179975 -0.147085887927182 -0.109107359908977 NaN -0.231085887927182 NaN -0.29823619179975 -0.22123619179975 -0.220042943963591 -0.196052127107978 NaN -0.232107359908977 -0.23223619179975 0.852572024309806 1.59027156247389 1.34015791357633 1.11533426333943 0.869742790018287 …
-0.252113878385148 -0.198182205416237 -0.205182205416237 -0.220136654062177 -0.163 -0.163943060807426 -0.157125266223663 -0.137113878385148 -0.0991138783851479 NaN -0.224079714869604 NaN -0.259444125702077 -0.134002129789301 -0.213079714869604 -0.129751597341976 NaN -0.0906284609076146 -0.220136654062177 0.853627701134404 1.59068407832397 1.34089123136434 1.11695109618807 0.866862341461382 0.7975…
-0.245010963510505 -0.186018794589436 -0.198010963510505 -0.207020360805223 -0.161003132431573 -0.168992168921068 -0.143021927021009 -0.134004698647359 -0.0910125297262909 NaN -0.214015662157864 NaN -0.242026625668368 -0.173935785152759 -0.203015662157864 -0.125006264863145 NaN -0.0800140959420773 -0.204025059452582 0.854139216892107 1.58645664075493 1.3396918951211 1.11353538778231 0.85894237310…
-0.234229149810741 -0.17229164521367 -0.171562458626364 -0.198187486208788 -0.163937504597071 -0.169979168199024 -0.132229149810741 -0.118333308815623 -0.0831666544078116 NaN -0.203229149810741 NaN -0.194020758247846 -0.102520721471281 -0.195166654407812 -0.0858332720390582 NaN -0.0839166727960942 -0.189312477014647 0.855667502390477 1.58822229444023 1.33323728156843 1.11763271475391 0.8516156135…
NaN NaN NaN NaN NaN NaN NaN NaN NaN NaN NaN NaN NaN NaN NaN NaN NaN NaN NaN NaN NaN NaN NaN NaN NaN NaN NaN NaN NaN NaN NaN NaN NaN NaN NaN NaN NaN NaN NaN NaN NaN NaN NaN NaN NaN NaN NaN NaN NaN NaN NaN NaN NaN NaN NaN NaN NaN
-0.20998019668637 -0.130978112127041 -0.139979154406706 -0.170966647050729 -0.161997915440671 -0.167993746322012 -0.0959697738897233 -0.0929770698473763 -0.047992704042347 -0.0389833235253646 -0.18298019668637 NaN NaN -0.0259676893303939 -0.16798019668637 -0.0339864503643587 NaN 0.0280708750172005 -0.149979154406706 0.851696414557954 1.57407978112127 1.32779587257253 1.1112868333143 0.85000414238…
-0.191437768193704 -0.110483849056199 -0.120460808624952 -0.139737293799923 -0.160046080862495 -0.162138242587486 -0.06766817250618 -0.0715068894874469 -0.0411612830187331 -0.0233686468999614 -0.164437768193704 NaN NaN 0.00428574663132484 -0.149437768193704 -0.0212995256062186 NaN 0.0944332506751642 -0.130460808624952 0.848339259083492 1.57387483849056 1.32393124010774 1.06150529239794 0.84451948…
-0.170238155269379 -0.0753969254489643 -0.0952835181778317 -0.13306804436268 -0.150113407271133 -0.150136088725359 -0.0492041330880388 NaN -0.00145362908453064 0.000727822549281615 -0.143238155269379 NaN NaN 0.0257618447306214 -0.125272177450718 -0.00122681454226532 NaN 0.167183467647845 -0.100340221813398 0.842130312508102 1.56436898438756 1.31903511593377 1.05880746471975 0.837489158275251 0.78…
-0.151006396510884 -0.0540070698278189 -0.0740070698278189 -0.107008753120157 -0.138004039901611 -0.136004713218546 -0.0210094264370919 NaN 0.0119956234399216 0.0219929301721811 -0.121007406486286 NaN NaN 0.0339973067322595 -0.105006733169351 0.0409858603443622 NaN 0.234977443882673 -0.0730090897786243 0.840390562219641 1.56206074064863 1.31327192231985 1.05091265286872 0.829922521571922 0.778032…
NaN NaN NaN NaN NaN NaN NaN NaN NaN NaN NaN NaN NaN NaN NaN NaN NaN NaN NaN NaN NaN NaN NaN NaN NaN NaN NaN NaN NaN NaN NaN NaN NaN NaN NaN NaN NaN NaN NaN NaN NaN NaN NaN NaN NaN NaN NaN NaN NaN NaN NaN NaN NaN NaN NaN NaN NaN
NaN NaN NaN NaN NaN NaN NaN NaN NaN NaN NaN NaN NaN NaN NaN NaN NaN NaN NaN NaN NaN NaN NaN NaN NaN NaN NaN NaN NaN NaN NaN NaN NaN NaN NaN NaN NaN NaN NaN NaN NaN NaN NaN NaN NaN NaN NaN NaN NaN NaN NaN NaN NaN NaN NaN NaN NaN
-0.0599928625214989 0.0410063727486617 0.00801249058737698 -0.0149943919811777 -0.06699566653091 -0.0779936272513383 0.0620122356774305 NaN 0.0900086669381799 0.0910117258575376 -0.0369910781518736 NaN NaN NaN -0.0119943919811777 0.113009686577966 NaN 0.400998725450268 0.0120099414879123 0.823251636521856 1.54585016824056 1.29915012745497 1.04686938566703 0.849325500839445 0.767498207983076 1.279…
-0.0326462015967964 0.0654230342885746 0.0558691472056062 0.00649227017394565 -0.0503923366837693 -0.0535769657114254 0.108892225834063 NaN 0.123215326632461 0.135938383090977 -0.00280775199599555 NaN NaN -0.126231007983982 0.00949227017394565 0.150123012118633 NaN 0.396115393142285 0.0500999334901764 0.829521835205306 1.54649476810522 1.29963846068577 1.04451561949458 0.832087337792266 0.7606322…
0.0105025258187279 0.112456249150703 0.0886297866557975 0.0504909566517215 -0.00650904334827847 NaN 0.136687632490829 NaN 0.158595079154779 0.154791754993886 0.0355603716537595 NaN NaN -0.0973007983421646 0.0534909566517215 0.172745478325861 NaN 0.41478018582688 0.0826297866557975 0.829936876324908 1.54468140295896 1.29542940034312 1.04424254521674 0.780667084709197 NaN 1.27957965292499 NaN 0.793…
NaN NaN NaN NaN NaN NaN NaN NaN NaN NaN NaN NaN NaN NaN NaN NaN NaN NaN NaN NaN NaN NaN NaN NaN NaN NaN NaN NaN NaN NaN NaN NaN NaN NaN NaN NaN NaN NaN NaN NaN NaN NaN NaN NaN NaN NaN NaN NaN NaN NaN NaN NaN NaN NaN NaN NaN NaN
NaN NaN NaN NaN NaN NaN NaN NaN NaN NaN NaN NaN NaN NaN NaN NaN NaN NaN NaN NaN NaN NaN NaN NaN NaN NaN NaN NaN NaN NaN NaN NaN NaN NaN NaN NaN NaN NaN NaN NaN NaN NaN NaN NaN NaN NaN NaN NaN NaN NaN NaN NaN NaN NaN NaN NaN NaN
NaN NaN NaN NaN NaN NaN NaN NaN NaN NaN NaN NaN NaN NaN NaN NaN NaN NaN NaN NaN NaN NaN NaN NaN NaN NaN NaN NaN NaN NaN NaN NaN NaN NaN NaN NaN NaN NaN NaN NaN NaN NaN NaN NaN NaN NaN NaN NaN NaN NaN NaN NaN NaN NaN NaN NaN NaN
0.180036384012392 0.253028832613594 0.264027459631994 0.226029519104394 0.213032265067593 0.201037070503192 0.300024027177995 0.281026773141194 0.309021967705595 0.306026086650394 0.213030205595193 NaN NaN NaN 0.206039129975591 0.280024713668795 NaN 0.447987643165603 0.243026086650394 0.837799032047972 1.56567166130774 1.3114348054356 1.04692203852563 0.824275524079985 0.775836588140725 1.2827301…
0.231865461495511 0.29410093175116 0.303143744524914 0.268079525364282 0.258993899816774 0.253844055108634 0.3342507764593 0.319165150911791 0.340314995619931 0.343186557298668 0.256058118977405 NaN NaN NaN 0.261779835948002 0.315229370072422 NaN 0.430385314963789 0.280186557298668 0.836420183005497 1.56803819654376 1.31828015529186 1.09256096392444 0.817899569642439 0.770976389742779 1.297222757…
0.272604325211695 0.341535082123741 0.338653784560233 0.318505406514618 0.31841637968725 0.31341637968725 0.36866367642994 0.350693352039063 0.386544973993449 0.385584541472279 0.308485622775203 NaN NaN NaN 0.304584541472279 0.344713135778479 NaN 0.435940648781754 0.315653784560233 0.835687023227492 1.56852564757733 1.32347955146449 1.09276791349577 0.826730379660449 0.768959091308536 1.293827094…
0.315023514676828 0.375031858594412 0.381031100056449 0.360040961049958 0.383036409822185 0.375053097657353 0.408032617132374 0.402022756138865 0.435031858594412 NaN 0.34402427321479 0.37900682684166 NaN 0.375002275613887 0.352018963449054 0.423068268416596 NaN 0.446996207310189 0.350036409822185 0.839252212284787 1.57519555990686 1.32787926915749 1.09121990121366 0.824192877152131 0.771858331216…
0.34540423409319 0.416192833287548 0.421212051542607 0.412962214226848 0.430077523757198 0.443654722145914 0.45017361503249 0.431423452348249 0.476192833287548 NaN 0.375385015838132 0.387827035704475 NaN 0.377942345234825 0.376519543623541 0.511270357044746 NaN 0.442096091275292 0.397077523757198 0.816270668081119 1.54361921217798 1.30109523491075 1.05233258036072 0.776230541402557 0.769702280161…
0.384635239266172 0.458607180748185 0.463607180748185 0.455607180748185 0.51421436149637 0.525242420014357 0.480719414820132 0.453794237534764 0.529504299515567 NaN 0.423551063712211 0.382056117035974 NaN 0.376018705678658 0.41365394494483 0.564513652354896 NaN 0.417233820983223 0.42573812049879 0.847619773857541 1.58052571444622 1.33125034256598 1.10045843737912 0.854759715229033 0.7997360477979…
0.422031495693398 0.494036506371893 0.501035074749466 0.502030064070971 0.580039369616748 0.606052254218592 0.521022190147622 0.498024337581262 0.588020758525194 0.58602791663733 0.45703579056068 0.417005010678495 0.347999284188786 0.413002147433641 0.457024337581262 0.597047959351311 0.443095202891408 0.535108087493253 0.465026485014903 0.848449828205309 1.58314821047197 1.33289142446432 1.10396…
0.46505839924404 0.543908599123773 0.548951399158135 0.543101199278402 0.633822999055049 0.677437798745793 0.551336599467392 0.531272399415849 0.616379399501753 0.624165399329944 0.505929999140954 0.423850199879734 0.347021400017181 0.415935799948457 0.490272399415849 0.662566198848878 0.573153797714938 0.682768597405681 0.501208199364306 0.848215136004123 1.58070350004295 1.33483741396581 1.1015…
0.507616138775651 0.574725813411179 0.586661836540454 0.592552161904926 0.70535109173979 0.745387649951633 0.601543022351965 0.571634417881572 0.674469905928279 0.673552161904926 0.542670976093415 0.465616138775651 0.347 0.418972581341118 0.536579580563808 0.715524743246044 0.712738741691424 0.801930672303598 0.551543022351965 0.844008751704553 1.57740988633818 1.33153089168901 1.09754628402525 0…
0.542007579852869 0.634002273955861 0.634005305897008 0.642005937551414 0.761007958845512 0.812007453521987 0.633006821867582 0.610006695536701 0.707006442874938 NaN 0.583006948198463 0.491003537264672 0.349000378992643 0.422000378992643 0.570008337838155 0.760003916257315 0.840012001433708 0.940016423014549 0.59100555855877 0.833158881971702 1.57082891860766 1.32482926096435 1.09430896282347 0.8…
0.600766129223595 0.651629838767079 0.675136290456517 0.688033467891816 0.822704435684775 0.869786693736535 0.685889516301236 0.661910080814176 0.756951209840056 NaN 0.636868951788295 0.518424193637678 0.35193830646118 0.42493830646118 0.634642742145954 0.790362500098857 0.933046371270692 1.06732661331779 0.634095161430636 0.82449199593952 1.56244603223077 1.3191003024007 1.08626883465124 0.87908…
0.637592162944663 0.706376915609902 0.722467546066644 0.728546847716292 0.870467546066644 0.92241090203118 0.732478874873736 0.713422230838273 0.777773423858146 NaN 0.668648806980127 0.545694122208497 0.357932027157444 0.427966013578722 0.664671464594312 0.839444888452458 1.02101439378294 1.15601439378294 0.685422230838273 0.815807427740997 1.54536372260128 1.31149575906969 1.08223429563573 0.885…
0.697927634609324 0.768925222429635 0.771940901597615 0.781936077238236 0.910951756406216 0.967945725956993 0.777945725956993 0.762940901597615 0.830936077238236 NaN 0.733921604160101 0.590945725956993 0.37098432083202 0.430996381730466 0.723928840699169 0.885944519867148 1.05995416858591 1.18896140512497 0.730945725956993 0.813992074474533 1.55621666064632 1.31450626112148 1.07564789988848 0.894…
0.728279724028249 0.799279724028249 0.822791795144159 0.833768560435393 0.917837357038637 0.995349428154547 0.827815029852925 0.813791795144159 0.887652386891562 NaN 0.763302958737015 0.64472209101786 0.397372662863313 0.436860591747403 0.756233254610716 0.941675621600328 1.06 1.16262733713669 0.778861499270458 0.81444907968688 1.5546476402282 1.31248809584715 1.07216271556321 0.886070292264795 0…
0.789355786838781 0.859366347710276 0.874461395553735 0.876556443397193 0.987260738995322 1.02667261298364 0.87847195642523 0.863482517296726 0.92758812601168 NaN 0.821387469453267 0.646 0.395031682614486 0.460746539084111 0.817355786838781 0.978619808626166 1.07780990431308 1.17486270867056 0.830461395553735 0.813975174827033 1.55631183530103 1.30797762953044 1.06691512774921 0.868436188164464 0…
0.83793721918787 0.899947682656558 0.9179437588558 0.926934603320698 1.01196860959394 1.05696076199242 0.934926755719182 0.91693067951994 0.976935911254284 NaN 0.875929371586354 0.782820813098713 0.49087443837574 0.484968609593935 0.868933295387112 1.0289346033207 1.09098299686338 1.17799607619924 0.88393067951994 0.813910078476015 1.56195263633391 1.31108586692987 1.06338455160888 0.858562686955…
0.900721705734073 0.94214114604008 0.967981359256839 0.977961385908934 1.03846071960656 1.07464047973771 0.991841545821504 0.967961385908934 1.02502130595265 NaN 0.933821572473599 0.880022638557394 0.574302265428066 NaN 0.931721705734073 1.06918109273589 1.09884021321676 1.178 0.931041279300555 0.820603582033808 1.56327323571381 1.31748957403818 1.06975997350514 0.854081078466447 0.79037511295693…
0.964411653169671 1.00144900852398 1.00565446297266 0.99980388438989 1.06673851251985 1.08688793393708 1.04748636387828 1.01952371923259 1.07454239690974 NaN 0.997411653169671 0.974131488012371 0.656243554075291 NaN 0.992439669685401 1.10566380181124 1.10890661161423 1.19385057858277 0.983514380394014 0.823513851251985 1.57814010419812 1.32372247275437 1.08275868848689 0.846995932200351 0.7876734…
1.01901786772602 1.04702595074493 1.05201744230397 1.05301446434963 1.09200553048662 1.10300425422048 1.09901956941421 1.07802297279059 1.12901574061578 NaN 1.05401616603782 1.03703148123155 0.707034884607937 0.694057857398529 1.05701446434963 1.12401574061578 1.11200340337638 1.19300340337638 1.0320204202583 0.829203126852053 1.58254336934262 1.33129226749952 1.08374218074276 0.847720787030789 0…
1.06009309994903 1.10668283564026 1.09211469280739 1.08626584281588 1.10471929284137 1.11278407141644 1.1440067285156 1.13083398564875 1.16520106424081 NaN 1.09117947138246 1.10940212848162 0.787229385614772 0.827063371263523 1.09026584281588 1.16020106424081 1.11982725713315 1.20082725713315 1.07896354279889 0.83639129249108 1.59028898456182 1.33650491006496 1.06576687673659 0.849530053212041 0.…
1.10059258449406 1.15551110139287 1.13655184294347 1.12065369681995 1.13667406759525 1.12685740457292 1.19251110139287 1.18544998906698 1.21450091600522 1.21656202833111 1.12565369681995 NaN 0.929553674953913 0.959665714218046 1.13356202833111 1.19861295526936 1.12 1.20396944383705 1.12850091600522 0.847200405228902 1.59714124863337 1.34325175790276 1.07182359127253 0.862407895522199 0.8013088122…
1.14252417842358 1.17553873039047 1.18001099879902 1.15801656277919 1.19051485750334 1.15950948384052 1.23551557767715 1.23251194989841 1.26801798942827 1.26501682770742 1.16702605346898 1.32806557203856 1.06722950213497 1.14698232271374 1.18101917830251 1.25596609971735 1.18100345115992 1.23201095134153 1.17102230337818 0.849748772798068 1.58039064815539 1.34452436536012 1.07811220680133 0.81827…
1.1909903269312 1.23672153480672 1.22260903709296 1.19571537237391 1.20913311139307 1.18594963668046 1.28594779281881 1.27951677095331 1.32138399165024 1.31985390992001 1.2140216212308 1.36523792950082 1.19733275325288 1.21851177107469 1.23095903263159 1.30055154795833 1.18295989102636 1.25941745649993 1.22095903263159 0.850748461194805 1.58248207127251 1.34210550386293 1.0836418214902 0.84717580…
1.23952798794157 1.28997374842064 1.27251394763989 1.23264067967771 1.23574387559313 1.21769152022193 1.33452041380663 1.32059515979597 1.37695438745648 1.37496765157664 1.25855684472644 1.42153238227835 1.33883095569587 1.42636813365554 1.2795370769035 1.34066258836497 NaN 1.36012177701701 1.268539367912 0.845629851898467 1.58223792624885 1.33857518344625 1.08089422699741 0.851945697539413 0.813…
1.28152344862613 1.33602993046724 1.31152618340105 1.27502877103925 1.27251899382764 1.24751934646375 1.38802752037713 1.38052996087861 1.43552957783113 1.42903023994636 1.30551950880616 1.50551911301306 1.4835922039519 1.59759642283962 1.3245248008079 1.35750353128127 1.12800399818264 1.41949636429378 1.3175292404007 0.840152433653961 1.57879549786964 1.33382821404416 1.08023496975119 0.85130245…
1.32411632765564 1.38202913025386 1.36097776571036 1.3303581451654 1.30531619290917 1.27982417057357 1.43501914706811 1.43241846792347 1.48202115258946 1.47993591628803 1.34174989800805 1.54764072871342 1.63483018882151 1.75421406683366 1.3676023778482 1.38104540639234 1.13191229011263 1.47202694704849 1.36745784375987 0.830596527335373 1.57235210638757 1.32339028479213 1.05368438848875 0.8423619…
1.37153055925063 1.44341475611243 1.41299049450875 1.34978317375733 1.38526497260764 1.38755368578543 1.49095619840651 1.49043312384792 1.52507739714391 1.52554008750643 1.39001732868349 1.5876153955575 1.6899908102444 1.81442296412082 1.41651663990739 1.40379120985133 1.13496538816211 1.52804594266253 1.41800949371554 0.824405552474154 1.56170299749637 1.31137431463706 1.07408288406407 0.8261717…
1.40096609594324 1.48747218270134 1.46147138156038 1.44097967651779 1.36648024176917 1.35697792482631 1.54147120988731 1.54097085954902 1.57047575858001 1.59447136058387 1.41746910657053 1.6429776456967 1.78795176445992 1.92494939728487 1.44696551670753 1.45297399161718 1.135 1.56750568490061 1.46496675466683 0.815164520499094 1.5491893570228 1.29987176598834 1.01947408484637 0.811009455855543 0.…
1.42894452708686 1.53327478755042 1.51732422952812 1.48509393700622 1.41449357892552 1.40302859736327 1.60284358014797 1.59388093941994 1.62394158183035 1.64580437947502 1.44446726409974 1.68904532630407 1.79881680862158 1.93141337460612 1.47641408102335 1.50001108814439 1.1389215986541 1.55526905205834 1.52488278082092 0.786751315857773 1.55446463899799 1.28881234590952 1.01112763531044 0.788667…
1.49783682543813 1.60533781808034 1.57693554404425 1.5164297877914 1.46155765207196 1.44807723699565 1.65849416658915 1.6524297877914 1.66958613630021 1.69753095447357 1.55340219687808 1.74941880419043 1.88216750835922 2.00327684647138 1.54137520129786 1.73256039781456 1.14989883331783 1.57430676427949 1.58445737870472 0.788933133260391 1.55595454908854 1.28077291326328 1.05862785480065 0.7719727…
1.60306261929125 1.66305200585205 1.64606049660341 1.5810711100426 1.53507217138652 1.53107960079396 1.719065803323 1.70806686466692 1.75305625122773 1.78104033106894 1.61306155794733 1.72716663099535 1.90302653359799 2.02294162608443 1.64406261929124 NaN 1.1750711100426 1.24600318403176 1.64206261929124 0.796174022493455 1.55846885374857 1.28480180428466 1.04697998938656 0.799504992596979 0.7375…
1.66072310846896 1.71093953076236 1.70176639292764 1.64654997063424 1.6015283284049 1.60437683279952 1.77965818178094 1.7696365395516 1.804852961845 1.81817759528509 1.6697447506983 1.88060216999367 1.92745894426651 1.96919032261368 NaN NaN 1.24054997063424 NaN 1.69972310846896 0.799877975950803 1.55741337360769 1.28646320821012 1.04697021642229 0.785686021122863 0.739683252784626 1.2579385870934…
1.6293520720313 1.77892368291857 1.76196129824209 1.73476140713527 1.69313876142093 1.68227125966387 1.83596212714166 1.83099608060197 1.85566025550173 1.86321006300149 1.64934426567023 1.91711911468469 1.95640608234986 2.08549687807945 1.67535987839237 NaN 1.32421447470261 2.08744574836412 1.75747407800058 0.803671647708366 1.55705794036044 1.28724112532221 1.03578018668851 0.830211652108917 0.7…
1.68812427846593 1.82409764736609 1.81708877033281 1.79013138009256 1.74114380793915 1.73313848171918 1.88009054573946 1.88609764736609 1.90011362602599 1.90409764736609 1.71012072765262 1.94304083435309 1.95700532621997 2.05600355081331 1.7291296046859 NaN NaN 2.07799289837338 1.80209942277274 0.80991796711536 1.54855166442173 1.30375210827339 0.985219817734699 0.758107332341453 0.74523183750187…
1.75659726245219 1.87789784906958 1.86599804460871 1.86251710602089 1.82037683226611 1.80943694958958 1.92997800550088 1.93989784906958 1.96271749709915 1.95789784906958 1.77663734066784 1.96553910052001 1.95993988267652 2.05795992178435 1.80053714512871 NaN NaN 2.0740801564313 1.85687780996175 0.819817204228802 1.55497834306158 1.31042333328463 1.05674474043577 0.784185757385363 0.75726351897374…
1.81351637118304 1.93749046249642 1.92549046249642 1.91356818855629 1.89337819152105 1.90220546694357 1.98354227986966 1.98858546101404 2.01852500741192 2.0283954639788 1.83450773495417 1.9967322769049 1.9639654550845 2.058 1.85255955232741 NaN NaN 2.074 1.90360273347178 0.823113054965912 1.56989123382748 1.31282030939817 0.994683409546262 0.757457496294042 0.76247673249334 1.29052592294694 1.000…
1.90800820007235 1.98700807948305 1.97700675300076 1.98000711476866 1.98000723535796 1.97700687359006 2.03100639123286 2.04800446180407 2.08200699417936 2.09300771771516 1.92800880301885 2.00300217060739 1.9639992764642 2.05799903528561 1.94800832066165 2.12300289414318 NaN NaN 1.96100639123286 0.828851960782007 1.57881058847578 1.32012067650597 1.00424509851558 0.769914771718574 0.75031386247525…
1.97467545498154 2.05269493358475 2.03190919822009 2.03785076241045 2.03883128380724 2.03288971961688 2.08296763402973 2.08427929168113 2.13887024101367 2.15575336939439 1.99957806196548 2.02064938514217 1.95811687161928 2.0501558288257 2.01565597637833 2.1465325135229 NaN NaN 2.01296763402973 0.844793277911762 1.58359494441632 1.32562072503598 1.04569644465617 0.808709231670875 0.781716100339099…
2.02153886493262 2.08567921038791 2.09041856882809 2.0924586675296 2.13206770518986 2.11319802596978 2.13448874155573 2.13053886493262 2.20533837142507 2.2104586675296 2.04851881558187 2.04673935844018 1.96492982727236 2.06682958051858 2.06055891428338 2.21332834674969 NaN NaN 2.06448874155573 0.851970528999632 1.58327421036366 1.33577824954492 1.07152677669996 0.837328005881622 0.78930942628534 …
2.07602037176117 2.15501855285392 2.14002146310552 2.14602146310552 NaN 2.29196944235824 2.18501782529103 2.16902000797972 2.24402510092002 2.26102728360871 2.10002182688697 2.06000763941044 1.97400109134435 2.0699985448742 2.11501928041682 2.27902728360871 2.20705456721742 2.30906002393917 2.12201928041682 0.849488337518776 1.58449689694424 1.33425709702403 1.0952415060552 NaN 0.848233513072662 …
2.13078317061126 2.2048918160924 2.19771798332258 2.20371798332258 2.26791308361509 2.20982524408311 2.23293527428485 2.22280489970749 2.3115006923603 2.33437031778294 2.15869625422635 2.08054368897922 1.97693481271132 2.06608691638491 2.16684835789994 2.35237031778294 2.35374063556587 2.47041469912246 2.17384835789994 0.84501930196976 1.57615534919082 1.3264533981879 1.09929004154162 0.858819621…
2.19139672636851 2.26638667180799 2.25542689005009 2.27627607164221 2.2877989087895 2.28917552603697 2.28052743565533 2.28240678092904 2.3327989087895 2.33402010912105 2.21840678092904 2.11564809038163 1.97996983631843 2.06402010912105 2.22541683548956 2.40646710829219 2.52232088839236 2.64427061558973 2.22746710829219 0.833644521444378 1.56544687997838 1.32017203663844 1.06568225724026 0.7882484…
2.2480044572318 2.32500485519892 2.31700453682522 2.3360041388581 2.34400517357262 2.33300310414357 2.33900461641865 2.32400485519892 2.41400374089097 2.45399992040658 2.27200501438577 2.17500405926467 1.9850006367474 2.068 2.28200453682522 2.4540047756055 2.64700262658302 2.77800262658302 2.28800469601207 0.819069699932788 1.55450907432847 1.30406969913685 1.05932998726505 0.784679834445676 0.74…
2.30303201031541 2.38494558266501 2.37301472478533 2.38710115243574 2.40787644054468 2.37132586432681 2.39599743925525 2.38394558266501 2.46018758008615 2.45301728553008 2.33391101160484 2.22511843796582 1.99286171575934 2.068 2.33801472478533 2.51296286819509 2.6794295775073 2.8104295775073 2.34598015372517 0.815365166448409 1.54308103071485 1.30035533930371 1.05917276568481 0.78263595390257 0.7…
2.37049351949299 2.44554643536686 2.43056911359851 2.43662958888293 2.4298412523784 2.43055399477741 2.45555399477741 2.44454643536686 2.51062202947238 2.54827429658697 2.3975237571352 2.29150107890354 2.02475809886232 2.07792440589448 2.40549351949299 2.57255399477741 2.70580345532564 2.81993196530503 2.41150863831409 0.801485226994889 1.53432516211896 1.29252911459052 1.07710340145132 0.7663239…
2.43914641205229 2.51312674476169 2.48812455950717 2.49113330052522 2.52710926272559 2.49410926272559 2.51914859730681 2.51213985628876 2.58612018899815 2.62108085441694 2.46216170883388 2.37421415494216 2.08815733832485 2.22215952357936 2.47714422679778 2.63611581848913 2.72601966729061 2.83204807559926 2.47012455950718 0.805761625554003 1.53833659946863 1.29760560763843 1.06781792538498 0.78445…
2.50456734694874 2.569759792881 2.54378117576236 2.55069564423692 2.5759308559319 2.5429308559319 2.58554596406738 2.57463149559283 2.63982394152509 2.6572088333896 2.53441766677921 2.46990447762652 2.15846043254193 2.29343904966057 2.54158872983011 2.68786670728781 2.73480755406774 2.85352957661004 2.52578117576236 0.810956243071154 1.54128542369829 1.29564297959154 1.04454955406286 0.7950773542…
2.55846696280749 2.63237644705781 2.59944684819645 2.61238650436333 2.63540661897437 2.60339656166885 2.64738650436333 2.63242673358541 2.69742673358541 2.70848707741852 2.58648707741852 2.56208478519776 2.23622558747503 2.37122558747503 2.59150719202956 2.72859770777923 2.74489942694481 2.854 2.58342673358541 0.817177946424947 1.54508208395819 1.3041729037342 1.03559578881608 0.804001696857542 0…
2.61800658867902 2.68800823584878 2.65400582844683 2.66200367445561 2.68000848925951 2.66501317735805 2.70600722220585 2.69700772902732 2.74800570174146 2.75100582844683 2.64700620856292 2.65101241712585 2.29801305065268 2.43299531190146 2.65200696879512 2.76300291422341 2.75600152046439 2.8570007602322 2.63800747561658 0.820481069393288 1.55625106559213 1.31211131013348 1.00634850066299 0.775828…
2.66908161986582 2.75185202483227 2.69918758680438 2.69048782646363 2.74581670251942 2.76716323973163 2.76199331408368 2.75692266945798 2.7922052479608 2.79618758680438 2.6951346033351 2.74726920667019 2.39918090088806 2.39665346278778 2.70602863639654 2.78559379340219 2.76778806612288 2.86289403306144 2.69595799177083 0.82877093983976 1.56451146967445 1.32226738364255 1.07224511301534 0.84072312…
2.71851045891239 2.80052044954683 2.74554043081571 2.73159038398792 2.75888011238671 2.77593006555891 2.81943053383686 2.81245051510574 2.84943053383686 2.85343053383686 2.74352044954683 2.82919075861027 2.51386106767372 2.54846144229607 2.75848048700906 2.82362035589124 2.768 2.863 2.74353044018127 0.83724597876435 1.57650051201208 1.32780595066767 1.0592530658852 0.833009615990937 0.79619582268…
2.76699680050416 2.85699626725486 2.80199626725486 2.77799693381649 2.76799940009453 2.77500006665616 2.87599626725486 2.86399660053567 2.90599626725486 2.91999560069322 2.78899700047265 2.89199586731788 2.6729894683262 2.7869842024893 2.80299706712882 NaN 2.76999986668767 2.82400259959037 2.79799640056718 0.84528946941694 1.57911983335959 1.3331496473889 1.05108053524899 0.8247105472471 0.796579…
2.81690423039814 2.91081828768427 2.85288274471967 2.80344137235984 2.77582811457226 2.77989257160766 2.92883977336274 2.91488274471967 2.98232411707951 2.980667887935 2.84086125904121 2.97028114572257 2.80999200501451 2.89072251808241 2.85290423039814 NaN 2.78369920050145 2.88760343089959 2.84888274471967 0.849252983002205 1.58672305627831 1.33901130078598 1.05865370084866 0.834475572928891 0.79…
2.85957958889795 2.96446948122837 2.90547949101651 2.85646948122837 2.81163964762681 2.81068969656753 2.98543945186393 2.96846948122837 3.04042944207579 3.04733935398249 2.87862963783867 3.05911913864332 NaN 3.02862865902426 2.90250952038094 NaN NaN 3.00185888415158 2.90246948122837 0.852210971614382 1.58666230225127 1.33787281252882 1.06117617670422 0.840283444696986 0.828235902636184 1.30915992…
2.91608622069485 3.01810777586856 2.95810385674607 2.89911169499106 2.82308034201111 2.8060548677149 3.04310385674607 3.02810385674607 3.1030881802561 3.10712737148103 2.93807250376612 3.13011561411355 3.11333116585067 3.2003742761981 2.95509993762358 2.86603331254119 2.81001567648997 2.93401763605122 2.95910385674607 0.850069006861407 1.58207559722484 1.33236673377036 1.06104175648479 0.84997994…
2.95923972162201 3.07204965202751 3.0100842101356 2.95501509391942 2.86329155878414 2.83351618648673 3.0950842101356 3.0800842101356 3.14722244256796 3.17087686148705 2.97436067500032 3.18798053581133 3.27907983986634 3.38769970067734 3.00511876824369 2.88270625608123 2.81786176756764 2.94284448851359 3.0110842101356 0.844566935493194 1.57486700104723 1.32572697919589 1.05191086799316 0.849950518…
3.01755299531544 3.12856840927008 3.06458382322472 2.97683815347628 2.88583044649896 2.8637687906804 3.15256070229276 3.13855299531544 3.21845280461028 3.2265761162474 3.03156070229276 3.23464547904328 3.35741426972368 3.48824471622264 3.05958382322472 2.9127687906804 2.82593834418144 2.8735394884124 3.06955299531544 0.829645142241161 1.56632535516767 1.31740373670244 1.05105539488412 0.847568496…
3.07211840864221 3.18109740065731 3.11609740065731 3.00012413809264 2.94310694974135 2.91810122029093 3.20510503992454 3.19910694974135 3.2841164988254 3.28611267919178 3.08910694974135 3.26714132644393 3.49495416439656 3.60799618036638 3.1201164988254 2.96907448285559 2.82901718835129 2.873 3.12411458900859 0.820610225955934 1.55421445409117 1.30361053896671 1.03630195644915 0.816797323034382 0.…
3.13265452429538 3.23089323772685 3.16589323772685 3.06358942063225 2.99778473162163 2.96984983528476 3.25880643284268 3.25378473162163 3.34367622551642 3.34371962795851 3.14378473162163 3.33939410964287 3.47152082930501 3.60604340244208 3.17967622551642 3.00715365237935 2.83780468901062 2.873 3.18269792673747 0.805388322036049 1.54626664793928 1.29366113544242 1.01685228832316 0.800091307892033 …
3.1943872183325 3.29139726393361 3.22441735513582 3.10360822155685 NaN 3.09573425426058 3.3203872183325 3.32429680792254 3.38954794795021 3.39251781114689 3.19746758314135 3.40237717273139 3.51554794795021 3.64064840396127 3.24732694472586 3.06046758314135 2.81523104882545 2.87893972639336 3.24042740073693 0.791685615614938 1.54204108650853 1.28928219152465 1.01022288546293 NaN 0.688973985135981 …
3.24501932783086 3.32650988070265 3.27501613460067 3.17397816005259 3.11199563201052 3.11399469601277 3.35851428604245 3.37051715482329 3.42601404581796 3.43151364959385 3.25401975994236 3.46502253204822 3.57299368824027 3.69347713544115 3.29402105627684 3.15097192006761 2.84599032802329 3.29896798786208 3.27951848704515 0.787648259308729 1.52186272007699 1.27443085898648 1.00316218399474 0.76683…
3.30923246734955 3.37485889885118 3.33570505004655 3.24817333519801 3.17965222188756 3.16106241522613 3.41332583488461 3.42970728766985 3.47442161774403 3.48192708670655 3.31925764702924 3.54033516664762 3.57793934102939 3.67349605785656 3.3597189363991 3.2343396936296 2.91855455680694 3.29185191523222 3.33729106639791 0.786146278511727 1.52086512429601 1.27820139829041 0.99473550802174 0.7803510…
3.36484869930308 3.43439448044383 3.39189668668303 3.32620929245222 3.30294433014817 3.28180390226301 3.47276700437266 3.479938198156 3.52484708566633 3.53677113122983 3.38086165111705 3.57114365515865 3.58155519870001 3.67401074557478 3.41038947536298 3.43712762380561 2.97939939029749 3.23488100989462 3.39092244750037 0.793602029122628 1.53215675004423 1.2870021232176 1.04522874901183 0.79470783…
3.42748255206741 3.49048224403119 3.45348134632996 3.39148245529074 3.37248881407106 3.34649321900427 3.52248528478227 3.53798065103518 3.57848544322694 3.58448797353534 3.44698138594112 3.59399049934128 3.58699785695015 3.67449969196378 3.46898225723491 3.53393900882744 3.08400306326343 3.41645213120099 3.45048098547885 0.806005709478828 1.5431560270111 1.29299808729336 1.04803003206887 0.792259…
3.48515955580286 3.53305752711227 3.50369593777769 3.45710079894803 3.43902870961486 3.42749571572726 3.56569729451306 3.57970339607102 3.6260609151995 3.63399639784614 3.50659503844951 3.6163061068805 3.59150361546019 3.67448542447277 3.52364859573582 3.6037579274158 3.19745726444662 3.39961377706059 3.49227378760938 0.817992271601942 1.54997917823043 1.30000204326463 1.07771222165002 0.78327585…
3.5413231518011 3.5777112203839 3.56381373591713 3.52611265029387 3.5346288754139 3.53358840471872 3.61740268961181 3.63062781622344 3.68005435038764 3.68238345682111 3.56283276819645 3.63473901037949 3.59436717099211 3.67093582863024 3.57634839585774 3.68241363456874 3.3910666383057 3.57004681213165 3.55678408468557 0.824789129132777 1.54830204491848 1.30400638162971 1.05492772964875 0.783400993…
3.59450846160786 3.65351167958542 3.62151778178576 3.60352080870287 3.63802733297618 3.6405397731974 3.67750675889186 3.66900761265387 3.73050679884394 3.73351436673772 3.62101309811475 3.65599857906666 3.59000084775198 3.64051447669201 3.62500619051853 3.75051981224652 NaN 3.57615292001526 3.61050926580175 0.831104233352183 1.57633129216272 1.32210619523875 1.04922434761289 0.819618898236852 0.8…
3.62791822673212 3.6894984863704 3.6693495824373 3.65888167909919 3.71672916600455 3.7453829892055 3.70701369289185 3.69355383170277 3.78117045343423 3.80118902719364 3.66139583785468 3.65846915706057 3.60233059676493 3.66424794328726 3.65541822673212 3.81268672570521 3.64606445650192 3.77838523187688 3.64543997975655 0.840428477172739 1.5779985030737 1.32481937121649 1.06796793698375 0.832833003…
3.68780947136604 3.74626428290004 3.73335321437754 3.72827310792388 3.82438630753414 3.83381038514713 3.77477310792388 3.75312590410705 3.81937519805758 3.87179182131837 3.72223803763937 3.67756367478077 3.6030909086054 3.69438353010418 3.70402061313005 3.88184050988075 3.75259078717628 3.81923848397036 3.71127455337838 0.848243967336081 1.57897048297071 1.32381273273025 1.06126442760586 0.828898…
3.72288342244106 3.78790808307853 3.77886100367973 3.79088790619333 3.87981616615706 3.86684306867066 3.80588790619333 3.77192153433533 NaN 3.91592377621146 3.75289687369786 3.6909596462296 3.60998879061933 3.70103138626587 3.75488342244106 3.93386772930813 3.88170407235039 3.98063009043799 3.7488856643172 0.83265840457061 1.55780733093496 1.31084854031562 1.0607148784281 0.799725182431203 0.7326…
3.76058794745365 3.84438520695239 3.83852712530327 3.84366904365415 3.97633452182707 3.94159808447871 3.85949671422808 3.83246630315289 3.95031424777695 3.97334465885214 3.80353726232833 3.70322301455138 3.60537506992733 3.68292246928072 3.78068931770428 3.98452712530327 4.00927726515792 4.12232795028324 3.80260822150377 0.822739883936886 1.55259275445423 1.30209839903794 1.06693057256669 0.85500…
3.81927689561957 3.88354775226615 3.89141232394286 3.91047036465284 4.01019950800626 4.00125754871624 3.90921885490959 3.87914146729628 3.9815804070998 4.00785126374638 3.85716081419961 3.72641232394286 3.64180653096673 3.77110400347397 3.84919950800626 4.03656106019648 4.13583795581605 4.25426358768924 3.86321885490959 0.797238815695601 1.5093264784389 1.27760313129458 1.06592680831569 0.7980437…
3.8840421578052 3.9620511916206 3.963060225436 3.9850662479796 4.07105319913513 4.0650542028924 3.971045169077 3.93704617283426 4.01106424046506 4.05103513150433 3.9160511916206 3.7980210789026 3.63201003757267 3.67500200751453 3.91003814277613 4.0650692592514 4.22905922167873 4.36906122919326 3.92505319913513 0.792108524476818 1.5299041833631 1.2813018093407 1.06169180188076 0.790640569564018 0.…
3.92678127748564 4.01376943994798 4.02374576487266 4.05180495256097 4.12469841472202 4.11972208979734 4.01674576487266 3.98369841472202 4.07543798889347 4.08640247628048 3.96775760241032 3.81986414024927 3.64218940060258 3.67707102522597 3.94879311502331 4.13449717658177 4.28807102522597 4.43002367507532 3.97874576487266 0.790565068386604 1.50433038775802 1.27307151712531 1.04351844480416 0.80077…
3.99336252681602 4.07934055057706 4.08720869314325 4.11976916836388 4.18409881194841 4.18114276442634 4.08034055057706 4.04327462186015 4.11294497827563 4.12061533469111 4.03231857433809 3.89336252681602 3.65885707331976 3.68618655465038 4.01642845553293 4.17729659809912 4.29485707331976 4.43252742973524 4.04238450305499 0.784393949232858 1.51433341037339 1.26651692332654 1.03847757450102 0.76806…
4.05396236749894 4.13896297447476 4.1409666163297 4.15397875584617 4.23296965120882 4.23196843725717 4.13996297447476 4.09996479540223 4.15497390003959 NaN 4.09096358145058 3.95396236749894 3.69697632794288 3.82791198850558 4.07996054657147 4.23496418842641 4.33297632794288 4.45598543258023 4.10396176052311 0.788127681352354 1.51226128678875 1.26638008497662 1.04281730502734 0.761224248830765 0.6…
4.10595791533299 4.20839718440636 4.19965418608107 4.22188782396716 4.29058409471524 4.28554904903233 4.20966586797537 4.16174764123551 4.18075932312981 4.18056073092663 4.13988782396716 4.02689246687738 3.73772892035711 3.8707055565685 4.13595791533299 4.29444391198358 4.34710513704874 4.45905840947152 4.16075932312981 0.791520166232796 1.52230098844252 1.27291427885654 1.04270404364355 0.758052…
4.1880381909167 4.24337119555036 4.25609695644029 4.29760724374373 4.34107736793243 4.33325366450318 4.26713613345601 4.22627325301105 4.24590107136166 4.22907736793242 4.2160381909167 4.18929185541989 3.88625267840416 4.01717432437271 4.21807736793243 4.33254847822014 4.35605876552359 4.464 4.22613613345601 0.784376216348112 1.50276383480947 1.26456803714504 0.972968631991809 0.755085007450491 0…
4.24004493306971 4.3120537592084 4.31104011881224 4.3280232689111 4.39502407128734 4.39602647841608 4.32404413069346 4.2900465378222 NaN 4.28304894495093 4.26804974732718 4.30408104000073 3.99907301623828 4.12607542336701 4.27204332831722 4.36003289742604 4.359 4.464 4.28304172356473 0.807217534312939 1.53699768676443 1.29450696462581 1.02246570250311 0.809362967944312 0.764397651429592 1.2521117…
4.29663564623076 4.37962555660805 4.36152466038094 4.35743385377655 4.42532286792673 4.42932286792673 4.37960537736263 4.34868609434431 NaN 4.3446760047216 4.33058519811721 4.40576681132599 4.09118048585712 4.22114012736628 4.32669618396702 4.40152466038094 4.35909080660439 4.46403026886813 4.33556501887179 0.81667910264205 1.54662498844377 1.30322106476443 1.04217548108597 0.77626522066424 0.749…
4.35990259335526 4.4419614581393 4.41382410697654 4.40058864784039 4.457 4.46088227043192 4.44019691727545 4.41717729568077 4.42233426843821 4.41233426843821 4.38888297176058 4.48227540365417 4.20970778006578 4.33488367308924 4.39590259335526 4.45329432392019 4.36803924318936 4.46615627142878 4.3918633501659 0.824557337136184 1.55203667835548 1.30731906801327 1.05736210928241 0.831715879465117 0.…
4.40489727713693 4.48989057781977 4.45490620955981 4.42993300682843 4.457 4.45501339863431 4.49986378055115 4.47586601365686 4.48884814881111 4.47884814881111 4.43289951024265 4.54585484812827 4.34469183141079 4.42878562185098 4.44089727713693 4.46796650341422 4.36999553378856 4.42409602354591 4.43490174334837 0.830406646027801 1.55286810186014 1.31076213946787 1.05397772654579 0.831510468952201 …
4.45454722632028 4.56034335769115 4.51359014603167 4.48622532848482 4.46210729927849 4.45721459855697 4.56466525552661 4.54274036502155 4.56171890516586 4.56174036502155 4.48047211682534 4.63792277379498 4.48666313881653 4.55995284686844 4.49457941610382 NaN 4.43994635036076 NaN 4.49768671538231 0.832852120427146 1.55594020727969 1.31265478320578 1.04198502336276 0.825757445984417 0.7727485204409…
4.5060774811131 4.59341052072987 4.56899911885033 4.50843011129556 4.47272485093063 4.47737222074816 4.62715584337587 4.61213625281018 4.62913625281017 4.63097952828463 4.52513625281018 4.72421461507295 4.64301694711667 4.74319326220791 4.54897952828463 NaN 4.43650847355833 NaN 4.56199911885033 0.820313572412037 1.53321639644743 1.30586614562007 1.04800115781095 0.824711470318791 0.77622124592591…
4.56009072648446 4.66411439426302 4.61910058805886 4.58000197231488 4.50906114176127 4.49605325250175 4.6851163665779 4.66911833889278 4.68613017278205 4.68015186824573 4.58208283722494 4.78508283722494 4.79421695463676 4.90323076084091 4.59809269879934 NaN 4.5121065050035 NaN 4.6121065050035 0.828982663352208 1.5485468048499 1.3131530384556 1.049081340447 0.830306646337584 0.77228278096398 1.284…
4.60616620779757 4.72270044714692 4.67062921523368 4.58256710209142 4.54030867162407 4.52336803155177 4.74465295920476 4.72975980707463 4.75267670317584 4.75768857516138 4.62416620779758 4.82735615956623 4.90534153436614 5.02142463826493 4.64515433581203 NaN NaN NaN 4.6666054712626 0.820173434284534 1.5468235082897 1.29936160018074 1.0590210618461 0.838658055767621 0.773651297327136 1.27370762736…
4.61993444785861 4.78196143140711 4.72422363997269 4.71306555214139 4.56619665642418 4.55467737212774 4.80020178925889 4.79442029639687 4.81061695282105 4.81694471352802 4.63793444785861 4.85817993854509 5.0170437014276 5.1399781492862 4.6580218507138 NaN NaN NaN 4.7180925356899 0.817100501536373 1.53773471914074 1.28690162045956 0.988925168075999 0.831737193027966 0.769987086031315 1.26248569582…
4.61700251559788 NaN NaN 4.71599748440212 4.57499245320636 4.58497400548858 NaN NaN NaN NaN 4.63500251559788 NaN NaN NaN 4.65899916146737 NaN NaN NaN NaN 0.815781132019046 NaN NaN 1.0513264596918 0.790015796957827 0.75017699705634 NaN NaN NaN NaN 0.813930528275555 NaN NaN NaN 0.820661710606558 NaN NaN NaN NaN 1.42599916146737 NaN NaN 1.14401844771778 1.11501173945677 1.12200419266313 NaN NaN NaN …
4.69862270064489 NaN NaN 4.77697776069125 4.65652262375553 4.63752262375553 NaN NaN NaN 4.98062270064489 4.71362270064489 NaN NaN NaN 4.74361158099052 NaN NaN NaN NaN 0.801835666886238 NaN NaN 1.04726891703216 0.799097380381961 0.749558101383773 NaN NaN NaN 0.700469129943013 0.803445724260232 NaN NaN NaN 0.804019834980906 NaN NaN NaN NaN 1.41526687170495 NaN NaN 1.14385544449315 1.12902223930875 …
4.75499913526207 NaN NaN 4.77690031608669 4.70431258946194 4.68537136212441 NaN NaN NaN 5.03701872614956 4.76997954437458 NaN NaN NaN 4.79897954437458 NaN NaN NaN NaN 0.789363998689594 NaN NaN 0.97361546517289 0.766479158518527 0.722935491115028 NaN NaN NaN 0.715619513061078 0.784826680882188 NaN NaN NaN 0.798063088324254 NaN NaN NaN NaN 1.43907836354997 NaN NaN 1.13115672709993 1.13090204556254 …
4.80500096362468 NaN NaN 4.87200172725179 4.77000159998061 4.75400138180143 NaN NaN NaN 5.08800109089587 4.81900103635107 NaN NaN NaN 4.84800094544309 NaN NaN NaN NaN 0.807580095998836 NaN NaN 0.986401082168701 0.792460345086726 0.734220335814111 NaN NaN NaN 0.721099934546248 0.806680043272203 NaN NaN NaN 0.812230147270942 NaN NaN NaN NaN 1.44300027272397 NaN NaN 1.13899976363923 1.12599987272882…
NaN NaN NaN 4.96763715091616 4.86048792262501 4.83247780911841 NaN NaN NaN 5.14861692390295 4.87678885351525 5.15855624286332 5.2133438592246 5.3353438592246 NaN NaN NaN NaN NaN NaN NaN NaN 1.04601567377249 0.811246427483566 0.752208698220633 NaN NaN NaN 0.717583335294431 0.809047762657007 0.628043416011915 0.191289030089456 0.143407246772886 NaN NaN NaN NaN NaN NaN NaN NaN 1.12590897844055 1.118…
4.94045284723393 NaN NaN 5.03165463157197 5.10460535301414 5.07578695891838 NaN NaN NaN 5.21008963542544 4.95551338253534 5.21431159819729 5.24663678819152 5.3676480449351 4.98643266880012 NaN NaN NaN NaN 0.807917236700404 NaN NaN 1.05542641039775 0.792174490141736 0.705150446084511 NaN NaN NaN 0.725691168190193 0.808002145390886 0.618432608216325 0.179034592577851 0.132693393764001 0.81174111730…
5.01085637679969 5.16988430353308 5.14187831923307 5.11183642913298 5.13394015699987 5.11392220409983 5.19188829306643 NaN 5.25888430353308 5.26289228259977 5.02885039249968 5.27787034016639 5.22903590580008 5.30213364936696 5.05585837156636 5.31289826689978 5.05789826689978 NaN 5.11488629829975 0.813598410405642 1.54765966710864 1.29922340976028 1.05767541203666 0.786092407448693 0.7075950130833…
5.09627435781749 5.2241930666123 5.19653855423432 5.17984339625375 5.19151823143303 5.17163000684015 5.24251823143303 5.27551823143303 5.32655887703562 5.3206198454395 5.11528451921813 5.26005080700324 5.241 5.31596951579806 5.13827435781749 5.38026419641684 5.13627017508095 NaN 5.17049790863173 0.818340209136827 1.55789145851464 1.30683264787298 1.06103768628027 0.798804446449693 0.7219407231156…
5.12567354942606 5.24480857755292 5.25012053174475 5.26276667961483 5.24380857755292 5.23486755290791 5.29392394722812 5.32678633806649 NaN 5.38202223948644 5.14579150013603 5.26558975354987 5.241 5.31313760916164 5.16751628181276 5.40627521832327 5.26051111974322 NaN 5.22015984864807 0.814081522810516 1.56212815719276 1.30258348477123 1.02560882613243 0.753560231918838 0.713021739191563 1.285407…
5.25903858915242 5.33502480731227 5.30603445460037 5.30104961462454 5.33406270737268 5.32806684192472 5.34003858915242 5.36603790006041 5.42904134552045 5.43304341279647 5.28503927824442 5.29501929457621 5.2410089581961 5.32000275636803 5.29303858915242 5.42003927824442 5.28604823644052 NaN 5.27803858915242 0.843584685825651 1.57201117834733 1.32070978638148 1.06740709585664 0.807425238374229 0.7…
5.31568999849713 5.37186563447822 5.3807706609732 5.39725403464733 5.44941025548936 5.44631964868562 5.40006903440816 5.4265159657971 5.49858496564681 5.50708496564681 5.35720345211819 5.33371367308301 5.25403763628166 5.34610245714374 5.35711971502629 5.51816491610701 5.42761848359341 5.51668808044136 5.33460218050659 0.85032768556849 1.5736852491666 1.31740696687122 1.02154769699042 0.796272936…
5.37114516822624 5.44108034738325 5.46015238486854 5.47730977736763 5.54348297273949 5.53233593227344 5.45878817041996 5.48169228524625 5.55919867069659 5.56776766797817 5.42965238486854 5.35428323749765 5.25697839305233 5.35737816154476 5.42119867069659 5.58283887427151 5.59015917356744 5.68463404324627 5.38318838212157 0.845984423466377 1.57086983822416 1.31051065557048 1.02467970879599 0.76535…
5.4239619043592 5.48995820942795 5.48996334663884 5.51493061755216 5.5819306276504 5.59291307561014 5.4954314533636 5.51345609445986 5.59144823581266 5.60343414936041 5.45946334663884 5.36891863596977 5.25600083581144 5.3261439376443 5.45344823581266 5.6219237832789 5.71617639882143 5.83311997145092 5.43695403037075 0.837169261651441 1.56724310086045 1.30380245311472 1.02372230724351 0.8267984127…
5.48954660135041 5.5434367080312 5.5496011322988 5.57562144430025 5.58274865972044 5.58518198218792 5.55141639602975 5.57149661758015 5.64999153957978 5.65251132075899 5.51710647571028 5.37404593782261 5.25603046800218 5.32604945294803 5.52302668746564 5.6760710624133 5.81079997054631 5.93431679701412 5.48758904804208 0.811736402891207 1.55833553455039 1.28585231202243 1.04285789694265 0.79383287…
5.54232060133569 5.58747596619871 5.61003299328996 5.63816989475127 5.65809140488761 5.65526238459724 5.60362421485006 5.62139485813784 5.6993851478339 5.70392795611663 5.57817290461208 5.42870352367755 5.25915536486302 5.33232076055825 5.57617290461208 5.73352998342915 5.88989826070382 6.01502080407271 5.54614581586479 0.807785520355732 1.54500666300941 1.28865745729177 1.04203813972305 0.784047…
5.60900067878994 5.66200063030494 5.66493782504812 5.69993895836745 5.756863977508 5.75887714097497 5.66294222499169 5.66845753994545 5.74595754600607 5.75295101275758 5.64043125543588 5.46596093384281 5.26700023030373 5.40633329305486 5.63843120695089 5.78794549767656 5.91048909105044 6.04247359427795 5.60400072727493 0.803519960363516 1.53372995321198 1.28264816170904 1.02900223893678 0.7263719…
5.66411521858394 5.71457981180359 5.7071147786393 5.74552516245274 5.84005946937151 5.84812423494532 5.71964017918286 5.7250953160965 5.79156507741378 5.80452021432742 5.69565524353114 5.53376650261339 5.30969570717118 5.32386205429713 5.69113501108522 5.83861950679231 5.93329732871567 6.04914701519136 5.66712467488995 0.802017532862028 1.51927068321415 1.28504307090626 1.01497123686319 0.8239830…
5.72613298090005 5.77322999503497 5.76920062184691 5.79847434760132 5.89656354696928 5.91099863315262 5.78417353633666 5.78509641570921 5.84851554338933 5.85694083850998 5.76168949483989 5.66200321739522 5.38118964724865 5.57942480931369 5.76101281625913 5.90084750323875 5.96266416038787 6.06360045444526 5.73024340971981 0.814461791935326 1.52436392026748 1.28892018915516 1.02945826123269 0.83546…
5.79031519094813 5.83930572111151 5.83380922899288 5.85233064006088 5.9543255991059 5.96533522196086 5.8468186988295 5.84382853244594 5.90284193168691 5.90735272383565 5.82531492244348 5.79313870265024 5.49568612689736 5.66072633905089 5.81880546992774 5.94537634068404 5.97147416005035 6.06898426217146 5.79680598961617 0.815905413635601 1.52819282236787 1.29311350301251 1.0210842864634 0.81087738…
5.8435318580027 5.87407551633762 5.86805925059094 5.8973701341022 5.97656787015633 5.99688779774866 5.9035358593531 5.9005743787829 5.95301246811526 5.95695699807806 5.87804116242882 5.87378913344058 5.55584131516643 5.7249564771185 5.86954620515947 5.97325415129713 5.9730581696623 6.06701008546131 5.84948299276652 0.805871956248052 1.51823527516226 1.28970354666607 1.01860820721802 0.81525698074…
5.89779048006141 5.93350636616807 5.9252604934657 5.93515172366511 6.0347008928088 6.03706430004338 5.95833482591362 5.95933940098534 6.00532453200226 6.00378997033483 5.93325706216191 5.9781923775263 5.64265300503489 5.82349885582228 5.92530890466305 5.99951169918612 5.97907712971036 6.068 5.89882618549677 0.823353821313416 1.54648892979982 1.31214342837207 1.04841293402818 0.847624627277961 0.7…
5.93948394180754 5.98647192807639 5.96498907557704 5.969488474808 6.04500644258885 6.06747056396686 6.00248022826252 6.00348721797976 6.04946957946567 6.04597263777625 5.97298727326994 6.04587188269671 5.78084031756401 5.79505384640283 5.96798203056962 6.02551015530911 5.98300038208263 6.06800065523444 5.94248082903156 0.832105937349125 1.55238333467356 1.31600105283198 1.04894862594644 0.8396200…
5.9904028122053 6.0324641097148 6.03917513574143 6.0534028122053 6.08311383823193 6.09651665043723 6.05549038007602 6.07337654184409 6.09951665043723 6.10343783935359 6.02342908256652 6.11164800224331 5.92107708480983 6.01692821942961 6.02442032577944 6.02508756787072 5.97128897397337 6.05722767646387 6.00336778505701 0.851222506196954 1.55787565738612 1.33619725087053 1.03510621606464 0.80494017…
6.03683387913617 6.08600841197863 6.06016355228303 6.10006658959278 6.09696962690253 6.15602780451668 6.11195023436448 6.11700841197863 6.15891144928838 6.15406658959278 6.07269813136982 6.186919861267 6.04569556278902 6.12477313294123 6.07296962690253 6.03517453284245 6.00398060746195 6.08305817761415 6.04596962690253 0.859333619085889 1.56080404674718 1.33811005137162 1.03023203043595 0.7994514…
6.07889375674914 6.13687151978966 6.11885175360346 6.15386410746983 6.14587646133621 6.20786904901639 6.15987893210949 6.16787151978966 6.20488387365604 6.20786410746983 6.10791105216207 6.2837553934457 6.18165656251467 6.26464667942157 6.12187646133621 6.04397776304052 6.00300247077328 6.08599258768017 6.09487646133621 0.854472279743181 1.56201693624114 1.33609508979295 1.03436954862904 0.807090…
6.12845250378501 6.18050619067476 6.18542949511798 6.21726076489306 6.28228377356009 NaN 6.21342949511798 6.22440648645094 6.26447551245205 6.26447551245205 6.15850619067476 6.35442949511798 6.32506606823926 6.44116577246308 6.17140648645094 6.07020707800331 6.01305368688975 6.09207669555678 6.16135279956119 0.821795538589153 1.52101156142624 1.3163956513966 1.02390051176304 0.77516197345039 NaN …
6.18779973646313 6.24711591134391 6.24174394089594 6.25129757635838 6.31985553203033 NaN 6.26991132759752 6.27796712316472 6.32692992611992 6.3272275024783 6.22479973646313 6.41096712316472 6.46497144337424 6.59393424632944 6.22478113794073 6.09735337192557 6.02029757635837 6.102 6.20798572168712 0.841733642805568 1.55343799369307 1.32475181297858 1.04860244783316 0.82317282930889 NaN 1.294338106…
6.22989556026115 6.30585427013184 6.28090284675456 6.26696113870182 6.36488827376774 NaN 6.31788098727433 6.32887370078093 6.3758785584432 6.39183969714502 6.26689556026115 6.46187370078093 6.56874254389958 6.69574740156185 6.26589798909229 6.11595385220842 6.03596113870182 6.102 6.25987127194979 0.831924336887983 1.54701593313225 1.31747804621534 1.0513631506962 0.817005301636157 NaN 1.284763753…
6.27658814252947 6.35558814252947 6.33156140877814 6.28706237875313 6.1865168525259 6.15947229627367 6.37149903002501 6.37849903002501 6.43552576377635 6.46152576377635 6.30959705377992 6.50552576377635 6.64481983504109 6.77258814252948 6.31358814252947 6.13646338502322 NaN 6.10231189376563 6.3125346750268 0.810428977333941 1.54006730359586 1.30786317350665 1.07724915067749 0.798442722436692 0.75…
6.34313096868295 6.42201595491858 6.39513096868295 6.29457506882184 6.24478592738984 6.21249839297893 6.42801595491858 6.4349584480364 6.49513096868295 6.52101595491858 6.37713096868295 6.56488177219348 6.73598083103927 6.83876675842912 6.38018847556513 6.18893927907567 NaN 6.13723002752873 6.37301595491858 0.802419011717386 1.53085984045081 1.29468195249526 1.11045770087763 0.852052557398659 0.7…
6.40078638667632 6.47380811006517 6.45278638667632 NaN NaN NaN 6.47980811006517 6.48381897175959 6.55278638667632 6.57280811006517 6.43478638667632 6.60983345401883 6.73500362056481 6.87785517740768 6.4407755249819 6.2368225923244 NaN 6.1489565532223 6.42480811006517 0.796760963070239 1.53034191889935 1.28509551774077 NaN NaN NaN 1.26160538740043 1.00983800868936 0.786338377986966 0.7496742867487…
6.46761916278885 6.50762914928545 6.51645937884334 NaN 6.35449932482972 NaN 6.5335292843195 6.5365292843195 6.59948933833313 6.61938947336718 6.50162914928545 6.67549932482972 6.76508987846935 6.894 6.50365910877523 6.40303859564582 NaN 6.3952483120743 6.48755924380929 0.780005395228136 1.4994250011094 1.27247002418566 NaN 0.799447009090972 NaN 1.24499813209243 0.997609165911183 0.773621462805399…
6.52974231607668 6.57084589506412 6.56296673721614 6.5033280001269 6.40919621253674 NaN 6.58691494772242 6.5898631582287 6.64881136873497 6.65875957924125 6.56474231607668 6.72544884227892 6.77412084215202 6.8939309473417 6.56969052658296 6.50788168493856 NaN NaN 6.54389768455784 0.802503124269771 1.52879239583683 1.28544061897856 1.08179698107855 0.843092993809178 NaN 1.2647758611052 1.007754880…
6.57199138119072 6.61899017856617 6.61798877550419 6.52199619168892 NaN NaN 6.63898937681646 6.63898997812874 6.69499057944102 6.70199118075329 6.60699138119072 6.75099478862694 6.78099859693802 6.8900008017497 6.60899198250299 6.61497815232065 NaN NaN 6.59498957725389 0.811218222120039 1.53575857889866 1.29002906395722 1.08560922230279 NaN NaN 1.27250842255746 1.02567634402136 0.761894367531495 …
6.61253042111168 6.66944461769655 6.66344461769655 NaN NaN NaN 6.68736661459189 6.69942121676515 6.74941341645469 6.75346801862795 6.64553042111168 6.78122620900351 6.787 6.89 6.64752262080121 6.68974102949425 NaN 6.59132761303957 6.64540561614422 0.815482043673411 1.54066653664827 1.2903952261981 NaN NaN NaN 1.27696241808633 1.02733789391617 0.75601210609374 0.700575382253878 0.81836723868613 0.…
6.6808458164214 6.72704807686999 6.72097452761596 NaN 6.76545259776719 6.79110323881052 6.73491936567543 6.75404807686999 6.80299291492947 6.81417678806455 6.71397452761596 6.81047807015123 6.78712871119456 6.88994483805947 6.71491936567543 6.78541582314017 6.49956292164824 6.6344893723942 6.69790097836192 0.821025641015732 1.54926827259759 1.29755569837369 NaN 0.81017102736283 0.744272103616153 …
6.72588636270173 6.78285918856519 6.77286907006938 6.75475790314716 6.8428048402921 6.84985177743704 6.78387648119753 6.80985918856518 6.85586659969333 6.87684189593284 6.76586907006938 6.83593577022272 6.79398270736765 6.88700741112815 6.76387648119753 6.8608097810442 6.5827900180358 6.71379989954 6.74587895157358 0.831443715198835 1.55663142277211 1.30478176862476 1.06611193735056 0.77348256499…
6.76944587087704 6.82346568736046 6.82338642142676 6.80555486153587 6.8906638521947 6.90159449450271 6.83239632966848 6.85333688021821 6.91356476977758 6.94060440274443 6.80942605439361 6.85310899065883 6.79705944945027 6.883 6.8014954120856 6.92539632966848 6.68799082417119 6.73122862197228 6.79048550384388 0.839616858659168 1.56690278163181 1.31914317796148 1.06903721532615 0.783064128296263 0.…
6.81495498771253 6.87097447725768 6.86311090407376 6.86248120543168 6.95824733088983 6.96211090407376 6.87291600862222 6.88797447725768 6.97099396680284 7.00203294589315 6.85303294589314 6.864253364087 6.80370162362553 6.88352621771915 6.85177958180615 6.96650069497683 6.78943619314421 6.85647517223452 6.83977958180615 0.843342292312984 1.56827647324851 1.32050346168569 1.02693480732049 0.7926473…
6.86288410738862 6.91988174223328 6.91886518614594 6.93682024819459 7.0208486300586 7.01786518614594 6.91888883769928 6.93688174223328 7.02087937707795 7.05387464676728 6.90487464676728 6.87696925298065 6.83891485440796 6.90993614080597 6.89090539378663 7.04181788303925 6.9117043555832 6.98069962527254 6.87890539378663 0.845464867612925 1.57311829248109 1.3226847257036 1.03420242689587 0.80154847…
6.90040134008951 6.97146154110294 6.96956187612532 7.01783278068574 7.08460201013427 7.07856187612532 6.95854180912085 6.96440134008952 7.08140134008952 7.10744147409847 6.94143144059623 6.88417056953804 6.82 6.90893979898657 6.93830100506714 7.10947157460518 7.05638462330883 7.14968562837596 6.92747157460518 0.842509966326071 1.57144036766616 1.32339036749447 1.01930277553501 0.799263243536189 0…
6.94101559149557 7.01788394074615 7.02599678424565 7.10118485674484 7.14512843499508 7.13512843499508 7.0129403624959 7.00512843499508 7.1219403624959 7.15180871174648 6.98499678424565 6.90137614499836 6.82005642174975 6.90294357825025 6.96901559149557 7.15669586824697 7.19544494248934 7.31867062948836 6.9749403624959 0.83838791366325 1.56742279867547 1.31649968817009 1.01273338043222 0.788791687…
6.99374893654421 7.063781481807 7.07775358586746 7.16270709263491 7.20372104060468 7.19372104060468 7.06176753383723 7.06372104060468 7.17076753383723 7.19380007910002 7.03675358586746 6.92090701353489 6.82298605203023 6.90001394796977 7.02174893654421 7.19282797503955 7.3223955879768 7.45733979609773 7.02376753383723 0.829452541307787 1.56185650114256 1.31544502126912 1.01602433178063 0.79199475…
7.02756456534773 7.10749977916029 7.12848126882102 7.20346275848175 7.2475553101781 7.24452754466919 7.10646275848175 7.0915553101781 7.19149977916029 7.23135169644613 7.07454605500846 6.96524063441051 6.83006478618745 6.9000277655089 7.0555553101781 7.23349977916029 7.38559233085664 7.53059233085664 7.06551828949956 0.819248920297204 1.55641336277863 1.30765113712112 1.00768505942574 0.783246165…
7.08891230242813 7.1617918096546 7.18091230242813 7.2537918096546 7.30817050122854 7.30205000845502 7.15680902290796 7.15191230242813 7.24558525061427 7.26967131688108 7.13392951568149 6.99186066266805 6.83727541205377 6.90312049277353 7.11592951568149 7.28811886146846 7.44929262530714 7.59422377229369 7.12192951568149 0.811486457780021 1.54916966304596 1.30115204758635 1.01543580918701 0.7922701…
7.14099624995578 7.20699674524464 7.23299624995578 7.29899674524464 7.37499518862251 7.36199568391137 7.20299667448909 7.20399624995578 7.27899759431125 7.3079972405335 7.18699617920023 7.04099646222243 6.85299886791118 6.90999950471114 7.16899617920023 7.35199540088916 7.46599879715563 7.60699908017783 7.17499617920023 0.802720631139518 1.54287045354308 1.28985081368884 0.999211168174153 0.78086…
7.20546494190438 7.24743862443809 7.27343862443809 7.3464824868819 7.40940353448304 7.40835089955047 7.24941230697181 7.23850003185943 7.32537721701676 7.34540353448304 7.24745616941562 7.13859659295466 6.88408778860647 6.91597380997141 7.23049125937066 7.40937721701676 7.51396491004495 7.628 7.21837721701676 0.799606140742133 1.54075271883433 1.28880350835832 0.997434821045688 0.775802539561421 …
7.25903159876887 7.29791481400258 7.32381749336401 7.40170070859772 7.45577856510858 7.44872017272544 7.29691481400258 7.29579802923629 7.36883695749172 7.39172017272544 7.30014838353516 7.31901946412771 7.00738928255429 7.139408746682 7.28703159876887 7.452136248894 7.510136248894 7.627863751106 7.26199267051344 0.800387977857269 1.53998060673206 1.28813325841507 0.991327295395253 0.768337075510…
7.31086812786996 7.34388305679034 7.36489549755733 7.43691042647771 7.49490047386412 7.48490793832431 7.34288305679034 7.33589798571072 7.41089300940393 7.42790793832431 7.35785319894958 7.3199975118466 7.02695023693206 7.15994774877866 7.33886812786996 7.45898258292622 7.51698258292622 7.62101741707378 7.31187310417675 0.804808753546645 1.54252353080117 1.29131191350146 0.997723727476784 0.77622…
7.3593989761586 7.38252864341014 7.41529923211895 7.4841994880793 7.51849872019825 7.52235907854274 7.3983989761586 7.40143887377446 7.45829923211895 7.46133912973481 7.4013989761586 7.43669820827754 7.1207680291053 7.2537680291053 7.38446879698635 7.49630920652291 7.52003989761586 7.61390025596035 7.35250869460221 0.809651741560543 1.54734744992674 1.30072979523172 1.00100053671176 0.74709068948…
7.39992980918353 7.4355337793461 7.4457404036091 7.50439602983743 7.56812053082009 7.55868874754335 7.43880927836344 7.44575762229769 7.48880927836344 7.49556821672327 7.44186093442919 7.50713643344653 7.19849802590679 7.33154968197254 7.43186093442919 7.52756821672327 7.52405165606575 7.604 7.40361987278902 0.815899842072543 1.55706752358049 1.308812888794 1.01912972362695 0.797942544420231 0.74…
7.45288624956605 7.46593469882496 7.48790942095075 7.5269515507411 7.57498525457338 7.5979157404193 7.48490099499267 7.48890731446123 7.53490099499267 7.52793048584592 7.49089467552412 7.57186097169184 7.28381673541197 7.41981041594342 7.48089467552412 7.55993048584592 7.52699368053145 7.604 7.43892416637737 0.822725338832958 1.55977418608893 1.31809007260916 1.03107434295768 0.807200114738954 0.…
7.4903938849714 7.51636434359854 7.5283249551014 7.54736434359854 7.59226587235569 7.61897045862715 7.52246281484139 7.53943327346853 7.57253174471138 7.56953174471138 7.52839388497139 7.62656128608424 7.36411272504419 7.38160508125844 7.52143327346854 7.58715755398856 7.53000984712429 7.665 7.48633480222569 0.83126150046001 1.56887076709454 1.32490352428934 1.03919094336162 0.812881228437649 0.7…
7.53082735683479 7.55394017822135 7.56188376752807 7.58480855327036 7.61918803564427 7.61630085703083 7.56975214257708 7.58386496396364 7.62694017822135 7.62407180317234 7.56888376752807 7.68412821386562 7.4780871956514 7.5450871956514 7.56575214257708 7.603 7.53118803564427 7.66379657187667 7.52094017822135 0.836459179635716 1.57306420585778 1.32929823945749 1.04748230887186 0.823230548329353 0.…
7.57389418480367 7.60287975545872 7.6078869701312 7.6268965896945 7.62897595109174 7.63196152174679 7.60890380436698 7.62888937502202 7.67587975545872 7.67986292122294 7.6148869701312 7.74285570655046 7.58673305711836 7.65373305711836 7.60490380436698 7.603 7.54097595109174 7.60115391301284 7.56987975545872 0.837457547011358 1.57796795149696 1.3302476672559 1.05541052038431 0.832108187640212 0.78…
7.61430556313857 7.64339543464991 7.65529657598743 7.66441340895218 7.65203594860454 7.6460269614534 7.65639543464991 7.67038644749877 7.72343138325444 7.73445834470785 7.65233252459197 7.8006291005794 7.70811440674065 7.83853922906806 7.64530556313856 7.6259730385466 7.5440269614534 7.65172139831484 7.61039543464991 0.836208005741962 1.57754341511743 1.33221665049184 1.05229539946813 0.831349512…
7.64877188837636 7.68777188837636 7.68896486047045 7.71109994093632 7.65630875535054 7.64940524139759 7.70069469953873 7.71392626605163 7.77177188837636 7.78590696884223 7.68969469953873 7.87071399674814 7.83337355675731 7.90116474234308 7.67971399674813 7.62319297209409 7.54732805255995 7.62113508046586 7.654849077214 0.832519833161905 1.57784512682749 1.33280584984571 1.04849408696287 0.8413137…
7.68795403933692 7.72695403933692 7.73794254917115 7.76693450605511 7.67198161573477 7.66997587065188 7.73595863540323 7.7609448472043 7.81095403933692 7.83194599622088 7.72495863540323 7.90695748638665 7.95385867096103 8.06181156128137 7.71595748638665 7.63298850983423 7.56398046671819 7.62799195688396 7.69794944327061 0.824389536837589 1.57404445818432 1.32548858315383 1.0492091612179 0.8460744…
7.72537249806765 7.77434456071258 7.77543768522949 7.8033166233575 7.70915831167875 7.70045631013287 7.78727937355074 7.80830731090581 7.85240043542272 7.86949355993964 7.76534456071258 7.95022349884059 8.0545308097464 8.1826425591667 7.75340043542272 7.65375430858699 7.56703724980676 7.63403724980677 7.73837249806765 0.814868666620045 1.56773514965954 1.32002922536715 1.04217116707645 0.85922861…
