# Supplementary material for: Quantifying Spatiotemporal Gait Parameters with HoloLens in Healthy Adults and People with Parkinson’s Disease: Test-Retest Reliability, Concurrent Validity, and Face Validity
Source: Sensors (Basel). 2020 Jun 5;20(11):3216. doi: 10.3390/s20113216 (PMC7313704; doi:10.3390/s20113216)
Supplement: Supplementary file 1 [file sensors-20-03216-s001.zip › Data/HYA_04_FWS2.csv]

IWW_x_SpineBase IWW_x_AnkleLeft IWW_x_AnkleRight IWW_x_SpineShoulder IWW_y_SpineBase IWW_y_AnkleLeft IWW_y_AnkleRight IWW_y_SpineShoulder IWW_z_SpineBase IWW_z_AnkleLeft IWW_z_AnkleRight IWW_z_SpineShoulder HoloLens_x_position HoloLens_y_position HoloLens_z_position
-0.344999666621206 -0.349999333242412 -0.358998799836341 -0.344 0.837640448061099 0.130609932657484 0.0975806914276189 1.3743000566744 1.38200120016366 1.37400026670304 1.41000026670304 1.406 -0.279306642494837 0.118 1.41598764612387
-0.339960106138436 -0.340039893861564 -0.340970079603827 -0.344 0.844311229754238 0.129536369290805 0.10745960470672 1.37514251990096 1.40008976118852 1.37796010613844 1.41405984079235 1.406 -0.279059792857801 0.118 1.41494354016029
-0.336049326661663 -0.343950673338337 -0.338036994996247 -0.344 0.839530301843883 0.123298676025352 0.0593863479884911 1.37440924874906 1.40888901501126 1.37404932666166 1.41992601000751 1.406 -0.277990367776862 0.118 1.41418158644589
-0.336 -0.34300144415285 -0.357971116943007 -0.344 0.840768122601296 0.12302028883057 0.107878991004384 1.37503907574218 1.409 1.37699566754145 1.41301010906995 1.406 -0.276731564096492 0.117950437317783 1.41332773426617
-0.347992725843755 -0.348007274156245 -0.358 -0.341 0.840216983189996 0.12208782665876 0.108241711391555 1.37475538287562 1.40402182246874 1.38213820896866 1.413 1.405 -0.274673409650825 0.117 1.41268651822059
-0.347012777545887 -0.348987222454113 -0.358 -0.341 0.841157733555949 0.0530896670058745 0.109819428151123 1.37548054461604 1.40696166736234 1.40075722662815 1.413 1.405 -0.27338204190138 0.117 1.41185855709667
-0.347 -0.350124646023183 -0.358 -0.341 0.84105010240898 -0.00145603762410126 0.109610196283878 1.37494046937449 1.407 1.40718846643451 1.413 1.405 -0.270322616283158 0.117 1.4113641006004
-0.345930707306387 -0.353154465325089 -0.358383128510139 -0.338184084575663 0.839743295441227 -0.0203204131604022 0.107813680579949 1.37304273859992 1.40269315473398 1.39685017871443 1.41229550454351 1.40466902323986 -0.268452127837433 0.117 1.41079100277054
-0.343513303126845 -0.357512400357152 -0.359049728562073 -0.333577142845074 0.837994390996323 -0.0105118496883963 0.106412342755798 1.37080354040042 1.39727072806677 1.37390556811745 1.41104427987382 1.40401286628748 -0.264992227084398 0.117 1.41022400059265
-0.342001609992892 -0.362634171116691 -0.359000965995735 -0.328998390007108 0.836405801138538 0.0209612627065483 0.105116564275169 1.36926616177695 1.39400193199147 1.3425178392931 1.41000032199858 1.40300289798721 -0.262123387989124 0.117 1.40977452631475
-0.341971619610959 -0.367955497601023 -0.359028380389041 -0.325981079740639 0.836521880637023 0.0670905339390634 0.105250962361516 1.37013897573428 1.39399053987032 1.30685019689093 1.41000946012968 1.40096215948128 -0.258431771095854 0.117 1.40818860547939
-0.33903125606459 -0.372912099807469 -0.36196874393541 -0.324020837376393 0.839824889020778 0.120867573923781 0.109494887080109 1.37417707500463 1.3930104186882 1.27106584556048 1.4109895813118 1.39704167475279 -0.254268031095761 0.11695238095238 1.4069128796851
-0.335001042816089 -0.376939697733347 -0.359000782112066 -0.321000782112066 0.839080203349137 0.175283992575334 0.108790195528017 1.37398006256897 1.39499947859196 1.23932798995128 1.41000026070402 1.39600026070402 -0.249873591403313 0.116 1.40553871126929
-0.332942610879169 -0.379474011375977 -0.359 -0.318942610879169 0.840314696234445 0.223331399808352 0.110348957322362 1.37554565271979 1.39390435146528 1.21579983471287 1.41 1.39398087029306 -0.244517572193668 0.115953860640301 1.40343612772533
-0.327075202572451 -0.379950760732676 -0.359 -0.313075202572451 0.83875005401932 0.258001405537469 0.108197574276565 1.37407880064311 1.38412533762075 1.20464458449479 1.41 1.39202506752415 -0.239406736601303 0.115012241054614 1.40142979459025
-0.327 -0.377805665800765 -0.359 -0.312000543676346 0.839769434576601 0.272285619677317 0.109769130117847 1.37473963030009 1.384 1.21002544394658 1.41 1.38800217470538 -0.232700636136041 0.113948275862069 1.40028066538865
-0.322971322528092 -0.372474446577561 -0.359 -0.301923526741579 0.835063191637078 0.259175652142526 0.105801125737639 1.36986992016236 1.3849904408427 1.23610561771777 1.41 1.38696176337079 -0.225447980535036 0.112989417989416 1.39761993750787
-0.320030345006163 -0.363392823060384 -0.359 -0.294080920016434 0.836416041297165 0.21166311284773 0.10796764584546 1.37293834004357 1.38401011500205 1.28704831045792 1.41 1.38304046000822 -0.217514771349283 0.111935897435896 1.39568205347202
-0.317001045426034 -0.349996515246554 -0.359 -0.287002439327412 0.83350102103276 0.12273961170756 0.105910724828717 1.36924129981304 1.38300034847534 1.36701672681654 1.41 1.383 -0.208101186947796 0.110897897897896 1.39325946015961
-0.30695254931863 -0.337028470408822 -0.341 -0.281914588773535 0.837887958696307 0.0402809396164009 0.109577982883845 1.37108691478132 1.38197152959118 1.43544957209611 1.414 1.37799050986373 -0.198503875220729 0.10889620758483 1.39081134829382
-0.302062238979835 -0.339962656612099 -0.341 -0.273112030163703 0.833555143736134 0.104275540709881 0.107308878886643 1.36664651299369 1.3790373433879 1.37872197216608 1.414 1.37701244779597 -0.187955100297728 0.106902248289342 1.38848909672756
-0.293004209631126 -0.343998129052833 -0.35799204847454 -0.261005612841501 0.838767535027108 0.106009569682152 0.0995136343148719 1.36851909726799 1.37500187094717 1.37400187094717 1.41999719357925 1.37200233868396 -0.176522942185788 0.104943217665615 1.38547111609912
-0.284877040729943 -0.347987930057471 -0.349962166378444 -0.252820290297609 0.835354591854012 0.0994865294644039 0.0960107307627188 1.36496092898562 1.37197162478383 1.38011315336397 1.43101891681078 1.36801891681078 -0.164339964822029 0.102853564547205 1.38320448303279
-0.272137787760515 -0.351251407294687 -0.346042396234004 -0.234201382111521 0.837902442447897 0.107628414299043 0.0950503870773311 1.3681653410787 1.3690317971755 1.37647111287768 1.432978801883 1.369978801883 -0.151132073773392 0.100922764227643 1.38056656471803
-0.260002874408366 -0.351622131495109 -0.339001676738214 -0.222002874408366 0.839339662257017 0.119059388183811 0.0972794634437717 1.36968964309429 1.36700047906806 1.36959398368935 1.433 1.36800047906806 -0.136356326439009 0.0988867924528266 1.3789757372181
-0.240933673389364 -0.346933673389364 -0.290545188955637 -0.205886297238909 0.841192842569027 0.122403615116451 0.10841312682593 1.37108621717247 1.37 1.366 1.43296209907964 1.36498104953982 -0.120248419973951 0.0965344506517694 1.37862147886905
-0.234089528262617 -0.340089528262617 -0.243613908086519 -0.19415347702163 0.841486163074459 0.118649112646921 0.108735779381905 1.36863210227702 1.37 1.366 1.42905115900721 1.3630255795036 -0.103345307932845 0.0919733333333325 1.37959314798578
-0.212005816568407 -0.343998942442108 -0.208009253631557 -0.176004759010515 0.846508672764845 0.134575775056221 0.124285888743694 1.37347870977937 1.36700079316842 1.35700237950526 1.42400132194737 1.35800132194737 -0.0839922130104732 0.0908972809667691 1.38190747408759
-0.19685581857653 -0.344 -0.150432886401017 -0.15485581857653 0.840257191964643 0.134991637477439 0.155653260945274 1.36777661523895 1.36403844837959 1.357 1.42288465486122 1.35897116371531 -0.0652285609028542 0.0889437984496122 1.38613360936194
-0.182150930966883 -0.344 -0.0925936618030746 -0.140150930966883 0.84609013071647 0.134138753996079 0.129468757741697 1.37355073444034 1.36795975174216 1.357 1.41112074477351 1.35603018619338 -0.0454158204761674 0.0879742828882303 1.39140007529388
-0.165002112422072 -0.341000372780366 -0.0290078283876795 -0.116002982242926 0.843820289526084 0.135589818580222 0.131779679408886 1.37130028704088 1.36700012426012 1.35600012426012 1.411 1.35500012426012 -0.0230871966984602 0.0869836065573756 1.39612013810771
-0.135900897197227 -0.340977130122437 0.0414116577961334 -0.0789161437822691 0.843990538318336 0.137936479798643 0.141214412710724 1.36674851580189 1.36398475341496 1.35599237670748 1.41500762329252 1.35601524658504 0.00280493457977971 0.086 1.39928561650181
-0.123177466412978 -0.33804095378761 0.0942628318230152 -0.0681501638879043 0.836356479847787 0.138768396426844 0.13536163454997 1.36270637971428 1.36202730252507 1.35501365126254 1.41598634873746 1.35797269747493 0.0272903829508425 0.086 1.40155454018144
-0.104043888964774 -0.331016169618601 0.15585909332362 -0.035076228201976 0.83312723012946 0.154563456661962 0.13801367074929 1.35992630615125 1.36000461989103 1.355 1.41699769005449 1.35700230994551 0.057540712462306 0.0816686746987844 1.40223950034278
-0.0698174142317553 -0.330863060673816 0.210289094133054 -0.00676416004935059 0.827430566401974 0.148642374681977 0.137814209760235 1.35043590017732 1.362 1.35496196129828 1.41000760774034 1.35902282322103 0.0872606517976576 0.0765153313550898 1.40214414698771
-0.0462488370387383 -0.313186627779054 0.247606008021998 0.0236785854916297 0.826212856580335 0.165729593146915 0.134485148231722 1.35248833044121 1.362 1.35005184104974 1.41098963179005 1.36196889537016 0.119508769442574 0.0695927021696174 1.40260336386226
-0.0059987392755077 -0.307998060423858 0.25600067885165 0.0670021335337562 0.822089238716364 0.167561446923802 0.141720068854953 1.34633890510927 1.36099912719074 1.34799980604239 1.40700009697881 1.36700038791523 0.155341258332445 0.0628101265822759 1.40455865620596
0.00775564442302767 -0.2877017193067 0.263109369587544 0.0894275356603972 0.814256107157438 0.18254055098074 0.142925046523981 1.33517358763392 1.35213919765687 1.34593040117156 1.40795028655112 1.37105965613866 0.194435241178573 0.0587335164835144 1.40602264211182
0.0819184102212692 -0.25842694333371 0.273843454110973 0.13138804788835 0.81583694505998 0.188483330503257 0.191511416380487 1.3473031031454 1.3658007597776 1.3390996201112 1.40307115722228 1.37691461133326 0.231046027073612 0.0560050352467281 1.40939237089303
0.132927496359618 -0.195091354586881 0.301959397961386 0.185921696068387 0.827133628678002 0.208740708529286 0.142322460138198 1.35337144457044 1.36500145007281 1.32102610131054 1.40399854992719 1.38498839941754 0.273949008583768 0.0570958083832368 1.41557434647902
0.165362345865596 -0.135429497998849 0.302 0.20741631227111 0.826973702690959 0.228613152929397 0.141499438003492 1.35569334964659 1.36806167589202 1.30787664821597 1.404 1.38606167589202 0.319376043626415 0.0651212121212161 1.42217878388171
0.211438879966281 -0.0628834655850037 0.302 0.26035530889743 0.836345865797397 0.241730259871252 0.140156356052047 1.36247738402908 1.37590449020703 1.29219101958595 1.404 1.39390449020703 0.363548592023216 0.0773958333333467 1.42754518505958
0.252907568678072 -0.00992402813485493 0.307986473465084 0.296918840790502 0.839363439630566 0.211111113003262 0.142285152991655 1.36839681162846 1.376 1.28656682716685 1.40898872788757 1.39998647346508 0.407787756282518 0.0964790419161695 1.43280463038207
0.284473053542353 0.0372278349321112 0.311 0.338435951303737 0.845484677722145 0.168043480869663 0.144321263369499 1.37809288015696 1.37998144888069 1.2897763681076 1.408 1.40204637779827 0.447686750665134 0.104511764705884 1.43635517320776
0.334352170033452 0.109695138839271 0.311 0.384402980226907 0.842814677957033 0.16475290527535 0.142345659147695 1.37312452894569 1.37802540509673 1.29487297451636 1.408 1.40693648725818 0.488175394248956 0.113193679918448 1.43809620525597
0.373931604274505 0.227793059086965 0.311 0.41095440284967 0.853231638378309 0.193767054693521 0.141651175003489 1.38230376039954 1.3819929850538 1.2969964925269 1.408 1.407 0.529550036434745 0.117944606413993 1.43760174015269
0.391167925410782 0.365961754625387 0.335175460171255 0.462267154062607 0.849042134817245 0.120762140452842 0.134285637561378 1.37991587577921 1.3789542021607 1.30005343081252 1.41385153767002 1.40896946810713 0.57065877657285 0.117060021436229 1.43372397191832
0.412768827148925 0.489676010034753 0.372030385618583 0.496632225009653 0.85317576192259 0.115892118970061 0.129147775551629 1.38324437836522 1.3730630471412 1.30692644500193 1.41881021535996 1.40504203142747 0.613061880759677 0.11909125840538 1.43223425172942
0.425006694137558 0.61901608591264 0.399000499562504 0.531365785553265 0.842560147870501 0.131207303361602 0.1407228445089 1.38141403053541 1.37500429623754 1.3090004995625 1.41199790183748 1.40945208080766 0.653429254841819 0.119773584905653 1.4311807078099
0.492883832480983 0.781109299950622 0.403963925204858 0.579523084529561 0.84399165977451 0.104400915097638 0.169275407077499 1.37477921397019 1.41758513985587 1.314 1.39091883171093 1.41292785040972 0.69788397024311 0.115426934097422 1.43050720230998
0.58861958616463 0.901267439778056 0.400056343421852 0.636183020383148 0.838755500185281 0.123997437739413 0.178526606948766 1.36819493866582 1.3726479493513 1.314 1.38212677269917 1.4051126868437 0.739289595981113 0.109414658634528 1.43260329165491
0.600975878438507 0.995796063161923 0.361085521899839 0.674916670969388 0.837981535008459 0.126425285331163 0.167225130281337 1.36030712630866 1.36701096434613 1.32098464991541 1.39197807130773 1.40001096434613 0.782773900819364 0.0982446483180298 1.43457345453536
0.653553543560132 1.06601652368836 0.320082618441811 0.725437877741597 0.829871665043 0.136092316484912 0.0955508325214999 1.3521624975645 1.35496695262328 1.33004957106509 1.39199173815582 1.39998347631164 0.827775814406511 0.0844911180773091 1.4327278851577
0.719279446919422 1.06797849095282 0.329892454764093 0.777430010249692 0.825319900989461 0.135180001706939 0.0932749504947304 1.34533485148419 1.35104301809436 1.33593547285846 1.39101075452359 1.39802150904718 0.875449159558986 0.0653286516853971 1.42992832523849
0.766991590292899 1.08599677926111 0.343997494980864 0.825991411362961 0.810102714367164 0.113483880990362 0.0955395902504413 1.33464190023595 1.33400304180895 1.34299874749043 1.39999838963056 1.39200107357963 0.920257696926351 0.0516812499999946 1.42498393079828
0.819608588594199 1.11510460116463 0.41258957020063 0.875523005823139 0.820689503133366 0.13639317515477 0.106908748461042 1.3477697147241 1.33714263795177 1.35908558277106 1.41008558277106 1.38900950919678 0.971030209618854 0.0464540918163692 1.41877712824794
0.882194828027729 1.12586161106727 0.473219989651862 0.929308055336329 0.809326189036216 0.0832437671358274 0.107808425652899 1.34774037742436 1.351811287819 1.3678867726914 1.4188867726914 1.38998741918793 1.02261734324845 0.0523088235294179 1.41346972451671
0.936981461790386 1.11300446290231 0.54497562568736 0.978983178291277 0.820885979954915 0.101623453265605 0.107640061794032 1.36421434241307 1.35000068660036 1.35600411960214 1.42399828349911 1.38700102990053 1.07482323478276 0.0678990825688013 1.41041516212437
0.998434596825205 1.115 0.663811440934726 1.03147238785348 0.817697456985477 0.105928830281556 0.0951534520498393 1.37162183219872 1.37419840289846 1.351 1.43829636057225 1.39003779102828 1.1262483385416 0.0940144092219164 1.40885075204326
1.04351725489597 1.115 0.813852320993701 1.08047527706084 0.824695069564288 0.109956867774401 0.0777239565572022 1.38114799386063 1.39477961636555 1.351 1.45735059016698 1.39395802216487 1.17225309561238 0.104714285714282 1.40793030099586
1.09198166661614 1.115 0.966443877073303 1.12798204856164 0.826199453817939 0.108560550001516 0.0700682869482552 1.38547838437055 1.40399656249053 1.351 1.47093868931191 1.3949996180545 1.21922220915993 0.099892857142862 1.40965957331671
1.14535987389013 1.11532789766981 1.09293172038255 1.17792917679287 0.850277025881366 0.132368183608469 0.0869031548551328 1.38319299543107 1.39252742147379 1.39239592293278 1.46883837503568 1.39653437630669 1.26633575659216 0.114319018404919 1.41173983655591
1.18062122503132 1.14669522978458 1.18877786579682 1.22004489415134 0.851181165678459 0.120561370412172 0.120146118963612 1.38785655975842 1.39545820196037 1.38306365009189 1.45221200287198 1.39996073811799 1.31599147759716 0.120373737373741 1.41785322946952
1.23550903820818 1.14001583041959 1.31907461656988 1.27700989515102 0.864091334078038 0.135482768832897 0.114636894074385 1.38747628532493 1.40999914305716 1.35300838603343 1.45200238743358 1.4050002574128 1.3643349839349 0.124333333333324 1.42179434539912
1.27747084769323 1.153 1.46519452766561 1.31847058189618 0.855923772922773 0.127651178581596 0.127874883297221 1.38244917690195 1.41598257913824 1.3585 1.45606659076758 1.4075127334 1.41111018244386 0.116031372549009 1.42454666764137
1.32793115113108 1.153 1.59404969992934 1.36893122665502 0.839901133593555 0.122666871472921 0.127090243974019 1.37483576315703 1.41402184558209 1.3585 1.46341772032843 1.40898371021835 1.45768620967451 0.103314984709458 1.42638838715558
1.37703412981415 1.15253631096274 1.71002374352464 1.42103807658828 0.819725327364501 0.13493752696925 0.137297509958291 1.34862244365219 1.42599093878016 1.35350701544156 1.4604926289102 1.40750872759939 1.5072128402675 0.0909779874213838 1.42848847234751
1.42404321476931 1.17747507076861 1.7727650982246 1.47701006913755 0.814113122612632 0.137415625000655 0.146509627920986 1.353486257219 1.42048058947144 1.35752461578636 1.4554442759746 1.41454308597982 1.55945960235027 0.0772861189801496 1.43072767768292
1.47939759382107 1.17501584692817 1.79927878631317 1.52894102000767 0.810277245769157 0.130891224202716 0.163366992133984 1.35255985939254 1.41851912554757 1.35998036012769 1.44958772019577 1.41894985574773 1.60839193991039 0.0632189922480577 1.43133142832174
1.54148899288844 1.20399345761117 1.81999557159589 1.58448920240276 0.81772471721769 0.144857041553369 0.168906432081036 1.35481487922469 1.42150056044553 1.3550015338666 1.44300115872297 1.42449922398704 1.66034861740395 0.0507427652733032 1.43321990514414
1.60158332807392 1.2807516686979 1.82917035074586 1.64507369129574 0.816869018138421 0.183887776308082 0.160564695051151 1.35585839648491 1.42505274621082 1.32787472188368 1.4409613675309 1.4340190174872 1.71776224979074 0.0433504968383041 1.43759675795523
1.66034847026734 1.35720291925927 1.84630837088209 1.7028586892512 0.821316603098377 0.200952087491075 0.158029058540525 1.36023692172333 1.43044571512386 1.31513284679012 1.43704151578044 1.43598148156736 1.7700312174857 0.0469638663053347 1.44270828755422
1.71502913905887 1.41454341284948 1.85450027788942 1.75397211204872 0.802164884387136 0.197688865790436 0.133030744857427 1.37840734528156 1.44199785152763 1.32898896676735 1.44299543490189 1.44599839107973 1.8254331217952 0.0575830903790044 1.4470952877184
1.7635881906369 1.48500338402765 1.882 1.80761125693639 0.846684368786235 0.19672261393801 0.122624118093631 1.36483522375766 1.44404613259897 1.326 1.438 1.4400807320482 1.88938033396164 0.0842637362637496 1.45182179447508
1.81361290872985 1.57033966783327 1.882 1.85959772868004 0.849607381725783 0.175682806034212 0.122123870912702 1.36612998116713 1.44796963990038 1.326 1.438 1.44694686982567 1.93919652634275 0.094976482617587 1.45357268232247
1.86405780098113 1.67722664068915 1.88498326813704 1.90706996960873 0.854627879186375 0.141173285529453 0.121840054328559 1.37622589526981 1.4560091264707 1.31901064754915 1.43697414166634 1.44599847892155 1.98845171761094 0.0945901639344343 1.45045184085919
1.90260330030452 1.82726246174835 1.87462564476024 1.9535809558488 0.859753411809817 0.143230455449754 0.128329618388728 1.3865502887224 1.462 1.32641337243088 1.41966483316415 1.44496648331642 2.03690826294304 0.107095505617986 1.44758828008965
1.9554363244636 1.9378204567479 1.92941544759188 2.00445720133532 0.855673528277533 0.134513006463506 0.118663131746289 1.37694250544014 1.462 1.36261377787321 1.39031315307578 1.44203131530758 2.08036166060833 0.115443762781189 1.44431605403246
1.99411789657387 2.07528921503278 1.96304850903404 2.05875929800479 0.813478809278538 0.155692954685928 0.108192769534612 1.37885956235194 1.46796499945463 1.3539668415886 1.38372149549852 1.43988712049606 2.12640853077105 0.121846575342464 1.43979468195929
2.05860596297576 2.23376072260882 1.96580108565257 2.11159452971207 0.861468974798071 0.135521216601687 0.107443293355247 1.38267646769152 1.44887423409937 1.33597713347261 1.39736741547831 1.43796570020892 2.16860048812053 0.1200200913242 1.4366920587589
2.11053971118798 2.38466255703678 1.96250616417376 2.16254839588255 0.850239526599731 0.127055035761053 0.122262858098445 1.37294623901704 1.43809553164023 1.33401736938913 1.41690807488186 1.4350260540837 2.22299336824845 0.112635294117642 1.43227562856233
2.17199446140995 2.48099137432697 1.9779967313239 2.22299455220651 0.841180813537162 0.181015093353995 0.158499618654456 1.36384081898495 1.43100063557591 1.33300009079656 1.42800063557591 1.43200027238967 2.27138694926547 0.100527607361967 1.42942012765087
2.24768503929519 2.58558855488741 1.99032460914559 2.28158855488741 0.836107726527761 0.144521193315623 0.179891101328503 1.35347011091036 1.42206753908544 1.34409648440777 1.42602894532233 1.42593246091456 2.32143050043775 0.0845896007427917 1.42654081835996
2.31712642733627 2.64524946573961 1.9218612688234 2.34124946573961 0.825740420707543 0.131464256268462 0.110058494199863 1.34537187579797 1.42891387311766 1.35387696159666 1.428963088479 1.41908612688234 2.37023691275222 0.0643387096774113 1.42422193351287
2.37975529904026 2.66302318140878 2.00705850546025 2.40123300164648 0.816138175870774 0.126891886506928 0.177280755124383 1.34002725665913 1.44011918715873 1.36200662325965 1.42001876590234 1.41496963612271 2.42858151752877 0.048878787878777 1.41993866671668
2.42025571058463 2.68410460887553 2.04111200912892 2.45760440683641 0.813383242376002 0.119374140857022 0.172849120559217 1.34161973116879 1.44081402866572 1.36806973925035 1.43194713421229 1.41095350716643 2.48567206355108 0.0405913978494617 1.4162605121351
2.44183284196255 2.6929316171665 2.04015196185223 2.5086048991842 0.816188269455131 0.104534959141212 0.124843828335037 1.34919134272504 1.42512156948178 1.37395441144433 1.44890882288866 1.40703039237045 2.54412495121108 0.0466879432624359 1.41354529195468
2.50810520893306 2.711 2.10722695069846 2.56007815520742 0.811320019756977 0.0809347739159419 0.140629006757371 1.34814668313081 1.41501052089331 1.381 1.45403156267992 1.41099549104573 2.60631707607571 0.0651017964071721 1.41509295726525
2.57873981809681 2.71104483746041 2.25933391444728 2.61259409635047 0.824745208608202 0.110692218207962 0.199397489132564 1.35939018182732 1.42205604682552 1.38102241873021 1.47513451238124 1.408 2.66554459831242 0.0924434697855989 1.41984215255096
2.64330763925174 2.71495803874253 2.37575165259026 2.66444401333852 0.835672823188515 0.111758565557339 0.167759256766646 1.37337009340769 1.42694754842816 1.38297901937127 1.48687411622759 1.408 2.71785839846416 0.112409552845527 1.43060875244318
2.70109246009906 2.71499822192117 2.49368908661528 2.71609068202024 0.826407136869735 0.112401980864485 0.140117318603109 1.36731102027857 1.4360124465518 1.38305867660133 1.49170092285313 1.41200711231531 2.76743357009981 0.10630275229358 1.44048190158521
2.75349371558732 2.71409494530525 2.62818352783192 2.76747472652626 0.85291139615309 0.107924875669976 0.136611260170313 1.39036250203734 1.4430379781221 1.41599050546947 1.49357329546157 1.41600949453053 2.8154230907465 0.11005357142859 1.44521038619675
2.80448685602618 2.72390131846657 2.77477284779482 2.81650659233286 0.857186974851426 0.110494145438242 0.139592115614743 1.39268661247658 1.44696052738663 1.41500986815334 1.49362751000123 1.41699013184666 2.86529142534238 0.118679012345681 1.4483030757573
2.85699795146549 2.72999976363063 2.92899491805862 2.8709978726757 0.860339877481878 0.118919669082887 0.131410919082887 1.39075007721399 1.45399972423574 1.40200051213363 1.49299984242042 1.41899992121021 2.91606956923183 0.124270588235296 1.44916167287338
2.90357065909863 2.73599032781189 3.08646050040496 2.92751262596995 0.856031881153756 0.133485363141477 0.116878274064532 1.38470519633965 1.45298065562378 1.39997098343566 1.493 1.425 2.9664072915916 0.124910769230765 1.44774034980254
2.96138233999951 2.73501046881357 3.23441920915129 2.97944515288092 0.842039494657746 0.119845725884861 0.150134688467514 1.3781401410509 1.45102093762714 1.3970314064407 1.493 1.425 3.01871872734944 0.114798007246368 1.44758207169845
3.01510085209208 2.73800991987791 3.34414053160371 3.03408266564924 0.826564409258553 0.123417470431133 0.163185873076434 1.37072115477553 1.46101818644283 1.39499669337403 1.488 1.42800165331298 3.06644891020043 0.0991136363636263 1.44916015472253
3.07660993567502 2.74417121001404 3.42933171940221 3.08465273817853 0.817241383344995 0.121885291724614 0.136392866394183 1.36534383188453 1.47181808936008 1.39296789812237 1.48797859874824 1.42903210187763 3.11964115002172 0.0767862208713019 1.4516727241315
3.13256733736841 2.75987855084026 3.459764692253 3.14453697507848 0.825625176510987 0.121453339851893 0.122894370371655 1.362025656135 1.45512903973223 1.39002277171745 1.48601518114497 1.43197722828255 3.17141228913255 0.0586316812439184 1.45601149612848
3.2001231039018 2.79412547128452 3.48104261288908 3.21013730819816 0.82317876457694 0.129249951775537 0.114176955721175 1.35761440333187 1.45697395879 1.37598342832091 1.48502367382727 1.43900236738273 3.22338739523376 0.0484938650306712 1.46624135473248
3.25260435559945 2.84849602779536 3.49914861203265 3.26853500331755 0.814216922141127 0.150682329222669 0.108672569398367 1.35951428638573 1.44600990746884 1.3687721282166 1.4948414804985 1.44002972240653 3.27843576143281 0.0444649375600377 1.480951572172
3.31235871620023 2.99641255977434 3.53115123869325 3.32143230614446 0.812923876960913 0.188484309150276 0.133683452819525 1.36389300756418 1.44698948715082 1.34624179553106 1.47563503014019 1.44296846145247 3.33091144425634 0.04886785009863 1.48912175110701
3.37009346269388 3.07206722755174 3.52801133191084 3.3700918229975 0.821495773879213 0.218657114134364 0.137031225918498 1.3690089548902 1.44801475726745 1.34400819848192 1.47099672060723 1.4480098381783 3.38780237469493 0.0610121951219655 1.49045310684936
3.40896705243652 3.11402720769693 3.53443259384659 3.40307453367142 0.826040986557436 0.216952240848587 0.1267036569146 1.35683679407106 1.46537295290421 1.34894130241732 1.46898532560433 1.45544722457559 3.44628693218374 0.0892507645259967 1.48901871473881
3.46399590296435 3.21696414559086 3.53846217759698 3.45998354663215 0.842590800704898 0.222187319404335 0.114428256829976 1.37224501589109 1.4694662743903 1.34305919168052 1.46503536432703 1.45202879296966 3.49884877911235 0.0927875243664647 1.48735316118165
3.52001130862741 3.38407551553877 3.54349996784297 3.51300596914487 0.842240778050679 0.191561304271293 0.119089587280366 1.37700702549204 1.47449879151111 1.34699542330068 1.46499746810828 1.45749969214387 3.5483169815455 0.100901639344263 1.48377402230545
3.57068914855454 3.48089030883328 3.54989920220942 3.5553533134132 0.849979835614919 0.180412934134349 0.13749354471537 1.38388742990057 1.48050065848845 1.34112786007071 1.4392646930004 1.45997435021794 3.60172696021753 0.112641025641046 1.48028270658219
3.61159047144964 3.61487672584915 3.54559766625829 3.61145456965979 0.848140276167359 0.124048024939387 0.133401123249588 1.3884302222616 1.48000755210188 1.37173818422048 1.44162721523282 1.45703033091101 3.64782221006464 0.12289743589745 1.47415506000554
3.6720298482199 3.77009999982831 3.54100789598166 3.662536182145 0.845849306150436 0.117187330300593 0.124128313340692 1.38371372617092 1.49499483751795 1.36000086785337 1.457 1.4574991757248 3.7012244730574 0.12847720364741 1.46922384620065
3.71195886769279 3.91917982964502 3.54816137410366 3.71677140103765 0.850497801900053 0.125489850801877 0.131549132082271 1.38495651157474 1.47927478538441 1.3540580279991 1.45697694655662 1.45553501432337 3.75189002854741 0.123599605522686 1.46530651822881
3.76106255840194 4.03100643119808 3.56189300314609 3.74950415435359 0.842782798751385 0.157683211497195 0.136580793295673 1.36204920397018 1.48939814669476 1.35200050244156 1.45501528526485 1.45694049852243 3.80094732502114 0.113112094395266 1.46042012121329
3.79400776438068 4.11000982431842 3.58308513360208 3.80500982431842 0.833797228591466 0.183844133931165 0.132186117716697 1.35137831402019 1.47500095074049 1.35199730623527 1.45500605612142 1.44899920771626 3.85223793922446 0.0982380952380802 1.45507374672009
3.84193604020205 4.17065376515362 3.61271303319983 3.86565376515362 0.816689768507472 0.147633832484083 0.119933005587407 1.34097103127041 1.48086971920841 1.33536912890949 1.45638337571769 1.44410856732632 3.90687238751366 0.0818471035137627 1.45005515199472
3.89448092663307 4.2195208553536 3.65103781585389 3.92145098009266 0.80807305173871 0.175273211964768 0.102102517179578 1.33505729771397 1.451299465404 1.36272049895627 1.45881840067161 1.43607985744107 3.95768362050136 0.0628746081504766 1.44324335172547
3.94707120508843 4.29901582335299 3.69832059547881 3.97807647953943 0.781233392190163 0.121813169585961 0.0809757127649862 1.31560603433102 1.45497626497052 1.37200395583825 1.46198228760109 1.43198813248526 4.01211750767413 0.04640057636887 1.43773522556386
4.00005118159741 4.31078915146609 3.75482248598916 4.03498089875277 0.798638295584038 0.116731016283804 0.0588336526154072 1.32753634015231 1.43731627280086 1.37494728786652 1.46554619312409 1.42315813640043 4.06497298741105 0.044796874999994 1.43259708009262
4.06447524666288 4.31397540218732 3.82080460129949 4.09451624301734 0.804156953827814 0.115400249088616 0.0379573970026165 1.33393883654963 1.43303279708357 1.38095080437464 1.46918127385852 1.41804099635446 4.1278325115662 0.0613138969873878 1.42642632874048
4.12213044931761 4.32000790601925 3.89652805532437 4.15709487223099 0.805013993654071 0.115760573186396 0.0206280061983899 1.34257701770643 1.42503953009624 1.37900197650481 1.47255868642234 1.41099011747594 4.18741421712907 0.0822909090909221 1.42084269063895
4.18664544318475 4.32391790564756 3.98225396197834 4.20401486777072 0.811934692996182 0.116044048159448 0.00912654047450304 1.35099329190637 1.4445895282378 1.37997947641189 1.47534958743346 1.40610261794055 4.24292970934018 0.096670576735083 1.41656081213521
4.25036413053175 4.32894953416919 4.07824343517597 4.26142468952873 0.824443936354629 0.119385986030032 0.00573406010273164 1.35834682454532 1.44104037266465 1.38197981366767 1.47722513350983 1.40501009316616 4.29447194596246 0.0882248756218895 1.41650345654413
4.30500596372362 4.32900068812196 4.18475758883181 4.31500653715859 0.832780934698991 0.119789082504058 0.0127316253548513 1.36817131775355 1.44099931187804 1.38200298186181 1.47785648126937 1.40199988531301 4.34565008701695 0.0920749279538946 1.41826990596628
4.35597796048967 4.33488207236419 4.30205753686043 4.37087968745983 0.840769814961362 0.111947236847743 0.0324002965026379 1.37943416857743 1.43511792763581 1.40748898024484 1.47691478733004 1.40101965460597 4.39676696364002 0.110576344086033 1.42201575965419
4.41737996407936 4.36469506430133 4.43040439317638 4.41456292549857 0.844740866585337 0.113631093986682 0.067021133817867 1.38211479198224 1.44291868381369 1.40997967095342 1.47407120830975 1.401 4.4486360821408 0.118 1.42627124737418
4.46602169421488 4.36099961260331 4.57005927169422 4.47502053202479 0.84552850464876 0.12458055785124 0.118875197572314 1.37799970170455 1.43799845041322 1.39099883780992 1.46899690082645 1.40599883780992 4.49550218076798 0.117213414634136 1.42882819633043
4.52080506511061 4.36002133812303 4.71973526717719 4.52686907947968 0.841752365154876 0.125989273102844 0.157252905433733 1.37724643035473 1.4340853524921 1.38806401436907 1.4611707049842 1.40306401436907 4.5429378490914 0.11100490196078 1.42975987925884
4.58239150887829 4.3699002473571 4.86457353720648 4.58740148414258 0.83505663476546 0.140603064357003 0.111915246326503 1.3709532431756 1.43994014841426 1.38700997526429 1.4510997526429 1.40597007420713 4.5918419314755 0.103977505112461 1.4317145162759
4.63600504596059 4.38299970888689 4.96900572522451 4.63900465780977 0.828309087845587 0.149907954445209 0.144720731664285 1.35968977099102 1.42899970888689 1.3820000970377 1.44199873850985 1.41000029111311 4.64450515776113 0.0953666666666606 1.43242707816401
4.68697434479635 4.38005917241559 5.02683627582663 4.68605324135048 0.819095406902198 0.129245784840247 0.152111279995471 1.35737654896693 1.42605917241559 1.38298027586147 1.42925641380091 1.41294082758441 4.69575301607449 0.0840727101038603 1.4342354453827
4.74552040742822 4.39090904278811 5.04684289208855 4.73857002045289 0.804311717287183 0.134076257849919 0.147430269238355 1.35215316333146 1.41806615069956 1.37506615069956 1.42205788186211 1.41002480651233 4.74314392424722 0.0710724637681184 1.43735925125937
4.80914048621056 4.44812751825266 5.09005835581054 4.7981318409053 0.80128341489558 0.126609069048226 0.134213371669054 1.34528205326 1.40700432265263 1.36495028949472 1.40499135469473 1.415 4.7909471787682 0.0530722891566203 1.4398886428456
4.87259405917976 4.5057238383324 5.11641599381313 4.85768057861485 0.802825824823139 0.153288855959737 0.135736257420314 1.34620945163417 1.40895674028245 1.34249748675178 1.40108651943509 1.415 4.83975327778979 0.0484166666666612 1.44077626009172
4.92051870622147 4.52580543442996 5.12788735677524 4.90254942710095 0.806957605186317 0.119278000648879 0.130158062462218 1.34828870019023 1.41097951941368 1.34496927912052 1.40001024029316 1.41895903882736 4.89473347006689 0.0593342175066426 1.44162401767895
4.98107432744427 4.68711424403472 5.12800412930246 4.95606882170766 0.812981520753862 0.216579738477511 0.128096916787497 1.35372245672909 1.42701376434153 1.31998898852677 1.39999862356585 1.42600137643415 4.94588199487322 0.0729595959596081 1.441993428094
5.03401410256464 4.76848463912713 5.13094522792026 5.0050871320043 0.821187185897519 0.216393468898384 0.125900896486207 1.36259477089278 1.43681742640086 1.31214605887931 1.39901825735991 1.42698174264009 4.9992069910914 0.0913028515240908 1.43962936239875
5.09935583635797 4.86702879943201 5.13298017958024 5.05946484866662 0.82739934951555 0.180647758576576 0.114840300635936 1.36976983571407 1.45680179580245 1.30506937146914 1.40494053874074 1.427 5.0501272311107 0.095319576719582 1.43724341195525
5.1380040172672 4.99073142569062 5.11100044636302 5.10700435203947 0.835810961912313 0.156307116052846 0.123101649311368 1.37906051778111 1.46299921886471 1.29726826273091 1.38599587114204 1.42999977681849 5.10347931338858 0.110641025641036 1.43679124358557
5.17324320323985 5.12318092342281 5.11491591147109 5.14518013684317 0.84424878922021 0.141896983511733 0.137569292885696 1.38360245730647 1.45614715492558 1.29194217103595 1.34977781889237 1.42804204426445 5.14981829417865 0.118 1.44053411481745
5.2254797437897 5.25630095153327 5.13348992936545 5.20440970929986 0.844251800886882 0.132259993624027 0.140572891251218 1.38399699852186 1.45303001478136 1.29066249580493 1.36014415909438 1.42602000985424 5.19464166989378 0.118305792972462 1.4421597777638
5.27000360659795 5.38201516892668 5.15100137899334 5.25300551597334 0.837789494015523 0.122238779060517 0.1350599586302 1.38110953538532 1.44099968177077 1.29500063645846 1.38800053038205 1.41599968177077 5.23799986861711 0.119662499999995 1.43959480086822
5.30339803208411 5.52246819376553 5.16376983579687 5.30407934318746 0.833104452557611 0.110933783844467 0.134676904926094 1.37680754763152 1.43805311481611 1.30089377036778 1.39291147530649 1.41305311481611 5.28642377144654 0.116131964809385 1.43606522027061
5.36268176049161 5.72739699003795 5.17689445178402 5.35725801293751 0.805766123395532 0.115030790293545 0.14505499309067 1.34261950147708 1.41749646599549 1.29804042332588 1.39101623818707 1.41549700065459 5.33702623894023 0.109744979919664 1.43237170177507
5.42261956402306 5.80909225943803 5.1570177926441 5.44311726052024 0.789013026691043 0.141011340953405 0.108081965553159 1.32394442409885 1.4190257158829 1.31200724808522 1.38500222408051 1.40654176098029 5.39145248485832 0.0981956521739117 1.42719930742448
5.44695440536827 5.8589750464197 5.16484217439521 5.46193467716768 0.784102630597183 0.142359571389657 0.11334386228078 1.34109687430688 1.41986190259581 1.31689791716473 1.3859802717994 1.4139408153982 5.44921191262281 0.0767118155619352 1.42205601978144
5.51965586023142 5.8872028326097 5.17687984711084 5.51942927377648 0.771931014104483 0.118849386346188 0.128636404556688 1.33149482065503 1.42953019636616 1.34077019871245 1.37115019111145 1.41202002548153 5.50378485223173 0.0568259958071187 1.41533029035077
5.57805704626236 5.9000089405916 5.17200417910448 5.59456140186797 0.771473026608744 0.110564015122373 0.0984993313432836 1.31158694679805 1.42248655969574 1.34350043232115 1.39700129696346 1.40099284752672 5.56407775509021 0.0396666666666588 1.40754642096234
5.64471908377827 5.90981218458267 5.20043346126337 5.6602431452574 0.77924210289911 0.113083458731551 0.0939506461978611 1.31447399819635 1.41268328975671 1.34644139254449 1.40582417763346 1.39315025233387 5.62177211954954 0.0293872832369954 1.40067962719653
5.71139322416961 5.9174347503955 5.48712219582529 5.72392045229923 0.780527994700363 0.11581710105584 0.176756127748789 1.31169599464894 1.40259170067191 1.34798497557542 1.44201721184656 1.38853872665477 5.67990331546461 0.0375005128205159 1.39665525777278
5.74652485537166 5.92600017606925 5.50805490528962 5.75602097388786 0.78826806401612 0.115589051195019 0.130340892501006 1.32533744161603 1.39899924648275 1.34749995598269 1.43900118075892 1.38749940962054 5.73682373862233 0.0459148936170358 1.39152672751405
5.81062900036324 5.92795650111254 5.5991084535821 5.81327207994227 0.806072520290996 0.114589772930865 0.148404741597739 1.34021654280977 1.3989978846476 1.34701087472186 1.44095932158241 1.38652033920879 5.79244390619342 0.0761010101010153 1.38660918267875
5.8531302765969 5.92998346311093 5.70488909938779 5.85512285301269 0.802850221417784 0.11406767269085 0.129486310113697 1.34501444120632 1.38265954494778 1.3499705715438 1.45584129991254 1.38550826844453 5.84271342160531 0.0873373015873023 1.38722195613551
5.89755071854828 5.92301519225191 5.83821129674574 5.90055424016071 0.822954787643592 0.109010962725522 0.131813433572118 1.36057515446289 1.39150040841168 1.36399984973394 1.45796478387571 1.38499675772644 5.88887771066279 0.090656441717794 1.38924275138161
5.94999123880425 5.93280330714629 5.95559837770338 5.95495121176597 0.822567216872525 0.106422052224785 0.13372097363768 1.36709625030729 1.38363945412706 1.36301771862735 1.43840027038277 1.37960089478813 5.93514725086011 0.101073239436614 1.3934516534542
6.01226995693031 5.96757335145278 6.08478642191012 6.02927943800914 0.841464875141108 0.127848731925475 0.143556232130399 1.35122101328042 1.37495259460586 1.35414221618241 1.44295259460586 1.37101896215765 5.97840888017438 0.111836345381535 1.39951261831826
6.01710824450703 5.94005687423251 6.22725501671996 6.03612842568631 0.84045633412366 0.109927237675442 0.129791889692241 1.35199273477546 1.37498899208403 1.35301834652662 1.45496147229411 1.37499449604202 6.02525140591794 0.117870662460566 1.40404276480199
6.07474642716185 5.97034134308504 6.3630466673813 6.10451271019202 0.822529882399663 0.0711826559112066 0.130798115592825 1.34812413810914 1.36912748198354 1.36278753002743 1.43444618694239 1.37206374099177 6.07061831625025 0.115982248520706 1.40604120980345
6.13054877765475 5.96703281617056 6.4750975553095 6.16154057361211 0.791076950615512 0.0786611680822431 0.139706491777938 1.32196568428103 1.33329534553507 1.363 1.42606563234113 1.37398359191472 6.11551139634368 0.109450980392139 1.40642780361602
6.1699813720926 5.97399665652944 6.57195414668948 6.20797802862204 0.79144969908765 0.120360106350176 0.144837583148425 1.3221198232737 1.33000143291595 1.35400429874786 1.41400573166382 1.36800286583191 6.16074058511462 0.0992962962962846 1.40615821862792
6.23672966577702 5.98689241412754 6.5749439558431 6.26589779824771 0.803216010186272 0.153227779559803 0.150247065565168 1.32425927457932 1.37415933764656 1.34406035476181 1.4110560441569 1.37879450475805 6.20800565961614 0.0862575315840535 1.40685829269278
6.28551447634353 6.00567448866525 6.63439309542941 6.29570666279088 0.803618179286288 0.17094559960185 0.121277079787301 1.3285466063232 1.38588873416206 1.3351549255559 1.38922253167588 1.37998988492382 6.25245739482462 0.0696112820512791 1.40737105390816
6.34697191528545 6.03892028264434 6.65599033149171 6.36896639042357 0.798232481583794 0.177641569295686 0.11287373388582 1.32237286372007 1.37300598526703 1.3275313766554 1.38600138121547 1.37800092081031 6.29879740126257 0.0545120481927698 1.40789600429145
6.38422422834515 6.0952071985666 6.65893875486935 6.4072038133016 0.800492841249402 0.177443691460682 0.1137810140095 1.33231278730798 1.38083667965161 1.3214330735856 1.386 1.38191833982581 6.34818786072523 0.0526305792972475 1.40912576137033
6.44547447548506 6.1831126389338 6.66197415453205 6.46649170579703 0.77727219771091 0.174479968916206 0.12459618095135 1.31612249467995 1.37802584546795 1.31710338187179 1.38996553937607 1.38893969390812 6.39659054328968 0.0568038617886262 1.4105744395336
6.50008894463063 6.29315066131311 6.66601089117926 6.5170707926652 0.805676427528719 0.178311366596272 0.127415551035514 1.33735929553926 1.3870127063758 1.31600181519654 1.38600181519654 1.38999455441037 6.44860644879329 0.0661463414634142 1.41299159050163
6.54806339480624 6.37441350548811 6.67188531364974 6.55525453872333 0.814537014755029 0.19522970331126 0.119622150558007 1.34776681401613 1.39386619925803 1.31698088560829 1.38698088560829 1.38705734317513 6.49962461519621 0.0881860940695341 1.41448759931281
6.59560933755968 6.45831010675432 6.67596675213274 6.60161764952649 0.823079847000078 0.17815587501761 0.12022368290522 1.3504293863223 1.38507480770134 1.29914961540268 1.38303324786726 1.39096675213274 6.54812117140833 0.095 1.41678757960971
6.63708569927782 6.54322736543095 6.67901224275397 6.64508220134811 0.830227372473758 0.173855673072691 0.125462409492536 1.3569527942648 1.37801049378912 1.28001748964853 1.38298950621088 1.38600174896485 6.59266914954914 0.0966055900621171 1.42042695318243
6.68501594413975 6.67038923955445 6.68585942059139 6.69105610968507 0.823164997618591 0.137878644378364 0.121217159233336 1.35292274102335 1.38387950336405 1.28979917227342 1.37712049663595 1.38697991722734 6.64025162826404 0.106177845528455 1.42455529367136
6.72566453151626 6.77315294207855 6.69294129301534 6.73563098466788 0.812370073287884 0.138240690749576 0.118432811856894 1.34250738954001 1.37805032027256 1.26620128109024 1.377 1.38799161328791 6.68307892158197 0.10737015503876 1.42384562200833
6.77305963318942 6.89719824006212 6.7 6.7860660800207 0.831765164876534 0.13484407762079 0.111599806595061 1.36064398832982 1.37900161170782 1.26200967024693 1.373 1.38599032975307 6.72460685623836 0.110292682926837 1.42025354518704
6.80933286275949 7.01778221944372 6.7 6.82626073981457 0.82882409220869 0.137324382237338 0.111482163688348 1.35698725464614 1.37998196926377 1.26789181558262 1.373 1.38010818441738 6.76946634739341 0.116641025641026 1.41849570156717
6.86244139894037 7.1347774014544 6.7 6.86954679536672 0.820705898087471 0.128850746323083 0.112063781610846 1.35383288368502 1.37010539642634 1.26701053964263 1.373 1.37802107928527 6.81503695548769 0.11384393063583 1.41631411341548
6.90906964352258 7.23609187017872 6.70604000798106 6.92107408885381 0.809325241500321 0.144422550651835 0.104443191806506 1.33940790869906 1.37099703644585 1.27301185421661 1.36600148177708 1.37899703644585 6.85906715173104 0.107126182965297 1.41181014829457
6.95503896535491 7.29673225217031 6.73244791626771 6.96997762271799 0.799583657554577 0.152706809288427 0.126351974977659 1.33142685197242 1.36904089509128 1.28083641963488 1.36697955245436 1.37704089509128 6.90431737832356 0.095129251700664 1.40723283005236
6.99557530358072 7.33163900804361 6.72607432187337 7.02145851206541 0.779305427258682 0.142550845765433 0.103787067141919 1.31388644172807 1.36603185223145 1.28198938258952 1.3778832084847 1.36710617410482 6.94859314368854 0.0820197823936602 1.40478020020751
7.04204031000453 7.37001612400181 6.74903789140426 7.06904595340517 0.782179903255989 0.127871220481013 0.112581111261497 1.31977812961579 1.36399516279946 1.29100564340063 1.38800080620009 1.36799274419918 6.99526129721842 0.0716388059701382 1.40292053759977
7.09107924495433 7.38963169798173 6.79513449025707 7.12495033924794 0.78206220981211 0.117190540448946 0.150429361255754 1.31750272303412 1.35811049060548 1.29787109429361 1.38898158489909 1.35916573590822 7.04261490428569 0.0634770642201814 1.40242321085291
7.14555636416397 7.4098356904311 6.796 7.1656713808622 0.779491278089173 0.109135066589284 0.0887369179037594 1.31585330907508 1.35304107739223 1.30196713808622 1.39594249165088 1.35701643095689 7.08966164383579 0.056 1.400285280389
7.18910573038751 7.41300797965189 6.870213455688 7.21507979651888 0.789928019550147 0.107688783103087 0.105188064435689 1.32382951573488 1.35400199491297 1.305 1.39802393895566 1.35800199491297 7.13828634230246 0.0566133333333315 1.39969163103399
7.24093435171368 7.41691957371424 6.97484859685593 7.2541957371424 0.793859171582812 0.107092265008578 0.158160827025099 1.32849409165423 1.35497989342856 1.305 1.40975872114272 1.35897989342856 7.19092073794902 0.0637153351698992 1.40010906769066
7.28460920639027 7.41997273532955 7.05924567745099 7.30157285349635 0.792760814985944 0.107456546475077 0.168960935409876 1.32450744348075 1.35301817644696 1.30797273532955 1.41198182355304 1.35305452934089 7.23597230782144 0.0788920634920691 1.40116681794104
7.32508861548229 7.42001240616752 7.11722685563465 7.33209924934016 0.80963040345762 0.108022676187565 0.118969416166521 1.34139786488123 1.367 1.30800177230965 1.41000531692894 1.36000708923858 7.28263203589155 0.0875958702064884 1.40306225825008
7.37407450950125 7.42687043133018 7.24263074432321 7.3869634506414 0.815381347415447 0.109502050186938 0.140758341826157 1.35127342111545 1.367 1.30898149019003 1.41294447057008 1.3639259607601 7.32313396050467 0.0836260869565221 1.40607014411286
7.40468167530305 7.4299681675303 7.33800258261621 7.42064984283335 0.820723868745104 0.107699630022979 0.141120530541162 1.35582320626955 1.36798938917677 1.3119681675303 1.41497877835354 1.36795755670707 7.35996931555059 0.0913137254901963 1.40976208359132
7.44106683647329 7.44003432143223 7.4371752199435 7.46106141729978 0.827675979154773 0.107062947667355 0.122179685506419 1.36479760490683 1.36800180639117 1.32201264473819 1.41698554887064 1.36901083834702 7.39755629590464 0.0937721518987412 1.41626832562853
7.47717514186928 7.45857642420314 7.53183753408973 7.49424202225826 0.830906208637495 0.0978504502906486 0.116607295673687 1.3689061445208 1.36897770653701 1.32884394575905 1.40917834770394 1.37486623922205 7.43371069416878 0.0987455896007452 1.42382032450663
7.50775233687451 7.4530495326251 7.65300934749803 7.53169454881189 0.822758437577011 0.101854914390555 0.12220236612553 1.36305945007072 1.37594221193739 1.31908255437516 1.42883489124967 1.37599174456248 7.46628768805924 0.105788423153701 1.43214760107787
7.55505320635182 7.45600709418024 7.77218444868631 7.57506562116725 0.823136541587132 0.102613015026603 0.116878457015797 1.36629047885717 1.38701241481543 1.31899467936482 1.43501064127036 1.38401950899567 7.49967949450243 0.110477064220184 1.44079982652649
7.58446523057377 7.45992869740984 7.87414613265573 7.61134045104098 0.821224760012705 0.10427969639918 0.116025508313361 1.36655518707516 1.39387522046721 1.31605347694262 1.44089304611475 1.39480391787705 7.53559926536303 0.112819958847735 1.44993634888994
7.6315029138977 7.46 7.95515389599608 7.65454521909789 0.809554377288576 0.107377213469848 0.113417709906128 1.36039589034931 1.40191538959961 1.316 1.44891538959961 1.40192596589966 7.5725698708699 0.110987025948101 1.45945939296728
7.67507886205291 7.46601971551323 8.02001792319384 7.69507886205291 0.801186450065455 0.110525376958153 0.10965768676583 1.35239933569966 1.40901433855507 1.31599462304185 1.44699462304185 1.41001254623569 7.60943273012172 0.104969696969691 1.46950019944636
7.71803204990898 7.47675801247725 8.02978001134295 7.73803204990898 0.793806311424729 0.113454003402885 0.102951132207393 1.34659089325094 1.41682400907436 1.31306599659711 1.44406599659711 1.41684600794007 7.64657579846016 0.0932654867256712 1.47879167472169
7.76856759283896 7.50674055570338 8.03991351856779 7.78162812984151 0.778264132701354 0.124186945978945 0.107102467058422 1.33428619919875 1.41799135185678 1.31696540742712 1.44102594442966 1.42790487042457 7.68250635940734 0.0755193578847739 1.48760644795217
7.80608826444045 7.58603309916517 8.05400472845217 7.82206304602889 0.786864050707356 0.171463189676213 0.10495159191223 1.33832524858191 1.42903309916517 1.32499054309567 1.438 1.44302206611011 7.71761685040401 0.0587060702875373 1.49574077965259
7.86097908561359 7.6066171571051 8.05694530815787 7.86127077543828 0.789383147321909 0.154790102744873 0.105941587079817 1.34158929205524 1.4496171571051 1.31910938368426 1.438 1.4567447714034 7.75848713733786 0.0513599632690563 1.50698787574914
7.90167131936994 7.67344945994466 8.06691782984249 7.89770418743295 0.791929293120306 0.163941609669732 0.109609761382035 1.34404019699204 1.46090961282673 1.31404108507876 1.44196713193699 1.47088496177948 7.7986163830367 0.0538212719298195 1.51847750913957
7.93905800244134 7.72411073193347 8.07401054589842 7.93505800244134 0.7951739712614 0.166142198089179 0.104576026684586 1.34804847084473 1.47201230354816 1.3110140611979 1.439 1.48201230354816 7.84632336419736 0.0639755351682088 1.53237312187335
7.97133537658696 7.78573117348419 8.07987915937945 7.96733537658696 0.791819080554749 0.172930227682227 0.0968001138222331 1.34719752188998 1.47885901927602 1.3188388791726 1.439 1.48885901927602 7.88760108599318 0.0810103871576971 1.54580994619882
