# Supplementary material for: Quantifying Spatiotemporal Gait Parameters with HoloLens in Healthy Adults and People with Parkinson’s Disease: Test-Retest Reliability, Concurrent Validity, and Face Validity
Source: Sensors (Basel). 2020 Jun 5;20(11):3216. doi: 10.3390/s20113216 (PMC7313704; doi:10.3390/s20113216)
Supplement: Supplementary file 1 [file sensors-20-03216-s001.zip › Data/HYA_04_FWS2_HoloLens_raw.csv]

Time HoloLens_x_position HoloLens_y_position HoloLens_z_position HoloLens_x_orientation HoloLens_y_orientation HoloLens_z_orientation
307.6231 -0.771 0.118 -0.074 1.325 350.154 359.891
307.6539 -0.772 0.118 -0.074 1.278 350.022 0.01
307.6898 -0.773 0.118 -0.073 1.454 349.935 0.12
307.7214 -0.774 0.118 -0.072 1.62 349.945 0.221
307.7557 -0.775 0.117 -0.07 1.814 350.014 0.291
307.788 -0.776 0.117 -0.069 2.02 350.115 0.275
307.8213 -0.777 0.117 -0.066 1.99 350.286 0.124
307.8594 -0.778 0.117 -0.064 1.907 350.498 0.035
307.8878 -0.779 0.117 -0.061 1.934 350.65 0.067
307.9241 -0.78 0.117 -0.058 1.808 350.834 0.132
307.9539 -0.782 0.117 -0.055 1.693 350.95 0.14
307.9882 -0.784 0.117 -0.051 1.683 350.983 0.087
308.0211 -0.786 0.116 -0.047 1.823 351.006 0.068
308.0548 -0.789 0.116 -0.042 2.006 351.092 359.984
308.0902 -0.792 0.115 -0.037 2.103 351.162 0.024
308.1213 -0.794 0.114 -0.031 2.197 351.224 0.046
308.1561 -0.798 0.113 -0.024 2.227 351.271 0.143
308.1876 -0.801 0.112 -0.017 2.188 351.477 359.873
308.2214 -0.805 0.111 -0.008 2.277 351.703 359.876
308.2547 -0.809 0.109 0.001 2.338 351.882 359.711
308.2881 -0.813 0.107 0.011 2.449 352.244 359.551
308.3222 -0.818 0.105 0.022 2.791 352.609 359.558
308.3539 -0.822 0.103 0.033 3.065 353.065 359.379
308.3885 -0.827 0.101 0.046 3.05 353.733 359.109
308.4213 -0.831 0.099 0.06 3.304 354.503 359.11
308.4531 -0.834 0.097 0.075 3.844 355.761 359.102
308.4889 -0.836 0.092 0.093 3.881 357.522 358.789
308.5214 -0.837 0.091 0.112 4.381 359.861 358.281
308.5545 -0.836 0.089 0.131 5.751 2.788 358.481
308.5889 -0.834 0.088 0.152 6.408 5.513 358.871
308.6226 -0.833 0.087 0.175 6.595 7.73 359.205
308.6531 -0.834 0.086 0.199 6.143 9.042 359.198
308.6898 -0.836 0.086 0.226 4.913 9.444 358.729
308.7209 -0.84 0.082 0.254 3.879 8.655 358.333
308.7541 -0.845 0.077 0.283 3.353 7.126 358.217
308.7878 -0.85 0.07 0.315 3.244 5.165 358.466
308.8216 -0.854 0.063 0.351 3.173 3.199 358.25
308.8532 -0.859 0.059 0.388 3.345 1.444 358.306
308.8896 -0.862 0.056 0.428 3.761 0.26 358.474
308.9227 -0.863 0.057 0.471 3.914 359.043 359.175
308.9561 -0.864 0.065 0.517 2.663 357.571 359.124
308.9891 -0.866 0.077 0.561 1.451 356.246 358.781
309.0211 -0.868 0.096 0.604 0.718 354.736 359.776
309.0545 -0.871 0.104 0.644 0.891 353.583 0.743
309.0885 -0.876 0.113 0.685 359.543 353.201 0.467
309.1212 -0.883 0.118 0.725 359.708 352.703 0.387
309.1555 -0.894 0.117 0.766 1.891 351.582 0.801
309.1866 -0.902 0.119 0.805 2.626 350.977 1.073
309.2213 -0.91 0.12 0.846 2.227 350.794 1.291
309.2531 -0.918 0.116 0.888 1.926 350.833 1.236
309.288 -0.923 0.11 0.931 0.775 351.797 0.695
309.3212 -0.928 0.099 0.974 359.895 352.682 1.034
309.3539 -0.937 0.086 1.017 359.167 353.044 1.831
309.3858 -0.947 0.067 1.062 358.773 353.386 2.56
309.4214 -0.96 0.052 1.108 358.91 353.262 3.14
309.4534 -0.974 0.046 1.155 359.419 352.767 2.927
309.4868 -0.988 0.051 1.205 358.354 352.575 2.317
309.5208 -1 0.066 1.257 357.399 352.872 1.006
309.5535 -1.01 0.093 1.307 356.897 353.054 0.252
309.5882 -1.019 0.105 1.354 357.096 353.027 0.815
309.6211 -1.025 0.099 1.4 0.945 352.481 2.783
309.6547 -1.031 0.114 1.447 0.922 352.674 1.892
309.6873 -1.033 0.12 1.496 1.354 353.58 2.01
309.7203 -1.037 0.125 1.544 1.039 354.066 1.343
309.7539 -1.042 0.117 1.591 2.445 354.421 0.962
309.7879 -1.048 0.104 1.638 3.503 354.816 0.953
309.8206 -1.054 0.092 1.686 3.306 355.118 0.704
309.8524 -1.06 0.079 1.736 2.559 355.12 0.515
309.8877 -1.068 0.064 1.787 1.615 354.616 359.738
309.9221 -1.075 0.051 1.84 1.083 353.734 358.704
309.9532 -1.08 0.043 1.894 1.041 352.965 358.285
309.9901 -1.084 0.047 1.952 0.008 351.99 358.861
310.0244 -1.089 0.058 2.009 359.536 350.694 0.063
310.0526 -1.094 0.083 2.065 357.951 349.673 0.676
310.089 -1.101 0.095 2.119 358.268 348.367 1.893
310.1216 -1.112 0.094 2.166 1.745 347.183 1.446
310.1521 -1.122 0.106 2.21 3.343 346.519 0.605
310.1877 -1.133 0.115 2.255 4.176 345.946 0.962
310.2203 -1.145 0.122 2.299 3.568 345.159 1.868
310.2568 -1.156 0.12 2.344 2.944 344.61 2.717
310.2859 -1.168 0.114 2.391 2.551 344.284 2.818
310.3199 -1.179 0.102 2.439 2.587 344.076 3.1
310.3525 -1.19 0.087 2.487 3.541 343.763 4.955
310.3884 -1.201 0.065 2.538 4.616 343.998 5.412
310.4194 -1.214 0.05 2.591 4.098 344.744 4.54
310.4524 -1.227 0.04 2.646 3.393 345.54 3.676
310.4865 -1.24 0.045 2.704 1.795 346.264 2.783
310.5194 -1.249 0.062 2.765 358.121 347.957 2.314
310.5528 -1.255 0.09 2.825 355.201 350.599 1.573
310.587 -1.253 0.113 2.88 353.084 354.517 0.629
310.6198 -1.251 0.106 2.93 356.712 357.109 2.496
310.6525 -1.254 0.109 2.977 0.351 358.845 3.064
310.6861 -1.259 0.118 3.027 2.687 359.872 3.531
310.7185 -1.266 0.124 3.076 2.835 359.76 3.969
310.7525 -1.276 0.126 3.126 1.049 358.969 3.575
310.785 -1.285 0.117 3.177 0.176 358.551 2.921
310.8218 -1.292 0.1 3.229 1.049 358.756 3.05
310.8526 -1.298 0.079 3.278 2.107 358.921 3.585
310.8855 -1.303 0.06 3.329 2.923 359.479 3.646
310.9198 -1.302 0.049 3.383 2.064 1.119 4.44
310.9524 -1.296 0.044 3.439 0.737 4.562 5.793
310.9871 -1.296 0.048 3.494 359.253 6.494 6.73
311.0209 -1.304 0.059 3.551 357.755 6.479 6.427
311.0537 -1.315 0.089 3.608 355.315 5.737 6.855
311.0864 -1.325 0.092 3.659 355.513 4.722 8.479
311.1206 -1.337 0.1 3.708 358.371 4.321 6.524
311.1511 -1.348 0.111 3.757 0.452 3.957 7.663
311.1901 -1.364 0.123 3.809 1.015 2.35 8.258
311.2188 -1.376 0.129 3.854 0.61 1.182 7.868
311.2517 -1.388 0.125 3.903 1.008 0.416 7.898
311.2855 -1.401 0.115 3.951 1.48 359.682 7.98
311.3194 -1.415 0.1 4.001 1.571 358.934 7.781
311.3509 -1.428 0.085 4.052 0.856 357.82 8.329
311.386 -1.444 0.065 4.103 0.84 356.801 8.225
311.4179 -1.458 0.047 4.154 0.807 356.719 7.17
311.4526 -1.472 0.043 4.206 0.62 357.675 5.729
311.4846 -1.488 0.058 4.265 356.954 359.232 2.887
311.5189 -1.504 0.08 4.325 352.203 0.262 1.448
311.5519 -1.518 0.098 4.379 352.038 0.762 0.829
311.586 -1.527 0.088 4.431 357.439 1.492 1.787
311.6195 -1.534 0.09 4.482 1.059 2.145 2.599
311.6542 -1.539 0.11 4.535 1.656 3.087 2.455
311.6852 -1.543 0.118 4.584 3.707 3.912 3.761
311.7188 -1.548 0.118 4.631 6.148 3.934 5.187
311.7516 -1.555 0.112 4.677 7.489 3.757 4.77
311.7856 -1.561 0.105 4.726 7.027 3.607 3.697
311.8182 -1.569 0.097 4.777 5.805 3.419 2.875
311.8512 -1.576 0.086 4.828 4.665 3.353 2.75
311.8865 -1.581 0.073 4.878 3.916 3.523 2.726
311.9187 -1.586 0.054 4.924 4.165 3.481 3.041
311.9519 -1.593 0.047 4.971 4.32 2.966 2.097
311.9839 -1.601 0.057 5.024 1.54 2.147 1.925
312.0216 -1.61 0.072 5.081 359.779 0.948 2.804
312.0513 -1.62 0.091 5.128 358.384 359.434 4.073
312.0852 -1.631 0.093 5.178 359.821 358.076 4.42
312.1167 -1.641 0.109 5.229 0.214 358.097 2.931
312.1518 -1.645 0.118 5.278 1.454 359.66 4.259
312.1844 -1.65 0.118 5.322 4.235 1.797 5.312
312.2195 -1.66 0.12 5.366 4.674 2.668 5.263
312.2515 -1.671 0.117 5.411 3.623 3.16 5.092
312.2856 -1.683 0.111 5.461 1.149 3.296 4.558
312.3188 -1.697 0.101 5.513 359.002 2.962 5.163
312.351 -1.711 0.08 5.568 358.38 2.346 6.244
312.3857 -1.727 0.059 5.622 358.286 1.805 6.039
312.4175 -1.744 0.042 5.678 358.063 1.121 5.223
312.4511 -1.761 0.028 5.734 0.198 0.393 4.55
312.4857 -1.775 0.037 5.793 359.196 0.449 5.634
312.5182 -1.789 0.041 5.847 0.484 0.925 4.705
312.5511 -1.804 0.074 5.901 358.379 0.83 1.125
312.5841 -1.812 0.087 5.951 358.276 0.871 0.829
312.6177 -1.818 0.089 5.997 0.682 0.441 2.493
312.6503 -1.822 0.099 6.043 2.884 0.966 2.316
312.6858 -1.823 0.111 6.089 4.308 2.283 3.064
312.719 -1.826 0.118 6.136 5.147 2.97 4.03
312.7507 -1.831 0.117 6.179 5.857 2.9 4.339
312.7845 -1.838 0.111 6.224 5.749 2.394 3.666
312.8185 -1.846 0.101 6.269 5.422 1.865 1.766
312.8509 -1.853 0.089 6.315 5.147 1.656 359.968
312.8852 -1.86 0.072 6.36 5.229 1.427 358.677
312.9177 -1.867 0.055 6.404 5.246 0.721 358.303
312.9509 -1.874 0.052 6.453 4.274 359.532 357.836
312.986 -1.881 0.056 6.503 2.278 358.487 357.032
313.0188 -1.887 0.063 6.554 1.262 357.362 357.303
313.0516 -1.894 0.087 6.604 0.482 356.11 357.82
313.0842 -1.9 0.095 6.652 1.149 354.605 0.412
313.1184 -1.904 0.095 6.697 3.477 354.403 358.323
313.1506 -1.907 0.106 6.744 4.179 356.002 355
313.1834 -1.914 0.107 6.786 6.581 356.244 356.704
313.2178 -1.925 0.109 6.827 7.402 356.106 358.19
313.2506 -1.934 0.117 6.87 5.702 356.94 359.224
313.2831 -1.943 0.115 6.914 4.902 357.668 0.277
313.3177 -1.955 0.109 6.958 4.54 357.787 0.336
313.3494 -1.967 0.098 7 4.712 357.686 0.429
313.3837 -1.977 0.084 7.044 4.91 357.588 1.165
313.4174 -1.987 0.073 7.09 3.717 357.963 1.721
313.4509 -1.995 0.065 7.137 1.641 359.285 1.824
313.4836 -2.005 0.056 7.182 0.838 0.798 1.607
313.5185 -2.014 0.056 7.231 0.144 2.66 1.048
313.5485 -2.022 0.06 7.28 359.335 4.92 0.482
313.5848 -2.029 0.077 7.328 358.457 6.968 0.067
313.6163 -2.035 0.089 7.373 359.178 8.864 359.941
313.6502 -2.039 0.082 7.415 0.441 9.87 1.365
313.6847 -2.042 0.091 7.453 2.493 10.095 1.139
313.717 -2.042 0.093 7.49 4.993 10.639 1.9
313.7486 -2.041 0.097 7.526 7.4 11.263 2.123
313.7845 -2.038 0.105 7.562 8.609 12.057 2.067
313.8179 -2.035 0.11 7.596 9.12 13.027 2.352
313.8506 -2.032 0.113 7.632 8.553 13.64 1.972
313.883 -2.029 0.112 7.669 7.646 13.989 0.911
313.9164 -2.025 0.107 7.707 6.869 14.327 0.054
313.9494 -2.022 0.097 7.745 6.454 14.432 359.599
313.9833 -2.019 0.079 7.783 6.795 14.216 359.286
314.0186 -2.017 0.06 7.82 7.447 13.468 359.368
314.0499 -2.013 0.051 7.86 7.344 12.05 359.4
314.0862 -2.008 0.053 7.904 5.92 10.19 358.701
314.1166 -2.003 0.06 7.95 4.305 8.583 358.736
314.1493 -1.996 0.08 7.994 2.439 6.744 359.5
314.1846 -1.992 0.085 8.032 3.494 5.084 0.391
314.2171 -1.991 0.086 8.063 5.639 4.051 0.21
314.2489 -1.989 0.097 8.092 5.198 3.623 359.743
314.2839 -1.989 0.103 8.122 4.608 2.921 359.387
314.316 -1.991 0.103 8.15 5.286 1.98 359.004
314.3486 -1.991 0.101 8.176 6.708 1.562 358.968
314.3828 -1.989 0.099 8.202 7.647 2.005 358.791
314.4178 -1.986 0.1 8.229 7.064 3.091 359.331
314.4482 -1.98 0.103 8.257 5.891 4.529 0.204
314.4832 -1.974 0.102 8.285 4.966 6.435 0.467
314.516 -1.966 0.099 8.314 4.847 8.872 0.233
314.549 -1.958 0.094 8.341 5.122 11.652 359.954
314.5823 -1.949 0.086 8.37 5.037 14.708 0.058
314.6179 -1.94 0.082 8.399 4.098 17.483 0.795
314.6495 -1.934 0.077 8.431 3.606 18.859 1.508
314.6828 -1.928 0.079 8.465 2.609 19.59 1.254
314.7178 -1.918 0.086 8.5 1.894 21.754 0.097
314.75 -1.903 0.102 8.531 1.285 24.929 358.941
314.7821 -1.884 0.104 8.556 1.629 29.784 358.074
314.8168 -1.863 0.102 8.573 4.774 34.919 358.781
314.8479 -1.842 0.1 8.585 6.926 40.848 358.833
314.8886 -1.819 0.104 8.597 6.715 47.186 358.872
314.9144 -1.796 0.108 8.607 5.48 53.377 359.208
314.9488 -1.778 0.107 8.62 6.227 57.927 0.147
314.9817 -1.761 0.105 8.632 7.264 61.3 0.883
315.0153 -1.743 0.103 8.641 7.542 64.574 1.278
315.0496 -1.722 0.103 8.646 6.604 68.228 0.921
315.0827 -1.699 0.102 8.647 5.752 72.37 0.494
315.1193 -1.677 0.099 8.644 5.452 76.655 0.078
315.1496 -1.654 0.098 8.64 5.132 80.991 359.558
315.183 -1.631 0.097 8.633 4.524 85.291 359.341
315.2182 -1.606 0.096 8.624 3.014 89.059 0.149
315.2509 -1.583 0.096 8.614 1.568 93.305 0.382
315.2818 -1.561 0.094 8.601 1.899 99.035 359.059
315.3167 -1.541 0.098 8.586 2.067 105.594 357.554
315.3491 -1.521 0.109 8.572 1.343 111.4 357.47
315.3828 -1.504 0.116 8.562 1.755 116.74 358.053
315.4151 -1.491 0.114 8.555 3.207 122.415 358.927
315.4503 -1.482 0.105 8.55 5.494 128.208 358.72
315.4827 -1.471 0.106 8.545 5.078 133.12 358.614
315.5177 -1.46 0.107 8.54 3.907 137.261 358.821
315.5495 -1.451 0.105 8.533 4.192 141.564 358.663
315.583 -1.444 0.104 8.527 5.828 146.145 358.55
315.6165 -1.438 0.104 8.521 7.492 150.6 359.574
315.6472 -1.43 0.105 8.514 8.253 154.259 0.771
315.6821 -1.419 0.109 8.505 8.062 156.629 3
315.7157 -1.406 0.114 8.496 6.76 157.794 5.071
315.7505 -1.392 0.119 8.485 5.517 158.966 4.788
315.7826 -1.38 0.122 8.472 4.858 160.823 3.398
315.8173 -1.368 0.123 8.458 4.355 162.873 2.632
315.8469 -1.357 0.121 8.443 3.51 165.344 2.387
315.8821 -1.345 0.119 8.426 2.174 168.047 2.566
315.9164 -1.333 0.114 8.41 1.549 170.666 3.021
315.9485 -1.32 0.106 8.393 1.73 172.929 3.292
315.9828 -1.305 0.103 8.377 1.842 174.931 2.954
316.0139 -1.291 0.096 8.361 3.212 177.136 2.363
316.0508 -1.277 0.094 8.344 4.551 179.967 0.096
316.0807 -1.266 0.108 8.324 3.943 183.578 356.657
316.1186 -1.26 0.105 8.307 4.501 188.24 355.895
316.1488 -1.257 0.105 8.29 6.262 192.884 356.754
316.1837 -1.254 0.106 8.273 6.229 197.548 359.559
316.2153 -1.25 0.107 8.256 6.53 201.115 1.612
316.2501 -1.244 0.109 8.239 6.453 203.159 2.495
316.2819 -1.239 0.111 8.22 6.097 204.696 2.226
316.3177 -1.235 0.11 8.202 5.909 206.177 1.492
316.3488 -1.232 0.106 8.183 6.657 207.887 0.828
316.3827 -1.229 0.101 8.165 7.508 208.946 0.987
316.4151 -1.224 0.095 8.147 8.664 209.377 0.807
316.449 -1.219 0.09 8.127 10.068 209.446 0.518
316.4824 -1.215 0.088 8.104 10.288 209.129 0.386
316.5149 -1.213 0.09 8.078 8.058 208.66 1.209
316.5475 -1.21 0.09 8.052 6.316 208.22 1.714
316.5822 -1.206 0.086 8.027 6.943 207.32 1.518
316.6138 -1.199 0.08 8.001 7.708 205.449 1.001
316.6487 -1.19 0.077 7.973 7.764 202.834 0.262
316.6823 -1.182 0.077 7.943 7.075 200.231 359.778
316.7133 -1.175 0.08 7.911 6.25 198.059 359.543
