# Supplementary material for: Quantifying Spatiotemporal Gait Parameters with HoloLens in Healthy Adults and People with Parkinson’s Disease: Test-Retest Reliability, Concurrent Validity, and Face Validity
Source: Sensors (Basel). 2020 Jun 5;20(11):3216. doi: 10.3390/s20113216 (PMC7313704; doi:10.3390/s20113216)
Supplement: Supplementary file 1 [file sensors-20-03216-s001.zip › Data/HYA_04_FWS2_IWW_raw.csv]

IWW_x_SpineBase IWW_x_Head IWW_x_ShoulderLeft IWW_x_ElbowLeft IWW_x_WristLeft IWW_x_HandLeft IWW_x_ShoulderRight IWW_x_ElbowRight IWW_x_WristRight IWW_x_HandRight IWW_x_HipLeft IWW_x_KneeLeft IWW_x_AnkleLeft IWW_x_FootLeft IWW_x_HipRight IWW_x_KneeRight IWW_x_AnkleRight IWW_x_FootRight IWW_x_SpineShoulder IWW_y_SpineBase IWW_y_Head IWW_y_ShoulderLeft IWW_y_ElbowLeft IWW_y_WristLeft IWW_y_HandLeft…
-0.344999666621206 -0.336999333242412 -0.335 -0.347 -0.345999533269688 -0.336000066675759 -0.291999866648482 -0.270999933324241 -0.176000200027276 NaN -0.332999599945447 -0.349999933324241 -0.349999333242412 -0.273999799972724 -0.317999533269688 -0.336001000136382 -0.358998799836341 -0.267999933324241 -0.344 0.837640448061099 1.56444074410147 1.34203004133897 1.12281004067221 0.896457791032111 0.…
-0.339960106138436 -0.327039893861564 -0.335009973465391 -0.347039893861564 -0.338990026534609 -0.337 -0.289990026534609 -0.270009973465391 -0.178880318415307 NaN -0.326970079603827 -0.348870344949916 -0.340039893861564 -0.271 -0.310960106138436 -0.351 -0.340970079603827 -0.266890291880698 -0.344 0.844311229754238 1.57547682770242 1.34263673529103 1.12362365816329 0.86367887181938 0.7899797026350…
-0.336049326661663 -0.330950673338337 -0.335987668334584 -0.350950673338337 -0.338012331665416 -0.337 -0.289012331665416 -0.270987668334584 -0.167147979984989 NaN -0.324036994996247 -0.336160311650404 -0.343950673338337 -0.271 -0.307049326661663 -0.351 -0.338036994996247 -0.256135648319573 -0.344 0.839530301843883 1.56340229606788 1.341336401115 1.14358818739221 0.897878638343758 0.81935943345425…
-0.336 -0.325008664917098 -0.33500144415285 -0.348004332458549 -0.333007220764248 -0.332007220764248 -0.289 NaN -0.169995667541451 NaN -0.32300144415285 -0.348981226012955 -0.34300144415285 -0.271 -0.30600144415285 -0.351 -0.357971116943007 -0.266984114318654 -0.344 0.840768122601296 1.5802454205185 1.34267803595212 1.14195272944889 0.882233250860879 0.774615246825746 1.31509991335083 NaN 0.96873…
-0.347992725843755 -0.328949080906282 -0.335978177531264 -0.344 -0.333014548312491 -0.329021822468736 -0.288985451687509 -0.268065467406209 -0.167065467406209 NaN -0.322 -0.349 -0.348007274156245 -0.270839968562601 -0.304 -0.348 -0.358 -0.269978177531264 -0.341 0.840216983189996 1.57472233558935 1.34224305514562 1.13438410793344 0.874555780989378 0.772657382264882 1.31484170746188 1.0890552344239…
-0.347012777545887 -0.322089442821206 -0.33303833263766 -0.344 -0.334974444908227 -0.33196166736234 -0.287025555091773 -0.276885002087021 -0.175885002087021 NaN -0.322 -0.349 -0.348987222454113 -0.249281106009505 -0.304 -0.348 -0.358 -0.26703833263766 -0.341 0.841157733555949 1.58042563468294 1.34265463343073 1.13359034981217 0.873987410976614 0.797900850417962 1.31372456640231 1.11266218891959 0…
-0.347 -0.322999146591834 -0.333 -0.342001706816332 -0.333001706816332 -0.329002560224498 -0.287 -0.259015361346988 -0.175000853408166 NaN -0.322 -0.349 NaN -0.27397866479585 -0.304 -0.348 -0.358 -0.267 -0.341 0.84105010240898 1.57855166414592 1.34295974397755 1.14435080025997 0.884850714919154 0.806712754564671 1.3136000938749 1.08473411731477 0.970462867451438 NaN 0.84714025602245 0.45031029869…
NaN NaN NaN NaN NaN NaN NaN NaN NaN NaN NaN NaN NaN NaN NaN NaN NaN NaN NaN NaN NaN NaN NaN NaN NaN NaN NaN NaN NaN NaN NaN NaN NaN NaN NaN NaN NaN NaN NaN NaN NaN NaN NaN NaN NaN NaN NaN NaN NaN NaN NaN NaN NaN NaN NaN NaN NaN
NaN NaN NaN NaN NaN NaN NaN NaN NaN NaN NaN NaN NaN NaN NaN NaN NaN NaN NaN NaN NaN NaN NaN NaN NaN NaN NaN NaN NaN NaN NaN NaN NaN NaN NaN NaN NaN NaN NaN NaN NaN NaN NaN NaN NaN NaN NaN NaN NaN NaN NaN NaN NaN NaN NaN NaN NaN
-0.342001609992892 -0.311001609992892 -0.319000965995735 -0.338 -0.326 -0.319992916031276 -0.275 -0.259000643997157 -0.157000965995735 NaN -0.317000965995735 -0.348000321998578 NaN -0.240999034004265 -0.3 -0.345001287994313 -0.359000965995735 -0.267 -0.328998390007108 0.836405801138538 1.57748084236043 1.33379701829316 1.12879001609993 0.869380041859815 0.775198887160762 1.30787957174189 1.085439…
-0.341971619610959 -0.311943239221918 -0.318971619610959 -0.333971619610959 -0.324 -0.318 -0.274981079740639 -0.258971619610959 -0.155971619610959 NaN -0.316933779092238 -0.345981079740639 NaN -0.246018920259361 -0.299943239221918 -0.344971619610959 -0.359028380389041 -0.267028380389041 -0.325981079740639 0.836521880637023 1.57314097871006 1.33485185289956 1.1261126374474 0.866633772662959 0.7747…
-0.33903125606459 -0.306062512129179 -0.31603125606459 -0.33103125606459 -0.324 -0.318 -0.273020837376393 -0.25603125606459 -0.15303125606459 NaN -0.310072930817376 -0.344020837376393 NaN -0.247979162623607 -0.294062512129179 -0.34203125606459 -0.36196874393541 -0.26996874393541 -0.324020837376393 0.839824889020778 1.58153081602904 1.33711593283027 1.12949405552572 0.870132805283139 0.79544985311…
-0.335001042816089 -0.306 -0.312001042816088 -0.324001824928155 -0.319001303520111 -0.315000782112066 -0.273 -0.253000782112066 -0.149001042816088 NaN -0.309000260704022 -0.342000521408044 NaN -0.276992439583359 -0.292000521408044 -0.342 -0.359000782112066 -0.27 -0.321000782112066 0.839080203349137 1.57565155640301 1.33646017727874 1.12402143647916 0.864381509476288 0.775715203652282 1.3081601199…
-0.332942610879169 -0.301009564853472 -0.309942610879169 -0.323923481172226 -0.315980870293056 -0.306 -0.266980870293057 -0.251942610879169 -0.147971305439585 NaN -0.305933046025698 -0.341971305439585 NaN -0.248971305439585 -0.289952175732641 -0.339971305439585 -0.359 -0.27 -0.318942610879169 0.840314696234445 1.57994268234405 1.33828488753151 1.12414690560699 0.864518435983543 0.772094294727818 …
-0.327075202572451 -0.301987466237925 -0.304075202572451 -0.316100270096601 -0.31402506752415 -0.306 -0.26502506752415 -0.246075202572451 -0.145037601286225 NaN -0.299087736334526 -0.339037601286225 NaN -0.246037601286225 -0.285062668810376 -0.337037601286225 -0.359 -0.27 -0.313075202572451 0.83875005401932 1.56897062881048 1.33673980334408 1.12076336681678 0.861291361414848 0.774578164244329 1.3…
-0.327 -0.290006524116146 -0.298003262058073 -0.313001631029037 -0.311001631029037 -0.301002718381728 -0.258003805734419 -0.246 -0.171985320738671 NaN -0.299 -0.337001087352691 NaN -0.246 -0.285 -0.337 -0.359 -0.267001631029037 -0.312000543676346 0.839769434576601 1.5804536770441 1.33938854838416 1.12242907031345 0.863039026819342 0.773890391446969 1.30812963030009 1.08602988582797 0.889513276637…
-0.322971322528092 -0.284799257696645 -0.289971322528092 -0.309952204213487 -0.304971322528092 -0.297942645056184 -0.253933085898882 -0.238923526741579 -0.197971322528092 -0.198933085898882 -0.29496176337079 -0.334 NaN -0.246 -0.278971322528092 -0.333971322528092 -0.359 -0.266 -0.301923526741579 0.835063191637078 1.55425787909548 1.33178819951404 1.11911016982191 0.859611125737639 0.7716088315398…
-0.320030345006163 -0.26421241504314 -0.287030345006163 -0.305050575010271 -0.302030345006163 -0.292060690012326 -0.24707080501438 -0.231080920016434 -0.195030345006163 -0.19207080501438 -0.291040460008217 -0.334 NaN -0.246 -0.276030345006163 -0.331030345006163 -0.359 -0.266 -0.294080920016434 0.836416041297165 1.58788305542954 1.33468016074394 1.12117865734567 0.86177764584546 0.773540073445953 …
-0.317001045426034 -0.266998954573966 -0.281002090852068 -0.299002090852068 -0.298001393901378 -0.287001742376723 -0.240002439327412 -0.227001393901378 -0.191001393901378 -0.187001742376723 -0.288001045426034 -0.328002090852068 -0.349996515246554 -0.274989894215006 -0.273001045426034 -0.326001742376723 -0.359 -0.266 -0.287002439327412 0.83350102103276 1.55071307827968 1.33356040074665 1.117581261…
-0.30695254931863 -0.252047450681369 -0.272895608500987 -0.287971529591178 -0.291962039454904 -0.280971529591178 -0.232867138092165 -0.223943059182357 -0.125819687410796 NaN -0.274981019727452 -0.319800707138248 -0.337028470408822 -0.25717082245293 -0.267933569046083 -0.315905098637261 -0.341 -0.266009490136274 -0.281914588773535 0.837887958696307 1.58421650544196 1.33446229997145 1.1206460253121…
-0.302062238979835 -0.256937761020165 -0.262136925755637 -0.285037343387901 -0.288049791183868 -0.278037343387901 -0.219174269143538 -0.218074686775802 -0.107236508123373 NaN -0.273024895591934 -0.299261403715307 -0.339962656612099 -0.274775939672594 -0.261087134571769 -0.30612447795967 -0.341 -0.266987552204033 -0.273112030163703 0.833555143736134 1.55293808051502 1.32851568259948 1.117144563109…
-0.293004209631126 -0.237009354735835 -0.255003274157542 -0.26800795152546 -0.28200280642075 -0.275001403210375 -0.216001403210375 -0.207005145104709 -0.108999064526416 NaN -0.261005612841501 -0.290004209631126 -0.343998129052833 -0.278998129052833 -0.253003741894334 -0.280012161156586 -0.35799204847454 -0.266000467736792 -0.261005612841501 0.838767535027108 1.58562451791219 1.32988932178165 1.12…
-0.284877040729943 -0.230772998270664 -0.23690541594611 -0.256839207108387 -0.27490541594611 -0.266914874351499 -0.207877040729943 -0.19971624783833 -0.0839243327568879 NaN -0.252895957540721 -0.284 NaN -0.273066208837723 -0.243924332756888 -0.230858123919165 -0.349962166378444 -0.265971624783833 -0.252820290297609 0.835354591854012 1.54617947902433 1.32658759263402 1.11850758357923 0.86080798782…
-0.272137787760515 -0.207254377404027 -0.227105990585011 -0.240180183994519 -0.265105990585011 -0.25809539152651 -0.195137787760515 NaN -0.0760847924680089 NaN -0.242116589643512 -0.284 NaN -0.279925806590492 -0.236084792468009 -0.216158985877517 -0.346042396234004 -0.263031797175503 -0.234201382111521 0.837902442447897 1.57824319880584 1.32841028575119 1.11618511976865 0.859563460804296 0.772525…
-0.260002874408366 -0.207 -0.209004311612549 -0.232001916272244 -0.256002155806275 -0.249002155806275 -0.184002634874336 -0.172999281397908 NaN NaN -0.229003113942397 -0.26500455114658 NaN -0.274001437204183 -0.220003832544488 -0.195005030214641 -0.339001676738214 -0.24400455114658 -0.222002874408366 0.839339662257017 1.57582066350926 1.3271902970222 1.11627997125592 0.859649976046597 0.770500404…
-0.240933673389364 -0.187895772469 -0.195838921088455 -0.218867346778728 -0.245876822008818 -0.238876822008818 -0.173829445858364 -0.171895772469 -0.0737820697079096 NaN -0.217905247699091 -0.264943148619455 -0.346933673389364 -0.271801020168091 -0.210914722929182 -0.140838921088455 -0.290545188955637 -0.219516763265365 -0.205886297238909 0.841192842569027 1.58187300996641 1.32691252183274 1.1171…
-0.234089528262617 -0.177140687269827 -0.179217425780642 -0.205179056525235 -0.233166266773432 -0.226166266773432 -0.156230215532444 -0.161140687269827 -0.0512941642914568 NaN -0.208127897518025 -0.259076738510815 -0.340089528262617 -0.251268584787852 -0.202115107766222 -0.124217425780642 -0.243613908086519 -0.169652277341926 -0.19415347702163 0.841486163074459 1.56154589893997 1.32407709028023 1…
-0.212005816568407 -0.149007402905245 -0.159005287789461 -0.181006345347353 -0.218003965842096 -0.218002115115784 -0.148002115115784 -0.153002115115784 NaN NaN -0.180007402905245 -0.258000264389473 -0.343998942442108 -0.258997884884216 -0.190003172673677 -0.0950076672947183 -0.208009253631557 -0.138008196073664 -0.176004759010515 0.846508672764845 1.57787561113475 1.32648935224579 1.1134908962803…
-0.19685581857653 -0.14066357667857 -0.140750085532652 -0.171817370196938 -0.21090387905102 -0.205894266956122 -0.118913491145918 -0.141682800868366 -0.0389327153357139 NaN -0.16880775810204 -0.241865430671428 -0.344 -0.26 -0.162923103240816 -0.0726443524887737 -0.150432886401017 -0.0912118082183632 -0.15485581857653 0.840257191964643 1.55360051514218 1.32264650885408 1.11255631970911 0.858950065…
-0.182150930966883 -0.106352172256061 -0.115261613675931 -0.153191179224719 -0.201100620644589 -0.195110682709048 -0.11009055858013 -0.109332048127143 -0.0320704344512122 NaN -0.149201241289178 -0.228140868902424 -0.344 -0.26 -0.155080496515671 -0.036372296384979 -0.0925936618030746 -0.0108250892856292 -0.140150930966883 0.84609013071647 1.57201103442946 1.33146944141987 1.09178321514588 0.839578…
-0.165002112422072 -0.103000372780366 -0.102001615381585 -0.128003106503047 -0.182002360942316 -0.177002236682194 -0.0870028579828036 -0.080003603543535 0.00999478107488036 NaN -0.139001242601219 -0.220000994080975 -0.341000372780366 -0.26 -0.138002112422072 -0.0160024852024379 -0.0290078283876795 0.0759893136295169 -0.116002982242926 0.843820289526084 1.56338109597428 1.32832040260279 1.09882909…
-0.135900897197227 -0.049992376707479 -0.0688094176869753 -0.108763677931849 -0.15484753414958 -0.154870404027143 -0.0627331847617654 -0.0688246642720173 NaN NaN -0.103946636952353 -0.193969506829916 -0.340977130122437 -0.261015246585042 -0.112855157442101 0.0201905823130247 0.0414116577961334 0.141480267428822 -0.0789161437822691 0.843990538318336 1.56600825601844 1.32506317069819 1.103806668037…
-0.123177466412978 -0.0490136512625368 -0.0443412815634189 -0.0784231891386394 -0.135273025250735 -0.138232071463125 -0.0284777941887865 -0.0463139790383454 NaN NaN -0.0970955588377573 -0.190054605050147 -0.33804095378761 -0.262972697474927 -0.0942593739881984 0.0446587184365811 0.0942628318230152 0.203139970460184 -0.0681501638879043 0.836356479847787 1.55037801066271 1.31391548788029 1.10851433…
-0.104043888964774 -0.00510163760263473 -0.0170623685288895 -0.0590438889647741 -0.120034649182716 -0.113057748637861 -0.00904388896477409 -0.0310346491827164 NaN NaN -0.0750508188013174 -0.162064678474404 -0.331016169618601 -0.263 -0.0770392690737452 0.0769260817435384 0.15585909332362 0.261866023160163 -0.035076228201976 0.83312723012946 1.55690438476832 1.31144535907359 1.10574656024526 0.8575…
-0.0698174142317553 0.0153043096137412 0.0152054089892753 -0.0357109058669459 -0.0878021987510682 -0.0938402374527859 0.0262054089892753 -0.00870329812660236 0.0833119173540847 NaN -0.0417565523090071 -0.157748944568664 -0.330863060673816 -0.261022823221031 -0.0418478451931294 0.103266270912024 0.210289094133054 0.304395602497864 -0.00676416004935059 0.827430566401974 1.53914469129597 1.304322586…
-0.0462488370387383 0.0545852716021028 0.0417200583314194 0.00160600802199766 -0.0622695734586332 -0.073217732408896 0.0527200583314194 0.0295956398120502 0.123574903392155 NaN -0.0103317827183178 -0.125342150928265 -0.313186627779054 -0.263968895370158 -0.0222073641989486 0.13763711265184 0.247606008021998 0.355460853082734 0.0236785854916297 0.826212856580335 1.54362272096264 1.30465647480862 1…
-0.0059987392755077 0.0860017456185278 0.0810026184277917 0.0280007758304568 -0.0399982543814722 -0.0499975755298225 0.094003879152284 0.0610035882158627 NaN NaN 0.026000969788071 -0.108995732932488 -0.307998060423858 -0.260999709063579 0.0190017456185278 0.158004558003934 0.25600067885165 0.370000290936421 0.0670021335337562 0.822089238716364 1.53901845997654 1.29887945982804 1.10123548951568 0.…
0.00775564442302767 0.104427535660397 NaN 0.0363181660728538 -0.0216619485475929 -0.0246420631680395 0.134457363729727 0.0984275356603972 NaN NaN 0.036745701733251 -0.0645625216498261 -0.2877017193067 -0.25785085965335 0.037745701733251 0.2052982806933 0.263109369587544 0.372950286551117 0.0894275356603972 0.814256107157438 1.52324409996196 NaN 1.05488262028807 0.806062520861174 0.759861599095969…
0.0819184102212692 0.14638804788835 0.158274196332694 0.0675445937773765 0.0115161308884625 0.0104876679995486 0.179345353554979 0.14038804788835 NaN NaN 0.109932641665726 -0.0216261835561073 -0.25842694333371 -0.243213471666855 0.110932641665726 0.23457305666629 0.273843454110973 0.368071157222285 0.13138804788835 0.81583694505998 1.53346099677654 1.29946119578659 1.06986154732759 0.821031689642…
0.132927496359618 0.215899944976273 0.191952147597348 0.149881094029774 0.0808999449762729 0.0599289464324257 0.21395069752454 0.19192604628681 0.291936196796464 NaN 0.158930396505233 0.0528926946122347 -0.195091354586881 -0.0822334617220299 0.161927496359618 0.278936196796464 0.301959397961386 0.396957947888579 0.185921696068387 0.827133628678002 1.5526024196152 1.30988499174644 1.09931754186819…
0.165362345865596 0.240454859703621 0.231246703568065 0.173292960487078 0.127246703568065 0.105362345865596 0.263308379460082 0.2413777648386 0.348400893298106 NaN 0.188424021757612 0.133670725325678 -0.135429497998849 NaN 0.201393183811604 0.297277541514074 0.302 0.394023128459506 0.20741631227111 0.826973702690959 1.5479666748233 1.31073882338201 1.10066805243336 0.863549971844917 0.80232726342…
0.211438879966281 0.298295615276821 0.262617960828107 0.210546328483377 0.158617960828107 0.151438879966281 0.302522451035133 0.289415002518038 0.399379186345673 NaN 0.242343370173308 0.218961331001415 -0.0628834655850037 NaN 0.251391125069795 0.33257020593162 0.302 0.396964183827635 0.26035530889743 0.836345865797397 1.55135869201454 1.31821890753495 1.10805010140736 0.883892271474475 0.82614000…
0.252907568678072 0.331925604057961 0.303907568678072 0.225966183662709 0.210882770030726 0.197896296565642 0.349894042143156 0.333900805410614 0.43292560405796 NaN 0.272932367325419 0.299819646201116 NaN NaN 0.2949030598331 0.344972946930167 0.307986473465084 0.397 0.296918840790502 0.839363439630566 1.55695744286675 1.32411687926113 1.11097359744014 0.892580927585768 0.820832647310147 1.2949482…
0.284473053542353 0.382157684514118 0.332296817908927 0.277278266789619 0.254241164551003 0.249361746826505 0.382519431340623 0.379426675744083 0.481333920147543 NaN 0.311324644587889 0.374610426494533 NaN NaN 0.327500880221315 0.363296817908927 0.311 0.397 0.338435951303737 0.845484677722145 1.57125427149091 1.32812652810061 1.1163232863882 0.858891298578352 0.810554081246248 1.29709138186702 1.…
0.334352170033452 0.398784056677817 0.363593518452362 0.306618923549089 0.279669733742544 0.287504600613816 0.437288657291633 0.42441568277527 0.516542708258907 NaN 0.345555410807271 0.333533507031275 0.109695138839271 0.143711342708367 0.380314062388361 0.394593518452362 0.311 0.397 0.384402980226907 0.842814677957033 1.56643262356343 1.33092367071168 1.11350658333929 0.859028221643229 0.8109844…
0.373931604274505 0.465882499651073 0.413912313172443 0.352919328118647 0.32392283559175 0.323936865484159 0.471940372957261 0.479903544489687 0.562919328118647 NaN 0.394914066908994 0.401878992177971 0.227793059086965 0.305714140942163 0.422926343064852 0.410971940215182 0.311 0.369049104623432 0.41095440284967 0.853231638378309 1.57573354995115 1.34489551783775 1.1255387973251 0.890155318494335…
0.391167925410782 0.479557207044867 0.439366382714433 0.428045797839304 0.346305318928694 0.354267154062607 0.517328217848346 0.523297685955477 0.605305318928694 0.568427446500172 0.406190824330434 0.564496143259128 0.365961754625387 0.447885424893213 0.447137393517912 NaN NaN 0.425671701643127 0.462267154062607 0.849042134817245 1.57119747387307 1.34023946327662 1.08258271325169 0.86865663022059…
0.412768827148925 NaN 0.486495622870382 0.433936952858798 0.385579685725318 0.388632225009654 0.559548162154717 0.561590193582185 0.644579685725318 0.623411560015446 0.430737303578324 0.628316989303642 0.489676010034753 0.561781088603423 0.464810858576393 NaN NaN 0.5120753085957 0.496632225009653 0.85317576192259 NaN 1.34402943967249 1.13824430959421 0.88623190936208 0.800670630196834 1.308505429…
0.425006694137558 NaN 0.525005195450045 0.493001898337517 0.646001298862511 NaN NaN NaN 0.692000899212508 0.661002597725023 0.448005994750052 0.704005595100049 0.61901608591264 0.729013987750122 0.474006794050059 NaN 0.399000499562504 0.528989409274908 NaN 0.842560147870501 NaN 1.32591066441813 1.10822051454938 0.91151824653561 NaN NaN NaN 0.886265522920836 0.870493867370697 0.845650508554629 0.5…
0.492883832480983 NaN 0.577360747951422 0.512523084529561 0.659270560963566 0.66224350486721 NaN 0.645369766650207 0.701378785348993 0.687631308914988 0.508901869878554 NaN 0.781109299950622 0.870217524336048 0.54291088857734 NaN 0.403963925204858 0.422990981301214 0.579523084529561 0.84399165977451 NaN 1.33247143637793 1.11321523912884 0.893674186679834 0.842563470128146 NaN 1.05639062469504 0.8…
0.58861958616463 0.684337964793241 0.616436565781481 0.569183020383148 0.688577424336111 0.6886196819025 0.69238022235963 0.685422479926019 0.742408394070555 0.756013990117593 0.606591414453704 NaN 0.901267439778056 1.0020984095125 0.641577328598241 NaN 0.400056343421852 0.422014085855463 0.636183020383148 0.838755500185281 1.56418550497217 1.32287832310065 1.09645171327974 0.861632016059185 0.84…
0.600975878438507 0.726907899492481 0.668885970800215 0.605921056707841 0.701971492700054 0.709953949746241 0.739896935146348 0.734892549407895 0.772934213923201 0.789927635315521 0.61698026417696 NaN 0.995796063161923 1.13271711986976 0.64898684278464 NaN 0.361085521899839 0.41601315721536 0.674916670969388 0.837981535008459 1.55691570094366 1.30965874851556 1.09165999948367 0.849186336359412 0.…
0.653553543560132 0.773446139585778 0.720429615897416 0.663413092209053 0.70438830667651 0.714206546104527 0.789429615897416 0.773429615897416 0.826223069792889 0.856818239428016 0.670528758027588 0.874355259299786 1.06601652368836 1.16520654610453 0.700537019871769 0.523421354053235 0.320082618441811 0.417016523688362 0.725437877741597 0.829871665043 1.55146415627042 1.30460283754389 1.074698776…
0.719279446919422 0.826419255726102 0.771440764773283 0.712462273820464 0.750494537391237 0.738731136910232 0.840440764773283 0.824440764773283 0.852709627863051 0.835236599518996 0.733311710490195 0.916537555485599 1.06797849095282 1.18973113691023 0.764300955966604 0.573451519296874 0.329892454764093 0.418978490952819 0.777430010249692 0.825319900989461 1.54245872652656 1.29425346022388 1.06861…
0.766991590292899 0.835998389630555 0.822990874573146 0.764990695643208 0.770996421401234 0.763995526751542 0.891990874573146 0.875990874573146 0.92398729597438 0.943980496636724 0.774992663872529 0.960992127082714 1.08599677926111 1.20999642140123 0.815990874573146 0.629989979923454 0.343997494980864 0.434997137120987 0.825991411362961 0.810102714367164 1.52896239766117 1.28859099306116 1.073259…
0.819608588594199 0.925190183935687 0.880494478232786 0.817675152971689 0.813323312690668 0.798342331084237 0.94652300582314 0.932542024216708 0.970599079397414 0.991475459839218 0.838542024216708 NaN 1.11510460116463 1.21383834365467 0.847770244939533 NaN 0.41258957020063 0.464256748313178 0.875523005823139 0.820689503133366 1.54544630675663 1.29683586501525 1.07659728229964 0.817058542933729 0.…
0.882194828027729 0.944748383758665 0.931345797772529 0.887106762343261 0.846572252389731 0.833547090765597 1.00030805533633 0.988282893712196 1.0322074088398 1.04037095939666 0.894282893712196 NaN 1.12586161106727 1.19721387380513 0.926980954222594 NaN 0.473219989651862 0.490660318074198 0.929308055336329 0.809326189036216 1.54403811636938 1.29949578019118 1.06089204784179 0.81896546741647 0.751…
0.936981461790386 1.02097390918647 0.986981118490208 0.94897905868914 0.916975968987538 0.891980088589674 1.0419859246927 1.04698008858967 1.08998043188985 1.09398180509056 0.951980431889852 1.11199622369804 1.11300446290231 1.1880030897016 0.976983178291276 NaN 0.54497562568736 0.659941982269913 0.978983178291277 0.820885979954915 1.56329338117257 1.30764721240255 1.06009020598011 0.824498108416…
0.998434596825205 1.06560465645246 1.03549128336762 1.00539680579693 0.981614104209528 0.967614104209528 1.09048183561055 1.101406253554 1.15659520869539 1.16167079075195 1.01151962663883 1.11930232822623 1.115 1.20002834327121 1.04050073112469 NaN NaN 0.678218760661987 1.03147238785348 0.817697456985477 1.56720636712211 1.31662210100894 1.06296636712211 0.823803627272561 0.777287564948263 1.2997…
1.04351725489597 1.12832835463788 1.08645428814327 1.04655923273111 1.04531786017909 1.03131786017909 1.14046478260206 1.14354873827232 1.21833884909666 1.23125489342639 1.06542280476692 1.15066417731894 1.115 1.20296851662365 1.09244379368449 NaN NaN 0.804646214816968 1.08047527706084 0.824695069564288 1.57720295652041 1.32513880315317 1.07296295652041 0.833515999913459 0.771848244246247 1.30418…
1.09198166661614 1.15598968747158 1.13598128467065 1.1119751735427 1.11597326381521 1.10497211797872 1.19397975688866 1.18398472218012 1.29197211797872 1.2969751735427 1.10998319439813 1.15799732638152 1.115 1.203 1.13598357634363 NaN NaN 0.913958749886326 1.12798204856164 0.826199453817939 1.58430732638152 1.32907852950984 1.07384970208251 0.833180168056019 0.771740019097275 1.29776247118737 1.0…
1.14535987389013 1.21897325937929 1.18846320173908 1.15902830125577 1.18565374661373 1.1726780652802 1.2394149157666 1.23043978472245 1.35587593821607 1.35937613714497 1.16734506257449 1.19803017292063 1.11532789766981 1.20857060241038 1.18388364226723 1.27833123697509 1.09293172038255 1.1509412277334 1.17792917679287 0.850277025881366 1.57790839831248 1.32983327445292 1.08833622586989 0.83251221…
1.18062122503132 1.2650191328472 1.23352941072033 1.21046150810299 1.24933193824691 1.23880295423802 1.28006360028711 1.27353680916227 1.39355934776167 1.39658531909671 1.20113773828303 1.20096916638063 1.14669522978458 1.21495402622317 1.22159004813838 1.36153208677024 1.18877786579682 1.24776539503965 1.22004489415134 0.851181165678459 1.58000098058399 1.32900125435171 1.09046573758559 0.837815…
1.23550903820818 1.31851991036568 1.28552076730852 1.26402292200192 1.31702867717502 1.31352986554852 1.32702637444589 1.30652801431369 1.40853388955044 1.41252878325262 1.25850755706269 1.221521451543 1.14001583041959 1.21600521567488 1.27350963773822 1.42852426909773 1.31907461656988 1.3900899568365 1.27700989515102 0.864091334078038 1.58109573614921 1.32743107943526 1.09512305645285 0.84969915…
1.27747084769323 1.36348172051388 1.33645492472861 1.31348561058447 1.38770007375173 1.38330027414273 1.37643803546096 1.35192962684049 1.45361602647045 1.46067041543212 1.29895289523737 1.25165379196152 1.153 1.22300937492351 1.31399322181379 1.48587117889633 1.46519452766561 1.55135663136243 1.31847058189618 0.855923772922773 1.57502356042273 1.32534994388773 1.09255055300574 0.852192262926004 …
1.32793115113108 1.41541539001701 1.3854483472 1.36591006078838 1.46315059969397 1.46952920284744 1.42347004173422 1.39847665486983 1.46635721071501 1.47929106977721 1.34745314776105 1.26831268878748 1.153 1.2239888883991 1.36690367422459 1.52555239692973 1.59404969992934 1.69785157921168 1.36893122665502 0.839901133593555 1.56991225066795 1.3194713305029 1.09092808609325 0.853954888853431 0.7867…
1.37703412981415 1.45998765604338 1.43055141820271 1.43551688548118 1.53403933237103 1.54505121674902 1.48102542424255 1.46301686345339 1.52002454613584 1.5260206213895 1.39853241765632 1.28956640589158 1.15253631096274 1.22258936582777 1.41303909947743 1.5545400122276 1.71002374352464 1.82453798527357 1.42103807658828 0.819725327364501 1.56700255219644 1.30799319352125 1.06154522139742 0.8559398…
1.42404321476931 1.5115982784899 1.49203894984661 1.47401511767284 1.59709322995462 1.6201841370045 1.5295482633046 1.49953957673668 1.57099445336414 1.56946983757778 1.44452916622107 1.35977902346507 1.17747507076861 1.27554901289019 1.46452916622107 1.61601922587302 1.7727650982246 1.90119582923326 1.47701006913755 0.814113122612632 1.54688622583805 1.30419631513315 1.07168962216926 0.859834561…
1.47939759382107 1.57236538563999 1.54690948697822 1.52643860921086 1.6573677964368 1.68976130419131 1.58539518302427 1.55441707286648 1.62144256298189 1.6174622028542 1.49841810151597 1.38819328424326 1.17501584692817 1.23038488990407 1.51841810151597 1.66892481958165 1.79927878631317 1.92082960571708 1.52894102000767 0.810277245769157 1.54846313886264 1.29973924744871 1.06801007092485 0.8860292…
1.54148899288844 1.63098900348137 1.59848959419243 1.58898937105862 1.71898671630096 1.75248842184997 1.64948765794323 1.61948651586629 1.65299231250769 1.66498903677344 1.56198822898169 1.45298765491667 1.20399345761117 1.23549846462012 1.57898880758654 1.72998766702288 1.81999557159589 1.95899999697345 1.58448920240276 0.81772471721769 1.54980479093048 1.30158997336696 1.0630349199849 0.8681729…
1.60158332807392 1.68757893646677 1.66002955758646 1.6396003439328 1.75989276485144 1.79982986972412 1.70708857324495 1.67954486631759 1.72313778141248 1.71902593418679 1.6210882318194 1.54987447997256 1.2807516686979 1.42640210712905 1.63906405451756 1.78341237983335 1.82917035074586 1.94208191261451 1.64507369129574 0.816869018138421 1.54679547774898 1.30359546191967 1.06530462838484 0.87308356…
1.66034847026734 1.74585038053416 1.71341043328375 1.6998139464409 1.79956757564821 1.83313591857834 1.7663401615503 1.73438870635774 1.78728138849076 1.77190658494536 1.68034272093039 1.63802654447114 1.35720291925927 1.46652855437011 1.69586890823505 1.82504457830041 1.84630837088209 1.95041313863723 1.7028586892512 0.821316603098377 1.55538846927803 1.30614038497967 1.04750833326011 0.83502231…
1.71502913905887 1.78098337449058 1.76597211204872 1.72597050312846 1.85600570586391 1.86153180761126 1.82252429282599 1.79503775242043 1.84603559421202 1.8365388088072 1.73402429282599 1.72704936090399 1.41454341284948 1.53912600205488 1.75352914230422 1.86050973140992 1.85450027788942 1.93101152734989 1.75397211204872 0.802164884387136 1.57935078088688 1.30951672316572 1.05813627478904 0.813351…
1.7635881906369 1.84647285913947 1.81254205803793 1.82331139504306 1.86571505528407 1.88449592543895 1.86065738953536 1.8616689226851 1.88859972378664 1.87978425418253 1.78463432323587 1.79993418512919 1.48500338402765 1.61642334251284 1.8035881906369 1.88018453039589 1.882 1.97701153314974 1.80761125693639 0.846684368786235 1.55823535152704 1.32126380456663 1.03138306702728 0.79218837364895 0.76…
1.81361290872985 1.8866888089789 1.85864326882947 1.84979506932757 1.92652941845589 1.92667362892909 1.91656736858042 1.91855977855551 1.93960531870494 1.94648387830646 1.83858254863023 1.8793852079827 1.57033966783327 1.56737950124525 1.85361290872985 1.89587855960152 1.882 1.9779924099751 1.85959772868004 0.849607381725783 1.57144776236453 1.33604561832468 1.09713124063062 0.843929626186263 0.7…
1.86405780098113 1.94108213823634 1.90906996960873 1.91802585833366 1.96303650588282 1.96204715343197 1.96707301176563 1.97607909607944 1.99910647549155 2.01110799657 1.88806084313803 1.95714298137436 1.67722664068915 1.73228748382718 1.90205627990268 1.95001216862761 1.88498326813704 1.99791786176366 1.90706996960873 0.854627879186375 1.57348610822079 1.33708026727954 1.04111928948668 0.82127157…
1.90260330030452 1.99534633906371 1.95561447253238 1.93578205595031 1.9874357168866 1.9932904779244 2.01559212807666 2.02878205595031 2.06984908931747 2.08278205595031 1.92856978362094 2.05181557263389 1.82726246174835 1.92207253387471 1.93962564476024 1.95878205595031 1.87462564476024 1.94473736703886 1.9535809558488 0.859753411809817 1.58389129935929 1.34371989683836 1.11199728056453 0.84166695…
1.9554363244636 2.02567640848836 2.00942588602774 2.00426930948985 2.02559290100149 2.01872860066766 2.06744676289946 2.09726930948985 2.1442066788747 2.15126930948985 1.97846763977118 2.12323799418227 1.9378204567479 2.01599791015751 1.99441544759188 2.02726930948985 1.92941544759188 2.00931106323329 2.00445720133532 0.855673528277533 1.56911762038147 1.3349535283853 1.03644605601705 0.812501169…
1.99411789657387 NaN NaN 2.0670497376171 2.0300386848133 2.01505894828694 NaN NaN 2.20609026456437 2.21510684377007 2.01212342297577 2.21411237017197 2.07528921503278 2.15535921612352 2.04210684377007 NaN NaN 2.17215289711924 NaN 0.813478809278538 NaN NaN 0.993219196126671 0.784849550616267 0.764856339728285 NaN NaN 0.763631863342746 0.696520368426793 0.80715089088992 0.528223455940276 0.15569295…
2.05860596297576 2.13965169603054 2.11361739623946 2.09458309644838 2.05185749477702 2.04748019707513 2.17261739623946 2.21666312929423 2.25568599582162 2.27362882950315 2.07958309644838 2.2755373633936 2.23376072260882 2.35185218871837 2.10061739623946 NaN NaN NaN 2.11159452971207 0.861468974798071 1.57651335228413 1.33932712905295 1.0413311673329 0.806232437623035 0.773930318991376 1.3044810574…
2.11053971118798 2.19550497240972 2.16653102649342 2.14455708057711 2.12534864790752 2.08863524282821 2.22553102649342 2.27349628771515 2.31447891832602 2.32752234179885 2.12955708057711 2.32159181935538 2.38466255703678 2.51059307948025 2.15353102649342 NaN NaN 2.07061535318935 2.16254839588255 0.850239526599731 1.57251543355383 1.32451131258184 1.022576225054 0.802156128329396 0.792812645935706…
2.17199446140995 2.238996095748 2.22099509698586 2.17199754849293 2.126 2.11599754849293 2.27899518778242 2.33399455220651 2.36199573256176 2.36999618654456 2.18999455220651 2.38399437061339 2.48099137432697 2.60799128353041 2.21699427981683 2.03799754849293 1.9779967313239 2.1049967313239 2.22299455220651 0.841180813537162 1.56410076087516 1.31242108592684 1.01390077267871 0.796310527528003 0.77…
2.24768503929519 2.30260785176897 2.27752101580197 2.20344382827575 2.16938593763109 2.15938593763109 2.33759820332819 2.38953066424275 2.38137007859037 2.34296828191856 2.26564644553208 2.42557890644664 2.58558855488741 2.72269468773596 2.28671398461752 2.08645347671653 1.99032460914559 2.11697726527761 2.28158855488741 0.836107726527761 1.54915115116208 1.29771165466089 1.01307652656132 0.79102…
2.31712642733627 2.36422485805894 2.33033559262195 NaN 2.20850784638663 2.19850784638663 2.39823716189928 2.44332328878162 2.52025285467254 2.54249001657182 2.33117564269761 2.48426176957995 2.64524946573961 2.79311412349594 2.35908951581527 NaN 1.9218612688234 2.01330420707543 2.34124946573961 0.825740420707543 1.5462267884826 1.28976990718351 NaN 0.788946207179912 0.755440056776422 1.2836415280…
NaN NaN NaN 2.30006844034972 2.25605960933685 NaN 2.45906844034972 NaN 2.56504525894095 NaN NaN 2.5470518822006 2.66302318140878 2.80101435039591 NaN 2.17209714114154 2.00705850546025 2.01818545127022 NaN NaN NaN NaN 0.997131986977895 0.771644029149621 NaN 1.26441180044094 NaN 0.73169662774794 NaN NaN 0.52445921736968 0.126891886506928 0.0742603841126682 NaN 0.461065652970308 0.177280755124383 0.…
2.42025571058463 2.49163927646158 2.45663927646158 2.36333666896513 2.31072063892033 NaN 2.52168576929515 2.53558116041962 2.60613947850071 2.63823246416785 2.43427895700142 2.59489498704622 2.68410460887553 2.81398837679161 2.46820921775106 2.26086011742104 NaN NaN 2.45760440683641 0.813383242376002 1.53990715789981 1.28652218012412 0.99919419552676 0.775555939008019 NaN 1.27513161108605 0.99563…
2.44183284196255 2.54558210490637 2.51058210490637 2.47612621934968 2.37152891825809 NaN 2.57955171253592 2.58462009536942 2.61790882288866 2.65784803814777 2.45781764577732 2.67041494686891 2.6929316171665 2.81300759809261 2.48586323433299 2.33343774114675 2.04015196185223 2.08080539781682 2.5086048991842 0.816188269455131 1.55063687686683 1.29261281584488 1.02148729535494 0.797996155641049 NaN …
2.50810520893306 2.58610069997879 2.56408567013121 2.49912474773492 2.42625851337838 NaN 2.6320751492379 2.63007815520742 2.67303005969516 2.70801352686282 2.52511122087209 2.69903757461895 2.711 2.81299549104573 2.5531037059483 NaN 2.10722695069846 2.12218787309475 2.56007815520742 0.811320019756977 1.53809707863398 1.29241492463865 1.09430620259992 0.820515796369807 NaN 1.28485602181752 0.99805…
2.57873981809681 2.65368377127129 2.62157167762026 2.58251563079475 2.59844837460413 NaN 2.68256046825516 2.68258288698536 2.69358288698536 2.71743716523902 2.5996949806364 2.7243362809531 2.71104483746041 2.80995516253959 2.6227173993666 NaN 2.25933391444728 2.2498471787362 2.61259409635047 0.824745208608202 1.5628391792161 1.30242371029226 1.08529087805429 0.830628881586493 NaN 1.29563417610029…
2.64330763925174 2.71336009082358 2.67146499396726 NaN NaN NaN 2.73147548428162 2.73345450365289 2.74445450365289 2.75559087773967 2.66034960050921 2.75368529056897 2.71495803874253 2.80604196125747 2.68532861988048 NaN 2.37575165259026 2.49833546015065 2.66444401333852 0.835672823188515 1.57236782433806 1.31060230097189 NaN NaN NaN 1.30734443093702 1.0152950810477 0.788243085588882 0.79015485974…
2.70109246009906 2.72816180517336 2.72009601625672 2.71310846280852 2.70414046822743 2.69514580246391 2.78309601625672 2.78509246009906 2.79408356970492 2.80607823546844 2.71809601625672 2.77102489310359 2.71499822192117 2.80299466576352 2.74308712586258 NaN NaN NaN 2.71609068202024 0.826407136869735 1.55711983235257 1.2994252165446 1.04400550527073 0.803640676093307 0.749123819482664 1.304023730…
2.75349371558732 2.81947472652627 2.77451270464837 2.77436079215996 2.78380703509465 2.77785450774728 2.83746523199574 2.83751270464837 2.84146523199574 2.85046523199574 2.77250321011784 2.78516140701893 2.71409494530525 2.80002848359158 2.79248422105679 2.89580703509465 NaN NaN 2.76747472652626 0.85291139615309 1.59065550139479 1.32482348223335 1.02517406734205 0.776459856289208 0.74030556201879…
2.80448685602618 2.86850659233286 2.82746711971949 2.81162501017297 2.86716120696586 2.86611186619915 2.8855164604862 NaN 2.8895164604862 2.8985164604862 2.82447698787283 2.80183224139317 2.72390131846657 2.80297039553997 2.84249672417952 2.97916120696586 NaN NaN 2.81650659233286 0.857186974851426 1.58502664320019 1.32621598722225 1.08033491637447 0.829120080165494 0.767733987751003 1.32804927769…
2.85699795146549 2.92099795146549 2.88499775449102 2.86899775449102 2.94699688780334 2.95099669082887 2.93599803025528 2.93999806965017 2.92199873936338 2.94399822722975 2.8789978726757 2.83499869996848 2.72999976363063 2.803 2.8959979120706 3.04299751812165 2.92899491805862 2.99199440592499 2.8709978726757 0.860339877481878 1.58786988575481 1.32748995036243 1.08493984045068 0.845379380318311 0.7…
2.90357065909863 2.97646426502939 2.9395513147224 2.92659967566296 3.02759967566296 3.01971574192031 2.98750295378184 2.99450295378184 2.98143524846505 2.99741590408883 2.92848360940562 2.81913541063357 2.73599032781189 2.80299032781189 2.9386286922273 3.10746426502939 3.08646050040496 3.18047984478118 2.92751262596995 0.856031881153756 1.58535751245225 1.32614790455232 1.09323268157074 0.8225042…
2.96138233999951 3.02349749694875 2.99540327762664 2.98735093355881 3.08835093355881 3.09222530779599 3.03845562169448 3.04545562169448 3.02552890338946 3.03954984101659 2.97747655932162 2.83285343661005 2.73501046881357 2.80201046881357 3.0023195271181 3.15449749694875 3.23441920915129 3.33039827152415 2.97944515288092 0.842039494657746 1.57396175230179 1.3198572097831 1.08641286294243 0.8290104…
3.01510085209208 3.06508431896223 3.05309093221417 3.07305951926746 3.16806943914536 3.16313226503879 3.09108597227521 3.10409919877909 3.08109093221417 3.08808266564924 3.03410085209208 2.90500661325194 2.73800991987791 2.80500495993895 3.05409919877909 3.20607935902327 3.34414053160371 3.46114714485565 3.03408266564924 0.826564409258553 1.56480102251049 1.30683510365001 1.01312495866718 0.80014…
3.07660993567502 3.11680254694082 3.10863133692678 3.10985605007021 3.21016050938816 3.24370624130792 3.14360993567502 3.16442802503511 3.13656713317151 3.13859923504915 3.09560993567502 2.90969554068205 2.74417121001404 2.80806420375527 3.11459923504915 3.25467413943029 3.42933171940221 3.55031031815045 3.08465273817853 0.817241383344995 1.55929621409938 1.29779923061541 1.05183744002046 0.79529…
3.13256733736841 3.1904307070637 3.16655215622344 3.18839275420128 3.22488614141274 3.30849902221606 3.19956733736841 3.20369637710064 3.18859769965835 3.1935749279409 3.15156733736841 2.97350661278854 2.75987855084026 2.8139544565651 3.1695749279409 3.31652179393351 3.459764692253 3.57877987339796 3.14453697507848 0.825625176510987 1.55160943418255 1.29405892008116 1.00481358842198 0.78553545029…
3.2001231039018 3.24613257343271 3.2211325734327 3.25612547128452 3.18428645330995 3.16633380096449 3.25615387987725 3.27012547128452 3.24436457693994 3.25134563787812 3.21511600175362 3.0462556773345 2.79412547128452 2.82706391933363 3.23614204296361 3.37712547128452 3.48104261288908 3.56711600175362 3.21013730819816 0.82317876457694 1.55016293555458 1.28892274616396 0.994776334940815 0.78769562…
3.25260435559945 3.3025250958487 3.27753500331755 3.30959444813061 3.30458388630858 3.30633619958749 3.32164398547482 3.32358454066176 3.39860435559945 3.39758454066176 3.26460435559945 3.15550593526421 2.84849602779536 NaN 3.29660435559945 3.4305250958487 3.49914861203265 3.61560370124626 3.26853500331755 0.814216922141127 1.55144983456828 1.29011368539407 1.00159996073881 0.785796895966999 0.71…
3.31235871620023 3.35444281899364 3.32436984711415 3.35033830856662 3.33895085489479 3.31863828559095 3.36780184097432 3.37427226670572 3.39298583418236 3.39531810131782 3.32435871620023 3.30440204692516 2.99641255977434 NaN 3.34628212479525 3.48689038174277 3.53115123869325 3.63030793094399 3.32143230614446 0.812923876960913 1.55637712036864 1.2824411042822 1.01347055718204 0.801935607570194 0.7…
3.37009346269388 3.39909838178303 3.37107334844573 3.40501913938006 3.39017757730717 3.37023832171895 3.43105773350729 3.4495775089489 3.45959015080564 3.46708328570904 3.37858021354233 3.40360998750946 3.07206722755174 NaN 3.40507498814212 3.518039390536 3.52801133191084 3.63051057332486 3.3700918229975 0.821495773879213 1.56031618380331 1.28123282993071 0.999921683597706 0.784286728133663 0.728…
3.40896705243652 3.43811324222105 3.41447387428783 3.41607646405751 3.49801767914148 3.51381541701459 3.46557255961866 3.49546018691854 3.51227839034558 3.51581258693547 3.42595435209361 3.47378616523864 3.11402720769693 3.10438917612347 3.44949344014872 3.54154805862587 3.53443259384659 3.63639444915119 3.40307453367142 0.826040986557436 1.5507442166372 1.29729390831583 1.0461436360469 0.8217778…
3.46399590296435 3.49399506711762 3.46503619993142 3.456623381711 3.52773845466126 3.54422696715191 3.51951150375508 3.54107815210388 3.57890785236192 3.58389715123511 3.4839704039174 3.55930074216543 3.21696414559086 3.24359913022764 3.50449590296435 3.56874509197088 3.53846217759698 3.60773857032003 3.45998354663215 0.842590800704898 1.56287562030292 1.30892292703811 1.05528083315136 0.81913584…
3.52001130862741 3.55050805533092 3.5130089788993 3.5140053442112 3.56100158538774 3.56950337743185 3.5795084045655 3.60250503635507 3.64351852291097 3.65252213466346 3.53901141431993 3.6290495809093 3.38407551553877 3.43900096068996 3.56151054584419 3.61903585081134 3.54349996784297 3.5705009096183 3.51300596914487 0.842240778050679 1.56561545438704 1.31907127516728 1.04353170800307 0.8177990704…
3.57068914855454 3.593733085555 3.55879004186629 3.5563346373552 3.57947512789714 3.58398012615587 3.62681174071768 3.64743894229995 3.69804602405881 3.71138317617704 3.58916349877248 3.69474227312592 3.48089030883328 3.52464145166576 3.60875544289483 3.6649984294461 3.54989920220942 3.5961155947695 3.5553533134132 0.849979835614919 1.57812228673346 1.3256958871772 1.04297416714378 0.816365174308…
3.61159047144964 3.64302534178547 3.61000012727805 3.59362835446252 3.60622702180092 3.60775069417848 3.68541181525031 3.70838737180781 3.75294892719826 3.76447747097241 3.62612924803095 3.7741795232729 3.61487672584915 3.68575291356505 3.65701214722207 3.6313829977739 NaN 3.69850179668596 3.61145456965979 0.848140276167359 1.58089389387006 1.32835277491586 1.06396893073707 0.833467246791535 0.77…
3.6720298482199 3.68302897996903 3.6595353577373 3.64952069377136 3.64851770079023 3.63551995651999 3.73403527097846 3.76203561801381 3.79903158326414 3.82551800424741 3.68652832974151 3.85353895869278 3.77009999982831 3.85410312341144 3.71452967470223 3.60002594393974 3.54100789598166 3.77897058464678 3.662536182145 0.845849306150436 1.57097238863906 1.31952381898168 1.03278263863882 0.803429914…
3.71195886769279 3.74496870693327 3.71718542455093 3.69419118791177 3.66810820138116 3.66784892967843 3.79119517487177 3.82115041022756 3.85410252693995 3.84137597946614 3.72593360369026 3.91270713575176 3.91917982964502 4.01027828070534 3.75346107825194 3.62321900771212 3.54816137410366 3.77936445274445 3.71677140103765 0.850497801900053 1.57757454380635 1.322140654549 1.04588301921728 0.8004943…
3.76106255840194 3.7894744036148 3.75255373891823 3.74208425661285 3.70170148772904 3.69873010132757 3.83561782866784 3.87502248085477 3.89563507086385 3.88358348965701 3.77555646280522 3.96404499885659 4.03100643119808 4.15669800201419 3.80156906389411 3.79210013686535 3.56189300314609 3.88148124214435 3.74950415435359 0.842782798751385 1.55837059501478 1.30363921737546 1.02410185182926 0.801113…
3.79400776438068 3.84100871512118 3.81200982431842 3.7950058628997 3.72400823975093 3.7180058628997 3.87500855666443 3.91900744746719 3.94000776438068 3.93500776438068 3.81400919049142 3.98201267653989 4.11000982431842 4.2520120427129 3.83800744746719 3.98101093351566 NaN 4.29101156734265 3.80500982431842 0.833797228591466 1.54966815239431 1.301147816466 1.03667934874276 0.813339727248986 0.74587…
3.84193604020205 3.89480575941047 3.87265376515362 3.83119660178522 3.77487089980626 3.75419660178522 3.92782747287573 3.96497946713258 3.98793604020205 3.98293604020205 3.87074061901467 4.06026292277886 4.17065376515362 4.32634977663992 3.88397946713258 4.04850177089677 NaN 4.36241491703571 3.86565376515362 0.816689768507472 1.53826317900498 1.28766921155134 1.03265924234224 0.749927683953082 0.…
3.89448092663307 3.9346106949748 3.92647094445293 3.8349700534596 3.820550801894 3.80351087317346 3.97751087317347 4.01253083753373 4.0216705880556 4.01766060587547 3.91853083753373 4.08675044549667 4.2195208553536 4.36463065933507 3.93450089099333 4.10445098009267 NaN 4.38974046331653 3.92145098009266 0.80807305173871 1.53451523709587 1.2814001925462 1.0488854936714 0.788150413329261 0.734533860…
3.94707120508843 3.97411735653464 3.99508834705417 3.92213845433862 3.85606724925019 3.83316878243184 4.03507647953943 4.06806724925019 4.07208175399042 4.07206724925019 3.97107252370118 4.15807516092668 4.29901582335299 4.4450026372255 3.98706988647568 4.16905274450995 NaN 4.43602109780398 3.97807647953943 0.781233392190163 1.50776166972283 1.25941478164891 1.02924458362153 0.753727829204329 0.6…
4.00005118159741 4.06143620670684 4.06082276235234 4.0251550753283 3.90610389373089 3.95875094897164 4.09198089875277 4.11810389373089 4.13291061590814 4.12210389373089 4.02503361088625 4.21399846946393 4.31078915146609 4.44696485857768 4.03906875230857 4.20829717155364 NaN 4.45171886862145 4.03498089875277 0.798638295584038 1.51644449920624 1.27041303232791 0.980571682980602 0.744672177663998 0.…
4.06447524666288 4.12052444228823 4.12547524666288 NaN NaN NaN 4.14457363791359 4.17652444228823 4.19846704739198 4.22118827218164 4.0924506488502 4.27153264155912 4.31397540218732 4.43609019197982 4.10248344593377 4.26354904010091 NaN 4.45596720291643 4.09451624301734 0.804156953827814 1.53823117390183 1.2701636896719 NaN NaN NaN 1.27136962848232 0.979749738469429 0.746726850061683 0.75100168365…
4.12213044931761 4.17312056679355 4.18711661378392 4.16712056679355 NaN 4.14613637883204 4.20611068426949 4.23610673125986 4.25314428485129 4.29410475475505 4.15113044931761 4.30801383553369 4.32000790601925 4.43599407048556 4.16111859028873 4.28504743611549 NaN 4.46098023495188 4.15709487223099 0.805013993654071 1.54479029759007 1.27533148460731 0.977814586605514 NaN 0.680354014533469 1.26056905…
4.18664544318475 4.2327480611253 4.24478910830152 4.22674806112529 4.20703539135883 4.21358387242042 4.26085067906584 4.28889172624206 4.32450177806798 4.34591224983017 4.21564544318475 4.31485633488323 4.32391790564756 4.43306157076433 4.2197685847134 4.30850743388536 NaN 4.4512052358811 4.20401486777072 0.811934692996182 1.54988307210595 1.28595690859725 0.985028535919749 0.737652878402356 0.69…
4.25036413053175 4.29141459636257 4.30341459636257 4.29531366470094 4.29511180137769 4.28330357153478 4.31149534169187 4.33652562119036 4.37252562119036 4.38263664601815 4.28134394419943 4.36152562119036 4.32894953416919 4.43398990683384 4.28336413053175 4.36839441003024 NaN 4.19560403686996 4.26142468952873 0.824443936354629 1.55851309783934 1.29357460404877 0.978498128871598 0.743608121125924 0…
4.30500596372362 4.33200814277648 4.35600596372362 4.35000653715858 4.37800906027243 4.36401009245536 4.35900722528054 4.38200573434964 4.42700653715859 4.42500699590656 4.33500596372362 4.38000286717482 4.32900068812196 4.43099942656504 4.33700642247159 4.44900963370739 NaN NaN 4.31500653715859 0.832780934698991 1.56865087850236 1.31020073629049 1.04883826249206 0.797580543616345 0.7348419152727…
4.35597796048967 4.40160452297628 4.40697796048967 4.40587968745983 4.45544728612854 4.45027039467483 4.42076175982402 4.43101726970161 4.48287968745983 4.48480106903596 4.38597796048967 4.4045086348508 4.33488207236419 4.42609827302984 4.3918993420658 4.5313490130987 NaN NaN 4.37087968745983 0.840769814961362 1.57615944571829 1.31649381742969 1.03398776728041 0.802226837167712 0.751211768080337 …
4.41737996407936 4.46535963503278 4.46343078669581 4.45055276097528 4.53222749623003 4.53910552195056 4.4764409512191 4.48347144478897 4.53943078669581 4.55132914146292 4.44639012860265 4.42083736762737 4.36469506430133 4.4349085192904 4.44942062217252 4.60822749623003 NaN 4.47600775343533 4.41456292549857 0.844740866585337 1.56619388142802 1.31848089069622 1.0726004325895 0.821107077347972 0.774…
4.46602169421488 4.50902634297521 4.51401936983471 4.50602401859504 4.60502982954545 4.60202479338843 4.52602363119835 4.53001936983471 4.60902091942149 4.6140201446281 4.49602130681818 4.44802053202479 4.36099961260331 4.439 4.50202246900826 4.66102556818182 4.57005927169422 4.63307166838843 4.47502053202479 0.84552850464876 1.57438848915289 1.31401030216942 1.06911241735537 0.839897306301653 0.…
4.52080506511061 4.57554900763431 4.56293309384875 4.56667703637246 4.68035696452708 4.66463436012641 4.58569837449548 4.57893309384875 4.66184774135666 4.66489041760271 4.54982640323363 4.49986907947968 4.36002133812303 4.439 4.55876238886456 4.72559168388036 4.71973526717719 4.81405244724039 4.52686907947968 0.841752365154876 1.5705732186798 1.31477335626404 1.07521685011232 0.85834756299975 0.…
4.58239150887829 4.63046133572832 4.62043140993545 4.62344138519974 4.75823190464964 4.78381294354945 4.6384812862569 4.62554113784264 4.72735160782113 4.72342143467116 4.60446133572832 4.54753116257835 4.3699002473571 4.44098004947142 4.62039150887829 4.76759101416409 4.86457353720648 4.96353363614932 4.58740148414258 0.83505663476546 1.55957992741248 1.31025568671045 1.07468668342707 0.88130276…
4.63600504596059 4.67100601633762 4.6730055311491 4.68700591929992 NaN NaN 4.69200504596059 4.6730053370737 4.76700601633762 4.7740055311491 4.66200504596059 4.58500058222622 4.38299970888689 4.44100029111311 4.67100494892288 4.82600582226221 4.96900572522451 5.09000718079006 4.63900465780977 0.828309087845587 1.55643883263643 1.29996924116516 1.07167909075672 NaN NaN 1.28072951772261 1.030029596…
4.68697434479635 4.73177710341104 4.7288757241037 4.74679682754957 4.88679682754957 NaN 4.74297434479635 4.72691517238076 4.82777710341104 4.8298757241037 4.71297434479635 4.59088165516881 4.38005917241559 4.44394082758441 4.72099406893489 4.8848165516881 5.02683627582663 5.16254041374866 4.68605324135048 0.819095406902198 1.54464728138654 1.29230424276332 1.06249481517804 0.876879311728685 NaN 1…
4.74552040742822 4.78457002045289 4.78157002045289 4.80353694510311 4.95444598789122 NaN 4.79358655812777 4.77957002045289 4.882553482778 4.88951213859077 4.76854521394055 4.64951213859077 4.39090904278811 4.44300826883744 4.78051213859077 4.94550386975333 5.04684289208855 5.164 4.73857002045289 0.804311717287183 1.53502822320222 1.29063265132129 1.05445548919256 0.879526681878407 NaN 1.266963344…
4.80914048621056 4.83513400223161 4.8401188729474 4.86811022764213 5.01210806631582 NaN 4.85512751825267 4.85415129284214 4.9521059049895 4.9501188729474 4.83314697018951 4.71420100334742 4.44812751825266 4.46806916244212 4.8441318409053 5.00611671162108 5.09005835581054 5.20400864530527 4.7981318409053 0.80128341489558 1.53940774527979 1.29131532459431 1.05598266616294 0.873742968748627 NaN 1.25…
4.87259405917976 4.89565894875608 4.89381035776749 4.91789687720258 5.06091850706136 5.11576709804995 4.9127238383324 4.9224859098859 4.99994013692013 5.00381035776749 4.89952916960344 4.80498842313412 4.5057238383324 4.49930784451927 4.90368057861485 5.05883198762626 5.11641599381313 5.20791348056491 4.85768057861485 0.802825824823139 1.53387264129924 1.28468686674107 1.04815347146736 0.86605044…
4.92051870622147 4.92966207032571 4.94349822563515 4.95166207032571 5.09367231061887 5.13877471355048 4.96249822563515 4.98239582270355 5.03564158973939 5.04558014798043 4.95147774504883 4.85549822563515 4.52580543442996 4.54255966739411 4.95052894651463 5.09662110915307 5.12788735677524 5.21096927912052 4.90254942710095 0.806957605186317 1.53941142552312 1.28651951941368 1.05218647875407 0.86803…
4.98107432744427 4.98508396248335 4.99506056310274 5.00305918666859 5.12105918666859 5.16401101147323 5.00807019814181 5.03506744527351 5.0890619395369 5.08505505736613 5.01207432744427 5.00913764341532 4.68711424403472 NaN 5.01207432744427 5.1220440458929 5.12800412930246 5.21100275286831 4.95606882170766 0.812981520753862 1.54533610427959 1.28697880209053 1.05846267028226 0.858825210420901 0.79…
5.03401410256464 5.04488630104524 5.03819667616378 5.0452149335237 5.1632149335237 5.17185394112069 5.05806887464438 5.08310538936421 5.13317841880387 5.12426970560344 5.06501410256464 5.1071742640086 4.76848463912713 NaN 5.06501410256464 5.15341576448275 5.13094522792026 5.21296348528017 5.0050871320043 0.821187185897519 1.55680638888901 1.30037060446357 1.06036458072177 0.841168815052052 0.7728…
5.09935583635797 5.09649457929625 5.08751439971601 5.0984747588765 5.18677206517282 5.20566305286417 5.12335583635797 5.14043511803699 5.18944502824686 5.17450448950613 5.12540538740735 NaN 4.86702879943201 4.87231712671608 5.12639547719748 5.17875224475306 5.13298017958024 5.21696035916049 5.05946484866662 0.82739934951555 1.5634654845337 1.31057040239073 1.06954842966073 0.831948993684699 0.773…
5.1380040172672 5.14300569112854 5.12400513317476 5.12700557953778 5.2090010043168 5.23199854932018 5.17300513317476 5.19700546794702 5.23300446363022 5.22000490999325 5.16100446363022 5.24500836930667 NaN 5.01101573429654 5.17200368249493 5.211 5.11100044636302 5.23999531318827 5.10700435203947 0.835810961912313 1.56731077332394 1.31722059812645 1.0652571198426 0.832078139782104 0.76691055014242…
5.17324320323985 5.19292787125646 5.16903298191759 5.17594889338869 5.21781080080996 5.21927328771894 5.21803298191759 5.24496991552091 5.27215911471095 5.26307502618204 5.20015911471095 5.31842334008303 NaN 5.1490358793561 5.20430626963653 5.211 5.11491591147109 5.1988829295535 5.14518013684317 0.84424878922021 1.57409431662367 1.32246732137127 1.03999258123276 0.815760438944212 0.77173636088812…
5.2254797437897 5.2454797437897 5.2214797437897 5.21164982755076 5.23086993594743 5.22790995565591 5.27641971422698 5.30341971422698 5.33140970929986 5.32636968959137 5.24554977827955 5.38632966988289 NaN 5.25891946787092 5.25845973393546 5.19417008376106 NaN 5.26927964524728 5.20440970929986 0.844251800886882 1.57339850418805 1.31665982946418 1.03486632281257 0.806341645132429 0.76137575207967 1…
5.27000360659795 5.27400784965437 5.26000530382052 5.26100265191026 5.24200275798667 5.24900212152821 5.32800519774411 5.35500583420257 5.3850050916677 5.38400604635539 5.28700434913283 5.47000678889026 5.38201516892668 5.4720163357672 5.31000297013949 5.21200222760462 5.15100137899334 5.2780010607641 5.25300551597334 0.837789494015523 1.57072934020473 1.31320954599296 1.05957946961795 0.80568820…
5.30339803208411 5.34668983453601 5.30911475306487 5.28555737653243 5.26753967159373 5.26864590122595 5.37613245800357 5.40902622837136 5.43215016294228 5.43999081849395 5.32727409751319 5.53286688392303 5.52246819376553 5.6232734394398 5.33750426171633 5.23262819628724 5.16376983579687 5.28782295061297 5.30407934318746 0.833104452557611 1.56462012471873 1.30900577713765 1.05466852469351 0.789059…
5.36268176049161 5.38825695273615 5.37229596246023 5.37085244271453 5.3728787391392 5.38738491908868 5.42363162321175 5.45467539928349 5.4936782264871 5.5467970044279 5.38869287893056 5.61208096950647 5.72739699003795 5.83540670399193 5.39965634300965 5.25581326084865 5.17689445178402 5.27588110832134 5.35725801293751 0.805766123395532 1.53309594717742 1.29271634808526 1.02629861671201 0.76138116…
5.42261956402306 5.48162494549215 5.46962742772715 5.45507325557185 5.48008989640051 5.4751187497844 5.48711819382831 5.51811142227688 5.57710240688541 5.66196413679778 5.45264383028892 5.64963078373551 5.80909225943803 5.94108669923675 5.45259922960924 5.26508896322051 5.1570177926441 5.25210254571435 5.44311726052024 0.789013026691043 1.52627026431832 1.27495695674315 0.994131693976076 0.753593…
5.44695440536827 5.50593467716768 5.46687549256588 5.39823060017665 5.36032924117965 5.35240815398204 5.54727019486827 5.5763075861701 5.62747321326138 5.64142392934294 5.47779657976349 5.71418371252042 5.8589750464197 5.9885243669212 5.47107277457187 5.30421087197606 5.16484217439521 5.31127799138365 5.46193467716768 0.784102630597183 1.53648934247853 1.2708600659311 0.981210535268166 0.75812050…
5.51965586023142 5.5584793374803 5.58502926035864 5.55838651704923 5.41346932473953 5.3935894776287 5.58542927377648 5.61859901593785 5.65820527404136 5.68698467745682 5.55868944689246 5.74522951517391 5.8872028326097 6.00531555501523 5.56177329003799 5.34657946488793 5.17687984711084 5.34423049867393 5.51942927377648 0.771931014104483 1.52566793734543 1.25301222538804 0.969214346888746 0.7582848…
5.57805704626236 5.62855407587078 5.61707008366232 5.65210521672127 5.6641364529354 5.64416275711572 5.65255175396092 5.67355110547919 5.72305582135243 5.79449571644792 5.60755889321439 5.79354243690465 5.9000089405916 6.00450570842555 5.61155580515539 5.47560901936108 5.17200417910448 5.37399492088192 5.59456140186797 0.771473026608744 1.50909722407778 1.25517183373481 0.958327752116039 0.709547…
5.64471908377827 5.69031450004048 5.68569283484637 5.6522686776013 5.6315290432194 5.62845320046446 5.71382200511942 5.73040991630269 5.78138513823556 5.79596617061162 5.66637838743339 5.85775359206588 5.90981218458267 6.0280334031862 5.68508007021843 5.57952348783491 5.20043346126337 5.39556191494842 5.6602431452574 0.77924210289911 1.51263131660862 1.25291708121637 0.971751289993209 0.721255403…
5.71139322416961 5.75194260040501 5.75933227752675 5.72583016198709 5.70977944727424 5.69785831094354 5.77295776859422 5.78499649524899 5.84095769671191 5.85843244035732 5.73487530714316 5.91547772927802 5.9174347503955 6.01860227837023 5.75040542787464 5.83253773685292 5.48712219582529 5.61909637805545 5.72392045229923 0.780527994700363 1.50149348055366 1.24998824502804 0.984308418725204 0.73806…
5.74652485537166 5.775021414061 5.77952181543974 5.74902444877 5.7670178406984 5.75751748855989 5.81451988116357 5.82452177142243 5.87252035764548 5.88501634410974 5.76852578495816 5.91451119905533 5.92600017606925 6.01399895129302 5.78852388176784 5.87403001087191 5.50805490528962 5.64097579444221 5.75602097388786 0.78826806401612 1.52895298329369 1.26589929975525 0.984044840165979 0.74246413363…
5.81062900036324 5.83716333272362 5.83775244585094 5.82535290161181 5.82573028924959 5.81231728702451 5.87079100891613 5.8822633205728 5.92292432604837 5.927100029793 5.83458761682818 5.93849252285745 5.92795650111254 6.01350805425199 5.85018125862016 5.91504743595572 5.5991084535821 5.60083390756058 5.81327207994227 0.806072520290996 1.53631785072133 1.27675801862591 0.997280340513575 0.75828517…
5.8531302765969 5.85833347532865 5.87913507769949 5.86611560740848 5.88200180478629 5.86949006899981 5.92301638607406 5.929061862519 5.97600811762953 5.97655208233382 5.875644990825 5.9657559479459 5.92998346311093 6.0135 5.89262912081625 5.97240751967349 5.70488909938779 5.73950821917789 5.85512285301269 0.802850221417784 1.53754793016915 1.28318431130401 0.983753590659293 0.753940336544148 0.69…
5.89755071854828 5.93054654193184 5.92455776177314 5.92155652689814 5.94453366725056 5.93007123560534 5.96854259071448 5.96954093778783 6.02703929450114 6.03254877472948 5.9235513735523 5.98400862101848 5.92301519225191 6.01150895429713 5.93655071854829 6.04007853697582 5.83821129674574 5.83910203816081 5.90055424016071 0.822954787643592 1.55995965176626 1.30445910749908 1.00690004973103 0.779451…
5.94999123880425 5.98201469466106 5.98091118472769 5.98036918305109 6.01715669309077 5.99456479118425 6.02051157257684 6.01070647747775 6.07852502167409 6.0933452202553 5.97500780998571 5.99823390033622 5.93280330714629 6.01738221377695 5.98899123880425 6.11111901406186 5.95559837770338 5.94791160309907 5.95495121176597 0.822567216872525 1.56635424219638 1.30536516759358 1.00336263219218 0.777265…
6.01226995693031 6.04841217311272 6.09100448672315 6.09407085427494 6.10203292995963 6.12498552456549 6.04153542713747 6.04259231361043 6.09165868116222 6.10563023792574 6.05818462722086 6.03449750282216 5.96757335145278 6.06256387037395 6.03937424879741 6.20721307045735 6.08478642191012 6.16071057327951 6.02927943800914 0.841464875141108 1.55658550917837 1.31551602809954 1.02832536360433 0.80018…
6.01710824450703 6.06912659103365 6.08910274054905 6.08712108707566 6.11909907124372 6.11307889006445 6.08908255936977 6.08208439402243 6.13705503957985 6.14107889006445 6.05910274054905 5.99901834652661 5.94005687423251 6.01702568513726 6.05011007915969 6.25708622867509 6.22725501671996 6.35325868602528 6.03612842568631 0.84045633412366 1.55595829377302 1.3177783499556 1.03124058594586 0.8015764…
6.07474642716185 6.13653395718928 6.14381016815362 6.15159769818105 6.17185266214813 6.15508637911796 6.13304388512344 6.12702263812619 6.16636259008229 6.18308637911796 6.11381016815362 6.00878753002743 5.97034134308504 6.0307025420384 6.10872518016459 6.30300139112893 6.3630466673813 6.49100417338678 6.10451271019202 0.822529882399663 1.55504975970745 1.31157491843258 1.03687740482583 0.7996714…
6.13054877765475 6.15783591914718 6.20847494127098 6.22440930892986 6.22060620595324 6.21749134935627 6.18358979786796 6.16668004233701 6.21262261403852 6.22863081808116 6.16260620595324 6.03181130701926 5.96703281617056 6.03397538787208 6.16653236956947 6.35656518574003 6.4750975553095 6.60904833105366 6.16154057361211 0.791076950615512 1.51491185352482 1.28815263092121 1.01842366171866 0.790237…
6.1699813720926 6.21697181931958 6.25497802862204 6.267979461538 6.27097611806744 6.26197898389934 6.23297659570609 6.22597181931958 6.24598423792451 6.27497802862204 6.20997755098339 6.07198089445395 5.97399665652944 6.02400477638651 6.19998423792451 6.39298280500855 6.57195414668948 6.70495462432813 6.20797802862204 0.79144969908765 1.50801313808594 1.29275770733447 1.01142327182476 0.781694045…
6.23672966577702 6.29452417053507 6.32271098439139 6.32687911686208 6.34263625884886 6.3385428519207 6.2850098865615 6.26819670041782 6.28427142596035 6.32014065626093 6.27574834716266 6.12989779824771 NaN 6.05049560258794 6.26574834716265 6.46169230300576 6.5749439558431 6.70892527445747 6.26589779824771 0.803216010186272 1.52829385575899 1.29466375811187 1.01823035118371 0.789138208283053 0.726…
6.28551447634353 6.33460551202912 6.33686850400971 6.34284827385735 6.35389884923824 6.34 6.32757516680059 6.31057516680059 6.33746390096265 6.36257516680059 6.32253470649589 6.15772689294324 NaN 6.04110115076176 6.31550436126736 6.49566620248618 6.63439309542941 6.77235263512471 6.29570666279088 0.803618179286288 1.52842262991981 1.29947124533283 1.01910241369287 0.791903195048133 0.721103711054…
6.34697191528545 6.40096961325967 6.42296040515654 6.42995994475138 6.42696639042357 6.42396132596685 6.38697283609576 6.37397099447514 6.39397421731123 6.40598020257827 6.38597099447514 6.24396040515654 NaN 6.19992679558011 6.37597237569061 6.56196961325967 6.65599033149171 6.78899263351749 6.36896639042357 0.798232481583794 1.52347227900553 1.29232331491713 1.01542169889503 0.767211385819521 0.…
6.38422422834515 6.4392038133016 6.43867335930322 6.44861211417257 6.47108132304031 6.44848962391128 6.43891800269192 6.42199966286611 6.44199966286611 6.45497924782256 6.42126505843224 6.3586114399048 NaN 6.20979584956451 6.4181221531274 6.61391800269192 6.65893875486935 6.7870408300871 6.4072038133016 0.800492841249402 1.5296805686239 1.29679670325098 1.00754413695013 0.780336234266012 0.713470…
6.44547447548506 6.4796553937607 6.51137109361327 6.53029355720943 6.51859508766882 6.50749170579703 6.49849170579703 6.47851755126498 6.51041416939319 6.50259508766882 6.48148309064105 6.47500925706201 6.1831126389338 6.3121126389338 6.48046586032908 6.6378018514124 6.66197415453205 6.78303446062393 6.46649170579703 0.77727219771091 1.50285424609117 1.28453734484354 0.983001846685611 0.756866332…
6.50008894463063 6.54908894463063 6.55805990148593 6.565083499041 6.60404356471704 6.63499818480346 6.54507805345137 6.5390962054168 6.55609075982717 6.55209257502372 6.54108894463063 6.59115247650965 6.29315066131311 6.42215610690274 6.53308894463063 6.65203630393087 6.66601089117926 6.77900726078617 6.5170707926652 0.805676427528719 1.54233826087723 1.30760666177131 1.01440049183602 0.792049323…
6.54806339480624 6.59706339480624 6.59036922507359 6.61012073798136 6.62754125459897 6.63401911439171 6.58717808115649 6.5909869372394 6.60504428041453 6.60202516602282 6.58906339480624 6.67339439109641 6.37441350548811 6.50635616231299 6.58106339480624 6.67161771216581 6.67188531364974 6.78292354243316 6.55525453872333 0.814537014755029 1.5521877092194 1.31119985018243 1.02005951881592 0.7755030…
6.59560933755968 6.64361764952649 6.63661764952649 6.64868414526102 6.66568414526102 6.66573401706191 6.63064258542694 6.64158440165923 6.6575677777256 6.65754284182516 6.63660933755968 6.73549297002426 6.45831010675432 6.58733504265477 6.62860933755968 6.70869245722783 6.67596675213274 6.783 6.60161764952649 0.823079847000078 1.55514680961259 1.31848948888158 1.02525735961024 0.7736230497879 0.7…
6.63708569927782 6.68105421791046 6.66909794203179 6.70108220134811 6.71910318892635 6.72209794203179 6.67309444410209 6.68807695445355 6.71510668685606 6.71610493789121 6.67208744824267 6.79612242753974 6.54322736543095 6.5562815833414 6.66709269513723 6.7190227365431 6.67901224275397 6.80992304554645 6.64508220134811 0.830227372473758 1.56038377893789 1.32636714510833 1.03963390952335 0.7755390…
6.68501594413975 6.7113774340476 6.72387536473115 6.74705610968507 6.77681511641317 6.77687536473115 6.72591553027646 6.73111635800304 6.77477495086786 6.77479503364052 6.7209958613671 6.86459420591393 6.67038923955445 6.71376667360205 6.71893561304912 6.73173892395544 6.68585942059139 6.76688364199696 6.69105610968507 0.823164997618591 1.54012591422175 1.31917760837904 1.03063476150845 0.7750108…
6.72566453151626 6.7586058245316 6.76565614480417 6.80055550425904 6.8246058245316 6.8246058245316 6.7736058245316 6.78158066439532 6.82855550425904 6.83847163713811 6.76166453151626 6.92648841056229 6.77315294207855 6.83301875468506 6.76660582453161 6.7478658126065 6.69294129301534 6.76996645315163 6.73563098466788 0.812370073287884 1.52115691538327 1.30774544078362 1.02513495277682 0.7857590041…
6.77305963318942 6.82605963318942 6.81205318635813 6.83407575026764 6.8720580214816 6.86806446831288 6.81408219709893 6.8190805853911 6.87009186734586 6.87010314930061 6.81205963318942 6.98909186734586 6.89719824006212 6.96724175617331 6.80806930343635 6.75802739903297 6.7 6.77 6.7860660800207 0.831765164876534 1.56642086161665 1.32456706669176 1.02692542404386 0.801522893662577 0.754277733609402…
6.80933286275949 6.86233286275949 6.84440498570441 6.88015255539719 6.90735089349572 6.9072787705508 6.86408043245227 6.8680984631885 6.92597224803489 6.93284603288128 6.84833286275949 7.04497224803489 7.01778221944372 7.11429538956551 6.85022467834211 6.77469347748409 6.7 6.77 6.82626073981457 0.82882409220869 1.56086223427442 1.32278281593994 1.03630744585428 0.809365754110161 0.734650975339323…
6.86244139894037 6.91247301786828 6.89843085929774 6.90771542964887 6.94757841429462 6.94164165215043 6.90754679536672 6.91946247822564 6.97350463679618 7.00623060608768 6.89847301786828 7.08854679536672 7.1347774014544 7.26146121217537 6.89453625572408 6.79182082607521 6.7 6.7729683810721 6.86954679536672 0.820705898087471 1.55828634910659 1.31724860041305 1.03927027820777 0.775492352913773 0.72…
6.90906964352258 6.96007408885381 6.94907408885381 6.96102963554152 7.01402074487907 6.99504889864351 6.95906964352258 6.97008001596211 7.02806075286012 7.05800740888538 6.94506964352258 7.1160681617455 7.23609187017872 7.37508742484749 6.94206519819135 6.85198518222924 6.70604000798106 6.77300444533123 6.92107408885381 0.809325241500321 1.54699759752587 1.30408630837982 1.02674890747549 0.773544…
6.95503896535491 7.00897762271799 6.99797762271799 6.9805910490872 7.02771373436104 7.02732523099387 7.00503896535491 7.02289583253543 7.06816165062875 7.0628977622718 6.99103896535491 7.16105941290055 7.29673225217031 7.43279359480723 6.98510030799183 6.8422044754564 6.73244791626771 6.77593865736308 6.96997762271799 0.799583657554577 1.53881114595701 1.29504893532172 1.03922908931763 0.80923386…
6.99557530358072 7.01692567812663 7.04747974688638 NaN 7.09230986831866 7.13386393707841 7.05546912947589 7.07445851206541 7.13133110313963 7.15402319823565 7.02464962545409 7.20454345134927 7.33163900804361 7.47357530358072 7.03546912947589 6.91521431162432 6.72607432187337 6.78292567812663 7.02145851206541 0.779305427258682 1.5113528281811 1.27539884446418 NaN 0.794654463688368 0.72103777834717…
7.04204031000453 7.1050346666039 7.0990427286048 NaN NaN NaN 7.10304353480489 7.11504595340517 7.16903547280399 7.19902176740245 7.07904031000453 7.2550427286048 7.37001612400181 7.50101289920145 7.07304595340517 6.97599435659937 6.74903789140426 6.78611367421278 7.06904595340517 0.782179903255989 1.5284581860498 1.27403121736214 NaN NaN NaN 1.26011584806953 1.0130784471527 0.785235170331837 0.75…
7.09107924495433 7.14720815066073 7.15102399965159 NaN NaN NaN 7.15600558455068 7.17095033924794 7.21218973555981 7.22550279227534 7.12807924495433 7.30702399965159 7.38963169798173 7.51670535838539 7.12895033924794 6.96912890570639 6.79513449025707 6.92440347077122 7.12495033924794 0.78206220981211 1.52625143397706 1.27551219319762 NaN NaN NaN 1.2550648377697 0.999023888396088 0.718532411013116 …
7.14555636416397 7.18469602729753 7.20456457964242 7.16748242485797 7.29046599390108 NaN 7.20658922607775 NaN 7.2635810105993 7.25476175112509 7.18156457964241 7.3565974415562 7.4098356904311 7.52394249165089 7.18355636416397 7.08206343545727 6.796 6.81294478002118 7.1656713808622 0.779491278089173 1.5084768927546 1.27053148816615 1.05801743969801 0.832855926382696 NaN 1.25438484713228 NaN 0.6616…
7.18910573038751 7.24208179143185 7.24210573038751 7.2241137100394 7.33806583212807 7.34105984738916 7.24109376090968 7.25507381177996 7.31608578125779 7.32308977108374 7.22910573038751 7.38705386265024 7.41300797965189 7.52 7.22410772530048 7.177213455688 6.870213455688 7.00121146077502 7.21507979651888 0.789928019550147 1.53388941598923 1.27766953568401 1.04190485162835 0.83881756171762 0.78037…
7.24093435171368 7.28217563057096 7.29393435171368 7.27985392542792 7.37033648314248 7.3703968028568 7.28705499114232 7.29125605685672 7.35813541742808 7.3670952042852 7.28093435171368 7.41345712257112 7.41691957371424 7.52 7.27691424514224 7.28184859685593 6.97484859685593 7.10486870342737 7.2541957371424 0.793859171582812 1.5385050969828 1.28234389058852 1.00506741454614 0.734681148792637 0.672…
7.28460920639027 7.31768191217813 7.3445455888259 NaN 7.37496364710607 7.36208179401134 7.32070008862509 7.35145470659108 7.43629111856841 7.44925476567448 7.32163647106072 7.43282732375384 7.41997273532955 7.52 7.32457285349635 7.36822750100403 7.05924567745099 7.19023658922751 7.30157285349635 0.792760814985944 1.51204356438932 1.27680171199161 NaN 0.791746978646951 0.722076503556588 1.26817283…
7.32508861548229 7.37407089238583 7.38009393241122 7.38911165550768 7.4221240616752 7.41913115091378 7.36008861548229 7.37210633857874 7.4461665971067 7.48313115091378 7.37407620931477 7.45305316928937 7.42001240616752 7.513 7.3560815262437 7.42314178477166 7.11722685563465 7.24822685563465 7.33209924934016 0.80963040345762 1.54975274290635 1.29154983214494 1.01426519286726 0.761602037127389 0.71…
7.37407450950125 7.413259607601 7.43201898007133 7.45083388197158 7.49070431330175 7.49163027406186 7.40907450950125 7.4308894114015 7.53826007786236 7.55563027406186 7.41620407817108 7.48244470570075 7.42687043133018 7.513 7.40114854874115 7.50151921520201 7.24263074432321 7.37363074432321 7.3869634506414 0.815381347415447 1.55679691446628 1.30251287522638 1.01713576625677 0.740616480129663 0.71…
7.40468167530305 7.45654373460103 7.46960739954042 7.50146945883841 7.55927846402024 7.55928907484347 7.43968167530305 7.45574534024244 7.5865012913081 7.60646945883841 7.45063923201012 7.49883022682829 7.4299681675303 7.51003183246969 7.42871350777274 7.56335273978286 7.33800258261621 7.36907427576262 7.42064984283335 0.820723868745104 1.56100628340829 1.307617476425 1.03316863520481 0.801661067…
7.44106683647329 7.49107767482031 7.5130722556468 7.55208490038499 7.62310115790552 7.63010296429669 7.47704696617042 7.5060361278234 7.62707948121148 7.65807767482031 7.4870722556468 7.5130180639117 7.44003432143223 7.51003974060574 7.4700541917351 7.61706141729978 7.4371752199435 7.49020050941988 7.46106141729978 0.827675979154773 1.56757071189964 1.31381567206827 1.04098812135318 0.80155825936…
7.47717514186928 7.53304138109132 7.5521082614803 7.59795220723936 7.67775156607242 7.68572927260943 7.5024203699622 7.52555413074015 7.67001908762833 7.70004138109133 7.5261082614803 7.52277706537008 7.45857642420314 7.53150954381417 7.49933119611023 7.65024202225826 7.53183753408973 7.59852542560784 7.49424202225826 0.830906208637495 1.57335779976446 1.3168799985262 1.03997318520151 0.822227824…
7.50775233687451 7.54788442387477 7.60258722812418 7.65255420637412 7.73652118462405 7.72567803793686 7.54366152706183 7.54980186949961 7.70075233687451 7.73471931512444 7.55675233687451 7.54382663581216 7.4530495326251 7.58158722812418 7.53570280424941 7.70058722812418 7.65300934749803 7.78050576580953 7.53169454881189 0.822758437577011 1.56237254345456 1.30187548265025 1.03892850310064 0.826647…
7.55505320635182 7.60109399788822 7.64308335661785 7.70308867725303 7.79010109206846 7.77608867725303 7.58006562116725 7.58308867725304 7.72406384762219 7.7710407915364 7.607058526987 7.59897871745927 7.45600709418024 7.53 7.57705320635182 7.74507626243761 7.77218444868631 7.85523233440295 7.57506562116725 0.823136541587132 1.56164817604273 1.310725512931 1.04411245028633 0.831939260699359 0.7776…
7.58446523057377 7.65305524068032 7.68916219456557 7.75210871762295 7.84598393809016 7.82510871762295 7.61634045104098 7.63210871762295 7.75935827668852 7.79359001010656 7.63941175363115 7.58721390777049 7.45992869740984 7.53 7.60646523057377 7.78723349715573 7.87414613265573 7.98366484017212 7.61134045104098 0.821224760012705 1.56616782376484 1.30824509888828 1.05099486395426 0.842586413467704 0…
7.6315029138977 7.68764040579833 7.72561925319824 7.79554521909789 7.88558752429809 7.85865098209838 7.6635029138977 7.65674616879882 7.76692596589966 7.80389423699951 7.68551349019775 7.58996827109985 7.46 7.53 7.64657694799804 7.8345029138977 7.95515389599608 8.09582603069456 7.65454521909789 0.809554377288576 1.56101594862726 1.30684448953107 1.04652907403223 0.83511196632538 0.780310131662232…
7.67507886205291 7.73107706973352 7.77306990045599 7.84605197726214 7.92907886205291 7.88007706973352 7.69707169277537 7.71006631581722 7.79710753916306 7.84709678524675 7.73008244669168 7.644023300152 7.46601971551323 7.53000716927754 7.69706631581722 7.86510933148244 8.02001792319384 8.14299641536123 7.69507886205291 0.801186450065455 1.55157917439092 1.30095698776127 1.04107449757949 0.8281525…
7.71803204990898 7.77305404877469 7.81114204423751 7.87436203289456 7.97203204990898 7.92205404877469 7.7361200453718 7.74618604196892 7.8556800680577 7.89981206125193 7.77498805217757 7.65671401474584 7.47675801247725 7.53391200453718 7.73318604196892 7.924658069192 8.02978001134295 8.14104399773141 7.73803204990898 0.793806311424729 1.54568287314886 1.29386971176502 1.03807753651771 0.829538761…
7.76856759283896 7.80374055570338 7.85462812984151 7.9275416484093 8.00868866684405 7.99140327811777 7.78359353726862 7.79656759283896 7.91251570397964 7.93569731498727 7.81961948169829 7.81759900079824 7.50674055570338 7.53697405557034 7.7865416484093 7.95871461127371 8.03991351856779 8.14397405557034 7.78162812984151 0.778264132701354 1.52853840213767 1.28100086919609 1.02033419639363 0.8076313…
7.80608826444045 7.85705201297384 7.89206146987817 7.95507250293323 8.04905043682312 8.04205043682312 7.81407565523467 7.82806462217962 7.94605831757673 7.96603782761734 7.86608353598828 7.91800472845217 7.58603309916517 7.71303152301445 7.82008984059117 8.00204728452167 8.05400472845217 8.14100472845217 7.82206304602889 0.786864050707356 1.53885040979919 1.28882122939756 1.02341377420465 0.81441…
7.86097908561359 7.88939838973658 7.93028900605232 8.00016139175402 8.08041662035062 8.07341662035062 7.86112493052593 7.86825254482423 7.98232546728041 7.98956246526297 7.91803377745572 7.92094530815787 7.6066171571051 7.73263538771914 7.87596085499955 8.03145308157871 8.05694530815787 8.14394530815787 7.86127077543828 0.789383147321909 1.53910526004035 1.28958578012105 1.01954201092547 0.805387…
7.90167131936994 7.93363845130694 7.9676959704172 8.02678635759046 8.10480279162197 8.11763845130694 7.88877814057471 7.89875348952746 8.00977814057471 8.01281100863772 7.9576795363857 7.98249054502341 7.67344945994466 7.79944945994466 7.91667131936994 8.04191782984249 8.06691782984249 8.19061380025969 7.89770418743295 0.791929293120306 1.54384080483487 1.29372581721447 1.01631613011009 0.8009553…
7.93905800244134 7.9640281223958 8.00705272949213 8.05705272949213 8.1280281223958 8.14801581884764 7.93205976009108 7.94205272949213 8.04705800244134 8.04405800244134 7.99805272949213 8.0360931554361 7.72411073193347 7.85011776253242 7.95306503304029 8.07604042594397 8.07401054589842 8.19701757649737 7.93505800244134 0.7951739712614 1.54625803040529 1.29787827750326 1.03423804900879 0.8104172218…
7.97133537658696 7.97967775834519 NaN 8.08639579689723 8.14367775834519 8.15681873906917 NaN 7.97139579689723 8.07933537658696 8.07633537658696 8.02739579689723 8.08793257451845 7.78573117348419 7.91565061307049 7.98925481617326 8.09853677762121 8.07987915937945 8.20679859896575 7.96733537658696 0.791819080554749 1.53959715410433 NaN 1.0331523555148 0.803306418551904 0.757062749543886 NaN 1.02943…
