# Supplementary material for: Quantifying Spatiotemporal Gait Parameters with HoloLens in Healthy Adults and People with Parkinson’s Disease: Test-Retest Reliability, Concurrent Validity, and Face Validity
Source: Sensors (Basel). 2020 Jun 5;20(11):3216. doi: 10.3390/s20113216 (PMC7313704; doi:10.3390/s20113216)
Supplement: Supplementary file 1 [file sensors-20-03216-s001.zip › Data/HYA_04_SWS1.csv]

IWW_x_SpineBase IWW_x_AnkleLeft IWW_x_AnkleRight IWW_x_SpineShoulder IWW_y_SpineBase IWW_y_AnkleLeft IWW_y_AnkleRight IWW_y_SpineShoulder IWW_z_SpineBase IWW_z_AnkleLeft IWW_z_AnkleRight IWW_z_SpineShoulder HoloLens_x_position HoloLens_y_position HoloLens_z_position
1.22886151498046 1.11098065546245 1.47183790208758 1.23233525288982 0.853734322225356 0.119145738411117 0.138939603775078 1.38219258296692 1.35848465902936 1.34599032773122 1.42156411859827 1.36951284326821 1.32122729386378 0.092047619047619 1.39130610452967
1.25299953404003 1.11350305735294 1.51250229549506 1.25599898174902 0.853640209310868 0.118288300936223 0.14179150563671 1.38624506974459 1.35899892075849 1.34699868970588 1.41749952286383 1.36999998496903 1.34812456399639 0.0907404371584706 1.39242413119725
1.28140236126739 1.12379717500031 1.56832542643846 1.27950449354875 0.851087608857709 0.129640591637084 0.118316361752057 1.38548098257642 1.35899583828887 1.34258692499987 1.40623878851083 1.37097929609632 1.37103119717714 0.0880081967213117 1.39350285349658
1.31317990191009 1.1269694801599 1.5724694801599 1.31415298438121 0.849636005424362 0.129428863850307 0.121984750613981 1.38329236277047 1.36494616494224 1.34052034656007 1.40154325814229 1.37446259236428 1.39638989317179 0.0859566968781473 1.39462597880515
1.34051334508872 1.129 1.57200101941886 1.34250720010778 0.838670278963699 0.129588873686115 0.119151385247822 1.37671456630025 1.36400479990755 1.34 1.39599973802834 1.38099898058114 1.42247746796125 0.085 1.39697270948679
1.3747746014929 1.13096071926131 1.57591878836587 1.36551725006642 0.832928390605661 0.120533344961231 0.121979414273024 1.3769858444721 1.37280998589217 1.34098035963065 1.39256962467829 1.38002229052609 1.447293979007 0.0850032679738573 1.39920510051403
1.40322143293195 1.13792974339294 1.58491030248354 1.39768132143306 0.844029843824527 0.118929029306809 0.122203164945117 1.3823368873265 1.36656515044369 1.34149612351673 1.38853986556287 1.38296960895581 1.47537678008213 0.0864047619047669 1.40165650751386
1.44150460600378 1.16050326181479 1.59100180721615 1.42750338532787 0.848160427078504 0.120010556508697 0.119710848405013 1.38840541025499 1.37150088462866 1.33349714668328 1.38599950248085 1.38849960460536 1.5012928002575 0.091247474747477 1.40314398246526
1.46893547215356 1.18693428924872 1.59736698021483 1.44905167613342 0.851338092529594 0.127175175701278 0.120712015061292 1.39224853499994 1.37199914084761 1.32027995416602 1.3835521657207 1.38996695984181 1.52951537173376 0.0985405405405483 1.40579317992485
1.50167496911303 1.25086687582984 1.60888795750491 1.48910421364876 0.854409453548989 0.162842413241009 0.106269321757041 1.39337898356644 1.3640802292048 1.30366356753872 1.37755807828143 1.38901057299237 1.55774826756631 0.110094943240456 1.40743990397608
1.52801718336187 1.30501421271581 1.60750012936078 1.50651856284426 0.856520063501716 0.141107446196603 0.114920143308747 1.39530113519867 1.36550531800836 1.30200355317895 1.37799998823993 1.39100223249692 1.58772492135625 0.111705826170006 1.40816625172751
1.55932447705778 1.32064976365935 1.61289016191674 1.54125170127966 0.84645231097883 0.116295781293065 0.119810289326324 1.38574447540141 1.37087864665255 1.30591244091484 1.3775099852803 1.39393529029148 1.61510200519416 0.107811320754716 1.40690685589039
1.5906596203017 1.46631907922225 1.61052858708806 1.56524491155942 0.860970290744204 0.19382676236575 0.128832336419471 1.39695819401005 1.36358294122545 1.29611434835223 1.38046569549433 1.39350524741116 1.64409166480478 0.102 1.40422935313107
1.60900102663879 1.47804313873188 1.61499552836409 1.58700539443979 0.863376874493926 0.133093990737281 0.137104803565762 1.39832181681445 1.36299606429162 1.28500159773081 1.38549691507448 1.39300042874202 1.67138218347635 0.101905050505049 1.39988175227945
1.62907658365247 1.55748831714758 1.60861790538767 1.61786278714969 0.860305886644923 0.10361100230301 0.118950246203349 1.39286738688633 1.35662641162655 1.28794401174621 1.36739459708388 1.39447370712088 1.69790205113603 0.100055393586006 1.39411769134251
1.65969197320608 1.65784268905434 1.63077347009802 1.64671260637656 0.865363748922192 0.100043249502351 0.130769103018986 1.39638891306306 1.35550969511125 1.2904918856897 1.33037715617795 1.39350990226925 1.72348786834779 0.101028895768834 1.38854566295519
1.6885055067757 1.74768697361544 1.62814374909958 1.66652047508828 0.865451798888821 0.102162982371303 0.125011647744639 1.39607369027543 1.35799358773432 1.28943580053276 1.33427394459447 1.39200107189061 1.74963488725934 0.10194058408862 1.38255001492089
1.70809096760169 1.82901008561751 1.61583637448913 1.70174680589903 0.854129092802422 0.10798642539824 0.110892394985393 1.38351528293402 1.34919006266941 1.28661152630973 1.3544598149446 1.39150810883696 1.77577156073246 0.100678362573097 1.37783628621348
1.73719819965875 1.90380093984719 1.61795825860023 1.72130198881648 0.860515383992917 0.115529803071535 0.112509338007113 1.3874953648017 1.35295854077108 1.28385483305496 1.35797912930011 1.39051032682269 1.79925056627873 0.0959148029818964 1.37388903842785
1.75500936869754 1.9740484510911 1.62199961202833 1.74550987161665 0.859480892265163 0.122809339879562 0.124298858393373 1.39118176455412 1.34949991827805 1.2830014908028 1.35899990300708 1.38749688817598 1.82457824073221 0.0939099821746873 1.37071041090954
1.78141887423755 2.03763256015251 1.66796382984066 1.77436476744103 0.860664287378741 0.135066399672476 0.148064277981448 1.39255146530955 1.34509870346247 1.28495792492777 1.33161729286088 1.38260569199932 1.84934357277187 0.0930187165775392 1.36854568813963
1.81019160760866 2.08092966439347 1.66405152201839 1.80220027680272 0.861382111030785 0.168474832041714 0.147442056152303 1.39109096598623 1.34301897359774 1.28664763507513 1.33693817357793 1.38348860545658 1.87595925296238 0.092 1.36613601950284
1.8329715334196 2.10593659716183 1.713520486922 1.83296765161318 0.868681643298051 0.174561339117154 0.132704030327352 1.37780485225802 1.35899741212905 1.28300258787095 1.3519293393522 1.379 1.90114374001109 0.0919352142110759 1.36354099169723
1.87115365966304 2.12556597931438 1.76737659923244 1.8596058807859 0.826818587256881 0.13121092179796 0.123939592857609 1.35879207340898 1.36486979379431 1.2781085051714 1.36021876276589 1.37960009930226 1.92987745243276 0.0907971014492736 1.3620622654598
1.88683346884738 2.14973355015581 1.76295559169263 1.88592228546211 0.833524291966785 0.137874402987554 0.134080763694724 1.35240004878506 1.35906661246105 1.29283346884738 1.36297779584632 1.37898889792316 1.95758395506891 0.0887101449275336 1.36081034173322
1.93098372327136 2.1480007398513 1.78199297141263 1.91698853230482 0.849644066392558 0.137220273744982 0.151383640978059 1.36522527604944 1.36199889022305 1.29799815037175 1.37799445111523 1.37100295940521 1.98615185004749 0.0847996146435436 1.359459707768
1.947681320192 2.22061280554166 1.815362640384 1.94840013212612 0.850896192743756 0.11046119990377 0.156217770314391 1.3654164382845 1.35905623761318 1.31762508257883 1.38290627064471 1.36903749174212 2.0146428198 0.0830634005763693 1.3592352373348
1.983676443398 2.23884720938239 1.81897303694983 1.97972138181495 0.846391073713087 0.089921641081287 0.157885709583412 1.36768941820504 1.359 1.32592809853289 1.38101797536678 1.36701797536678 2.04515538786038 0.084 1.35755147824667
2.02600358070528 2.23000322263475 1.84100358070528 2.01800680334003 0.845657921400584 0.0973978372540099 0.171098334972044 1.36903760092746 1.36599785157683 1.32999982096474 1.38300053710579 1.36300107421158 2.07664551109361 0.0844283054003748 1.35648772460386
2.04557027623342 2.24761324861008 1.86057027623342 2.0551835248435 0.834299454646499 0.0855795531550136 0.161999821551459 1.35592791492361 1.35425783425995 1.32902148618833 1.38593554143501 1.36887108287003 2.10601110846479 0.0890789473684236 1.35670652363885
2.09742264809717 2.248 1.85803330876362 2.08764470652133 0.85090080622261 0.0851914433797571 0.186285091670882 1.37256002901813 1.35795558831517 1.329 1.38006661752725 1.35911102921208 2.14219677255323 0.0953762183235893 1.35839214782771
2.1270142834494 2.24199918380289 1.88901673204073 2.11801101866097 0.854349881651419 0.113390452989395 0.191869110345152 1.38169037545067 1.35799959190145 1.33199877570434 1.38500204049277 1.35400122429566 2.1765860808762 0.116471976401181 1.36021489141454
2.1612671597134 2.24004187658781 1.92914152994998 2.14443466606462 0.854066072105232 0.114476758493768 0.189735645480708 1.38259073676961 1.3570209382939 1.32906281488171 1.38989530853049 1.35693718511829 2.21194361428365 0.12180733944954 1.36235429227817
2.19759005815763 2.22714803455419 1.95471531816502 2.18256728361083 0.855987794816872 0.12812308337256 0.150669455681064 1.38376667689012 1.357 1.3309772254532 1.39790890181281 1.3560113872734 2.24410184021634 0.11835305719921 1.36680931671421
2.22995549562925 2.22999582771524 2.04002686903266 2.21894993258291 0.860333978002333 0.137107705667581 0.135657215678928 1.38288125168543 1.35500278152317 1.33000139076159 1.41338922552151 1.356 2.27416805068414 0.110799410029497 1.37192949613371
2.26126745784665 2.22218313553834 2.15906170684911 2.24929034978894 0.852532906618914 0.131462544345872 0.142950354911831 1.37686101436452 1.35597710805771 1.33586264834625 1.42948956533532 1.36088554028854 2.30321710390531 0.108050595238096 1.37775716980247
2.29560949682622 2.23188514612536 2.25241424523933 2.27372435070086 0.863846424943793 0.119932426517461 0.146229028018378 1.38682261934012 1.35995405845014 1.36862098221369 1.43674732147579 1.35803445616239 2.33462943289516 0.10904623655914 1.38308263736762
2.31599102211411 2.23999640884564 2.30397710639098 2.31897979975675 0.86398 0.126906808361566 0.133565723402255 1.38831938052587 1.36299865331712 1.35400673341442 1.43100269336577 1.36199820442282 2.36786929375405 0.109460362941737 1.3896354576524
2.35034606960531 2.25766369293988 2.40801952509038 2.33175711156769 0.863028123213796 0.154848074333237 0.137338067656585 1.38947795320384 1.363 1.32946709313906 1.42707473490225 1.36003736745113 2.39711261849654 0.104668674698793 1.39448236297441
2.37973902616094 2.258 2.49621707848283 2.37956804330087 0.861989269070836 0.150335805408304 0.145238907126602 1.38974775022553 1.37291000902101 1.329 1.4299730027063 1.3619820018042 2.42702030049293 0.0995731707317037 1.39841700437499
2.40900969537621 2.262 2.59102700854801 2.40201073416652 0.860085914091455 0.150239878807797 0.134193043655603 1.39001601104522 1.37199965373656 1.331 1.42700034626344 1.36400173131718 2.45742192970885 0.0936525252525239 1.40137771719804
2.43639776376505 2.262 2.66732234191693 2.43233323845416 0.848543799556157 0.149897527952937 0.1427909408391 1.37874777719381 1.37102150843696 1.331 1.42797849156304 1.36889245781519 2.48791212813581 0.0902689075630268 1.40308729297555
2.46472670508018 2.26695119733575 2.72742412856181 2.46567790241593 0.855380114584789 0.149127515610295 0.124977446487226 1.38359973325582 1.37199023946715 1.33199023946715 1.42502928159855 1.3749414368029 2.51929504641272 0.09294708994709 1.40176490698447
2.48499678956184 2.27399887634664 2.73899823425901 2.49299566590848 0.85196056022146 0.144040815451294 0.132298796085688 1.38299010594446 1.37000032104382 1.33299983947809 1.42400016052191 1.37799951843428 2.54730800358441 0.0907619047619045 1.40121436809286
2.52318507725011 2.27987462726925 2.74193731363462 2.51747761362187 0.846300775730625 0.141670567001403 0.132623104499809 1.38146259691 1.37587462726925 1.33006268636538 1.42302089545513 1.378 2.57547693774506 0.088 1.40213840833556
2.56057359666658 2.28790780468466 2.76770036522516 2.55259664549541 0.850203095633323 0.139158695791898 0.13334170242162 1.38237893656216 1.37896542675675 1.33098847558558 1.41904609765767 1.38491932909908 2.60457144364877 0.088 1.4060888244925
2.58897453233484 2.30997998969166 2.77299545220265 2.58197362277537 0.851988417366522 0.126721296728618 0.136706943880181 1.38386865385198 1.37100727647576 1.32500545735682 1.42099818088106 1.38799727132159 2.62852372254743 0.088 1.41011380735582
2.62612114545742 2.33149118947535 2.77983810574216 2.61912114545742 0.847730836994885 0.134319834818771 0.133564471358608 1.37416965856863 1.38369933923543 1.31620814976008 1.421 1.40069933923543 2.66395670849407 0.0912005899705038 1.41403998687402
2.66555288968147 2.3745070322129 2.78296560689857 2.64471339082146 0.859640707939228 0.140421328440821 0.132412496160185 1.38541689869748 1.39289682069572 1.31698853563286 1.42001146436714 1.40198853563286 2.69406135542502 0.101970072239419 1.41909882442832
2.69200141280769 2.42100164827564 2.78700017660096 2.67800123620673 0.861680080647772 0.160321203829886 0.129699920529567 1.39203020191377 1.40399941133013 1.29799994113301 1.42199994113301 1.40599988226603 2.72389486728789 0.111116387337058 1.42399408079943
2.71554820764813 2.44847290892282 2.78994352595602 2.69860468169211 0.863024210186581 0.180385035266843 0.128375413319793 1.39539543134305 1.39418824681328 1.29701882468133 1.42101882468133 1.40403764936266 2.74901012189393 0.112 1.42721007327302
2.74868514967165 2.49654203588603 2.79594275448575 2.73168514967165 0.865823285426685 0.174361729746196 0.120485754897186 1.3953609540919 1.39796183632384 1.29402862275712 1.41802862275712 1.40895229540479 2.77698058859262 0.112 1.42945021569042
2.77000821627586 2.55002530612963 2.796 2.75100953087999 0.867647531830733 0.170242070501516 0.119560101881821 1.39701729520199 1.397 1.29300164325517 1.418 1.41200065730207 2.80226648535828 0.112 1.42812896060756
2.79446141822777 2.62534116814154 2.796 2.77937524514422 0.860301789964377 0.176404277393398 0.119863321586024 1.38896730111942 1.397 1.29789228364555 1.418 1.41395691345822 2.82608332659642 0.111944272445819 1.42686170178356
2.82168530724277 2.6863006827617 2.79896503413809 2.80470861781738 0.86464685188989 0.132647611309212 0.120008368259777 1.3915771320898 1.40391841298887 1.298 1.41701165528731 1.414 2.85194080562897 0.110916420845624 1.42703778651423
2.84796438151063 2.80583697691405 2.80399315029051 2.83196301156873 0.869083985955065 0.066709744893784 0.118651863120982 1.39775157485732 1.41498493063911 1.30998356069722 1.40102191907038 1.41799452023241 2.87483144548642 0.11 1.42684447518934
2.87051917169938 2.89319448363408 2.84610106013362 2.8564773605428 0.872134983651525 0.0508872749424841 0.112990834242504 1.39851390270472 1.41891637768685 1.32210293847878 1.35889893986638 1.418 2.89684509106334 0.11 1.42579639868047
2.90092805697529 2.95005237220612 2.82289585963119 2.88117845760341 0.873071962413329 0.0746855040730672 0.0806795333107502 1.39839978620971 1.42655335620636 1.32931565839596 1.36267039331521 1.41873843391616 2.92250408662249 0.108817237798546 1.4245747659258
2.93000974113483 3.0170502437481 2.80102358380013 2.90801486804791 0.867894442426231 0.104224680871634 0.0751258345149647 1.39419567801228 1.43500153807392 1.33099794923477 1.39400922844353 1.42200153807392 2.94680503085177 0.106772313296904 1.42324347052397
2.94856428367804 3.11275262107619 2.84594510785209 2.93633495929806 0.857308587627899 0.113140626841078 0.124334434449279 1.38596332045232 1.43793120268601 1.32709172975199 1.41158721611604 1.42493120268601 2.97036316617505 0.104888544891641 1.42077088012706
2.9697538695548 3.1871444036905 2.84996483850783 2.96368354657046 0.855370042050538 0.111225199069389 0.125519648385078 1.38784538695548 1.43602344099478 1.32205860248695 1.41002344099478 1.42104688198956 2.99579553998178 0.100824242424242 1.41975930569489
2.99698894140919 3.24597624450863 2.84700122873231 2.995986893522 0.853370810963326 0.120946006619985 0.129128521425451 1.38570088878304 1.43200163830975 1.32399918084513 1.41199918084513 1.42199959042256 3.02374265948853 0.0976480331262913 1.41829962582146
3.02838910886618 3.30975912738444 2.847 3.02346547025791 0.847131414612846 0.113249859231264 0.133357720600414 1.38321829858027 1.43298090965207 1.32596181930414 1.412 1.42101909034793 3.05208724546173 0.0921306818181821 1.41681918624857
3.06367974466369 3.37045099085204 2.8529450990852 3.05075294588342 0.841788221303496 0.107650325838563 0.139048210137042 1.37918678361291 1.42309150152466 1.33293594893274 1.4090274504574 1.41703660060986 3.07839287399772 0.0837079365079376 1.41539765868518
3.09501014176759 3.36800063386047 2.84400158465119 3.0850085571164 0.829667613515314 0.106239179150686 0.13722291258888 1.37138796213857 1.41299714762787 1.33400221851166 1.40500063386047 1.41399873227905 3.10792689526566 0.0776892307692283 1.41276764323083
3.11337490658669 3.36995699334942 2.84889248337354 3.11141941021711 0.814068784585571 0.103705693612507 0.146212384440565 1.36509826638163 1.41246538908899 1.34084947672295 1.40695699334942 1.41008601330117 3.13872414961955 0.075 1.40954036115118
3.14914703052736 3.37098854900103 2.86283968601437 3.13770899076013 0.822039096859531 0.1002790479065 0.159963006804072 1.35298442772884 1.40052787796843 1.34396564700308 1.40798854900103 1.40650224858702 3.17033717390367 0.0751104356636282 1.4059612881178
3.18401487154048 3.37399588194297 2.89096156480107 3.16801743122428 0.819925793125219 0.0982427453713524 0.172413102239326 1.35318175649661 1.39301098148541 1.34999176388594 1.41499039120027 1.40299948054226 3.20259848569429 0.0767349397590401 1.40329679052159
3.21901934972045 3.37497905116526 2.92526679078427 3.20087572626022 0.821766044089735 0.0993756993517071 0.176287461591143 1.35677366617279 1.38666424477144 1.35293715349579 1.415 1.39903833341401 3.23425139791016 0.0830529247910929 1.40167531601065
3.26065587856658 3.37796554252857 2.95763245363804 3.23602470009543 0.82156870607863 0.10191082600752 0.179157609976853 1.36113357858517 1.39070892849818 1.35201148582381 1.42290811340951 1.39697570987713 3.26476741832464 0.0913736383442322 1.4012144476874
3.29349268797464 3.38799461341957 2.99594369636884 3.25899935550991 0.823827767279536 0.115385940784617 0.172340164287099 1.36349920195688 1.38300815577988 1.3539801017667 1.4220014816745 1.39700165465852 3.30024697847137 0.097116570327552 1.40295299218216
3.33326519054382 3.38563067101155 3.07611705076854 3.29576787025955 0.828223044057618 0.153699111074008 0.146252877012044 1.35442776483089 1.38397703720449 1.33532323881804 1.42395407440899 1.39953444419326 3.33102427286179 0.0911913580246925 1.40527268055767
3.35417603272372 3.39594689168697 3.17206563567781 3.31882158735279 0.823222732263467 0.112671170056296 0.128262611514257 1.36521921361436 1.39996557605129 1.35996361042957 1.44281312713556 1.40142623804827 3.36074552044358 0.0926288343558264 1.40830763401636
3.37803358052773 3.39396016449643 3.25205858294592 3.35252346348721 0.840250277410382 0.110413327121859 0.0809528153945742 1.37116038282751 1.40148945047353 1.35907614500603 1.41802343317837 1.40099727102528 3.3901456263478 0.0907009803921594 1.41207519163279
3.40289369426601 3.37910597268758 3.35994614449416 3.37295174990307 0.833994259091305 0.100003804065481 0.122970116637544 1.37219903292366 1.39793869864737 1.40019921598497 1.46117845779766 1.39949106573301 3.41954809462444 0.0953649851632066 1.41477884584002
3.43296644616273 3.38378014555409 3.44814005971734 3.40762342683382 0.837063100618275 0.0942139375874484 0.175691663581347 1.37597136975385 1.39642625697233 1.39736057734363 1.4590296531132 1.4000126158292 3.44955899933035 0.097658536585365 1.41579764994273
3.4539962151049 3.41249447339443 3.51199179369426 3.43499405659775 0.840764341160031 0.107888798760443 0.149983416688881 1.37958403130917 1.39500063266317 1.38150313360099 1.46499921844707 1.40099960737622 3.48024763674144 0.0945178907721279 1.41687133860483
3.48977995002199 3.40906050392571 3.5940698420001 3.47626935969776 0.834601600953838 0.113534118406082 0.117489975200074 1.39985538719396 1.39899828867395 1.37239840200592 1.46746575123583 1.40397716749055 3.51060901830108 0.0907924528301872 1.41812549463721
3.50534206526919 3.41106626658644 3.68105128527139 3.49821926845508 0.833527675550224 0.1129074269975 0.114821467577639 1.37738759715615 1.40105883427815 1.36646686670678 1.47044838996741 1.40594718592648 3.54163032590467 0.0876564417177905 1.41921452084748
3.54101090631346 3.41351343401921 3.77159616662851 3.53154053158243 0.834872794830057 0.112101869476132 0.142330668413198 1.3799541601153 1.40650207814031 1.36349792185969 1.46549516462914 1.40500351805997 3.57500744940431 0.0845037037036999 1.42162632940604
3.56181299122845 3.4165 3.84014674355362 3.56187590785829 0.829672317853788 0.113419392720798 0.12582369642073 1.37695143498346 1.40547213758351 1.3625 1.46681034533951 1.40502112300511 3.60592565638486 0.0807142857142807 1.42309521872249
3.5849356187277 3.41802991079596 3.89554148971431 3.59228139748995 0.825724820665161 0.113624096335595 0.125432646108971 1.37415627266095 1.39965405266067 1.36149983142292 1.45401686758425 1.40754194254518 3.63955407555051 0.0751500974658786 1.42555478503668
3.62851258598306 3.42150374393654 3.9204957249989 3.6290069745015 0.819756188029377 0.115130307656998 0.119005019386466 1.3707594132418 1.40500978911624 1.36050054875756 1.45299736242509 1.41050308011956 3.67110150626335 0.0676508937959998 1.42778318944691
3.6648656077461 3.42797263014461 3.92168704694857 3.67223569966009 0.810917054072911 0.11704197950527 0.117119143105899 1.38654207045185 1.4100863286069 1.35950912328513 1.45039436761223 1.41297683938364 3.70538107990745 0.0641232492997207 1.42934159764337
3.70120112516201 3.43645966603057 3.93898885893061 3.69368296164583 0.816326791421736 0.116762228480432 0.110958099365037 1.36830826364665 1.41193537355196 1.35804089239716 1.43162768929844 1.41452351067979 3.73572470243636 0.0651882716049393 1.43056623403867
3.73453202223928 3.44204656003649 3.94449284736568 3.73051356490719 0.81867125449242 0.119675556008742 0.135629597902223 1.36939761745615 1.40902603224781 1.35750191232923 1.42751792902401 1.41799531962847 3.76995144903022 0.0685174418604673 1.4312160404801
3.77924200040281 3.46644652865828 3.94805880901615 3.76155078009986 0.820864489471732 0.121201283395724 0.138283368430337 1.37542843831389 1.42289172663207 1.3564893072253 1.43244519548438 1.41902539502874 3.80326046883466 0.0746250000000023 1.43291693252271
3.79600482825463 3.48936007292533 3.95952067114632 3.79550241412732 0.821848611470603 0.129138739084918 0.131819546589406 1.35967507631197 1.435 1.35041514955525 1.42999310961789 1.42404567401157 3.83902567130427 0.0862095238095324 1.43593501501476
3.83899213332317 3.54399969515026 3.9615002884851 3.81699606666159 0.833767818785062 0.144076977646273 0.123774238394304 1.36844839448277 1.435 1.33950053800079 1.43100031206096 1.42599964242378 3.87230649803864 0.101294549266255 1.44035066337091
3.87544174813292 3.58003630636914 3.96444207974803 3.85750310204027 0.828073082807123 0.159942826247881 0.120377212314146 1.3624619109008 1.4271227078147 1.33404633620158 1.43347683189921 1.42706135390735 3.90722277798665 0.112863768115942 1.44278821493505
3.92904699577516 3.64643300099474 3.96598268514647 3.89839081845311 0.845867583044774 0.152034578719237 0.121878605833069 1.37316598005968 1.42597924930873 1.338 1.43300577161784 1.432 3.93795487173663 0.111665615141956 1.44300797393711
3.96499847187787 3.71106932748875 3.96800086087727 3.91607115189635 0.861686256366838 0.127975897602467 0.122626463398727 1.37704271836732 1.42201544622485 1.33795986303283 1.43399769382724 1.43201094644559 3.97106897670934 0.109414438502674 1.44336712904024
3.97041055798614 3.75061486141214 3.97788573643264 3.95532844638891 0.851125669766441 0.164015767323147 0.138361164441458 1.37855080160463 1.44889051787036 1.31597262946759 1.42661537654592 1.43795894420139 3.99933045532447 0.112038194444445 1.44355289933599
4.00069056726837 3.86892882581856 3.98504762532885 3.97995250657707 0.857324050791071 0.162221565318951 0.131031434036102 1.38012096173999 1.44107143799328 1.31426193930869 1.42214287598656 1.43504762532885 4.03400348381981 0.11270428696413 1.44390324359795
4.0290196593952 3.98038878331476 3.98704587192214 4.01902527636526 0.858301714969164 0.149324330118128 0.132724888557247 1.38302199581767 1.44400561697006 1.31998351250934 1.42795600040121 1.43700374464671 4.06060188455561 0.110972043010752 1.4447747759688
4.05043495117337 4.06620432571707 3.99902136256559 4.04644898185638 0.849681684791589 0.140781266949887 0.141999521991036 1.374596454669 1.44997193863398 1.32596237217177 1.42798479889691 1.44097193863398 4.091992044061 0.109529411764703 1.4445486510477
4.08171695804508 4.1413395535813 4.01866444609421 4.07880386205055 0.865355811666025 0.136424869124782 0.151868349978283 1.38268961983432 1.44817380801093 1.33165670900631 1.42273865266777 1.4390651780041 4.12116678510094 0.104839153439152 1.44353197034414
4.11282100290879 4.22075856746324 4.03798063029799 4.11507721071738 0.869435312055383 0.136087629953371 0.157923499819439 1.37861768367848 1.45311342791949 1.3365247137233 1.41864597362554 1.44199338193851 4.15247456237444 0.102606606606604 1.44346578634655
4.14643009807892 4.31942546791869 4.04897542296692 4.15040552104583 0.860292721250602 0.13960204274621 0.155757098814954 1.37755992341644 1.45796313445038 1.34002457703308 1.42213517368194 1.43892626890076 4.18484232037513 0.0996083086053385 1.44383769385957
4.18152022279076 4.43577742786842 4.04693497215115 4.18367195443806 0.851611691695536 0.140333732149198 0.148422223292651 1.37660780577053 1.45493497215116 1.34208670379846 1.43302167594961 1.43310837974807 4.21714938304551 0.0962576687116528 1.44410575826191
4.20504612868081 4.51603229007657 4.04401752889871 4.21403598037103 0.848967047066428 0.129689383271677 0.154390156837515 1.3701794642093 1.45198892911661 1.34600922573616 1.43400369029447 1.43799907742638 4.2512261296028 0.0898817204301036 1.44365022035767
4.25533737695763 4.55121242252888 4.0632499088575 4.25347482682926 0.834948746810013 0.150689871399871 0.154655340229138 1.35876362732413 1.4399500182285 1.35608746810013 1.43807497265725 1.43693752278562 4.28421147035148 0.0821411042944745 1.44308854134444
4.28308901835936 4.56858806991405 4.0828257570625 4.2916751913828 0.835504308312425 0.151159629767584 0.162629745613507 1.35821186538852 1.43580397669532 1.36334848587499 1.44336836935157 1.43191287853125 4.31862887915305 0.0750168150346164 1.44179035026982
4.33214388449981 4.59516081208802 4.07544434919058 4.3221988991615 0.829379107151512 0.136988853782959 0.18243260248037 1.3560248625315 1.42701692758821 1.37910156552927 1.41515658019097 1.42800846379411 4.35318698753054 0.0687287784679086 1.44113036744211
4.36665817548324 4.6331960522716 4.18051813814638 4.36942011201058 0.82212694451776 0.0826806615060314 0.194866715121428 1.35014696985693 1.431 1.40301400373369 1.45204201120106 1.42988797013051 4.39011916895649 0.067161290322581 1.43797597289796
4.41395709851532 4.64692821761135 4.21764604149784 4.40017244568126 0.823221658127551 0.0887634170242056 0.199579498808889 1.35274641088057 1.43102392746288 1.40402392746288 1.45423432118775 1.42211963731441 4.4256206283985 0.0682958333333342 1.43508755479436
4.45305810753341 4.64401256379101 4.24402041616039 4.44804711421628 0.819205712606318 0.105230553584447 0.228920184538275 1.35259940321993 1.43200471142163 1.40500157047388 1.42300785236938 1.4269937181045 4.46220650233878 0.0710167597765369 1.43312041640603
4.49066102819382 4.652 4.25763289933451 4.47854851275657 0.816643850605489 0.111951110899428 0.222723740376229 1.35235712818914 1.435 1.406 1.42830941745243 1.42297187114069 4.49583985098227 0.078097087378644 1.43228623781509
4.53764761702964 4.652 4.3029066638415 4.51784190213853 0.828209656894646 0.112764755447257 0.225680336849647 1.36206649493742 1.435 1.406 1.45017269787457 1.42110793617161 4.53191958252534 0.094344761904762 1.43317053567287
4.56709138126436 4.65200652723317 4.34419581699505 4.55605874509851 0.831833554887546 0.114360234422822 0.220690178968612 1.36645311973867 1.43499564851122 1.40599564851122 1.45803698765462 1.42599129702244 4.56344122850634 0.0962670744138653 1.43456895878086
4.60925768406827 4.65503681200975 4.39792396024637 4.58349082679671 0.838098469146175 0.123632760304749 0.20109099204209 1.37249000119197 1.43298772933008 1.40398772933008 1.46495659750078 1.42202454133984 4.59420798894646 0.098294985250739 1.43592549297349
4.63069367601992 4.65795664524876 4.46774979403214 4.6234769022637 0.842125945552367 0.12307644639826 0.173554341555857 1.37419039465635 1.43202167737562 1.40308670950249 1.47442512414207 1.42404335475125 4.62492117001955 0.100542303771666 1.43880776211517
4.66201799083595 4.65600174104864 4.54818775204714 4.64501915153504 0.847806088444055 0.124259402817278 0.145708445146351 1.37826898438829 1.43299709825227 1.4070261157296 1.4845366730133 1.42600058034955 4.65738944143822 0.104305220883536 1.44013861102725
4.69329383767729 4.65873937249821 4.63375226798619 4.6783873314837 0.841114877027077 0.124212414858651 0.125181520450014 1.3765564625845 1.42802671251612 1.41331617093433 1.49338534954927 1.42702671251612 4.68755418929208 0.105550432276655 1.44116263776593
4.71556557960163 4.66530915754722 4.7189577755441 4.70763083878643 0.844438918755256 0.12272933829404 0.119601785103284 1.37929067822519 1.4300652591848 1.41842901083178 1.4990652591848 1.429 4.71693021985698 0.102634920634919 1.44228058439534
4.74107399938746 4.67100643472934 4.80734747538458 4.73610295566951 0.844821886236896 0.122072702586325 0.122761663174365 1.38111588177322 1.43301608682336 1.41898713054131 1.50200965209402 1.42900321736467 4.74855936774103 0.0993467819404401 1.44459254930143
4.76444837658039 4.67304203530441 4.91620501205981 4.76851843542108 0.839128731744804 0.122879734580823 0.101656415780971 1.37981702070025 1.43812610591324 1.41497197646373 1.50487389408676 1.43004203530441 4.77948601253057 0.0952012383900926 1.44782267674824
4.79664419741349 4.6761908733077 5.00281329642316 4.80578735239427 0.83341 0.12078817466154 0.107135246766863 1.37812341208529 1.44707157749039 1.41285684501922 1.49585684501922 1.43302385916346 4.81223294276667 0.0892039800995016 1.45108316530056
4.82304681301484 4.68400535005884 5.07707356330903 4.83803343786774 0.833396651603198 0.12236980859285 0.140099554465055 1.37498398118381 1.45001070011768 1.40701203763239 1.48998127479407 1.43400133751471 4.84438901123474 0.0840548780487797 1.45344978692932
4.85824596034191 4.68793850991452 5.13219676827353 4.8635411127522 0.823422375229401 0.136940726355187 0.154760752204452 1.37043908620922 1.45807378810257 1.41597540396581 1.47592621189743 1.43503689405129 4.87761499875791 0.0779911504424751 1.45595876728885
4.87876169532867 4.68315233906573 5.14873993260499 4.89361104582176 0.822752111155021 0.119384842063664 0.159382982233383 1.36576128045714 1.46415233906573 1.41395647455265 1.46969532186853 1.44047740987459 4.90906930818485 0.0719209209209208 1.45824489297574
4.91311251635412 4.69000625090856 5.18200937636284 4.93112501817125 0.820145468091292 0.121842373891554 0.147828562291031 1.36369353176334 1.47097812182003 1.41198437272859 1.45599687454572 1.44600625090856 4.93996052024077 0.0653867457962414 1.46039640130383
4.94941719426959 4.6922022760095 5.18542983652019 4.97139190976841 0.818688748396972 0.119360442377672 0.14723308442607 1.36480470287678 1.46392414649644 1.40696207324822 1.45496207324822 1.44806321125297 4.97008175144789 0.0625630498533712 1.46245414472418
4.98317201391866 4.7084991911135 5.21908681584583 5.00282475053535 0.817909404143471 0.115522121862956 0.136401962805136 1.36364928417024 1.458 1.40389148019272 1.45204340792291 1.45313022376874 5.00246136062057 0.0667355623100293 1.46528141690646
5.03598922528888 4.73099541077119 5.22299920187325 5.03999241779588 0.822389086144872 0.116969704693103 0.130181269021532 1.36541963884765 1.458 1.39900099765844 1.45399960093663 1.45899880280988 5.03516593929983 0.0730861195542127 1.47077715154169
5.06864053498165 4.76917245172583 5.23109854384333 5.06851735517749 0.821289607589843 0.145337223606483 0.0702796837235161 1.36887242972485 1.45917245172583 1.38688913817625 1.44701231798042 1.45906158990208 5.0665630919242 0.082184713375806 1.47573670620889
5.12047094502608 4.78551955588954 5.23907064175391 5.11040030327217 0.830960060654434 0.131482861396272 0.125489578554992 1.3747414583259 1.47290581099478 1.37757614947653 1.44795290549739 1.464 5.09918909308118 0.0947854406130296 1.47891033310185
5.14010416054258 4.82567215242898 5.24201543119149 5.12713888072344 0.83429824738394 0.120276835827477 0.121755354035535 1.37730732151245 1.46898456880851 1.37092680439253 1.44600771559575 1.464 5.12688368293219 0.0978483992467048 1.48035082653936
5.16747680234573 4.89780139190022 5.24597195280319 5.16335058996009 0.839047583243722 0.123692016434998 0.125670216225667 1.3818203879634 1.46507011799202 1.36492930696406 1.44807011799202 1.464 5.15418898016081 0.0976622073578587 1.47985437706101
5.21064754636401 4.99302258096387 5.24690471867303 5.18869078962054 0.857948241273459 0.134860192948703 0.156950510968528 1.38475313749711 1.44740396141144 1.35808538636906 1.46091048444057 1.46397617966826 5.18513188648283 0.103 1.4773737915253
5.23899561101786 5.10245102628055 5.243000060796 5.21700053500482 0.850023400164828 0.146913155098458 0.146558196550425 1.38857004450267 1.44250241698813 1.3488967717855 1.45700054953063 1.4630000486368 5.21145591772356 0.102701081612585 1.4748522928811
5.25726821974272 5.21720203451088 5.2455160435127 5.2468609058212 0.853827000900486 0.152982692614131 0.151778582785549 1.37471806124556 1.44250922706643 1.3358651923913 1.45354299402969 1.45997913524699 5.23714465236194 0.100708737864077 1.47138330724246
5.27958637533359 5.32490951093378 5.24940914941503 5.27612751431671 0.857773658966941 0.154973992549871 0.133866743959012 1.37909501044907 1.44341358882556 1.32419309661128 1.41899307454866 1.45843563446291 5.26334172641845 0.0991936685288642 1.46960550308196
5.30608830246554 5.41215397845816 5.27296715126226 5.30455915949503 0.856795040729464 0.154584187669005 0.188222136288347 1.37363373830138 1.43949376079668 1.33301642436887 1.46197331040059 1.45550315963416 5.28819881959457 0.1 1.46886073627774
5.33872225100615 5.48779984766369 5.25704570558078 5.32579338412604 0.858864147812336 0.0987069491606874 0.125880778895561 1.37573259401119 1.43705713197598 1.3410114263952 1.44895429441922 1.45647600287685 5.31442442083417 0.099840490797546 1.46704674616562
5.3583875644086 5.52057904194813 5.2718366129587 5.35125984317178 0.846889495557732 0.123743800353949 0.124823930371141 1.37399787397661 1.44198901073697 1.33912823997676 1.43559630966756 1.45456334187848 5.34078530617245 0.0984589665653495 1.46526558671453
5.39947836039144 5.593471666071 5.28748870879031 5.38647987841842 0.834026808316908 0.140968055419536 0.141737183981963 1.36130174217495 1.44150012907693 1.34499974957019 1.43999972220999 1.45749776995587 5.36775613515676 0.095232931726906 1.46344973542991
5.41686147790153 5.6477906800269 5.28842042980767 5.4024350371986 0.839434168906275 0.133782313859531 0.144117693668019 1.36530486711818 1.44595090186128 1.35209810836643 1.4425 1.455938770182 5.39421130035024 0.0908857142857122 1.4608401261434
5.44657076635164 5.71199915684222 5.28212891008626 5.43795357732918 0.843372561545122 0.119406248473438 0.123550135039452 1.36769458375588 1.4419348925858 1.3600759586499 1.44251019886463 1.4510208326433 5.41937008879199 0.0852279020234305 1.45819184216258
5.47252913072016 5.73450816132743 5.30598907233206 5.45853182821362 0.841898679555348 0.117651477796384 0.157653409432399 1.36655653178149 1.43898922985817 1.36349988185542 1.43398907233206 1.45199539264365 5.44736835164254 0.0800105667627285 1.45528937757458
5.5083501257368 5.74451399088367 5.30106995441836 5.50178017131845 0.835295564644281 0.118633354834339 0.159260926816562 1.36248820431877 1.43599219892047 1.36203578284687 1.42906995441835 1.44699219892047 5.47378769455721 0.075657320872275 1.45183211873994
5.53509294104703 5.74579825870537 5.30597613930357 5.5235230937828 0.831537118453463 0.119166024199528 0.16304398746197 1.36035000673585 1.4348994594527 1.36509544278572 1.43392841791071 1.44594034825893 5.50234835532225 0.0743730378578021 1.44839619883487
5.56248885847798 5.758 5.30502562794539 5.54749315577714 0.82169761457148 0.114140969648268 0.171002501336054 1.3542213429778 1.43050310969753 1.369 1.43100768838362 1.4434980779041 5.52955434118503 0.0762518518518512 1.44521962350196
5.60436199235883 5.76003717203276 5.32533500001086 5.58538209235948 0.828053800518869 0.114337518127893 0.188621606002645 1.35652942513793 1.43050972796876 1.37098659999957 1.43710720000347 1.43749329999978 5.56039691097491 0.079077399380804 1.4407867419209
5.63418712588421 5.76303251295332 5.3508453367864 5.61653817753442 0.835987628429672 0.119537817592922 0.194749647668229 1.36407911671238 1.4314242434919 1.37002098061078 1.44519507771994 1.43696748704668 5.59092660579922 0.0855619047619113 1.43684577289915
5.66553717429651 5.76450069192811 5.38906774072323 5.64103786622462 0.840667774308045 0.123788392262878 0.200156127456329 1.36838569652774 1.45099253866484 1.371 1.45397228788595 1.43549776851 5.61992296526503 0.0950205128205275 1.43390038353307
5.68695252614238 5.76605124849656 5.46496542001543 5.6639693334346 0.843791367401654 0.11834399471488 0.191316663520712 1.37339174111779 1.4402881533806 1.37099522712418 1.4620562258261 1.4334392057518 5.65079268210973 0.110636363636363 1.43097467350456
5.72315129274899 5.77010867140835 5.54002092267761 5.70160914844767 0.843925437888671 0.122713756904888 0.190557154273259 1.37410591075194 1.42280483288564 1.37049926429888 1.46603191476813 1.42843396336039 5.67752105494063 0.10843113772455 1.42888946529447
5.75250432993602 5.77499808358334 5.58601736915625 5.7290059320675 0.829856299337721 0.122883613274975 0.16751838599172 1.36841346969196 1.41400155942685 1.37050181565461 1.46750308814811 1.42549877021112 5.70323559858216 0.106380952380953 1.42915102960805
5.77483737171926 5.77359056366326 5.64271147984794 5.75339785563108 0.83932195068298 0.122074466399709 0.153241726363455 1.37620131694169 1.41346395295963 1.3750543544184 1.47845758015948 1.42298786266651 5.73070375434395 0.108396449704142 1.4298803185686
5.80305229636606 5.78114939443509 5.70285750147902 5.78653206741105 0.841527994494455 0.11986335507137 0.131044302645387 1.37876594161575 1.41060596823935 1.37969541788084 1.47531446888342 1.42198914345106 5.75743448353463 0.11 1.43116466951996
5.82856081881819 5.78804000368509 5.78827002650153 5.8110659750824 0.841680774280684 0.114289026804578 0.122426811921081 1.37877721387013 1.41551550550612 1.38855748572016 1.48946309611438 1.42151244242015 5.78380233713667 0.109611273080661 1.4319137874455
5.84434686091425 5.79955573546488 5.87083020739636 5.83044416120154 0.841244349933748 0.107329063343121 0.177389670729727 1.37835670351296 1.42053078591056 1.40445123146823 1.47552864314495 1.42349595124501 5.80919878848154 0.107483383685801 1.43419834751123
5.85938715527357 5.791 5.97776370735738 5.86934413802095 0.835612408508967 0.112347961214202 0.137390654326193 1.34897157838859 1.41129021533179 1.384 1.48102150862631 1.41508603450524 5.83506366141189 0.104327667610954 1.43652504485171
5.87699392566422 5.791 6.05797232802587 5.89431174532325 0.816166708766411 0.113619561297971 0.14014904835406 1.34217190304144 1.37901113628227 1.384 1.4819996625369 1.41353882585222 5.85986725898289 0.100616129032259 1.43874642075577
5.90029672175556 5.8011384701526 6.14445497335853 5.91529672175556 0.833630999440081 0.124477694030519 0.129898590625784 1.35190847492097 1.38200989072519 1.38397032782444 1.47000989072519 1.4129307649237 5.88614893923693 0.0976666666666662 1.44105629402005
5.93051919096824 5.81497836704299 6.1910816478505 5.94545429209721 0.832679811539737 0.126755470602753 0.160343495767315 1.3556739008311 1.38302163295701 1.38115143069907 1.47080530338691 1.40604326591402 5.9102906241931 0.0957417840375581 1.44329215229922
5.95406275482427 5.81401609098058 6.24004827294175 5.96605310023592 0.83040253378501 0.104392638920815 0.140143965882282 1.35177306478737 1.38399678180388 1.388 1.46199034541165 1.40800643639223 5.93969766971105 0.0912177263969177 1.44574170917655
5.99313792447508 5.82413792447508 6.27006896223754 5.99918718321619 0.825772462937055 0.106377471159732 0.136306605426871 1.3474860583496 1.38197044475534 1.38793103776246 1.45597044475534 1.412 5.96520493119509 0.0875217391304359 1.44709589666209
6.00781985041477 5.83791591277797 6.27763065416521 6.0189039376368 0.825373159044551 0.141013893227051 0.12652521049258 1.3486087204053 1.37891591277797 1.38108408722203 1.45285284736145 1.4122943052771 5.99269102340878 0.0845999999999972 1.44888720643251
6.04600765368343 5.8340021486565 6.30698388507623 6.0609769019426 0.823626542652082 0.12769731080375 0.10815008794228 1.32574255352562 1.39211432718275 1.3849978513435 1.44600376014888 1.42599247970224 6.02210242496024 0.0813641025640995 1.45142710071887
6.09131360098318 5.85712061576276 6.31312061576276 6.08036184728828 0.823662434531874 0.0950448373144572 0.107934154901842 1.34468898110799 1.40601206157628 1.39491556896607 1.44296381527117 1.423 6.04993863839897 0.0774357366771156 1.45231202721758
6.11770201886372 5.86748928587471 6.323 6.11070201886372 0.825311093105763 0.105658875903902 0.103300009297101 1.34933258223669 1.4071489130923 1.3878085403099 1.44 1.4230850931956 6.07665147043903 0.0752099811676088 1.45494138135941
6.1500729317852 5.89003444000967 6.32300810353169 6.14303849177552 0.816641474358974 0.12355727291969 0.100568423137397 1.34073212264151 1.41399392235123 1.379 1.44000607764877 1.42700810353169 6.10250445482568 0.0776770833333351 1.45814454717906
6.18629903670806 5.90773762387989 6.327 6.16232894037887 0.827293463351281 0.127524162490957 0.114579170459047 1.35172369816853 1.41097009632919 1.37885048164597 1.443 1.43103987156108 6.13159890786849 0.0886077844311358 1.46073547395801
6.21678293520179 5.98205802054296 6.32706348123258 6.19576177479093 0.834052948772394 0.165409358345111 0.115677692844321 1.36045930371913 1.40759795219368 1.36380955630227 1.44308464164344 1.43508464164344 6.16053397818529 0.101327485380115 1.46237923952939
6.25290118048092 6.03086646010935 6.32999198760656 6.23090385127873 0.809277784848494 0.152924159504028 0.124336310023399 1.33413203141702 1.38905074515845 1.35502403718032 1.44698931680875 1.43898931680875 6.18859652014095 0.111 1.46296813387598
6.27524332271168 6.09171780199945 6.33003649840675 6.24432848566077 0.841006860573569 0.189203694561068 0.124148222617305 1.35406338556639 1.41596350159325 1.34197566772883 1.44696350159325 1.439 6.21439201586234 0.11024924924925 1.46156760440986
6.29555260624024 6.15127524516978 6.333 6.27155260624024 0.840003124635904 0.18356835161983 0.122416131946477 1.35928013848434 1.413 1.33987247548302 1.444 1.43902125408616 6.24010743478362 0.105837634408602 1.45513086783322
6.32104673636603 6.2101491968608 6.33300539265762 6.29704134370841 0.842912516573556 0.171951041428584 0.124081258286778 1.36251068306997 1.41300719021016 1.33398561957968 1.444 1.44 6.26733871783737 0.104794800371402 1.4465841710839
6.34732986505604 6.2940506812896 6.33608552057008 6.32036651672893 0.844254900318418 0.155689673769367 0.124829357586163 1.36289745250682 1.4170122172243 1.3259755655514 1.44395113110281 1.44 6.29322103919815 0.103351351351353 1.44172299062347
6.374762713353 6.380525426706 6.34321186482028 6.35067796742489 0.839498516360744 0.14099622859151 0.128737372720091 1.36315910950417 1.41821186482028 1.32416949185622 1.44002118648203 1.44008474592811 6.32075087591953 0.0992869080779945 1.43871484807407
6.40991889468966 6.45083778937932 6.35297747074713 6.38192790639081 0.825602059126838 0.135752098208793 0.12492878640862 1.34744624956787 1.42797747074713 1.3319819765977 1.44099774707471 1.44399098829885 6.34412616025119 0.0966416416416417 1.43596009685194
6.42027412980684 6.54483293287463 6.356 6.39934793398561 0.828361817203888 0.140785191109203 0.120167996743719 1.3494354508225 1.422 1.31997891309178 1.44095782618356 1.44096836963767 6.36893784589662 0.0944461538461538 1.43280556005646
6.4462748171365 6.62439522546222 6.356 6.43235937625542 0.835953538300902 0.1485132159798 0.119935395064769 1.36025668193877 1.42193658066081 1.31797886022027 1.437 1.43802113977973 6.39325728140294 0.0917954091816359 1.42841057140223
6.4590326276735 6.68909362723701 6.356005674378 6.44904255783501 0.831942524006984 0.136161659755565 0.117867403972065 1.35963270842427 1.419005674378 1.316997162811 1.437 1.438991488433 6.41677148870722 0.091 1.42279472401422
6.48227160269456 6.75538969082263 6.36 6.47938969082262 0.826637015921383 0.137426123736247 0.11604307029133 1.35444438049168 1.423 1.31496457356158 1.437 1.43296457356158 6.44158642877855 0.0907804154302666 1.41566930903366
6.50563359733133 6.78842239822088 6.36 6.51240127830984 0.82274389884716 0.145643394469673 0.116358924551813 1.34954817701854 1.42287328053374 1.31202111991104 1.437 1.42993664026687 6.46606227120146 0.0897900497512436 1.40873550787066
6.53498855156785 6.8079923677119 6.36 6.5309927493263 0.809025350233959 0.153676866945734 0.11908893529581 1.33834436948494 1.41700228968643 1.31299961838559 1.437 1.42700114484322 6.49139842121783 0.0871769911504417 1.40171588548639
6.55927920391146 6.83812139300499 6.36024278600997 6.55840059691645 0.809034628861958 0.141855753254541 0.11810769152319 1.34091819503269 1.39704855720199 1.31304855720199 1.43392716419701 1.42387860699502 6.51705441524647 0.0780126182965268 1.39450995165536
6.58270815547563 6.84836480736623 6.38027897033888 6.59142918513675 0.806978154517598 0.134762446026811 0.124677639823903 1.33835424896023 1.40087124445898 1.31708583702735 1.428 1.41393562222949 6.5440165250871 0.0684487895716929 1.38970587033938
6.61500118316268 6.86500011831627 6.39299948729617 6.61100145923398 0.807350033522943 0.123929851710277 0.135968733227152 1.33946007966629 1.39499988168373 1.321 1.428 1.41099992112249 6.5700003263641 0.0624810126582268 1.38538963202554
6.64534990425561 6.86803386170216 6.38032732978751 6.64827089361725 0.808143902446762 0.120205893404285 0.104127214468315 1.34145121755317 1.3919774255319 1.321 1.42803386170216 1.40893227659569 6.59977644140343 0.0608622754491032 1.38065995480704
6.67664664626468 6.87108621950196 6.40936643288332 6.67264664626468 0.80316964634863 0.123388798775881 0.127762922637809 1.33895026158296 1.3898060061206 1.321 1.43087067074706 1.40287067074706 6.62961770573909 0.0658994082840254 1.37600820379248
6.7059305093928 6.87499073458571 6.42596062198925 6.7019305093928 0.800436485790005 0.125145830563568 0.0984595369342724 1.33986782262764 1.38102084718216 1.321 1.42501389812144 1.39701389812144 6.65823001663967 0.0751133525456281 1.37266278582702
6.75320475887544 6.8780361339192 6.49966245518525 6.74324089279464 0.827177946513201 0.127998548745187 0.163738871747086 1.35572902463273 1.3669638660808 1.321 1.42604817855893 1.39097591072054 6.68755711837344 0.0867894736842116 1.36921980295165
6.77064035193389 6.881 6.55476842232067 6.76376842232067 0.828752242858778 0.129527684223207 0.176138263468564 1.35900662878142 1.36380789441983 1.321 1.43008538025785 1.38870116909752 6.71825322677206 0.102919191919188 1.36840763910622
6.80004809746784 6.881 6.59009138518889 6.7990288584807 0.833440817656953 0.129880016032489 0.184788405297692 1.36252150705399 1.35499038050643 1.321 1.43400320649786 1.37500160324893 6.7456882916864 0.112666666666666 1.36838168700843
6.8302842248201 6.88108289890586 6.64771056205025 6.8173789664268 0.833972974839625 0.129903737532971 0.196273448547658 1.3634642633723 1.34889341569246 1.321 1.43601184270084 1.37588157299163 6.7759367397921 0.116818461538464 1.369459913981
6.85466426514426 6.88812856744728 6.70744998606546 6.84957855351274 0.83551908291461 0.131101212699831 0.197242387725846 1.36350350980062 1.33952858602666 1.321 1.43695714418424 1.36595714418424 6.80257592812839 0.110893985728846 1.37163482368609
6.88497662916734 6.89399547661303 6.72798416814562 6.87597964475865 0.818593049971399 0.133438198184192 0.152174747150882 1.34906113507092 1.31801658575221 1.321 1.43500150779566 1.36400150779566 6.82936165949991 0.106550476190476 1.3723993161465
6.9041902995342 6.89407835863173 6.79182836267827 6.89926865816592 0.828565410746722 0.133028134102477 0.146444253268709 1.3590463807933 1.32793283545852 1.32104477636099 1.43594402954877 1.36393283545852 6.85654232187746 0.104243902439023 1.3712917840036
6.92143182136113 6.90106477320417 6.86668410330839 6.9234965945653 0.833373203906414 0.129234567479191 0.138571827350142 1.36212591946737 1.32178408931944 1.32506477320417 1.43089204465972 1.35793522679583 6.88331078694673 0.0997904191616723 1.37086057998388
6.94193711090011 6.90400055870332 6.94300131173824 6.94600065586912 0.833518688556415 0.12490943765296 0.125059699028949 1.35605015522236 1.32173566123456 1.32800034008028 1.42599946558813 1.3550000971658 6.90926897830462 0.09440476190476 1.37158186117149
6.96425483065155 6.927 6.99833482722239 6.97336404378792 0.832894831508836 0.101784876325508 0.112865491514115 1.36238830578211 1.32287865207069 1.34191505644948 1.40419415668689 1.35892719124242 6.93397244140025 0.0910123456790101 1.37410742206922
6.98541694171617 6.92693745874257 7.10860522560724 7.00347948297359 0.831400453781687 0.103774768424984 0.128581327272247 1.35797069525848 1.31287491748515 1.335 1.41981237622773 1.35302084708581 6.95853897342495 0.0867797797797793 1.37868224083733
7.00281474717798 6.92400359105405 7.1839078296127 7.02597246858561 0.827238002673423 0.102122022960449 0.119261407581701 1.34815201806089 1.30486505414648 1.335 1.41101077316215 1.35399880298198 6.9841982704534 0.0862252803261983 1.38503237756821
7.02535188925394 6.92720627990748 7.26870377850788 7.0532426822441 0.822258815331634 0.113994204368996 0.123735931887559 1.35440213411221 1.3112426822441 1.33504853644882 1.41281798831693 1.3540121341122 7.01071114632787 0.0865209580838317 1.39105881123832
7.05431121382146 6.94419450863841 7.32638901727683 7.07344736986836 0.819713970232209 0.111120068779513 0.118535560691073 1.35536237977335 1.33107780345537 1.33894164740848 1.39794164740848 1.35507780345537 7.03609718305021 0.0845466666666662 1.39486503588033
7.0700682554226 6.95401861511526 7.34607032376874 7.09606205038419 0.819397796757777 0.113142771583827 0.11929791006323 1.3539638363285 1.33501447842298 1.33601241007684 1.39498138488474 1.35900620503842 7.06126722745464 0.0821965811965804 1.39671161881932
7.10320153310985 6.96277831357917 7.38011084321041 7.12619145645435 0.813498814912404 0.114273126262744 0.108603220207453 1.35097468348365 1.34201007665549 1.34182869685663 1.38596977003352 1.36201007665549 7.08748721446297 0.0780088495575224 1.39712248642366
7.12373104790473 6.97352958018132 7.39136552395236 7.14573104790473 0.811915358241983 0.130250351286082 0.104802077685667 1.34909630551223 1.34244096336697 1.34141105796399 1.38293549577311 1.36302150140896 7.11105767803146 0.074330484330484 1.39811612875022
7.15691825989687 6.9847450723516 7.40795912994843 7.17891825989687 0.789914188880137 0.151930789468251 0.0962710120147468 1.33213178361743 1.31706250713769 1.33385283582126 1.38000721236204 1.36399759587932 7.13427257862169 0.0718055555555556 1.39945687116645
7.20014586220361 6.99456630388319 7.414 7.20519074288164 0.809988401077994 0.161132743554714 0.0960261289458167 1.34410305735264 1.33115708237312 1.32482536998205 1.38 1.36803366050852 7.15830314523632 0.0707623188405801 1.40267815960649
7.21388575345503 7.00113478856924 7.414 7.22278947590557 0.81167065485616 0.139674516290934 0.0992271374038038 1.34975473710867 1.34526957713849 1.32 1.38 1.37109627754946 7.18118756407198 0.0704149459193712 1.40694446115783
7.25902188098877 7.00803555660675 7.41401367561798 7.26302324855057 0.814766564296631 0.0976484894355093 0.100124602436746 1.3545857027327 1.35899589731461 1.31999179462921 1.38 1.3760013675618 7.20419577176065 0.0727791164658655 1.41301060851252
7.27558059990472 7.03453221657932 7.424 7.28031449161506 0.819671765481658 0.111329260220582 0.118093628749404 1.35880975340686 1.35577017920438 1.3139758083373 1.38 1.377 7.22777438694624 0.0785303514377061 1.41984997039575
7.32325282864215 7.07903076292568 7.424 7.30646676057012 0.828666778753946 0.126379387916707 0.118384943427157 1.36354880492754 1.33701944835709 1.31182496478621 1.38 1.37701944835709 7.25144455694323 0.0907407407407412 1.42635433980543
7.33599556552756 7.13098192099699 7.424 7.32999181328166 0.82195233662586 0.147012819565786 0.118130088689449 1.3564324764823 1.33799965888674 1.30300307001938 1.38 1.37799965888674 7.27210812692629 0.100925925925925 1.43349289476329
7.36519181215007 7.19160928565318 7.424 7.35730464282659 0.834438546161158 0.166862959517495 0.118217459784603 1.3664427628264 1.34001128306765 1.29489845239114 1.38004513227061 1.379 7.2957539337216 0.107 1.44078448044315
7.38241473887694 7.24603684719235 7.42408294777539 7.38447694970848 0.836953686382939 0.172247490928818 0.121549146556917 1.37018709682786 1.34114515860693 1.28602073694385 1.384 1.37908294777539 7.32060586320245 0.107255121042831 1.44259589436315
7.40198620211842 7.29496550529604 7.42799724042368 7.40698413243618 0.837599544669908 0.165994408423166 0.123868364951032 1.37005009658517 1.34799517074145 1.28699931010592 1.384 1.38299724042368 7.34474095385266 0.107367088607595 1.44062216207391
7.42922087363779 7.37473992668661 7.424 7.42828713572913 0.839983544913984 0.141323355768664 0.117454538845354 1.3713623798595 1.34796686895433 1.28402208736378 1.37495582527244 1.384 7.36894345871572 0.10380341880342 1.43787518910292
7.44949703985541 7.44215975966263 7.42438658655421 7.45436817767068 0.838269027714541 0.116358547611248 0.115896404228275 1.37049775205301 1.34496318223293 1.28601840888353 1.37083432004819 1.38401840888353 7.39123597842677 0.0993682539682545 1.43669684502233
7.47592689502062 7.50382942171477 7.44494314057159 7.47394584816342 0.825455442377042 0.106178158955022 0.106665532590948 1.36080680515911 1.34300541518366 1.28699729240817 1.36202436832646 1.38499729240817 7.41624097569506 0.097 1.43572343201385
7.48924262500983 7.59193410628783 7.445 7.50124262500983 0.829599862124184 0.115131858183525 0.108738566182582 1.36580618693775 1.35003639375147 1.27901213125049 1.36492721249705 1.38501213125049 7.43857043273118 0.0968571428571429 1.43485417441233
7.50968813687824 7.66954309481786 7.44541705265348 7.52164643161289 0.827864494942354 0.107000912940066 0.0988368628414155 1.36624493978606 1.35302085263267 1.28004170526535 1.359 1.38593744210198 7.46129715756594 0.0957793103448291 1.43395443678088
7.54202341899117 7.74209367596467 7.46500819664691 7.55202693183984 0.823373360716004 0.100462775241225 0.0982194028157252 1.36318594851453 1.35400468379823 1.28199765810088 1.359 1.38300117094956 7.48752368664984 0.092054580896688 1.43270578357867
7.56215639361998 7.82258647607493 7.47202932380375 7.57526391423372 0.817641284553221 0.0942939397472257 0.0976929921938271 1.35968454810419 1.35802932380375 1.28010752061374 1.359039098405 1.38400977460125 7.51097159557323 0.0874632587859435 1.43162747097895
7.5787173176638 7.88248524430198 7.475 7.60256963461537 0.810263111851863 0.0937101695370362 0.0958423596510007 1.35477661682337 1.36102109757835 1.29102109757835 1.36306329273504 1.38493670726496 7.53642672947316 0.0840912698412669 1.43059016477796
7.61194646783907 7.90496378706761 7.475 7.62895748916632 0.790951111632353 0.0951077485002903 0.089929525575695 1.34072264095512 1.36199842552468 1.29199842552468 1.36599527657404 1.38200472342596 7.56006840507047 0.0798905622489932 1.4292946972673
7.63829806621957 7.941 7.46503311846884 7.65629806621957 0.795258077351217 0.0775430636453425 0.0804702393135915 1.34356911684083 1.36604415795846 1.299 1.37503311846884 1.37901103948961 7.58423258690078 0.0745294117647025 1.42734297838563
7.66579476687965 7.94108592074375 7.46812888111562 7.68364440557809 0.794126203847769 0.0751538430063894 0.078820933446822 1.3433890431261 1.36993555944219 1.29908592074375 1.37815036130155 1.37993555944219 7.60700562831526 0.0681747052518752 1.42535961398103
7.70203569879821 7.945 7.49017382954691 7.71303305444279 0.791227404195185 0.0762536316522066 0.104989446273712 1.33879810494937 1.36700132217771 1.30300396653313 1.38516950784188 1.37699735564458 7.63270931538071 0.0638019713261645 1.4231933851095
7.72939980846659 7.945 7.5186973310324 7.73837557765044 0.796882878967928 0.0865869519946397 0.135041990818006 1.34498312127609 1.36792730755153 1.306 1.39366031080106 1.37496365377576 7.65696108522542 0.0632554744525549 1.42066948877595
7.76255903764689 7.945 7.53813044211761 7.76948449929398 0.801975898703539 0.089734355381137 0.132832007628455 1.35005695241414 1.36194409623531 1.306 1.39588819247062 1.37194409623531 7.68873061064039 0.0668975095785447 1.4178925336782
7.79198516922968 7.945 7.54499653948693 7.79498714666573 0.800180904676989 0.0968064356715337 0.0934598435706845 1.34621193788732 1.35900148307703 1.306 1.39000296615406 1.36900148307703 7.71570720279848 0.0743362658846559 1.41559338098274
7.82322029369465 7.945 7.57241185342914 7.82222987168138 0.81044227781526 0.103262298716814 0.0971257200718803 1.35743064955752 1.35598084402655 1.306 1.39000957798672 1.36997126603983 7.74437250545729 0.0852000000000029 1.41311630962771
7.84652002439979 7.94505778048886 7.61596300814775 7.84650076423683 0.813819098130799 0.103496725772298 0.111512846185335 1.36062985325258 1.354 1.30594221951114 1.39115408130364 1.36694221951113 7.77423429776939 0.0973563563563546 1.40995085815829
7.87303707601809 7.948 7.66513057206369 7.87203868801887 0.815812305161124 0.103333788201848 0.129527860303347 1.3621504191202 1.35400161200079 1.303 1.39900806000393 1.36400161200079 7.8009072344614 0.100248618784531 1.40773657063505
7.8962250388534 7.94802935289392 7.74668490085819 7.89625439174733 0.817257611736353 0.105684402934088 0.159310111146989 1.36241782743838 1.355 1.30302935289392 1.40401956859595 1.36502935289392 7.82398291730292 0.0959804560260561 1.40664438477602
7.91945077390421 7.951 7.81694447865643 7.9224293084802 0.818914427269543 0.10612957069152 0.173032786468591 1.36309000827979 1.35493560372797 1.306 1.40602146542401 1.36802146542401 7.84489260504322 0.088 1.40853961573616
7.93997875354108 7.951 7.85995548360988 7.94197976527722 0.813195918656414 0.106110020234723 0.152211549979765 1.35762565560502 1.35200303520842 1.306 1.40699898826386 1.36899898826386 7.86687327923746 0.0888931623931625 1.4126861292831
7.96024051213149 7.95408417924602 7.93064938275502 7.96624051213149 0.818798000916775 0.106336264285156 0.161541118406733 1.36521425423219 1.35303607681972 1.31007215363945 1.4120962048526 1.36901202560657 7.88965198863218 0.092 1.41835656866976
7.98030200625237 7.96113212773541 7.98507589727406 7.98643413398778 0.821951710656499 0.101107361402401 0.133383837204552 1.36889473467613 1.35601887539077 1.316 1.42001887539077 1.37007550156309 7.90987698271249 0.0922502628811779 1.42300930995402
7.9960163222708 7.96800244834062 8.04105712794779 8.00902121895204 0.82360060392402 0.101486245877716 0.116944034210023 1.37122048150699 1.35700244834062 1.31600081611354 1.4210122417031 1.37400326445416 7.93022970348395 0.093 1.42850903854245
