# Supplementary material for: Quantifying Spatiotemporal Gait Parameters with HoloLens in Healthy Adults and People with Parkinson’s Disease: Test-Retest Reliability, Concurrent Validity, and Face Validity
Source: Sensors (Basel). 2020 Jun 5;20(11):3216. doi: 10.3390/s20113216 (PMC7313704; doi:10.3390/s20113216)
Supplement: Supplementary file 1 [file sensors-20-03216-s001.zip › Data/HYA_04_SWS1_HoloLens_raw.csv]

Time HoloLens_x_position HoloLens_y_position HoloLens_z_position HoloLens_x_orientation HoloLens_y_orientation HoloLens_z_orientation
204.1083 -0.754 0.1 -0.105 1.861 356.307 0.053
204.1466 -0.754 0.099 -0.103 1.921 356.109 359.605
204.1766 -0.753 0.099 -0.101 1.956 355.958 359.559
204.2106 -0.752 0.099 -0.098 1.852 355.823 359.488
204.2438 -0.75 0.099 -0.095 1.822 355.786 359.36
204.2766 -0.749 0.098 -0.091 1.974 355.751 359.307
204.3087 -0.748 0.097 -0.087 2.273 355.737 359.225
204.3443 -0.746 0.096 -0.083 2.451 355.681 359.324
204.3748 -0.745 0.095 -0.079 2.437 355.563 359.373
204.4111 -0.744 0.095 -0.074 2.4 355.393 359.328
204.4421 -0.742 0.094 -0.07 2.58 355.053 359.353
204.4747 -0.741 0.093 -0.066 2.613 354.65 359.404
204.51 -0.739 0.093 -0.062 2.327 354.372 359.476
204.5414 -0.737 0.093 -0.057 2.082 354.1 359.601
204.5763 -0.736 0.093 -0.051 2.009 353.848 359.737
204.6083 -0.734 0.094 -0.045 1.669 353.634 359.766
204.6413 -0.732 0.095 -0.037 1.489 353.453 359.677
204.6754 -0.731 0.098 -0.03 1.593 353.381 359.08
204.7084 -0.73 0.1 -0.022 2.436 353.382 358.788
204.7442 -0.731 0.1 -0.016 3.397 353.164 358.939
204.7757 -0.731 0.099 -0.011 4.179 352.93 359.064
204.8089 -0.733 0.098 -0.006 4.481 352.76 359.561
204.8413 -0.735 0.098 0 4.143 352.759 0.177
204.8762 -0.737 0.1 0.006 3.733 352.722 0.392
204.9074 -0.741 0.102 0.013 3.366 352.404 0.396
204.9442 -0.744 0.105 0.022 2.651 351.874 0.731
204.9749 -0.748 0.107 0.031 2.387 351.449 0.542
205.0091 -0.752 0.108 0.041 2.219 351.163 0.485
205.0415 -0.756 0.108 0.053 1.768 350.948 0.54
205.0748 -0.761 0.107 0.065 1.514 350.864 0.448
205.109 -0.766 0.103 0.078 1.894 350.857 0.528
205.1418 -0.771 0.099 0.092 2.307 351.014 0.657
205.1757 -0.776 0.096 0.104 3.164 351.055 1.445
205.2087 -0.782 0.09 0.118 3.721 350.834 2.38
205.2433 -0.789 0.091 0.136 2.487 350.999 1.2
205.2763 -0.796 0.092 0.156 1.287 351.583 0.349
205.3084 -0.802 0.09 0.173 1.671 351.801 0.191
205.3428 -0.809 0.09 0.191 2.517 352.344 0.03
205.3767 -0.816 0.094 0.21 2.794 353.18 359.81
205.4083 -0.823 0.106 0.23 0.956 353.911 0.427
205.442 -0.829 0.111 0.25 359.592 354.704 1.509
205.4746 -0.836 0.107 0.268 359.693 355.483 2.569
205.5076 -0.84 0.099 0.284 0.919 356.436 3.235
205.5408 -0.844 0.097 0.303 0.388 357.548 3.343
205.5747 -0.847 0.097 0.324 359.075 358.504 3.368
205.6067 -0.85 0.095 0.344 359.28 359.431 2.883
205.6423 -0.853 0.093 0.363 0.186 0.361 2.585
205.6735 -0.855 0.092 0.381 1.209 1 2.843
205.7088 -0.858 0.09 0.398 2.305 1.321 3.13
205.7404 -0.861 0.092 0.417 2.166 1.417 2.753
205.7777 -0.864 0.092 0.437 1.554 1.222 2.389
205.8064 -0.867 0.092 0.455 1.226 0.936 1.875
205.8421 -0.87 0.092 0.476 1.001 0.509 1.816
205.8733 -0.872 0.09 0.496 1.009 0.05 1.849
205.9078 -0.873 0.086 0.517 0.919 359.769 1.888
205.9416 -0.874 0.085 0.538 0.614 359.24 1.771
205.9743 -0.874 0.084 0.559 0.374 358.431 1.7
206.0072 -0.874 0.085 0.582 359.844 357.613 1.772
206.0419 -0.873 0.085 0.604 0.223 356.949 1.804
206.0736 -0.872 0.09 0.627 0.682 356.394 1.56
206.1081 -0.871 0.096 0.65 0.696 355.727 1.586
206.1404 -0.872 0.101 0.673 0.117 355.009 1.303
206.1751 -0.873 0.105 0.696 359.696 354.149 1.369
206.2086 -0.876 0.106 0.719 359.972 353.063 1.648
206.2431 -0.879 0.105 0.742 0.683 352.01 1.457
206.2746 -0.884 0.101 0.762 0.991 351.154 1.005
206.3077 -0.89 0.101 0.784 0.507 350.336 0.558
206.3402 -0.896 0.101 0.804 1.358 349.625 0.364
206.3736 -0.904 0.101 0.824 2.071 348.78 1.025
206.4075 -0.914 0.102 0.844 2.292 347.808 1.758
206.4402 -0.924 0.102 0.866 1.729 347.003 2.571
206.4736 -0.934 0.103 0.888 0.682 345.958 3.494
206.508 -0.944 0.101 0.912 359.903 344.941 3.829
206.5403 -0.953 0.097 0.937 359.217 344.212 3.661
206.5733 -0.962 0.092 0.962 359.531 343.715 3.216
206.6099 -0.971 0.084 0.989 359.862 343.709 2.661
206.6399 -0.979 0.076 1.014 0.029 343.966 2.643
206.6734 -0.986 0.07 1.041 0.352 344.331 3.478
206.7073 -0.994 0.067 1.068 0.554 344.601 4.227
206.7399 -1.003 0.069 1.097 359.667 344.875 3.859
206.7747 -1.012 0.077 1.127 358.75 345.003 3.301
206.8063 -1.019 0.082 1.156 359.276 345.276 2.579
206.8398 -1.024 0.09 1.186 0.585 346.063 1.963
206.8764 -1.029 0.112 1.218 357.933 347.803 0.452
206.9085 -1.033 0.117 1.248 356.917 349.111 0.657
206.9401 -1.037 0.111 1.276 358.219 349.695 1.857
206.9734 -1.041 0.102 1.302 359.922 350.237 2.384
207.0065 -1.044 0.103 1.33 359.917 351.238 1.505
207.0402 -1.048 0.101 1.357 359.692 352.054 0.644
207.0725 -1.051 0.099 1.384 359.714 352.668 0.771
207.1073 -1.053 0.098 1.409 0.622 353.556 0.608
207.1398 -1.055 0.096 1.433 1.409 354.52 0.132
207.1731 -1.058 0.096 1.458 1.357 354.945 0.084
207.2061 -1.062 0.094 1.482 1.285 354.723 0.182
207.2425 -1.066 0.092 1.505 1.209 354.462 359.287
207.2718 -1.069 0.091 1.529 0.987 354.293 358.754
207.3084 -1.072 0.088 1.554 0.429 353.822 358.63
207.3402 -1.075 0.086 1.578 359.792 353.604 358.518
207.3733 -1.077 0.085 1.604 358.864 353.44 358.762
207.4082 -1.079 0.085 1.63 358.28 352.832 359.328
207.4388 -1.081 0.086 1.656 358.182 352.031 359.75
207.4738 -1.084 0.091 1.683 357.802 351.444 359.833
207.5068 -1.086 0.098 1.711 357.771 350.859 359.981
207.5401 -1.089 0.11 1.739 357.226 350.091 -0.001
207.5724 -1.093 0.112 1.768 357.552 349.787 359.452
207.6073 -1.099 0.108 1.796 358.863 349.85 358.533
207.6391 -1.106 0.102 1.823 0.005 349.733 358.432
207.6734 -1.115 0.102 1.85 0.231 348.727 0.011
207.7064 -1.125 0.1 1.875 0.483 347.341 1.142
207.7407 -1.135 0.101 1.9 0.344 346.167 0.869
207.773 -1.145 0.102 1.924 0.466 344.806 0.823
207.8061 -1.154 0.101 1.949 0.66 343.745 1.281
207.8403 -1.162 0.096 1.972 1.463 343.117 1.339
207.8716 -1.169 0.094 1.995 2.208 342.754 1.303
207.909 -1.176 0.093 2.022 1.61 342.503 1.977
207.9384 -1.182 0.092 2.045 1.469 342.09 2.576
207.9729 -1.189 0.092 2.07 1.163 341.698 2.835
208.0048 -1.195 0.091 2.097 0.639 341.686 2.296
208.0393 -1.201 0.089 2.125 359.766 341.939 1.555
208.0715 -1.207 0.085 2.152 0.034 342.365 1.328
208.1061 -1.212 0.083 2.181 359.437 343.062 1.106
208.1408 -1.219 0.084 2.212 357.903 343.818 1.019
208.1719 -1.225 0.084 2.241 357.215 344.443 0.911
208.2077 -1.23 0.089 2.272 357.063 345.191 0.784
208.2381 -1.234 0.093 2.305 357.186 346.147 1.321
208.2723 -1.238 0.116 2.34 355.445 347.354 0.657
208.3062 -1.242 0.122 2.376 354.251 348.682 0.163
208.3389 -1.243 0.119 2.408 353.931 349.324 1.086
208.3727 -1.243 0.111 2.439 354.978 350.024 1.413
208.4066 -1.242 0.108 2.469 355.639 351.521 359.44
208.4402 -1.242 0.109 2.501 355.012 353.05 358.162
208.4712 -1.241 0.11 2.533 354.588 353.998 358.284
208.5061 -1.241 0.105 2.564 355.714 354.737 358.644
208.5393 -1.242 0.1 2.594 357.405 355.299 358.469
208.5721 -1.244 0.094 2.624 359.047 355.278 357.91
208.6051 -1.247 0.09 2.654 359.638 354.851 357.023
208.6408 -1.254 0.093 2.687 358.34 353.23 354.948
208.6723 -1.259 0.091 2.713 358.402 351.19 354.475
208.7059 -1.263 0.088 2.741 358.342 349.658 355.438
208.7382 -1.264 0.088 2.77 357.786 348.733 357.097
208.778 -1.264 0.088 2.799 356.604 347.777 358.991
208.8046 -1.266 0.09 2.829 356.719 347.255 358.958
208.8385 -1.266 0.101 2.86 356.168 347.422 357.891
208.8708 -1.266 0.111 2.89 355.941 347.96 357.271
208.9066 -1.267 0.112 2.917 356.939 348.271 358.391
208.9384 -1.269 0.112 2.944 356.937 348.667 358.284
208.9748 -1.275 0.112 2.971 356.468 348.379 357.061
209.0065 -1.28 0.112 2.993 356.857 347.713 357.571
209.0388 -1.284 0.111 3.018 356.5 347.669 358.488
209.0727 -1.288 0.11 3.041 357.021 348.15 358.425
209.1083 -1.293 0.11 3.064 357.19 348.371 358.61
209.1387 -1.298 0.109 3.087 356.855 348.279 359.184
209.1708 -1.303 0.107 3.11 356.469 347.924 0.124
209.2074 -1.31 0.105 3.135 355.912 347.437 0.712
209.2397 -1.315 0.101 3.159 355.881 347.055 1.155
209.2727 -1.321 0.098 3.186 355.147 347.074 1.286
209.3049 -1.327 0.093 3.213 354.635 347.361 1.435
209.3401 -1.333 0.084 3.24 355.423 347.543 1.739
209.3716 -1.34 0.078 3.267 355.749 347.856 1.735
209.4041 -1.348 0.075 3.296 355.372 348.051 1.549
209.438 -1.357 0.075 3.327 354.954 348.063 1.2
209.4709 -1.365 0.076 3.358 354.757 348.101 0.82
209.5041 -1.372 0.082 3.389 354.722 348.415 0.736
209.54 -1.378 0.091 3.421 355.781 349.534 0.172
209.5706 -1.382 0.098 3.454 353.385 351.265 359.531
209.6052 -1.385 0.091 3.486 354.907 352.162 0.231
209.6376 -1.387 0.093 3.515 355.62 353.184 359.463
209.6702 -1.388 0.09 3.544 357.82 354.251 359.265
209.7042 -1.39 0.095 3.574 357.472 354.969 359.053
209.7379 -1.394 0.098 3.604 357.776 355.041 358.423
209.7707 -1.398 0.095 3.634 359.515 354.216 358.589
209.8061 -1.402 0.091 3.666 0.61 353.735 358.199
209.8379 -1.406 0.088 3.695 0.689 353.831 358.05
209.8705 -1.409 0.085 3.728 0.28 353.867 358.109
209.9065 -1.413 0.081 3.761 359.73 353.815 358.597
209.938 -1.416 0.076 3.793 -0.004 353.853 358.841
209.9722 -1.419 0.068 3.825 0.548 354.085 358.947
210.0039 -1.423 0.064 3.858 0.606 354.25 359.056
210.0396 -1.427 0.065 3.89 359.854 354.295 359.129
210.072 -1.432 0.068 3.923 359.149 353.87 359.617
210.1064 -1.436 0.074 3.957 358.454 353.475 359.762
210.1368 -1.439 0.084 3.99 357.973 353.498 359.774
210.1718 -1.44 0.1 4.025 357.43 353.957 0.113
210.2036 -1.443 0.113 4.059 357.292 354.147 1.613
210.2381 -1.448 0.112 4.09 358.713 353.824 1.987
210.2698 -1.453 0.109 4.122 359.958 353.764 359.841
210.3072 -1.458 0.112 4.153 359.388 353.486 359.376
210.336 -1.463 0.113 4.184 358.887 352.904 0.237
210.3741 -1.467 0.111 4.214 358.813 352.528 0.647
210.4051 -1.472 0.11 4.243 359.181 352.463 0.42
210.4391 -1.478 0.105 4.272 0.636 352.031 0.734
210.4706 -1.483 0.103 4.301 1.124 351.809 1.831
210.5039 -1.488 0.1 4.333 0.857 352.018 2.478
210.5376 -1.493 0.097 4.365 0.136 352.159 2.56
210.5702 -1.499 0.091 4.398 359.935 352.16 2.284
210.6043 -1.505 0.083 4.431 359.76 352.238 1.669
210.6369 -1.512 0.076 4.464 359.701 352.473 1.378
210.6706 -1.518 0.069 4.498 359.68 352.66 1.756
210.7028 -1.527 0.067 4.533 358.701 352.639 1.605
210.7369 -1.536 0.068 4.568 357.206 352.612 1.205
210.7689 -1.544 0.07 4.603 357.3 352.384 1.133
210.8047 -1.551 0.076 4.638 357.233 352.743 0.91
210.8356 -1.556 0.094 4.672 357.008 353.478 0.893
210.8706 -1.56 0.096 4.705 357.779 354.478 1.012
210.9033 -1.564 0.098 4.735 359.595 355.016 1.626
210.9372 -1.566 0.1 4.766 0.197 355.62 2.38
210.9699 -1.57 0.104 4.798 359.699 356.077 2.014
211.0031 -1.574 0.106 4.828 0.05 356.376 1.467
211.0378 -1.578 0.103 4.858 1.086 356.434 1.249
211.0693 -1.581 0.1 4.888 1.617 356.565 0.989
211.104 -1.583 0.096 4.92 1.967 357.073 0.492
211.1363 -1.585 0.09 4.952 1.942 357.577 359.908
211.1698 -1.588 0.085 4.984 1.499 357.675 359.804
211.2026 -1.591 0.079 5.017 0.919 357.529 359.876
211.2365 -1.594 0.073 5.049 0.759 357.212 359.905
211.2698 -1.597 0.066 5.08 1.073 356.356 0.448
211.3035 -1.6 0.062 5.11 1.159 354.453 1.254
211.3376 -1.603 0.066 5.143 358.895 352.623 1.01
211.3705 -1.603 0.072 5.176 357.027 352.203 0.659
211.4034 -1.603 0.08 5.207 357.418 351.761 1.693
211.4348 -1.605 0.094 5.239 357.281 351.509 1.216
211.4696 -1.608 0.098 5.268 357.698 351.821 0.038
211.505 -1.613 0.097 5.296 359.526 352.455 358.904
211.5349 -1.62 0.103 5.324 358.977 352.532 359.35
211.5699 -1.627 0.103 5.351 359.313 351.78 0.273
211.6038 -1.635 0.101 5.376 0.37 350.826 0.718
211.6347 -1.641 0.099 5.4 1.538 350.447 0.113
211.6705 -1.646 0.1 5.426 1.513 350.498 359.697
211.7031 -1.652 0.1 5.451 1.298 350.504 359.956
211.7357 -1.658 0.099 5.476 1.136 350.571 0.394
211.7686 -1.664 0.096 5.502 1.202 350.706 0.467
211.8018 -1.671 0.092 5.528 1.14 350.673 0.924
211.8368 -1.678 0.086 5.553 1.409 350.479 1.787
211.8681 -1.685 0.081 5.579 1.355 350.417 1.826
211.9028 -1.693 0.076 5.605 1.071 350.527 1.51
211.9349 -1.701 0.074 5.632 0.527 350.756 1.246
211.971 -1.709 0.076 5.66 359.622 351.011 0.965
212.0025 -1.718 0.078 5.688 359.005 351.279 0.456
212.0348 -1.727 0.084 5.717 358.372 351.222 0.584
212.0698 -1.735 0.092 5.746 359.197 350.875 0.789
212.1023 -1.743 0.111 5.776 357.025 350.851 0.199
212.1353 -1.75 0.109 5.802 358.128 350.948 359.676
212.1687 -1.754 0.106 5.827 359.155 350.869 359.937
212.2016 -1.758 0.108 5.854 358.493 350.954 0.659
212.2354 -1.761 0.11 5.881 357.284 351.145 0.514
212.2683 -1.765 0.11 5.907 357.498 351.194 0.15
212.3026 -1.767 0.108 5.933 358.228 351.244 359.737
212.3357 -1.769 0.105 5.959 359.108 351.507 359.208
212.371 -1.771 0.101 5.985 359.815 352.092 358.47
212.402 -1.773 0.098 6.01 0.203 352.715 357.783
212.4398 -1.775 0.096 6.037 359.672 353.278 357.95
212.4682 -1.777 0.092 6.063 359.572 353.242 358.319
212.5028 -1.78 0.088 6.089 359.841 353.002 357.978
212.5373 -1.783 0.085 6.117 359.321 352.878 357.895
212.5698 -1.785 0.082 6.146 358.769 352.504 358.203
212.6023 -1.789 0.078 6.173 359.978 352.04 358.239
212.6342 -1.791 0.075 6.199 1.626 351.575 359.275
212.6696 -1.792 0.076 6.226 1.835 351.417 359.89
212.7016 -1.794 0.086 6.254 0.494 351.085 0.063
212.735 -1.797 0.099 6.283 358.793 350.168 0.145
212.7692 -1.801 0.111 6.312 357.766 349.021 359.908
212.8033 -1.806 0.111 6.338 358.327 347.615 359.454
212.8366 -1.816 0.106 6.362 359.053 344.741 359.883
212.8676 -1.829 0.105 6.386 357.981 341.341 359.113
212.9035 -1.839 0.104 6.412 358.025 339.09 359.024
212.9331 -1.846 0.1 6.437 359.192 338.473 358.956
212.969 -1.853 0.097 6.461 0.902 338.771 358.484
213.0023 -1.86 0.095 6.485 2.991 339.063 358.584
213.0348 -1.868 0.092 6.508 4.595 339.001 359.501
213.0682 -1.877 0.091 6.53 4.897 338.716 1.097
213.1009 -1.888 0.091 6.553 4.048 337.925 2.223
213.1346 -1.899 0.09 6.576 3.092 336.087 2.787
213.1681 -1.91 0.089 6.6 2.08 333.66 2.817
213.202 -1.922 0.08 6.624 1.3 331.856 2.094
213.2337 -1.931 0.07 6.649 1.675 331.08 1.183
213.2695 -1.94 0.063 6.675 2.442 330.739 1.072
213.3011 -1.949 0.06 6.702 2.582 330.417 0.999
213.3345 -1.959 0.064 6.731 1.711 330.742 0.673
213.3683 -1.967 0.073 6.759 0.815 331.375 0.523
213.403 -1.976 0.084 6.788 1.193 332.185 0.94
213.4353 -1.982 0.101 6.818 359.735 333.683 1.146
213.4716 -1.987 0.112 6.847 359.648 335.598 0.967
213.5019 -1.991 0.118 6.875 359.876 337.36 0.616
213.5344 -1.993 0.112 6.901 0.773 339.45 0.187
213.5671 -1.996 0.107 6.927 0.921 341.133 0.139
213.6021 -2.002 0.105 6.955 0.126 342.259 359.513
213.6349 -2.007 0.101 6.981 0.563 342.897 359.618
213.6683 -2.011 0.095 7.007 2.372 342.968 0.722
213.7019 -2.013 0.092 7.032 4.53 343.29 0.732
213.7343 -2.013 0.087 7.056 6.619 344.7 359.41
213.7676 -2.011 0.086 7.082 6.303 346.848 358.603
213.8003 -2.009 0.087 7.109 5.249 349.162 358.187
213.8337 -2.009 0.085 7.135 4.813 350.617 358.161
213.8687 -2.011 0.083 7.161 4.765 351.282 357.952
213.8999 -2.015 0.079 7.186 4.966 351.368 357.561
213.9338 -2.018 0.075 7.21 5.043 351.253 357.327
213.9689 -2.021 0.072 7.234 4.839 351.073 357.39
214.0001 -2.022 0.071 7.257 4.064 351.214 357.642
214.0346 -2.022 0.07 7.281 3.276 351.722 358.181
214.0685 -2.02 0.072 7.305 2.663 352.553 358.693
214.1017 -2.017 0.076 7.329 2.704 353.839 358.531
214.133 -2.015 0.088 7.353 2.576 355.123 357.542
214.1708 -2.011 0.1 7.377 2.682 356.622 355.608
214.2023 -2.007 0.107 7.4 2.571 358.83 354.205
214.2325 -2.008 0.107 7.423 2.103 0.8 355.009
214.2683 -2.014 0.108 7.448 1.035 0.692 357.057
214.2999 -2.021 0.105 7.471 1.935 359.635 358.68
214.335 -2.026 0.1 7.493 3.504 359.139 359.28
214.3665 -2.031 0.097 7.517 4.095 359.205 358.543
214.4031 -2.036 0.097 7.541 3.866 359.361 357.764
214.4395 -2.041 0.096 7.565 3.467 359.239 358.062
214.4685 -2.046 0.093 7.588 3.607 359.21 358.224
214.5027 -2.051 0.088 7.611 4.066 359.345 358.663
214.534 -2.056 0.085 7.635 4.044 359.628 358.859
214.5676 -2.061 0.081 7.658 3.493 359.979 358.86
214.6008 -2.067 0.076 7.682 2.625 0.275 358.974
214.6365 -2.073 0.069 7.705 2.266 0.662 359.118
214.6676 -2.079 0.064 7.729 2.282 1.067 359.408
214.7048 -2.086 0.063 7.754 2.026 1.69 359.398
214.7322 -2.093 0.065 7.781 1.172 2.392 358.982
214.767 -2.1 0.072 7.808 0.649 2.642 358.495
214.8011 -2.107 0.082 7.836 1.756 2.408 357.655
214.8326 -2.115 0.096 7.864 0.6 2.021 356.209
214.8659 -2.122 0.101 7.891 1.806 0.77 356.152
214.9021 -2.128 0.098 7.916 3.821 359.77 357.134
214.9328 -2.13 0.088 7.935 5.065 359.88 358.25
214.968 -2.13 0.088 7.958 4.107 1.08 358.097
214.9992 -2.128 0.092 7.981 2.178 2.691 358.003
215.0337 -2.127 0.092 8.002 2.515 3.779 357.654
215.0654 -2.125 0.093 8.023 3.624 4.435 357.896
215.1001 -2.123 0.093 8.042 5.429 5.072 358.196
215.1331 -2.121 0.093 8.062 6.308 5.876 358.357
215.1671 -2.118 0.095 8.083 5.643 6.646 358.492
215.2 -2.113 0.094 8.105 4.824 7.437 358.594
215.2376 -2.109 0.094 8.125 4.182 8.4 357.975
215.2665 -2.103 0.091 8.145 4.421 9.567 357.454
215.2991 -2.096 0.086 8.163 4.719 10.829 357.186
215.3328 -2.087 0.082 8.182 4.679 12.006 357.249
215.3675 -2.077 0.083 8.2 3.82 13.393 357.33
215.3992 -2.066 0.083 8.219 2.911 14.94 357.181
215.4343 -2.052 0.084 8.238 2.096 16.829 356.71
215.4671 -2.037 0.09 8.257 1.683 19.454 356.129
215.5053 -2.018 0.096 8.275 1.552 23.114 356.214
215.5332 -2.002 0.097 8.291 2.805 26.771 355.743
215.566 -1.987 0.099 8.305 3.725 30.928 355.73
215.6011 -1.973 0.101 8.321 3.644 35.051 356.33
215.6349 -1.962 0.097 8.336 3.105 38.649 357.305
215.6655 -1.952 0.092 8.351 3.069 41.755 358.045
215.7009 -1.942 0.088 8.365 2.717 44.741 358.543
215.7336 -1.934 0.085 8.379 3.088 47.21 358.57
215.7673 -1.926 0.082 8.394 4.559 49.419 357.953
215.7998 -1.918 0.08 8.407 6.101 52.066 357.451
215.8325 -1.908 0.081 8.419 6.413 55.134 357.81
215.8665 -1.899 0.083 8.429 6.205 58.632 357.657
215.8998 -1.887 0.085 8.438 5.226 62.784 357.586
215.9324 -1.876 0.088 8.448 4.354 67.364 357.277
215.9654 -1.864 0.09 8.457 4.013 72.651 356.844
215.9999 -1.851 0.089 8.464 4.03 78.779 356.575
216.0321 -1.84 0.087 8.47 4.263 85.418 356.663
216.0676 -1.829 0.084 8.477 4.578 91.898 356.828
216.1008 -1.818 0.083 8.485 4.794 98.047 356.803
216.1309 -1.809 0.08 8.494 5.225 103.611 357.112
216.1655 -1.8 0.079 8.504 5.241 108.564 357.545
216.1985 -1.791 0.078 8.514 4.793 113.235 358.044
216.2341 -1.784 0.077 8.525 5.743 117.623 357.495
216.2653 -1.776 0.093 8.532 5.114 122.833 354.449
216.2992 -1.772 0.091 8.539 5.875 127.517 355.17
216.3336 -1.768 0.089 8.544 5.876 131.784 355.976
216.3668 -1.765 0.086 8.547 5.776 136.385 356.619
216.4035 -1.761 0.089 8.546 5.054 141.062 356.574
216.4317 -1.756 0.09 8.544 4.058 145.304 356.606
216.4714 -1.752 0.094 8.54 2.969 149.187 357.395
216.4982 -1.749 0.097 8.535 2.306 152.776 359.179
216.5337 -1.747 0.102 8.529 1.286 155.457 0.266
216.5673 -1.745 0.104 8.522 0.898 157.754 359.953
216.599 -1.743 0.105 8.514 0.499 160.172 359.213
216.6333 -1.74 0.105 8.505 359.687 162.678 358.255
216.6697 -1.736 0.107 8.491 357.729 165.183 358.126
216.6993 -1.735 0.105 8.478 356.751 167.213 358.961
216.7339 -1.731 0.099 8.464 357.246 168.465 0.64
216.7652 -1.73 0.095 8.45 358.594 169.803 1.684
216.7988 -1.727 0.09 8.437 1.428 171.248 1.126
216.8324 -1.723 0.087 8.425 3.411 172.413 359.877
216.8641 -1.719 0.083 8.416 4.311 173.171 359.659
216.899 -1.715 0.081 8.408 4.04 174.447 359.722
216.9316 -1.711 0.08 8.401 3.795 176.706 359.477
216.9657 -1.706 0.08 8.395 3.457 178.955 359.607
216.9989 -1.7 0.081 8.389 3.337 180.857 359.991
217.0334 -1.694 0.083 8.384 3.384 182.68 0.714
217.0662 -1.688 0.085 8.379 2.511 184.866 1.782
217.0981 -1.684 0.087 8.374 1.3 187.813 2.444
217.1333 -1.681 0.092 8.369 358.311 192.262 2.884
217.1651 -1.678 0.094 8.365 356.864 196.208 2.834
217.1985 -1.672 0.093 8.362 357.45 199.685 3.241
217.2311 -1.665 0.09 8.36 358.803 203.195 2.56
217.2698 -1.654 0.089 8.355 358.313 206.747 1.219
217.2989 -1.645 0.087 8.351 357.917 208.777 1.346
217.3309 -1.634 0.087 8.346 357.239 210.284 1.34
217.3652 -1.62 0.085 8.34 357.142 210.713 1.048
217.3977 -1.604 0.08 8.335 358.487 210.552 0.892
217.4315 -1.59 0.076 8.331 359.809 210.833 1.175
217.4668 -1.578 0.083 8.325 359.12 212.317 0.214
217.4989 -1.566 0.083 8.321 358.268 213.521 359.553
217.5322 -1.555 0.084 8.317 358.827 214.452 358.78
217.5654 -1.544 0.09 8.313 359.73 215.707 357.418
217.5994 -1.534 0.095 8.311 359.399 217.19 356.316
217.6316 -1.524 0.103 8.306 356.25 218.83 354.359
217.665 -1.515 0.108 8.301 354.313 219.791 354.048
217.6995 -1.506 0.108 8.298 355.142 219.6 355.927
217.7296 -1.499 0.104 8.296 357.499 219.51 357.4
217.7664 -1.492 0.099 8.294 0.508 219.882 356.601
217.7988 -1.484 0.094 8.29 2.964 221.045 353.879
217.8307 -1.479 0.092 8.285 2.026 223.305 353.61
217.8672 -1.476 0.092 8.279 359.573 226.277 354.58
217.899 -1.473 0.091 8.274 358.591 229.883 356.419
217.9306 -1.47 0.089 8.27 358.602 233.893 357.338
217.9655 -1.468 0.087 8.266 358.31 238.727 356.783
217.9971 -1.466 0.086 8.261 357.968 243.812 355.453
218.0308 -1.464 0.082 8.257 358.178 248.873 354.575
218.0633 -1.462 0.079 8.252 357.851 254.017 354.354
218.101 -1.461 0.077 8.248 357.397 259.248 354.154
218.1301 -1.46 0.078 8.242 355.419 264.078 354.417
218.165 -1.457 0.074 8.234 356.101 267.636 355.659
218.199 -1.455 0.074 8.225 354.978 270.419 356.537
218.2299 -1.45 0.073 8.211 355.024 271.389 356.523
218.2643 -1.446 0.073 8.193 354.701 270.735 356.281
218.2999 -1.439 0.071 8.168 355.339 268.182 355.378
218.3289 -1.433 0.071 8.146 355.482 265.827 355.203
218.3655 -1.427 0.072 8.12 355.208 262.592 355.25
218.3966 -1.421 0.073 8.094 354.951 257.855 355.578
218.4321 -1.412 0.077 8.062 354.536 250.368 355.546
218.4638 -1.401 0.084 8.027 354.302 241.119 355.697
218.4986 -1.386 0.092 7.992 354.082 231.075 356.827
218.5317 -1.369 0.098 7.96 354.727 222.013 358.703
218.5658 -1.353 0.101 7.931 355.108 214.215 0.786
218.5981 -1.337 0.102 7.904 355.831 206.667 1.775
218.6303 -1.32 0.1 7.878 357.642 199.736 1.227
218.6647 -1.306 0.102 7.852 356.661 193.757 0.953
218.6986 -1.292 0.105 7.825 354.694 188.061 0.884
218.7291 -1.279 0.103 7.797 353.682 183.282 0.877
218.7659 -1.269 0.099 7.769 353.47 180.306 0.184
218.7978 -1.261 0.092 7.739 354.41 177.895 0.716
