# Supplementary material for: Quantifying Spatiotemporal Gait Parameters with HoloLens in Healthy Adults and People with Parkinson’s Disease: Test-Retest Reliability, Concurrent Validity, and Face Validity
Source: Sensors (Basel). 2020 Jun 5;20(11):3216. doi: 10.3390/s20113216 (PMC7313704; doi:10.3390/s20113216)
Supplement: Supplementary file 1 [file sensors-20-03216-s001.zip › Data/HYA_04_SWS1_IWW_raw.csv]

IWW_x_SpineBase IWW_x_Head IWW_x_ShoulderLeft IWW_x_ElbowLeft IWW_x_WristLeft IWW_x_HandLeft IWW_x_ShoulderRight IWW_x_ElbowRight IWW_x_WristRight IWW_x_HandRight IWW_x_HipLeft IWW_x_KneeLeft IWW_x_AnkleLeft IWW_x_FootLeft IWW_x_HipRight IWW_x_KneeRight IWW_x_AnkleRight IWW_x_FootRight IWW_x_SpineShoulder IWW_y_SpineBase IWW_y_Head IWW_y_ShoulderLeft IWW_y_ElbowLeft IWW_y_WristLeft IWW_y_HandLeft…
-0.367094878445167 -0.353 -0.373023719611292 -0.377 -0.346 -0.344 -0.325094878445167 -0.279094878445167 -0.248166037279042 -0.246166037279042 -0.345 NaN -0.416094878445167 -0.35 -0.343094878445167 -0.371952560777416 NaN -0.342 -0.372 0.853319800567145 1.58671549327385 1.3386407493516 1.08442450672615 0.831393320745581 0.775113396272096 1.31508802690458 1.06305725631985 0.802621601376397 0.7345515…
-0.366012117530355 -0.352012117530355 -0.373 -0.37502423506071 -0.346 -0.34004847012142 -0.325 -0.273072705182131 -0.24602423506071 -0.24995152987858 -0.34302423506071 NaN -0.415012117530355 -0.35 -0.340036352591065 -0.369036352591065 NaN -0.342 -0.36804847012142 0.853428788246965 1.58688794001984 1.33900563768907 1.08443975764939 0.830629330498373 0.775623941234822 1.31484278703198 1.04826261118…
-0.364004036241326 -0.364973764431381 -0.370006054361989 -0.373004036241326 -0.346 -0.34 -0.321008072482652 -0.273 -0.243006054361989 -0.249002018120663 -0.341004036241326 NaN -0.416995963758674 -0.35 -0.339002018120663 -0.369 NaN -0.342 -0.368 0.852292300657556 1.58578224011394 1.33872058525499 1.10433975867398 0.838923209236084 0.778953279658192 1.31259454077149 1.04527567091906 0.7847419373958…
-0.363021448664858 -0.361085794659432 -0.37 -0.373 -0.336214486648581 -0.343914205340568 -0.321 -0.273 -0.241042897329716 -0.243128691989149 -0.348828410681135 NaN -0.415042897329716 -0.348042897329716 -0.339 -0.365085794659432 NaN -0.342 -0.365064345994574 0.851976863572755 1.58671940928174 1.33922884669427 1.10807892404684 0.843774043595601 0.782433857239754 1.31211050984578 1.04463394163216 0.…
-0.362012066799213 -0.361 -0.366048267196852 -0.370036200397639 -0.336 -0.340048267196852 -0.318036200397639 -0.254229269185049 -0.236060333996066 -0.243 -0.348012066799213 NaN -0.413024133598426 -0.346024133598426 -0.337024133598426 -0.365 NaN -0.342 -0.364012066799213 0.851308084755473 1.58654241335984 1.3394869833002 1.09645299157068 0.846952472254447 0.791678020103302 1.3118431373678 1.049786…
-0.362 -0.357008156982522 -0.362008156982522 -0.366008156982522 -0.336 -0.334012235473784 -0.314008156982522 -0.245018353210676 -0.231010196228153 -0.236014274719414 -0.348 NaN -0.411004078491261 -0.347995921508739 -0.333008156982523 -0.365 NaN -0.341002039245631 -0.361006117736892 0.85122016313965 1.58663979607544 1.34029834821104 1.08833629357259 0.854185297039003 0.791969632935786 1.3117202447…
-0.357119190846056 -0.340405248876592 -0.362 -0.366 -0.336 NaN -0.310095352676845 -0.264523236615775 -0.231 -0.236 -0.345071514507634 NaN -0.400262219861324 -0.343119190846056 -0.333 -0.364023838169211 NaN -0.341 -0.360023838169211 0.847735102264084 1.58674737780139 1.34024143029015 1.08871046473232 0.854326901038003 NaN 1.31087073920721 1.0440857519418 0.786874784144276 0.727681085868525 0.85198…
-0.357 -0.336048245134498 -0.358048245134498 -0.365012061283624 -0.332048245134498 NaN -0.307036183850873 -0.291674345342139 -0.237915571014629 -0.225132674119869 -0.343024122567249 NaN -0.399012061283624 -0.343 -0.329048245134498 -0.361036183850873 NaN -0.343963816149127 -0.356048245134498 0.84670157883228 1.58857768662529 1.34014120612836 1.08807783983436 0.85504131587579 NaN 1.30928905682813 1…
-0.354006162870674 -0.349971239936856 -0.358 -0.362006162870674 -0.329006162870674 -0.319014380031572 -0.306002054290225 -0.265055465836063 -0.231014380031572 -0.228991782839102 -0.343 NaN -0.399997945709775 -0.343 -0.324010271451123 -0.360002054290225 NaN -0.341006162870674 -0.352008217160898 0.846220965516405 1.58856008217161 1.33966098605931 1.0876109449735 0.85602798679558 0.79776578870504 1.…
-0.364779816369947 -0.346080066774565 -0.354080066774565 -0.357100083468206 -0.317240200323694 -0.314100083468206 -0.299140116855488 -0.263040033387282 -0.228060050080924 -0.222140116855488 -0.337120100161847 NaN -0.412739782982665 -0.347899916531794 -0.321060050080924 -0.356080066774565 NaN -0.343939949919077 -0.362779816369947 0.847934970786128 1.58781521268717 1.33990499582659 1.08896237696278…
-0.361043634013976 -0.34105454251747 -0.359934548979036 -0.356010908503494 -0.317 NaN -0.293065451020964 -0.244207261566386 -0.227010908503494 -0.242770921426626 -0.334032725510482 NaN -0.413 -0.348 -0.317043634013976 -0.356 NaN -0.344 -0.359043634013976 0.848217272874127 1.58516901661929 1.3394846906565 1.10171960756003 0.837983674683365 NaN 1.30625356236755 1.05580840924004 0.791320369539885 0.…
-0.340004266234889 -0.337000812616169 -0.346002844156592 -0.350001218924254 -0.310001422078296 NaN -0.292000203154042 -0.243000203154042 -0.224000609462127 -0.243 -0.329001015770212 NaN -0.413 -0.348 -0.313000812616169 -0.353000609462127 NaN -0.344 -0.341003656772762 0.84986966479583 1.58483006297775 1.339849924833 1.09974043068657 0.849427682012377 NaN 1.30799964041735 1.08640381802249 0.8235734…
-0.350754658437049 -0.3330892151138 -0.3420892151138 -0.3441338226707 -0.30706691133535 -0.3000892151138 -0.28515612644915 -0.212691417131952 -0.2181338226707 -0.2390892151138 -0.32411151889225 NaN -0.413 -0.348 -0.3071338226707 -0.35006691133535 NaN -0.344 -0.3370892151138 0.849997100508802 1.58448780632246 1.34062238001502 1.09396181533064 0.853849186921406 0.791939514388159 1.30695386504294 1.…
-0.347041469310828 -0.332010367327707 -0.338041469310829 -0.340041469310829 -0.303041469310828 -0.297031101983121 -0.281041469310829 -0.240699347496493 -0.216020734655414 -0.214259183192678 -0.319051836638536 NaN -0.413 -0.348 -0.302051836638536 -0.362865224739807 NaN -0.346968898016879 -0.346896326722929 0.850415645722363 1.58541025471196 1.34087751184135 1.09376072571294 0.855493826968777 0.794…
-0.341000418252794 -0.328000278835196 -0.345999442329607 -0.348999372620808 -0.302000069708799 NaN -0.275000418252794 -0.231000697087991 -0.212000278835196 -0.22499923320321 -0.315000278835196 NaN -0.409000278835196 -0.346000139417598 -0.295000487961593 -0.337001812428776 NaN -0.347 -0.341000418252794 0.852149879403778 1.58640993098829 1.3407100118505 1.08996026489344 0.854950039036927 NaN 1.3074…
-0.332177961615334 -0.318197735128149 -0.34207909405126 -0.339197735128149 -0.298079094051259 NaN -0.27107909405126 -0.241782491359036 -0.209059320538445 -0.22303954702563 -0.305197735128149 NaN -0.40703954702563 -0.346 -0.288138414589704 -0.344841811897481 NaN -0.347 -0.33707909405126 0.851287400691277 1.58953692249412 1.34005324825359 1.08587245554844 0.856665396352574 NaN 1.30887172387667 1.04…
-0.329030398268937 -0.325918937949502 -0.337050663781561 -0.333060796537874 -0.278202655126246 NaN -0.260111460319435 -0.242 -0.194151991344684 -0.218050663781561 -0.305 NaN -0.404030398268937 -0.343030398268937 -0.282060796537874 -0.336091194806811 NaN -0.345020265512625 -0.328091194806811 0.847508504473987 1.55727093582116 1.33950547168841 1.07994978326224 0.829498448143461 NaN 1.2981896364233 …
-0.325000072728154 -0.297000527279119 -0.333000072728154 -0.329000072728154 -0.276000036364077 NaN -0.257000054546116 -0.239000054546116 -0.197999927271846 -0.210000145456309 -0.300000090910193 NaN -0.400000072728154 -0.341000036364077 -0.278000072728154 -0.325000200002424 NaN -0.267001418199009 -0.326000036364077 0.851079934362841 1.58959940617462 1.34177995854495 1.08738986363471 0.844769717269…
-0.321088464870729 -0.307756721605495 -0.331044232435365 -0.329 -0.274044232435365 NaN -0.252110581088412 -0.234110581088412 -0.194088464870729 -0.205110581088411 -0.298044232435365 NaN -0.394132697306094 -0.337088464870729 -0.271154813523776 -0.316199045959141 NaN -0.342297051238463 -0.322088464870729 0.851011548135238 1.56944581524643 1.34172132697306 1.09206428447948 0.83412084561056 NaN 1.306…
-0.314071273335859 -0.296122182861472 -0.327040727620491 -0.324050909525613 -0.267071273335859 NaN -0.248040727620491 -0.231030545715368 -0.170244365722944 -0.193122182861472 -0.291071273335859 -0.25615272857684 -0.385091637146104 -0.331061091430736 -0.267040727620491 NaN NaN -0.255906189555918 -0.315071273335859 0.85641440679803 1.59152815802036 1.34252175265685 1.10381026079576 0.85131069665079…
-0.308000709045788 -0.290000709045788 -0.321000709045788 -0.320000472697192 -0.266000118174298 NaN -0.24300059087149 -0.22100118174298 -0.166000472697192 -0.159004017926132 -0.28600059087149 -0.210005436017708 -0.37500118174298 -0.318001536265874 -0.260000827220086 NaN NaN -0.336990309707564 -0.311000472697192 0.858899712836456 1.58173118528821 1.34416980619415 1.09741077049642 0.85413968683811 N…
-0.301137997295845 -0.286078855597626 -0.318059141698219 -0.32 -0.260118283396439 NaN -0.236137997295845 -0.217078855597626 -0.166 -0.150177425094658 -0.279137997295845 -0.218822574905342 -0.341670272579819 -0.268985694970322 -0.254118283396439 NaN NaN -0.233089673337084 -0.308059141698219 0.861556575332608 1.58623931606273 1.34491501743645 1.09703749128177 0.863158632125461 NaN 1.31421510639805 …
-0.297041943862238 -0.286 -0.316020971931119 -0.308125831586715 -0.250104859655596 NaN -0.228083887724477 -0.210073401758917 -0.161052429827798 -0.145052429827798 -0.275041943862238 -0.182387980725706 -0.318241177207871 -0.250188747380073 -0.250041943862238 NaN NaN -0.294328898204184 -0.300083887724477 0.860600695684871 1.57983878793407 1.34516748336827 1.08355281885092 0.887306029914146 NaN 1.31…
-0.293000909236938 -0.27500250040158 -0.307002045783111 -0.305000681927704 -0.246000909236938 NaN -0.221001591164642 -0.208000454618469 -0.151002273092345 -0.135002273092345 -0.271000909236938 -0.179000681927704 -0.296005000803159 -0.232004091566221 -0.242001818473876 NaN NaN -0.180026140561969 -0.293001591164642 0.863449349895589 1.59408674493176 1.34641971586346 1.08895873843375 0.8750628413654…
-0.283220346062163 -0.278911861575135 -0.297220346062163 -0.302066103818649 -0.241110173031081 NaN -0.211220346062163 -0.193330519093244 -0.136330519093244 -0.125220346062163 -0.265132207637298 -0.170198311455946 -0.251991557279731 -0.18505766109838 -0.232220346062163 NaN NaN -0.225964373507836 -0.282242380668379 0.862335119451087 1.56406646241084 1.34586255972554 1.09179609964197 0.8308755235088…
-0.273101569209143 -0.2582132953392 -0.286111726130057 -0.2950710984464 -0.235060941525486 NaN -0.2040710984464 -0.1860710984464 -0.136989843079086 -0.120050784604571 -0.254111726130057 -0.157132039971885 -0.19754847372937 -0.0959039659613693 -0.222101569209143 NaN NaN NaN -0.2750710984464 0.871713509251315 1.59798501561405 1.34733476461863 1.09312699914123 0.854220241314718 NaN 1.31607602966664 …
-0.265000339389826 -0.260999872728815 -0.279000296966097 -0.291000169694913 -0.234000042423728 NaN -0.198000254542369 -0.181000212118641 -0.127000424237282 -0.116000169694913 -0.245000381813554 -0.153000169694913 -0.177000848474564 -0.0690011030169331 -0.214000339389826 NaN NaN NaN -0.265000424237282 0.860300488297111 1.56652134992303 1.34592006066593 1.09420995460661 0.860769732730512 NaN 1.3116…
-0.261079218790621 -0.239435703348418 -0.269198046976554 -0.275316875162486 -0.231059414092966 -0.220099023488277 -0.189178242278898 -0.173158437581243 -0.118178242278898 -0.107178242278898 -0.243039609395311 -0.128495117441384 -0.0966239852077391 -0.00430711004525344 -0.210079218790621 NaN NaN NaN -0.260099023488277 0.861917322248869 1.5990428801318 1.34648851327536 1.09258287579811 0.8614169288…
-0.254072947155796 -0.23603126306677 -0.255145894311592 -0.266093789200309 -0.224072947155796 -0.215052105111283 -0.179104210222565 -0.17003126306677 -0.112062526133539 -0.102052105111283 -0.234093789200309 -0.128 -0.0484897880460577 0.0583538966200942 -0.199114631244822 NaN NaN NaN -0.250104210222565 0.85851616094723 1.56448088418211 1.34253178829925 1.10638431410885 0.886486139716464 0.82341826…
-0.238002036758644 -0.21700241865089 -0.246001145676737 -0.258001018379322 -0.214001272974153 NaN -0.166001654866398 -0.159001400271568 -0.107000636487076 -0.0850021640560594 -0.218002036758644 -0.118001272974153 -0.048 0.0659991089180932 -0.188001400271568 NaN NaN -0.225992871344746 -0.239001400271568 0.863869313866932 1.59596594430435 1.34209005091897 1.11010954427525 0.86970217042093 NaN 1.313…
-0.230176282737586 -0.217 -0.230352565475171 -0.248220353421982 -0.209110176710991 NaN -0.150352565475171 -0.149220353421982 -0.0747271662925411 -0.0801101767109911 -0.208220353421982 -0.103330530132973 0.00187619754789099 0.128589738099314 -0.182132212053189 NaN -0.356845752604612 -0.21524238876418 -0.225308494790775 0.860339547585336 1.57178493401256 1.34095556099695 1.10475075367525 0.86722574…
-0.216142239424273 -0.192253998971916 -0.21515239938315 -0.23315239938315 -0.198111759547643 NaN -0.140101599588766 -0.13415239938315 -0.0720203199177533 -0.0671320794653963 -0.19315239938315 -0.0733047987662992 -0.0385732817271811 0.091396238396189 -0.168142239424273 NaN -0.338193039218656 -0.21203047987663 -0.212132079465396 0.861378519246469 1.59264034168909 1.34234547125881 1.10134373106347 0…
-0.206001939082511 -0.182001939082511 -0.200002908623767 -0.214003684256771 -0.188001939082511 NaN -0.13100174517426 -0.122002326899013 -0.062001939082511 -0.0560021329907621 -0.182002132990762 -0.0640017451742599 0.0269872020554275 0.135991274128701 -0.158001939082511 NaN -0.341999224366996 -0.202001939082511 -0.197002908623766 0.858230612750074 1.57709305793312 1.34201006786789 1.11854665702175…
-0.190315953052076 -0.168276458920566 -0.187256711854812 -0.203217217723302 -0.182118482394528 NaN -0.120217217723302 -0.095533170775378 -0.0463159530520759 -0.0471777235917927 -0.162394941315095 -0.060078988263019 0.0240592411972642 0.138940758802736 -0.147217217723302 NaN -0.293967606221982 -0.153967606221982 -0.182296205986321 0.857945726649069 1.58347144660194 1.34319610605044 1.1210888550997…
-0.174161351166994 -0.162060506687623 -0.160272280094302 -0.179242026750491 -0.156262195646365 NaN -0.103171435614931 -0.086090760031434 -0.0361008444793711 -0.0667983110412578 -0.14814118227112 -0.0431714356149309 0.0408285643850691 0.15285881772888 -0.136110928927308 NaN -0.293 -0.153 -0.166161351166994 0.852445968686051 1.57587865869391 1.33878517832676 1.12191213413061 0.858379156380667 NaN 1…
-0.134011148204473 -0.141005852807348 -0.142005016692013 -0.154006967627795 -0.143003623166454 -0.149004737986901 -0.0890039018715654 -0.0730036231664536 -0.0260027870511182 -0.0430066889226836 -0.108011148204473 -0.0280041805766772 0.0230050166920127 0.130006410217572 -0.093011984319808 NaN -0.301997491653994 -0.161997491653994 -0.154003344461342 0.853959562432975 1.58199827202831 1.337130448715…
-0.121288254821139 -0.127310428268919 -0.120487815851158 -0.145199561030019 NaN -0.135310428268919 -0.0586873768811769 -0.053443468955598 -0.00937694861225829 -0.0244212955078181 -0.098221734477799 -0.0270221734477799 0.0396230513877417 0.147600877939962 -0.0763769486122583 NaN -0.285376948612258 -0.147332601716698 -0.126620856537837 0.845521356854341 1.56651122741283 1.33151727559026 1.089436162…
-0.119020419055551 -0.0883981715832518 -0.101193981027738 -0.115306285833271 NaN -0.107285866777719 -0.0510714666944298 -0.0262756572499435 0.0197039236945051 -0.00222460961106509 -0.0920612571666541 0.0214997331389914 0.0291123048055325 0.129193981027738 -0.0750102095277757 NaN -0.264214400083289 -0.130173561972187 -0.115112304805533 0.848437942082784 1.59602197854701 1.33566589484001 1.09327120…
-0.0920093248143671 -0.0899993092730098 -0.0810069072699016 -0.0960065619064065 -0.0860027629079606 -0.0860072526333966 -0.0280079433603868 0.0149858400967018 0.0409927473666034 0.0279896390951476 -0.0650093248143671 0.00200690726990157 0.0220024175444655 0.129 -0.0450103609048524 NaN -0.266998963909515 -0.13 -0.0940072526333967 0.83637417889829 1.56662026420307 1.33591992747367 1.11283325505094 …
-0.0361365945176903 -0.0596181478955859 -0.0643389843298375 -0.0783589245845338 -0.0516979089143712 -0.0565982076408896 -0.0152592233110522 0.0051994025469632 0.0694217326138067 0.0564217326138067 -0.00619641528177921 -0.00584047796242944 0.022 0.129 0.00106280802927296 NaN -0.240538386876801 -0.106478566112712 -0.0743988050939264 0.854716718432085 1.59706045628659 1.33914439656205 1.114741315905…
-0.0231220817802494 -0.0520712143718121 -0.0392543370421862 -0.049295030968936 -0.0163560718590607 -0.0154171127491854 0.0127151425127515 0.0257863568845636 0.0947456629578138 0.0817456629578138 0.00291861214650042 0.00785757125637573 0.0249694795549377 0.129 0.0178372242930008 NaN -0.2320813878535 -0.0961017348168745 -0.0512339900788113 0.840905785992581 1.57518124323876 1.33688390768197 1.11026…
-0.00601194395064944 -0.030015456877311 -0.0240105387799848 -0.0200203749746373 0.00598454312268896 0.0179768146840334 0.0209943793173414 0.0499831379520243 0.13397259917204 0.159945198344079 0.0229859482933536 0.0379789224400304 0.025 0.129 0.0349880560493506 NaN -0.190029508583957 -0.0630231853159666 -0.0350112413653171 0.847085552634846 1.59166824574739 1.3382090515098 1.07966148505946 0.83879…
0.028226725030672 NaN -0.00541977784049235 0.0112930057423287 0.0421825378895675 0.052226725030672 NaN 0.105740666478523 0.126176748564418 0.136530245693254 0.0552709121717764 0.0477790642944777 0.0269558128588955 0.126066280711657 0.0633592864539854 NaN NaN -0.0268174621104325 NaN 0.847999452979387 NaN 1.33705607041325 1.07147448131411 0.829881272427731 0.781305086227976 NaN 1.03509571241644 0.8…
0.0497842941282557 NaN NaN 0.0159589131672868 0.0707123921710076 0.0935788599646898 NaN 0.154506958007442 0.2309111989331 NaN NaN 0.048 0.0289794565836434 0.126 0.0748870112100387 NaN NaN -0.00323624928810086 NaN 0.823811245982041 NaN NaN 1.12179583473166 0.858392017745748 0.772509261144069 NaN 1.04923198468515 0.797962425537247 NaN NaN 0.458362451985724 0.127345788599647 0.0471203445943124 0.826…
NaN NaN NaN NaN NaN NaN NaN NaN NaN NaN NaN NaN NaN NaN NaN NaN NaN NaN NaN NaN NaN NaN NaN NaN NaN NaN NaN NaN NaN NaN NaN NaN NaN NaN NaN NaN NaN NaN NaN NaN NaN NaN NaN NaN NaN NaN NaN NaN NaN NaN NaN NaN NaN NaN NaN NaN NaN
NaN NaN NaN NaN NaN NaN NaN NaN NaN NaN NaN NaN NaN NaN NaN NaN NaN NaN NaN NaN NaN NaN NaN NaN NaN NaN NaN NaN NaN NaN NaN NaN NaN NaN NaN NaN NaN NaN NaN NaN NaN NaN NaN NaN NaN NaN NaN NaN NaN NaN NaN NaN NaN NaN NaN NaN NaN
0.0860204044316965 0.0667653490354902 0.0697857534671867 0.0777551468196419 0.164734742387945 0.186693933524552 NaN 0.195897977841517 0.284969393352455 NaN 0.119959191136607 0.0789489889207587 0.018918382273214 0.107 0.119969393352455 0.170214246532813 NaN 0.0658061578988832 0.0508673711939727 0.854962550553962 1.58600214063686 1.33572092368483 1.11396806157899 0.858606022964288 0.80440601930735 …
0.113000938628371 0.0910014079425559 0.0960009386283706 0.109001055956917 0.197001349278283 0.221001466606829 NaN 0.207001055956917 0.293001818592468 NaN 0.141000938628371 0.118000058664273 0.0260008212998243 0.109000117328546 0.145000821299824 0.260000410649912 0.0930028745493851 0.148004106499121 0.0750010559569169 0.856459724277916 1.58802983691332 1.33672999765343 1.10663043528891 0.851770498…
0.128644744806 0.114467117209001 0.111644744806 0.126600337906751 0.219489320658626 0.245444913759376 0.157467117209001 0.224600337906751 0.323311693061626 NaN 0.156644744806 0.118977796550375 0.0396891517052504 0.11095559310075 0.15868915170525 0.266844575852625 0.140912030968376 0.216445758526252 0.0926003379067505 0.851864356213237 1.58531172558996 1.33669088813798 1.11388525040378 0.860071492…
0.137908976820793 0.133807839955008 0.134767385208694 0.143828067328165 0.242767385208694 0.268767385208694 0.170868522074479 0.233908976820793 0.328949431567107 NaN 0.16392920419395 0.126919090507372 0.0429696589402644 0.111 0.168898863134215 0.284817953641586 0.210302155626081 0.294221246133452 0.108838181014743 0.850869102317921 1.58636857153417 1.33349266720765 1.11016964565139 0.859131529602…
0.181997466850896 NaN 0.163998330424454 0.17999792742346 0.267998560710736 0.293998560710736 NaN 0.254998790997018 0.342999193998012 NaN 0.208997409279325 0.129999827285288 0.0469997697137178 0.110000057571571 0.208997697137178 0.305998790997018 0.291995336702785 0.357996372991055 NaN 0.829981202094393 NaN 1.32407054059705 1.10693018422903 0.853050349459433 0.79170016350326 NaN 1.05272025158776 0…
0.181019828048405 0.185008597579745 0.173801719515949 0.18196034390319 0.283682751225518 0.310662923177113 0.216623267080303 0.262841375612759 0.357702579273923 NaN 0.21096034390319 0.130980171951595 0.047 0.11 0.209980171951595 0.322662923177113 0.34394911343453 0.446215475643541 0.149742235370734 0.836478540039074 1.5751609527229 1.32613816281787 1.10696920687806 0.857205929074762 0.79726737668…
0.189908313936295 0.198867564574649 0.196765691170532 0.228521195000652 0.297857377234237 0.329806440532179 0.226898126595883 0.267949063297942 0.372847189893825 NaN 0.217928688617118 0.161684192447239 0.049969437978765 0.111979625319177 0.219898126595883 0.336857377234237 0.412307260852008 0.511348010213654 0.165837002553414 0.840450473119203 1.57815106795323 1.32510110420105 1.09557725628814 0.…
0.2059998060465 0.219999745436032 0.213999793924407 0.235999915145344 0.311999830290688 0.342999842412782 0.245999769680219 0.314999430261595 0.385999842412782 NaN 0.2339998060465 0.162 0.05 0.114999963633719 0.234999818168594 0.349999842412782 0.437999696947657 0.550999527238345 0.186999745436032 0.842129980119766 1.57857999515116 1.3254699953936 1.09277003260843 0.856659930782845 0.800609907387…
0.223604802648331 0.241516981014627 0.236495025606201 0.246758490507314 0.341341337747219 0.359626758056757 0.275341337747219 0.317934133774722 0.405560891831479 NaN 0.251604802648331 0.167868267549444 0.0597804459157396 0.115 0.252604802648331 0.360758490507314 0.453648713465183 0.56078044591574 0.208516981014627 0.843822017143423 1.5788929742693 1.32408117667996 1.0974939553773 0.84539292630506…
0.239832981057627 0.262780787638136 0.255801665005932 0.253926929212712 0.345958245264407 0.363958245264407 0.28193736789661 0.342739032902542 0.413916490528814 NaN 0.268822542373729 0.198676400799153 0.0629686839483051 0.116979122632203 0.269822542373729 0.376832981057627 0.456968683948305 0.562979122632203 0.233739032902542 0.843671983349941 1.57819741146557 1.32441613768696 1.10190459172504 0.…
0.268992266291699 0.264999466640807 0.277994133048875 0.277993599689682 0.360995999806051 0.375996799844841 0.318990132854926 0.38398906613654 0.449990399534523 NaN 0.293993333010085 0.211996533165244 0.0649994666408068 0.11999919996121 0.305990399534523 0.397994399728472 0.462998399922421 0.56599919996121 0.260992799650892 0.833182797468968 1.56190434421063 1.32352024001164 1.10981790123158 0.85…
0.283698541520091 0.31987455500834 0.298577958128128 0.307397083040182 0.372758833216073 0.387758833216073 0.331738735984079 0.394778930448067 0.381406806239575 NaN 0.31653776366414 0.252176013488249 0.0698995138400304 0.122939708304018 0.316778930448067 0.410738735984079 0.476718638752085 0.577758833216073 0.279618152592115 0.838745847722275 1.57667693374153 1.32590116372625 1.11165241817617 0.8…
0.299831677626766 0.336831677626766 0.320768556736803 0.317894798516729 0.38685271792342 0.396905318665056 0.35277907688513 0.407863238071747 0.390884278368402 NaN 0.333821157478439 0.268831677626766 0.0739579194066914 0.125968439555019 0.333821157478439 0.42485271792342 0.493821157478439 0.58492635896171 0.294842197775093 0.839107369962918 1.5798198071743 1.32667232029172 1.11006725304326 0.8487…
0.335000774334337 0.354000809531352 0.343000774334337 0.340000633546275 0.401000281576122 0.407000422364184 0.381000809531352 0.446000844728367 0.441001443077627 NaN 0.366000739137321 0.291000281576122 0.0790004575611988 0.135000563152245 0.371000844728367 0.43800059834926 0.494000105591046 0.585000105591046 0.320001020713444 0.847840041532478 1.58227007461767 1.33422012635728 1.11028997606603 0.…
0.356510061458556 0.376487791524854 0.364510061458556 0.357599141193364 0.408821840530384 0.418732760795576 0.403487791524854 0.469465521591152 0.481086932718218 NaN 0.386532331392258 0.298821840530384 0.0917104908618739 0.150643681060768 0.394465521591152 0.454621411127066 0.496933190198894 0.587933190198894 0.348354171922642 0.848993721478232 1.58434278774055 1.33773005093801 1.10962514355492 0…
0.37877563048719 0.395806226329846 0.388755233258753 0.380765431872972 0.420877616629377 0.429887815243595 0.428745034644534 0.499694041573441 0.464183575055935 NaN 0.407785829101409 0.329683842959223 0.133571658202818 0.165847020786721 0.41677563048719 0.466877616629377 0.493040794456874 0.584040794456874 0.37077563048719 0.85051460009253 1.58551837357979 1.34059134189405 1.10480946327896 0.8505…
0.404996769873158 0.400999378821761 0.410997266815749 0.412996024459272 0.434998260700931 0.442998384936579 0.45999614869492 0.52199726681575 0.476998384936579 0.497997018344454 0.431997018344454 0.370994906338442 0.147998260700931 0.187997266815749 0.445996397166215 0.488997266815749 0.493 0.584 0.395996894108806 0.84826028201492 1.5765711131514 1.33918017889933 1.11009933658164 0.85533940242653…
0.435390474454592 0.458839935252287 0.42570506828448 0.419862365199424 0.450685406170112 0.46260675771264 0.473724730398848 0.544547771369536 0.510331488111488 0.520547771369536 0.469252839654015 0.440603989879871 0.185252839654015 0.22231182599712 0.469528109255168 0.510567433483904 0.493 0.584 0.414626419827008 0.856965400424412 1.58987318510803 1.34585610100115 1.10774718907448 0.8589378400402…
0.44886661313659 0.466928176304318 0.444805049968862 0.431876873664544 0.475743486801134 0.484774268384998 0.498743486801134 0.566774268384998 0.57731254462704 0.547722965745225 0.478907655248408 0.462784528912953 0.223610099937724 0.230917915776363 0.489794789440907 0.531784528912953 0.493 0.601815310496817 0.430835831552726 0.857981278551239 1.58915026052795 1.34517841363292 1.10417652747952 0.…
0.470995400223019 0.486995818384563 0.460996654707651 0.446996863788422 0.501994563899932 0.509994772980704 0.516996236546107 0.585996027465335 0.639987036992146 0.614985991588287 0.499995609303791 0.52798640974983 0.301983691699796 0.36697156501503 0.507996236546107 0.613982855376709 0.513995609303791 0.642991427688355 0.459993936657617 0.861779207583875 1.5902997574663 1.34766947729807 1.102770…
0.488603280757635 0.512426961094362 0.478603280757635 0.459713480547181 0.515691440589272 0.537382881178544 0.536559200841817 0.607515120925998 0.649779600420908 0.640426961094362 0.516625320715544 0.568096361725724 0.364589442693814 0.428611482651723 0.53147104101018 NaN 0.533559200841817 0.665493080968089 0.474669400631363 0.865515807360787 1.5888037211356 1.34915649926398 1.10321008201894 0.86…
0.506814251867496 0.539721377801243 0.500772974504717 0.477814251867496 0.545690419779159 0.564721377801243 0.561742016482633 0.628783293845412 NaN NaN 0.53184520988958 0.622442755602487 0.453091898018867 0.544802956479416 0.550803932526801 NaN 0.544886487252358 0.676886487252358 0.496772974504717 0.868004924002112 1.58931432436262 1.34886340538243 1.10648594617571 0.86361153814063 0.800790486685…
0.531 0.558 0.516 0.493 0.561 NaN 0.586 0.642 0.68 0.685 0.553 NaN 0.545 0.616 0.575 NaN NaN 0.703 0.521 0.87034 1.59045 1.34861 1.11043 0.86693 NaN 1.32026 1.05682 0.80112 0.79019 0.87794 NaN 0.11355 0.05046 0.86481 NaN NaN 0.1627 1.39361 1.401 1.437 1.256 1.179 1.153 NaN 1.562 1.527 1.492 1.501 1.316 NaN 1.33 1.361 1.451 NaN NaN 1.304 1.42
0.545701342232994 0.58544250550159 0.531681431715194 0.510641610679593 0.572761073786396 NaN 0.609522147572791 0.659641610679593 0.697641610679593 0.709502237054991 0.564761073786396 NaN NaN 0.679705816342976 0.589701342232994 NaN NaN 0.638314094174824 0.54648232653719 0.87122208053398 1.59070482326537 1.34683603803722 1.11088084116181 0.910690995380213 NaN 1.32011298657767 1.05377192171036 0.800…
NaN NaN NaN NaN NaN NaN NaN NaN NaN NaN NaN NaN NaN NaN NaN NaN NaN NaN NaN NaN NaN NaN NaN NaN NaN NaN NaN NaN NaN NaN NaN NaN NaN NaN NaN NaN NaN NaN NaN NaN NaN NaN NaN NaN NaN NaN NaN NaN NaN NaN NaN NaN NaN NaN NaN NaN NaN
0.592993892260197 0.631993019725939 0.579994473949702 0.55199650986297 0.609993310570692 NaN 0.667992147191682 0.694995637328712 0.737993892260197 0.73799534648396 0.610993892260197 NaN NaN 0.879971788059005 0.637994764794454 0.799991274657424 NaN 0.726001745068515 0.598991565502177 0.867430910344075 1.58644083472444 1.34336054097124 1.10811067475983 0.889936317148025 NaN 1.31621043917558 1.04673…
0.609622022700995 0.652533086865935 0.600533086865935 0.572533086865935 0.62368872457729 NaN 0.692444151030875 0.71651085290717 0.752666490618525 0.752666490618525 0.627622022700995 NaN NaN 0.920088407690635 0.656577554783465 0.80977766041235 0.57904446791753 0.732844362288645 0.611710958536055 0.867234446791753 1.58498312859856 1.34059292210331 1.10738645312949 0.885530052814443 NaN 1.3124456007…
0.632763505903565 0.686650400031357 0.626732658847508 0.597742941199527 0.647753223551546 NaN 0.725660682383376 0.728876611775773 0.771804635311641 0.774773788255584 0.647794352959622 NaN NaN 1.0150231765582 0.687681247087414 0.834742941199527 0.58790745883183 0.742897176479811 0.6486195529753 0.857352617873149 1.57933830093595 1.3355319258777 1.10788465317695 0.884192852940024 NaN 1.308094316937…
0.675997263387581 0.706998727157014 0.647998663514865 0.631997836166924 NaN NaN 0.747998599872716 0.764997708882626 0.795998472588417 0.796998599872716 0.687997454314028 NaN NaN 1.03499879079916 0.728997390671879 0.849999045367761 0.591999745431403 0.748999618147104 0.672998472588417 0.846460686698791 1.57902001654696 1.33243019410856 1.09830061032821 NaN NaN 1.30544016610601 1.0446401126466 0.78…
0.688743245654668 0.73346674097508 0.676427240306568 0.648664244317643 NaN NaN 0.781328488635287 0.789506241643593 0.815604993314874 0.827387739638055 0.700743245654668 NaN NaN 1.06048649130934 0.740762995988925 0.864703744986156 0.602782746323181 0.75684199732595 0.696525991977849 0.842999718679925 1.57593221355291 1.32689158938855 1.10386781810142 NaN NaN 1.30189149621001 1.04506150735627 0.780…
0.721661073854992 0.767650803365749 0.704712426301205 0.682650803365749 0.700866483639845 NaN 0.802784319725904 0.816722696790448 0.841732967279691 0.851753508258176 0.732671344344235 NaN NaN 1.17679835275861 0.777619991898021 0.908548098473323 0.616856213150603 NaN 0.725702155811963 0.840485368108429 1.56964460137734 1.32446403294483 1.09684405022744 0.870660229803597 NaN 1.30017704901214 1.0526…
0.75099499092427 0.791995854558016 0.738994127290523 0.710995163651019 0.722996200011515 NaN 0.839993609110275 0.852993781837025 0.880993263656777 0.88099499092427 0.76199499092427 NaN NaN 0.846057345280772 0.80699499092427 0.918998272732507 0.627998100005758 NaN 0.755994818197521 0.833491203905443 1.56764033508989 1.32020073236142 1.0931106321799 0.876768922185084 NaN 1.29391107954218 1.04236178…
0.778381376306808 0.825248814086839 0.762469751120122 0.738381376306808 0.753315095196824 NaN 0.866403470010137 0.879403470010137 0.908381376306808 0.912293001493495 0.796226720383511 NaN NaN NaN 0.828513938526778 0.938558125933435 0.640712781856733 NaN 0.782403470010137 0.838213287412924 1.56795293001494 1.31998486061473 1.09075324582502 0.875576954318061 NaN 1.2943793950224 1.0480318565207 0.80…
0.81462696717839 0.846782397520728 0.795658053246858 0.773637329201213 0.78962696717839 0.780782397520728 0.900647691224035 0.913647691224035 NaN NaN 0.826689139315325 NaN NaN NaN 0.865616605155568 0.961761673475083 0.657823845612018 NaN 0.809720225383793 0.8395471510917 1.57008772165093 1.31912891133963 1.0902447665305 0.829175564389462 0.778928020848043 1.29358839323849 1.06033254711928 NaN NaN…
0.853989364023126 0.885989364023126 0.828991000327261 0.807990727609905 0.812993727500818 0.807992636631395 0.930991818479328 0.96098718228428 0.983988818588415 0.982987455001636 0.860990727609905 NaN NaN NaN 0.901990182175194 0.984993727500818 0.673995636522308 NaN 0.846989909457838 0.840859645467438 1.57614835278717 1.32277900185448 1.08461153539871 0.847794788371332 0.779449814552198 1.2909007…
0.879480765649703 0.902660500617114 0.858400883441965 0.840340971786162 0.842400883441965 0.832500736201638 0.960400883441965 0.975700441720983 1.01830103068229 1.02220117792262 NaN NaN NaN 0.91417973496741 0.929440824545834 1.00068047116905 0.688700441720983 NaN 0.871500736201638 0.833029564709957 1.57956050247927 1.32440684888379 1.08424738910422 0.815410026741435 0.767826850745943 1.2948691192…
0.922562912755018 0.944573077574668 0.892654396131874 0.874654396131874 0.877644231312224 0.868634066492573 0.996634066492573 1.01856291275502 1.07443077009956 1.07150192383711 0.933623901672922 NaN NaN 0.959532418296065 0.96860357203362 1.01683736288559 0.700878022164191 NaN 0.904664560951525 0.840580816054921 1.58666772813228 1.33229929133197 1.08438847527705 0.842653453734045 0.790474989369675…
0.955988503309653 0.965992683924325 0.925988503309653 0.901990593616989 0.915986761386874 0.912984671079538 1.01799268392432 1.06998223238765 1.11198710977143 1.11498501946409 0.967988154925097 NaN NaN NaN 0.995990593616989 1.03699303230888 0.727990593616989 0.874991290386101 0.936988851694209 0.842789257940896 1.58901920568321 1.3347491743286 1.08822866220331 0.850317428921977 0.796587951498811 …
0.975555812477794 1.00022267183614 0.956311509340581 0.942089415579478 0.94924488121225 0.94722267183614 1.05515604370781 1.08955581247779 1.15600057807504 1.16193394994671 0.990489184349464 NaN NaN NaN 1.01848918434946 1.06926709058836 0.76222267183614 0.906289299964471 0.967311509340581 0.839005950285547 1.59300938574547 1.33566912318646 1.08122901913295 0.848071081565054 0.781727582516876 1.30…
NaN NaN NaN NaN NaN NaN NaN NaN NaN NaN NaN NaN NaN NaN NaN NaN NaN NaN NaN NaN NaN NaN NaN NaN NaN NaN NaN NaN NaN NaN NaN NaN NaN NaN NaN NaN NaN NaN NaN NaN NaN NaN NaN NaN NaN NaN NaN NaN NaN NaN NaN NaN NaN NaN NaN NaN NaN
1.05000504736305 1.0490005047363 1.03200656157196 1.0130111041987 1.05900681394011 1.04801337551207 NaN NaN NaN NaN 1.07200555209935 1.13200201894522 1.10899924289554 1.21099823342293 1.09700479499489 1.19601287077577 NaN NaN 1.02800984235794 0.860510189276114 1.56823222706091 1.33000779430235 1.10477174756142 0.852124220769312 0.786777110384656 NaN NaN NaN NaN 0.865080030284178 0.506560797483361…
1.06207557918665 1.0682498956927 1.0479711057235 1.0412769172341 1.0817715336323 1.09591155121424 1.12752307239971 1.18410576074945 1.24780128016654 1.26826473661621 1.08308381066285 1.11837395003802 1.0920820447066 1.18857551774588 1.10515591937777 1.19085043936332 NaN 1.07499210001995 1.05443021839788 0.854233357165251 1.56620771422054 1.32951972209111 1.08806594188337 0.838530691876839 0.77676…
1.0931997677489 1.11767360629024 1.07671903831885 1.06972102375125 1.13597140120864 1.14155735980955 1.15373480511082 1.18895920078628 1.28015196097923 1.28122842061587 1.11221822081244 1.12443646532743 1.08506984138935 1.20236927132057 1.13768680389574 1.22467543616632 NaN 1.07846589681173 1.07665320668338 0.84703828101432 1.59686317451698 1.32703289153777 1.10240227483885 0.844386545429147 0.77…
1.1180055312403 1.14400312454417 1.10400520419331 1.09350903644458 1.17151247603061 1.18301287883679 1.17450340170644 1.23950254434517 1.32100674152303 1.32251386184197 1.14000415743407 1.134502394691 1.08399878785308 1.1875071461934 1.15750666576385 1.26349932830829 1.12204235057453 1.10702801657974 1.10350728384244 0.852108627117624 1.58564514334815 1.33221669674912 1.10799745780078 0.852271431…
1.13367631496559 1.16699808836673 1.12749644708804 1.13901505966117 1.21801177710379 1.22658118683617 1.19505488486195 1.26787501698441 1.34890487187058 1.35516590151466 1.15273632016213 1.14135633055523 1.10569683917198 1.20366840399634 1.17855951327381 1.30800110056953 1.18086259297454 1.25528478170302 1.12749480580935 0.857245431339714 1.58637440381882 1.33472578096762 1.1013272339662 0.847759…
1.15529028406155 1.18928595561103 1.15275487318526 1.16228319999825 1.24325762879805 1.27007781565707 1.22520726337628 1.28731074668585 1.3638595329764 1.35897167004027 1.17528123395108 1.15387920603509 1.10797954052244 1.19855626356328 1.19632805734119 1.33177493945339 1.25319458422208 1.32434449456559 1.15225880842635 0.865224607075608 1.58736560789172 1.33738947982129 1.10089176724107 0.847396…
1.17000082312269 1.22100079372545 1.18151095311413 1.17800660040326 1.28900653953152 1.30600844292386 1.24401250270098 1.3155071589508 1.40299428566844 1.40049509720841 1.18800073493098 1.16350205141717 1.10950064985516 1.20099994120552 1.22201083448655 1.37250546133913 1.33401896666213 1.43401958712005 1.17700073493098 0.849279974718374 1.59852000117589 1.33720916926103 1.1015916058986 0.8598398…
1.21479101851622 1.22673985703282 1.21429769335026 1.18386015657983 1.30760068490941 1.33635523420384 1.28437805829369 1.33997896650177 1.39713715823313 1.39953483116441 1.23387462554277 1.17280403458689 1.10900801742756 1.19904012527137 1.25822814542212 1.39208397875753 1.40499444035889 1.50352252042214 1.21576759939673 0.851506070570825 1.56667169352771 1.32429632055247 1.10756329477117 0.86955…
1.22886151498046 1.27403140899083 1.23875412818595 1.2339844919837 1.35303701616498 1.37610420801991 1.30380665236723 1.36276863658912 1.42769266656061 1.41533899944348 1.2483558462786 1.20071335769215 1.11098065546245 1.20296172720863 1.27137160353298 1.40982074448666 1.47183790208758 1.56637825629764 1.23233525288982 0.853734322225356 1.58754233823519 1.3289768166807 1.08161378021539 0.86738126…
1.25299953404003 1.29250105004625 1.26799810821961 1.26399823405544 1.37300336914848 1.40100188879229 1.32549981490696 1.38350145116092 1.44050185786369 1.44150313337444 1.27250008633103 1.22000393088235 1.11350305735294 1.20399505 1.29549909727532 1.41950119004638 1.51250229549506 1.62099844535565 1.25599898174902 0.853640209310868 1.58618035791875 1.33171003484675 1.09638434285691 0.87051264722…
1.28140236126739 1.32433336569712 1.29051826126721 1.29044793078588 1.41804345871964 1.43726031306768 1.34997962793394 1.40406521802274 1.46498378964507 1.47530444302314 1.30139963911929 1.24106249587463 1.12379717500031 1.18732838333282 1.32145342740807 1.4454381678006 1.56832542643846 1.68365552884595 1.27950449354875 0.851087608857709 1.58609141943548 1.33052736840931 1.08917822642241 0.862280…
1.31317990191009 1.34528676475474 1.32713335828339 1.31080590040851 1.43682120373287 1.46175584127921 1.38019191975004 1.42775768583913 1.4783648655106 1.48391501144852 1.33614938206999 1.25089722991061 1.1269694801599 1.18898253528891 1.3546657226834 1.45986333777749 1.5724694801599 1.67066156157423 1.31415298438121 0.849636005424362 1.5836346245462 1.32835561664758 1.08749988875203 0.8661170907…
1.34051334508872 1.36201190786465 1.34801442819045 1.28899927826079 1.45900828320951 1.4865092674133 1.40901086721817 1.44349914365487 1.49800659125396 1.50900050995589 1.36600778773398 1.26601815898372 1.129 1.19050091328074 1.37751534147119 1.49700118973276 1.57200101941886 1.67399926378043 1.34250720010778 0.838670278963699 1.5704078726317 1.32650261259517 1.06867075612796 0.859869257058459 0.…
1.3747746014929 1.38990668082156 1.38374249078214 1.32233222744224 1.48446549898632 1.50951106636736 1.43936023005494 1.45967681729137 1.50386272330114 1.50164465261335 1.39244674200255 1.31447744873925 1.13096071926131 1.1949089681812 1.41274966081007 1.50434739691642 1.57591878836587 1.67596248603247 1.36551725006642 0.832928390605661 1.56735211816048 1.32305572518597 1.06737592528754 0.8577937…
1.40322143293195 1.42465702029632 1.40677292794464 1.37737019098466 1.49885997865792 1.51940396664008 1.46722604722328 1.50670384252464 1.51983881619639 1.5188249733224 1.42864391523038 1.33332035903107 1.13792974339294 1.20143509549233 1.44022992370656 1.52578510775953 1.58491030248354 1.68392149855436 1.39768132143306 0.844029843824527 1.5874900653752 1.32756441388574 1.08208795425006 0.8553044…
1.44150460600378 1.45650516287032 1.43800462257404 1.40450177754245 1.51300258972029 1.53449954525797 1.49500582186138 1.52000393390928 1.55300374276368 1.55000364892429 1.46550397668641 1.39900702596703 1.16050326181479 1.21100670167174 1.48050379382594 1.54350350402265 1.59100180721615 1.69949855021966 1.42750338532787 0.848160427078504 1.59092600313893 1.33552501942305 1.09029885396254 0.85492…
1.46893547215356 1.48344358433001 1.46493197949152 1.41967164047529 1.52475308599218 1.5408626284004 1.52487750401362 1.55475866652411 1.56967196422774 1.57350762258916 1.49439953078575 1.44602249820238 1.18693428924872 1.23206704133392 1.50450821404158 1.56210615161133 1.59736698021483 1.70194493306968 1.44905167613342 0.851338092529594 1.59386058655122 1.33817302867005 1.09397757100009 0.855822…
1.50167496911303 1.51073094320398 1.49272783407486 1.51162684590485 1.55074319109408 1.55733877731811 1.55520156908372 1.58520391394055 1.61405412283651 1.60518520712585 1.52371080215789 1.53412250344041 1.25086687582984 1.31470015688877 1.54113435204131 1.58378725227448 1.60888795750491 1.70497062587974 1.48910421364876 0.854409453548989 1.59429050083548 1.34050239145639 1.10583178254468 0.85483…
1.52801718336187 1.53750038808234 1.51901227422067 1.52404796791585 1.5695126125274 1.57601083593792 1.58600967989688 1.60752257193065 1.65900875632193 1.65401405081014 1.54751671569436 1.56501293278464 1.30501421271581 1.35700783548231 1.56651545381268 1.60500665318579 1.60750012936078 1.70500005880036 1.50651856284426 0.856520063501716 1.59582090367596 1.34152969941292 1.10792966253595 0.852406…
1.55932447705778 1.55367048575023 1.54396484136047 1.57681795235031 1.59054376399749 1.59508754354007 1.61940088318223 1.67238091262164 1.68152244460474 1.68092106181789 1.57735539250402 1.61740566566389 1.32064976365935 1.39520579445132 1.59782831547918 1.62997731623001 1.61289016191674 1.70745007359852 1.54125170127966 0.84645231097883 1.58017027680561 1.33544085508825 1.0635540145143 0.8504421…
1.5906596203017 1.60047431290587 1.56428258345043 1.57680976909959 1.6147382541289 1.62220347961678 1.6396877373833 1.67470582964904 1.71513056320719 1.7101829599786 1.60470253960387 1.71294416373314 1.46631907922225 NaN 1.63361051357546 1.65523010933885 1.61052858708806 1.69365444761568 1.56524491155942 0.860970290744204 1.59589924270826 1.33912647647109 1.09988919344789 0.84907260996856 0.79816…
1.60900102663879 1.61999980573255 1.58850214706071 1.580505170017 1.64799766872361 1.6555004421444 1.66650454365693 1.72850555689335 1.73301178201244 1.73900390724508 1.62399990956746 1.73999810751742 1.47804313873188 1.60502503111603 1.65601065153874 1.66500106515387 1.61499552836409 1.66800630885044 1.58700539443979 0.863376874493926 1.59715815191483 1.34208423290476 1.10128023274316 0.85432476…
1.62907658365247 1.64203075191107 1.60858679113912 1.60107575851572 1.66071655428695 1.6750859150281 1.69735938465413 1.75741202138664 1.77612269776778 1.77083731940732 1.64113767564959 1.75176073575485 1.55748831714758 1.65112285069057 1.67599342640854 1.66696267449747 1.60861790538767 1.67630904290652 1.61786278714969 0.860305886644923 1.58571412837317 1.34115975293984 1.10338078332901 0.851683…
1.65969197320608 1.68358387687636 1.63176727601541 1.61783184792351 1.67733288371349 1.69282235997026 1.72472704546443 1.77779718998115 1.82402425610289 1.80317815559219 1.67218743638745 1.81287982390952 NaN 1.67933031256329 1.70669197320608 1.69967322511488 1.63077347009802 1.69085289540998 1.64671260637656 0.865363748922192 1.59863382455433 1.34425311138786 1.10692958551195 0.864388231884584 0.…
1.6885055067757 1.7020023688284 1.65301192858037 1.62900352798254 1.73200576997886 1.72601152900614 1.75151333185968 1.79253277321332 1.84402448990857 1.83752354485004 1.70701590383211 1.85002145971536 NaN 1.77552935581004 1.73800770920347 1.66052865063893 NaN 1.76903494843668 1.66652047508828 0.865451798888821 1.5966917354508 1.34328909537025 1.11007750839354 0.86070027214017 0.809223876608558 1…
1.70809096760169 1.72061688806852 1.67895115190998 1.64222549086089 1.74913945043522 1.74950139888769 1.78234977588249 1.84144742855337 1.88267063845449 1.87617152052657 1.72363432819093 1.89357543693158 NaN 1.85090723099599 1.76003719233565 1.7574895791961 1.61583637448913 1.79979949777372 1.70174680589903 0.854129092802422 1.57684077479004 1.3346359612002 1.11371667598253 0.865621061522295 0.81…
1.73719819965875 1.76206821359891 1.69879690137421 1.66822985299577 1.76879694478511 1.76088529797243 1.80922404927366 1.84101524062137 1.89883842571949 1.89976050788211 1.75863628213349 1.90884412091435 NaN 1.95116864487654 1.78969296027833 1.78963628213349 1.61795825860023 NaN 1.72130198881648 0.860515383992917 1.59127885495468 1.33718627583894 1.11405238730525 0.861153035586263 0.8129755013453…
1.75500936869754 1.77900914148621 1.72651154113432 1.70700960127599 1.78650476607072 1.7599982541275 1.83600795961669 1.85800961117983 1.91999796314875 1.92799757517709 1.77202236204205 1.94200319354597 1.9740484510911 2.09903577926728 1.80800954741241 1.79599329138739 1.62199961202833 NaN 1.74550987161665 0.859480892265163 1.59354147373 1.33512603870594 1.12998286806825 0.872740295002821 0.77800…
1.78141887423755 1.81128609287719 1.75634524286114 1.73195547372916 1.81046743352789 1.78151498418073 1.86290633819451 1.88392989732435 1.93806916290282 1.95054661241047 1.80136887391654 1.95080662762501 2.03763256015251 2.14599019826647 1.83490835546949 1.8296907757948 1.66796382984066 NaN 1.77436476744103 0.860664287378741 1.59516056615997 1.33498424063497 1.12805234091426 0.880372351849722 0.7…
1.81019160760866 1.83375695102295 1.78222415602931 1.77156245214193 1.82879816863766 1.83462943076583 1.88724070277456 1.90181204195744 1.96619457953101 1.97325561431021 1.82770374187106 1.97068095278422 NaN 2.18456700735002 1.86270300215208 1.87103091321103 1.66405152201839 NaN 1.80220027680272 0.861382111030785 1.59268265032469 1.33361978993471 1.11265917493725 0.863750157083171 0.7929720149693…
1.8329715334196 1.85197670916149 1.80896894554865 1.7999857667098 1.88298059096791 1.89797412129054 1.90696247587129 1.92096765161318 1.98198188490338 1.99497282735507 1.85097023948412 1.9929715334196 2.10593659716183 2.24492236387162 1.87997541522601 NaN NaN NaN 1.83296765161318 0.868681643298051 1.5796736877161 1.33217196678192 1.09963174893409 0.853672801264239 0.774200463483444 1.320052303205…
1.87115365966304 NaN NaN 1.81858768034866 1.89963108241722 1.91658768034866 1.94613195862876 1.96306685552592 2.01624046380017 2.02141407207441 1.88719706173161 2.02528386586873 2.12556597931438 2.27141407207441 1.92206685552592 NaN 1.76737659923244 1.91768216613545 NaN 0.826818587256881 NaN NaN 1.09003267013595 0.844786394360243 0.762879995914916 1.29039775834906 1.06876274286737 0.8135173944252…
1.88683346884738 1.89957812108003 1.87584457092422 1.85756701900319 NaN NaN 1.96183346884738 1.9758667750779 2.03183346884738 2.04375575430949 1.90085567300106 2.05270024392528 2.14973355015581 2.29474465223265 1.9348667750779 NaN 1.76295559169263 1.91395559169263 1.88592228546211 0.833524291966785 1.54471362584217 1.30901163559919 1.12651800192842 NaN NaN 1.29755229359295 1.06760688328764 0.8131…
1.93098372327136 1.94598298342005 1.90598890223047 1.87899223156133 1.9230014797026 1.94699667066914 1.99898631275091 2.00698853230482 NaN NaN 1.94698298342005 2.06499556089219 2.1480007398513 2.2930007398513 1.97798409319701 NaN 1.78199297141263 1.93299297141263 1.91698853230482 0.849644066392558 1.56897105519776 1.31680715157249 1.11979264126915 0.849944453904838 0.769231628582518 1.30656669656…
1.947681320192 1.96366257432094 1.939362640384 1.93198772296283 1.93673755780518 1.93620620458165 2.01960633670777 2.03055009909459 NaN NaN 1.96466257432094 2.081681320192 2.22061280554166 2.34893148534966 1.99860633670777 NaN 1.815362640384 1.96047511561036 1.94840013212612 0.850896192743756 1.56993181650507 1.31661374917421 1.09687771608922 0.825624522684834 0.762459533969015 1.3099062640384 1.…
1.983676443398 2.00463150498106 1.97171239413156 1.94588316011595 1.97564948034784 1.96374834486511 2.06756859119734 2.07064049266445 2.11771239413156 2.12376632023189 2.000676443398 2.1087573325485 2.23884720938239 2.35 2.03368543108139 NaN 1.81897303694983 1.96694607389967 1.97972138181495 0.846391073713087 1.57586634353017 1.31874067648071 1.09573638125521 0.846347843329148 0.771397762696993 1…
2.02600358070528 2.03100071614106 2.00300716141056 1.98300859369268 2.04600877272794 2.03901199536269 2.09500716141056 2.11000465491687 2.1430069823753 2.14800358070528 2.04400286456423 2.13200393877581 2.23000322263475 2.34900071614106 2.07600411781107 NaN 1.84100358070528 1.99000322263475 2.01800680334003 0.845657921400584 1.57867634409991 1.32028767612227 1.10440707456378 0.846835764025652 0.7…
2.04557027623342 2.03491405524668 2.04214055246684 2.02996866296021 2.09394717677188 2.10456042538196 2.13414055246684 2.13544135910345 2.18116203865517 2.16757027623342 2.05965622098674 2.15352730385676 2.24761324861008 2.35291405524668 2.09850581766843 NaN 1.86057027623342 2.00761324861008 2.0551835248435 0.834299454646499 1.55869874796568 1.30758889072451 1.08842108431729 0.823688363215863 0.7…
2.09742264809717 2.06961139775771 2.07662250067892 2.04385566202429 2.10390007370913 2.09808882336967 2.16763360360013 2.1716002948365 2.20968911820617 2.19470022112738 2.11241154517596 NaN 2.248 2.353 2.146467059782 NaN 1.85803330876362 2.00404441168483 2.08764470652133 0.85090080622261 1.57873016953099 1.32405202754394 1.09970931861738 0.833118415641857 0.792746356752166 1.31876699390931 1.0925…
2.1270142834494 2.14100571337976 2.11101265105518 2.08702122112483 2.14902530211037 2.14902122112483 2.19101305915374 2.19601836443495 2.22301754823784 2.22801632394217 2.14701346725229 2.1880097943653 2.24199918380289 2.34200040809855 2.17201469154796 NaN 1.88901673204073 2.03201632394217 2.11801101866097 0.854349881651419 1.5893817221759 1.32756026934505 1.11231369079635 0.846296469947505 0.800…
2.1612671597134 2.15470686388536 2.14135091288901 2.13791120871705 2.20970182577802 2.19991120871705 2.22232997459511 2.24005777677437 2.26509965336218 2.26716246824388 2.17930903630121 2.21149748094633 2.24004187658781 2.3429790617061 2.2072462214195 NaN 1.92914152994998 2.07116246824389 2.14443466606462 0.854066072105232 1.59351164039973 1.32820618072602 1.09718370602374 0.83783111624226 0.7709…
2.19759005815763 2.20443063633004 2.18648757269704 2.16371531816502 2.23176086725862 2.23856728361083 2.25859005815763 2.26077225453202 2.29961283270443 2.30754450906403 2.21855589633743 2.23473809271182 2.22714803455419 2.3400341618202 2.24556728361083 NaN 1.95471531816502 2.09869254361822 2.18256728361083 0.855987794816872 1.59432168729042 1.32935690463559 1.09926232892564 0.834466667020345 0.7…
2.22995549562925 2.22297496629145 2.21096662172194 2.21093463420546 2.27094576029815 2.27395132334449 2.27497774781463 2.28496662172194 2.33794715105974 2.34694576029815 2.24995688639084 2.24997913857621 2.22999582771524 2.33700417228476 2.27495966791401 2.34789291135789 NaN 2.18288317602678 2.21894993258291 0.860333978002333 1.58667066714136 1.33277525750299 1.11656593982456 0.84971870744012 0.7…
2.26126745784665 2.25524456590436 2.26180961900081 2.25008432230831 2.30422167396207 2.30917589007748 2.31603853842373 2.31822167396207 2.36535902561582 2.38315299813519 2.28224456590436 2.25586264834625 2.22218313553834 2.32918313553834 2.30529034978894 2.40955780763559 NaN 2.31295537167514 2.24929034978894 0.852532906618914 1.56392269549714 1.32520741255276 1.11091300218472 0.84294909899893 0.7…
2.29560949682622 2.30740275985187 2.28079326302565 2.29152909911397 2.34256355527637 2.34657504066383 2.33479326302565 2.34173583608833 2.39763246760115 2.41662098221369 2.32352909911397 2.27181623380057 2.23188514612536 2.329 2.33367840915101 2.45054058450144 2.25241424523933 2.31105742693732 2.27372435070086 0.863846424943793 1.59401418269636 1.33549836974676 1.10170543585692 0.833240948842903 …
2.31599102211411 2.32899057321982 2.32198159533393 2.32198653317116 2.38797979975675 2.38798159533393 2.3709838398054 2.36998743095975 2.43998114643963 2.45498294201681 2.3419919199027 2.30498518648828 2.23999640884564 2.329 2.35399102211411 2.48198608427687 2.30397710639098 2.37197261744804 2.31897979975675 0.86398 1.59435000897789 1.3407177106391 1.1027394882605 0.837418074243477 0.779755107052…
2.35034606960531 2.37217791607525 2.34947685568425 2.34457027431206 2.41547685568425 2.42136475333088 2.39553290686094 2.40336475333088 2.45962632548875 2.48542080450756 2.37438343705644 2.320701060391 2.25766369293988 2.33390658137219 2.38932738587975 2.50064500921431 2.40801952509038 2.48681400410919 2.33175711156769 0.863028123213796 1.59266213600797 1.33982700219026 1.10279887897647 0.8422186…
2.37973902616094 2.40273002706304 2.38666703337775 2.37373902616094 2.46158604149667 2.46164003608406 2.43167603247565 2.42877502255254 2.49072102796515 2.51672102796514 2.40373902616094 2.33091000902101 2.258 2.334 2.41873902616094 2.55352304781138 2.49621707848283 2.59701909832906 2.37956804330087 0.861989269070836 1.59263 1.33660906708621 1.11009376663947 0.855420941934802 0.792037252304664 1.…
2.40900969537621 2.43600588647841 2.41001211922026 2.42401177295683 2.48601592811806 2.49701315801057 NaN NaN 2.55900415516123 NaN 2.43100761779559 2.37500242384405 2.262 2.33700034626344 2.45001073416652 2.5660086565859 2.59102700854801 2.70902354591365 2.40201073416652 0.860085914091455 1.59270926929612 1.33735828599599 1.10421581713769 0.853307603857023 0.79035929362259 NaN NaN 0.8937791444652…
2.43639776376505 2.45263435657164 2.44424720470631 2.45726871314328 2.53101061189973 2.53418267939543 2.4944837975129 2.57287066474072 2.57074189875645 2.57561284813468 2.45252681438683 2.38184944094126 2.262 2.33797849156304 2.48033323845416 2.59046228907594 2.66732234191693 2.77553742628655 2.43233323845416 0.848543799556157 1.56239654646147 1.33251646676296 1.09239982191851 0.84653883838378 0.…
2.46472670508018 2.50647293122606 2.46480478934299 2.47582431040869 2.55675598667873 2.56569742348163 2.53460957868597 2.59084383147439 2.62249245229176 2.6403655653647 2.48468766294878 2.39982431040869 2.26695119733575 2.3419609578686 2.50476574721158 2.61278526827728 2.72742412856181 2.83542412856181 2.46567790241593 0.855380114584789 1.58670383936151 1.33702451591692 1.09348672567532 0.8508757…
2.48499678956184 2.52299743164947 2.49399534486466 2.5119942212113 2.5929942212113 2.59699502382085 2.56799470277703 2.63799245547031 2.63799759217138 2.66699582643039 2.50199727112756 2.42199646851802 2.27399887634664 2.34000032104382 2.53399534486466 2.65899261599222 2.73899823425901 2.85299727112756 2.49299566590848 0.85196056022146 1.58560021670458 1.33415046872397 1.0943398651616 0.851139964…
2.52318507725011 2.54845671816674 2.52337313634624 2.54920597270524 2.62628955452574 2.63616418179498 2.59541492725649 2.645832836359 2.67814328633986 2.70714328633986 2.53920597270524 2.46018507725011 2.27987462726925 2.347832836359 2.56533134543599 2.67368656817312 2.74193731363462 2.87062388180774 2.51747761362187 0.846300775730625 1.57333182005272 1.33230928345564 1.08393211868798 0.847634805…
2.56057359666658 2.60040073045032 2.55859664549541 2.57471188963958 2.6447925605405 2.6547925605405 2.62763121873866 2.68949292576566 2.70173493846841 2.74753902342333 2.57953902342333 2.49559664549541 2.28790780468466 2.35096542675675 2.60652749900891 2.71156207225216 2.76770036522516 2.882861707027 2.55259664549541 0.850203095633323 1.58360714974232 1.32961100067478 1.08749586149278 0.849734646…
2.58897453233484 2.61898362792954 2.5889727132159 2.59997726101325 2.6749727132159 2.68297453233484 2.66596543674014 2.70698453748901 2.70899363308371 2.71103365370039 2.60897362277537 2.54695361246703 2.30997998969166 2.36298908528636 2.62997908013219 2.73098271837007 2.77299545220265 2.88399909044053 2.58197362277537 0.851988417366522 1.58524861746961 1.33396600703393 1.09057723493921 0.8505892…
2.62612114545742 2.6287687224888 2.62123678421302 2.64688986794622 2.69844493397311 2.70644493397311 2.69628303971527 2.73044493397311 2.73244493397311 2.74030616746639 2.63830616746639 2.59095925119958 2.33149118947535 2.36886123349328 2.67591299569734 2.75639867847087 2.77983810574216 2.88302312775112 2.61912114545742 0.847730836994885 1.56499943828073 1.33199671805726 1.07850585900385 0.843195…
2.66555288968147 2.69226628050293 2.65066753335289 2.66282803449287 2.71877071265717 2.7307248551886 2.72962167588432 2.76164460461861 2.77550703221291 2.77164460461861 2.68447263911148 2.6394497103772 2.3745070322129 2.38580510575859 2.70467899772003 2.77182803449287 2.78296560689857 2.883 2.64471339082146 0.859640707939228 1.59373122795096 1.33944310009707 1.08561424653378 0.850226424763537 0.7…
2.69200141280769 2.71500129507372 2.67400158940865 2.69300141280769 2.74500117733974 2.75000153054166 2.75800194261057 2.7870018248766 2.78800388522115 2.8000022958125 2.70700141280769 2.70200311995032 2.42100164827564 2.54699476083815 2.73900117733974 2.78500100073878 2.78700017660096 2.883 2.67800123620673 0.861680080647772 1.59564997586454 1.34343022369455 1.09210983458377 0.851310010596058 0.…
2.71554820764813 2.73658585701078 2.70049173360415 2.71654820764813 2.76462350637344 2.77551055828547 2.79037878551618 2.81741643487883 2.85275757103235 2.83826583742821 2.73054820764813 2.75400229188962 2.44847290892282 2.45967539663819 2.75862350637344 2.80167998041742 2.78994352595602 2.883 2.69860468169211 0.863024210186581 1.59524771811934 1.34715846621095 1.08935289735453 0.851486611557361 …
2.74868514967165 2.7706756087526 2.72675193610493 2.74374239518589 2.79471377242877 2.80076147702397 2.81080918161918 2.8516756087526 2.86390459080959 2.87663744507644 2.7646756087526 2.80452295404795 2.49654203588603 2.51445616761466 2.79069469059069 2.81784734529534 2.79594275448575 2.883 2.73168514967165 0.865823285426685 1.59768643392997 1.34574431137856 1.09058759680525 0.852549791216626 0.7…
2.77000821627586 2.79200131460414 2.74900723032275 2.75900591571862 2.8080124887393 2.82600887357792 2.83900887357792 2.88400788762482 2.8910124887393 2.91801183143723 2.78300723032275 2.85500953087999 2.55002530612963 2.5870259634317 2.81301018818206 2.84100558706758 2.796 2.883 2.75100953087999 0.867647531830733 1.59775662804039 1.34754832716624 1.09186093336894 0.852560328651034 0.797749431433…
2.79446141822777 2.79591382691644 2.77052604804044 2.776612221124 2.84518135570621 2.85241833168599 2.86541833168599 2.90748296149866 2.92818135570621 2.95322444224799 2.80452604804044 2.88337524514422 2.62534116814154 2.66429808159976 2.84333215860244 2.85763376439489 2.796 2.883 2.77937524514422 0.860301789964377 1.58772103395932 1.34256965524883 1.09463881711067 0.853538456729111 0.79605726985…
2.82168530724277 2.84245220149667 2.79669696253007 2.80665034138085 2.85588344712695 2.86584848126504 2.89663868609355 2.9485221332205 2.95963868609355 2.98661537551894 2.83761537551894 2.91562703080624 2.6863006827617 2.80535660449001 2.86870861781738 2.90544054620936 2.79896503413809 2.8632331057461 2.80470861781738 0.86464685188989 1.59317309865087 1.34690755120713 1.09534242406325 0.858185453…
2.84796438151063 2.87895068209165 2.82096712139443 2.82497534104582 2.90293561273076 2.87299041040671 2.92296438151063 2.96997123122013 3.00793424278886 3.01795753180114 2.86096849133633 2.95694383238215 2.80583697691405 2.89887396534532 2.89396575145253 NaN 2.80399315029051 2.86799315029051 2.83196301156873 0.869083985955065 1.59879238312304 1.3463308630634 1.08600282265617 0.843590097047654 0.8…
2.87051917169938 2.89662369959082 2.84254007727767 2.84360279401253 2.88537630040918 2.87887456653027 2.94551917169938 2.98370732190397 3.01681184979541 3.03856098285596 2.88645645496452 3.00693381550732 NaN 2.95578747645931 2.91554007727767 NaN 2.84610106013362 2.90324739918164 2.8564773605428 0.872134983651525 1.60191352026104 1.34629083622313 1.07696274943181 0.855162477953072 0.80423881601077…
NaN NaN NaN NaN NaN NaN NaN NaN NaN NaN NaN NaN NaN NaN NaN NaN NaN NaN NaN NaN NaN NaN NaN NaN NaN NaN NaN NaN NaN NaN NaN NaN NaN NaN NaN NaN NaN NaN NaN NaN NaN NaN NaN NaN NaN NaN NaN NaN NaN NaN NaN NaN NaN NaN NaN NaN NaN
2.93000974113483 2.94700461422176 2.90001640612183 2.89801127920876 2.91200871575222 2.92001127920876 3.0000143553566 3.05000358883915 3.07301127920876 3.08301332997398 2.94100974113483 3.07601743150444 3.0170502437481 3.12604921836548 2.97501127920876 NaN 2.80102358380013 2.94901076651745 2.90801486804791 0.867894442426231 1.59763069977969 1.34131593435793 1.07123624197272 0.859577564716291 0.80…
2.94856428367804 2.95579360805802 2.93126616198406 2.91949548636404 2.92861014855403 2.94149548636404 3.02735789173606 3.05683947293401 3.09449548636404 3.10840375661205 2.95956428367804 3.10922029710807 3.11275262107619 3.21979848595219 2.99649548636404 NaN 2.84594510785209 2.96951841880204 2.93633495929806 0.857308587627899 1.57991599442528 1.33357185423332 1.06407809477053 0.854938929080491 0.…
2.9697538695548 3.00936709314092 2.95571870806263 2.94371870806263 2.95370698756524 2.96769526706785 3.05764838507829 3.08566010557568 3.13551945960699 3.13469526706785 2.98371870806263 3.15249601861221 3.1871444036905 3.29710924219833 3.0177538695548 2.88589451552349 2.84996483850783 2.97296483850783 2.96368354657046 0.855370042050538 1.59449220005459 1.33268832155315 1.06329726670838 0.84345490…
2.99698894140919 3.02499385633844 2.98498812225431 2.97698648394456 3.001980340283 2.99498894140919 3.08598853183175 3.11398853183175 3.15099385633844 3.1589901701415 3.00699057971894 3.16499508507075 3.24597624450863 3.37196969126963 3.04798771267688 2.90399262760613 2.84700122873231 2.97200040957744 2.995986893522 0.853370810963326 1.59140133931822 1.33138053245067 1.06180061027038 0.8320046364…
3.02838910886618 3.05442728956205 3.01148456060584 3.00348456060584 3.0049427289562 3.01461819304137 3.11346547025791 3.15617911503894 3.19514093434307 3.18646547025791 3.04231274747446 3.17971364478102 3.30975912738444 3.41417911503894 3.07350365095378 2.91773273512896 2.847 2.90824087261556 3.02346547025791 0.847131414612846 1.58819242543774 1.32613213336143 1.05689545173966 0.830695390162749 0…
3.06367974466369 3.08670719512109 3.04568889481616 3.02678954649328 3.05652419207177 3.03977124618835 3.14570719512109 3.17582614710315 3.20987189786548 3.21375294588342 3.07470719512109 NaN 3.37045099085204 3.47445099085204 3.11165229420629 2.93880784679821 2.8529450990852 2.90799084984753 3.05075294588342 0.841788221303496 1.58401797313273 1.32152163319372 1.0524997116617 0.813627382622415 0.76…
3.09501014176759 3.09900697246522 3.07600982483735 3.06800760632569 3.07601077562807 3.06700887404664 3.18201014176759 3.2070110925583 3.24200633860474 3.24300887404664 3.10000982483735 NaN 3.36800063386047 3.48999968306976 3.14601267720949 2.97200824018617 2.84400158465119 2.90499904920929 3.0850085571164 0.829667613515314 1.57837415263712 1.31462803503253 1.04488823469858 0.81323142935537 0.760…
3.11337490658669 3.12052692684357 3.0978794022553 3.07718613567327 3.12549103513026 3.11398672917171 3.19440618655689 3.22140521153914 3.25447264656825 3.24991791323728 3.12388565824934 NaN 3.36995699334942 3.48902150332529 3.16628889328552 2.9974409135424 2.84889248337354 3.1964947190237 3.11141941021711 0.814068784585571 1.56032673635164 1.2903104714476 1.04299370358311 0.805458247072169 0.7416…
3.14914703052736 3.16376198567244 3.13115923105534 3.13097008150841 3.17154574132718 3.15808057312054 3.23164778005636 3.26106216829664 3.29110695203095 3.28570053787719 3.16208629862003 NaN 3.37098854900103 3.49394274500513 3.19677421984151 3.03062211703387 2.86283968601437 3.19495071909164 3.13770899076013 0.822039096859531 1.55128068715041 1.29900674278799 1.03283870407099 0.809797936460168 0.…
3.18401487154048 3.17854383426634 3.16150947951954 3.15301520531067 3.20698120313651 3.20298602633883 3.26250661662397 3.28951435208274 3.32302551925569 3.31951532283489 3.19152471538864 3.32548794904068 3.37399588194297 3.46159037629914 3.23600845940651 3.08592450228781 2.89096156480107 3.20049800913482 3.16801743122428 0.819925793125219 1.55259026675435 1.29951954383104 1.04880201981545 0.81692…
3.21901934972045 3.21938587315405 3.19049116320028 3.18402625988235 3.2324599582972 3.23201934972045 3.29142107901064 3.33035521412352 3.36726385357561 3.35442129735966 3.23242151570868 3.33616199061009 3.37497905116526 3.49905248126135 3.26902636905686 3.13103635360218 2.92526679078427 3.2108744161661 3.20087572626022 0.821766044089735 1.56097796642922 1.30597298678076 1.0521367592442 0.80783620…
3.26065587856658 3.25402645806242 3.22919783691691 3.22869341248025 3.27869385197199 3.28567307778311 3.32255297516321 3.37012540604006 3.40359757046403 3.39567530476103 3.27067266781055 3.36871462616088 3.37796554252857 3.48003445747143 3.31114395325102 3.17154056704755 2.95763245363804 3.2371890037736 3.23602470009543 0.82156870607863 1.56349334049051 1.30919076516024 1.05475800711387 0.8098039…
3.29349268797464 3.27498735029541 3.26448564673569 3.26598102872817 3.3214779821722 3.32847926312704 3.3469871838815 3.40099656514491 3.44197966456637 3.43597994849299 3.30699015380061 3.3924907982907 3.38799461341957 3.47449543746378 3.34099154569806 3.37606881977235 2.99594369636884 3.25397843251273 3.25899935550991 0.823827767279536 1.56315763904323 1.30681489135371 1.0546267055438 0.807092351…
3.33326519054382 3.31351778129438 3.29337108866942 3.2908917209344 3.35726997245025 3.36130208611299 3.37685488912566 3.44187790900612 3.48315294211211 3.47523547117204 3.34433675864607 3.40486898647872 3.38563067101155 3.46770632264981 3.38121926495281 3.44744015498627 3.07611705076854 3.34696313153671 3.29576787025955 0.828223044057618 1.58615479981915 1.3013505384005 1.0517471597547 0.79504694…
3.35417603272372 3.34962389991623 3.32863963950063 3.32263472544633 3.39127536236844 3.40215635824322 3.40306588850687 3.47369275146631 3.51362390722155 3.50721143948329 3.37265931032846 3.41815341711596 3.39594689168697 3.48243509065133 3.39520947386157 3.4801900047256 3.17206563567781 3.33953128478224 3.31882158735279 0.823222732263467 1.56873652600306 1.31038252116196 1.08197798289844 0.802038…
3.37803358052773 3.37651164864369 3.34455248501015 3.36404612628411 3.43404898931787 3.43905311583672 3.42754569379817 3.50002229825645 3.54957381637646 3.54105581267064 3.39553983733553 3.4315136448736 3.39396016449643 3.47597028153695 3.42002619246193 3.51656503076653 3.25205858294592 3.38756256624597 3.35252346348721 0.840250277410382 1.57241830160465 1.31168489657974 1.07813544712252 0.798643…
3.40289369426601 3.38770993817588 3.39014327013734 3.38917948821949 3.46797450410876 3.47350860122058 3.45349923131701 3.51666366108151 3.59716799734559 3.5856201144918 3.42480438579284 3.43897768143089 3.37910597268758 3.46549919712029 3.44197286415262 3.56226463432632 3.35994614449416 3.41805524555808 3.37295174990307 0.833994259091305 1.56806570286528 1.31230719319439 1.07722786620682 0.800696…
3.43296644616273 3.44732806496781 3.42012290610309 3.44142066625157 3.48236195198074 3.45335318029596 3.48501547826274 3.55045148863072 3.61368000160208 3.60523800758711 3.45146644616273 3.44604773185865 3.38378014555409 3.46926492924218 3.47690570871957 3.60409065250718 3.44814005971734 3.48291254944385 3.40762342683382 0.837063100618275 1.57492752418308 1.31920544784844 1.08652460417292 0.82366…
3.4539962151049 3.4589974525637 3.45199399516298 3.44949755864963 3.47899837931175 3.49099183665583 3.50599577782996 3.56549795866269 3.63849464460977 3.64849188500162 3.47499588945785 3.46349693337574 3.41249447339443 3.48299599000181 3.49099773910156 3.64349231858192 3.51199179369426 3.56598177716947 3.43499405659775 0.840764341160031 1.57687949851616 1.32473869595286 1.08184630523258 0.8223797…
3.48977995002199 3.51210953213164 3.48146401766661 3.49184216527375 3.52184443962742 3.52642062700139 3.53683159356046 3.60271571968719 3.6797976263101 3.67623712238439 3.5103370312956 3.47600199283986 3.40906050392571 3.48747402635227 3.52625711751254 3.6698898231325 3.5940698420001 3.66313405009172 3.47626935969776 0.834601600953838 1.59372722018608 1.32005204189934 1.05643520298851 0.815356234…
3.50534206526919 3.5337952714003 3.51963332108834 3.50791084396885 3.55387629857197 3.5718088279446 3.56427951483689 3.62655009389756 3.70970099977845 3.69530060772085 3.52683222487904 3.48251345251293 3.41106626658644 3.48898895556893 3.53981756832519 3.69483342891997 3.68105128527139 3.76988410267025 3.49821926845508 0.833527675550224 1.56953984604458 1.32669206285429 1.06364026377896 0.8229561…
3.54101090631346 3.56903425629191 3.54957091768081 3.55448947099697 3.59702493768373 3.61105956180191 3.60051997970411 3.65305596200277 3.73613033169709 3.73712992300123 3.56301866239322 3.49358167620863 3.41351343401921 3.48850423801979 3.57551650251373 3.73251510346366 3.77159616662851 3.86161939399821 3.53154053158243 0.834872794830057 1.57259355517548 1.32549990944205 1.07640166713841 0.82518…
3.56181299122845 3.59974944125894 3.59025290144173 3.56670623175767 3.62354425855948 3.6456831549234 3.62546367910732 3.68238346156353 3.78967578217235 3.77763666619353 3.58579896954311 3.52432045445659 3.4165 3.4884510145784 3.59927083569533 3.75574279232465 3.84014674355362 3.93424161612241 3.56187590785829 0.829672317853788 1.56897535489456 1.31950338305291 1.06943507298655 0.820559165664937 0…
3.5849356187277 3.62447688696454 3.61536410254072 3.61534397731472 3.66375165527107 3.66119643993757 3.66071038703422 3.70576385559737 3.80078555901664 3.80634706637939 3.60647688696454 3.53223259618475 3.41802991079596 3.48299398412539 3.61998290283915 3.77324547081938 3.89554148971431 4.00765078691976 3.59228139748995 0.825724820665161 1.5677121508877 1.31600123443499 1.06255882594896 0.7974668…
3.62851258598306 3.65999397251329 3.65749983180667 3.63204952972478 3.70349818553398 3.71300246053508 3.69851083349745 3.73451113444319 3.82301509080556 3.82402772107604 3.65051236471073 3.55500112405463 3.42150374393654 3.48200054875756 3.66601148846793 3.80450025665832 3.9204957249989 4.03250735512066 3.6290069745015 0.819756188029377 1.57137971678867 1.30962001345931 1.06300230414912 0.8206203…
3.6648656077461 3.69425886027645 3.68442105226395 3.69157889966647 3.72749755277865 3.74078594540128 3.73291403359834 3.76628665020835 3.85093508959518 3.84251938125554 3.68439789164759 3.57727892673566 3.42797263014461 3.48493051815092 3.70235858908048 3.82310248035934 3.92168704694857 4.03253263630503 3.67223569966009 0.810917054072911 1.58305114402719 1.30579249736052 1.04367243075855 0.802832…
3.70120112516201 3.72064195756312 3.72167794953886 3.71740306719924 3.76597916977331 3.76787628256222 3.76819533125623 3.79517705605449 3.88544941844555 3.87967857083314 3.71874781146496 3.59914763978336 3.43645966603057 3.48649431777976 3.740096053059 3.85844317779758 3.93898885893061 4.03752963964222 3.69368296164583 0.816326791421736 1.5688665917254 1.30244033702245 1.06302096833808 0.80544991…
3.73453202223928 3.75851277244506 3.75352065429056 3.74455561384977 3.78950763816666 3.8264708183789 3.80502348558381 3.82650381350819 3.90303113490074 3.92301679800663 3.75452206993719 3.63456450953569 3.44204656003649 3.49016805811816 3.76605245515154 3.87751844618182 3.94449284736568 4.05946868467137 3.73051356490719 0.81867125449242 1.56789633245517 1.30579617967368 1.06773792778395 0.8139245…
3.77924200040281 3.78894117604742 3.79183022139525 3.78643315708875 3.80954276363059 3.84740775957061 3.84089171418504 3.85353741101973 3.94047993019867 3.9554398329159 3.79577140740029 3.69927675005353 3.46644652865828 3.55530627045611 3.81717382929646 3.91425536948294 3.94805880901615 4.04238764855691 3.76155078009986 0.820864489471732 1.57606563028429 1.30807075544212 1.06115389177561 0.817173…
3.79600482825463 3.80632454633566 3.82425218907293 3.80546205384395 3.93052867175639 3.93756568776916 3.87731223305429 3.89647642381373 3.98062894780243 3.98822935206715 3.82787798900662 3.759914012132 3.48936007292533 3.5201153226362 3.85280553907404 3.92961438143079 3.95952067114632 4.06978717832304 3.79550241412732 0.821848611470603 1.56441862062513 1.31224580178524 1.0517231597679 0.826915498…
3.83899213332317 3.86298963028964 3.8599998113931 3.83600483842847 3.95649991945363 3.96450025836338 3.91649951799861 3.94599610726745 3.99950025999984 4.00949898818014 3.87299976260492 3.83150089133298 3.54399969515026 3.66697336057165 3.89549987393837 3.94150081994003 3.9615002884851 4.04700011133345 3.81699606666159 0.833767818785062 1.57034891475617 1.31925942831072 1.06337640753519 0.8116321…
3.87544174813292 3.86274851766966 3.88889990912186 3.88094890826548 3.97929565266832 3.99089990912186 3.95034336233205 3.9601541166884 4.02651987001226 4.03451643635688 3.90585155791601 3.89117376715155 3.58003630636914 3.64449589671875 3.932284755349 3.95491964356727 3.96444207974803 4.04748841594961 3.85750310204027 0.828073082807123 1.54236463107966 1.31876867261664 1.07176105511524 0.81325334…
3.92904699577516 3.92330396990798 3.9230680207439 3.93440449255422 4.00749615127218 4.00930396990798 3.96245595486196 4.00845595486196 4.05972481587071 4.07486848545136 3.94307516669683 3.93428101604075 3.64643300099474 3.70689906151592 3.96757887681204 3.98208025114713 3.96598268514647 4.04700577161784 3.89839081845311 0.845867583044774 1.57745747507461 1.32554933884685 1.07560354376233 0.831388…
3.96499847187787 3.93707115189635 3.95650769656892 3.96248827374328 4.01604990466312 4.02301277085319 3.98306385426596 4.02909486919514 4.10904743459757 4.11404925900517 3.96406567867356 3.99209122037994 3.71106932748875 3.77789524878216 3.99900753267613 3.99106202985836 3.96800086087727 4.04849790904655 3.91607115189635 0.861686256366838 1.58230722465409 1.32458021664887 1.05375621252497 0.82987…
3.97041055798614 3.97636950218752 3.99136329192288 3.99321545406015 4.0518680733606 4.03020527899307 4.01836950218752 4.08135581692132 4.13541055798614 4.14139687271993 4.0003147611227 4.04276637490746 3.75061486141214 3.78827175418996 4.00843792851855 4.02495894420139 3.97788573643264 4.08308734046484 3.95532844638891 0.851125669766441 1.58623427169954 1.32097866708207 1.07107466827756 0.8227245…
4.00069056726837 4.00395250657707 3.99976200526165 3.99861912927509 4.06904762532885 4.04550006595296 4.04595250657707 4.10792869391264 4.16592869391264 4.17073819259723 4.02388106858379 4.0994287598656 3.86892882581856 3.95433364111381 4.04054769128181 4.02338113453675 3.98504762532885 4.11078542220832 3.97995250657707 0.857324050791071 1.58413472955641 1.32410975923524 1.05966763456227 0.826418…
4.0290196593952 4.04300468080838 4.03102714868861 4.02403370182035 4.07101310626347 4.06602621252694 NaN 4.14601123394012 4.20402434020358 4.20102153171856 4.06001123394012 4.15804399959879 NaN 4.05006646747902 4.06302902101197 4.0800159147485 3.98704587192214 4.02007302061075 4.01902527636526 0.858301714969164 1.57406957115893 1.32327390558749 1.06448153709845 0.827975234937068 0.763567968529162…
4.05043495117337 4.04885587166373 4.06037882844132 4.06015433751313 4.08539285912433 4.09426658297723 4.10949107390542 4.1582385216112 4.23012627614711 4.22426658297723 4.07251913527144 4.20560331936951 NaN 4.12231888420312 4.09436479775831 4.09771556483361 NaN 4.10032909337998 4.04644898185638 0.849681684791589 1.56318511603222 1.31689080418073 1.05556729650998 0.822731172668305 0.76145780641400…
4.08171695804508 4.10956487603552 4.08771695804508 4.07178213604918 4.11336934202323 4.11356487603552 4.14463005403962 4.17593421805875 4.23954315003415 4.24384731405328 4.10969523204372 4.24910802606968 NaN 4.21693361412159 NaN NaN NaN 4.26628123014345 4.07880386205055 0.865355811666025 1.58047756786425 1.32539672902105 1.06384736872235 0.811551098378811 0.765505878099112 1.31659153893821 1.0512…
NaN 4.13509927092235 4.12007941673788 4.10708162275837 4.1300639745944 4.13904191438944 4.17309927092235 4.21807941673788 4.26410147694284 4.28206176857391 4.1410639745944 4.29903750234844 NaN 4.30430663684903 NaN NaN NaN 4.36857644406465 4.11507721071738 NaN 1.5835155658988 1.32614856608668 1.06551927874039 0.810705956255341 0.764855307903493 1.3152780127028 1.05433956661394 0.8103862796434 0.77…
4.14643009807892 4.18027034736389 4.15646696362854 4.14433178994659 4.15927034736389 4.15835636697967 4.21839323252929 4.25429492439697 4.31022119329773 4.31028263588043 4.17047925214508 4.31640552104583 4.31942546791869 4.44431487126983 4.18343009807892 NaN 4.04897542296692 4.17606607274293 4.15040552104583 0.860292721250602 1.58153248798527 1.32538104715989 1.06069936955453 0.813489337515249 0.…
4.18152022279076 4.20282368608536 4.1945852506396 4.17191038988382 4.18186703798459 4.1875852506396 4.25075865823652 4.27836849114345 4.32845519494191 4.3335852506396 4.20952022279076 4.34945519494191 4.43577742786842 4.5521892709111 4.2185852506396 NaN 4.04693497215115 4.101 4.18367195443806 0.851611691695536 1.58324462582169 1.31575865706259 1.06290891863118 0.820575059340687 0.75503845362035 1…
4.20504612868081 4.24001199345701 4.22104520610719 4.21301291603063 4.22107011559483 4.21402952235572 4.28502398691402 4.29502306434041 4.34902952235572 4.36002675463487 4.23304336095996 4.37003321265018 4.51603229007657 4.6510341352238 4.24504243838635 NaN 4.04401752889871 4.10099723227915 4.21403598037103 0.848967047066428 1.57890887236619 1.31297471295518 1.05608565467827 0.816251823903761 0.7…
4.25533737695763 4.25381220378689 4.27031238607188 4.22787468100127 4.29706247721438 NaN 4.31166225847239 4.32062477214376 4.38142484505776 4.38937486328626 4.28033737695763 4.40639985417201 4.55121242252888 4.68816244075738 4.29138735872913 NaN 4.0632499088575 4.09938699415915 4.25347482682926 0.834948746810013 1.54542616751604 1.29646160982477 1.05128753372272 0.775493037364559 NaN 1.2971921679…
4.28308901835936 4.31882765395311 4.29611079872654 4.29756628954686 4.30302367725779 NaN 4.36460985028124 4.37069697174999 4.41560985028124 4.41958806991405 4.3081761398281 4.43928504166404 4.56858806991405 4.70147916807812 4.32293655578905 NaN 4.0828257570625 4.20889109816406 4.2916751913828 0.835504308312425 1.56332199817086 1.29968988618656 1.04407888286703 0.820429362170412 NaN 1.28793575774 …
4.33214388449981 4.35612272501454 4.34613118880865 4.32315658019097 4.34916081208802 NaN 4.3922073629556 4.40210579742633 4.44313118880865 4.44613118880865 4.36113965260275 4.49708886983812 4.59516081208802 4.72320313105855 4.36519466726444 NaN 4.07544434919058 NaN 4.3221988991615 0.829379107151512 1.56426983929697 1.29697692343811 1.04849359296239 0.769220651657619 NaN 1.29039658073624 1.0639486…
4.36665817548324 4.38571419041799 4.37764417174956 4.36047612694532 4.38732208587478 4.40354614561375 4.44136409707584 4.42785422775485 4.47509229122751 4.47827433976543 4.39467217921693 4.51863016801587 4.6331960522716 4.77092998133157 4.41151813814638 NaN 4.18051813814638 NaN 4.36942011201058 0.82212694451776 1.55483218324831 1.29384216457988 1.04235463990055 0.774504033056012 0.727923131499753…
4.41395709851532 4.43686138866378 4.42381353373802 4.39493317105243 4.41110066329261 4.44319637314414 4.46833993792144 4.48929208299568 4.55247854925766 4.56843069433189 4.44286138866378 4.56343069433189 4.64692821761135 4.76588036268559 4.44907673582973 NaN 4.21764604149784 4.34659818657207 4.40017244568126 0.823221658127551 1.55576824280363 1.28980278062415 1.04782151877188 0.804607409966209 0.…
4.45305810753341 4.47202355710814 4.45706910085055 4.43306281895504 4.45610679222357 4.49207067132442 4.52306124848117 4.54205810753341 4.57203455042527 4.58603455042527 4.47805496658566 4.58104397326853 4.64401256379101 4.76099528857837 4.49306281895504 4.57401256379101 4.24402041616039 4.37102041616039 4.44804711421628 0.819205712606318 1.55894341579587 1.29114904592953 1.05647253630012 0.81470…
4.49066102819382 4.48797044564624 4.50142193288967 4.47367509262347 4.52428128859311 4.53729535302277 4.56236567517105 4.57954851275657 4.59467509262347 4.60840786846001 4.51371728591244 4.60945006174898 4.652 4.758 4.53359070604554 4.58253444832692 4.25763289933451 4.38459070604554 4.47854851275657 0.816643850605489 1.54865977001574 1.29696596217509 1.07066357503234 0.82031679178592 0.7423912211…
4.53764761702964 4.55647491915507 4.53186348937285 4.52153968085803 4.54587808938596 4.55966221704275 4.58879872766989 4.61912253618471 4.64236698298346 4.63769079149828 4.56458285532668 4.64121587234321 4.652 4.75793523829704 4.57564761702964 4.62079872766989 4.3029066638415 4.42699301277878 4.51784190213853 0.828209656894646 1.56687755553201 1.3017029012355 1.06119217749055 0.825246236334564 0.…
4.56709138126436 4.57809138126436 4.57104569063218 4.54611749019703 4.63111096296386 4.63509790849752 4.62507179956485 4.66999129702244 4.65917623529554 4.66920234422822 4.59107832679802 4.65103263616584 4.65200652723317 4.75499347276683 4.60509138126436 4.65713054466337 4.34419581699505 4.47219581699505 4.55605874509851 0.831833554887546 1.56723451221508 1.30682715819904 1.06537889879455 0.80465…
4.60925768406827 4.6203435787577 4.59249082679671 4.60029449607802 4.68235584942761 4.68049082679671 4.65835584942761 4.66622087205852 4.74060126282597 4.76246628545687 4.62739266143737 4.66618406004877 4.65503681200975 4.75192637598049 4.64718406004877 4.71752763880646 NaN NaN 4.58349082679671 0.838098469146175 1.57394055516006 1.3101544198251 1.06949497140927 0.793569573506468 0.748391411723024…
4.63069367601992 4.64865032126868 4.63271535339554 4.62488877240052 4.71208386878113 4.72106219140551 4.68773703077117 4.68493212715177 4.78978038552241 4.8008670950249 4.65962864389305 4.68123845113185 4.65795664524876 4.74602167737562 4.6626719986443 4.76119225565924 NaN NaN 4.6234769022637 0.842125945552367 1.57813334426729 1.31387762292799 1.07236852891418 0.798027580992179 0.749642964489562 …
4.66201799083595 4.67800754454411 4.6650174104864 4.66501973188459 4.76102379433141 4.7690261157296 4.72102031223413 4.72701624978731 NaN NaN 4.68801566943776 4.69200754454411 4.65600174104864 4.74699941965045 4.69302031223413 4.8150087052432 NaN NaN 4.64501915153504 0.847806088444055 1.58369302419845 1.3205383343968 1.07501459056491 0.819134816901237 0.764668601357593 1.31205687191594 1.06852890…
4.69329383767729 4.69176130670935 4.69548082529011 4.6996143878707 4.80265445664488 4.8146143878707 4.75636061896759 4.75576130670935 NaN NaN 4.7153873314837 4.70509349380641 NaN 4.74604006877418 4.72825376890312 4.83065445664488 NaN NaN 4.6783873314837 0.841114877027077 1.57185510054315 1.31772128803095 1.08289569161033 0.827531507561246 0.762713712086255 1.30673491141417 1.06656266726584 NaN Na…
4.71556557960163 4.74876135715604 4.73165259184803 4.74547856735522 4.85173960409444 4.86065259184803 4.78369609797124 4.81273960409444 4.93543506123202 4.95384836940244 4.74454382654003 4.71223928367761 NaN 4.749 4.74750032041683 4.87958733266323 4.7189577755441 4.7870665408521 4.70763083878643 0.844438918755256 1.5847913051837 1.32154045428624 1.08112936663316 0.835294952290301 0.79631026879730…
4.74107399938746 4.78309330357549 4.76112225985754 4.76715765086893 4.88510617303418 4.89017052032762 4.81508686884615 4.8460579125641 4.95517373769229 4.99201608682336 4.76906756465811 4.72312547722221 4.67100643472934 4.74909652094016 4.77009330357549 4.90613191195155 4.80734747538458 4.88031851910253 4.73610295566951 0.844821886236896 1.58483825661895 1.32290334005513 1.08245328171197 0.847258…
4.76444837658039 4.81265855310245 4.79942035304412 4.81619616475392 4.91863052956618 4.94368657663873 4.84250442365294 4.86489675316079 5.0091120941451 4.99754645895735 4.79044837658039 4.7621120941451 4.67304203530441 4.77915412944951 4.79939232950785 4.94747640011667 4.91620501205981 NaN 4.76851843542108 0.839128731744804 1.58114969775239 1.32084588494262 1.08341171104455 0.862733959275398 0.82…
4.79664419741349 4.85945332410579 4.8297634932308 4.83133611315391 NaN NaN 4.87864419741349 4.92852490159618 5.0175726199231 5.03647718326925 4.82262033825003 4.77133611315391 4.6761908733077 4.78899791513457 4.82769191574042 4.98145332410579 5.00281329642316 5.1059803105674 4.80578735239427 0.83341 1.57749428305721 1.32115668982221 1.07915825572038 NaN NaN 1.30134470928673 1.02255737549202 0.817…
4.82304681301484 4.8780280878089 4.86103878792658 4.88601872520594 5.00004012544129 NaN 4.90505350058839 4.95005751313251 5.04105082555897 5.05605885064722 4.84804547550013 4.82593847432336 4.68400535005884 4.748 4.85604948804426 5.00003076283832 5.07707356330903 5.18707222579432 4.83803343786774 0.833396651603198 1.57275752559779 1.31692383405719 1.07295314315957 0.878126887745818 NaN 1.30029626…
4.85824596034191 4.89965179490606 4.89049192068382 4.90044272861544 5.03050421870092 5.05340583456415 4.9452705563761 4.99339353654706 5.07925825835901 5.1002828543932 4.88225825835901 4.78070098697444 4.68793850991452 4.748 4.8932828543932 5.02329515241029 5.13219676827353 5.24131974844448 4.8635411127522 0.823422375229401 1.57087249104786 1.31226183037914 1.07520973255452 0.861172408240379 0.80…
4.87876169532867 4.95260935626294 4.9308269834997 4.93626115268412 NaN 5.08673993260499 4.9679140343944 5.02563111898661 5.10056583081558 5.12363111898661 4.90389227167073 4.83758759353926 4.68315233906573 4.74806528817103 4.91658759353926 5.04789227167073 5.14873993260499 5.26756583081558 NaN 0.822752111155021 1.56768459244717 1.30756018506856 1.06782746501281 NaN 0.818193079909403 1.28792235048…
4.91311251635412 4.98009063817415 4.96810313999128 4.94817189998546 5.09308751271987 5.12005938363134 5.00910626544556 5.05410626544556 5.12610626544556 5.1520656345399 4.94411876726268 4.86404063090566 4.69000625090856 4.75102500363425 4.94310939089984 5.08807188544847 5.18200937636284 5.29302187817997 4.93112501817125 0.820145468091292 1.55979424916412 1.30621293647332 1.0618782511993 0.8718989…
4.94941719426959 5.00949304777316 5.00154361677553 5.00325284501187 5.12145512102138 5.13930341401425 5.04332869851544 5.08831605626484 5.16030341401425 5.17329077176366 4.98236662526722 4.87772060828384 4.6922022760095 4.75908849575416 4.97845512102137 5.11146776327197 5.18542983652019 5.30050569002375 4.97139190976841 0.818688748396972 1.55797656134828 1.30399969666686 1.06442744610362 0.865023…
4.98317201391866 5.04826044753748 NaN 5.0243022376874 5.1576511188437 5.16343407922913 5.06986815845827 5.11341237526768 5.18458600695933 5.1964991911135 5.01219371788011 4.93460771092079 4.7084991911135 4.76626044753748 5.01508519807283 5.14854259903642 5.21908681584583 5.33943569700213 5.00282475053535 0.817909404143471 1.55929213804069 NaN 1.05748710303532 0.853164168276221 0.787236737676656 1…
5.03598922528888 5.05999760561975 5.07199441311275 5.08298802809876 5.18699401404938 5.18299600936625 5.1089920187325 5.13199620889794 5.21099461264444 5.21899541077119 5.06598902575719 4.96199441311275 4.73099541077119 4.77799760561975 5.06399002341563 5.17299501170781 5.22299920187325 5.31400518782387 5.03999241779588 0.822389086144872 1.56028979647768 1.30909960093663 1.03527453136462 0.833973…
5.06864053498165 5.10060358104041 5.11233258547124 5.14012317980416 5.20538185739291 5.21517245172583 5.13943112931458 5.16330794951041 5.23840649335374 5.25140649335374 5.09964053498165 5.04448040123624 4.76917245172583 4.79336953941249 5.09960358104041 5.19724635960833 5.23109854384333 5.33479059433292 5.06851735517749 0.821289607589843 1.56368646122203 1.31117419911383 1.0660768773727 0.851922…
5.12047094502608 5.14944739777478 5.1395886812826 5.15023547251304 5.2365651340313 5.22975351204173 5.17475351204173 5.18849449227739 5.27170641753912 5.28475351204173 5.15144739777478 5.08577857565389 4.78551955588954 4.82749752499909 5.14854158678 5.21730611426695 5.23907064175391 5.3180235472513 5.11040030327217 0.830960060654434 1.56666745529318 1.31560265085208 1.0326141163232 0.790578874400…
5.14010416054258 5.16813502292556 5.16408872935108 5.16011187613832 5.26005400917022 5.26110416054258 5.20613888072344 5.20915045411706 5.30111959173407 5.31610416054258 5.17010416054258 NaN NaN NaN 5.17109644494683 5.23009644494683 5.24201543119149 5.31901928898937 5.12713888072344 0.83429824738394 1.56905586385277 1.31905360972298 1.05190301444629 0.832008950091066 0.784879236743934 1.295650107…
5.16747680234573 5.20335058996009 5.18735058996009 5.18935058996009 5.27429449556648 5.28823840117286 5.24229449556648 5.24843473155052 5.3323646135585 5.3433786371569 5.19742070795211 NaN NaN 4.92203774628188 5.19650484954253 5.25530851916488 5.24597195280319 5.32395792920479 5.16335058996009 0.839047583243722 1.57064614813933 1.32519024772742 1.06302388336242 0.834409470557816 0.782141369615291…
5.21064754636401 5.22861932862531 5.21252404729834 5.21435730497614 5.31104467919682 5.30554786763008 5.25709990570052 5.2769533435647 5.35276558521163 5.35624464776366 5.22771460995228 NaN NaN 4.99702472819812 5.24413419475625 5.2897595193962 5.24690471867303 5.31592876597137 5.18869078962054 0.857948241273459 1.5760354922943 1.32811885437673 1.06401524501232 0.808872975152999 0.784901361129926 …
5.23899561101786 5.25400036477601 5.25449348095425 5.26799632106625 5.33499602924544 5.32800065659682 5.28349564749547 5.29649787483268 5.38649424690234 5.38899458246366 5.26799564749547 5.34999636970305 NaN 5.15251339821582 5.27199546755561 5.31199688757084 5.243000060796 5.333500060796 5.21700053500482 0.850023400164828 1.57749008657351 1.31941641094797 1.05529602713677 0.828233736651679 0.7788…
5.25726821974272 5.28449592113699 5.26976460965998 5.29122187670348 5.34990704115334 5.37123090775781 5.30497003913157 5.32042068574088 5.40348387973121 5.41942690245587 5.28624835844019 5.37544033933632 5.21720203451088 5.26057896473485 5.2907850706938 5.315 5.2455160435127 5.3361284482477 5.2468609058212 0.853827000900486 1.57200766938415 1.32854035779169 1.05949521314107 0.829410770145153 0.78…
5.27958637533359 5.32377261817523 5.29178006240318 5.31023479021187 5.38400921560289 5.38994603098242 5.34298716996554 5.35543231526049 5.44317012944562 5.45537661070882 5.30715162655815 5.41358545380527 5.32490951093378 5.31120167773236 5.3145544877942 5.3215044809632 5.24940914941503 5.32577238644512 5.27612751431671 0.857773658966941 1.57220946741521 1.33751458612413 1.0621595264154 0.83420705…
5.30608830246554 5.33606697135448 5.32703096298258 5.34356081937711 5.40706642522141 5.41006002588809 5.36504818084047 5.39759674768401 5.47355663321989 5.49504676115338 5.33656792497349 5.46260576051842 5.41215397845816 5.43366286696734 5.33959872782608 5.41074572951509 5.27296715126226 5.3609301964323 5.30455915949503 0.856795040729464 1.56396387962012 1.33587871364358 1.06028062227331 0.832540…
5.33872225100615 5.36382110033068 5.33778938742759 5.36460198777341 5.43111112550308 5.43279680865811 5.3954199496552 5.43122797266997 5.49339450518366 5.51088279270527 5.36179852515726 5.50017197656053 5.48779984766369 5.579051228358 5.37618625532142 5.3300288605374 5.25704570558078 5.36507941259999 5.32579338412604 0.858864147812336 1.57096736584345 1.33526189834258 1.06136610865724 0.835693704…
5.3583875644086 5.39093396010613 5.36288419259903 5.37405249907838 5.44172599295708 5.45891741975807 5.43036481636397 5.44717727152117 5.52764440804781 5.54412191078183 5.38778104358793 5.51548231785636 5.52057904194813 5.61588943073691 5.39292001345775 5.33221122605158 5.2718366129587 5.37243214451636 5.35125984317178 0.846889495557732 1.5693976268221 1.33388331564154 1.0635384421516 0.834360236…
5.39947836039144 5.41099137306158 5.40397210448618 5.42296656059808 5.4984663690767 5.50147240191234 5.44700874763926 5.50147581747305 5.55748428378629 5.57298195202543 5.42397980406188 5.56097519526054 5.593471666071 5.70297144300138 5.43547914676513 5.34199516812904 5.28748870879031 5.39248617359597 5.38647987841842 0.834026808316908 1.54875424418194 1.31887827636401 1.04011761035461 0.81529961…
5.41686147790153 5.44347819037532 5.41695339955067 5.43941663089102 5.49876376513467 5.50484934622225 5.47425740259535 5.5049899484328 5.57133686289891 5.58785529118425 5.44333697278768 5.57765328333367 5.6477906800269 5.7733888982821 5.45485526920649 5.35126334755735 5.28842042980767 5.41515725807235 5.4024350371986 0.839434168906275 1.56438206974782 1.32575962032405 1.05149060551037 0.811810217…
5.44657076635164 5.4824095200153 5.45394272609348 5.47338955720009 5.5206345690237 5.53362567490121 5.4956454202594 5.53475958649903 5.59923288251608 5.64942535114706 5.47102670903777 5.59056576484009 5.71199915684222 5.84553171054932 5.48407228855081 5.3728769663082 5.28212891008626 5.38746962086314 5.43795357732918 0.843372561545122 1.56451247663579 1.32002761001057 1.0489951237195 0.8089788639…
5.47252913072016 5.50102819547948 5.47403733142912 5.49104224392169 5.54954228330322 5.56202452336381 5.52504216515864 5.56905245280613 5.63251338887223 5.66900102391973 5.49503580546551 5.61653150324539 5.73450816132743 5.8695023430597 5.51002901257558 5.39002682704199 5.30598907233206 5.38599316772854 5.45853182821362 0.841898679555348 1.56258153651857 1.31743642879738 1.0419737784015 0.8075926…
5.5083501257368 5.53826618043478 5.52025173755845 5.53283226361444 5.59158268767167 5.59263362068494 5.56572581905915 5.58524474211661 5.6424775566176 5.66799612603002 5.53531514852763 5.64224438847158 5.74451399088367 5.87250825307219 5.54441263272066 5.42330312256437 5.30106995441836 5.38022673916984 5.50178017131845 0.835295564644281 1.56073469447101 1.31179571560494 1.0245365969703 0.79675303…
5.53509294104703 5.55893741053001 5.54107883988353 5.56260888374918 5.61938611277344 5.60529533175907 5.58489228516004 5.60577016144519 5.6814169127701 5.70682320480944 5.55956398258902 5.66076181824331 5.74579825870537 5.87254663598521 5.57657417811218 5.44932580083233 5.30597613930357 5.42578095523208 5.5235230937828 0.831537118453463 1.55994625990203 1.30987943683254 1.02116918940539 0.7748594…
5.56248885847798 5.57750854793875 5.56600168784504 5.58999184311466 NaN 5.61902936294719 5.62546738737653 5.64097431000066 5.70000690722976 5.72100800103575 5.58549004607961 5.67300818862703 5.758 5.87351121992329 5.60348831157499 5.48746748117217 5.30502562794539 5.33501025117816 5.54749315577714 0.82169761457148 1.54258928062015 1.30792178831891 1.01745199033921 NaN 0.709129603907223 1.27283244…
5.60436199235883 5.61296947116572 5.60184161355477 5.62775754152049 5.69090207624926 5.67964089235166 5.65586502032737 5.6728992508479 5.73630472032542 5.74878498558449 5.62737172032759 5.70022064829114 5.76003717203276 5.86900266270883 5.64637135506787 5.54249893387541 5.32533500001086 5.34328140000912 5.58538209235948 0.828053800518869 1.549422193649 1.31117098663294 1.02084662134523 0.77582427…
5.63418712588421 5.65145356039985 5.629173972595 5.64893384465777 5.68595930364713 5.69293971241921 5.6855483204941 5.70394823443222 5.76142980102334 5.77195078163413 5.65780448753591 5.71878983781418 5.76303251295332 5.86943566878478 5.67698514709793 5.58377266927402 5.3508453367864 5.36709956821679 5.61653817753442 0.835987628429672 1.56885553871267 1.3157693204735 1.02496376177495 0.7793728894…
5.66553717429651 5.67203147733435 5.64910469020863 5.69152085610678 5.70706858252542 5.71308474500948 5.7105484874522 5.72455218356705 5.78105303120083 5.7925531869065 5.69453509851217 5.73201931654489 5.76450069192811 5.86649761280433 5.69903948072355 5.61905039586768 5.38906774072323 5.50706774072323 5.64103786622462 0.840667774308045 1.56976082398186 1.31755956892267 1.03998740411624 0.8073367…
5.68695252614238 5.69248925155777 5.6859633162264 5.7061826288401 5.73704942363978 5.75241331206222 5.73930853085804 5.75298074568481 5.80857265704763 5.81751061846705 5.71148323434957 5.74578383985905 5.76605124849656 5.8669819483754 5.72545729901819 5.67335074102064 5.46496542001543 5.59149612822263 5.6639693334346 0.843791367401654 1.57197108152063 1.33115883711551 1.03602415205748 0.807992977…
5.72315129274899 5.73134769945999 5.72335595369543 5.76033722469308 5.78144637314075 5.78587984603372 5.76449923744268 5.79180259892608 5.85383794696611 5.85785889649991 5.75006455180928 5.76840007329451 5.77010867140835 5.86510335997739 5.76217322321763 5.81406675891264 5.54002092267761 5.66895611220653 5.70160914844767 0.843925437888671 1.57627274494527 1.32419058430745 1.02620471334777 0.80150…
5.75250432993602 5.74701404013318 5.76200089679713 5.77550999377674 5.82401492493129 5.82550973419522 5.80949557794719 5.82799826640087 5.92602502282385 5.93203403104043 5.77550674680916 5.78649873950552 5.77499808358334 5.84700846840925 5.79250132719716 5.83951431171373 5.58601736915625 5.71196923992521 5.7290059320675 0.829856299337721 1.55497106872372 1.31898158579789 1.02749730554449 0.807062…
5.77483737171926 5.78424684860712 5.774940072716 5.80336765422629 5.84957252905522 5.85348797323202 5.82626499378067 5.83970467207332 5.91297579534741 5.92692148148013 5.8013313638792 5.79368080291755 5.77359056366326 5.88807661261721 5.80835539523945 5.88980749472343 5.64271147984794 5.67449383724301 5.75339785563108 0.83932195068298 1.57823448860208 1.32239246501009 1.03975047238778 0.813781000…
5.80305229636606 5.80525226318868 5.8117852038712 5.83382505090984 5.89746939416739 5.89453453346101 5.84851146742032 5.85717171840435 5.95255711983035 5.96216457221256 5.82914889219933 5.80903058326819 5.78114939443509 5.85390893501561 5.83797741363066 5.91597765346632 5.70285750147902 5.79775235970189 5.78653206741105 0.841527994494455 1.57777444542322 1.32221340658655 1.03081700163677 0.794556…
5.82856081881819 5.84008396042809 5.8480636486056 5.8490572524216 5.94191208651399 5.94205822232934 5.87205240939174 5.8881140080414 5.9780879567083 5.99258466032377 5.85906919153114 5.83351875866836 5.78804000368509 5.87300430300576 5.86005046957628 5.96112051436587 5.78827002650153 5.88310754493922 5.8110659750824 0.841680774280684 1.57749225168421 1.32327505452311 1.05003029146454 0.7941173404…
5.84434686091425 5.86226540048255 5.86497518388834 5.86347530227646 5.9483334656843 5.95872830466327 5.89148506899957 5.93515821508402 6.01124473645946 6.02086394973483 5.87682494792617 5.83172282347138 5.79955573546488 5.87515684773092 5.87434293054738 5.9944549401134 5.87083020739636 5.95698848756417 5.83044416120154 0.841244349933748 1.57288170767542 1.32393809763047 1.04803530240912 0.8054547…
5.85938715527357 5.87601090543655 5.90243017252619 5.92894637955762 5.97670978466821 5.99230112076833 5.90940866389988 5.93358073291036 5.96701090543655 5.97658073291036 5.89832262939464 5.82806452587893 5.791 5.90244077571595 5.88953771565774 6.04227961214202 5.97776370735738 6.04153801790452 5.86934413802095 0.835612408508967 1.54632880366997 1.32381123309069 1.04644263895309 0.805919885146223 …
5.87699392566422 NaN 5.92199325073802 5.97198515162364 6.00898886371773 6.00599527551661 5.92799358820112 5.95999088849632 6.01298413923434 6.00299088849632 5.91299493805351 5.8309989876107 5.791 5.87700877404058 5.91399156342252 6.05499561297971 6.05797232802587 6.1569601793543 NaN 0.816166708766411 NaN 1.30658594272518 0.999266275845272 0.771351925945924 0.739061608730611 1.26038727232979 1.032…
5.90029672175556 5.94420770522889 5.95352420843482 5.99938573828223 6.04642530118297 6.05229672175556 5.95519781450371 5.98029672175556 6.03032639393112 6.01926704958001 5.93930661248075 5.84829672175556 5.8011384701526 5.87422748667926 5.93726704958001 6.08132639393112 6.14445497335853 6.26259344351112 5.91529672175556 0.833630999440081 1.56277426337939 1.32224960913937 1.03288286271112 0.803993…
5.93051919096824 5.9654326591402 NaN 6.0382163295701 6.08949755801123 6.08262735575329 5.97562735575329 6.01114654672153 6.06312979774206 6.04649755801123 5.97049755801123 5.87812979774206 5.81497836704299 5.897 5.9644326591402 6.1144326591402 6.1910816478505 6.32321144559256 5.94545429209721 0.832679811539737 1.56199318893099 NaN 1.02417838801346 0.797444201042544 0.757683293783327 1.29358304241…
5.95406275482427 5.98504666384369 6.01204827294175 6.0480579275301 6.11205310023592 6.11105470933398 6.00405310023592 6.06308689129514 6.06900965458835 6.06904666384369 5.99305792753009 5.88404344564757 5.81401609098058 5.897 5.98406758211844 6.13404344564757 6.24004827294175 6.37804344564757 5.96605310023592 0.83040253378501 1.55264407101809 1.31293487556712 1.02501302510435 0.800802944649446 0.…
5.99313792447508 6.01439406992881 6.04212807272686 6.08406896223754 6.14505911048932 6.14512807272686 NaN NaN 6.07551229090746 6.09826599720195 6.02919703496441 5.9110985174822 5.82413792447508 5.8969014825178 6.02613792447508 6.16112807272686 6.27006896223754 6.40516747971975 5.99918718321619 0.825772462937055 1.55515867048955 1.31594817790214 1.02689059110489 0.802615123860187 0.768444042070108…
6.00781985041477 6.05442043611014 6.05584087222028 6.09217722110839 6.15184087222028 6.15863065416521 6.06481985041477 NaN 6.12863970082954 6.1274175076333 6.04969371958173 5.92142043611014 5.83791591277797 5.88708408722203 6.04084087222028 6.17469371958173 6.27763065416521 6.42263065416521 6.0189039376368 0.825373159044551 1.55315768553811 1.31419493386797 1.02591425564267 0.800077528664911 0.76…
NaN NaN NaN NaN NaN NaN 6.1029790505991 NaN 6.2049581011982 6.23993822612555 6.08198227358385 5.94098925671749 5.8340021486565 5.8909978513435 NaN 6.20698227358385 6.30698388507623 6.45198388507623 6.0609769019426 NaN NaN NaN NaN NaN NaN 1.25892707982318 NaN 0.747291436224235 0.681225307797979 0.803306131038693 0.408023106804666 0.12769731080375 0.0438912784506191 NaN 0.440532601870388 0.10815008…
6.09131360098318 6.11612061576276 6.12436184728828 6.17027741625435 6.21427741625435 6.22122916994925 6.12627741625435 6.13744627832221 6.23081907635586 6.18727741625435 6.13036184728828 5.99847040147477 5.85712061576276 5.89708443103393 6.12427741625435 6.24315680049159 6.31312061576276 6.45207236945766 6.08036184728828 0.823662434531874 1.55955116172439 1.31078074591119 1.02181888113321 0.79373…
6.11770201886372 6.12619145969011 6.15476583876042 6.19348928587471 6.23755310577141 6.24063819896702 6.14982965865712 6.17431909948351 6.21636164608131 6.21063819896702 6.16070201886372 6.03834021783073 5.86748928587471 5.90434037278241 6.14770201886372 6.25636164608131 6.323 6.4579361801033 6.11070201886372 0.825311093105763 1.55602983995058 1.3124510683135 1.01954846748261 0.79195591933529 0.7…
6.1500729317852 6.1351195270924 6.19003241412675 6.2160729317852 6.26303241412675 6.27003849177552 6.18804659530721 6.18904659530721 6.23307293178519 6.24006482825351 6.19306077648766 6.10015396710208 5.89003444000967 5.92003444000968 6.18008711296565 6.27302633647799 6.32300810353169 6.455 6.14303849177552 0.816641474358974 1.54041995041122 1.3111351130866 1.03235132922109 0.803260437832608 0.75…
6.18629903670806 6.19412958257349 6.20616945413457 6.25222926147618 6.27929903670806 6.28922926147618 6.21125916514699 6.21242861928156 6.26932894037887 6.27232894037887 6.22329903670806 6.17672765598962 5.90773762387989 5.93746849084263 6.22328906881779 6.28609967890269 6.327 6.45494019265839 6.16232894037887 0.827293463351281 1.56013050174422 1.31863143431379 1.02807700963292 0.798567344129068 …
6.21678293520179 6.20742320821718 6.22410034136468 6.27529624575203 6.3100368601321 6.31290989766695 6.23790989766694 6.25548668944976 6.30255017068234 6.30569829355835 6.25369829355835 6.25018498300811 5.98205802054296 5.98778771354379 6.25286757684523 6.29650784986062 6.32706348123258 6.44891535835656 6.19576177479093 0.834052948772394 1.56238849142007 1.32336101704151 1.02807984302187 0.800539…
6.25290118048092 6.22694658404374 6.27486111851372 6.28896260883062 6.35786913090716 6.35488515569404 6.27988515569404 6.2779385716503 6.32793055925686 6.33791186367217 6.28591186367217 6.30485043532247 6.03086646010935 6.16252192719148 6.29289049728967 6.31993590085249 6.32999198760656 6.44501068319125 6.23090385127873 0.809277784848494 1.52679737728826 1.30587783398883 1.04191215479499 0.812048…
6.27524332271168 6.27710949522026 6.27920682430493 6.29627982111843 6.36531631952518 6.38140148247427 6.30023115657609 6.3076083067792 6.37419465816934 6.37440148247427 6.30923115657609 6.36557180837244 6.09171780199945 NaN 6.3152311565761 6.33312166135584 6.33003649840675 6.44504866454234 6.24432848566077 0.841006860573569 1.56619474479288 1.32218260524337 1.04046647182068 0.813249637833182 0.75…
6.29555260624024 6.28678640118803 6.29621254086163 6.31953135215408 6.39142508172326 6.41455260624024 6.31963762258489 6.3575738603264 6.39085016344652 6.40763762258489 6.32842508172326 6.41291392570501 6.15127524516978 6.15876408915153 6.3345738603264 6.34402019613582 6.333 6.44891498365535 6.27155260624024 0.840003124635904 1.56656405943538 1.32490906520053 1.04156937961248 0.817300403922717 0.…
6.32104673636603 6.32304134370842 6.30605212902365 NaN 6.41105931923381 6.44005392657619 6.34904134370841 6.38405392657619 6.43005392657619 6.43707010454905 6.34804853391857 6.45508808007445 6.2101491968608 6.24017256504382 6.36105931923381 6.39100179755254 6.33300539265762 6.44499460734238 6.29704134370841 0.842912516573556 1.5658345298324 1.32855478148976 NaN 0.818217494642202 0.754875105049213…
6.34732986505604 6.34648868897191 6.33532986505604 NaN 6.44436651672893 6.47029321338314 6.37232986505604 6.41435429950463 6.4605253406448 6.47640316840182 6.37535429950463 6.50436651672893 6.2940506812896 6.33733167744844 6.39423212726166 6.39226877893455 6.33608552057008 6.442 6.32036651672893 0.844254900318418 1.56833057461337 1.33116357454767 NaN 0.805894095446242 0.757743841711304 1.29743989…
6.374762713353 6.38619067833825 6.36261440797881 NaN 6.4749110187272 6.49461440797881 6.3999110187272 6.44333898371244 6.50333898371245 6.50957203501475 6.40469915390692 6.53505932410139 6.380525426706 6.44673729152628 6.41382627279909 6.41380932166175 6.34321186482028 6.44206355944608 6.35067796742489 0.839498516360744 1.56603669350357 1.32723648271219 NaN 0.818893302983345 0.759945676923258 1.2…
6.40991889468966 6.39497972367241 6.39093466516667 6.45886031863219 6.51690312421265 6.52293466516667 6.44190312421265 6.4589639531954 6.5189639531954 6.53593917101724 6.43692565346552 6.58388735373564 6.45083778937932 6.52681526012644 6.4519121359138 6.40502027632759 6.35297747074713 6.44499324122414 6.38192790639081 0.825602059126838 1.53269691486931 1.3192384514581 1.0444229451212 0.7692644936…
6.42027412980684 6.41952717270546 6.40821086908219 6.46627412980684 6.52324249944451 6.54024249944451 6.46132684707739 6.48924249944451 6.54931630362328 6.56631630362328 6.44430576016917 6.60039010780204 6.54483293287463 6.67359043343012 6.46624249944451 6.40806326072466 6.356 6.449 6.39934793398561 0.828361817203888 1.53254677420565 1.32174442825073 1.04817624545461 0.82464005659033 0.7591471772…
6.4462748171365 6.4692748171365 6.4287610320703 6.49208455911892 6.5462748171365 6.56342279559461 6.49240165581488 6.51235937625542 6.57942279559461 6.5964862149338 6.47329595691623 6.63712683867838 6.62439522546222 6.73088144039602 6.48933823647569 6.41421139779731 6.356 6.449 6.43235937625542 0.835953538300902 1.56504581786036 1.32202301422735 1.0566228229237 0.821764255285038 0.754067389277563…
6.4590326276735 6.48205106940201 6.46402837189 6.49603830205151 6.55902837189 6.583022697512 6.51104255783501 6.52904113924051 6.59904255783501 6.61903404626801 6.48703262767351 6.64305532518551 6.68909362723701 6.81809930161501 6.50502837189 6.4240099301615 6.356005674378 6.449 6.44904255783501 0.831942524006984 1.56299330423396 1.31567374399825 1.0729768954605 0.81871903535574 0.748384112832824…
6.48227160269456 6.51820074981771 6.48440149963543 6.52328341150736 6.57923617625614 6.59920074981772 6.54127160269456 6.55823617625614 6.62923617625614 6.64325979388175 6.51027160269456 6.68203542643842 6.75538969082263 6.8885195877635 6.52531883794578 6.43115351456649 6.36 6.44896457356158 6.47938969082262 0.826637015921383 1.55825165884926 1.31122524459946 1.08421496515361 0.817886485433512 0.…
6.50563359733133 6.53554911768715 6.51861247742028 6.54801375573012 6.59942239822088 6.61627455884357 6.56457023759819 6.5789081561749 6.64954911768715 6.66557023759819 6.53363359733133 6.68535903848775 6.78842239822088 6.93233791857671 6.55254911768715 6.44448575795402 6.36 6.446 6.51240127830984 0.82274389884716 1.55504808670397 1.30730069195523 1.02900611365903 0.804551707656658 0.728499831874…
6.53498855156785 NaN 6.54698893318225 6.59498168250856 6.6189923677119 6.62899503901273 6.59098969641106 6.62098359058058 6.67499007802547 6.69198969641106 6.56298855156785 6.70199351255511 6.8079923677119 6.94799389416952 6.57799007802547 6.46699122286868 6.36 6.446 6.5309927493263 0.809025350233959 NaN 1.2989932399063 1.01075711710865 0.781928822925045 0.712276327166836 1.27403605622061 1.02184…
6.55927920391146 6.59824278600997 6.57140059691645 6.59652198992143 6.63953412922193 6.65140059691645 6.61436417901495 6.62829134321196 6.69924278600997 6.71629134321196 6.58731562181296 6.73808497510349 6.83812139300499 6.97512139300498 6.60227920391146 6.48012139300498 6.36024278600997 6.44504855720199 6.55840059691645 0.809034628861958 1.54803458308837 1.29735273234747 1.07298581309614 0.80385…
6.58270815547563 6.61864377770512 6.60457939993461 6.63908583702735 6.68336480736623 6.68455794067777 6.64455794067777 6.65268669621879 6.71957939993461 6.74027897033889 6.61364377770512 6.74542918513675 6.84836480736623 6.98527897033888 6.62575107398931 6.49036480736623 6.38027897033888 6.44912875554102 6.59142918513675 0.806978154517598 1.54674523600392 1.29427579393092 1.02059034449775 0.77679…
6.61500118316268 6.64800122260144 6.6310009859689 6.6430018930603 6.70000106484642 6.71000118316269 6.67000134091771 6.68400106484642 6.74600067045886 6.75300067045885 6.64300114372393 6.76500090709139 6.86500011831627 6.99800011831627 6.66000118316268 6.50700141979522 6.39299948729617 6.45500027607129 6.61100145923398 0.807350033522943 1.54516015026166 1.29226002957907 1.05890927984831 0.8028099…
6.64534990425561 6.67918059574483 6.65648535106423 6.69140634042587 6.72741762765992 6.74034990425561 6.70440634042587 6.71142891489397 6.7633047553194 6.77027089361725 6.67237247872371 6.78811287234052 6.86803386170216 7.001 6.69033861702156 6.54400456383062 6.38032732978751 6.462 6.64827089361725 0.808143902446762 1.54870339553169 1.29304024978726 1.04055338127652 0.801169392446841 0.7229877209…
6.67664664626468 6.69545265238528 6.69958198163821 6.72807774377447 6.76464664626468 6.77149576213626 6.74051731701175 6.74958198163821 6.79049576213626 6.79449576213626 6.70564664626468 6.79836643288332 6.87108621950196 7.00093533537353 6.72073286576664 6.63165512199217 6.40936643288332 6.46212932925294 6.67264664626468 0.80316964634863 1.52550325516473 1.29576436432044 1.03155371469782 0.803670…
6.7059305093928 6.71595135657496 6.72593745845352 6.77688418232133 6.7939305093928 6.79394672386781 6.76394440751424 6.77593745845352 6.81294672386781 6.81694672386781 6.7349305093928 6.81496062198925 6.87499073458571 6.99800694906072 6.75392124397851 6.61603706165717 6.42596062198925 6.46798610187856 6.7019305093928 0.800436485790005 1.53244353072609 1.29913200858017 1.00726763087691 0.760652081…
6.75320475887544 6.77320475887544 6.75339747311115 6.78836133919196 6.82136133919196 6.83132520527276 6.80816862495625 6.81624089279464 6.84032520527276 6.83732520527276 6.77924089279464 6.82820475887544 6.8780361339192 6.998 6.79519271423571 6.76268654446472 6.49966245518525 6.63160223198659 6.74324089279464 0.827177946513201 1.56291227668546 1.31033407453435 1.0180352229669 0.780232620330516 0.…
6.77064035193389 6.79070438712728 6.78642690128926 6.81829883090248 6.85178976738513 6.8585763167405 6.8225763167405 6.83636286609587 6.86793918283637 6.86478976738513 6.79966169699835 6.84534152103141 6.881 6.99791461974215 6.81166169699835 6.81991783777191 6.55476842232067 6.68178976738513 6.76376842232067 0.828752242858778 1.56647242412913 1.31644009654089 1.0408694199099 0.789400279015876 0.7…
6.80004809746784 6.82304168447213 6.80604809746784 6.83209940143353 6.88803687472534 6.88504809746784 6.84903687472534 6.85304809746784 6.91103687472534 6.90105290721462 6.83004809746784 6.86103206497856 6.881 6.99399519025322 6.84204328772105 6.86209138518889 6.59009138518889 6.71810260793138 6.7990288584807 0.833440817656953 1.57070980761013 1.31781998396751 1.09028875161764 0.823765642375475 0…
6.8302842248201 6.84943817993099 6.83635528102512 6.89402368540167 6.9112842248201 6.91531975292261 6.8722842248201 6.88336712372596 6.9345684496402 6.93443817993099 6.86031975292261 6.88123685401675 6.88108289890586 6.99096447189749 6.86923685401675 6.91959213504187 6.64771056205025 6.78267503394774 6.8173789664268 0.833972974839625 1.57061380382868 1.31787442429256 1.04647873862551 0.8023994883…
6.85466426514426 6.88608571163152 6.86685711631517 NaN 6.93564283723638 6.94264283723638 6.89655712560486 6.91427856280243 6.98219285117091 6.97179283259153 6.88764283723638 6.90121427907879 6.88812856744728 6.988 6.88974997677577 6.96914999535515 6.70744998606546 6.83687863711996 6.84957855351274 0.83551908291461 1.57185645159659 1.32301600724596 NaN 0.804734218180749 0.734841925724802 1.3036849…
6.88497662916734 6.88999698440869 6.90596984408689 6.95095853561947 6.96497738306517 6.97197738306517 6.92198039865648 6.92699019932824 6.99099321491955 7.00797210578037 6.91697738306517 6.91099246102172 6.89399547661303 6.988 6.92397361357603 6.97599472271521 6.72798416814562 6.74007463588495 6.87597964475865 0.818593049971399 1.53792616025462 1.31233823256428 1.06635018184485 0.798994425380249 …
6.9041902995342 6.93922388180494 6.92033582270741 6.96536940497815 6.99643656951963 6.99944776360987 6.93630224043666 6.96822388180494 7.0461902995342 7.03933582270741 6.94023507589518 6.92807835863173 6.89407835863173 6.977 6.9401902995342 7.02349253997086 6.79182836267827 6.82913060311493 6.89926865816592 0.828565410746722 1.57049417907307 1.31913350758952 1.02115220107278 0.793990634062011 0.7…
6.92143182136113 6.95925909281668 6.95056136776946 6.99836704815696 7.03543182136113 7.0394965945653 6.96349659456529 6.9891875087431 7.06312954640834 7.06964773204169 6.96128068388473 6.93543182136113 6.90106477320417 6.97708636427223 6.95743182136113 7.06756136776946 6.86668410330839 6.93066251224034 6.9234965945653 0.833373203906414 1.56961467912849 1.32129852337903 1.01437629616353 0.78970168…
NaN 6.97100131173824 6.97600072874346 7.01500089878361 7.0550009959494 7.06200089878361 6.98600048582898 7.04300121457244 7.06900031578883 7.09900058299477 6.97400063157767 6.9550000971658 6.90400055870332 6.98100085020071 6.97700058299477 7.0930009959494 6.94300131173824 7.00600187044156 6.94600065586912 NaN 1.55306034153777 1.32531006607274 1.01874007919012 0.792950106882375 0.750940222752586 1…
6.96425483065155 7.02524269585862 7.00632763940913 7.05227910023741 7.09619415668689 7.09927910023741 7.00629123503034 NaN 7.08229123503034 7.12327910023741 7.00025483065155 6.95912134792931 6.927 7.01596359562121 7.00124269585862 7.13427910023741 6.99833482722239 7.08462606225273 6.97336404378792 0.832894831508836 1.56709245402005 1.32796799120812 1.02193786986019 0.797271973281455 0.76012893027…
6.98541694171617 7.04512508251485 7.03362541257425 7.07570880091748 7.11262541257425 7.12262541257425 7.03056287131682 NaN 7.10620847085808 7.14614592960066 7.02147948297359 6.96906254125742 6.92693745874257 7.01247882285479 7.02141694171617 7.15735440045874 7.10860522560724 7.21868861395047 7.00347948297359 0.831400453781687 1.56423188390578 1.3227150731465 1.01669425246545 0.790730916931719 0.7…
NaN 7.0509928178919 7.06296408945949 7.10895930138743 7.14196408945949 7.15196408945949 7.05696768051354 7.15793895208114 7.11598802981983 7.15299162087388 7.04397246858561 6.97199640894595 6.92400359105405 6.98802992545042 NaN 7.17397965069371 7.1839078296127 7.29790304154063 7.02597246858561 NaN 1.5352354915842 1.31310176668711 1.00798066543053 0.781860856953413 0.743461821638448 1.285642508838…
7.02535188925394 7.10512134112205 7.08340042570276 7.1282426822441 7.16536402336614 7.17231548691732 7.08032762102953 7.13707280467323 7.19429121869292 7.18015774345866 7.06431548691732 6.98212134112205 6.92720627990748 6.98404853644882 7.06131548691732 7.19429121869292 7.26870377850788 7.39678871729331 7.0532426822441 0.822258815331634 1.56032623842522 1.31497145609346 1.02522331878057 0.7984774…
7.05431121382146 7.11552517332372 7.1163306646853 7.14852517332372 7.19538901727683 7.19838901727683 7.10744736986835 7.14418650269433 7.21831121382146 7.19325286122994 7.09031121382146 6.99213615604689 6.94419450863841 6.98986728292878 7.08733066468531 7.21825286122994 7.32638901727683 7.46158352591524 7.07344736986836 0.819713970232209 1.56001280318038 1.31511392456253 1.0288239132826 0.8024004…
7.0700682554226 7.14205584534577 7.13307446046102 7.17505377699963 7.21507652880716 7.21807032376874 7.13005584534577 NaN 7.23401447842298 7.20603516188437 7.10607652880716 6.99905377699963 6.95401861511526 7.08382832727042 7.10406205038419 7.23105584534577 7.34607032376874 7.49106205038419 7.09606205038419 0.819397796757777 1.5596404649243 1.31629952337322 1.03253684531855 0.805439637585841 0.75…
7.10320153310985 7.16923176307632 7.16920153310984 7.20123176307632 7.25216122648788 7.25223176307632 7.15723176307632 7.20402015331098 7.24116122648788 7.22317130314337 7.14320153310984 7.02537283625321 6.96277831357917 7.00107053658845 7.13420153310985 7.25827206969829 7.38011084321041 7.52111084321041 7.12619145645435 0.813498814912404 1.55500956850041 1.30638856083486 1.02618032641073 0.80042…
7.12373104790473 7.19227951831651 7.18964504226888 7.22494606199435 7.26827951831651 7.27527951831651 7.18058053804199 7.20604300281792 7.25691399436415 7.24025801690755 7.16373104790473 7.06348359721842 NaN 7.00784949013726 7.15475254931369 7.28543002817925 7.39136552395236 7.53236552395236 7.14573104790473 0.811915358241983 1.5513298047723 1.30289706359604 1.02419449214436 0.797714393861479 0.7…
7.15691825989687 NaN 7.21892787637959 NaN 7.28096874643115 7.28796874643116 7.20693508874163 7.20799519175864 7.25300961648272 7.25197115055184 7.19691825989687 7.13083411567305 NaN 7.00101682884476 7.18891585577619 7.30495191758639 7.40795912994843 7.54895912994843 7.17891825989687 0.789914188880137 NaN 1.28460505322155 NaN 0.748431384053154 0.715841426425415 1.26554180765863 1.04211783514936 0.…
7.20014586220361 7.24911220169508 7.24217952271213 7.28411220169508 7.32810098152557 7.32422440339017 7.23422440339017 7.24903366050852 7.26907854118656 7.26919074288164 7.24314586220361 7.13504488067803 NaN 7.13693267898295 7.23217952271213 7.33223562355967 7.414 7.55176437644033 7.20519074288164 0.809988401077994 1.55355490877631 1.3049207992696 1.02050939684411 0.794119396844112 0.729024122981…
7.21388575345503 7.25957766529676 7.25882798692535 7.29482798692535 7.33755840978687 7.34455840978687 7.254712453866 7.25244287672751 7.27644287672751 7.28663543182643 7.25688575345503 7.14152247179584 7.00113478856924 7.12959434777789 7.24882798692535 7.35338511019784 7.414 7.531 7.22278947590557 0.81167065485616 1.5558574457452 1.31125781799025 1.02314987177062 0.796729062954793 0.7452598203100…
7.25902188098877 7.28903145392136 7.30101367561798 7.33704239441574 7.36602324855057 7.37301777830337 7.29102188098877 7.27502735123596 7.29903145392136 7.31902735123596 7.30201777830337 7.27003282148315 7.00803555660675 7.05799589731461 7.29102735123596 7.37300957293259 7.41401367561798 7.53099589731461 7.26302324855057 0.814766564296631 1.56133611300124 1.31624298128472 1.02566795490382 0.79767…
7.27558059990472 7.31220562913292 7.31139916243449 7.36820562913292 7.38324191662697 7.38624191662697 7.30741125826584 7.29524191662697 7.32247173742258 7.33938706660315 7.31560479156741 7.29460479156741 7.03453221657932 7.05683856636494 7.31159269573607 7.38024191662697 7.424 7.528 7.28031449161506 0.819671765481658 1.5658241916627 1.31848180969819 1.00961197253478 0.783051165366603 0.7468630564…
7.32325282864215 7.32919448357088 7.34450565728429 7.38544731221303 7.40336951878468 7.40644731221303 7.34162234742682 7.31546676057012 7.36238083335326 7.37158345071265 7.36519448357088 7.34503076292568 7.07903076292568 7.20805021128276 7.36031117371341 7.40027227699924 7.424 7.528 7.30646676057012 0.828666778753946 1.56748960422087 1.32334446267338 1.01286340891764 0.787063716546896 0.755316173…
7.33599556552756 7.33899658886736 7.36999113105513 7.40799215439492 7.42199351884798 7.42899215439492 7.37298908437554 7.33899181328166 7.43197578095823 7.40098976660207 7.37499658886736 7.39698192099699 7.13098192099699 7.26098157988373 7.37599454218777 7.4139952244143 7.424 7.528 7.32999181328166 0.82195233662586 1.5518454441677 1.31399325422054 1.00396309730844 0.77868291651841 0.7571393655293…
7.36519181215007 7.39319181215008 7.39022566135303 7.43203384920295 7.43230464282659 7.44011283067651 7.39322566135303 7.38545132270606 7.46322566135303 7.42428207669129 7.40518052908242 7.45445132270606 7.19160928565318 NaN 7.40019181215007 7.42411283067652 7.424 7.52096615079705 7.35730464282659 0.834438546161158 1.57810270793624 1.32374516124086 1.05494782724689 0.817631818250777 0.76609043531…
7.38241473887694 7.41047694970848 7.41053916054002 7.4353525280454 7.45955989748387 7.45055989748387 7.41353916054002 7.42549768665233 7.48235715474074 7.44933179110155 7.4213525280454 7.49491242552927 7.24603684719235 NaN 7.41741473887694 7.43420736943847 7.42408294777539 7.51876726692234 7.38447694970848 0.836953686382939 1.57833668208898 1.32593983889752 1.05661015943878 0.820471220251302 0.77…
7.40198620211842 7.43298413243618 7.43598206275394 7.45198827180065 7.48598137285986 7.47698137285986 7.43898206275394 7.4489834425421 7.45202138671646 7.46498896169473 7.43798827180065 7.53796964466051 7.29496550529604 7.377 7.43698620211842 7.44399310105921 7.42799724042368 7.55497447391907 7.40698413243618 0.837599544669908 1.57818011038305 1.3254603380481 1.0613366678116 0.822888295961624 0.7…
7.42922087363779 7.45722087363779 7.45326504836535 7.47918774259212 7.50625400468346 7.50718774259212 7.46329817941102 7.46255218409448 7.46222087363779 7.49214356786457 7.46818774259212 7.57536444150236 7.37473992668661 7.43780618877795 7.46718774259212 7.45707730577323 7.424 7.49209939313701 7.42828713572913 0.839983544913984 1.57897647695757 1.32685441747276 1.06870430703594 0.823986355584976 …
7.44949703985541 7.47731295102008 7.47747863097188 7.49668112869075 7.52944181320481 7.52423931548594 7.49036817767068 7.51218408883534 7.48249703985542 7.50562590204015 7.48542340432128 7.60868112869075 7.44215975966263 7.5112518040803 7.48460749315662 7.4641104533012 7.42438658655421 7.50120249771887 7.45436817767068 0.838269027714541 1.57639836440386 1.32703424788498 1.06802136431086 0.8229518…
7.47592689502062 7.49395397093891 7.50292960261244 7.53289981910233 7.5529350177961 7.53696480130622 7.50994584816342 7.52197292408171 7.50892689502062 7.53890794187781 7.50793772538793 7.64489981910232 7.50382942171477 7.57781588375562 7.51691064946964 7.46998375444903 7.44494314057159 7.51197021648988 7.47394584816342 0.825455442377042 1.55131936850266 1.31556173297624 1.01119717570568 0.785294…
7.48924262500983 7.54112131250491 7.52324262500983 7.58187868749509 7.57636393751474 7.5992790187613 7.53724262500983 7.53920623125835 7.53232754376327 7.56229115001179 7.52524262500983 7.67531541251277 7.59193410628783 7.71893410628783 7.52724262500983 7.48403639375147 7.445 7.54475737499017 7.50124262500983 0.829599862124184 1.57603223599969 1.31960317068844 1.03929577645029 0.818773242311011 0…
7.50968813687824 7.55162557898021 7.54362557898021 7.57229193685743 7.60641705265348 7.6227924000416 7.5574796105515 7.55641705265348 7.55941705265348 7.5864796105515 7.54575069477626 7.70129193685743 7.66954309481786 7.79598007373567 7.54762557898021 7.48720852632674 7.44541705265348 7.525 7.52164643161289 0.827864494942354 1.57532159410115 1.3214635171565 1.06512051895317 0.815805857264515 0.75…
7.54202341899117 7.5810281027894 7.57303161563808 7.58603864133543 7.6260281027894 7.66001990614249 7.58003629943631 7.57602341899117 7.57904332513366 7.60903981228499 7.58102341899117 7.71503512848675 7.74209367596467 7.84211709495584 7.57702341899117 7.49700819664691 7.46500819664691 7.52500702569735 7.55202693183984 0.823373360716004 1.57163670963174 1.32021484782194 1.07030596022402 0.8170101…
7.56215639361998 7.60525413963247 7.60026391423372 7.61916616822123 7.65026391423372 7.67718571742373 7.61122481582872 7.59615639361998 7.61616616822123 7.64323459042997 7.60112706981623 7.74509774601249 7.82258647607493 7.94255715227118 7.59713684441748 7.50409774601249 7.47202932380375 7.531039098405 7.57526391423372 0.817641284553221 1.56878630753242 1.31577229994591 1.06703711577463 0.8086154…
7.5787173176638 7.63144304914529 7.62778061039884 7.6367173176638 7.67784390313388 7.69650634188033 7.63478061039884 7.61256963461537 7.6337173176638 7.66756963461537 7.6147173176638 7.75590719586892 7.88248524430198 7.99997048860396 7.61178061039884 7.51427426851851 7.475 7.53506329273504 7.60256963461537 0.810263111851863 1.56373909826925 1.31055876675927 1.08472176564103 0.806220145584071 0.73…
7.61194646783907 7.65196693601825 7.6639417444131 NaN NaN NaN 7.6709417444131 7.63895748916632 7.66694646783907 7.69395748916632 7.64794646783907 7.79793229756118 7.90496378706761 8.04492757413521 7.6479417444131 7.52697953182082 7.475 7.53799527657404 7.62895748916632 0.790951111632353 1.53497633680871 1.29289845076906 NaN NaN NaN 1.27007073375828 1.03156782514235 0.790480326476401 0.71868271967…
7.63829806621957 7.69515455285459 7.68433118468841 7.70025390826112 7.74622078979228 7.7503201451988 7.69129806621957 7.65929806621957 7.69034222417803 7.71725390826112 7.67829806621957 7.81126494775073 7.941 8.06206623693768 7.67129806621957 7.58726494775073 7.46503311846884 7.54488960510386 7.65629806621957 0.795258077351217 1.55423757131229 1.29721746091739 1.07420125213935 0.80622227235727 0.…
7.66579476687965 7.70936516316092 7.7147088461359 7.72379476687965 7.76722437059838 7.77979476687965 7.71866588576403 7.68657996502028 7.72177328669371 7.74049404427654 7.70577328669371 7.83555848483435 7.94108592074375 8.06772075758283 7.69885920743746 7.61179476687965 7.46812888111562 7.53491407925625 7.68364440557809 0.794126203847769 1.55391990233354 1.29695004685416 1.05988054673911 0.805696…
7.70203569879821 7.72607139759643 7.74703173226508 7.76003041008737 7.82302644355423 7.81603966533135 7.74903569879821 7.71304363186448 7.75703569879821 7.76302776573194 7.74103569879821 7.86101851048796 7.945 8.05499074475602 7.73803569879821 7.64806214235244 NaN 7.53113750648201 7.71303305444279 0.791227404195185 1.54936752319118 1.29513249891587 1.05534874393117 0.81326990744756 0.733853662432…
7.72939980846659 7.78019384652926 7.77136346224236 7.78364211662817 7.84336346224236 7.84636346224236 7.77639980846659 7.74632711601812 7.78436346224236 7.78432711601812 7.76841192387467 7.87515750030502 7.945 8.04796365377576 7.76541192387467 7.69577538611703 NaN 7.63537557765044 7.73837557765044 0.796882878967928 1.55508392314262 1.29708639243627 1.05433106332803 0.813187763437841 0.73658195761…
7.76255903764689 7.79620498047053 7.8015590376469 7.83631678799991 7.87350313388221 7.8765590376469 7.8095590376469 7.77357767223512 7.81515534447025 7.81163357599981 7.8025590376469 7.88824224964699 7.945 8.04492546164708 7.7995590376469 7.75989446023503 7.53813044211761 7.66404336823587 7.76948449929398 0.801975898703539 1.5576405472283 1.30244390988943 1.04872006267764 0.812235095703516 0.7335…
7.79198516922968 7.80699456205088 7.83098516922968 7.85299159589682 7.89998665230671 7.90598516922968 7.83898516922968 7.80398467487067 7.87596934974134 7.84498319179364 7.83198516922968 7.90099357333286 7.945 8.04100197743604 7.82898516922968 7.80697627076749 7.54499653948693 7.56105190769611 7.79498714666573 0.800180904676989 1.54661555659528 1.29949148802062 1.04924973304613 0.814608803651194 …
7.82322029369465 7.86313409181414 7.86119155973448 7.88719155973448 7.93719155973448 7.93325860564155 7.86322029369465 7.83716282577431 7.91724902765483 7.95538311946896 7.86225860564155 7.91512451382741 7.945 8.03797126603983 7.85922987168138 7.83746932134948 7.57241185342914 7.69942143141586 7.82222987168138 0.81044227781526 1.56891392697456 1.30991145469026 1.05234239449668 0.796169365525436 0…
7.84652002439979 7.87752002439978 7.88159706505161 7.90763558537751 7.95757780488865 7.96057780488865 7.88646224391092 7.85452002439978 7.94390522765888 7.99596300814775 7.88952002439978 7.92836594309614 7.94505778048886 8.035 7.88350076423683 7.88709782928843 7.61596300814775 7.74396300814775 7.84650076423683 0.813819098130799 1.56935254967539 1.31213385203259 1.05253549373884 0.800217658210972 …
7.87303707601809 7.90403224001573 7.91204191202044 7.94003868801887 7.98704352402123 7.99004513602202 7.91003224001573 7.88104352402123 7.99012090005898 8.0450596440291 7.91603707601809 7.94702740401337 7.948 8.035 7.90903385201651 7.94311445205583 7.66513057206369 7.79312896006291 7.87203868801887 0.815812305161124 1.57100901667952 1.31232879099941 1.04975929071965 0.799073277956721 0.7320063407…
7.8962250388534 7.9242641760453 7.9382641760453 7.96432288183315 8.01429352893922 8.01832288183315 7.9302250388534 7.9082641760453 8.0652250388534 8.08251856779263 7.9392641760453 7.96416633306556 7.94802935289392 8.035 7.93019568595948 8.0144892148987 7.74668490085819 7.87369468515616 7.89625439174733 0.817257611736353 1.57039843451232 1.31159213252949 1.0492818412379 0.794907847454446 0.7297976…
7.91945077390421 7.9512146542401 7.96557956644827 7.9974293084802 8.04432198136015 8.05153663560024 7.95336491220817 7.9360947366245 8.08907327120049 NaN 7.9664293084802 7.98115025796807 7.951 8.03469948406386 7.9504293084802 8.06449370475223 7.81694447865643 7.94492301323242 7.9224293084802 0.818914427269543 1.5699268194637 1.31263303615687 1.04522123017367 0.794729067071698 0.735794210493675 1.…
7.93997875354108 7.96098988263861 7.99197268312424 8.01697976527722 8.05898482395791 8.07597470659652 7.96998280048563 7.9859484014569 NaN NaN 7.98597976527722 7.98799291784703 7.951 8.02101416430595 7.96997976527722 8.0869767300688 7.85995548360988 7.98695649534601 7.94197976527722 0.813195918656414 1.55566476123027 1.30411881222177 1.03616936867665 0.796508158640227 0.743272260218535 1.28613251…
7.96024051213149 8.00812025606574 8.01536076819723 8.05720443531177 8.08228861455779 8.10232469137751 7.99024051213149 8.03027658895121 NaN 8.15512025606574 8.00627658895121 7.99816835849204 7.95408417924602 8.02103607681972 7.98724051213149 8.14407215363945 7.93064938275502 8.05750695013045 7.96624051213149 0.818798000916775 1.57428190535051 1.30945665935351 1.01973499451513 0.791948583450561 0.…
7.98030200625237 8.0184907601601 8.04537750781546 8.07456626172319 8.1064907601601 8.12950963555087 8.01032088164314 8.05358513711396 NaN 8.16545300937855 8.02932088164314 8.0124907601601 7.96113212773541 8.02411325234464 8.00732088164314 8.15045300937855 7.98507589727406 8.01837790352643 7.98643413398778 0.821951710656499 1.57528491551582 1.31328339361323 1.02272174231338 0.796052686082915 0.754…
7.9960163222708 8.0440163222708 8.06501877061142 8.10402203506558 8.1320244834062 8.1560244834062 8.02701958672496 8.08402693174682 NaN 8.18901060947602 8.0460163222708 8.0380163222708 7.96800244834062 8.0300163222708 8.02401305781664 8.17401387393018 8.04105712794779 8.09011833646328 8.00902121895204 0.82360060392402 1.57658030196201 1.3129408079524 1.02852445042793 0.801904670778585 0.755782497…
