# Supplementary material for: Quantifying Spatiotemporal Gait Parameters with HoloLens in Healthy Adults and People with Parkinson’s Disease: Test-Retest Reliability, Concurrent Validity, and Face Validity
Source: Sensors (Basel). 2020 Jun 5;20(11):3216. doi: 10.3390/s20113216 (PMC7313704; doi:10.3390/s20113216)
Supplement: Supplementary file 1 [file sensors-20-03216-s001.zip › Data/HYA_04_SWS2.csv]

IWW_x_SpineBase IWW_x_AnkleLeft IWW_x_AnkleRight IWW_x_SpineShoulder IWW_y_SpineBase IWW_y_AnkleLeft IWW_y_AnkleRight IWW_y_SpineShoulder IWW_z_SpineBase IWW_z_AnkleLeft IWW_z_AnkleRight IWW_z_SpineShoulder HoloLens_x_position HoloLens_y_position HoloLens_z_position
-0.280008064084291 -0.346032256337164 -0.571548226654772 -0.263 0.841402338048965 0.0893915311050569 -0.125409866244022 1.3673266130846 1.39797580774713 1.31298387183142 1.42352682968342 1.398 -0.193467706967938 0.0979796747967482 1.42629236868747
-0.276986791871469 -0.343990565622478 -0.566899861927288 -0.262990565622478 0.844129452806104 0.0912515472379136 -0.121278071895663 1.3696996226249 1.39702830313257 1.31898867874697 1.42475148461039 1.39800943437752 -0.18876599329714 0.0969665738161565 1.42914457044779
-0.27013965421934 -0.339099753013814 -0.561335458878877 -0.258099753013814 0.843845785674801 0.0920536405057345 -0.116312564876034 1.36950399012055 1.41170074095856 1.31311970361658 1.42572940715484 1.40290024698619 -0.183714956401942 0.0960380687093784 1.43278908746414
-0.267023873323826 -0.333047746647651 -0.554823447700017 -0.254031831098434 0.84703437596576 0.0944112196519238 -0.110485300439837 1.37112694924964 1.40406366219687 1.32093633780313 1.4264465571556 1.40498408445078 -0.177500740389055 0.094912231559289 1.4350185850145
-0.264989809692703 -0.323951086524973 -0.547332258581186 -0.247985733569784 0.845608356051984 0.0923574323072444 -0.103768233841772 1.36655874328366 1.40200407612292 1.32396942907811 1.42688889445149 1.40900203806146 -0.172271370705955 0.0930448179271692 1.43776194599179
-0.260088266981 -0.3004236815088 -0.538830321712861 -0.2411235737734 0.84962762107558 0.105552385287148 -0.0961333203365418 1.3707642669303 1.4039646932076 1.309264800943 1.42704237888133 1.4099823466038 -0.166338362927657 0.0909929929929928 1.43980063455012
-0.255038610233837 -0.300992277953233 -0.529286067285521 -0.240007722046767 0.8473979151485 0.100521004068334 -0.0875525151788465 1.36873637073915 1.40201544409353 1.31693822362586 1.42689297028395 1.4129768338597 -0.159751675553066 0.09 1.44289305185796
-0.249966645408805 -0.290204516181399 -0.518667925489642 -0.236110800920796 0.846010195607992 0.0936348317416905 -0.0779977736233878 1.36693721521477 1.40103240965746 1.32141048636632 1.42642662849817 1.41495407372642 -0.154103299940249 0.09 1.44480592870772
-0.24480928944516 -0.264904215733293 -0.506944326515703 -0.22884777681314 0.847474677932603 0.0917419590812859 -0.0674410509248671 1.36765026598516 1.40141670766897 1.31585667141749 1.42562931336281 1.41542476405507 -0.147300804114862 0.0880040404040405 1.4469364395029
-0.239756631982553 -0.236899072636261 -0.49408370055418 -0.220912547342733 0.850551446084082 0.094388717344408 -0.0558543023379857 1.36977987914693 1.40159632726847 1.30410845799669 1.4244869847167 1.41542740455505 -0.139374257444408 0.0869981006647673 1.44822895817367
-0.234998762660633 -0.217996782917646 -0.480054477795552 -0.214999010128507 0.854000584024181 0.101121437788344 -0.0432094831174447 1.37223041079667 1.39999925759638 1.28999752532127 1.42298560239866 1.41600049493575 -0.130938315393776 0.086048433048433 1.44960236154522
-0.23008868580796 -0.205230583100697 -0.464825088430296 -0.211070948646368 0.856318140298643 0.10682694709115 -0.0294785485179454 1.37386055631176 1.39705321148478 1.28017737161592 1.42111112624752 1.41796452567682 -0.122203821031823 0.0860273704789835 1.44998347366304
-0.223054204674625 -0.16034845862259 -0.448363962648891 -0.202069691724518 0.856092090751736 0.0985057425267952 -0.0146334537941893 1.3739098451295 1.39799225647505 1.28396902590021 1.4188495161021 1.42097676942516 -0.113353867913218 0.087 1.45042306317486
-0.215010301141951 -0.114085714021981 -0.430639530641813 -0.192089410509325 0.85555807068185 0.0947765798854562 0.00135384579912246 1.37351591730159 1.39893711604387 1.28506241531384 1.41618673180121 1.42359165369174 -0.102642595495989 0.087 1.44902194923693
-0.206621910372284 -0.075035964305132 -0.41162022259954 -0.182286073126098 0.855377460429639 0.0980939336463991 0.0185113950072885 1.37313934416094 1.39944434350129 1.28263196196705 1.4131087331837 1.42519197606938 -0.0928115254269897 0.087 1.44773597229956
-0.198185670806756 -0.0403042553626247 -0.39127446871255 -0.17210659646378 0.855531059355683 0.104183285732952 0.0368672385756075 1.37293056062653 1.40072758463001 1.28187814802136 1.40960148008836 1.42544042189983 -0.080661716071087 0.087052141527002 1.44643144605717
-0.189998220886498 -0.00699563308504163 -0.369570699171321 -0.160997897411316 0.855999666820563 0.108770118068441 0.056449421249378 1.37304000161738 1.40400048521277 1.28800145563832 1.40565093235405 1.42399967652482 -0.0681162592397068 0.0879832402234639 1.44470046435181
-0.179215714816109 0.0194705181786426 -0.34647734416633 -0.148254935691765 0.853980397501926 0.109485684380386 0.0772859877738991 1.37304980389562 1.40694116868652 1.29682350605955 1.40124304981956 1.42203922087566 -0.0540390012890254 0.0869724867724877 1.44177491789352
-0.160188557077298 0.0308908353763012 -0.321962833888055 -0.134138936793799 0.84460358385468 0.106975306344585 0.0994049828944694 1.37112925267 1.4020496202835 1.2989801518866 1.39636379232374 1.4229900759433 -0.0375654995412628 0.0848831615120266 1.4381063673572
-0.151998386126557 0.0810017605892105 -0.295995598526974 -0.121997505831952 0.845690159920187 0.0958600968324066 0.122834451356387 1.36838974911604 1.4050004401473 1.34599926642116 1.39099911970539 1.42099985328423 -0.0240180704470283 0.0831649484536078 1.43508943573997
-0.141239229839703 0.0927390219930517 -0.266652445017371 -0.105369718843177 0.846756294497702 0.0965056462096179 0.152510160605766 1.36671718936599 1.40793475549826 1.34110874083623 1.38513048900347 1.42002174816725 -0.00592422048473573 0.0799428007889544 1.43104916150823
-0.12020881240667 0.101376184848851 -0.235308246886036 -0.0832187558546063 0.846017656454911 0.0978545281498392 0.190000103736757 1.36575924740658 1.40899005655206 1.32977385297925 1.37806960413556 1.41702983034381 0.011797744334102 0.079 1.42693170432665
-0.103993990933379 0.118845510226471 -0.23400270407998 -0.0669939909333789 0.839480345521331 0.0961962001699654 0.179806836226424 1.36397041763013 1.40900150226666 1.32917644677267 1.37300270407998 1.41399819728001 0.0308632988925102 0.0789461756373936 1.42287792205551
-0.0843565183147805 0.139923098477118 -0.242839566758349 -0.0473565183147805 0.8406095001969 0.0925745630222585 0.169467706892732 1.36533522197712 1.4139108704213 1.33553710341142 1.38183956675835 1.40810695549443 0.0487017420652516 0.0780018885741266 1.41908505233033
-0.0621742776748879 0.159385049951997 -0.211253494799837 -0.0311267473999184 0.841840335510756 0.0880335174589803 0.20245509793417 1.36474491146175 1.41102376513748 1.34507640409043 1.37803168684998 1.40502376513748 0.0709221501517316 0.0803443037974711 1.41513194811747
-0.0339477449838112 0.172007465002313 -0.222905443304039 -0.00495520998612388 0.837767269038683 0.0836169642323928 0.181640992171994 1.36778656920204 1.40598506999537 1.35401493000463 1.38298506999537 1.40299004666358 0.0903311125096241 0.0854075949367108 1.41145186247949
-0.0134555817718882 0.17493491688973 -0.185824386063417 0.0126095013383815 0.844539441071576 0.0824264671315097 0.209481059621335 1.37036272686296 1.40013016622054 1.35986983377946 1.37713016622054 1.39908677748036 0.115522107501668 0.0912690058479522 1.4073426460442
0.0189281861160058 0.173456544110089 -0.164626811511054 0.0374277244689664 0.839643197303198 0.0922783057686786 0.196084816028773 1.36334386379716 1.39793283863045 1.36463696321793 1.38858083757842 1.40080398435371 0.138760826505264 0.0971626016260148 1.40422825191235
0.0510259937353862 0.16991265243904 -0.161981226746665 0.0650303260246173 0.836713040190585 0.108982677498312 0.177887755533007 1.36189722807018 1.40000288819282 1.36877837537548 1.40600866457846 1.40099133542154 0.162751154689838 0.105070588235295 1.40192821839944
0.0686727930476996 0.165314221244575 -0.149236316132217 0.0856182585556495 0.845565851178929 0.124833843351148 0.196730615687599 1.37359313450328 1.40196364367197 1.37204853676307 1.4118909310159 1.3951090689841 0.185154666284379 0.107 1.39865035744192
0.0927618148355966 0.160672229894685 -0.109396975274006 0.105801512362997 0.837165845903004 0.132126064357929 0.160684820276811 1.37068136104665 1.39506947067295 1.37420191389162 1.41893052932705 1.39599007561815 0.208299745835196 0.106957240038873 1.39726273127118
0.129035133639582 0.156997657757361 -0.0581106980818184 0.134032791396943 0.846623793057007 0.123153601549393 0.122418454118769 1.37660203637503 1.39297423533097 1.37499297327208 1.42808159602254 1.39000234224264 0.230992489238601 0.10595508982036 1.39703232279367
0.143674150132344 0.15602172332451 -0.00105000502048583 0.147695873456855 0.844037566809952 0.107987580462891 0.100485307729601 1.37328385930334 1.38223895656961 1.37206516997353 1.43771260168923 1.39097827667549 0.254073704008746 0.102953777777779 1.39776091290252
0.168750806258942 0.156 0.060907918867375 0.172750806258942 0.85430603637123 0.130381140468212 0.0915843435462391 1.38085304897276 1.38497009675107 1.372 1.44687836769056 1.38703987099857 0.272926303299272 0.0993982222222203 1.3981284119462
0.190995801463126 0.145002099268437 0.126885888539147 0.189996755676052 0.850010839707375 0.126700746194508 0.0924145240056192 1.37726070039229 1.38999904578707 1.40699332050952 1.45463371538996 1.387 0.29595183838327 0.0959591836734689 1.39950677209947
0.214567316560773 0.148927886093462 0.196006718952213 0.215531259607504 0.857669377882251 0.106098237439791 0.0996748115446754 1.38265102366328 1.38214422781308 1.40209014238317 1.46003346615085 1.38503605695327 0.316269928615492 0.0949864583333329 1.4018291021623
0.23385094288838 0.157929393999759 0.267393225063957 0.231874478221793 0.857780235353334 0.121515105830684 0.110064168600342 1.38469462358217 1.39489801355521 1.39009414133365 1.46213244133667 1.38202353533341 0.337979027557491 0.0940504761904762 1.40431283916725
0.252035305816542 0.168014537689164 0.340168221831761 0.25503738262928 0.854542087343469 0.134920560739439 0.120281557609553 1.38565819317292 1.39099792318726 1.37500415362548 1.45998546231084 1.38200623043821 0.358801756730143 0.094997619047619 1.40673842106338
0.268657629989527 0.174859024113335 0.419368707597157 0.272637490577146 0.850816731161171 0.135184562358657 0.121014895440714 1.38480752128877 1.39002013941238 1.37695972117524 1.45314097588667 1.38493958176286 0.376162711518078 0.0942039682539682 1.40876075047485
0.290817799432684 0.175 0.514221506666921 0.297792953900777 0.84978795057021 0.135745362167377 0.101453483599947 1.3840164598383 1.38702484553191 1.377 1.44506625475175 1.38004140921984 0.40351810533552 0.0920801033591715 1.41203507182796
0.319001590893021 0.175001148978293 0.578002916637206 0.316002474722478 0.844879800254543 0.135680282825426 0.107790442798558 1.38309979053242 1.38899955808527 1.375 1.44199938131938 1.38300017676589 0.425429259715812 0.0879909909909907 1.41454854602901
0.336678180018923 0.187767574458111 0.610409996701359 0.343499391140547 0.842660406286513 0.13882278755892 0.112710426771934 1.38077237296418 1.38408939443919 1.375 1.43512515221486 1.38496424222432 0.448157691397178 0.0849831756046261 1.41824882093773
0.36078470567142 0.188 0.630820588059516 0.364811617462492 0.837684673573181 0.138424126474631 0.112631525001494 1.37719202503138 1.38499102940298 1.375 1.43004485298512 1.38599102940298 0.47192092799904 0.0809486434108527 1.42216959875673
0.395011025562057 0.190002625133823 0.645004725240882 0.398010500535293 0.836514082948363 0.136939296464135 0.114920593280244 1.37456718060627 1.38799894994647 1.37400052502676 1.43099789989294 1.39400315016059 0.493827172023435 0.080021212121212 1.42669715151998
0.415542798481275 0.194891142495542 0.653804056491975 0.417564569982167 0.825495364815049 0.135629173811195 0.116025398203992 1.36931691295979 1.38604354300178 1.37497822849911 1.42708708600357 1.39986937099465 0.51876083415728 0.0810613254203762 1.43078751272431
0.453622250641579 0.20094035536446 0.65895029613705 0.451662013731939 0.836061446763317 0.138807791896808 0.117465784695196 1.37488293996533 1.39095029613705 1.37599005922741 1.42898011845482 1.40297017768223 0.544014966013494 0.0830624999999994 1.43588108066019
0.478012254540955 0.213003534963737 0.666 0.476005891606229 0.837181628439962 0.133710374706156 0.119119903377658 1.37620113825832 1.39500494894923 1.370999057343 1.429 1.40700164964974 0.570673598340091 0.0863468208092454 1.44027977164604
0.5290728418571 0.227732550535702 0.666 0.499509677783555 0.84396679494678 0.135271650356784 0.118717310285357 1.37955040269911 1.41562557074998 1.36707131985715 1.429 1.41386746170223 0.59624008174582 0.0922388707926154 1.44542089508297
0.538930978441856 0.262731582829439 0.668976992813952 0.528785266263551 0.845578496406976 0.137929676985658 0.118819156403178 1.38338182432302 1.41203067624806 1.35509202874419 1.42800766906202 1.4199539856279 0.623524874824209 0.102269333333335 1.45085192720808
0.571043211719862 0.277100827346344 0.67200720195331 0.558036009766551 0.846776889868667 0.134117103350958 0.118960733486741 1.38453681784913 1.4019975993489 1.34798799674448 1.42699519869779 1.4220024006511 0.647213000102387 0.104936000000002 1.45470844387541
0.588608951501528 0.318087553503567 0.674934825250255 0.572674126251274 0.84957764948941 0.145134725691792 0.115193858178006 1.38730830123691 1.40102172491658 1.34310862458291 1.42504344983316 1.42297827508342 0.673849696796964 0.1078622754491 1.45683261700206
0.608833962692208 0.364618114192078 0.675 0.609692830980584 0.851732483064028 0.140104165923873 0.115268671701538 1.38817327548903 1.40000830186539 1.3330830186539 1.425 1.42498339626922 0.697227602472998 0.104865443425075 1.45649935943153
0.642001469296119 0.449004187493939 0.68 0.626001983549761 0.855970094034952 0.171198094322934 0.115719997796056 1.38896010725862 1.40700044078884 1.32500058771845 1.427 1.42800022039442 0.722273313378124 0.1019375 1.45426397430793
0.661592084216733 0.50483744001769 0.68 0.65244931369259 0.857223893389871 0.145789066770897 0.115690611873675 1.39039022214782 1.41287762526502 1.33283683368669 1.427 1.43093881263251 0.746191555824467 0.101057291666667 1.45009484322674
0.681840594906402 0.592306587842849 0.671071732292119 0.677800743633003 0.858529718371463 0.131560069217129 0.0712173065172997 1.39191796491543 1.41498405949064 1.34192826770788 1.42402391076404 1.431 0.77197643418317 0.10217840375587 1.44583837331642
0.702017268621036 0.688068252168856 0.675053450493683 0.703020557882186 0.85849088810051 0.113799357947971 0.0756555759437536 1.39237911189949 1.41299917768471 1.3439934214777 1.3850394711338 1.431 0.795672457807448 0.104061538461539 1.44111050072876
0.722575150807377 0.769320834143444 0.670755927899508 0.72749422715164 0.859548150612951 0.124939772199426 0.0911576508060333 1.39132184938705 1.41202023091393 1.33616184731148 1.37551724975484 1.431 0.822379111595174 0.105789875835721 1.43603507225465
0.75666123393783 0.858123193721443 0.660399521882185 0.759681161353252 0.858787871329092 0.119299084786725 0.103548886130596 1.39052777169201 1.40803985483084 1.33699003629229 1.39437783821661 1.42802989112313 0.847645536240545 0.101974763406939 1.4295039372232
0.777004047963212 0.945014248830507 0.656002266859399 0.785005019474383 0.855719056014979 0.105329187168987 0.117290699488043 1.38702919364573 1.403 1.33599902848883 1.41500080959264 1.42799951424441 0.874334048892007 0.0988895348837206 1.42329886149346
0.801537158340387 1.03137079735816 0.669740808670617 0.81542607634208 0.849997934675022 0.10040293860525 0.121530020961219 1.38214219805859 1.403 1.33011108199831 1.41990743166808 1.42505554099915 0.902608115483904 0.0968938428874735 1.41904513346433
0.826806179206348 1.15901539036825 0.698775167879364 0.846759662215872 0.847369692192635 0.0888892350933973 0.0866035199040015 1.37753527538444 1.40200775283175 1.33793797734603 1.42198449433651 1.42301550566349 0.934399165338133 0.0927565982404688 1.41460452333839
0.860061911620065 1.19605695869046 0.702007429394408 0.873084199803288 0.840170634045244 0.0984216839960658 0.0906583456863847 1.37397798914571 1.40998266474638 1.34400990585921 1.42099504707039 1.42299009414079 0.964757658953368 0.0896571428571461 1.41070516599465
0.884455772954392 1.21849931111804 0.704934692754527 0.906259851217973 0.832540234219866 0.0990851970243595 0.0939466381942521 1.36924558004685 1.40315238357277 1.3479129236727 1.41904353816365 1.4190870763273 0.995161284000096 0.0839032258064566 1.40792567204803
0.914698696548011 1.26057817516722 0.7040100434484 0.937688653099611 0.829489226434843 0.0840724595467065 0.102236639378283 1.36604143599349 1.3970602606904 1.357899565516 1.4160301303452 1.4160301303452 1.02925852397788 0.0745616438356115 1.40479246793697
0.946046142728731 1.26501899994712 0.704005428556321 0.972040714172409 0.824999986428609 0.0836618707369089 0.110316136383665 1.36204071928371 1.39399457144368 1.36001085711264 1.41600271427816 1.41199185716552 1.06122598628623 0.0690821917808199 1.40166950139153
0.979338154801039 1.27872747550631 0.707922135858946 1.00141601894209 0.824990194660353 0.0777966015512288 0.121958548840716 1.36255968300131 1.39007786414105 1.36784427171789 1.41796106792947 1.40611679621158 1.09510477018781 0.0681437500000021 1.39953109623159
1.01662874954181 1.279 0.693150506942508 1.03862874954181 0.829840834398781 0.0770860202777003 0.0941640567694933 1.36761882763955 1.39197993240767 1.368 1.41701003379617 1.40105016898084 1.13134161179061 0.0715684608120887 1.39609080353561
1.07048755145663 1.29900769712818 0.747008796717922 1.08100034089433 0.833689941948613 0.0946786380430957 0.158304719011628 1.36148943156187 1.3965072560761 1.36099670123078 1.42300439835896 1.39902212128452 1.16520538616731 0.0782195121951224 1.39401784908865
1.10278871838427 1.30242408779939 0.750913243199305 1.10888561526032 0.834556276416502 0.0964357821342952 0.107136947873102 1.36730716699497 1.40921956686801 1.35953253380026 1.42495662159965 1.39802145435859 1.20009875572293 0.0869441117764597 1.39455439824353
1.13713412925308 1.30052002492744 0.821289115075833 1.1411550316626 0.834773023831718 0.0982472795108192 0.149668350225282 1.37079437556899 1.40455708217527 1.35999499376814 1.4299499376814 1.3970108899458 1.23429141750942 0.108167176350665 1.3951032824676
1.17346188188596 1.29301205837144 0.868007236964186 1.17646196558232 0.830068390726213 0.153343239712338 0.143758181569158 1.37625347494052 1.38354064530788 1.34701217324389 1.43600137846937 1.39001217324389 1.26570894346893 0.111293478260866 1.39611463534333
1.2126806696016 1.2993369529964 0.929861631720821 1.20294507448604 0.841385408877012 0.129153944687309 0.128216037616816 1.38011724680403 1.39570707988363 1.35334231726794 1.44778316794682 1.38901806933776 1.29042986168979 0.0995181159420261 1.39646840379537
1.23378310634439 1.28098450759603 1.00145001965899 1.22378310634439 0.838219719749672 0.122726159964399 0.127890309848079 1.39445079681851 1.39601549240397 1.35595352278808 1.44601549240397 1.39000774620199 1.31779875909023 0.0992703252032549 1.3976057683573
1.26751340967028 1.30099351048684 1.10831343477301 1.265514074625 0.847568996937972 0.110413763420224 0.122346658866452 1.38380067856824 1.39100127546072 1.36000966909018 1.45360710446807 1.39000014025077 1.34736755036848 0.106054545454546 1.39933177035176
1.29201382965299 1.27647613901687 1.22852238637926 1.2880502043023 0.841825762640308 0.101422858996766 0.112729598032523 1.38416210872747 1.39148881647723 1.38648191337264 1.46702857242742 1.38901846597271 1.37660269306575 0.106685349065882 1.40096262080626
1.31626356929523 1.29234263483294 1.32329547107799 1.32315749047176 0.83655059289785 0.0938036535172589 0.107337842349437 1.37901465385149 1.38654753463347 1.3914544640085 1.4721205945163 1.38701951473 1.40336782604273 0.101526686807655 1.40137859396849
1.3504987052907 1.31299864888545 1.38250260186455 1.3460001128105 0.846028379631968 0.118204895736833 0.105437378347054 1.38417914627862 1.39399865751676 1.38000080131473 1.46500112047571 1.38849984302902 1.42878037795202 0.0919488636363636 1.40241298118933
1.37695088610953 1.32182340856181 1.47112160063695 1.37978781171836 0.844363901429145 0.127652992469006 0.0889506130394936 1.38633139932038 1.39350611731367 1.37461563939011 1.46989773026453 1.38458640893766 1.45555963830785 0.091001893939394 1.40293499687638
1.40269053419783 1.308 1.55519139580723 1.39874044803689 0.834846588626756 0.125318602412506 0.0887787676034866 1.39783560758216 1.39202994830344 1.366 1.47399001723219 1.39 1.48725471659312 0.0899561128526631 1.40396062863571
1.43305436804471 1.308 1.65211723109641 1.43304587303773 0.833506839857401 0.124337077717597 0.10328903593388 1.39797862380887 1.39401189300978 1.366 1.46898640798882 1.39400339800279 1.51594943114245 0.0868888888888885 1.40330279400339
1.46291197455103 1.324 1.72403107974112 1.46440708037932 0.84379505991702 0.121891456405831 0.141121430846044 1.38465622465416 1.3998837762469 1.368 1.45416685726442 1.3904582856839 1.54490140419156 0.0848999999999994 1.40213992302646
1.49912318835381 1.3289455693733 1.80368584303728 1.49568632409553 0.839792444100708 0.125257351400302 0.132385950165245 1.38322695538022 1.39950152576091 1.36602206242118 1.44410450869589 1.39148679251065 1.57716158056355 0.0817262872628705 1.40319711104301
1.52847459746522 1.33099745974652 1.82196299360645 1.53295884361173 0.836474768805361 0.122725577233141 0.169942192697532 1.37984496031786 1.40349757468334 1.36700084675116 1.4220141856799 1.39399851558749 1.60701996976039 0.0790162601625999 1.40531246312775
1.55836476789968 1.33393764776757 1.82935070810525 1.55701582710986 0.835660315209119 0.120986543222817 0.170755557240158 1.37962558125172 1.40006879105937 1.36602078407748 1.41023096060801 1.3964519930181 1.63860751602108 0.0759381965552175 1.40518488049904
1.59069956717194 1.31797496393099 1.80797496393099 1.5926912218156 0.821374466321664 0.115844644544343 0.179874607485636 1.3874959540582 1.39701669071267 1.36501669071267 1.40500834535634 1.40398330928733 1.67107126821121 0.0749276637341154 1.40747187907031
1.62507912877354 1.32104144840519 1.82505840457095 1.6220753607367 0.820644498666221 0.118331850475847 0.170387621998996 1.38630602885894 1.39299434794475 1.36398115981582 1.40099434794475 1.41 1.7033041328947 0.0738927444794953 1.41067675581849
1.67265441562145 1.36716697916079 1.873067871531 1.66720282260434 0.829669244628058 0.132006157641376 0.164769147386946 1.37390014136567 1.39642539297072 1.35508057055567 1.39847288248802 1.40402849371038 1.73691128391849 0.0723831417624519 1.41298049173841
1.70769858014829 1.39327525185839 1.87894945216634 1.69674514689169 0.832289602277538 0.127313898717039 0.157072675300844 1.3759882176581 1.39600418810065 1.34409661694078 1.39453549535031 1.40796400701341 1.76953610328734 0.0765394990366102 1.4153249373197
1.74552334743443 1.42702009759462 1.89202298940339 1.73797385438953 0.836953045432002 0.139732467582522 0.152964701455486 1.37018388192715 1.39150130728052 1.33699456707618 1.39051650808527 1.40399934635974 1.80248436085384 0.0862075471698083 1.4167594343039
1.78128386397884 1.47108980945433 1.90770957116036 1.77027843224867 0.837654447993698 0.148756232216968 0.151153771311768 1.36852717167204 1.3915 1.32866741699047 1.39835990818288 1.404 1.83491883960468 0.096778929188257 1.41678966609648
1.82767027561417 1.50948068409232 1.90598351378071 1.79812206927322 0.831331200790898 0.180032330230696 0.166837290853815 1.37076419293349 1.39193405512283 1.31211540353504 1.41295054134213 1.40828083214982 1.86033040467392 0.0933246977547488 1.41655212856631
1.84641038533614 1.5917839026846 1.91210029769927 1.82629399298914 0.843329711927343 0.169718500958325 0.15288220781256 1.37377500064664 1.39414280913695 1.30800460604768 1.40801784949484 1.4125711643069 1.89113847738528 0.095188087774293 1.41469646040378
1.85974474217502 1.68636209562301 1.92385109960209 1.85655329880628 0.860430447046401 0.147405915184386 0.134104010358117 1.37549554980105 1.39295745702917 1.3042765293104 1.392 1.41302127148542 1.92097212610444 0.0985170682730925 1.4134365238831
1.89260858445727 1.75716972460632 1.93091697246063 1.88763230661137 0.865727492123933 0.150718130398004 0.14449367952939 1.37663719003678 1.38707116646232 1.29214233292463 1.39298813892295 1.41003558323116 1.95044329244813 0.103311953352773 1.41428491835717
1.91995254531074 1.84085412077006 1.931 1.91495254531074 0.866299103633647 0.139839227937054 0.153524322376735 1.37881618604905 1.39099296967567 1.30098418177025 1.41795606047291 1.41399296967567 1.98043420739059 0.105843843843842 1.41604858576228
1.96296791940951 1.93545246107322 1.92514073826234 1.95406174491774 0.850616709415527 0.128493068727955 0.122700752387444 1.36176954834341 1.39392963086883 1.31065387914944 1.34085305378746 1.41595308724589 2.0079700693671 0.103772988505747 1.41547789561352
1.99701268355892 2.03416816392141 1.93178825274745 1.98786823406121 0.841888344621929 0.122655519760223 0.0967095017073873 1.35054209098608 1.39589767335005 1.31483564695382 1.28849135045715 1.41705349633379 2.03607416130958 0.100852320675104 1.41518382333475
2.01883923740385 2.13296584607457 1.94980552377611 2.01402150864703 0.843466355443358 0.121019974745541 0.0873760035029437 1.35021641625902 1.39730800277861 1.31513832726127 1.2871617327964 1.41798195444786 2.0618867528708 0.0968328530259359 1.41399936857215
2.03534607962476 2.22781012429266 1.9715836869161 2.03686442335469 0.850418977177582 0.122279827395588 0.0919070181032036 1.35685157216116 1.39734144868125 1.31317076214966 1.31562806462834 1.41816493289391 2.08749912768172 0.0949084577114414 1.41236633917964
2.0534317089021 2.31466561533562 1.98951387773521 2.0607398328637 0.857814445122367 0.125128471422044 0.107509305837257 1.36650660669145 1.3951788405847 1.31054179369688 1.35265420977609 1.41702890297776 2.11387343237307 0.0928768768768753 1.41165988998628
2.07999462391631 2.38949693596341 1.99598723180123 2.08999059185354 0.860720994575483 0.128259300536589 0.131389627034194 1.37524056784884 1.39000100801569 1.30886026398079 1.37700403206277 1.41400033600523 2.14121369864024 0.0898715596330259 1.41205114259225
2.11716892347516 2.44826870293595 1.996 2.12423453477975 0.855193567956983 0.130365708450904 0.141376702860036 1.37600294106081 1.38510935217432 1.30973501507929 1.37210935217432 1.41106561130459 2.16924580435015 0.0867489711934143 1.41241780353879
2.15216125741731 2.48694553301321 2.00884597673227 2.15183104852576 0.843789559528576 0.130141088876668 0.103121358926578 1.35886691930131 1.3924797722775 1.31477488907024 1.35915402326773 1.41508325052577 2.20045024495531 0.0825585317460299 1.41221335611328
2.18393447779512 2.50497068743466 1.98404310671374 2.18698103304596 0.840275564084304 0.127603103683389 0.140734236397521 1.34904396430249 1.39697758450886 1.3229862058516 1.39992930498947 1.41400172426855 2.23078187765823 0.0777589285714282 1.41112071178255
2.2182562602526 2.51478750292932 2.02021376083847 2.23398001406071 0.844861826353344 0.122030910833219 0.161999731344897 1.36093224105326 1.38721249707068 1.32887250175759 1.42055375615156 1.40127624619189 2.2613733126657 0.075 1.40991832779732
2.26148290605926 2.52685569471421 2.05656708414264 2.25871138942843 0.827443211059751 0.100559869768822 0.181913219076904 1.35475828561754 1.387 1.34184366927373 1.37752911938122 1.39902405088096 2.29533653407611 0.07541690140845 1.40723063950984
2.2979506634002 2.54236581733644 2.08396299755015 2.30293969971135 0.841080991704465 0.0816879283245427 0.195571581002741 1.36123100977515 1.38999588861668 1.35495245105606 1.36801233414995 1.39200959322774 2.33021833828722 0.081058441558438 1.40338316970789
2.34388665661796 2.55615363653897 2.09962098948696 2.3361946026598 0.838327274366064 0.0733921018960055 0.198401778107653 1.36587748125394 1.38902368815706 1.36399890420378 1.37776311842935 1.38907106447119 2.36609422663968 0.0875014749262504 1.3984288108364
2.37464550685621 2.56191728493312 2.13458642466558 2.38245644384619 0.818407392241957 0.0783506128998173 0.207887389344657 1.35717540262809 1.38405908219063 1.367 1.38491728493312 1.38801181643813 2.40132158847212 0.0938192771084406 1.39525420636881
2.4199232289012 2.55800682409767 2.15496587951165 2.39897270360932 0.847030678834085 0.0944321406212596 0.19702874920835 1.36913937416479 1.38000682409767 1.36500341204884 1.38799488192675 1.38101194217092 2.43450633595733 0.105227848101268 1.39256621281042
2.4396181739761 2.558 2.16284726959044 2.43529362185579 0.84753121800145 0.107496276607119 0.190055357325472 1.37978324120806 1.3790190913012 1.365 1.40859908267491 1.36824818691554 2.46938105443009 0.107763132760266 1.39097047595547
2.47859903952013 2.56294859481027 2.20258875848219 2.45975325508931 0.850212241197548 0.118696291720325 0.159496039106438 1.38300864283427 1.37306168622767 1.36005140518973 1.41790747065849 1.36997943792411 2.49948066446551 0.105844444444443 1.39019656170903
2.504 2.563 2.277 2.492 0.84995 0.11709 0.10246 1.38709 1.373 1.36 1.424 1.368 2.52895544699232 0.104 1.39090156866568
2.53817932034038 2.563 2.36141280676431 2.51446069622368 0.855496815415238 0.122500098133877 0.0732672731522196 1.39128917364182 1.38374207210698 1.36 1.43038995080605 1.36507034397082 2.55750801842237 0.104282798833821 1.39147148580394
2.58048995685036 2.55213358272967 2.449230343884 2.55648995685036 0.845040182442003 0.107318230209986 0.0746492875033874 1.38039516143465 1.38498785611548 1.37481784173227 1.43607683864832 1.36203643165355 2.5857844051656 0.106932739861523 1.39213177216987
2.58999953545002 2.56499932898336 2.53973127698426 2.56999932898336 0.851479660878516 0.121909237105702 0.092235095998928 1.38684965984618 1.38100020646666 1.38799932898336 1.44017586080609 1.36799969030001 2.61193689124797 0.105877813504823 1.39229992739555
2.62034054496448 2.58653199965221 2.63219427169033 2.60034054496448 0.862784299817411 0.134496432523975 0.111653751584266 1.39671557074974 1.38589363628459 1.38995745451384 1.44180221455867 1.36604254548616 2.63986430915631 0.103528964862299 1.39173234807169
2.64076300938224 2.57810664577799 2.72589799362742 2.62768006266602 0.865332390593031 0.126222498442181 0.118534307204826 1.39708810407506 1.38501184953089 1.37221329155598 1.44007109718533 1.36204739812355 2.66487499270014 0.0997795031055906 1.39275027897029
2.66196086814246 2.57899813657821 2.81583415546089 2.64896086814246 0.862315683436453 0.128395751398324 0.114268068616341 1.39964522964022 1.38300372684358 1.3640149073743 1.4320149073743 1.36100186342179 2.69206398877726 0.0966956521739129 1.39207211478759
2.6884071484011 2.58193412760012 2.89228731760319 2.6832314886681 0.858309806038499 0.127069862154611 0.131307281356712 1.39614860773052 1.38006587239988 1.36302195746663 1.41439523439926 1.36002195746663 2.71785443289508 0.0938527865404842 1.39233106993513
2.72265542122212 2.58101013466994 2.97318922640498 2.70874663325156 0.835225428382654 0.128702973754505 0.127829525212757 1.38523097463582 1.37604053867975 1.36003040400981 1.40212161603925 1.36098986533006 2.74841501585838 0.0918907254361802 1.39288780907228
2.74199562521018 2.58499907899162 3.02698779663893 2.74899078991617 0.84448781260509 0.129819746722695 0.14877516700851 1.39159850796642 1.37899930924371 1.36199953949581 1.38400414453772 1.3619997697479 2.77739940602307 0.0908083067092644 1.39206238403465
2.77534623145898 2.585 3.05151928783749 2.76371157270249 0.843440574480556 0.128613651038396 0.154154627893977 1.39007980415408 1.3760576854595 1.362 1.3771345994055 1.363961543027 2.80650792845343 0.0844518072289179 1.39241533468169
2.7968001873067 2.59094291065906 3.07379067241655 2.80163843417403 0.840161303988617 0.126202930885278 0.129250250976464 1.38655358756225 1.37500951489016 1.35902854467047 1.36511417868188 1.36201902978031 2.83624910897566 0.07860292580982 1.39225202219043
2.83394953197538 2.59499454399734 3.07499863599933 2.8279645359827 0.835516301683074 0.12656946803974 0.130677722118889 1.38459263252128 1.37100545600266 1.36099727199867 1.36100545600266 1.36599454399734 2.86772535069078 0.0751318051575934 1.39332549084691
2.86816981454973 2.61354932789843 3.08476280415707 2.8572884124712 0.828080506036472 0.12527154704711 0.132007741365361 1.3786542150725 1.36026091542723 1.35318975667435 1.35709487833717 1.36795256083141 2.89848603562508 0.0761821821821831 1.39541769976399
2.90951390964829 2.61992886482658 3.10081030620421 2.89456133309724 0.829214231703225 0.124577943427699 0.128739598579871 1.37569378920737 1.35703556758671 1.35102371172447 1.35403556758671 1.37096443241329 2.93065118547078 0.078567901234571 1.39769988902694
2.94994458725386 2.64196952298962 3.10799030276943 2.92695566980308 0.845187862607915 0.119886497144485 0.133303613681007 1.38587582819017 1.35899722936269 1.33502216509846 1.35499861468135 1.37199861468135 2.96306684717129 0.0845449591280681 1.40059060872845
2.97838195859452 2.67429671150411 3.11289344113699 2.95831802327671 0.846110393169206 0.132602946956165 0.127672755810192 1.38915881867951 1.36095737645479 1.32129836481644 1.34912787063562 1.3729786882274 2.99249871869751 0.0891052048726502 1.40078326173737
3.01951416334465 2.69970375813698 3.11892890195288 2.99160896074081 0.847157676338498 0.137771344111122 0.128854358429633 1.39252054058385 1.37285780390575 1.31111849674521 1.34603554902356 1.37398815032548 3.02219949322717 0.094 1.40088951839919
3.04198425039207 2.75296205776272 3.13298997752223 3.01698210271826 0.848019391492421 0.155507335883443 0.120106278366433 1.39377912661265 1.37799642054365 1.29301288604285 1.34500071589127 1.37699785232619 3.04813693915787 0.0942392026578096 1.39849907859995
3.06640895798662 2.81255785748734 3.133 3.04824346622287 0.847697801754577 0.146517976294536 0.119768038171382 1.39664072987603 1.378 1.28518913344428 1.345 1.37504728336107 3.07921667328845 0.10035945945946 1.39577838130799
3.08873733943233 2.8693314094641 3.133 3.07370152208219 0.843075755675047 0.159698105577379 0.120797463927452 1.39345927969398 1.37997612176657 1.26622684321754 1.345 1.37598806088329 3.1053552191018 0.103 1.39271904563149
3.11198437021239 2.94394971285726 3.133 3.09798369065641 0.850624828578969 0.167244978081286 0.114044600594005 1.39788696238476 1.38499660222009 1.24601359111966 1.345 1.376 3.13436380154629 0.102767441860465 1.38958775393727
3.13083774817126 3.03308193262031 3.134489432599 3.11343107908676 0.854446630863026 0.142040671629409 0.123525965626848 1.38261512916858 1.3699172364855 1.23922804358825 1.34399483270286 1.37599548774291 3.15871992203129 0.101 1.38576166595179
3.15760637391949 3.11814484892817 3.13664738260294 3.15006808395128 0.855453661547338 0.110376077057807 0.10058666447 1.37720553095841 1.36158821995925 1.27188920816824 1.32856324071656 1.37635193771825 3.18462268914304 0.101 1.38273964928308
3.18047270251049 3.17886665491406 3.17498053767715 3.1739726631391 0.852897672363594 0.114411139003967 0.0920345692774789 1.37938318148061 1.36499141677692 1.26601290436316 1.29850434817541 1.36651622888242 3.20981248724007 0.100792682926829 1.37856554151926
3.20486657009149 3.26400552595928 3.21949474825018 3.19145634919499 0.851555208281364 0.114704261098029 0.0907839253300853 1.37806145396564 1.36249703955967 1.25790124298614 1.25910983733692 1.36654192911143 3.23553241438823 0.0986312500000009 1.37358328028152
3.23608931321388 3.37791277529035 3.17049337474149 3.22989920720254 0.839043200548194 0.116266235890846 0.124384505175788 1.36490472612313 1.36101268339308 1.2485001685868 1.32929940786709 1.36702360981249 3.26230259313331 0.0953911368015379 1.36929032124843
3.258493539142 3.4599811648082 3.17199649192841 3.24599605768279 0.841323509155108 0.122946128214257 0.125638386287069 1.36698695772174 1.36249695050668 1.25649729657204 1.33598947578523 1.36749449643716 3.28793789864588 0.0915252225519267 1.36367181533324
3.28286962281016 3.5547275342956 3.17102140295049 3.28030366988692 0.842311702990984 0.118315731487301 0.128507289355078 1.37163587867086 1.35599903107123 1.26148968609627 1.33306420885146 1.35902646300948 3.31564681700548 0.0873824362606217 1.35821102028576
3.31660294744172 3.61283976957933 3.16309468593788 3.30465062521533 0.823934711918568 0.124510464901694 0.120269420234772 1.36642682901176 1.34324084559661 1.26987086779735 1.32904734296894 1.35650139576661 3.34167981992274 0.0816260683760625 1.35276511423108
3.34347832137275 3.65247677289937 3.166 3.33397522442599 0.825351375003299 0.140546350207196 0.11569 1.36096413442391 1.34648916068637 1.27050387118344 1.328 1.35400077423669 3.37265190699185 0.0741412429378505 1.34617042698069
3.3713463367531 3.67306840852955 3.20215910524274 3.365398282868 0.823505914132422 0.129778664324217 0.160693178257769 1.3552019090854 1.34407107831939 1.28190978947612 1.32497650909719 1.35198074837387 3.40039094702617 0.0667763440860213 1.34107586709767
3.40999066325433 3.71840540508718 3.22498628827808 3.41156175820679 0.804081783531766 0.113101535482761 0.155502733469732 1.36578996650634 1.33759483501706 1.29098434089419 1.32304348272339 1.34805922186395 3.43182265488171 0.063 1.33538688459219
3.43648404199777 3.72349666424597 3.22850203732767 3.44194482503689 0.805071433619249 0.11401106348457 0.146774537240657 1.36536060692459 1.33600723038054 1.29400010814782 1.32699379735 1.34300919582719 3.46342900144758 0.06346408839779 1.33034883957316
3.47970538478894 3.71671609777624 3.24386025696583 3.47024017566638 0.815391609368381 0.124657923779606 0.16581218380978 1.35188650275652 1.33656623411251 1.29013863578698 1.32601122787675 1.33656341419291 3.49690688130494 0.0673870967741981 1.32555519358657
3.50826893990332 3.72654676292449 3.25415479446426 3.49429360785041 0.818658173018137 0.101919650142116 0.175858044255596 1.35552976211261 1.34301134256616 1.29696053128465 1.32900059015493 1.33245876081986 3.53113944476218 0.0769969788519654 1.32127974639897
3.54592722406097 3.73048685389901 3.27945910938767 3.53292700294868 0.823609120133283 0.105080898224405 0.18377662212169 1.36111427204677 1.35299012534474 1.297 1.33349593958175 1.32950985957574 3.56351698203272 0.0863724340175911 1.31673048552963
3.58173679224275 3.73749373014013 3.31068776954078 3.56580545463241 0.827831807361034 0.103151763397936 0.189378673520627 1.36563977340793 1.34945989051657 1.30146344050054 1.3440257947717 1.32699199340676 3.59554440398695 0.0978417910447734 1.31500029077888
3.61564356638571 3.74345295609919 3.32548335718137 3.60103644660722 0.817899694623777 0.104480345096641 0.124436369156998 1.36507210121769 1.33960325311345 1.29902147100204 1.35788781680641 1.31999106991986 3.62805535650406 0.106187171398527 1.31329547551255
3.64897978055147 3.74349949630059 3.3549786478644 3.62648660808072 0.832432964811604 0.104031227741426 0.150148977250381 1.37621852072463 1.34049997368608 1.29899980578627 1.35650044105529 1.31749927577294 3.65961693390332 0.107455621301777 1.31237218595211
3.67435349089309 3.74943617803566 3.42089562402096 3.65730519427521 0.835513383802064 0.113671259655774 0.1437611075261 1.38074751031111 1.3335741148427 1.29652127398811 1.36794175461946 1.31357463101624 3.68761082637702 0.104 1.31291787880616
3.69921727872689 3.7494689654667 3.51358170126387 3.68316556683599 0.838502312510047 0.116160233222286 0.180682916888672 1.38263223565571 1.33102659926693 1.29652068968887 1.37391726590706 1.31447931031113 3.71614099085172 0.103863547758284 1.31374423834123
3.73096726705811 3.74800195845436 3.5639646253386 3.7149675589103 0.841751229099568 0.10896963574943 0.156318012200042 1.38684020847939 1.33099941629562 1.29749869436376 1.38199422454508 1.31200238853404 3.7433987825141 0.102768996960485 1.31619803161664
3.75380621719381 3.74737674153377 3.58841969125215 3.73594181674471 0.837230265107354 0.102378029862903 0.188563296082343 1.38307916573671 1.33049750400625 1.29916776970151 1.38297678765009 1.31250073490972 3.77043326433 0.101 1.31855913742967
3.78010167119722 3.74660471809611 3.65669845189445 3.76855485421524 0.837773764282366 0.0982005689522653 0.199234430506891 1.38294874195476 1.32698810532332 1.33325692085284 1.38388519135806 1.31193610272772 3.79547039122185 0.100910101010101 1.32076578540874
3.78696557266735 3.75497981846017 3.75934719206507 3.78396913411556 0.842475588006265 0.101929754900664 0.174508014957077 1.36844620532395 1.33 1.3310035614482 1.38638606856857 1.30600712289641 3.8205200083838 0.1 1.32382207044178
3.80429305163511 3.78492895717937 3.86377259067437 3.80035521410316 0.842303428539091 0.113035081007667 0.137495504686803 1.37433737069264 1.33400888035258 1.31590231612163 1.38900888035258 1.30701776070516 3.84553631083107 0.0998982683982678 1.32687838693604
3.83747175827048 3.77689113270681 3.95168744304442 3.84043546917275 0.841531352110918 0.111505721225508 0.112524009261244 1.37516018144549 1.33509072274432 1.30490927725568 1.38998185545114 1.30898185545114 3.87323257735324 0.0988380952380947 1.330313312945
3.86294741823783 3.77101213425281 4.04281191908146 3.86395146298876 0.839444307659747 0.118834872631498 0.117060636401583 1.37516997977625 1.33998988812266 1.30001011187734 1.38900202237547 1.30800202237547 3.89976116189903 0.0975348837209281 1.33366532768405
3.88137527173161 3.77111898859783 4.11258579002008 3.88238442470067 0.837410670072322 0.122558119828363 0.130069537775972 1.37514229586822 1.34695423515468 1.29995423515468 1.3898993173403 1.31504576484532 3.92688987478798 0.0935387840670841 1.33709317153671
3.92224355037599 3.78381265355693 4.17693673221535 3.92433722359752 0.819142386365542 0.133338495090837 0.143118848283423 1.35386327395954 1.34211240786584 1.29507493857723 1.37866277640248 1.32 3.95596048583905 0.0880666666666655 1.34077118030705
3.93498887333306 3.77400855897457 4.22595720512715 3.94198459384577 0.822407149861468 0.141632759107514 0.148815027235775 1.36031436819473 1.34799486461526 1.29899657641017 1.36101540615423 1.32 3.98443230079781 0.0812691218130312 1.34428158910747
3.97227118513946 3.78107593183905 4.26829287995062 3.98035796438409 0.819577417777247 0.140033972766328 0.157588774086803 1.35919583797986 1.34801084740558 1.29601084740558 1.3588481363219 1.32401084740558 4.01209182417642 0.0756236559139798 1.34692890653198
3.99760475207634 3.78829194927823 4.29506256055962 4.01362560559621 0.803972628386397 0.141998952689338 0.134670615916057 1.3461488456842 1.349 1.29695829296025 1.34497914648013 1.32506256055962 4.04366349167518 0.0704771241830082 1.35086710774622
4.02590254241009 3.80195295150832 4.29798991818035 4.04289918180355 0.810178626542352 0.131655622429414 0.134231512272947 1.35077407072496 1.349 1.2950067212131 1.34400336060655 1.32798991818035 4.0729463826999 0.0670754098360653 1.35372021638963
4.06542739872367 3.81303127307734 4.30810424359114 4.07447952051923 0.810795570075928 0.131717304436129 0.140026261143116 1.35056946486965 1.35494787820443 1.29398957564089 1.34 1.3340729705138 4.10724869907394 0.0682892018779342 1.35684521830285
4.10669271801337 3.81680505066419 4.31837444216939 4.12048677482021 0.803956350291396 0.133799969549033 0.154647316847787 1.33561176773247 1.35005616632541 1.29271916837296 1.34005616632541 1.34101872210847 4.13890148107993 0.0708530351437741 1.35814764851286
4.1429663743206 3.85896092150773 4.33798182395708 4.14597637114421 0.815809012582057 0.156838643149573 0.143510323992377 1.35036632252771 1.35299727359356 1.27801363203219 1.34299727359356 1.34199909119785 4.17494142276116 0.0809402985074718 1.35989288618679
4.17742936437536 3.86440195813864 4.34402740623673 4.18633801025295 0.819229500828731 0.143107807501062 0.133708495933385 1.35595297883819 1.35509135412242 1.27894518752655 1.34098172917552 1.344 4.20873945825224 0.094452736318417 1.36193242438919
4.22441316850892 3.90920015614497 4.3470196746909 4.22345251789073 0.820292266493078 0.142923908653069 0.134643378789813 1.35957190709162 1.3649803253091 1.27282292778189 1.3390786987636 1.34411804814541 4.24211959175619 0.110220930232561 1.36134024062887
4.24493308455378 3.96880562656098 4.34799681355018 4.24592671165414 0.821894774222295 0.145601269127493 0.135307833214122 1.36165321286188 1.36400318644982 1.26402867804838 1.34298725420072 1.34998088130108 4.27553518541695 0.117558282208588 1.36096668400437
4.28722138491447 4.02540734824262 4.34807084317263 4.28425680650078 0.822541213362986 0.162034900680561 0.13445199715241 1.36241333865816 1.36898228920684 1.24990259063764 1.343 1.353 4.30802679268969 0.113204892966361 1.36081019048028
4.3125248667886 4.0721996955168 4.35616870718205 4.31350612154615 0.818303848643174 0.182054608914524 0.128176507550298 1.35841103685681 1.367 1.2391499619396 1.3430749809698 1.3529250190302 4.33595335916535 0.106992270531402 1.35832927786791
4.34002520700343 4.13507562101028 4.36498933549855 4.34002811550382 0.823743926475534 0.146707455456013 0.139501138768795 1.36370298606041 1.36700096950013 1.24698836599842 1.34699321349908 1.349 4.36167392615653 0.100643749999999 1.3565909482433
4.36626071995518 4.2095523537523 4.35376100670775 4.36928244661811 0.827844859823903 0.122688328047684 0.130013139561345 1.36680476839574 1.36797827333707 1.25020105263603 1.33959805673576 1.34901086333147 4.38713400707385 0.098 1.3543111943355
4.39043779201232 4.29168711070894 4.33267658765541 4.39559698910771 0.832885172175817 0.121711749381951 0.0976220851374186 1.36907651669865 1.36596020072615 1.24606613505951 1.3025821076246 1.35003979927385 4.41118301937836 0.098 1.35115480295864
4.41193717879183 4.38050008300875 4.36590291267829 4.42491433471614 0.835103517993521 0.130974712969636 0.102635351236459 1.36988762992715 1.36400571101892 1.24015339840268 1.28205996569871 1.35199428898108 4.43403001739378 0.0978765822784814 1.34694089351372
4.4491522630637 4.4750114617803 4.38282703572738 4.44635890579301 0.834824309363946 0.137674212321559 0.113430238827958 1.36808267211551 1.36797824813376 1.23803262779936 1.27060900352886 1.35102175186624 4.45787011280569 0.0966771728748812 1.34362405650935
4.46365385573059 4.5684758457919 4.37709815018473 4.47939231343835 0.828857099005075 0.133376239799114 0.118283143164247 1.3610905390553 1.36594395522309 1.241 1.26690958036039 1.3529813184077 4.48060653125372 0.0943625914315582 1.34145290803482
4.49796798491747 4.64592773738515 4.3701279416868 4.49998079095048 0.829229652407675 0.126356549371169 0.118320446809412 1.36321801506488 1.36300274414993 1.241 1.2763523824039 1.35200091471664 4.50453963524277 0.0890236686390557 1.33922095234428
4.52125518567671 4.73581112590096 4.38332809587005 4.53123695812837 0.82846213700263 0.125112602159937 0.114668532327535 1.35955876490619 1.35795443112916 1.24906379641918 1.30432809587005 1.34699088622583 4.53009885785406 0.0832110762800425 1.33802154794087
4.54936077301602 4.82481648629941 4.41918988053475 4.55747470133687 0.826439490653267 0.127501832888026 0.110174430920641 1.35716626268418 1.35305696416042 1.25601898805347 1.33994303583958 1.34596202389305 4.55760703091638 0.0778850574712613 1.33539723491202
4.5679400817294 4.86686439549286 4.42896846406811 4.58192116017027 0.822293371235123 0.12399132139955 0.110917603269176 1.35285390734597 1.35599053922043 1.25699684640681 1.33700946077957 1.34400630718638 4.58344328147284 0.071652694610772 1.33359240027379
4.60616219214006 4.91400901067445 4.43196395730221 4.61321625618674 0.809384852823745 0.140163425904927 0.110859909893256 1.34233674691402 1.35893692527887 1.25602703202334 1.33499098932555 1.34198197865111 4.61121267700584 0.0629471544715404 1.33116858249178
4.62478323784473 4.91541026744248 4.42779486627876 4.63759675264361 0.802302239973697 0.141445495935224 0.1111808247468 1.33656112106249 1.35194405443966 1.25937297040225 1.33386946035921 1.33996270295977 4.63967326316581 0.0568373015873013 1.32948351575935
4.66603171814175 4.93701480179948 4.41701797361366 4.66903594722731 0.806630623790121 0.131201668701434 0.128599885487511 1.34083062379012 1.34899154182887 1.27900845817113 1.32700422908557 1.33799365637165 4.67032728636968 0.0564629080118699 1.32728515571995
4.6964786113323 4.95114140789363 4.4341087753028 4.70334808096895 0.807201508198525 0.123262124211055 0.138135469219125 1.34142108775303 1.34093473481832 1.28706526518168 1.331 1.33190210222748 4.70166264487993 0.0596788389513131 1.3241564647129
4.74075128680992 4.96414608354637 4.44420869078053 4.73575128680992 0.805558190412838 0.116989619734563 0.156407727511572 1.34157384222138 1.33543825063912 1.293 1.33129216709275 1.323 4.732178298912 0.0642592592592593 1.31958040530164
4.77588605793724 4.97097784459891 4.45396834942701 4.77088605793724 0.807344207945143 0.112295223925608 0.17968451338342 1.34409183415217 1.35593353379672 1.293 1.34495568919781 1.323 4.76609701911243 0.0675166666666672 1.31502712995323
4.80337452397097 4.977009134731 4.48303222460291 4.79824663773698 0.814209548324338 0.110704273331338 0.18772655916755 1.35056996191768 1.358954326345 1.298027404193 1.35181730538002 1.318963461076 4.79671181333379 0.0714628450106176 1.31048449221182
4.84448703905382 4.97914095501395 4.59554323586773 4.82565562949553 0.816471990616461 0.113812186161439 0.200239061423607 1.35393932456819 1.35386887410089 1.29898895468444 1.33237464542602 1.3149438031861 4.83323835227099 0.0850421455938727 1.30616632255082
4.87001054772505 4.98000077178476 4.62399717012255 4.86000746058601 0.82391115767714 0.118270540249332 0.193365729699791 1.36019135576856 1.34699845643048 1.29699974273841 1.35200205809269 1.312 4.86535158254449 0.0953750000000011 1.3038025275265
4.91119218127419 4.98302745446774 4.61357654382257 4.88921048425268 0.828418968459462 0.120381530876451 0.13767480672635 1.36548242114866 1.34099084851075 1.29599084851075 1.36012812084946 1.31194509106452 4.89425927243959 0.0902380952380942 1.30241775241214
4.93264300860296 4.98608037607537 4.67692432486675 4.91270329065948 0.829473390178196 0.121765835567374 0.111849111421592 1.3679361222245 1.33995981196232 1.29502009401884 1.37397990598116 1.306 4.91897284903492 0.0864569055036353 1.30168440194442
4.96389798376109 4.98998724797014 4.72185335165656 4.94688841973869 0.833526769769016 0.12836844906953 0.0943072566140899 1.36920585559029 1.33800637601493 1.29599681199253 1.37300318800747 1.306 4.9473659094351 0.0906182965299674 1.30209072055025
4.98825568296692 4.99296347386187 4.79299094333673 4.97221915682878 0.835758402951144 0.131509238364866 0.0925421125017074 1.37254817369309 1.33599086846547 1.29514610455252 1.3744094986133 1.3039726053964 4.97563763830161 0.0941904761904759 1.30249530284239
5.01656114819827 4.98918704939942 4.89139800031273 4.99671078771781 0.834608488651666 0.115194330707663 0.103195671783445 1.37242388451277 1.33485036048046 1.31131798397902 1.3798538684914 1.30092518024023 5.00229277532271 0.0948265835929382 1.30285133436876
5.04599611458444 4.99899870486148 4.99273476572224 5.03399507847362 0.840299248819658 0.117519693052171 0.11544140115994 1.37629948842028 1.32700103611082 1.32799779826451 1.38284499117881 1.29700051805541 5.02881442620311 0.093430167597763 1.3032419598818
5.06533616334085 5.00702168795747 5.07266148270296 5.05033616334085 0.841587133486405 0.119323375914948 0.11845276733183 1.37787659128747 1.33006506387242 1.32084818429768 1.37689156021263 1.30097831204253 5.05266489671668 0.091 1.30438130914348
5.09643728219873 5.009 5.13531134876471 5.08154139700795 0.843018607110763 0.122900813864816 0.112492830583307 1.37933669321768 1.33597917703816 1.307 1.36724987554213 1.29902082296184 5.0792744871011 0.0908114674441201 1.30658652514093
5.11693616647437 5.009 5.24366259422166 5.10692096801588 0.836859180454607 0.105125352785798 0.120594770558917 1.37683778161074 1.3350030396917 1.307 1.37896352369964 1.2999969603083 5.1059333369209 0.0898302469135798 1.30876642070107
5.15820509648099 5.01498920544837 5.31989594778536 5.14422668558425 0.833966186492794 0.113052327014808 0.114764167423238 1.37472732258804 1.33991364358695 1.30396761634511 1.36579490351901 1.30298920544837 5.13432302144975 0.0882562620423878 1.31029968811352
5.17754041524373 5.01413044505883 5.40315537052107 5.16563359028575 0.822585152534284 0.109725413606562 0.12446392516942 1.36987148843714 1.33218635008404 1.3010186350084 1.34666456984872 1.30207454003362 5.16119463719748 0.0843459915611813 1.31153751991196
5.20598182593857 5.02099561315759 5.46396114511004 5.1989786924797 0.820751171913617 0.116325782364364 0.13256482352595 1.36837095883841 1.34199373308226 1.30199937330823 1.32901128045192 1.30599749323291 5.19165926007812 0.0798069164265122 1.31250283587869
5.23125485521054 5.02507281577444 5.48722754929512 5.22823665126693 0.817115752248043 0.117994247751957 0.12470073448991 1.36528750596066 1.34288167436654 1.304 1.32291808225376 1.30898179605639 5.22090534041969 0.0745015015015003 1.31449239911528
5.25955134932004 5.03311026986401 5.51229405297069 5.25480864566939 0.811145859695768 0.124063934531159 0.133411524613447 1.36168310294917 1.32990810844666 1.30396324337866 1.31387135182532 1.307055134932 5.2520574803091 0.0714924012158044 1.31770303446595
5.2888971722365 5.0389794344473 5.52794515852614 5.29784918594687 0.807731962296487 0.13278942587832 0.129234635818338 1.3581224764353 1.32501713796058 1.30200685518423 1.30702399314482 1.30998971722365 5.28415091263656 0.0686396396396396 1.32190367598838
5.32526559818595 5.04204579279068 5.56090102039159 5.32431139097663 0.808101116198608 0.115674384653058 0.119638868115424 1.35774382942279 1.31401831711627 1.30094504865118 1.30010818700546 1.31103663423254 5.3160647489155 0.0675370919881305 1.32590598064225
5.35453947261836 5.04780513714916 5.55180578582186 5.35947649110167 0.806994450965015 0.105607865937058 0.111556444548503 1.34753674111867 1.30055763116063 1.29462551760504 1.31089227623688 1.30863362174066 5.34891175128536 0.0713863404689064 1.32941446692129
5.38249828277176 5.09003960480032 5.56748438859954 5.38399220671111 0.81588387459957 0.120199491760614 0.133076624674835 1.35479395584606 1.30349508061383 1.27499078958132 1.3055120735771 1.31549346341841 5.38330573267583 0.079723404255315 1.33359431436341
5.42824184110307 5.13332528878606 5.57409640184115 5.42876871154297 0.828087970113302 0.152393522350476 0.113572853768018 1.35846216962974 1.2994837355607 1.26476145489022 1.29799457852023 1.31501084295954 5.41698253613286 0.0877921568627448 1.33601761986663
5.45265245717742 5.1638916038913 5.58550194813496 5.45602222549327 0.828849615225193 0.170873535157518 0.112936191407079 1.36177818467624 1.29812181233201 1.24279265025784 1.29758681360076 1.31604923992226 5.44740189634083 0.0897285429141712 1.33779633671053
5.48441660939834 5.2058711647278 5.58549872864593 5.48143311800479 0.828454299912238 0.166802494025235 0.128356218587171 1.36056622536627 1.30398371812403 1.23302996169121 1.30199075508585 1.31849420471596 5.47743290217284 0.0856216216216218 1.33863873781846
5.52577032793196 5.25189241381008 5.57345287122167 5.52672524935136 0.827767647981479 0.169315143562492 0.127597934097836 1.3524365071797 1.30700150176038 1.21583608725937 1.30782473939605 1.32251315880826 5.50689226348092 0.0933735810113518 1.33935538071217
5.55739724317 5.3961302608264 5.56831501729715 5.55284761251789 0.844594823896327 0.171389413032527 0.111438044324935 1.3684661491439 1.30700992613042 1.19721152007946 1.28709616168463 1.32397022160873 5.53636403791901 0.0954132553606242 1.3398110924292
5.57700632434965 5.47647337556167 5.60845204337211 5.57000632434965 0.849769111470813 0.154068915633289 0.143517647268152 1.37197238226924 1.30750152252427 1.18303884940863 1.31646619220761 1.32250152252427 5.56323930596389 0.0968086419753084 1.33900413474304
5.61522767188775 5.62311424298731 5.60364691238766 5.60672795278415 0.847194735410834 0.104350040009852 0.106358125944156 1.37578550410743 1.30798902472135 1.19678131679688 1.29500259109608 1.31952110786812 5.59035756365569 0.0955828460038981 1.33702409762365
5.63635178859268 5.73004427132153 5.61833671199428 5.62778882581123 0.847617027163402 0.124576908669979 0.103491515281477 1.3757850303321 1.30695372224977 1.17637168979241 1.24976297766039 1.32151972847935 5.61621235157534 0.0936345966958207 1.33469492039296
5.65444587229469 5.78786020108184 5.61501895578551 5.64245459430299 0.849529342723305 0.139354268344309 0.110878720484478 1.37608945844677 1.30450678138725 1.19695024106303 1.28297630526811 1.32249677282253 5.64115291023775 0.0915152439024387 1.33379648013112
5.70176986537349 5.84194925867868 5.62649801062897 5.68820854645502 0.820352800749675 0.117006914382522 0.101550145777527 1.38834615316623 1.30744915127775 1.19960808959884 1.27904533618587 1.33200906723717 5.66697773063627 0.0882992992992999 1.33286618587769
5.73038937063373 5.9419058470087 5.62582294083454 5.71444446135994 0.843378014140245 0.125308056463768 0.115734822806473 1.36657407772232 1.30247152980413 1.21114546997446 1.28417520949993 1.3210092845469 5.69253638025275 0.0842867274569404 1.3319454799639
5.75149899668938 6.01848116876139 5.61600033397819 5.73849888490463 0.841386491115391 0.118027330047843 0.119302523799858 1.36578251973966 1.30100038918254 1.21899755587209 1.2939998330109 1.32149927821531 5.71837464253193 0.0804408284023662 1.33123416889558
5.78175563934911 6.05371569612939 5.62404345857501 5.77123204928111 0.828378026601187 0.131953856623953 0.11673816206606 1.35455110731933 1.30048913535625 1.2202357708421 1.2860217292875 1.32000481206171 5.74468882066677 0.0772842535787328 1.33131446925824
5.80674031201004 6.12193504642772 5.628 5.79432314102624 0.826158331492158 0.127618493350929 0.114809143414019 1.35389499614449 1.29955870290192 1.24238027446199 1.288 1.32042852669055 5.77262649467137 0.0724271457085851 1.33070748512087
5.8424214982585 6.14344053025153 5.628 5.83391474402935 0.820815856536216 0.156541430672266 0.117585568825044 1.35011167967809 1.30249121408011 1.23700293698655 1.288 1.31700700036803 5.80027233254352 0.0654331395348848 1.32998983215262
5.8602295269301 6.16106203866398 5.63117516750585 5.86632010101707 0.814465100905313 0.150731772407891 0.119253616643267 1.33365446977064 1.29064335714716 1.24704135910932 1.2863643019483 1.31026164075645 5.82928857800503 0.0621563146997956 1.32858672873582
5.87771241879925 6.16758774550939 5.63925352223127 5.89358774550939 0.811217506534203 0.147684833091761 0.11844623728923 1.32279322231546 1.27807124187993 1.25112467328987 1.28486094148065 1.30189313718011 5.8602910601815 0.058 1.32649113931758
5.91692741304565 6.19994011576266 5.65270288568947 5.92594011576266 0.81108025405434 0.128685168379382 0.115720035579085 1.33012642623954 1.28199274130457 1.25798729728299 1.28375144740563 1.29601088804315 5.89230714099647 0.0589159420289835 1.32524794191019
5.9573114279062 6.20003114279062 5.67199107939366 5.9603114279062 0.809234742697487 0.133372525730251 0.111631616328983 1.33279671418593 1.28997923813959 1.265 1.2832973485318 1.29997923813959 5.92489608614092 0.063138028169013 1.32354803845232
5.98751602540493 6.203 5.69758592485702 5.99051602540493 0.816341079068486 0.132575333609487 0.106737584355076 1.33731115856651 1.288 1.2650573361561 1.28376017366775 1.2979426638439 5.95789493381364 0.0687318376068395 1.3214626300447
6.01394362991957 6.203 5.72995524359277 6.01694362991957 0.815372066902949 0.128239248868752 0.101594544473514 1.34044331910158 1.288 1.26799373665773 1.28540145162204 1.29500626334227 5.99249985495993 0.0746193353474368 1.32047164136277
6.04643325666803 6.20692291943227 5.7695668571141 6.048005536168 0.801972249870188 0.127452063029348 0.0967591015004498 1.33235619129652 1.29473050236536 1.27162152683944 1.28848271120325 1.29849699446208 6.02594055114116 0.0832766169154236 1.31879149553865
6.08679738730792 6.21305980404809 5.81688858693422 6.08365784452903 0.805161929441528 0.128587843238475 0.0927878602520336 1.33142320991876 1.29268104507683 1.27192026126921 1.29326548121995 1.29882058785572 6.05699744542735 0.0913810975609755 1.31696924338225
6.12593296076267 6.2159949720572 5.87238825456634 6.11594469262921 0.836176871404419 0.13093597764576 0.0902374255444171 1.3492494636274 1.27702681569493 1.26800670392373 1.3000112904807 1.2900150838284 6.08612498348827 0.0896780185758523 1.31574151473724
6.14327162349813 6.21602469304528 5.93653368152364 6.13326339248304 0.838326216466418 0.13388167847467 0.0896644021937515 1.35484502228589 1.27995061390943 1.26805761710566 1.3089816677941 1.29003292406038 6.11457845464948 0.0922374169040834 1.3157312991427
6.17645532773776 6.21905939057449 6.00979268931934 6.16547512459592 0.842733355119378 0.118386939246867 0.091625395016188 1.35791226370555 1.27401979685816 1.27505939057449 1.32043814196869 1.29394060942551 6.14036698527686 0.0927973251028809 1.31699587041376
6.19890517185844 6.22198763111197 6.09263309946663 6.18890104889576 0.844870970711738 0.11675688534767 0.0966770088278781 1.36048911537853 1.27499587703732 1.27798763111197 1.33464224181307 1.29101236888803 6.16585947166974 0.0917826086956522 1.31828216927836
6.22885741522389 6.22496025182294 6.18552273347872 6.21639688316816 0.843380773177764 0.119820394099243 0.105375848444973 1.35625213029053 1.27889818217656 1.28027154837776 1.35185549613579 1.29383181472809 6.18987125338302 0.0906161616161611 1.32002221568119
6.25223224414162 6.22910718960382 6.28892941286882 6.24141089348132 0.84280019173841 0.119715324576003 0.118278518683624 1.35496023100562 1.28207145973588 1.282 1.37233943374544 1.299 6.2133569452144 0.0883808049535608 1.32097138421195
6.26497820440795 6.23498994049598 6.39481892892755 6.2639614385679 0.844457166573033 0.115617008121138 0.134112923168332 1.36155871658965 1.28599329366398 1.282 1.39096814490392 1.299 6.23684155472238 0.0857735294117647 1.32272776298876
6.31108430272899 6.24205058163739 6.4807250034693 6.31110959354769 0.8414683662234 0.11669671548338 0.138987275479822 1.35763949418363 1.2960084302729 1.282 1.3930084302729 1.2960337210916 6.26000837185872 0.0843527607361958 1.32471339460747
6.32151608231994 6.248 6.56699246599989 6.32463517823993 0.839871732820025 0.125673552591205 0.122612865855955 1.35731580555083 1.29680150680002 1.282 1.39382135612002 1.30019849319998 6.28557522532543 0.0815484496124031 1.32762370095397
6.34688636649717 6.248 6.61578147403303 6.35586014338114 0.828650260972404 0.123390227015254 0.142909093197739 1.34432817161241 1.28704370519339 1.282 1.38503933467406 1.30995629480661 6.31240174164856 0.0795914634146346 1.32980145030939
6.38606730619554 6.25797115448763 6.66954806473508 6.40206730619554 0.800486920254439 0.114482788399529 0.154542217715852 1.3328593253814 1.30397115448763 1.282 1.38598076965842 1.32097115448763 6.34142302175445 0.0769577329490893 1.33147400655901
6.39351750063268 6.255 6.72605971161146 6.40951750063268 0.813651159726834 0.114695360485671 0.126034097242651 1.34006030872758 1.30107961548195 1.282 1.38401990387049 1.31794028838854 6.36877125884032 0.0715514403292132 1.33297013764679
6.41895375688613 6.255 6.72899466425609 6.43495375688613 0.818131854097634 0.111026669679885 0.131150698019787 1.34302461089865 1.30499288567479 1.282 1.3849982214187 1.31500533574391 6.39798750219444 0.0639308176100623 1.33480421337189
6.45226960805176 6.25503110862136 6.74009332586407 6.48120739080904 0.818629779396118 0.112429247706023 0.12598986987845 1.34222693437903 1.31511406494497 1.28501036954045 1.37795852183819 1.31907258678317 6.42816783538496 0.0595196926032651 1.33763802696449
6.47830640658125 6.25838300822656 6.7491340528793 6.50163196357382 0.816732172691031 0.108619474207011 0.122168809189211 1.34100240598125 1.32605745123398 1.286 1.37394254876602 1.3261340528793 6.45832894088995 0.0584222222222226 1.34100866869613
6.49395296644106 6.27794120805133 6.75597942281797 6.53390299328469 0.818375061476312 0.112677800670651 0.122618647785181 1.342146560671 1.3289911812077 1.286 1.3710088187923 1.33297942281797 6.49078302227179 0.0606738461538476 1.34629231627492
6.54025046964648 6.29107305364689 6.76003130870581 6.56717633925938 0.789377764578107 0.123835796286975 0.122962922145876 1.34119281195075 1.33392694635311 1.28296869129419 1.368 1.34203631362501 6.52447166073764 0.0643443526170818 1.35223097182608
6.5645748621949 6.29930830706427 6.76305946850292 6.59965415353213 0.818689046651339 0.128264355494142 0.123271716534891 1.34330858267446 1.32707929133723 1.27994053149708 1.368 1.348 6.55636403548972 0.0704678030303032 1.35914419856755
6.59299820932913 6.36399592468009 6.76599981475819 6.63199796234004 0.825069598025263 0.179406778027381 0.124839901204366 1.35114950602183 1.33099975301091 1.27700018524181 1.368 1.348 6.59139988097827 0.079813380281689 1.36571262021261
6.62338808494773 6.39176692977766 6.77306468082462 6.65734188435872 0.822356404811548 0.170370397482378 0.12540138601767 1.35319680605172 1.3280092401178 1.27494455929318 1.368 1.3520092401178 6.62985362925817 0.088293407613739 1.37197303632496
6.6654372462779 6.47500756750995 6.78 6.6944372462779 0.835958667411801 0.193002050582315 0.125582128096072 1.36040904762596 1.32907604283094 1.26890494646133 1.368 1.35307604283094 6.66198578621607 0.0967127882599566 1.37684318701824
6.6879304958588 6.51777661803433 6.78 6.7169304958588 0.838462263886892 0.196171041998701 0.127234892956581 1.36293220344851 1.33298791232327 1.26765491010515 1.368 1.35698791232327 6.69343385428067 0.1 1.37966713259065
6.72536136118387 6.55686325171703 6.78307026467464 6.76320075621326 0.819811710480768 0.188836687522481 0.127597427979891 1.34409468266232 1.32124090745591 1.26694981094668 1.36796988656801 1.36796988656801 6.7208712711583 0.0991421568627457 1.38085608701994
6.76128119262271 6.64321264318543 6.78992970184432 6.78335149077839 0.843694112092688 0.187921252946203 0.128302759464675 1.35946423450298 1.34494727638324 1.26198242546108 1.36494727638324 1.36494727638324 6.74669887384697 0.095 1.37965887045232
6.7769823832641 6.71092402782643 6.78600440418397 6.80297797908013 0.846157236374556 0.155046885040789 0.12678170662129 1.36584284320104 1.34200330313798 1.26100110104599 1.36200330313798 1.36200330313798 6.77591706670295 0.095 1.37683431119248
6.810245409036 6.7907873539905 6.7901329298945 6.836245409036 0.846607034640815 0.144100832625835 0.12773294239913 1.36806417153539 1.346 1.262979549247 1.357938647741 1.362938647741 6.80176150360562 0.0947682051282053 1.37400038309222
6.83457049412483 6.86890820448649 6.80313770547841 6.86064918296963 0.846256262035709 0.130581606360446 0.122137409540668 1.36744885225088 1.34613770547841 1.2609213111552 1.352 1.3570786888448 6.82889152782634 0.094 1.37147310985464
6.86290394958599 6.96367872792555 6.80997681541731 6.89289070125302 0.843090731149703 0.128178147724775 0.118532221587162 1.36490861141643 1.35297681541731 1.25701324833297 1.352 1.36098675166703 6.85514101187807 0.0935361445783132 1.36975365240451
6.88910113177588 7.046787997675 6.813 6.92913810268531 0.837653436967347 0.133666454444152 0.125086789847719 1.34224947325609 1.35634769190806 1.26201624737474 1.356 1.36497562893789 6.88181795013763 0.0915323383084575 1.36800619481079
6.91403779081767 7.14435644702811 6.81327522113614 6.94664873553518 0.831515295399379 0.116428785606419 0.118720140280088 1.34840146456014 1.35561326928954 1.26409829326291 1.35594102404226 1.36188204808451 6.90850012365149 0.0893175074183974 1.36630965889767
6.94300338195141 7.21200685784591 6.82700187886189 6.97900291223594 0.82653966274429 0.130830542051657 0.125210537354502 1.35395975950568 1.35500009394309 1.26900018788619 1.35299971817072 1.35599943634143 6.93621621403357 0.086107033639142 1.36476882018065
6.97937786916755 7.28537786916755 6.84716340288327 7.01036765648735 0.822891277088826 0.136608068017361 0.13096952307239 1.35134873234538 1.35596936195939 1.27104085072082 1.35003063804061 1.34997957463959 6.96521141285035 0.081779487179486 1.36303622320276
7.01653014867711 7.32251247705454 6.863 7.0464771338094 0.817137265739875 0.137366496741981 0.134878108571761 1.34635331584992 1.35296465675486 1.27515904460313 1.35307068649028 1.34794698513229 6.99332776884895 0.0765224719101119 1.36025675155608
7.0459305855685 7.35093289938288 6.863 7.07293752701165 0.813658214041061 0.13606307737313 0.139209772940426 1.34487349385972 1.35100462762877 1.28397917567055 1.35699074474247 1.34500694144315 7.02139849842931 0.0709516129032269 1.35701791655973
7.08558550610755 7.37416361302747 6.88387782055744 7.10599341866207 0.809304703315316 0.121907473447746 0.164615101136582 1.33849760845853 1.3487715620132 1.29107158069952 1.3608506087514 1.34067858820839 7.05267752003314 0.0665078922934071 1.35346079675167
7.12658692361722 7.39012083721531 6.91182474187617 7.1405178737799 0.807150430834066 0.109049618071579 0.185954159061592 1.33527067681713 1.34594821262201 1.298 1.36603090687334 1.33591368770335 7.08214067993233 0.0653775100401609 1.34966149715556
7.16000387914053 7.39700029093554 6.91599844834379 7.17000358820499 0.811160565384732 0.107320207534018 0.164423659544807 1.34271055568688 1.34299980604297 1.29800029093554 1.37400077582811 1.33099941812892 7.11472118377007 0.0677975077881605 1.34575037801654
7.20037042694125 7.4000720274608 6.90052477150011 7.20733955802948 0.817004096803042 0.109466070885982 0.0990191310882291 1.34847138339363 1.34097942072549 1.30104115854903 1.38196913108823 1.32493826217646 7.14892395218787 0.0724092307692304 1.34187656615588
7.23700988519414 7.40711881002284 6.95193067851225 7.2405940501142 0.818501977977294 0.110079900522415 0.0966456342478405 1.35152940532424 1.33868317327243 1.305 1.37901980167047 1.31888118997716 7.18190898191205 0.0782095238095235 1.3383091209192
7.28686106476255 7.41298365467795 6.99787196164392 7.26991827338973 0.825510467340146 0.111555886427283 0.126048055452106 1.35347457880152 1.32304358752548 1.305 1.37999727577966 1.31301634532205 7.21260238656891 0.085513677811548 1.33590506503287
7.31033434162935 7.4130544277071 7.04146652320374 7.30423326160187 0.815138371634896 0.111684941735294 0.123211788338948 1.34711064375315 1.31995334767963 1.30497667383981 1.38503110154692 1.30996112306635 7.24443903517451 0.0998848114169194 1.33469683959241
7.35335166483959 7.42005274972594 7.10318032200548 7.33458024698533 0.831568529747864 0.117451122338304 0.124476883779543 1.36131334456698 1.31394725027406 1.302 1.38912308269386 1.30498241675802 7.27511404252127 0.103 1.33296715529512
7.37299116222618 7.42299867433393 7.22494520580229 7.36698541767319 0.834278780387212 0.119189217857017 0.182383941823881 1.3659679054476 1.31100132566607 1.302 1.39599690677916 1.30400044188869 7.30345125903878 0.102270516717324 1.33272961930465
7.40720858061088 7.423 7.27991775468785 7.39328158382468 0.837137115479414 0.117278307616469 0.171429478548473 1.36973440393147 1.30496871290837 1.30203128709163 1.39309386127489 1.30096871290837 7.33114333176946 0.100250247279922 1.33341015441416
7.42770699576778 7.42313375595607 7.36808915564225 7.42051591583054 0.839758152144184 0.115125415431068 0.170663641315298 1.37213120897333 1.30169427210042 1.30507643197489 1.40190446003138 1.29788535203766 7.35855914921023 0.101240796019901 1.33461881667918
7.46388711801858 7.42997864394946 7.42382610073133 7.44691762666221 0.842222311821806 0.110285101778595 0.134004376904957 1.37628703382646 1.2860488138298 1.30898779654255 1.39701525432181 1.29201830518618 7.38479987126745 0.101752351097179 1.33481046988782
7.48824595432077 7.44313243694195 7.49853920754938 7.48416081628666 0.830809300338003 0.0951774155325023 0.1071315784108 1.36406580021882 1.28300945978157 1.3119716206553 1.39180134458707 1.2929716206553 7.41037004429026 0.100740740740741 1.33513634736282
7.51456323341419 7.45711264668284 7.55721538476249 7.50161955675561 0.84017483181324 0.126462122564848 0.0992861017192252 1.37311195567556 1.28394367665858 1.30907509778856 1.37122529336568 1.29001877444714 7.43426189254513 0.100420609884332 1.33634840361944
7.54393655362834 7.46298731072567 7.67275044427147 7.53393020899117 0.840948329245546 0.133873990365551 0.118378759858421 1.37634302089912 1.28100634463717 1.31299154048378 1.38297462145134 1.29099788512094 7.46035870240426 0.102 1.33833298885227
7.56120839042792 7.51002315449199 7.76055570780779 7.55723926308391 0.837481751519771 0.129170573884676 0.093105576988573 1.37503861073048 1.28497684550801 1.31697684550801 1.37786107304805 1.29098456367201 7.48643972977145 0.101745029239766 1.33981598021403
7.58853371792007 7.55309959299871 7.83334417846537 7.5885139505897 0.833790698008881 0.1234624080986 0.088791685416608 1.37483311643069 1.28201976733037 1.31824195313062 1.3597034900444 1.289 7.51527600274995 0.099106420404574 1.34140595659022
7.61494232360519 7.57936873107758 7.89985474093158 7.61394445976796 0.830856408488313 0.117643107096563 0.0943179306803444 1.37350290518137 1.28299786383723 1.31701235803313 1.34503204244156 1.289 7.53973622042915 0.0952500000000021 1.34343457606716
7.64527042509952 7.59254022091893 7.94113521254976 7.65424962316879 0.812607413328822 0.112237415570478 0.102673224299264 1.35362708622661 1.28017681641123 1.31356720107235 1.32592719324244 1.29004160386147 7.56955276331968 0.0888471337579622 1.34504523960711
7.67154381903783 7.59632371471308 7.95439379999291 7.67861882856029 0.81800961733442 0.107770078212259 0.102745595242316 1.36002087638076 1.29726253332861 1.30818562310509 1.31869996191016 1.29407500952246 7.59764061832577 0.0826759002770107 1.34671539617866
7.69994019722753 7.59442886465036 7.97495669454408 7.71093194856926 0.814856640169908 0.104765839713819 0.0905057770570973 1.36058880394455 1.31097112969605 1.30114676498819 1.30303299463308 1.29799175134173 7.62440711978787 0.0772876712328765 1.34913307638428
7.73016010092941 7.59056532292111 7.995 7.74815209588294 0.810816717930947 0.103749444767071 0.0780304803027882 1.35579120706506 1.31503202018588 1.29272976757846 1.297 1.30203202018588 7.6552411443124 0.0734541910331385 1.35221099691394
7.75087254257576 7.58844274171564 7.995 7.76781305103651 0.810418130510365 0.10524563806393 0.0783706017601604 1.35724405255727 1.31907932205234 1.28321377173272 1.297 1.30601983051309 7.68354325459921 0.0717509803921563 1.35608201948611
7.7938994461264 7.59177077322429 7.995 7.80790630207233 0.810819063020723 0.109779164296309 0.092207662788378 1.36040261843155 1.32299085873876 1.27287791830779 1.297 1.30699771468469 7.71273650466887 0.0721746987951814 1.36083479135577
7.82429462399022 7.60425906963739 7.99505573967383 7.8342388843164 0.803860218643493 0.117874768156121 0.0943405569516754 1.35474836740131 1.31298407437891 1.26200134816049 1.29402388843164 1.31003185124219 7.74259789972524 0.0783681592039821 1.36593627357166
7.86159487200464 7.62961728314526 8.002 7.86453538480418 0.815217982947588 0.130057194335279 0.109377052997466 1.36214591457432 1.31101982906682 1.25086320214764 1.297 1.31401982906682 7.77300837885942 0.0899449735449753 1.37240986811342
7.89093793941243 7.67155506593823 8.002 7.89094414547119 0.821037691316799 0.146851187525698 0.110218220929823 1.3683568638423 1.31199793131375 1.23974262112605 1.297 1.31499793131375 7.80241327553906 0.102279883381924 1.37948717335498
7.92127423241012 7.73378207020663 8.00804062702372 7.9212336053864 0.824082806321655 0.168781492419291 0.11070157870176 1.37195559502494 1.30896952973221 1.22891874595256 1.294 1.31504062702372 7.82778679050105 0.102481481481481 1.3833554052248
7.94859121284863 7.81126125407707 8.012 7.94453209156377 0.82731448741617 0.184007615531189 0.111832956064243 1.37448468448712 1.30601970709495 1.22101970709495 1.294 1.31901970709495 7.85158580427527 0.101 1.38621892472612
7.97790125446978 7.87378934286887 8.012 7.9709111290228 0.829024239844071 0.158605579459523 0.111979506272349 1.37620420692889 1.30699670848233 1.22199670848233 1.294 1.31999670848233 7.87511150305013 0.101257763975155 1.38955754653497
8.00122655404147 7.92169854162788 7.98618879503456 7.99121711428975 0.825038432063197 0.155796043786147 0.103917344595853 1.3714884320632 1.30697168074482 1.21585840372408 1.27000943975173 1.324 7.89727950956857 0.101467043314501 1.39445856382971
