# Supplementary material for: Quantifying Spatiotemporal Gait Parameters with HoloLens in Healthy Adults and People with Parkinson’s Disease: Test-Retest Reliability, Concurrent Validity, and Face Validity
Source: Sensors (Basel). 2020 Jun 5;20(11):3216. doi: 10.3390/s20113216 (PMC7313704; doi:10.3390/s20113216)
Supplement: Supplementary file 1 [file sensors-20-03216-s001.zip › Data/HYA_04_SWS2_HoloLens_raw.csv]

Time HoloLens_x_position HoloLens_y_position HoloLens_z_position HoloLens_x_orientation HoloLens_y_orientation HoloLens_z_orientation
231.4865 -0.812 0.1 0.009 3.165 349.059 359.896
231.52 -0.81 0.1 0.013 3.292 348.734 0.05
231.5535 -0.808 0.099 0.017 3.239 348.374 0.069
231.5864 -0.806 0.099 0.021 3.127 348.139 0.185
231.6198 -0.803 0.099 0.026 2.921 347.98 0.229
231.6525 -0.8 0.098 0.032 2.88 347.921 0.214
231.6853 -0.798 0.097 0.037 2.899 347.899 0.216
231.7212 -0.795 0.096 0.043 2.992 347.767 0.156
231.7516 -0.794 0.095 0.049 2.856 347.61 0.128
231.7873 -0.792 0.093 0.055 3.104 347.445 0.074
231.8196 -0.791 0.091 0.061 3.868 347.249 0.104
231.8529 -0.789 0.09 0.068 4.496 346.939 0.225
231.8869 -0.788 0.09 0.074 4.827 346.534 0.189
231.9199 -0.787 0.088 0.081 4.747 346.095 0.229
231.9531 -0.787 0.087 0.089 4.111 345.798 0.159
231.9882 -0.787 0.086 0.098 3.509 345.655 0.01
232.0189 -0.788 0.086 0.106 3.509 345.508 359.787
232.053 -0.789 0.087 0.115 3.632 345.238 0.125
232.0851 -0.792 0.087 0.125 3.889 344.87 0.512
232.1202 -0.795 0.087 0.135 4.142 344.538 0.847
232.1513 -0.798 0.087 0.146 4.01 344.307 1.269
232.1871 -0.802 0.088 0.159 3.412 344.296 1.666
232.2194 -0.807 0.087 0.172 3.158 344.404 1.927
232.2509 -0.813 0.085 0.187 2.929 344.583 1.848
232.2897 -0.819 0.083 0.202 2.767 344.754 2.068
232.3179 -0.825 0.08 0.217 2.724 344.864 2.363
232.3517 -0.832 0.079 0.234 2.162 345.097 2.396
232.3846 -0.839 0.079 0.252 1.479 345.275 2.384
232.4199 -0.846 0.078 0.27 1.299 345.383 2.443
232.4509 -0.853 0.08 0.29 0.948 345.512 2.454
232.4904 -0.861 0.086 0.312 359.926 345.671 2.51
232.5183 -0.868 0.091 0.333 359.186 345.768 2.499
232.5525 -0.875 0.097 0.356 359.168 345.963 2.386
232.5853 -0.881 0.105 0.379 358.687 346.1 2.147
232.6193 -0.888 0.107 0.401 358.937 346.139 1.79
232.6517 -0.893 0.107 0.423 359.065 346.108 1.835
232.686 -0.897 0.106 0.446 359.182 346.147 2.333
232.7194 -0.9 0.103 0.469 359.33 346.373 2.373
232.7569 -0.903 0.099 0.49 1.081 346.692 1.854
232.7851 -0.905 0.096 0.51 2.627 346.967 1.487
232.8194 -0.906 0.095 0.531 3.581 347.297 1.387
232.8514 -0.907 0.094 0.552 3.803 347.879 1.306
232.8864 -0.908 0.095 0.574 3.297 348.488 0.956
232.9284 -0.909 0.094 0.596 2.58 348.799 0.596
232.9542 -0.91 0.092 0.62 2.375 349.033 0.139
232.9864 -0.911 0.088 0.641 2.546 349.19 359.87
233.0197 -0.911 0.085 0.664 2.659 349.34 359.684
233.0514 -0.911 0.081 0.687 2.844 349.461 359.645
233.0858 -0.91 0.08 0.71 2.405 349.395 359.728
233.1188 -0.91 0.081 0.735 1.309 348.967 359.865
233.1525 -0.909 0.083 0.761 0.442 348.196 0.05
233.1845 -0.909 0.086 0.787 359.815 347.124 0.173
233.2191 -0.908 0.092 0.814 359.846 345.803 0.805
233.2498 -0.907 0.102 0.84 359.394 344.754 0.871
233.2873 -0.907 0.105 0.867 0.045 343.694 1.263
233.3183 -0.909 0.108 0.892 0.041 342.468 1.289
233.3517 -0.913 0.105 0.915 0.986 341.091 1.243
233.3844 -0.919 0.102 0.939 1.139 339.71 1.209
233.418 -0.927 0.101 0.962 1.404 338.541 1.126
233.45 -0.935 0.102 0.986 1.798 337.474 1.323
233.4855 -0.944 0.104 1.01 1.986 336.703 1.663
233.518 -0.953 0.106 1.035 1.898 335.912 2.074
233.5529 -0.964 0.102 1.06 2.779 334.953 2.134
233.5846 -0.974 0.099 1.084 3.056 334.33 2.756
233.619 -0.983 0.097 1.112 2.049 333.938 3.474
233.6504 -0.992 0.093 1.141 0.857 333.872 4.091
233.6845 -1.001 0.09 1.171 359.796 334.119 4.535
233.7195 -1.009 0.084 1.202 359.201 334.59 4.39
233.7505 -1.017 0.075 1.233 359.605 335.249 3.981
233.787 -1.026 0.069 1.267 359.841 336.177 3.745
233.8183 -1.033 0.068 1.298 359.377 336.997 4.058
233.8503 -1.042 0.071 1.332 358.549 338.075 3.981
233.8856 -1.05 0.078 1.367 358.04 339.676 3.618
233.9184 -1.055 0.086 1.401 358.501 341.848 3.441
233.9518 -1.06 0.108 1.435 357.335 344.062 2.38
233.9845 -1.064 0.112 1.466 357.342 346.012 1.28
234.0213 -1.068 0.099 1.493 1.257 346.816 1.722
234.0519 -1.071 0.099 1.518 1.768 347.262 2.573
234.0847 -1.074 0.106 1.547 359.838 347.974 2.769
234.1177 -1.077 0.107 1.576 358.817 348.954 1.412
234.1516 -1.081 0.102 1.603 359.59 349.835 0.208
234.1847 -1.084 0.092 1.628 1.511 350.243 0.82
234.2199 -1.088 0.091 1.656 1.805 350.3 1.094
234.2527 -1.092 0.09 1.687 1.605 350.41 0.62
234.2846 -1.097 0.087 1.714 1.37 349.895 0.112
234.3188 -1.103 0.085 1.743 1.628 349.157 359.776
234.3498 -1.107 0.082 1.773 1.931 348.473 359.829
234.3867 -1.11 0.079 1.806 1.848 347.67 359.778
234.4178 -1.115 0.076 1.835 1.434 347.109 359.511
234.4507 -1.118 0.075 1.867 0.453 346.373 359.985
234.4848 -1.12 0.074 1.9 359.748 345.909 0.373
234.5165 -1.123 0.072 1.932 359.551 345.904 0.299
234.5513 -1.126 0.076 1.966 359.083 345.647 0.434
234.5859 -1.13 0.086 2 358.458 344.882 0.634
234.6177 -1.135 0.097 2.031 357.855 343.779 1.499
234.6563 -1.14 0.093 2.06 359.221 342.617 1.9
234.6845 -1.146 0.095 2.086 0.236 341.75 2.591
234.7164 -1.152 0.098 2.114 359.963 341.566 2.748
234.7496 -1.156 0.103 2.143 359.124 341.794 1.983
234.7839 -1.159 0.106 2.174 359.196 341.799 1.313
234.8172 -1.164 0.104 2.201 0.57 341.802 0.5
234.852 -1.169 0.101 2.23 1.893 341.777 0.665
234.8836 -1.174 0.097 2.254 2.617 341.628 1.041
234.9183 -1.18 0.095 2.28 2.316 341.52 1.403
234.9518 -1.185 0.093 2.306 1.688 341.5 1.819
234.9851 -1.189 0.09 2.333 0.508 341.188 2.865
235.0178 -1.193 0.087 2.36 359.627 341.069 3.217
235.0502 -1.198 0.083 2.39 358.339 341.274 3.297
235.0838 -1.204 0.078 2.42 357.35 341.758 2.706
235.1174 -1.21 0.075 2.45 356.876 342.581 2.297
235.1507 -1.218 0.075 2.483 356.171 343.498 2.301
235.1862 -1.228 0.081 2.519 354.007 344.587 1.645
235.217 -1.238 0.087 2.551 353.133 345.646 0.984
235.2509 -1.247 0.093 2.586 353.369 346.945 1.219
235.2841 -1.255 0.105 2.618 354.469 348.101 1.985
235.3157 -1.262 0.108 2.651 354.668 349.113 2.19
235.3506 -1.268 0.106 2.682 355.827 350.004 1.449
235.3836 -1.272 0.104 2.711 356.925 351.004 1.385
235.4166 -1.276 0.104 2.739 357.961 352.185 1.34
235.4509 -1.28 0.107 2.768 358.544 353.435 1.372
235.4846 -1.284 0.106 2.794 359.786 353.996 2.297
235.5157 -1.289 0.104 2.82 1.163 354.07 2.974
235.5508 -1.292 0.1 2.846 2.158 354.285 2.208
235.583 -1.297 0.097 2.872 2.774 354.672 1.287
235.6175 -1.301 0.094 2.898 2.936 354.852 0.949
235.6492 -1.305 0.092 2.927 2.371 354.707 1.229
235.6855 -1.311 0.091 2.958 1.649 354.393 1.287
235.7168 -1.315 0.085 2.985 1.274 354.08 1.137
235.75 -1.32 0.079 3.014 1.199 353.488 0.73
235.7819 -1.324 0.075 3.044 1.286 352.762 0.488
235.8168 -1.327 0.076 3.076 0.554 352.189 359.986
235.8501 -1.33 0.078 3.108 359.841 351.977 359.701
235.8825 -1.332 0.084 3.14 359.241 351.825 359.62
235.9192 -1.337 0.089 3.172 0.226 351.23 359.836
235.9493 -1.341 0.094 3.199 0.396 350.333 0.693
235.9853 -1.348 0.094 3.226 0.998 349.164 0.565
236.0154 -1.355 0.1 3.254 0.494 348.55 359.676
236.0524 -1.363 0.103 3.282 0.494 347.867 359.452
236.0825 -1.37 0.103 3.308 1.012 346.992 0.075
236.1169 -1.378 0.101 3.332 2.31 346.335 0.343
236.15 -1.385 0.101 3.357 3.118 346.015 0.247
236.1831 -1.393 0.101 3.381 2.92 345.811 0.511
236.2159 -1.402 0.099 3.405 2.321 345.462 1.292
236.2479 -1.41 0.096 3.43 1.688 345.049 2.124
236.2825 -1.42 0.092 3.455 1.235 344.574 2.636
236.3162 -1.43 0.088 3.482 0.97 344.023 2.954
236.3515 -1.44 0.082 3.508 0.925 343.486 3.07
236.3827 -1.451 0.075 3.536 0.492 343.031 3.237
236.4181 -1.461 0.067 3.564 0.019 342.751 3.313
236.4491 -1.471 0.063 3.592 359.692 342.641 3.373
236.4823 -1.481 0.063 3.622 358.692 343.007 3.445
236.5185 -1.492 0.067 3.657 356.551 343.575 3.717
236.5495 -1.501 0.076 3.688 355.348 344.06 3.271
236.5826 -1.511 0.085 3.719 355.607 345.111 2.112
236.6167 -1.518 0.097 3.751 356.367 346.146 1.92
236.6502 -1.525 0.106 3.783 356.733 347.191 1.789
236.6819 -1.531 0.108 3.813 357.008 348.147 2.231
236.7157 -1.535 0.104 3.841 358.216 349.049 2.346
236.7485 -1.539 0.104 3.869 358.479 350.397 1.532
236.7827 -1.541 0.103 3.897 358.845 351.895 1.239
236.8156 -1.543 0.101 3.924 359.786 352.981 1.633
236.8502 -1.545 0.101 3.95 0.688 353.791 2.065
236.8832 -1.546 0.1 3.975 1.774 354.563 1.962
236.9167 -1.547 0.1 4 2.007 354.927 1.249
236.9475 -1.548 0.099 4.026 1.394 354.9 0.701
236.9825 -1.549 0.098 4.054 0.565 354.836 0.408
237.0169 -1.55 0.094 4.082 0.18 354.796 0.147
237.0487 -1.551 0.089 4.11 0.339 354.772 0.017
237.0822 -1.552 0.082 4.139 0.665 354.521 359.832
237.1175 -1.554 0.076 4.168 0.269 354.137 359.562
237.1485 -1.555 0.071 4.198 359.935 353.908 359.054
237.1842 -1.557 0.067 4.229 359.263 353.998 358.52
237.2147 -1.559 0.068 4.261 358.016 353.874 358.989
237.2502 -1.563 0.07 4.294 357.251 353.043 0.133
237.2815 -1.567 0.079 4.328 357.014 351.707 1.184
237.315 -1.57 0.092 4.362 356.056 350.374 1.872
237.3485 -1.576 0.109 4.395 353.807 348.74 2.077
237.3829 -1.582 0.118 4.429 351.615 348.057 0.605
237.4155 -1.587 0.114 4.461 351.696 348.169 359.172
237.4482 -1.594 0.108 4.488 353.408 347.717 359.968
237.4827 -1.6 0.101 4.514 355.642 346.904 1.613
237.5147 -1.606 0.098 4.538 357.161 346.273 2.58
237.5488 -1.613 0.098 4.562 358.442 345.751 2.187
237.5826 -1.621 0.098 4.584 359.237 345.196 0.989
237.6142 -1.628 0.097 4.606 359.844 344.451 0.423
237.6491 -1.634 0.095 4.629 0.32 343.881 0.732
237.681 -1.64 0.09 4.651 1.01 343.862 1
237.7148 -1.645 0.084 4.676 1.855 343.99 1.269
237.7467 -1.652 0.079 4.702 1.748 344.013 1.862
237.7815 -1.658 0.073 4.728 1.108 344.091 2.157
237.8149 -1.665 0.064 4.755 1.068 344.332 1.929
237.8477 -1.671 0.057 4.782 1.255 344.854 1.684
237.8813 -1.678 0.056 4.812 1.179 345.92 1.053
237.915 -1.686 0.059 4.843 0.363 347.252 0.771
237.9506 -1.696 0.064 4.874 0.281 348.273 0.394
237.9803 -1.705 0.067 4.904 1.265 348.968 0.189
238.0163 -1.715 0.07 4.935 1.995 349.631 0.163
238.0477 -1.725 0.083 4.969 2.789 349.893 0.12
238.0825 -1.733 0.096 5.002 3.467 350.631 358.549
238.1145 -1.739 0.091 5.03 5.288 351.44 358.573
238.1495 -1.744 0.086 5.055 6.835 351.823 359.971
238.1816 -1.748 0.09 5.082 6.078 352.408 359.944
238.2133 -1.752 0.094 5.109 5.032 353.396 359.161
238.2476 -1.756 0.095 5.136 4.597 353.788 358.998
238.2797 -1.76 0.094 5.162 5.443 353.759 359.415
238.3155 -1.763 0.091 5.187 6.937 353.975 359.537
238.3467 -1.765 0.091 5.212 7.084 354.363 359.201
238.381 -1.767 0.09 5.239 6.428 354.607 358.853
238.4134 -1.77 0.089 5.267 5.252 354.594 358.519
238.448 -1.773 0.085 5.294 4.586 354.116 358.332
238.4796 -1.777 0.081 5.323 3.984 353.456 357.766
238.5143 -1.78 0.075 5.353 3.312 352.838 357.206
238.5476 -1.782 0.072 5.384 2.304 352.423 357.138
238.5805 -1.783 0.069 5.416 1.269 352.223 357.516
238.6138 -1.784 0.067 5.448 0.434 351.98 357.837
238.6475 -1.786 0.07 5.481 359.714 351.823 357.873
238.6802 -1.787 0.078 5.515 359.966 351.681 357.515
238.7131 -1.79 0.087 5.549 1.024 351.061 357.254
238.7471 -1.793 0.091 5.58 2.415 350.55 356.497
238.7805 -1.797 0.084 5.61 4.568 350.363 355.582
238.8138 -1.801 0.093 5.639 4.527 350.567 355.347
238.8461 -1.805 0.095 5.668 4.998 351.082 355.966
238.8803 -1.81 0.097 5.695 4.85 351.292 356.984
238.9127 -1.816 0.096 5.721 5.902 351.054 357.202
238.9469 -1.823 0.094 5.747 6.938 350.874 356.689
238.9812 -1.828 0.092 5.772 7.31 350.778 357.013
239.014 -1.833 0.089 5.797 7.265 350.505 358.1
239.0473 -1.838 0.085 5.822 7.187 350.422 358.416
239.0802 -1.843 0.081 5.847 6.976 350.637 358.264
239.114 -1.847 0.078 5.873 6.294 350.926 358.409
239.1466 -1.852 0.074 5.9 5.328 351.286 358.802
239.18 -1.857 0.066 5.927 4.715 351.689 359.208
239.2144 -1.863 0.063 5.956 3.88 352.307 359.146
239.2466 -1.87 0.058 5.985 3.584 353.14 358.887
239.2786 -1.876 0.058 6.015 3.429 354.095 358.623
239.3131 -1.883 0.062 6.048 1.725 355.445 358.551
239.3486 -1.891 0.068 6.082 0.958 356.687 358.841
239.3798 -1.897 0.073 6.114 1.067 357.928 358.723
239.4129 -1.904 0.081 6.147 2.923 358.948 358.754
239.4464 -1.911 0.092 6.178 2.722 359.986 358.027
239.4792 -1.917 0.089 6.206 3.972 0.25 359.18
239.5115 -1.922 0.092 6.234 3.412 359.839 0.526
239.5466 -1.925 0.093 6.261 3.743 359.636 0.644
239.579 -1.928 0.092 6.286 4.75 359.727 0.033
239.6135 -1.93 0.091 6.311 5.835 359.403 0.038
239.6465 -1.933 0.089 6.334 7.512 358.947 0.288
239.6788 -1.935 0.086 6.357 9.2 358.611 0.425
239.7128 -1.937 0.085 6.38 10.123 358.642 0.129
239.7454 -1.938 0.082 6.405 10.512 358.72 0.312
239.7798 -1.94 0.08 6.432 9.925 358.342 1.066
239.8126 -1.943 0.078 6.461 8.877 357.638 0.756
239.8473 -1.946 0.073 6.489 8.859 357.008 359.985
239.8797 -1.949 0.065 6.517 9.067 356.241 358.952
239.9115 -1.951 0.06 6.546 8.906 355.243 358.186
239.9462 -1.953 0.058 6.577 8.557 353.7 358.093
239.9792 -1.953 0.06 6.609 8.243 352.055 358.2
240.0117 -1.953 0.063 6.643 8.009 351.092 357.692
240.048 -1.951 0.069 6.678 7.204 350.369 357.22
240.0832 -1.95 0.079 6.715 6.326 349.523 357.291
240.1116 -1.95 0.086 6.75 5.858 348.744 357.492
240.1475 -1.95 0.096 6.785 5.449 347.942 358.581
240.1793 -1.952 0.1 6.816 6.219 347.42 358.84
240.214 -1.955 0.1 6.845 6.545 347.551 358.275
240.248 -1.96 0.095 6.87 7.109 347.92 358.033
240.2784 -1.967 0.095 6.897 7.17 347.974 358.514
240.3123 -1.974 0.095 6.922 7.393 347.995 359.288
240.3448 -1.981 0.094 6.948 7.515 348.304 359.595
240.3788 -1.987 0.094 6.974 7.472 348.909 359.494
240.412 -1.993 0.092 7 7.697 349.837 359.331
240.4455 -1.999 0.09 7.026 7.247 350.977 359.456
240.4792 -2.005 0.087 7.053 6.47 352.214 0.003
240.5119 -2.011 0.083 7.081 6.115 353.376 0.795
240.5444 -2.018 0.078 7.108 6.045 354.486 1.403
240.58 -2.026 0.072 7.136 5.843 355.558 1.776
240.611 -2.034 0.067 7.165 5.414 356.554 2.074
240.6469 -2.043 0.065 7.195 4.838 357.614 1.889
240.6801 -2.052 0.067 7.226 3.644 358.774 1.63
240.7122 -2.061 0.071 7.258 2.158 359.866 0.94
240.7447 -2.07 0.077 7.29 1.753 0.898 0.175
240.7797 -2.078 0.082 7.321 2.545 2.064 0.081
240.8126 -2.084 0.099 7.352 1.581 3.255 359.483
240.8453 -2.091 0.103 7.382 1.803 4.357 359.234
240.8785 -2.096 0.103 7.41 1.657 5.235 359.546
240.9114 -2.1 0.1 7.437 2.839 6.157 0.177
240.9451 -2.103 0.101 7.465 3.253 7.439 359.976
240.9786 -2.107 0.102 7.491 3.899 8.421 0.004
241.0105 -2.111 0.101 7.516 4.92 8.976 0.371
241.0465 -2.114 0.1 7.541 5.782 9.456 0.913
241.0782 -2.116 0.102 7.566 5.843 10.114 0.274
241.1162 -2.119 0.102 7.595 5.058 10.74 359.455
241.1447 -2.122 0.1 7.621 4.621 11.108 359.154
241.1826 -2.124 0.096 7.648 4.489 11.384 359.19
241.2138 -2.127 0.09 7.676 5.201 11.697 359.231
241.2452 -2.13 0.084 7.703 5.579 11.922 359.042
241.2813 -2.132 0.078 7.731 5.521 11.992 358.673
241.3105 -2.134 0.074 7.759 4.855 12.113 358.371
241.3447 -2.135 0.072 7.788 4.018 12.218 358.376
241.3787 -2.135 0.071 7.818 2.889 12.425 358.398
241.4119 -2.135 0.076 7.848 1.807 13.053 358.046
241.4454 -2.134 0.086 7.879 1.668 13.716 357.952
241.4769 -2.131 0.102 7.909 0.531 14.414 359.201
241.5112 -2.131 0.103 7.936 0.493 15.159 0.569
241.5445 -2.132 0.101 7.96 1.962 16.166 359.595
241.5782 -2.133 0.101 7.984 3.13 17.334 358.786
241.6104 -2.132 0.102 8.007 3.406 18.703 359.039
241.6458 -2.13 0.1 8.028 3.869 20.847 359.887
241.679 -2.128 0.096 8.048 5.576 23.659 0.1
241.7101 -2.127 0.095 8.066 6.699 26.253 0.637
241.746 -2.126 0.094 8.085 6.84 28.173 1.377
241.7774 -2.125 0.094 8.104 5.909 29.738 1.097
241.8109 -2.125 0.094 8.123 4.679 31.27 0.085
241.8439 -2.125 0.093 8.14 3.434 32.76 359.047
241.8776 -2.126 0.097 8.161 0.773 34.033 358.884
241.9111 -2.125 0.097 8.181 358.283 35.566 358.424
241.9441 -2.124 0.093 8.202 357.732 37.538 357.57
241.9789 -2.122 0.089 8.223 358.029 39.837 356.742
242.0092 -2.119 0.087 8.244 358.624 42.694 356.062
242.0436 -2.115 0.086 8.265 359.556 46.054 355.409
242.0793 -2.109 0.087 8.285 0.198 49.74 355.681
242.1122 -2.102 0.098 8.305 0.766 53.61 355.276
242.1459 -2.094 0.105 8.324 0.338 57.681 354.835
242.1786 -2.087 0.107 8.343 0.733 61.169 354.478
242.2133 -2.079 0.109 8.359 0.422 64.407 355.145
242.2447 -2.071 0.104 8.375 1.555 67.555 355.447
242.2777 -2.062 0.099 8.389 2.971 71.116 354.692
242.3115 -2.052 0.096 8.398 3.795 75.015 354.739
242.3451 -2.041 0.094 8.407 4.264 79.25 355.458
242.3765 -2.031 0.092 8.413 5.366 83.433 356.334
242.4107 -2.021 0.091 8.416 6.469 87.79 357.009
242.4452 -2.01 0.089 8.42 7.528 92.274 357.216
242.4763 -1.999 0.087 8.421 8.265 96.709 357.329
242.5107 -1.995 0.087 8.427 8.451 100.929 357.212
242.543 -1.987 0.088 8.43 8.148 104.806 356.92
242.5778 -1.975 0.091 8.433 6.081 108.437 356.421
242.6098 -1.961 0.095 8.436 2.693 111.628 355.656
242.6448 -1.948 0.095 8.439 0.838 113.882 355.426
242.6818 -1.934 0.09 8.443 0.159 114.952 355.576
242.7091 -1.918 0.085 8.445 359.612 116.113 355.759
242.7446 -1.9 0.082 8.446 359.416 116.862 355.435
242.7762 -1.881 0.078 8.445 359.777 117.43 354.82
242.8118 -1.861 0.079 8.442 1.071 118.23 352.374
242.843 -1.841 0.095 8.437 0.529 119.792 348.223
242.877 -1.82 0.104 8.431 358.921 120.826 346.069
242.9096 -1.802 0.112 8.427 357.708 121.692 343.124
242.944 -1.789 0.112 8.423 358.589 123.122 343.326
242.9763 -1.778 0.106 8.42 0.325 125.218 344.083
243.0104 -1.769 0.104 8.417 0.715 128.41 343.607
243.0444 -1.761 0.103 8.415 0.523 131.918 344.255
243.0774 -1.754 0.101 8.416 1.062 135.14 345.549
243.1134 -1.749 0.099 8.419 2.254 138.34 347.776
243.1427 -1.744 0.099 8.422 3.056 141.122 348.954
243.1793 -1.738 0.101 8.425 3.191 144.235 350.219
243.2097 -1.731 0.102 8.427 3.254 147.088 351.213
243.2447 -1.725 0.105 8.431 3.541 149.668 352.517
243.279 -1.718 0.107 8.435 3.677 151.857 354.096
243.3084 -1.71 0.109 8.44 3.402 153.93 355.149
243.3456 -1.702 0.108 8.446 3.491 155.876 355.8
243.3802 -1.693 0.108 8.45 3.223 158.287 356.435
243.4107 -1.684 0.108 8.455 2.88 160.487 356.844
243.4441 -1.675 0.107 8.46 2.617 162.789 357.026
243.4765 -1.665 0.107 8.465 2.294 164.919 357.287
243.5151 -1.653 0.109 8.469 1.19 166.913 356.757
243.5441 -1.64 0.11 8.474 0.236 168.925 356.403
243.5764 -1.627 0.109 8.479 0.197 170.56 356.9
243.6088 -1.614 0.105 8.487 0.555 171.595 358.581
243.6442 -1.6 0.099 8.495 0.902 172.143 0.05
243.6754 -1.586 0.095 8.503 0.751 172.004 0.441
243.7119 -1.569 0.107 8.507 0.636 171.511 358.641
243.7427 -1.553 0.119 8.511 357.744 171.032 357.482
243.7766 -1.537 0.116 8.518 359.733 169.718 358.371
243.809 -1.523 0.119 8.523 0.027 169.011 358.447
243.8416 -1.511 0.119 8.527 0.642 168.832 358.186
243.8776 -1.498 0.119 8.529 359.928 169.109 357.178
243.9119 -1.487 0.118 8.53 359.498 169.876 356.613
243.942 -1.477 0.115 8.532 358.906 171.257 356.65
243.9794 -1.466 0.112 8.533 358.418 172.758 357.499
244.0088 -1.46 0.107 8.536 359.227 173.578 358.338
244.0427 -1.453 0.103 8.54 0.679 174.582 358.209
244.0744 -1.449 0.102 8.542 1.645 176.135 357.808
244.1096 -1.448 0.104 8.544 1.88 178.914 357.698
244.1424 -1.45 0.105 8.545 1.727 182.852 358.083
244.1776 -1.453 0.104 8.549 2.146 187.44 358.605
244.2089 -1.456 0.106 8.551 2.168 191.276 358.642
244.2439 -1.46 0.107 8.552 1.472 194.958 358.659
244.2766 -1.464 0.108 8.554 0.878 198.152 358.695
244.3117 -1.468 0.108 8.555 0.818 201.233 358.605
244.3445 -1.473 0.11 8.557 359.923 204.73 358.95
244.3759 -1.478 0.109 8.558 359.322 208.247 359.607
244.4106 -1.485 0.108 8.561 359.22 211.778 359.729
244.444 -1.493 0.108 8.563 359.293 215.915 359.283
244.4759 -1.5 0.108 8.567 359.362 219.749 359.149
244.5079 -1.507 0.105 8.572 0.212 223.559 359.145
244.5419 -1.512 0.104 8.578 0.676 227.165 359.002
244.5813 -1.515 0.103 8.582 0.917 229.933 359.29
244.6078 -1.516 0.101 8.585 1.279 232.296 358.489
244.6438 -1.517 0.103 8.588 1.087 234.063 358.466
244.6749 -1.517 0.107 8.59 0.224 235.812 358.781
244.7088 -1.518 0.109 8.592 359.655 237.149 358.718
244.7418 -1.517 0.112 8.595 359.095 238.083 358.373
244.7763 -1.516 0.112 8.597 358.938 238.727 357.971
244.8088 -1.513 0.11 8.599 359.479 239.242 357.403
244.8418 -1.509 0.107 8.602 359.914 240.08 357.031
244.8752 -1.506 0.104 8.604 0.041 241.17 357.088
244.9079 -1.502 0.102 8.606 0.227 242.486 357.029
244.9422 -1.498 0.1 8.608 0.023 243.423 357.382
244.9734 -1.493 0.099 8.608 359.801 243.75 357.487
245.0103 -1.486 0.1 8.606 359.579 242.813 357.976
245.041 -1.479 0.099 8.6 359.204 241.272 358.008
245.0753 -1.47 0.1 8.59 358.47 238.03 358.095
245.1085 -1.459 0.101 8.574 357.867 232.651 358.855
245.1405 -1.445 0.1 8.556 358.158 226.025 359.258
245.1778 -1.43 0.097 8.536 359.173 219.16 0.273
245.2069 -1.415 0.094 8.518 0.171 213.457 0.523
245.2431 -1.401 0.09 8.499 1.368 207.926 1.29
245.2772 -1.386 0.086 8.477 1.927 202.455 2.709
245.3085 -1.371 0.084 8.456 1.645 197.486 3.677
245.3436 -1.358 0.081 8.434 1.164 193.209 3.699
245.3737 -1.345 0.077 8.412 0.693 189.658 2.614
245.4104 -1.334 0.071 8.387 0.695 186.731 1.318
245.4419 -1.323 0.064 8.362 0.705 184.466 0.503
245.4742 -1.313 0.056 8.334 0.263 182.738 0.689
245.5096 -1.304 0.047 8.303 359.336 181.403 1.259
245.5438 -1.295 0.038 8.268 358.274 180.213 1.466
245.5738 -1.285 0.031 8.232 357.533 178.708 1.307
245.6095 -1.276 0.024 8.193 357.204 177.601 0.599
