# Supplementary material for: Quantifying Spatiotemporal Gait Parameters with HoloLens in Healthy Adults and People with Parkinson’s Disease: Test-Retest Reliability, Concurrent Validity, and Face Validity
Source: Sensors (Basel). 2020 Jun 5;20(11):3216. doi: 10.3390/s20113216 (PMC7313704; doi:10.3390/s20113216)
Supplement: Supplementary file 1 [file sensors-20-03216-s001.zip › Data/HYA_04_SWS2_IWW_raw.csv]

IWW_x_SpineBase IWW_x_Head IWW_x_ShoulderLeft IWW_x_ElbowLeft IWW_x_WristLeft IWW_x_HandLeft IWW_x_ShoulderRight IWW_x_ElbowRight IWW_x_WristRight IWW_x_HandRight IWW_x_HipLeft IWW_x_KneeLeft IWW_x_AnkleLeft IWW_x_FootLeft IWW_x_HipRight IWW_x_KneeRight IWW_x_AnkleRight IWW_x_FootRight IWW_x_SpineShoulder IWW_y_SpineBase IWW_y_Head IWW_y_ShoulderLeft IWW_y_ElbowLeft IWW_y_WristLeft IWW_y_HandLeft…
-0.305978923864183 -0.270998083987653 -0.280998083987653 -0.285996167975306 -0.220978923864183 -0.217988503925918 -0.222994251962959 -0.191998083987653 -0.160998083987653 -0.154 -0.272986587913571 NaN -0.346003832024694 -0.249996167975306 -0.258977007851836 -0.302992335950612 NaN -0.204001916012347 -0.287988503925918 0.854172145933829 1.59430685773975 1.34711091968593 1.13840124540803 0.855527817…
-0.295220304253434 -0.270020027659403 -0.280020027659403 -0.284040055318806 -0.210220304253434 -0.212120165956419 -0.220060082978209 -0.191020027659403 -0.160020027659403 -0.154 -0.266140193615822 NaN -0.347959944681194 -0.248040055318806 -0.247240331912837 -0.299080110637612 NaN -0.204979972340597 -0.282120165956419 0.855267569021469 1.59270284536142 1.34758038672349 1.13903698202139 0.859518287…
NaN NaN NaN NaN NaN NaN NaN NaN NaN NaN NaN NaN NaN NaN NaN NaN NaN NaN NaN NaN NaN NaN NaN NaN NaN NaN NaN NaN NaN NaN NaN NaN NaN NaN NaN NaN NaN NaN NaN NaN NaN NaN NaN NaN NaN NaN NaN NaN NaN NaN NaN NaN NaN NaN NaN NaN NaN
-0.282995819356204 -0.257979096781022 -0.263995819356204 -0.276995819356204 -0.200995819356204 -0.201004180643796 -0.211997909678102 -0.186 -0.154989548390511 -0.146995819356204 -0.250997909678102 NaN -0.340020903218978 -0.249 -0.238995819356204 -0.299 NaN -0.208 -0.264995819356204 0.837421517673657 1.56126894269696 1.32364588644642 1.1272761664496 0.891354652156912 0.815973791244168 1.3150640970…
-0.281035836329598 -0.248179181647988 -0.262035836329598 -0.275035836329598 -0.199035836329598 -0.202964163670402 -0.211017918164799 -0.186 -0.150089590823994 -0.145035836329598 -0.250017918164799 NaN -0.349820818352012 -0.249 -0.237035836329598 -0.299 NaN -0.208 -0.263035836329598 0.842821270911959 1.5795261845898 1.33109382194753 1.13016714141384 0.851341598668734 0.789621819451439 1.3169848803…
-0.280008064084291 -0.255935487325672 -0.260016128168582 -0.274008064084291 -0.199 -0.208951615494254 -0.204056448590037 -0.182032256337164 -0.148016128168582 -0.139048384505746 -0.250991935915709 NaN -0.346032256337164 -0.248008064084291 -0.236008064084291 -0.295032256337164 NaN -0.204032256337164 -0.263 0.841402338048965 1.55678757060061 1.32571483630866 1.12571661094268 0.845412255801685 0.786…
-0.276986791871469 -0.247009434377522 -0.257 -0.270990565622478 -0.198998113124496 -0.204979244369452 -0.202 -0.176990565622478 -0.144992452497983 -0.137988678746974 -0.245984904995965 NaN -0.343990565622478 -0.247996226248991 -0.232983018120461 -0.291994339373487 NaN -0.204026416257061 -0.262990565622478 0.844129452806104 1.57947650751962 1.3362201698188 1.12731198077911 0.846340924568997 0.7873…
-0.27013965421934 -0.251900246986186 -0.257 -0.266099753013814 -0.198019950602763 -0.194219456630391 -0.202 -0.172099753013814 -0.141079802411051 -0.132119703616577 -0.238159604822102 NaN -0.339099753013814 -0.246039901205526 -0.224179555424865 -0.289059851808288 NaN -0.217720691561321 -0.258099753013814 0.843845785674801 1.55692986139368 1.33630820444575 1.12315479006174 0.846820224204646 0.7838…
-0.267023873323826 -0.236127324393737 -0.249063662196868 -0.262031831098434 -0.189071619971477 -0.18705570442226 -0.191087535520694 -0.172 -0.135047746647651 -0.124063662196868 -0.235023873323826 NaN -0.333047746647651 -0.242031831098434 -0.224 -0.28205570442226 NaN -0.159469508701905 -0.254031831098434 0.84703437596576 1.57959450427387 1.3404864977689 1.12526241331812 0.854567929358053 0.7928965…
-0.264989809692703 -0.239955162647892 -0.244997961938541 -0.259997961938541 -0.181 -0.181995923877081 -0.186989809692703 -0.167973505201027 -0.130985733569784 -0.124981657446865 -0.234987771631243 NaN -0.323951086524973 -0.237997961938541 -0.218995923877081 -0.269985733569784 NaN -0.148997961938541 -0.247985733569784 0.845608356051984 1.54923172626452 1.33569556390778 1.12547338318202 0.856719918…
-0.260088266981 -0.2183883747164 -0.2440176533962 -0.2590176533962 -0.181 -0.1800353067924 -0.182088266981 -0.1552294941506 -0.1241235737734 -0.1161588805658 -0.2291059203772 NaN -0.3004236815088 -0.2370176533962 -0.2170353067924 -0.2631235737734 NaN -0.1480176533962 -0.2411235737734 0.84962762107558 1.58854209881238 1.33837180622837 1.12710069536231 0.856680706135848 0.795783156064236 1.31100247…
-0.255038610233837 -0.224945945672629 -0.240030888187069 -0.255030888187069 -0.177030888187069 -0.179007722046767 -0.175054054327371 -0.151030888187069 -0.119038610233837 -0.113023166140302 -0.224038610233837 NaN -0.300992277953233 -0.231046332280604 -0.211046332280604 -0.245138996841812 NaN -0.274019300060552 -0.240007722046767 0.8473979151485 1.55896567686734 1.33604845569177 1.12601864869238 0…
NaN NaN NaN NaN NaN NaN NaN NaN NaN NaN NaN NaN NaN NaN NaN NaN NaN NaN NaN NaN NaN NaN NaN NaN NaN NaN NaN NaN NaN NaN NaN NaN NaN NaN NaN NaN NaN NaN NaN NaN NaN NaN NaN NaN NaN NaN NaN NaN NaN NaN NaN NaN NaN NaN NaN NaN NaN
NaN NaN NaN NaN NaN NaN NaN NaN NaN NaN NaN NaN NaN NaN NaN NaN NaN NaN NaN NaN NaN NaN NaN NaN NaN NaN NaN NaN NaN NaN NaN NaN NaN NaN NaN NaN NaN NaN NaN NaN NaN NaN NaN NaN NaN NaN NaN NaN NaN NaN NaN NaN NaN NaN NaN NaN NaN
NaN NaN NaN NaN NaN NaN NaN NaN NaN NaN NaN NaN NaN NaN NaN NaN NaN NaN NaN NaN NaN NaN NaN NaN NaN NaN NaN NaN NaN NaN NaN NaN NaN NaN NaN NaN NaN NaN NaN NaN NaN NaN NaN NaN NaN NaN NaN NaN NaN NaN NaN NaN NaN NaN NaN NaN NaN
-0.234998762660633 -0.196998020257013 -0.21699925759638 -0.238994308238913 -0.149 -0.151999505064253 -0.150998020257013 -0.135998267724886 -0.10399851519276 -0.0919990101285065 -0.203998762660633 NaN -0.217996782917646 -0.194986884202712 -0.188998267724886 -0.131996782917646 NaN -0.193990101285065 -0.214999010128507 0.854000584024181 1.58009002969614 1.33804020539833 1.1369979757128 0.86623975995…
-0.23008868580796 -0.189141897292737 -0.214053211484776 -0.216407954716618 -0.149 -0.150035474323184 -0.143141897292737 -0.129124160131145 -0.0981064229695525 -0.0880709486463683 -0.19908868580796 NaN -0.205230583100697 -0.14294006956438 -0.182124160131145 -0.119230583100697 NaN -0.154709486463683 -0.211070948646368 0.856318140298643 1.58020787154061 1.33885527815588 1.12896508998182 0.8652872050…
-0.223054204674625 -0.180069691724518 -0.203085178774411 -0.213023230574839 -0.147015487049893 -0.147023230574839 -0.135061948199571 -0.125030974099786 -0.0900619481995715 -0.0820464611496786 -0.195030974099786 NaN -0.16034845862259 -0.115209075173554 -0.175054204674625 -0.0723639456724825 NaN -0.104387176247322 -0.202069691724518 0.856092090751736 1.57923758865445 1.33678626140239 1.128065885078…
NaN NaN NaN NaN NaN NaN NaN NaN NaN NaN NaN NaN NaN NaN NaN NaN NaN NaN NaN NaN NaN NaN NaN NaN NaN NaN NaN NaN NaN NaN NaN NaN NaN NaN NaN NaN NaN NaN NaN NaN NaN NaN NaN NaN NaN NaN NaN NaN NaN NaN NaN NaN NaN NaN NaN NaN NaN
NaN NaN NaN NaN NaN NaN NaN NaN NaN NaN NaN NaN NaN NaN NaN NaN NaN NaN NaN NaN NaN NaN NaN NaN NaN NaN NaN NaN NaN NaN NaN NaN NaN NaN NaN NaN NaN NaN NaN NaN NaN NaN NaN NaN NaN NaN NaN NaN NaN NaN NaN NaN NaN NaN NaN NaN NaN
NaN NaN NaN NaN NaN NaN NaN NaN NaN NaN NaN NaN NaN NaN NaN NaN NaN NaN NaN NaN NaN NaN NaN NaN NaN NaN NaN NaN NaN NaN NaN NaN NaN NaN NaN NaN NaN NaN NaN NaN NaN NaN NaN NaN NaN NaN NaN NaN NaN NaN NaN NaN NaN NaN NaN NaN NaN
-0.189998220886498 -0.142998382624089 -0.164997412198543 -0.179997897411316 -0.120997897411316 -0.114999029574454 -0.0989978974113163 -0.0889970887233611 -0.0649983826240895 -0.0529983826240895 -0.158998220886498 NaN -0.00699563308504163 0.118005822553278 -0.141998382624089 -0.0499957948226327 NaN -0.0149953096098595 -0.160997897411316 0.855999666820563 1.58029011159894 1.33700937892765 1.1260302…
-0.179215714816109 -0.133196104378281 -0.149313767005249 -0.167254935691765 -0.108254935691765 -0.109117662626968 -0.0862549356917647 -0.0713529878809049 -0.0551961043782805 -0.0431961043782805 -0.148215714816109 NaN 0.0194705181786426 0.15329402423819 -0.132196104378281 -0.0245098713835294 NaN 0.0134312973029865 -0.148254935691765 0.853980397501926 1.5809664687979 1.33324530408126 1.127549603821…
-0.160188557077298 -0.115178633020598 -0.133158784907198 -0.162049620283499 -0.108 -0.1050396962268 -0.0721389367937985 -0.0650595443401994 -0.0441091646236988 -0.0370595443401994 -0.136119088680399 NaN 0.0308908353763012 0.171821366979402 -0.114178633020598 -0.0210297721700997 NaN 0.0159801518866002 -0.134138936793799 0.84460358385468 1.57635634534479 1.32855624610422 1.12612458836335 0.88602881…
-0.151998386126557 -0.0969973591161842 -0.119998239410789 -0.148997799263487 -0.0730001467157675 -0.079 -0.0629966255373465 -0.052996772253114 -0.0329980926950219 -0.0239977992634868 -0.12499882627386 NaN 0.0810017605892105 0.218002200736513 -0.103998386126557 0.00200029343153509 -0.295995598526974 -0.145995891958509 -0.121997505831952 0.845690159920187 1.57100978726214 1.3253100865623 1.12431998…
-0.141239229839703 -0.0793914670104224 -0.108260978006948 -0.134326222508685 -0.0739782518327543 -0.079 -0.0405002078466508 -0.0314784596794051 -0.0202827261741939 -0.00932622250868532 -0.117173985337966 NaN 0.0927390219930517 0.232673777491315 -0.0932392298397026 0.00395650366550862 -0.266652445017371 -0.118608948682879 -0.105369718843177 0.846756294497702 1.56959153484251 1.32588716858133 1.124…
-0.12020881240667 -0.0681093779273032 -0.0911690386149231 -0.115188925510796 -0.0720198868958733 -0.0463281337819095 -0.0211889255107964 -0.00921875585460632 0.00475141380158372 0.00882101793714028 -0.094228699302543 NaN NaN 0.233990056552063 -0.0741889255107964 0.0158806786247602 -0.235308246886036 NaN -0.0832187558546063 0.846017656454911 1.56933228699303 1.32598910508969 1.12741758435973 0.857…
-0.103993990933379 -0.0479948922933721 -0.0689939909333789 -0.0979936904800478 -0.0679960941066963 -0.0559996995466689 -0.00299399093337889 0.00700660997328322 0.0200045067999658 0.0200051077066279 -0.0789930895733857 NaN NaN 0.265000600906662 -0.0569942913867099 0.0210084126932696 -0.23400270407998 -0.0840030045333106 -0.0669939909333789 0.839480345521331 1.56970991286853 1.323129954932 1.123601…
-0.0843565183147805 -0.0313030405675634 -0.0493565183147805 -0.0773743442305195 -0.0552317369046073 -0.055017825915739 0.0166434816852195 0.0286078298537415 0.0347326112639146 0.0366969594324366 -0.0564099960619976 NaN NaN 0.266964348168522 -0.0383386923990415 0.0485008743593073 -0.242839566758349 -0.0938217408426098 -0.0473565183147805 0.8406095001969 1.56942516951556 1.32298267388736 1.12963054…
-0.0621742776748879 -0.0131425908249082 -0.0341188256874235 -0.0541821993873828 -0.0311901210998777 NaN 0.0358494874625968 0.0498336440376071 0.0548415657501019 0.056841565750102 -0.0381425908249082 0.0508970177375663 NaN 0.269976234862515 -0.0151821993873828 0.0599128611625561 -0.211253494799837 NaN -0.0311267473999184 0.841840335510756 1.57062041472788 1.32519233458114 1.12584113233011 0.883088…
-0.0339477449838112 -0.000915396640456214 -0.00295272165201965 -0.0349427683156027 NaN NaN 0.064054743350293 0.0680721616890227 0.0800597200185015 0.0780522550161888 -0.00695520998612388 0.0780223950069381 0.172007465002313 0.275 0.0150522550161888 0.0770522550161888 -0.222905443304039 NaN -0.00495520998612388 0.837767269038683 1.57018358940731 1.32151408086793 1.12453970139991 NaN NaN 1.30330980…
-0.0134555817718882 0.0322623914169429 0.0155878069682916 -0.012498970512068 NaN NaN 0.0855227238580219 0.0963708632673925 0.103479335117842 0.0985444182281118 0.0106095013383815 0.0868047506691908 0.17493491688973 0.275 0.0355444182281118 0.0975444182281118 -0.185824386063417 NaN 0.0126095013383815 0.844539441071576 1.57943433737155 1.32311442123305 1.12442260332441 NaN NaN 1.30715452418185 1.05…
NaN NaN NaN NaN NaN NaN NaN NaN NaN NaN NaN NaN NaN NaN NaN NaN NaN NaN NaN NaN NaN NaN NaN NaN NaN NaN NaN NaN NaN NaN NaN NaN NaN NaN NaN NaN NaN NaN NaN NaN NaN NaN NaN NaN NaN NaN NaN NaN NaN NaN NaN NaN NaN NaN NaN NaN NaN
0.0510259937353862 0.0670563197600035 0.066033214217438 0.0360447669887208 0.116008664578462 0.11800144409641 0.139020217349745 0.141051987470772 0.166047655181541 0.161030326024617 0.0710433228923104 0.129037546506669 NaN 0.262076537109748 0.0970202173497449 0.105036102410259 -0.161981226746665 -0.0249826708430758 0.0650303260246173 0.836713040190585 1.56696245569918 1.31501368318113 1.124806448…
0.0686727930476996 0.105291051603349 0.0885819022276162 0.0664364769154827 0.1218909310159 0.118981821835983 0.152745505703766 0.176345586095399 0.198400120587449 0.18161825855565 0.100454655079499 0.154527367735566 NaN 0.314036557307116 0.110745505703766 0.129545545899583 -0.149236316132217 -0.0132181379682003 0.0856182585556495 0.845565851178929 1.58220732954954 1.33109187811013 1.1359729507118…
0.0927618148355966 0.10897022685445 0.119692344162646 0.0907618148355966 0.151702268544496 0.159593100344144 0.177751890453746 0.194821361126697 0.235632797871545 0.242394612707141 0.118821361126697 NaN NaN 0.258565689765458 0.135751890453747 0.147821361126697 -0.109396975274006 0.0266030247259944 0.105801512362997 0.837165845903004 1.56784678160756 1.33098406899656 1.13185336954869 0.89293778842…
0.129035133639582 0.162009368970555 0.135067925036524 0.131030449154304 0.175119454374577 0.194098374190828 0.198049187095414 0.221081978492357 0.271131165587771 NaN 0.15703747588222 0.178978919816251 0.156997657757361 0.258 0.168046844852775 0.20209603194819 NaN 0.050060898308608 0.134032791396943 0.846623793057007 1.58326788922949 1.33481646321362 1.13078667263939 0.890246837972438 0.8100357384…
0.143674150132344 0.165913106701958 0.163370023589199 0.143717596781365 0.224892110449971 0.235087620370564 0.218543810185282 0.255239683642137 0.325783493827419 NaN 0.172652426807834 0.170195509920593 0.15602172332451 0.258 0.187565533509792 0.242109343695074 NaN 0.0754351935627301 0.147695873456855 0.844037566809952 1.57405506818338 1.33334280222001 1.12523360571646 0.888929326488089 0.81242677…
0.168750806258942 0.192730870759657 0.18083054825608 0.175681032011446 0.23887041925465 0.263720903010015 0.236820580506438 0.265900322503577 0.342840516005723 NaN 0.197750806258942 0.185840516005723 0.156 0.255029903248927 0.209780709507869 0.266760774008584 NaN 0.182923483038629 0.172750806258942 0.85430603637123 1.58321570508838 1.3355276722408 1.12861471416627 0.887325848721931 0.808252562290…
0.190995801463126 0.201998282416734 0.206995038092786 0.209993511352105 0.289990267028157 0.299993129666934 0.262995038092786 0.297993893037275 0.376993511352105 NaN 0.220995610620541 0.226992175454008 0.145002099268437 0.251000763370341 0.231995801463126 0.312991221241083 NaN 0.211994656407616 0.189996755676052 0.850010839707375 1.56613327867561 1.33227062596368 1.11097337409691 0.83441009748118…
0.214567316560773 0.250116604644911 0.223693515897214 0.221783658280386 0.309639430467311 0.325531259607504 0.276747601327118 0.310765629803752 0.416278860934621 NaN 0.243585345037407 0.233873800663559 0.148927886093462 0.251 0.255567316560773 0.375846177495394 NaN NaN 0.215531259607504 0.857669377882251 1.58731112575899 1.33509807798729 1.11749029091515 0.890205441672863 0.817581402679217 1.3085…
0.23385094288838 0.265882323332931 0.249796027110414 0.24085094288838 0.338772491777001 0.359733266221311 0.29585094288838 0.327866633110656 0.446764646665863 0.471756801554725 0.26781171733269 0.234 0.157929393999759 0.251 0.271874478221793 0.383945084222035 NaN 0.334305959334379 0.231874478221793 0.857780235353334 1.58707494242002 1.33798756298215 1.12209454009766 0.89101172592445 0.81616906362…
0.252035305816542 0.280058150756658 0.266058150756658 0.274020768127378 0.361080995696774 0.385064381194871 0.324047766692969 0.335062304382134 0.458105917449627 0.494072688445822 0.282033229003805 0.23607476525856 0.168014537689164 0.251008307250951 0.29103738262928 0.412049843505707 0.340168221831761 0.428182759520925 0.25503738262928 0.854542087343469 1.58491524409883 1.33699528563509 1.120946…
0.268657629989527 0.307436096453338 0.293436096453338 0.283798605876192 0.39921456291715 0.415375678216196 0.346536793515242 0.364395817628577 0.50797288996858 0.528295120566673 0.297677769401908 0.271274981154292 0.174859024113335 0.254919442350477 0.308637490577146 0.435516654102861 0.419368707597157 0.514227731710492 0.272637490577146 0.850816731161171 1.58267611925435 1.3347757164661 1.123781…
0.290817799432684 0.328826081276653 0.314826081276653 0.309784672056808 0.416859208652528 0.445751544680932 0.367826081276653 0.371942027092218 0.515942027092218 0.546850926808559 0.321801235744746 0.279933745248249 0.175 0.255 0.32784264496459 0.456826081276653 0.514221506666921 0.609221506666921 0.297792953900777 0.84978795057021 1.58429608650213 1.33403579729078 1.12392925463404 0.861276729324…
0.319001590893021 0.356001944424804 0.335002386339532 0.34700141412713 0.451001590893021 0.469002386339532 0.388002563105423 0.403002386339532 0.537001060595348 0.562001148978293 0.349001679275967 0.281000618680619 0.175001148978293 0.254 0.355001944424804 0.485001590893021 0.578002916637206 0.678003977232553 0.316002474722478 0.844879800254543 1.57980980820901 1.33288001060595 1.11104965265502 0…
0.336678180018923 0.377606664467573 0.361517270028385 0.362713937794598 0.468678180018923 0.495517270028385 0.416481512252709 0.429517270028385 0.548785453345949 0.574767574458111 0.367660301131085 0.287874847785137 0.187767574458111 0.254 0.376606664467573 0.502678180018923 0.610409996701359 0.722195450047308 0.343499391140547 0.842660406286513 1.57767879718661 1.33299785453346 1.1071902640292 0…
0.36078470567142 0.40178470567142 0.377856470447613 0.392730882089274 0.489811617462492 0.511856470447613 0.434838529253565 0.468650146716057 0.561883382238686 0.583919264626782 0.388811617462492 0.309802646865468 0.188 0.254 0.401775735074395 0.52678470567142 0.630820588059516 0.744802646865468 0.364811617462492 0.837684673573181 1.57388399856272 1.32734122210901 1.10330453679854 0.8436353956523…
0.395011025562057 0.422004725240882 0.407014175722645 0.411019951017056 0.513009450481763 0.531009975508528 0.46302152609735 0.484026251338232 0.574008400428234 0.595009450481763 0.423011025562057 0.331013125669116 0.190002625133823 0.254 0.436011025562057 0.550012600642351 0.645004725240882 0.771 0.398010500535293 0.836514082948363 1.57359470773021 1.32579846692185 1.1084423241087 0.837316891841…
0.415542798481275 0.430804056491975 0.433412169475925 0.448172682966117 0.53060811298395 0.549586341483059 0.503107368463442 0.532911424955418 0.589651655985734 0.61260811298395 0.443542798481275 0.355455712477709 0.194891142495542 0.254 0.456542798481275 0.5734774839786 0.653804056491975 0.771 0.417564569982167 0.825495364815049 1.56373945672899 1.3229435727826 1.09414829934304 0.831528887285279…
0.453622250641579 0.483473139052728 0.456771362230429 0.466821066093379 0.548821066093379 0.563860829183739 0.51291053304669 0.54687076995633 0.613761421457839 0.631811125320789 0.489542724460858 0.390652072959349 0.20094035536446 0.25895029613705 0.490662013731939 0.598751480685249 0.65895029613705 0.771 0.451662013731939 0.836061446763317 1.575945243304 1.32904806898676 1.10234450935573 0.82448…
0.478012254540955 0.496009662234215 0.488006598598976 0.482005891606229 0.562003534963737 0.577002592306741 0.546004713284983 0.575004948949232 0.642006834263225 0.660007541255973 0.509012254540955 0.423010840555461 0.213003534963737 0.26500282797099 0.517011783212457 0.620004241956485 0.666 0.771 0.476005891606229 0.837181628439962 1.57771081068502 1.32889165436303 1.10737139277571 0.82909086253…
0.5290728418571 0.536268971464252 0.515500760999977 0.506554250892837 0.576732550535702 0.587803870392848 0.565643400714269 0.595625570749983 0.67048293103569 0.691429441142831 0.5600728418571 0.468179821642819 0.227732550535702 0.276786040428562 0.566108501785673 0.637679060642842 0.666 0.771 NaN 0.84396679494678 1.58108866492285 1.33578483365071 1.11317462491107 0.832684742330711 0.774956790606…
0.538930978441856 0.557838949697663 0.536838949697664 0.528831280635647 0.589900302193792 0.598915640317824 0.591800604387583 0.630731582829439 0.691838949697663 0.715815942511615 0.572907971255808 0.508693237519359 0.262731582829439 0.285930978441856 0.575930978441856 0.649907971255808 0.668976992813952 0.771 0.528785266263551 0.845578496406976 1.58143777597202 1.34001825008325 1.11778518245845 …
0.571043211719862 0.586052814324275 0.566045612370965 0.553103227997447 0.603019205208827 0.608024006511034 0.623048013022068 0.653067218230896 0.738033609115448 0.742057615626482 0.605043211719862 0.509110429950757 0.277100827346344 0.320081622137516 0.605050413673172 0.664031208464344 0.67200720195331 0.771 0.558036009766551 0.846776889868667 1.58258328889201 1.34314381703525 1.12159892485962 0…
0.588608951501528 0.607522051835202 0.584587226584947 0.595065828586985 0.610826200667346 0.617782750834182 0.642565501668365 0.680391702335711 0.751695851167856 0.765478602002038 0.622608951501529 0.55400065383724 0.318087553503567 0.353261352836221 0.625543776751783 0.676717576084437 0.674934825250255 0.771 0.572674126251274 0.84957764948941 1.58392023686428 1.34469545738263 1.10490171332271 0.…
0.608833962692208 0.631800755230649 0.608800755230649 0.601950188807662 0.629842264557598 0.638825660826818 0.677709434711364 0.725626416057468 0.774809057096039 0.786825660826818 0.640850566422987 0.638302643307273 0.364618114192078 0.402593208595909 0.65079245336526 0.692867170153766 0.675 0.771 0.609692830980584 0.851732483064028 1.58659783401941 1.34671339626922 1.10443083018654 0.85817796979…
0.642001469296119 0.661001836620149 0.628001616225731 0.630000808112865 0.660001763155343 0.663001763155343 0.697001983549761 0.737001910084955 0.798001175436895 0.810001469296119 0.676000955042477 0.655001763155343 0.449004187493939 0.476007126086177 0.679001836620149 0.710001836620149 0.68 0.772 0.626001983549761 0.855970094034952 1.58477005583325 1.34814007126086 1.09789023067949 0.85814023655…
0.661592084216733 0.685490105270917 0.649551292638407 0.640775646319203 0.68351050106008 0.68651050106008 0.72344931369259 0.762469709481753 0.813673667373387 0.829592084216733 0.688734854740877 0.67851050106008 0.50483744001769 0.571021608451156 0.703490105270916 0.734490105270917 0.68 0.772 0.65244931369259 0.857223893389871 1.58551449920024 1.34909021608451 1.10096595722203 0.861294325558894 0…
0.681840594906402 0.714768862614283 0.670832624651722 0.653896386689161 0.699872475925122 0.714776832868963 0.754752922104923 0.787800743633003 0.840784803123643 0.849840594906402 0.707848565161082 0.742489903700487 0.592306587842849 0.709900104854174 0.725824654397042 0.718135494329558 0.671071732292119 0.776960148726601 0.677800743633003 0.858529718371463 1.58681963866892 1.35024091390966 1.101…
0.702017268621036 0.737023024828048 0.689018090936323 0.679009045468162 0.722016446305749 0.738020557882186 0.777027136404485 0.813017268621036 0.859015623990461 0.871015623990461 0.726017268621036 0.861043582710234 0.688068252168856 0.789055095124258 0.747018913251611 NaN 0.675053450493683 0.789042760394946 0.703020557882186 0.85849088810051 1.58704353595574 1.35048935859408 1.10429467897399 0.8…
0.722575150807377 0.764433534409837 0.710554919893443 0.689777459946721 0.741595381721312 0.76249422715164 0.809332379840164 0.833575150807377 0.877615612635246 0.889615612635246 0.746575150807377 0.912927761561476 0.769320834143444 0.854644528766395 0.769534688979509 NaN NaN 0.839947992475411 0.72749422715164 0.859548150612951 1.59125300707008 1.34972578011287 1.10986488609971 0.851598869883975 …
0.75666123393783 0.795691125060963 0.737730979891806 0.711780798430361 0.767740943599517 0.790721016184096 0.837721016184095 0.85677083472265 0.90077083472265 0.914750907307228 0.776701088768674 0.938750907307228 0.858123193721443 0.959953810690358 0.807621379106987 NaN NaN 0.791498185385544 0.759681161353252 0.858787871329092 1.58830058858267 1.3444331065621 1.11168286242274 0.852093025404602 0.…
0.777004047963212 0.823003886044684 0.75700534331144 0.72700534331144 0.793004533718798 0.821003400289098 0.862005990985554 0.879006152904082 0.921003562207627 0.933002428777927 NaN NaN 0.945014248830507 1.05501683952696 0.829003724126155 NaN 0.656002266859399 0.807001295348228 0.785005019474383 0.855719056014979 1.59169876294244 1.34435878399185 1.1140100550523 0.860588461773979 0.80114937661366…
0.801537158340387 0.846555672006772 0.789389049009311 0.759389049009311 0.820481617341233 0.841611213005925 0.898314994343773 0.916296480677388 0.94259269933954 0.947722295004232 NaN NaN 1.03137079735816 1.15707457869601 0.851574185673156 NaN 0.669740808670617 0.814851890668924 0.81542607634208 0.849997934675022 1.58420144441118 1.33698903763455 1.11434370535343 0.851265879830653 0.79737127761558…
0.826806179206348 0.883713145225395 0.810837190533332 0.783813932038094 0.831914718850793 0.855891460355555 0.923806179206348 0.933868201860317 0.966813932038094 0.972806179206348 0.840860449028571 1.04277516787936 1.15901539036825 1.2602092111619 0.880775167879364 NaN 0.698775167879364 0.790193820793652 0.846759662215872 0.847369692192635 1.58131147534394 1.33532193936089 1.11502472807441 0.8474…
0.860061911620065 0.914061911620065 0.844094105662498 0.813061911620065 0.864049529296052 0.884044576366447 0.957081723338485 0.960084199803288 0.981104011521709 0.998071817479275 0.874064388084867 1.04010401152171 1.19605695869046 1.31513125263454 0.909079246873683 0.756032194042434 0.702007429394408 0.787997523535197 0.873084199803288 0.840170634045244 1.57925915308416 1.33310120363215 1.109686…
0.884455772954392 0.938455772954392 0.881172774890676 0.837455772954392 0.883564618363514 0.901608156527162 0.989281620299798 0.993259851217973 1.02208569856338 1.02636869662709 0.899434003872568 1.08108569856338 1.21849931111804 1.36684623866331 0.940303389381622 0.768717001936284 0.704934692754527 0.787021769081824 0.906259851217973 0.832540234219866 1.57498534857839 1.32569522733105 1.10424147…
0.914698696548011 0.972658522754412 0.913678609651212 0.879578175167215 0.923598262064015 0.917839304825606 1.02266856620281 1.02567860965121 1.04675895723841 1.05471878344481 0.928708739996411 1.0948694351708 1.26057817516722 1.3769096089644 0.96772882689321 0.792758957238409 0.7040100434484 0.785020086896799 0.937688653099611 0.829489226434843 1.5731575760347 1.31981795069727 1.10174410427616 0…
0.946046142728731 1.00805021414597 0.951048857006891 0.911055642702293 0.937046142728731 0.941027142781606 1.04905835698045 1.05604478558965 1.07205157128505 1.08504207131149 0.960046142728731 1.1510067856954 1.26501899994712 1.38400949997356 0.99904478558965 0.819039357033329 0.704005428556321 0.785002714278161 0.972040714172409 0.824999986428609 1.56789214427975 1.31636827643337 1.1008196314574…
0.979338154801039 1.04427975669525 0.986299222730512 0.951201892554194 0.970338154801039 0.960610679294729 1.09116296048367 1.0883576208363 1.10926029065998 1.11539655290683 0.993338154801039 1.15590266982368 1.27872747550631 1.39086373775316 1.0313576208363 0.847435484977356 0.707922135858946 0.786961067929473 1.00141601894209 0.824990194660353 1.56943924366428 1.31512472186478 1.09333872050941 …
1.01662874954181 1.07172908750349 1.02362874954181 0.991598648153312 1.00069898611498 0.988719053707319 1.11476922268815 1.13552841158014 NaN 1.14866888472648 1.03359864815331 1.18767891852265 1.279 1.39001003379617 1.07258861435715 0.891558512968643 0.693150506942508 0.787 1.03862874954181 0.829840834398781 1.57287548374118 1.31709973173174 1.0946353506576 0.826811732187736 0.760083205562074 1.2…
1.07048755145663 1.1174841586106 1.07300109350879 1.03551629961154 1.08651721104766 1.06506591672051 1.14700775579209 1.17100348084189 1.16901749327809 1.16651325374079 1.08300209902172 1.20549720094677 1.29900769712818 1.4115 1.12147209245541 1.07700511556052 0.747008796717922 1.10856648118136 1.08100034089433 0.833689941948613 1.56433993063595 1.31765305061771 1.09946364773515 0.847557805460964…
1.10278871838427 1.13608954908776 1.10626667692173 1.07121163197577 1.11682974836883 1.09435190725216 1.18467060199121 1.20328766159717 1.21400758072754 1.20025583232164 1.12164867794946 1.22311229507504 1.30242408779939 1.4115 1.14938573268111 1.09950267486627 0.750913243199305 1.12953356477548 1.10888561526032 0.834556276416502 1.56711016984759 1.3229384043642 1.10633748122984 0.849525593755667…
1.13713412925308 1.1755641435072 1.14063325177099 1.11898141135118 1.16053199099106 1.13407291832803 1.21369972758854 1.23812385812872 1.24665327669844 1.24253911234789 1.15810971691522 1.25465389551988 1.30052002492744 1.4075444372653 1.17918445023232 1.24392939543267 0.821289115075833 1.14384490831249 1.1411550316626 0.834773023831718 1.5753869072034 1.32687199080408 1.09885173627927 0.84675003…
1.17346188188596 1.20647691710914 1.17396875456902 1.15096973098482 1.20295228835619 1.18095701455478 1.24896001766666 1.27346709383448 1.29845300385101 1.28896177192946 1.1944658351535 1.25999356054659 1.29301205837144 1.39102723964316 1.21895592326653 1.28392438082254 0.868007236964186 1.14601436565228 1.17646196558232 0.830068390726213 1.57669945397564 1.33008657603309 1.10276518173666 0.84988…
1.2126806696016 1.23244874488338 1.20875393521423 1.19556519542926 1.20999152860963 1.19971032529792 1.27300097637354 1.31363577890612 1.35284427001503 1.35072484279643 1.23710669837634 1.28792869902248 1.2993369529964 1.40075761749959 1.25279614377394 1.2937656639069 0.929861631720821 1.19168391501589 1.20294507448604 0.841385408877012 1.5816308261212 1.33162975498952 1.10498631485334 0.83483818…
1.23378310634439 1.26475986773843 1.2287753601424 1.22280634495035 1.27351198927488 1.26847325826495 1.30876761394042 1.32883732975829 1.41057395889077 1.41762818230467 1.25281409115233 1.28096126899007 1.28098450759603 1.381 1.27775986773843 NaN 1.00145001965899 1.04042678105303 1.22378310634439 0.838219719749672 1.59921095174255 1.33894822577298 1.10432357805179 0.832402238999138 0.774887583878…
1.26751340967028 1.29351976882431 1.2735156124377 1.2695143914257 1.32502893630593 1.32503511891003 1.33501624109327 1.36451016244079 1.44751868311727 1.46003748502361 1.29151417857663 1.30651079109637 1.30099351048684 1.39599843083398 1.30851403832586 1.43200781447679 NaN 1.31958736824245 1.265514074625 0.847568996937972 1.58687568828688 1.32967575290205 1.09963625915373 0.831719166886333 0.7774…
1.29201382965299 1.32192993443201 1.29604797511782 1.28714309146197 1.36862727161948 1.37646895521154 1.35852839455287 1.38214922171928 1.48083816186457 1.4962548991405 1.31601271506076 1.32512964115433 1.27647613901687 1.38815162885452 1.33399424908804 1.46339125539744 NaN 1.37383720772513 1.2880502043023 0.841825762640308 1.58738429424788 1.33180339627489 1.11313632294986 0.843629693437592 0.76…
1.31626356929523 1.34428458665507 1.33215048792813 1.3157242942614 1.41653765213486 1.42899211614336 1.3916787582699 1.41171553864963 1.53546509312864 1.54601988560852 1.34670027164188 1.33292544235181 1.29234263483294 1.39740818156657 1.35281736002188 1.45761546548104 1.32329547107799 1.38638641289181 1.32315749047176 0.83655059289785 1.57083902849007 1.32584300766829 1.11490484814688 0.85111259…
1.3504987052907 1.38099866454251 1.35700046489114 1.36899671063518 1.45700081616901 1.46849960636839 1.40850111706342 1.43750002087607 1.56849818841055 1.58749830202383 1.37899861074677 1.3589984563853 1.31299864888545 1.39849967220772 1.38399935746298 1.52750196434537 1.38250260186455 1.45999825445106 1.3460001128105 0.846028379631968 1.58733671404346 1.32850930868537 1.10333097202572 0.84048157…
1.37695088610953 1.41039242520463 1.38686575959156 1.38761282547339 1.50939217612729 1.51599444586277 1.445220889749 1.46394725993905 1.58858722119143 1.62177323334023 1.40495216852922 1.37615293443729 1.32182340856181 1.40584901284378 1.41437172951284 1.5588389465861 1.47112160063695 1.55694870906544 1.37978781171836 0.844363901429145 1.58394285355273 1.33074953670812 1.10656134160003 0.85038586…
1.40269053419783 1.44077039634032 1.4166705686622 1.41366058589439 1.54372048250126 1.56060068928752 1.46878037910814 1.46982031017938 1.62372048250126 1.65371049973345 1.42866058589439 1.36097005169656 1.308 1.386 1.43377039634032 1.58671049973345 1.55519139580723 1.63901170598661 1.39874044803689 0.834846588626756 1.59896143205187 1.33167479172855 1.1044995109629 0.887253546260359 0.81001340840…
1.43305436804471 1.48104587303773 1.44705606704611 1.44802718402236 1.57098810699022 1.59902718402236 1.50005436804471 1.50504757203912 1.64203228102655 1.68203567902934 1.45905776604751 1.37502208701816 1.308 1.38598980599162 1.46205606704611 1.62302718402236 1.65211723109641 1.73513422111039 1.43304587303773 0.833506839857401 1.59922554861634 1.33063877671899 1.09369731557779 0.888271963723391 …
1.46291197455103 1.49848648398803 1.4784605955506 1.47866628547116 1.58636808747589 1.60949755280266 1.52153107996409 1.54155495588977 1.66359378854592 1.70453222332764 1.49137026023493 1.40867922968988 1.324 1.40206559024178 1.49542089374625 1.64474568907987 1.72403107974112 1.8244118372204 1.46440708037932 0.84379505991702 1.58450147047398 1.32862388807972 1.0965328793287 0.874773456712794 0.79…
1.49912318835381 1.53264525077499 1.51511731003539 1.52601120067019 1.6023394600081 1.6569778310626 1.55762318835381 1.5830657811137 1.68925533815567 1.72826289205181 1.52662478902313 1.427312970121 1.3289455693733 1.39902801564801 1.53311570936607 1.67073930386972 1.80368584303728 1.92151347150013 1.49568632409553 0.839792444100708 1.58120488858883 1.32634790233876 1.09298797918027 0.86044228913…
1.52847459746522 1.56546082996494 1.54647565330619 1.55848538574856 1.64743546899781 1.68448505133002 1.59196633904343 1.6089803993946 1.72444723975297 1.75147366695298 1.55598042017843 1.47196446762704 1.33099745974652 1.39850031363472 1.56246782345594 1.70596191698165 1.82196299360645 1.94994777286941 1.53295884361173 0.836474768805361 1.57909090965465 1.32463994144234 1.09024924331524 0.853356…
1.55836476789968 1.60226144694984 1.5778322740462 1.58395434303653 1.67740957096671 1.7104821653785 1.62677929583401 1.64279744443696 1.74406850560327 1.77008665420621 1.58193736231146 1.48619994861385 1.33393764776757 1.39997277709558 1.59433901259191 1.72706763744416 1.82935070810525 1.95393267653728 1.55701582710986 0.835660315209119 1.57726492328463 1.32158679657288 1.09106533472342 0.8464591…
1.59069956717194 1.63181640216063 1.60574963930995 1.59389985572398 1.66584143822963 1.73779136609162 1.66969956717194 1.66971625788461 1.76070791252827 1.78577467537895 1.61863280432126 1.49284143822963 1.31797496393099 1.38294992786199 1.62274129395361 1.76168287645927 1.80797496393099 1.90020863390838 1.5926912218156 0.821374466321664 1.58404360293083 1.31930994540164 1.07678781577975 0.822872…
1.62507912877354 1.66203391233152 1.64805463653411 1.64200565205525 NaN NaN 1.70407347671829 1.7140753607367 1.78209985297613 1.80905463653411 1.64607159269987 1.5270960849393 1.32104144840519 1.38600942009209 1.66207724475512 1.78307159269987 1.82505840457095 1.91211869316031 1.6220753607367 0.820644498666221 1.58573374919665 1.3149165522463 1.05846740005458 NaN NaN 1.28600216662118 1.0313889219…
1.67265441562145 1.68780789376053 1.67944531625162 1.66570418879436 1.77313790124066 1.79954704079288 1.73490273730979 1.75732629534932 1.83018736117449 1.8345687889966 1.692308217008 1.58962179331587 1.36716697916079 1.41240272730141 1.70912638064387 1.81583671071837 1.873067871531 1.98391072352952 1.66720282260434 0.829669244628058 1.57154837681074 1.31547692572971 1.07596254600689 0.8149225936…
1.70769858014829 1.73013476336602 1.71171802774268 1.70713696092154 1.80770276824894 1.81684814948864 1.78208093908878 1.80359478928917 1.86420048707792 1.86622122057076 1.7311625871617 1.6519513149791 1.39327525185839 1.43232302088475 1.74271064681395 1.84871035618806 1.87894945216634 1.96714160715984 1.69674514689169 0.832289602277538 1.57775220978299 1.31751333920148 1.08211929010548 0.8144219…
1.74552334743443 1.76797123982848 1.75696993254796 1.74004009604443 1.81900013586782 1.8305010300328 1.81751239529139 1.84151837719856 1.90601741509967 1.90801732880426 1.76352367425456 1.71098632312691 1.42702009759462 1.44502486402877 1.78801935765895 1.87349329100657 1.89202298940339 1.97307063903383 1.73797385438953 0.836953045432002 1.56944520228048 1.33060241777296 1.09449542958601 0.820335…
1.78128386397884 1.78756268621131 1.77069388034792 1.77875514964997 1.83368430890496 1.84274102216963 1.85031462734879 1.87385424676862 1.93590071482789 1.94279343542179 1.79928386397884 1.74916158139962 1.47108980945433 1.53847329789142 1.82231051538975 1.87888383679027 1.90770957116036 2.01326538097849 1.77027843224867 0.837654447993698 1.5665058157252 1.32729412468718 1.09259453716597 0.839820…
1.82767027561417 NaN NaN 1.78995054134213 1.83294229823248 1.84593405512283 1.89069500494311 1.89977743603957 1.98068676183346 1.98469500494311 NaN 1.76748892720197 1.50948068409232 1.51257135829842 1.8736208169563 1.89781865158779 1.90598351378071 NaN NaN 0.831331200790898 NaN NaN 1.08934147884063 0.85053349286249 0.772341462841518 1.29043757382265 1.02883766117286 0.783685036893328 0.7198787413…
NaN NaN NaN NaN NaN NaN NaN NaN NaN NaN NaN NaN NaN NaN NaN NaN NaN NaN NaN NaN NaN NaN NaN NaN NaN NaN NaN NaN NaN NaN NaN NaN NaN NaN NaN NaN NaN NaN NaN NaN NaN NaN NaN NaN NaN NaN NaN NaN NaN NaN NaN NaN NaN NaN NaN NaN NaN
1.85974474217502 1.86857457029169 1.84968092771877 1.85555329880628 1.87280855663126 1.87648948435003 1.93536185543754 1.98225549801046 2.04710659761255 2.05821295503963 1.87778728514585 1.96583006830215 1.68636209562301 1.8133408241376 1.89978728514585 1.94865965623335 1.92385109960209 2.01010635742708 1.85655329880628 0.860430447046401 1.57318684530501 1.32996685971614 1.09084428311934 0.847812…
1.89260858445727 1.91247811260969 1.87667975091958 1.87082208384421 1.88683394492126 1.8977509173819 1.96663230661137 2.00078650061305 2.08357300122611 2.096549279072 1.91159672338021 2.02233577968506 1.75716972460632 1.86440694614737 1.9395255569179 1.96579836169011 1.93091697246063 2.05051369584084 1.88763230661137 0.865727492123933 1.58151190889278 1.33344085844573 1.09600938989626 0.853175238…
1.91995254531074 1.93595957563508 1.90195606047291 1.89795254531074 1.90796309079724 1.92095957563508 1.99794551498641 2.0559033330404 2.11494551498641 2.12994199982424 1.93495957563508 2.04795606047291 1.84085412077006 1.94485939351331 1.96395781805399 1.98197187870266 1.931 1.94818103085161 1.91495254531074 0.866299103633647 1.58379615089743 1.3372533563435 1.06679154985318 0.851842460613517 0.…
1.96296791940951 1.94869506709827 1.93422593955714 1.93217902680302 1.92167161072121 1.94639013419653 2.03413211404891 2.07943704695064 2.15503828854068 2.15539013419653 1.97406174491774 2.10561607375367 NaN 1.99675681201601 2.01087409390129 1.97711728188528 1.92514073826234 2.00268644288484 1.95406174491774 0.850616709415527 1.54672063863684 1.3298285030294 1.05486522954501 0.849847851009195 0.7…
NaN NaN NaN NaN 1.95065575698951 1.96676259102725 NaN NaN 2.17773885012997 2.18564388654087 NaN 2.14059640474632 NaN 2.07606223455762 NaN 1.98194064775681 NaN 2.05834712532493 NaN NaN NaN NaN NaN 0.816569203187685 0.790591517747087 NaN NaN 0.821276464276644 0.750619072363435 NaN 0.485101461984835 NaN 0.0633317536281876 NaN 0.441661733156734 NaN 0.0470725894993739 NaN NaN NaN NaN NaN 1.12510683403…
NaN NaN NaN NaN 1.97598096616072 1.99397944345357 NaN NaN 2.21497182991786 2.21797563668572 NaN 2.16298325022143 NaN 2.1609360463 NaN NaN NaN 2.14893147817858 NaN NaN NaN NaN NaN 0.851363185127216 0.794137259127143 NaN NaN 0.816973319501571 0.761841518521215 NaN 0.496431031254929 NaN 0.0726625996432861 NaN NaN NaN 0.0434626799645713 NaN NaN NaN NaN NaN 1.12599923864643 1.11700228406071 NaN NaN 1.…
NaN NaN NaN NaN NaN NaN NaN NaN NaN NaN NaN NaN NaN NaN NaN NaN NaN NaN NaN NaN NaN NaN NaN NaN NaN NaN NaN NaN NaN NaN NaN NaN NaN NaN NaN NaN NaN NaN NaN NaN NaN NaN NaN NaN NaN NaN NaN NaN NaN NaN NaN NaN NaN NaN NaN NaN NaN
NaN NaN NaN NaN NaN NaN NaN NaN NaN NaN NaN NaN NaN NaN NaN NaN NaN NaN NaN NaN NaN NaN NaN NaN NaN NaN NaN NaN NaN NaN NaN NaN NaN NaN NaN NaN NaN NaN NaN NaN NaN NaN NaN NaN NaN NaN NaN NaN NaN NaN NaN NaN NaN NaN NaN NaN NaN
2.07999462391631 2.10599092785877 2.07298588778031 2.037 2.07499260788492 2.07398924783261 2.175991263864 NaN 2.27199361590061 2.27499227187969 2.09899327989538 2.23899462391631 NaN 2.44898588778031 2.12699462391631 NaN 1.99598723180123 2.11499630394246 2.08999059185354 0.860720994575483 1.57782974463602 1.33375136754129 1.09486859549814 0.81719892429893 0.782144384868262 1.30860057456894 NaN 0.8…
2.11716892347516 2.13240949825867 2.10136575738894 2.04482503652109 2.13173151477788 2.15714101303654 2.20240949825867 NaN 2.32579712608247 2.354228494776 2.12932201651921 2.27127827564948 NaN 2.52040345825491 2.1680814417357 NaN 1.996 2.11793438869541 2.12423453477975 0.855193567956983 1.5771257467131 1.33093298685241 1.10084637164298 0.831685880155312 0.780614117878388 1.30672199123494 NaN 0.81…
NaN NaN NaN NaN 2.19525357954868 2.19358532197149 NaN 2.31252608225313 2.33885782467594 2.32042652597218 2.14976304112656 2.30954977814047 2.48694553301321 2.62377966180181 NaN NaN 2.00884597673227 2.12985782467594 NaN NaN NaN NaN NaN 0.825685826839499 0.760135133954568 NaN 1.00007394580479 0.747892270315625 0.698293204729477 0.810143010927871 0.515408071237976 0.130141088876668 0.100735156979374…
2.18393447779512 2.20596034182336 2.18093447779512 NaN 2.21496723889756 2.22794137486932 2.27496379036046 2.31998793012015 2.3489827573145 2.34395861755481 2.20191033803542 2.32896723889756 2.50497068743466 2.63997413597176 2.22596723889756 NaN 1.98404310671374 2.01819311807755 2.18698103304596 0.840275564084304 1.56208635724784 1.31873859879695 NaN 0.819111224988257 0.764981206230397 1.287630788…
2.2182562602526 2.23340500820208 2.21036250878795 2.16642625790915 2.24240500820208 2.25149000703036 2.30142625790915 2.35229875966674 2.38227750995967 2.36944750761622 2.22940500820208 2.35738375849502 2.51478750292932 2.64685125205052 2.27102251347485 NaN 2.02021376083847 2.14328003749524 2.23398001406071 0.844861826353344 1.56308960028121 1.31607907418565 1.09585963819425 0.822232000937381 0.7…
2.26148290605926 2.27253100782119 2.25249493149974 2.20553100782119 2.27856708414264 2.28262721134505 2.34250695694023 2.39548290605926 2.41856708414264 2.44311011740431 2.2744588551783 2.38862721134505 2.52685569471421 2.64996392367855 2.30460316046409 NaN 2.05656708414264 2.17860316046409 2.25871138942843 0.827443211059751 1.5411868445243 1.30526095704685 1.06557918102281 0.790447700201148 0.74…
2.2979506634002 2.30495614524462 2.29294518155578 2.27590406772261 2.30496436801125 2.31196025662794 2.3789506634002 2.42296299755015 2.44296710893347 2.46297396123899 2.31794107017246 2.42694792247799 NaN 2.66098492492784 2.34294792247799 NaN 2.08396299755015 2.06016308487156 2.30293969971135 0.841080991704465 1.55890531799549 1.31402778919155 1.05838936024935 0.779055102481384 0.740590031775293…
2.34388665661796 2.34405247371741 2.32814722634567 2.28673943027229 2.34405247371741 2.37838920531959 2.41805247371741 2.45131304344512 2.47717091450273 2.4961946026598 2.35607616187447 2.4601946026598 NaN 2.65904737631413 2.38986296846089 2.47547886054458 2.09962098948696 2.06878680658642 2.3361946026598 0.838327274366064 1.56898601198223 1.31447934032932 1.0618068545687 0.801514698624369 0.7380…
2.37464550685621 2.37662187397996 NaN 2.34036191234118 NaN 2.42348007672244 2.44765732329434 2.48856279178933 2.52444462740807 2.53257460822745 2.38368095617059 NaN 2.56191728493312 2.66987001918061 2.43151552603682 2.49181093698998 2.13458642466558 2.25774306031788 2.38245644384619 0.818407392241957 1.54810263544714 NaN 1.04467584235216 NaN 0.736033042054346 1.29298527342475 1.00991019235636 0.7…
2.4199232289012 2.42292152287679 2.40594370119422 2.37294540721863 2.41301535421976 2.42799317590233 2.48593517107213 2.50996417348723 2.54696246746281 2.56394711324305 2.43890616865703 NaN 2.55800682409767 2.66101535421976 2.45695734938956 2.51595905541398 2.15496587951165 2.13122007714988 2.39897270360932 0.847030678834085 1.57910658437548 1.32787676037175 1.11498948643514 0.833505488944174 0.7…
2.4396181739761 2.44359908267491 2.43248453486774 2.39752271747013 2.51305268727811 2.48979724802472 2.51444635226535 2.53942726096415 2.59212180014503 2.59735089575937 2.46450362616893 NaN 2.558 2.661 2.48152271747013 2.53267544787969 2.16284726959044 2.1702363479522 2.43529362185579 0.84753121800145 1.57946408169663 1.32796961817398 1.11194166490286 0.849383011876785 0.800452995802502 1.3106724…
2.47859903952013 2.49150651017863 2.47060932055808 2.44550651017863 2.52192803273438 2.51178409820315 2.5456812878237 2.57167100678575 2.64050651017863 2.65144482395095 2.50161960159602 NaN 2.56294859481027 2.66198971896205 2.51861960159602 2.55378409820315 2.20258875848219 2.22444482395095 2.45975325508931 0.850212241197548 1.58551718285815 1.33041460583628 1.1148194653173 0.839347436846528 0.76…
2.504 2.512 2.498 2.499 2.561 2.57 2.568 2.591 2.685 2.688 2.529 2.579 2.563 2.662 2.541 2.568 2.277 2.321 2.492 0.84995 1.58997 1.32904 1.10133 0.8225 0.77924 1.30629 1.03277 0.76771 0.71014 0.8494 0.4974 0.11709 0.04822 0.85289 0.4562 0.10246 0.02405 1.38709 1.373 1.381 1.2 1.116 1.112 1.116 1.502 1.532 1.519 1.51 1.284 1.346 1.36 1.341 1.426 1.448 1.424 1.41 1.368
2.53817932034038 2.55301518440845 2.5292496643112 2.51657793617505 2.60689794445708 2.6129682884279 2.5953434562723 2.6144372482334 2.71820276833065 2.7348744964668 2.5641558723501 2.58974207210698 2.563 2.662 2.56932000828203 2.61975725651543 NaN 2.4420924492059 2.51446069622368 0.855496815415238 1.59115162793177 1.33533876046273 1.10365419378315 0.83169911993161 0.777169709739383 1.309717697554…
2.58048995685036 2.5668421295013 2.57247781296585 2.55256282015745 2.64158710792648 2.65548995685036 2.61674497842518 2.62882998561679 2.76345352519682 2.78341709354327 2.59858710792648 2.59 2.55213358272967 2.65706071942258 2.62038066188973 2.66150210073488 NaN 2.59515412955369 2.55648995685036 0.845040182442003 1.56328294329871 1.32167977150552 1.11408248921259 0.841749168349074 0.7900016437459…
2.58999953545002 2.60199819341675 2.59099907090004 2.59699772886677 2.69299736755012 2.69899778048344 2.64999829665008 2.64799901928338 2.79399845150007 2.82199803856676 2.61899896766671 2.59399979353334 2.56499932898336 2.65500010323333 2.62699969030001 2.74699561258354 NaN 2.65799685138348 2.56999932898336 0.851479660878516 1.58074908070721 1.33026954783802 1.10477048726131 0.85294942808736 0.7…
2.62034054496448 2.64506399930442 2.62036181770756 2.62048945416605 2.73117036301983 2.74500018107518 2.67153199965221 2.68617036301983 2.80280854531227 2.84646818142297 2.64542563593681 2.60378727256919 2.58653199965221 2.66087236354151 2.65244690867989 2.77734054496448 NaN 2.71965981718588 2.60034054496448 0.862784299817411 1.59969815969395 1.33643598171859 1.10824448176206 0.858646192635267 0.…
2.64076300938224 2.66675115985135 2.64471561125869 2.65558526641892 2.77251416923359 2.77959711594981 2.69373931032046 2.70083410656757 2.84944307204826 2.87368006266602 2.66971561125869 2.64154971782626 2.57810664577799 2.66396445140734 2.67375115985135 2.81258526641892 2.72589799362742 2.80202833846718 2.62768006266602 0.865332390593031 1.6022246420039 1.33958385893079 1.10881407523456 0.878325…
2.66196086814246 2.70193478023743 2.67294782418994 2.68195155103352 2.80693664365921 2.82391800944134 2.72294596076815 2.71597204867318 2.85698695604749 2.8899701852514 2.68796645840782 2.65397763893855 2.57899813657821 2.664 2.69795527787709 2.84294409734637 2.81583415546089 2.8928322920391 2.64896086814246 0.862315683436453 1.59707965252486 1.34444099967276 1.11121552778771 0.886505167162569 0.…
2.6884071484011 2.72938519093448 2.70136323346785 2.7123193185346 2.83536323346785 2.86801191400184 2.7533193185346 2.76490212666871 2.89220953120147 2.91053889320086 2.71538519093448 2.66378042533374 2.58193412760012 2.66595608506675 2.7244071484011 2.87136323346785 2.89228731760319 3.00743097640478 2.6832314886681 0.858309806038499 1.59638537022664 1.34177016345855 1.11022239661596 0.8844269889…
2.72265542122212 2.73395946132025 2.73565542122212 2.75655407452274 NaN 2.90661488254237 2.7906250172123 2.77985811462087 2.89992905731044 2.92584797995093 2.74371622924174 2.67587838396075 2.58101013466994 2.66402026933988 2.7616250172123 2.88981757594112 2.97318922640498 3.08621963041479 2.70874663325156 0.835225428382654 1.56326890336272 1.33206871168519 1.09933127867592 NaN 0.824704929911063 …
2.74199562521018 2.79598572437006 2.75699516470599 2.77099677647066 2.912 2.94199194117665 2.81299493445389 2.81699148067246 2.92499424369761 2.94499562521018 2.76999401344551 2.71499102016827 2.58499907899162 2.664 2.77299746722695 2.91699378319341 3.02698779663893 3.14898572437006 2.74899078991617 0.84448781260509 1.59084357136149 1.33587909971431 1.1023692747059 0.880074020353073 0.82297038682…
2.77534623145898 2.81071157270249 2.78544237389149 2.80238468843198 2.92278848664849 2.96161543026999 2.84144237389149 2.83465388724299 2.93775002967549 2.95676925816199 2.79942314540498 2.722846172108 2.585 2.664 2.80634623145898 2.93563465875649 3.05151928783749 3.17155774481049 2.76371157270249 0.843440574480556 1.58895711097895 1.33448730445083 1.09886864569681 0.883522508012383 0.81296613056…
2.7968001873067 2.84566697884451 2.82165746395435 2.82776212774608 2.95568600862482 2.98577164263623 2.87270503840513 2.87164794906419 2.94394291065906 2.96789533620827 2.82674309796576 2.73983824686733 2.59094291065906 2.66697145532953 2.83077164263623 2.97066697884451 3.07379067241655 3.16704757445078 2.80163843417403 0.840161303988617 1.5832445203206 1.32827937291458 1.09737370144183 0.8803015…
2.83394953197538 2.8749604439807 2.84996180798137 2.86494953197538 2.97197817598935 2.99698499599268 2.8989645359827 2.89996180798137 2.96197544798802 2.97898499599268 2.85795771597937 2.76196999198536 2.59499454399734 2.66600136400067 2.87194407597272 2.98697817598935 3.07499863599933 3.18397681198869 2.8279645359827 0.835516301683074 1.5794351286425 1.32786049104024 1.09867819951912 0.871412098…
2.86816981454973 2.87890512166283 2.88807493621256 2.88940701039267 2.99835957122408 3.02043072997696 2.93805121662827 2.93709865579685 2.99421725371832 3.00438329080837 2.88924097330261 2.79226469288691 2.61354932789843 2.66892884124712 2.90616981454973 3.01433585163979 3.08476280415707 3.19473908457277 2.8572884124712 0.828080506036472 1.57680380568175 1.32321290522124 1.09365215585911 0.862808…
2.90951390964829 2.90370360344408 2.92358504482171 2.90383401792869 3.01382216206645 3.02890515310211 2.97160875654619 2.97060875654619 3.01970360344408 3.03167989171961 2.93249019792382 2.83647834206158 2.61992886482658 2.68283401792868 2.94356133309724 3.04859690068395 3.10081030620421 3.20092886482658 2.89456133309724 0.829214231703225 1.56541586818123 1.3217758868554 1.09984424104031 0.848449…
2.94994458725386 2.97590025705694 2.94796675235231 2.95692657811136 3.03596952298962 3.03898614681346 2.99896259639635 3.00595151384712 3.0609432019352 3.06495428448443 2.97693904597924 2.89791549556213 2.64196952298962 2.69897783490154 2.98094874320982 3.06298060553885 3.10799030276943 3.20399584404404 2.92695566980308 0.845187862607915 1.58509251527791 1.32696278248981 1.09582567980648 0.816554…
2.97838195859452 2.99263769986575 2.98127539973151 2.97950982923014 3.04578688227397 3.04585081759178 3.0342327761863 3.0431901526411 3.10210490555069 3.10904097023288 3.00538195859452 2.95378522896165 2.67429671150411 2.71074425872877 3.0162327761863 3.08453114100274 3.11289344113699 3.2049786882274 2.95831802327671 0.846110393169206 1.58651952416518 1.33238214589751 1.09801226162937 0.815727049…
3.01951416334465 3.02956156204273 3.00868005878794 3.01557341171725 3.06378670585862 3.0509407516274 3.05772745748602 3.07957341171725 3.13758526139177 3.13569190846246 3.04947861432108 2.99353786269369 2.69970375813698 2.73076300650958 3.04960896074081 3.10575115683506 3.11892890195288 3.19116589544329 2.99160896074081 0.847157676338498 1.58677727457486 1.33526682091134 1.09533270510168 0.839929…
3.04198425039207 3.05198425039207 3.03298281860953 3.04897637558811 3.06699785232619 3.05000071589127 3.09097637558811 3.11797279613176 3.16398138682699 3.17796993256668 3.06598854573969 3.06494917171987 2.75296205776272 2.78396205776272 3.07598138682699 3.12098926163096 3.13298997752223 3.2499577624151 3.01698210271826 0.848019391492421 1.58833888320962 1.3396269001908 1.06140428303186 0.8406796…
3.06640895798662 3.0851961828618 3.06424346622287 3.05876358319465 3.1001961828618 3.06757444975036 3.12712525782019 3.14729074958394 3.21184155765377 3.22291248269537 3.09040895798662 3.11772334925109 2.81255785748734 2.81524346622287 3.10040895798662 3.1512671079034 3.133 3.25195271663893 3.04824346622287 0.847697801754577 1.59205992519716 1.34126051839351 1.06116520116972 0.851009871019936 0.7…
3.08873733943233 3.09192836529973 3.0808089741326 3.07777315678246 3.09803581735014 3.08479703501589 3.15862988738191 3.17862988738191 3.23967764384876 3.25957019179835 3.10582091324931 3.15259407003178 2.8693314094641 2.92369863627834 3.13162988738191 3.17373733943233 3.133 3.25101193911671 3.07370152208219 0.843075755675047 1.5856880818233 1.33977838623974 1.06067585016719 0.849422206757085 0.7…
3.11198437021239 3.10299252488419 3.10798165198846 3.09598776799231 3.1099918453282 3.10798437021239 3.18298369065641 3.21597485642863 3.28596874042478 3.29597553598461 3.13697893376453 NaN 2.94394971285726 2.97296738131282 3.15198640888034 3.1859918453282 3.133 3.251 3.09798369065641 0.850624828578969 1.59163590227742 1.34694511399248 1.06593641873997 0.839116992631065 0.778063051206364 1.303718…
3.13083774817126 3.15879677257667 3.11895078740531 3.11953794677355 3.1333408339449 3.13329262560033 3.18990994428476 3.22640246265739 3.30137616055824 3.31632718077026 3.15241611583202 3.27744220119515 3.03308193262031 3.13811159418171 3.17532640932685 3.18817146576955 3.134489432599 3.20515792899827 3.11343107908676 0.854446630863026 1.57271198861105 1.33769266906334 1.05168726586759 0.81856483…
3.15760637391949 3.16991546936909 3.14405131784301 3.1588711111967 3.15710603408008 3.15612449938537 3.22406499690228 3.2600502983248 3.33470144765554 3.34861869362113 3.17662107249697 3.30110124783405 3.11814484892817 3.18245004959819 3.20306978314831 3.20703693061059 3.13664738260294 3.19974198211143 3.15006808395128 0.855453661547338 1.56289007299413 1.32882298697216 1.03383673141983 0.8010759…
3.18047270251049 3.21395074246758 3.16498017099858 3.16750072102108 3.1804716271469 3.18346935830553 3.2474779612143 3.2829769252221 3.36945533920739 3.37846609284336 3.20197365975992 3.34147095783326 3.17886665491406 3.25642316937834 3.22197813838556 3.20899569854561 3.17498053767715 3.25093883472524 3.1739726631391 0.852897672363594 1.5717494853354 1.33542868208292 1.0485294444185 0.81172427154…
3.20486657009149 3.2317648526373 3.18890697068806 3.18041451667293 3.20770085946912 3.21163696289032 3.27143189859578 3.32223877693387 3.39782912993524 3.40883361889041 3.22443543293396 3.39056150867996 3.26400552595928 3.36463485912122 3.2472981845575 NaN 3.21949474825018 3.30876494358833 3.19145634919499 0.851555208281364 1.57289711576215 1.33609493767956 1.04545875674466 0.805724425341976 0.76…
3.23608931321388 3.23754336286098 3.21904086607751 3.206768324219 3.23176339047159 3.23190504934656 3.30847391146286 3.35044977218808 3.42708543839105 3.4375766298208 3.25602113108785 3.42105795375572 3.37791277529035 3.46168921003051 3.2791816346147 3.18789145755687 3.17049337474149 3.34311825940998 3.22989920720254 0.839043200548194 1.55215350897714 1.31826624742521 1.03556870139478 0.785048733…
3.258493539142 3.29646305273542 3.23949083571404 3.24347870221202 3.26450142440009 3.2729965484967 3.3299934266291 3.3680020198239 3.45148778622072 3.46148985408624 3.27648936327233 3.45547704488314 3.4599811648082 3.57595219098195 3.30549557477188 3.19598596771365 3.17199649192841 3.36959090518192 3.24599605768279 0.841323509155108 1.56674729393732 1.32578766358024 1.06136108047397 0.80709113564…
3.28286962281016 3.31445349054032 3.26984880121694 3.25511108425326 3.30984567901548 3.31184880121694 3.36625541635545 3.40529296841168 3.47431475893367 3.48631981899266 3.30139627960539 3.48089337281908 3.5547275342956 3.66542326142203 3.33031047401769 3.21067895574272 3.17102140295049 3.43501291495995 3.28030366988692 0.842311702990984 1.56755170533513 1.32135388208715 1.0653832623817 0.8173040…
3.31660294744172 3.3401433115776 3.30307129271017 3.29108346325708 3.3574627056541 3.3561185791312 3.38823693655354 3.42828321856055 3.49667708823302 3.50765029041066 3.33408798536159 3.49306956213889 3.61283976957933 3.74189370002874 3.36461059588412 3.22582246386648 3.16309468593788 3.46688888726405 3.30465062521533 0.823934711918568 1.56041809083285 1.31648759046313 1.05483119207236 0.80097096…
3.34347832137275 3.36847445018931 3.32848374102956 3.32148064408281 3.36898916068637 3.37797057900587 3.42697057900587 3.46446670782243 3.52097677289937 3.53097832137275 3.35947986984612 3.50598606373962 3.65247677289937 3.77997057900587 3.39147599866268 3.252 3.166 3.32123072253293 3.33397522442599 0.825351375003299 1.55690179622912 1.31257311243148 1.05601599719632 0.810047119839522 0.746469484…
3.3713463367531 3.4061631349966 3.36228821510703 3.34159625813067 3.41793016222299 3.41028192015421 3.44401815982587 3.49134621733146 3.53935856839382 3.55479669366038 3.38683023260338 3.54463843287188 3.67306840852955 3.7994940633121 3.41840942270845 3.40744272280816 3.20215910524274 3.30976481430539 3.365398282868 0.823505914132422 1.55103831128073 1.30549100758385 1.06076799862803 0.8158335551…
3.40999066325433 3.42294077813605 3.40262098007074 3.38841724945997 3.43276932615387 3.4415204342558 3.48313327593629 3.52763282444353 3.56103873234249 3.57443984248816 3.4185736538986 3.56730931428323 3.71840540508718 3.82849634533648 3.46539980303978 3.43731710381876 3.22498628827808 3.32806927892235 3.41156175820679 0.804081783531766 1.56498577024901 1.30686610883336 1.03212975439085 0.7804815…
3.43648404199777 3.45494114670602 3.4379356292097 3.41396855350617 3.462482816105 3.46549107421607 3.51598110322078 3.55594850336776 3.60847401725485 3.61647872331626 3.44948092253938 3.59899010088573 3.72349666424597 3.83499850341141 3.48649026278117 3.47298488969947 3.22850203732767 3.33250329948724 3.44194482503689 0.805071433619249 1.56025851533597 1.30482347602268 1.03149044830232 0.77810016…
3.47970538478894 3.50297750551235 3.46432325159401 3.44330920379767 3.48543998525109 3.49293044414593 3.54434346695233 3.57640464075005 3.62044728596106 3.6304377448559 3.49910884058936 3.62186536908224 3.71671609777624 3.83495901565978 3.52429238788335 3.49830583025448 3.24386025696583 3.34149944637641 3.47024017566638 0.815391609368381 1.550992340013 1.29507230952093 1.06043207148101 0.78130657…
3.50826893990332 3.52285921990018 3.4958200462623 3.4761188666785 3.50269411745604 3.51792747154604 3.57869287051978 3.61004043667524 3.64998933031626 3.65995884354735 3.52284471420939 3.66049978765002 3.72654676292449 3.83193438795023 3.55815774523892 3.52700649170424 3.25415479446426 3.34617334851208 3.49429360785041 0.818658173018137 1.55228286640107 1.30123308325077 1.05753264722242 0.8034115…
3.54592722406097 3.55891989219699 3.53641736448523 3.51043872689933 3.54446708950898 3.5354884670026 3.61143905856776 3.63346414973168 3.67247356708285 3.67447993410057 3.5649170328168 3.68896917499617 3.73048685389901 3.8285084374254 3.59094212398072 3.55695964708886 3.27945910938767 3.36296711966802 3.53292700294868 0.823609120133283 1.55827903466285 1.30697096426508 1.06613912433209 0.79050621…
3.58173679224275 3.58374838707858 3.57068686291548 3.54232592442816 3.61430281127374 3.61067345482906 3.64673233563348 3.66721628418839 3.69433763403983 3.70280639951632 3.59728762819532 3.70247231546046 3.73749373014013 3.83200891321854 3.6257760333595 3.58493362803654 3.31068776954078 3.39270559597786 3.56580545463241 0.827831807361034 1.56227266790779 1.31285913000913 1.09258969919791 0.814259…
3.61564356638571 3.61534067206909 3.60069471218326 3.58699350460315 3.65014501895905 3.6480767392879 3.67556708292109 3.69508276422136 3.71721039348353 3.72758349050803 3.63364019077565 3.7219524856358 3.74345295609919 3.83302967479551 3.65862136909701 3.62533115772196 3.32548335718137 3.41639240975812 3.60103644660722 0.817899694623777 1.5568774952585 1.31053878119714 1.06466360247021 0.79351313…
3.64897978055147 3.66296726446142 3.63498120269168 3.61648492908267 3.69396422596729 3.68646820921613 3.70248412591384 3.72198900128955 3.75798172268873 3.7569846822411 3.66947819051147 3.73699029186015 3.74349949630059 3.83300159004001 3.68798443539953 3.71903693558015 3.3549786478644 3.43998701280581 3.62648660808072 0.832432964811604 1.57830222562465 1.31932731660292 1.09314874420934 0.8158779…
3.67435349089309 3.68191696874173 3.66331686361636 3.66381283555319 3.73290536067994 3.7314271508416 3.7313580351298 3.76171941009137 3.80269830816111 3.79528495263419 3.69633727731523 3.75102839909255 3.74943617803566 3.83295187543998 3.71385855130334 3.77046478923189 3.42089562402096 3.55576269812505 3.65730519427521 0.835513383802064 1.58246230574945 1.31999750642201 1.07842542938532 0.8086488…
3.69921727872689 3.71170695854499 3.69662714841292 3.70106506701506 3.76069662603182 3.76712718540671 3.75367295072576 3.78009314059369 3.82870252327862 3.83169513938885 3.72123058452599 3.77099116646106 3.7494689654667 3.82910196180137 3.73817442503746 3.81357931128827 3.51358170126387 3.65877459620944 3.68316556683599 0.838502312510047 1.58442339626231 1.3213248928451 1.05590181529258 0.7998306…
3.73096726705811 3.74546378022907 3.72696922551247 3.73446997823875 3.79546218274064 3.8054599478313 3.78346929462622 3.80147834956895 3.87145757469446 3.87295836574007 3.75296639150155 3.78098986215947 3.74800195845436 3.83099651317095 3.7679695864784 3.84347269694431 3.5639646253386 3.63301942304662 3.7149675589103 0.841751229099568 1.58539927929644 1.32385205379906 1.08209810876178 0.799729053…
3.75380621719381 3.75103363997004 3.75096473783002 3.76003070033118 3.839093631496 3.84720131797409 3.80004230650614 3.82984867608045 3.92127815174049 3.93653838787958 3.77632795972429 3.78598471927646 3.74737674153377 3.82102174253048 3.79179608083829 3.90393129742711 3.58841969125215 3.66433852622852 3.73594181674471 0.837230265107354 1.57267248226808 1.31937922915458 1.05193302851428 0.7978739…
3.78010167119722 3.78781629300307 3.78753396530133 3.79600280279982 3.8806275992653 3.89012241365169 3.83443371991392 3.85168341048452 3.96806893642645 3.98520638929334 3.80805038150653 3.79454529353254 3.74660471809611 3.82480088262166 3.8141351188729 3.9146953992073 NaN 3.79396296840748 3.76855485421524 0.837773764282366 1.57525126999537 1.31852869072312 1.05590150968855 0.808724167975418 0.753…
3.78696557266735 3.8219216481395 3.80795488832274 3.82196675981676 3.90694776542633 3.91595132687454 3.83497744416137 3.87595844977094 3.98796082406975 4.01894539112753 3.81996675981676 3.79898931565539 3.75497981846017 3.86196082406975 3.82596438551795 3.94995726262154 NaN 3.88488247220924 3.78396913411556 0.842475588006265 1.57833746443694 1.31887489945961 1.08532944004161 0.799964752799645 0.7…
3.80429305163511 3.82927529092995 3.82734633375058 3.84839073551348 3.93525753022479 3.94839073551348 3.85934633375058 3.88124864987221 4.01408880352579 4.04524864987221 3.83628417128253 3.825 3.78492895717937 3.85413320528868 3.84132857304542 3.98327529092995 3.86377259067437 3.93590579596306 3.80035521410316 0.842303428539091 1.57699824313618 1.31800759868982 1.09215960162573 0.803678880352579 …
3.83747175827048 3.86054433646594 3.86647175827048 3.8926169146614 3.9649798056387 3.99234474642843 3.89834474642843 3.90947175827048 4.02418144548865 4.07321773458638 3.86850804736821 3.82505443364659 3.77689113270681 3.86865525357157 3.87841732462389 4.01456248101481 3.95168744304442 4.03879631033761 3.84043546917275 0.841531352110918 1.57463350592103 1.32328951715791 1.07648165350752 0.8047159…
3.86294741823783 3.88993932873596 3.89194741823783 3.92593123923408 4.01789079172472 4.01096157486611 3.91696157486611 3.93494741823783 4.03397977624532 4.08497573149438 3.89594337348689 3.8279939328736 3.77101213425281 3.85003842513389 3.90095348536423 4.04493730636049 4.04281191908146 4.13579978482866 3.86395146298876 0.839444307659747 1.57806292168586 1.32164339759079 1.07603093029272 0.807194…
3.88137527173161 3.9171006826597 3.92235696579348 3.94057663705101 4.0604027306388 4.05628374204097 3.94221967125753 3.96023797719566 4.09507322375251 4.12416475344315 3.91338442470067 3.83954002517476 3.77111898859783 3.84496338812375 3.91837527173161 4.06018305938127 4.11258579002008 4.2237047786179 3.88238442470067 0.837410670072322 1.57224667060523 1.32274792570679 1.07642219327635 0.85364710…
3.92224355037599 3.9290866093698 3.96139342753045 4.00314987715446 4.1045433046849 4.08804914008119 3.96667444719505 3.98648710075198 4.10337469288614 4.1422810196646 3.95529975430891 3.89785012284554 3.78381265355693 3.84094379606708 3.95916861179876 4.08044963146337 4.17693673221535 4.30123648652426 3.92433722359752 0.819142386365542 1.53988604731184 1.29994418612265 1.02246485568211 0.81422197…
3.93498887333306 3.98595035794749 3.9819820261534 4.01099315282034 NaN 4.14295206974241 4.00196918769155 4.01197774666612 4.12298288205086 4.15698716153814 3.97098630564069 3.89000684717966 3.77400855897457 3.83800256769237 3.96799229692289 4.10397945846103 4.22595720512715 4.36594351076784 3.94198459384577 0.822407149861468 1.56479825164562 1.30801295596393 1.07557363603475 NaN 0.801815507332482…
3.97227118513946 4.0051518636781 4.01833626957293 4.03956406509008 4.14634711697851 4.1801518636781 4.03332542216735 4.03333626957293 4.1471518636781 4.17210847405578 4.00728203254504 3.8991518636781 3.78107593183905 3.84101084740558 4.00531457476178 4.13242304881756 4.26829287995062 4.39644474362872 3.98035796438409 0.819577417777247 1.56109838750403 1.30708913951499 1.06604124860322 0.852318929…
3.99760475207634 4.02016779711293 NaN NaN 4.17856304503659 4.19454219151672 4.06364645911609 4.06472987319558 4.16135450983785 4.18225024223849 4.03366731263596 3.91381328727508 3.78829194927823 3.84206256055962 4.03445877743722 4.17137536335773 4.29506256055962 4.43697914648013 4.01362560559621 0.803972628386397 1.54109248767797 NaN NaN 0.831877017735312 0.753838132872751 1.29152558200267 1.0461…
4.02590254241009 4.07481180603328 NaN NaN 4.20490926362319 4.21991262422974 4.093895821197 4.0988823787708 4.17794286968868 4.19395967272142 4.06489246059045 3.95186893634461 3.80195295150832 3.84498991818035 4.05592606665593 4.18893950908213 4.29798991818035 4.43600336060655 4.04289918180355 0.810178626542352 1.55056736851041 NaN NaN 0.818635603430863 0.754218689363446 1.28944715809195 1.0445354…
4.06542739872367 4.09414594102759 NaN 4.13939612564632 4.22621891154139 4.24425018461873 4.1263752769281 4.12457333975126 4.19732315513253 4.21027103333696 4.10042739872366 3.9755316423148 3.81303127307734 3.84514594102759 4.09347952051923 4.21332315513253 4.30810424359114 4.44194787820443 4.07447952051923 0.810795570075928 1.55130803585547 NaN 1.03954409503905 0.827652331139853 0.765065428051488…
4.10669271801337 4.10932926970133 4.15456166325408 4.17808588229123 4.24756166325408 4.26822466530163 4.16280505066419 4.17937444216939 4.22869271801337 4.23669271801337 4.14171144012184 4.02689866120653 3.81680505066419 3.86150876253491 4.13963655168796 4.24469271801337 4.31837444216939 4.43720594319317 4.12048677482021 0.803956350291396 1.52696908678535 1.28992989877672 1.04297175460699 0.81861…
4.1429663743206 4.17893547504765 4.18397273593563 NaN 4.27697273593563 4.27998909437425 4.20496092150773 4.19898182395708 4.2649663743206 4.2729663743206 4.17896546551846 4.073956377497 3.85896092150773 3.99287822051246 4.17296910072704 4.2809663743206 4.33798182395708 4.4479900031764 4.14597637114421 0.815809012582057 1.55467431725136 1.2956846653314 NaN 0.78130458900967 0.757158524564128 1.2858…
4.17742936437536 4.20535628107743 4.22332887484071 4.25615530200811 4.29525579154277 4.30423752071829 4.22843849978761 4.23449331226106 4.31731973942846 4.31045677061209 4.2183928227264 4.13763947885693 3.86440195813864 3.87948907219542 4.20345677061209 4.31311876035914 4.34402740623673 4.451 4.18633801025295 0.819229500828731 1.55952101800097 1.29937526269125 1.04227654164897 0.804353915121645 0…
4.22441316850892 4.24445251789073 4.25945251789073 4.27335414443622 4.32335414443622 4.33045251789073 4.27655089134523 4.28829512036352 4.35292471047235 4.36082633701785 4.26137381912712 4.20821983083587 3.90920015614497 4.04220015614497 4.25343284319983 4.32645251789073 4.3470196746909 4.451 4.22345251789073 0.820292266493078 1.56405479791778 1.30325961431343 1.04638578945958 0.800441573975272 0…
4.24493308455378 4.26692671165414 4.28192671165414 4.29094264390324 4.34094264390324 4.35292671165414 4.30391077940504 4.3029522032527 4.39885023685846 4.40186616910756 4.27993945745342 4.26880244011116 3.96880562656098 4.10180562656098 4.27492989810396 4.34892671165414 4.34799681355018 4.451 4.24592671165414 0.821894774222295 1.56826626640128 1.30622034505705 1.05362638840683 0.800519745084014 0…
4.28722138491447 4.30231879427683 4.31619481872473 4.32517710793157 4.35918596332815 4.3751239755521 4.34230993888025 4.35128337269052 4.41546933601867 4.43633650506999 4.32116825253499 4.34156674538103 4.02540734824262 4.15822958049766 4.31825680650078 4.36923024031104 4.34807084317263 4.45104427698289 4.28425680650078 0.822541213362986 1.57124669606905 1.30882717287123 1.05342093450482 0.805263…
4.3125248667886 4.3384123953339 4.3385248667886 4.3454123953339 4.38013121669715 4.3891124714547 4.3774123953339 4.3838247906678 4.46846863106125 4.4745998477584 4.34065608348575 4.40554361203105 4.0721996955168 4.07571155800512 4.3474498858188 4.39569357397065 4.35616870718205 4.456 4.31350612154615 0.818303848643174 1.53639069652514 1.30962643840393 1.04653988105629 0.802473401104743 0.75525643…
4.34002520700343 4.36003781050514 4.3660213290029 4.36700969500132 4.38701648150224 4.39501357300184 4.39902811550382 4.42702229850303 4.49303199350435 4.50602811550382 4.37501745100237 4.43402714600369 4.13507562101028 4.27005720050778 4.37102714600369 4.43200872550119 4.36498933549855 4.45603102400422 4.34002811550382 0.823743926475534 1.54743445524697 1.30943808038974 1.03241217692166 0.809980…
4.36626071995518 4.39933676327544 4.38826071995518 4.3774128065957 4.40424985662372 4.40926071995518 4.42804345332586 4.45029330994958 4.52634762660691 4.5354128065957 4.39329330994958 4.46242366992717 NaN 4.3294779865845 4.39930417328105 4.44088050335388 4.35376100670775 4.48731561011765 4.36928244661811 0.827844859823903 1.56238996558969 1.30755896494965 1.04507363044713 0.810345980567358 0.748…
4.39043779201232 4.43043779201232 4.41235819346463 4.41521889600616 4.42739799273847 4.4334178923754 4.43331337603697 4.47751739056002 4.55863678838156 4.57355718983386 4.42039799273847 4.50191538329849 NaN 4.37403478112003 4.42735819346463 4.43001989963692 4.33267658765541 4.42581588511387 4.39559698910771 0.832885172175817 1.56790551998702 1.31656502509077 1.05541442810166 0.809960697352184 0.7…
4.41193717879183 4.45193717879183 4.42994860082968 4.42596858939592 4.44694288981076 4.45394003430129 4.4978115363755 4.50292575675398 4.58990862369721 4.60092004573506 4.43994288981076 4.54686864656474 NaN 4.42485151350797 4.44494860082968 4.43099714449054 4.36590291267829 4.46588292411205 4.42491433471614 0.835103517993521 1.5706320331286 1.31632071387737 1.05514079954265 0.809012769844178 0.75…
4.4491522630637 4.49201087593312 4.45922839459555 4.45509788339809 4.47816313899682 4.47119576679619 4.51527189832804 4.53436978172613 4.61431540206052 4.62829365019428 4.48006525559873 4.59153292072295 4.4750114617803 4.55495708211469 4.48518489086307 NaN NaN 4.51172868751914 4.44635890579301 0.834824309363946 1.56165651714977 1.31576061154668 1.03823199867726 0.809256610885317 0.748253641784176…
4.46365385573059 4.49406485076125 4.48048572139987 4.4647099005075 4.49328022388454 4.48957912936138 4.54095276120743 4.56852308458447 4.64335495025375 4.65537363184605 4.4867099005075 4.64042967662296 4.5684758457919 4.64386815923025 4.50265385573059 NaN NaN 4.57712196516178 4.47939231343835 0.828857099005075 1.54449173159811 1.30945429676623 1.04446708332893 0.806208791044619 0.75693365074857 1…
4.49796798491747 4.54994786115131 4.50597621736726 4.50196524076754 4.50798627925034 4.51997164378404 4.59095334945117 4.59597438793398 4.66198262038377 4.67498170566713 4.52396524076754 4.66297896151719 4.64592773738515 4.74190852833563 4.53696798491747 NaN NaN 4.53104299168225 4.49998079095048 0.829229652407675 1.56714886089836 1.30967978961517 1.02804532150378 0.805620548829986 0.7655219870822…
4.52125518567671 4.56725518567671 4.52236455096672 4.51724607190254 4.55801822754834 4.54428252699921 4.60437366474089 4.63613670661252 4.70015493416086 4.69521873058003 4.54425518567671 4.69915493416086 4.73581112590096 4.83994783251348 4.56327341322504 NaN 4.38332809587005 4.45289314986847 4.53123695812837 0.82846213700263 1.56421283148438 1.30615183843782 1.04052019470426 0.818067096021044 0.7…
4.54936077301602 4.59551267744382 4.56232279690907 4.5442278566417 4.56043672522992 4.57539874912297 4.64524684469517 4.65130380885559 4.71732279690907 4.71943672522992 4.57236077301602 4.71649368939034 4.82481648629941 4.9443481517967 4.59336077301602 4.46024684469517 4.41918988053475 4.5501519044278 4.55747470133687 0.826439490653267 1.55684430133498 1.30301917456054 1.02523512340097 0.80245651…
4.5679400817294 4.62191485298389 4.57894638891578 4.55596215688173 4.58292746735664 4.59593377454302 4.65795900328854 4.66694954250897 4.73394638891578 4.74192746735664 4.5909400817294 4.74191800657708 4.86686439549286 5.01377609488355 4.6119400817294 4.47295900328854 4.42896846406811 4.55797477125448 4.58192116017027 0.822293371235123 1.55346091143244 1.2993717629026 1.02086409656156 0.798672204…
4.60616219214006 4.62928834158232 4.61724328821008 4.58718021348895 4.67902703202334 4.68209911741892 4.69412614944226 4.71612614944226 4.76212614944226 4.78319823483784 4.6271712028145 4.77421625618674 4.91400901067445 5.04904505337224 4.65218021348895 4.49316219214006 4.43196395730221 4.56095494662776 4.61321625618674 0.809384852823745 1.54337059192584 1.29071556998043 1.01892687584213 0.744224…
4.62478323784473 4.66204431712631 4.64457810412349 4.60759675264361 4.6821491881609 4.69335432188214 4.70880188636485 4.73055945560338 4.77655945560338 4.80546621300282 4.64689512896541 4.79844756448271 4.91541026744248 5.05441026744248 4.67263404968383 4.5117272922844 4.42779486627876 4.55437757875019 4.63759675264361 0.802302239973697 1.5207532512057 1.28151447779611 1.03640639303417 0.75115692…
4.66603171814175 4.71702431724201 4.67503383268453 4.63905814992654 4.69005814992654 4.71203171814175 4.75102854632757 4.76004546266984 4.80602114542783 4.83002325997061 4.6940253745134 4.82203066087036 4.93701480179948 5.07601797361366 4.70603594722731 4.55001585907087 4.41701797361366 4.46900634362835 4.66903594722731 0.806630623790121 1.5424986361199 1.28595967224587 1.04831425901634 0.7978014…
4.6964786113323 4.74041334615063 4.70740246862035 4.69418491801475 4.74516316295419 4.74203263259084 4.7784786113323 4.80327193825699 4.82627193825699 4.85226106072671 4.71850036639286 4.85127193825699 4.95114140789363 5.0930543876514 4.74045685627174 4.56533720343867 4.4341087753028 4.47504351012112 4.70334808096895 0.807201508198525 1.54120684551622 1.28564031899805 1.04291208138647 0.770814372…
4.74075128680992 4.77856346510744 4.74450085787328 4.71189737035629 4.76108519205877 4.74662778808816 4.82245911971717 4.82860520326355 4.85147998879523 4.87635477432691 4.76477215588797 4.87666781049771 4.96414608354637 5.09812521446832 4.78279302496603 4.59689737035629 4.44420869078053 4.47918782170248 4.73575128680992 0.805558190412838 1.54099220701006 1.28485391085124 1.04501265870656 0.77366…
4.77588605793724 4.80491454345293 4.76792403862482 4.75386390253614 4.81183541702045 4.82275312553068 4.84393036873942 4.85690821333833 4.87392720368212 4.89294619402592 4.80088289287994 4.90789871816643 4.97097784459891 5.10398100965621 4.81987972782264 4.63886390253615 4.45396834942701 4.48797151448431 4.77088605793724 0.807344207945143 1.54436904890175 1.28924575724215 1.04934594714559 0.76075…
4.80337452397097 4.843018269462 4.80627404192998 4.77831971558497 4.81120096408198 4.80929231139197 4.88627404192998 4.89531058085397 4.91621923354398 4.90920096408198 4.82729231139197 4.91531058085397 4.977009134731 5.08608221257899 4.84546587128096 4.68818320070881 4.48303222460291 4.52086348512384 4.79824663773698 0.814209548324338 1.55833204772314 1.29530396601665 1.05731439985354 0.824309325…
4.84448703905382 4.84529971634081 4.83650577132512 4.81395534583634 4.83436745580496 4.84176802312334 4.91646830678252 4.92929971634081 4.94073055858074 4.93169309403813 4.85978675539464 4.94913112589911 NaN 5.09477521274439 NaN 4.92544957451122 4.59554323586773 4.72354323586773 4.82565562949553 0.816471990616461 1.55533465470191 1.29269542111996 1.06434626871011 0.8087418541371 0.770170333077962…
4.87001054772505 4.86101955188058 4.86301054772505 4.86400746058601 4.90600797510918 4.88201209129457 4.94100720332442 4.94501003320188 4.9790056597549 4.96801106224822 4.90100823237077 4.95600334440063 4.98000077178476 5.08300128630793 4.90901029046346 4.94900591701649 4.62399717012255 4.75196295433153 4.86000746058601 0.82391115767714 1.55715263693126 1.30398114224144 1.06677071004198 0.7926118…
4.91119218127419 4.93708236340322 4.90419218127419 4.89332945361289 4.93725624169892 4.92940266552687 4.96916472680645 4.98434775659139 5.00137521105913 5.01135690808064 4.93325624169892 4.96921048425268 4.98302745446774 5.088 4.94916472680645 4.97232030212365 4.61357654382257 4.60980284338167 4.88921048425268 0.828418968459462 1.56741326965941 1.30842960906371 1.06955818658688 0.838415348724465 …
4.93264300860296 4.94702479496096 4.92564300860295 4.92954253850874 4.96606498299864 4.97388413682906 4.98760282056527 5.02240188037685 5.04284394879138 5.05086404281022 4.96156263252759 4.99222103420727 4.98608037607537 5.088 4.9676631026218 5.0076631026218 4.67692432486675 4.80375417083178 4.91270329065948 0.829473390178196 1.56889842658541 1.30955138077631 1.0727020306063 0.829002642628051 0.7…
4.96389798376109 4.99683741161923 4.95689798376109 4.95591392379842 5.0178310356043 5.01685972767149 5.01690435977602 5.04193623985068 5.08386610368643 5.09286291567896 4.98891073579095 5.00296493191787 4.98998724797014 5.088 4.99989479575362 5.03989479575362 4.72185335165656 4.74319765646289 4.94688841973869 0.833526769769016 1.57125231690201 1.31350708856976 1.07717539892581 0.816979244371907 0…
4.98825568296692 5.0180547892072 4.98928307757051 4.98824655143238 5.05540178751944 5.0623926559849 5.04222828836332 5.06521915682878 5.14242918212304 5.14041091905397 5.02019176222519 5.01508218381079 4.99296347386187 5.08595434232734 5.02131960370864 5.12129220910505 NaN NaN 4.97221915682878 0.835758402951144 1.57085570817877 1.31554415969665 1.0819207790895 0.816435294350655 0.778635527487452 …
5.01656114819827 5.02529064085602 5.0206172630181 5.01576690253764 5.09984172229741 5.10604747663677 5.06752373831839 5.0896172630181 5.1894863284385 5.18634675567585 5.04171078771781 5.0243553938589 4.98918704939942 5.08105611481983 5.0563553938589 5.15371078771781 NaN NaN 4.99671078771781 0.834608488651666 1.57046463271037 1.31071140934596 1.07874607196261 0.819317481308576 0.775609081040943 1.…
5.04599611458444 5.09299106354421 5.05299572604288 5.05599468993206 5.14399417187666 5.16099274722428 5.09499637361214 5.12199572604288 5.21499663263984 5.25699067500265 5.07899507847362 5.04299753923681 4.99899870486148 5.08399961145844 5.07499753923681 5.19099507847362 NaN NaN 5.03399507847362 0.840299248819658 1.57437948323973 1.31812902087528 1.07854002719791 0.826529048073187 0.7561525682596…
5.06533616334085 5.1032927874259 5.07528194344716 5.07823856753222 5.17224941151095 5.19332531936211 5.11427109946843 5.14619519161727 5.27307590785116 5.29526025548969 5.0952927874259 5.06609759580863 5.00702168795747 5.11203253193621 5.1012927874259 5.2163795392558 5.07266148270296 5.14576992249033 5.05033616334085 0.841587133486405 1.57435934936128 1.31855140971724 1.08062816578164 0.828570028…
5.09643728219873 5.13060386589348 5.10158304293164 5.10081209551192 5.19583291847377 5.22368715774086 5.13985374143561 5.16474962662639 5.28097867920668 5.31966633477902 5.12252057404611 5.07485423926709 5.009 5.11485423926709 5.1283748133132 5.25174962662639 5.13531134876471 5.21824887987918 5.08154139700795 0.843018607110763 1.57431978181375 1.31868978679207 1.07567552847132 0.83588874066566 0.…
5.11693616647437 5.15891184894079 5.12891488863249 5.13888145202383 5.23487841233213 5.25589969017401 5.17987537264043 5.19989057109892 5.32685713449025 5.3509027298657 5.14692400770758 5.06802127784188 5.009 5.10802127784188 5.14594528554946 5.28689057109892 5.24366259422166 5.32367171329675 5.10692096801588 0.836859180454607 1.57524711229289 1.3191485713449 1.06515276787649 0.836767264277473 0.…
5.15820509648099 5.1891403291712 5.15925906923914 5.15236701475545 5.26130224744566 5.28729145289403 5.19546416572013 5.21837780930708 5.33936701475545 5.37324827468751 5.18418350737772 5.07407556186142 5.01498920544837 5.10584887627717 5.19030224744566 5.31332383654893 5.31989594778536 5.42196071509515 5.14422668558425 0.833966186492794 1.57170825516467 1.3158889807038 1.07214976288302 0.8304223…
5.17754041524373 5.20295038542862 5.18355905025213 5.18646587521011 5.28950314522692 5.31439133517649 5.2384099701849 5.25339133517649 5.37318635008404 5.39626089011766 5.20161495527735 5.08133543015128 5.01413044505883 5.092 5.21833543015128 5.34331679514287 5.40315537052107 5.51115537052107 5.16563359028575 0.822585152534284 1.56597396916571 1.3121124830921 1.07668335193798 0.82786372463815 0.7…
5.20598182593857 5.25296803871955 5.21298119924679 5.21098433270566 5.31598307932211 5.33498683947276 5.25998621278098 5.27398683947276 5.38299373308227 5.40999122631517 5.23397931917147 5.09898871954808 5.02099561315759 5.092 5.23598871954808 5.35998934623985 5.46396114511004 5.57196114511004 5.1989786924797 0.820751171913617 1.56197255690244 1.31119058909027 1.07528089616924 0.826480883635401 0…
5.23125485521054 5.27427305915415 5.23930946704137 5.23835497690039 5.33820934535151 5.35616383549249 5.29920024337971 5.3043640788722 5.4041820394361 5.42514563154888 5.25524575323873 5.12520024337971 5.02507281577444 5.092 5.26922754929512 5.38715473352068 5.48722754929512 5.61423665126693 5.22823665126693 0.817115752248043 1.56113225115498 1.30982260306487 1.07302476320013 0.81367448380881 0.7…
5.25955134932004 5.30471675411605 5.27360648425205 5.2774594577667 5.36142270114537 5.3744594577667 5.3219189155334 5.3444594577667 5.42434918790269 5.44134918790269 5.28256972763071 5.14753297100937 5.03311026986401 5.092 5.29453297100937 5.40462486256271 5.51229405297069 5.64014702648534 5.25480864566939 0.811145859695768 1.55916747039012 1.30677034620257 1.06796841129562 0.799881168042217 0.75…
5.2888971722365 5.34286632390746 5.30588688946015 5.30191431019709 5.38392116538132 5.39891431019709 5.37082862039417 5.36891431019709 5.44293487574979 5.45993487574979 5.31289374464439 5.17590059982862 5.0389794344473 5.092 5.32290059982862 5.43788346186804 5.52794515852614 5.64797257926307 5.29784918594687 0.807731962296487 1.55743606683805 1.30306299057412 1.06096454155955 0.793024027420737 0.…
5.32526559818595 5.3691007441395 5.35474690862789 5.36869228088194 5.4076608731342 5.41316674682474 5.38427729672811 5.38678155240431 5.44865402863506 5.45269325169055 5.35621064683713 5.27525939717219 5.04204579279068 5.40067784700009 5.36026559818595 5.48323543601076 5.56090102039159 5.67097941766365 5.32431139097663 0.808101116198608 1.55637906697255 1.301923653096 1.0291642751627 0.7795260423…
5.35453947261836 5.39270961232069 5.38173765482623 5.38953120465952 5.4248245099416 5.43071897438056 5.41413929312299 5.41754246669618 5.46575382604355 5.47371528370302 5.38513455201848 5.35401486961898 5.04780513714916 5.41893045387707 5.39049266231899 5.50809970035549 5.55180578582186 5.66894163943868 5.35947649110167 0.806994450965015 1.55209175814674 1.30087259141776 1.04929111117528 0.784179…
5.38249828277176 5.40350888549755 5.4194733609198 5.4169934419298 5.44148991485074 5.4419973724742 5.44697898720383 5.46003592063285 5.50447160812458 5.51047921209214 5.41799428442746 5.40651283012032 5.09003960480032 5.41552250847017 5.4159987432927 5.51352143033989 5.56748438859954 5.66600599751645 5.38399220671111 0.81588387459957 1.55101222075712 1.30989252687004 1.0465270899611 0.78721800288…
5.42824184110307 5.45920295005289 5.46714614299479 5.4651378994396 5.46870176525822 5.47069186299049 5.48029935189403 5.49439410216657 5.53636299504157 5.54730689171635 5.46523005745172 5.47851007872817 5.13332528878606 5.4102048314365 5.46072557666376 5.54713129316516 5.57409640184115 5.66902804809065 5.42876871154297 0.828087970113302 1.55402638413295 1.30925140624059 1.04942774265596 0.7745052…
5.45265245717742 5.47883758142632 5.48173344893933 5.46560131425227 5.49089326999972 5.49304228852313 5.51150926049287 5.53746456621887 5.57366282466453 5.58063431971649 5.48764208969032 5.53084816324187 5.1638916038913 5.43212399736145 5.48368161150379 5.55995354935344 5.58550194813496 5.67243197323849 5.45602222549327 0.828849615225193 1.55784728295961 1.31242614090877 1.06506872718941 0.822949…
5.48441660939834 5.49495352970233 5.51740589607592 5.51340606345383 5.51045406151235 5.51993582809084 5.53643631122811 5.55993914001933 5.60591511131378 5.6114179104287 5.5189181074829 5.57138371089059 5.2058711647278 5.4614088435723 5.51691338649872 5.58194106188858 5.58549872864593 5.66900752009909 5.48143311800479 0.828454299912238 1.547007138744 1.31461854058468 1.0657310833899 0.791275145739…
5.52577032793196 5.52587569409916 5.53827318790104 5.56715084963348 5.5732197907472 5.57029314144094 5.57630050669115 5.60021914660874 5.6463447755004 5.65187874547047 5.55928348674022 5.61448630538706 5.25189241381008 5.49444879290745 5.55426577480028 5.60747266807323 5.57345287122167 5.66896352709597 5.52672524935136 0.827767647981479 1.5451848310412 1.31818584489826 1.02237635607449 0.80038289…
5.55739724317 5.57057591351761 5.5832879426193 5.58495696962661 5.60054280927465 5.60497701984055 5.59936766273182 5.62549687210139 5.68688740187662 5.69688734531859 5.59249658931127 5.65992426128983 5.3961302608264 5.48454591402761 5.58534769735492 5.64 5.56831501729715 5.66538322765455 5.55284761251789 0.844594823896327 1.56999967434668 1.32582759010791 1.04528583905406 0.795230424347641 0.7532…
5.57700632434965 5.59899921923639 5.59750974304767 5.60749789750004 5.65197986146138 5.67096073793895 5.61749742345661 5.65102233035595 5.7060018571708 5.71600382027385 5.61699931963035 5.70547494816546 5.47647337556167 5.5854982935376 5.60250540972743 5.64 5.60845204337211 5.70899824322316 5.57000632434965 0.849769111470813 1.56776251506845 1.32841817732833 1.04532398744181 0.791879860775592 0.7…
5.61522767188775 5.631723307834 5.62726820224562 5.64321233255535 5.67472134155924 5.72420826971725 5.6469042696432 5.66168982020526 5.74269234827281 5.74624793706669 5.64923315952708 5.74490159096782 5.62311424298731 5.66832895507315 5.63928058200625 5.65296875954241 5.60364691238766 5.71060923163225 5.60672795278415 0.847194735410834 1.57173360110022 1.32908837231357 1.04701217375461 0.80795769…
5.63635178859268 5.65231233163398 5.65222687751249 5.66296379198505 5.69550251504847 5.74435399027849 5.68424328195626 5.67968734546197 5.76040359206429 5.76944609247112 5.67096610153791 5.78265519537786 5.73004427132153 5.74643618591484 5.66528273891496 5.6376350559073 5.61833671199428 5.72218658902997 5.62778882581123 0.847617027163402 1.57157840907811 1.32988639991133 1.07152958097993 0.816457…
5.65444587229469 5.66845232664962 5.66346288745915 5.68743175727537 5.72142305683993 5.76395261053622 5.69696362177075 5.71589860622358 5.78194186765991 5.79293412674856 5.69492822463845 5.8433286480904 5.78786020108184 5.82128399827784 5.67995716741581 5.64447869631416 5.61501895578551 5.70253023537825 5.64245459430299 0.849529342723305 1.57059187527503 1.33181468457109 1.04915966115773 0.807776…
5.70176986537349 5.74309067237175 5.70619041198067 5.71173232430101 5.76228177006421 5.77289282795187 5.74922668092937 5.75723574816655 5.80525300302291 5.81483317366298 5.73777609515711 5.87523062813597 5.84194925867868 5.95047717763746 5.72676986537349 5.65914732683636 5.62649801062897 5.71191741594764 5.68820854645502 0.820352800749675 1.57759594578238 1.32400515577014 1.06685955284434 0.81812…
5.73038937063373 5.7584048207324 5.74242092360548 5.72053850372001 5.79253175783232 5.81452617261648 5.766374500871 5.76248903442889 5.83200205452609 5.84941722427442 5.76682869469169 5.89999893553097 5.9419058470087 6.05431132051552 5.7554704653351 5.67486706598963 5.62582294083454 5.70307291084275 5.71444446135994 0.843378014140245 1.56350321800512 1.32172977919737 1.0436730802976 0.82692194732…
5.75149899668938 5.77999422113566 5.76499699694836 5.78249538822461 5.82149749699828 5.84299422113566 5.78649910709808 5.7889991066394 5.85949799750689 5.87199716439614 5.78449966281103 5.92699649735711 6.01848116876139 6.15297611351647 5.78099721960049 5.6944920014946 5.61600033397819 5.68051072048979 5.73849888490463 0.841386491115391 1.55986370858022 1.31852943027467 1.06020916886037 0.8090633…
5.78175563934911 5.80129787758552 5.79235250084349 5.80385684266464 5.85139112717505 5.86639112717505 5.81979351558263 5.81889704991922 5.88226278243187 5.89523562082249 5.81670736871239 5.94434984960149 6.05371569612939 6.19115050826688 5.80831353410925 5.6953664869698 5.62404345857501 5.6784717478899 5.77123204928111 0.828378026601187 1.53651523367391 1.31176135997831 1.04466449915451 0.8117473…
5.80674031201004 5.83231363348673 5.82723272883872 5.83872042999812 5.90062384934006 5.90817166810216 5.84875308241758 5.85783367389943 5.90800836790441 5.91857936964693 5.83732314102624 5.97768636287788 6.12193504642772 6.25349182496145 5.83860636326325 5.73239819400526 5.628 5.67552982301789 5.79432314102624 0.826158331492158 1.54948326993759 1.3091592343107 1.04041413169447 0.805150683724017 0…
5.8424214982585 5.87092861960604 5.86242535722089 5.87342408480669 5.93044009637359 5.94043157745248 5.88492328381036 5.87347554877171 5.93244765159907 5.94644013809338 5.87691474402935 6.01092334639004 6.14344053025153 6.27744176094594 5.86793317944514 5.72702243621759 5.628 5.67699612017772 5.83391474402935 0.820815856536216 1.54353936330602 1.2984306010289 1.03369367537833 0.802515730993438 0.…
NaN NaN NaN NaN 5.95827917398789 5.97222747510125 NaN NaN 5.93755834797579 5.96524815465591 5.88331019331988 6.05509305799596 6.16106203866398 6.30598966022267 5.87833087287454 5.79106203866398 NaN 5.80858640890682 NaN NaN NaN NaN NaN 0.759904846804721 0.749863736965583 NaN NaN 0.802418345343107 0.766633824255011 0.823412274458492 0.440691949911948 0.150731772407891 0.0827897779736684 0.819011712…
5.87771241879925 5.93242745127955 5.93649869315948 5.94955212456942 5.98571241879926 5.99458774550939 5.94030277798968 5.92378366067918 5.99135620939963 5.98962336644935 5.91390833396905 6.06471241879926 6.16758774550939 6.30553431409944 5.91058774550939 5.79740964080957 NaN NaN 5.89358774550939 0.811217506534203 1.52628393473426 1.29255942984314 1.02757793630106 0.803335630645909 0.7471736763471…
5.91692741304565 5.95595644782739 5.96394918913196 5.97994374511038 6.02492741304565 6.02694011576266 5.9569691505444 5.96692015435022 6.01096370652283 6.02393648641495 5.96390745163321 6.10392741304565 6.19994011576266 6.33494555978424 5.94294011576266 5.81995826250125 NaN NaN 5.92594011576266 0.81108025405434 1.53365635365258 1.30078477488633 1.02966613474468 0.797590633988812 0.737467965271201…
5.9573114279062 5.99340485627806 6.01109342837186 6.02030104697599 6.05020761860413 6.06320761860413 6.00023876139475 5.99044637999888 6.04334257069682 6.05037371348744 5.9973114279062 6.1273114279062 6.20003114279062 6.33104152372083 5.9873114279062 5.90730104697599 NaN NaN 5.9603114279062 0.809234742697487 1.53254927599978 1.29886827043716 1.02687909824669 0.795858269548867 0.73212813232086 1.2…
5.98751602540493 6.03238224104069 6.02076448208138 6.04932490488459 6.07045868924883 6.08345868924883 6.02376448208138 6.03351602540493 6.0764969133529 6.0864969133529 6.0274969133529 6.1570573361561 6.203 6.335 6.01763069771714 5.937662748527 NaN NaN 5.99051602540493 0.816341079068486 1.54113052347201 1.30057273149853 1.02030806259202 0.795035663444973 0.735011823269484 1.27770533360949 1.051093…
6.01394362991957 6.05195824438487 6.05991648876974 6.06596450772714 6.09394989326184 6.10694989326184 6.06291648876974 6.05994362991957 6.10194571770033 6.11194571770033 6.05294571770033 6.15999373665773 6.203 6.335 6.04993110323503 6.02281836307418 NaN NaN 6.01694362991957 0.815372066902949 1.54474229608901 1.29866407117248 1.02993945623735 0.810177702031695 0.74534795303521 1.27336924886875 1.0…
NaN NaN NaN NaN NaN NaN NaN NaN NaN NaN NaN NaN NaN NaN NaN NaN NaN NaN NaN NaN NaN NaN NaN NaN NaN NaN NaN NaN NaN NaN NaN NaN NaN NaN NaN NaN NaN NaN NaN NaN NaN NaN NaN NaN NaN NaN NaN NaN NaN NaN NaN NaN NaN NaN NaN NaN NaN
6.08679738730792 6.0929967341349 6.12945849770205 6.15473758325983 6.19059804048094 6.19179738730792 6.11865784452904 6.12447843238475 6.14759804048094 6.18745849770206 6.12293693008681 6.19245849770205 6.21305980404809 6.33805980404809 6.12373758325983 6.04725588500998 NaN 6.10406306991319 6.08365784452903 0.805161929441528 1.51791149808922 1.28570241592637 0.999860857205328 0.74626395767281 0.7…
6.12593296076267 6.14191620095334 6.15196145243854 6.19093798870547 6.21994972057201 6.23093296076267 6.15094469262921 6.1479597764576 6.17694972057201 6.20996145243854 6.16892122889614 6.21496145243854 6.2159949720572 6.3409949720572 6.15993798870547 6.10889441320121 NaN 6.05807877110386 6.11594469262921 0.836176871404419 1.54939606693357 1.30643448596403 1.02297041333036 0.749893782110738 0.721…
6.14327162349813 6.16127162349813 6.16822223740756 6.20429631654342 6.25927162349813 6.26027162349813 6.17523869943775 6.20527162349813 6.21310700319623 6.22908231015095 6.18224693045285 6.23513169624152 6.21602469304528 6.33744852198864 6.17329631654342 NaN NaN 6.17735393364908 6.13326339248304 0.838326216466418 1.5531607016863 1.31144959254929 1.02694049659427 0.790902610691259 0.73326798135128…
6.17645532773776 6.1945939057449 6.19585126490102 6.24110862405715 6.29293045233368 6.29397004605 6.20445532773776 6.2385939057449 6.22710862405715 6.23977207746837 6.2125939057449 6.25119796858163 6.21905939057449 6.2715939057449 6.20939593716327 NaN NaN 6.21976243770204 6.16547512459592 0.842733355119378 1.55693305040662 1.31855120850451 1.03173685319571 0.751201832940493 0.72960757264447 1.297…
6.19890517185844 6.2238763111197 6.23782271260491 6.29576911409011 6.3388062207542 6.34179797482884 6.22690517185844 6.2678763111197 6.28176911409011 6.27783920445561 6.2418763111197 6.26095877037323 6.22198763111197 6.3008763111197 6.22891754074647 NaN NaN 6.20804947555212 6.18890104889576 0.844870970711738 1.56053478626772 1.31466640939145 1.02763731644324 0.798131767954507 0.739348852832487 1.…
NaN NaN NaN NaN NaN NaN NaN NaN NaN NaN NaN NaN NaN NaN NaN NaN NaN NaN NaN NaN NaN NaN NaN NaN NaN NaN NaN NaN NaN NaN NaN NaN NaN NaN NaN NaN NaN NaN NaN NaN NaN NaN NaN NaN NaN NaN NaN NaN NaN NaN NaN NaN NaN NaN NaN NaN NaN
6.25223224414162 6.27741089348132 6.28823224414162 6.35428583894353 6.40141089348132 6.39858954282103 6.28028583894353 6.32428583894353 6.32309019727455 6.33764313762294 6.29523224414162 6.29292854026412 6.22910718960382 6.32366100255691 6.28228583894353 6.41582178696264 6.28892941286882 6.37266143885926 6.24141089348132 0.84280019173841 1.55277505890082 1.32525730717083 1.03541306368616 0.794905…
6.26497820440795 6.2999614385679 6.30097820440795 6.36997317465593 6.4239614385679 6.43094467272786 6.29597317465593 6.33997317465593 6.43780383967151 6.37293964297585 6.30797820440795 6.28900670633602 6.23498994049598 6.35993796639184 6.29797317465593 6.46092287713581 6.39481892892755 6.46384407768761 6.2639614385679 0.844457166573033 1.56018732502493 1.32346306814873 1.08387712645267 0.80835699…
6.31108430272899 6.34608430272899 6.377 6.421 6.4760337210916 6.48021918709537 6.32919389627667 6.36724447791407 6.48094098808971 NaN 6.35705058163739 6.33288197617942 6.24205058163739 6.38556162580926 6.33413488436638 6.48419389627667 6.4807250034693 6.60479244565249 6.31110959354769 0.8414683662234 1.56034260161308 1.31230463665009 1.03981083125577 0.823756206377196 0.756117708250618 1.30354501…
6.32151608231994 6.35645653435995 6.37725804115997 6.4200670819601 6.48005954795999 6.50586105476002 6.35257563027994 6.39645653435995 6.4749130687199 6.41565502755993 6.36347638367995 6.319 6.248 6.33407939727999 6.35059547959993 6.50745653435995 6.56699246599989 6.69921080851987 6.32463517823993 0.839871732820025 1.55649712833847 1.3128349145168 1.03794829477303 0.82376574038715 0.8015465169432…
6.34688636649717 6.37889947805519 6.38994318324859 NaN 6.48298688844198 6.49903059363538 6.38087325493916 6.41889947805519 6.51979895611038 6.4478557728618 6.38689510753585 6.319 6.248 6.33798251792264 6.37986888441982 6.52989947805519 6.61578147403303 6.75873339832029 6.35586014338114 0.828650260972404 1.52587714689687 1.3120933215947 NaN 0.846169652875966 0.793018198339027 1.28724349515672 1.02…
6.38606730619554 6.41934614614847 6.43022114892819 6.48597115448763 6.542 6.54505769102475 6.42805769102474 6.44123076409898 NaN 6.59399038482921 6.42609615170791 6.32622114892819 6.25797115448763 6.344 6.41804807585395 6.55028845512373 6.66954806473508 6.81649037371033 6.40206730619554 0.800486920254439 1.51804470587425 1.29568509448388 1.00241374524668 0.789587689468103 0.756759807029452 1.2729…
6.39351750063268 6.45557721224415 6.45337817353927 6.48325875031634 6.54225875031634 6.55105971161146 6.43457721224415 6.46511942322293 6.55485586643098 6.59327865418683 6.43651750063268 6.34913932709341 6.255 6.344 6.42345778902122 6.58019903870488 6.72605971161146 6.86719903870488 6.40951750063268 0.813651159726834 1.54427462595497 1.3034323403997 1.02436451626609 0.802747961548195 0.7592764733…
6.41895375688613 6.48394842114222 6.47196620695525 6.49597687844307 6.55497687844307 6.55399466425609 6.46294842114223 6.47098932851218 6.59692352100399 6.60697509986176 6.46195375688613 6.35598754993088 6.255 6.344 6.44595909263004 6.58998221418697 6.72899466425609 6.87698221418697 6.43495375688613 0.818131854097634 1.54401048021695 1.30403889727959 1.02114585153249 0.803139288567479 0.732069462…
6.45226960805176 6.52026960805175 6.52210369540452 6.52913480402588 6.58506221724271 6.5762592385113 6.50916591264723 6.51706221724271 6.61012895860202 6.62206674135931 6.49522812988995 6.37231108621356 6.25503110862136 6.34404147816181 6.48126960805175 6.63608295632362 6.74009332586407 6.89108295632362 6.48120739080904 0.818629779396118 1.53792948152298 1.30566983785036 1.02436942867069 0.803541…
6.47830640658125 6.54663196357382 6.5326128131625 6.5428234676871 6.5911340528793 6.6011340528793 6.52568941480781 6.52336385781523 6.52719150411328 6.53326810575859 6.51738300822656 6.40219150411328 6.25838300822656 6.34805745123398 6.50736385781523 6.64422980493594 6.7491340528793 6.89905745123398 6.50163196357382 0.816732172691031 1.53801213783816 1.3048009226677 1.01659937676831 0.80071881968…
6.49395296644106 6.57890299328469 6.56390593288213 6.58487359731036 6.59797942281797 6.60797942281796 6.56089417449239 6.54194414764876 6.53697060402566 6.54695884563593 6.53694120805133 6.41197060402566 6.27794120805133 6.3509911812077 6.52594414764876 6.6559647248308 6.75597942281797 6.9019911812077 6.53390299328469 0.818375061476312 1.54475971677771 1.30995450832153 1.0124823757052 0.794020136…
6.54025046964648 NaN 6.61016697976432 6.62804174494108 6.61816697976432 6.62413567105851 6.59830265082282 6.57827134211701 6.56328177835228 6.57628177835228 NaN 6.44886620752739 6.29107305364689 6.351 6.5722087247054 6.6802400334112 6.76003130870581 6.90292694635311 NaN 0.789377764578107 NaN 1.29055902943965 1.04625404507335 0.793124955115609 0.743654946762807 1.27059587978321 0.982783765429275 0…
6.5645748621949 6.65345592518906 6.62669379920075 6.63241627952045 6.63465415353213 6.63777309053797 6.62761450786352 6.60431716534891 6.59079291337228 6.60373344486936 6.60745592518906 6.53244706690442 6.29930830706427 6.35139645668614 6.59271362203505 6.70339645668614 6.76305946850292 6.896 6.59965415353213 0.818689046651339 1.55189299015555 1.30494531810587 1.03107257084048 0.780865920856816 0…
6.59299820932913 6.67599857981276 6.6609978388455 6.6529987033073 6.66699796234005 6.67599759185642 6.65799808583459 6.61999901204366 6.62999753010915 6.63999771535096 6.62999857981276 6.60399549244919 6.36399592468009 6.37099876505457 6.62799777709823 6.72299876505457 6.76599981475819 6.896 6.63199796234004 0.825069598025263 1.55747964804055 1.31756920469514 1.10536531955683 0.807858299480147 0.…
6.62338808494773 6.6835821274216 6.6872772035341 6.69609240117803 6.67604620058902 6.71552875399204 6.69140656518334 NaN 6.66243428553675 6.66936960471213 6.66136960471213 6.63781313036668 6.39176692977766 6.53076692977766 6.65239732506554 6.73912936164924 6.77306468082462 6.89602772035341 6.65734188435872 0.822356404811548 1.55207203157332 1.32016475255303 1.06281888022318 0.780089202219361 0.72…
6.6654372462779 6.7463802141547 6.71757032123205 6.70645625698564 6.6810570321232 6.66530417132376 6.73551328910884 6.73358933193978 6.70970339618619 6.70983647114034 6.70149427840111 6.72600756750995 6.47500756750995 NaN 6.69545625698564 6.75332318203149 6.78 6.899 6.6944372462779 0.835958667411801 1.56196338317051 1.32823342008874 1.06872936701935 0.83565315982253 0.793192476907977 1.2836082466…
6.6879304958588 6.76593956161635 6.74690934242452 6.72992747393962 6.68399093424245 6.68095164929308 6.76191840818207 6.76390632050534 6.74588818899024 6.75286703555596 6.72692143010125 6.77783983828331 NaN NaN 6.71892747393961 6.76994862737389 6.78 6.899 6.7169304958588 0.838462263886892 1.56316628303941 1.3309815084071 1.10316359822558 0.830156983185807 0.785603450092858 1.28969120366268 1.0549…
6.72536136118387 6.79050189053315 6.78317064278127 NaN 6.69840151242652 6.70137139899454 6.79533124775188 NaN 6.79644166366918 6.7925721552078 6.75542158804785 6.81863238207178 6.55686325171703 NaN 6.76233124775188 6.78320075621326 6.78307026467464 6.896 6.76320075621326 0.819811710480768 1.52330999505203 1.31880351458472 NaN 0.826785960118954 0.784308231004744 1.27121990232386 NaN 0.757928099570…
6.76128119262271 6.84022846900595 6.80040421439514 6.78612302177243 6.73857995978434 6.73847451255082 6.82829876716163 6.82728119262271 6.84070298155677 6.84982600332921 6.79722846900595 6.88157995978434 6.64321264318543 NaN 6.79529876716163 6.80335149077839 6.78992970184432 6.89577153099405 6.78335149077839 0.843694112092688 1.56769790854251 1.32718604441842 1.10126036897796 0.828800242199929 0.…
6.7769823832641 6.85298568640208 6.82297467594215 6.79299229267804 6.77096366548221 6.76497027175817 6.84498128221811 6.8429823832641 6.87995595816025 6.8959482508383 6.80998568640208 6.91396366548221 6.71092402782643 6.72805835543767 6.81198128221811 6.82297797908013 6.78600440418397 6.88301431359792 6.80297797908013 0.846157236374556 1.5681395045293 1.33534085030779 1.10183935038286 0.853382418…
6.810245409036 6.88720450753 6.8502351836595 NaN 6.79720450753 6.798265859789 6.8822760851655 6.8803169866715 6.926143155271 6.9434805926955 6.843245409036 6.967511268825 6.7907873539905 6.844879382379 6.846265859789 6.8331329298945 6.7901329298945 6.883 6.836245409036 0.846607034640815 1.5674259098494 1.33509196369051 NaN 0.83994030467021 0.796666337642345 1.29780224958283 1.04332067822059 0.814…
6.83457049412483 6.90774754402564 6.87359016633603 NaN 6.81812131603846 6.82484590508164 6.90966885518083 6.91198361056005 6.94129836593926 6.99092459392645 6.86757049412483 7.01792459392645 6.86890820448649 6.93182951564169 6.87259016633603 6.84625573874561 6.80313770547841 6.88319672211201 6.86064918296963 0.846256262035709 1.56698062274989 1.33614790122387 NaN 0.835167377201282 0.7924100982389…
6.86290394958599 6.94487414083681 6.90290063750275 6.91479465083901 6.87381121125522 6.86685758042061 6.94288738916978 6.96083439583791 7.00578140250605 7.03684433208764 6.89590394958599 7.06384433208764 6.96367872792555 7.02269197625852 6.90190063750275 6.85895694291786 6.80997681541731 6.89296687916758 6.89289070125302 0.843090731149703 1.56452831332894 1.33107718971202 1.04497058723529 0.83702…
NaN NaN 6.9491137316232 6.94813810268531 6.89734931855696 6.90032494749485 6.97324371062113 6.98433307118222 7.04821121587165 7.08134931855696 6.91924371062113 7.09026808168325 7.046787997675 7.14096671879717 6.93221933955902 6.8660568658116 6.813 6.89302437106211 6.92913810268531 NaN NaN 1.31345640198396 1.05969326779555 0.821304502077727 0.778135628937886 1.27491905920719 1.00722053719998 0.801…
NaN NaN 6.96358975957744 6.96592395667132 6.94300777384493 6.94271289405622 7.00358975957744 7.02547180766195 7.07506156723939 7.12466839418776 6.94947180766195 7.12325556248356 7.14435644702811 7.26094620660555 6.95953078361969 6.87319658652581 6.81327522113614 6.896 6.94664873553518 NaN NaN 1.31673425788112 1.06970567957724 0.828138484586245 0.774324703851822 1.28228314090361 1.0121646921638 0.…
6.94300338195141 NaN 6.99300310012213 7.01200554264259 NaN 7.07800150308952 NaN 7.04900403955307 7.12800281829284 7.15800281829284 6.97300338195141 7.13600253646356 7.21200685784591 7.35800723361829 6.98600319406522 6.88300159703261 6.82700187886189 6.896 6.97900291223594 0.82653966274429 NaN 1.31943945700891 1.06200774348686 NaN 0.732669177997921 NaN 1.01189999342398 0.818469600741847 0.78275064…
6.97937786916755 7.05933701844674 7.02640850720816 NaN NaN 7.09427574236551 NaN NaN 7.15827574236551 7.18830638040612 7.00937786916755 7.16336765648735 7.28537786916755 7.43540850720817 7.02037786916755 6.90016340288327 6.84716340288327 6.89703148070062 7.01036765648735 0.822891277088826 1.55829392395908 1.31358350702527 NaN NaN 0.723773550165873 NaN NaN 0.814167711077355 0.789607574236551 0.8239…
7.01653014867711 7.09242411894169 7.06654782029968 NaN NaN 7.1214771338094 NaN 7.12642411894169 7.18545946218683 7.21853014867711 7.04663617841253 7.1994771338094 7.32251247705454 7.47545946218683 7.05745946218683 6.91654782029968 6.863 6.99705301486771 7.0464771338094 0.817137265739875 1.55185889794428 1.30603375178998 NaN NaN 0.709627536664714 NaN 1.00748783764692 0.809092754634746 0.7920098008…
7.0459305855685 7.1159444684548 7.09692827175412 7.0920277657726 7.1409444684548 7.14793752701165 7.12095372371233 7.1499444684548 7.21093984082604 7.2479305855685 7.0819167026822 7.22593752701165 7.35093289938288 7.50093984082603 7.08293984082604 6.94692827175412 6.863 6.99999305855685 7.07293752701165 0.813658214041061 1.55013407231331 1.2984778395089 1.05711181774081 0.782776760659863 0.712263…
NaN NaN 7.13624541954121 7.17139880675447 7.17151129071086 7.18540903256868 7.16428632279808 7.18627609698386 7.24216361302747 7.27526587116965 NaN 7.26220451628434 7.37416361302747 7.5210613548853 NaN 6.96736812931182 NaN 6.89172816260269 NaN NaN NaN 1.28282722619527 1.05538980408708 0.775350251343672 0.703205462277401 1.2553100339925 0.992788845259136 0.786731627526907 0.766162616115831 NaN 0.4…
7.12658692361722 7.1833452491866 7.1606904983732 NaN 7.2213452491866 7.22556966115789 7.19244882394258 7.2133452491866 7.2585178737799 7.30146608640191 7.15662144853588 7.28262144853588 7.39012083721531 7.52694821262201 7.16753513623923 7.00381133558851 NaN 7.05887916278469 7.1405178737799 0.807150430834066 1.54903311946909 1.29133093648143 NaN 0.782042109629188 0.705568669363734 1.27091807522182…
7.16000387914053 7.20300320029094 7.2000029093554 7.208007370367 7.24100358820499 7.25800387914053 7.21800300633391 7.23300329726945 7.28800164863473 7.32800135769919 7.19200426705458 7.31800164863472 7.39700029093554 7.52399903021487 7.19800417007607 7.05000688547444 6.91599844834379 7.05199835136528 7.17000358820499 0.811160565384732 1.54978055859624 1.29480031033124 1.03222097463406 0.77589992…
7.20037042694125 7.23630868911771 7.23042187512754 7.28404115854903 7.27857621968639 7.29840129585302 7.24941158549028 7.26727782020594 7.3051440549216 7.34216463419611 7.23641158549028 7.33519550310788 7.4000720274608 7.514 7.24134984766674 7.12155564041188 6.90052477150011 7.03551448186285 7.20733955802948 0.817004096803042 1.55556592988589 1.29803426449207 1.04253176837182 0.775136772108729 0.…
7.23700988519414 7.26647524009136 7.27171286013704 7.28817821503426 7.33483167015988 7.33783167015988 7.28939603340947 7.29479206681894 7.31971286013704 7.35827722338663 7.27693067851225 7.35473266180752 7.40711881002284 7.51405940501142 7.27593067851225 7.17717818375208 6.95193067851225 7.08599008352367 7.2405940501142 0.818501977977294 1.55806356430069 1.30141217693246 1.06828167422657 0.777454…
7.28686106476255 7.28993461871179 7.30690192806768 7.29697548201692 7.37588558274563 7.37888558274563 7.30894551559316 7.33389103118631 7.35490192806768 7.37196186091521 7.32287196164392 7.39089920384734 7.41298365467795 7.51699182733897 7.32187196164392 7.28470033576236 6.99787196164392 7.13486378898289 7.26991827338973 0.825510467340146 1.55823950964034 1.30546869448558 1.09650135175872 0.81224…
7.31033434162935 7.32438099394972 7.34424881237533 7.31452095091084 NaN NaN 7.35021771082841 7.37323326160187 7.4131866092815 7.39920993544168 7.35234211701608 7.39717883389477 7.4130544277071 7.517 7.3462954646957 7.33145874781701 7.04146652320374 7.17946652320374 7.30423326160187 0.815138371634896 1.53370434589268 1.30035368041731 1.10701027203715 NaN NaN 1.27701260059261 0.990053512525133 0.77…
7.35335166483959 7.37335166483959 7.37658024698533 7.38158024698533 7.45058024698533 7.45658024698533 7.37842199780751 7.40336924808157 7.43787916209899 7.42647474753345 7.39640441456553 7.42024616538772 7.42005274972594 7.517 7.38435166483959 7.39152974205223 7.10318032200548 7.24118032200548 7.33458024698533 0.831568529747864 1.57003624392641 1.30857196035555 1.09541265243221 0.807291904206674 …
7.37299116222618 7.39299116222618 7.40898541767319 7.41398541767319 7.48298541767319 7.48898541767319 7.40198939467141 7.42399072033749 7.48697790556544 7.45298806900534 7.4189898365601 7.43399381355832 7.42299867433393 7.517 7.40399116222618 7.47696155568387 7.22494520580229 7.36294520580229 7.36698541767319 0.834278780387212 1.57261883783274 1.31370768892215 1.08718370302723 0.797904224455888 0…
7.40720858061088 7.42323986770251 7.43928158382468 7.46728158382468 7.52332329994686 7.53034415800794 7.42520858061088 7.47510429030544 7.51856316764936 7.48342759025229 7.4531668644887 7.44714600642761 7.423 7.49303128709163 7.43125029673305 7.51562574183263 7.27991775468785 7.41689570969456 7.39328158382468 0.837137115479414 1.57767209767543 1.3178965016069 1.05138615312802 0.798935458703849 0.…
7.42770699576778 7.44663056379288 7.46663056379288 7.49482164373012 7.55468788777405 7.56376431974895 7.44559234780544 7.48557323981171 7.57322291159832 7.52703817100207 7.46978342774267 7.46124840391841 7.42313375595607 7.4960764319749 7.45563056379288 7.57551591583054 7.36808915564225 7.40847131551673 7.42051591583054 0.839758152144184 1.57883280235579 1.32133707040753 1.05177930222264 0.802247…
7.46388711801858 7.47889932147603 7.49889932147603 7.53686881283241 7.58989016888294 7.60287796542549 7.47590542320476 7.51490847406912 7.63580474468079 7.68251491256633 7.50987491456113 7.47396033876329 7.42997864394946 7.49998779654255 7.48789932147603 7.60191762666221 7.42382610073133 7.48376508344407 7.44691762666221 0.842222311821806 1.57948795592088 1.32016366103724 1.04202044762634 0.79955…
7.48824595432077 7.51031217279175 7.53616081628666 7.56140677060743 7.63025541410234 7.64328379344704 7.50219865541293 7.54516081628666 7.68009459781568 7.71428379344705 7.53428379344704 7.48806621847098 7.44313243694195 7.52346352929684 7.51518919563136 7.65225541410234 7.49853920754938 7.57272840318075 7.48416081628666 0.830809300338003 1.54848714661509 1.3103900023836 1.05319336089326 0.800936…
7.51456323341419 7.54337548894279 7.55369465454417 7.60450691007277 7.65769465454417 7.67369465454417 7.52343181228421 7.56275097788559 7.69043181228422 7.74443181228421 7.56456323341419 7.4951877444714 7.45711264668284 7.57245058673135 7.53556323341419 7.67963833120275 7.55721538476249 7.6520226859895 7.50161955675561 0.84017483181324 1.58380107692381 1.31775754889428 1.04095972359709 0.80805954…
7.54393655362834 7.56295770241889 7.58992174947495 7.63094289826551 7.69392174947495 7.70992174947495 7.54595135778173 7.60191540483779 7.71295135778173 7.76695135778173 7.59393655362834 7.50497885120945 7.46298731072567 7.59594924290267 7.56493655362834 7.71292809411212 7.67275044427147 7.80965950447209 7.53393020899117 0.840948329245546 1.58437875222136 1.31971577024189 1.03990228406938 0.81481…
7.56120839042792 7.58733188105187 7.6102778539039 7.65720839042792 7.7142624175759 7.73323926308391 7.57320839042792 7.61920839042792 7.72302315449199 7.77710805429596 7.61020839042792 7.51907718163997 7.51002315449199 7.51802651581161 7.58518523593593 7.74327785390389 7.76055570780779 7.84486443436767 7.55723926308391 0.837481751519771 1.579313859082 1.32075274492584 1.04021743309539 0.820695681…
7.58853371792007 7.63039534660746 7.64653371792007 7.6847313912238 7.74859301991119 7.7645139505897 7.60053371792007 7.64639534660746 7.72598023266963 7.78900349963232 7.63753371792007 7.52925697529485 NaN 7.65 7.6095139505897 7.77913837131261 7.83334417846537 7.95692906452754 7.5885139505897 0.833790698008881 1.57977916296462 1.31971760522867 1.04493689587394 0.829072593403428 0.761897058550923 …
7.61494232360519 7.64995727674458 7.67294232360519 7.72092096197748 7.77793591511687 7.78994445976796 7.62694232360519 7.66595727674458 7.72500213616277 7.69021575243986 7.66394232360519 7.54197222988398 NaN 7.65 7.63494445976796 7.7859850468606 7.89985474093158 8.00289960034977 7.61394445976796 0.830856408488313 1.57825333241392 1.31465106532315 1.04033006132665 0.825737284315049 0.7582878824406…
7.64527042509952 7.67747844440685 7.71324962316879 7.76116641544586 7.8210624057922 7.82713521254976 7.67416641544586 7.71307280675756 7.69796728977906 7.71728082606489 7.69430162799562 7.58805200482683 NaN NaN 7.66923922220342 7.80914561351513 7.94113521254976 8.07410400965366 7.65424962316879 0.812607413328822 1.5446885981455 1.29984118782285 1.01012453120502 0.76954 0.734287652997711 1.2930232…
7.67154381903783 7.72331879047045 7.73761882856029 7.7775063142766 7.8273750476123 7.8403750476123 7.69069383808275 7.72030003808984 7.78945618096217 7.74445005713475 7.7235063142766 7.59388136188889 NaN NaN 7.6926375809409 7.82361882856029 7.95439379999291 8.08431879047045 7.67861882856029 0.81800961733442 1.56735774590534 1.30370730581047 1.01333349028709 0.769561377713901 0.731228189809196 1.2…
7.69994019722753 7.73996494320235 7.76993194856926 7.80394432155667 7.84695875670864 7.85995875670864 7.72692369991099 7.73596700536692 7.76105980277247 7.76795050805037 7.74994432155667 7.63990307826531 NaN NaN 7.7259298864047 7.85593194856926 7.97495669454408 8.10096494320235 7.71093194856926 0.814856640169908 1.56567354692306 1.30095579468244 1.00933841363144 0.770677649132393 0.73217799970036…
7.73016010092941 7.78611207065059 7.81016010092941 7.84410406560412 7.88408005046471 7.89013608579 7.76418411606882 7.7760800504647 7.77537623718411 7.79819212111529 7.78316010092941 NaN NaN NaN 7.75318411606882 7.88316010092941 7.995 8.11795196972118 7.74815209588294 0.810816717930947 1.5623408868632 1.29840920580344 1.00549072676227 0.786807124491359 0.740234156316077 1.28549479671979 1.0527988…
7.75087254257576 7.80077339001034 7.83079322052342 7.85753542385331 7.89453542385331 7.90753542385331 7.78793203411502 7.78679322052342 7.82219830513086 7.82259491539257 7.80385271206268 NaN NaN NaN 7.77681305103651 7.90373372898416 7.995 8.11140508460743 7.76781305103651 0.810418130510365 1.56375008645465 1.29958787627999 1.00686005763643 0.787709235597693 0.739498101692149 1.28488688475434 1.05…
7.7938994461264 7.83891087270295 7.86990858738764 7.88393829648666 7.92093829648666 7.93393829648666 7.83389259018048 7.82590858738764 7.83197714684691 7.85193144054073 7.84590173144171 NaN NaN NaN 7.81690630207233 7.93991544333357 7.995 8.08206855945927 7.80790630207233 0.810819063020723 1.56671307549461 1.30145563504776 1.00883538366308 0.78865778324415 0.738911371189185 1.28670574931353 1.0571…
7.82429462399022 7.85331851242186 7.89723092150585 7.91418314464257 7.95112740496875 7.95718314464257 7.86518314464257 7.88027073555858 7.90310351653711 7.8862388843164 7.87332647523241 7.88227073555858 NaN NaN 7.85027073555858 7.94713536777929 7.99505573967383 8.08242202895897 7.8342388843164 0.803860218643493 1.54835414021642 1.29590023198902 1.02286110789818 0.796650988678554 0.743094750995272…
7.86159487200464 7.89351555573736 7.92647589760371 7.93765435920511 7.96765435920511 7.98047589760372 7.88865435920511 7.91465435920511 7.91653538480418 7.91679316267286 7.91451555573736 7.9167336754724 NaN NaN 7.8847336754724 7.96453538480418 8.002 8.13394905945846 7.86453538480418 0.815217982947588 1.56403217101499 1.30474934362478 1.03208703602687 0.798117162427425 0.748728099165787 1.29067243…
7.89093793941243 7.91894621415744 7.94995035152995 7.96993173335368 7.99993173335368 8.00395035152995 7.92093173335368 7.94693173335368 7.94294414547119 7.95591725254991 7.93994621415744 7.95292345860867 NaN NaN 7.92092345860867 7.99094414547119 8.002 8.08210964037137 7.89094414547119 0.821037691316799 1.5744978650571 1.30964963588188 1.05019170861747 0.802909863437364 0.751593938749281 1.2927655…
7.92127423241012 7.94627423241012 7.97627423241012 7.99327423241012 8.02730470267791 8.03030470267791 7.94824376214233 7.98123360538639 8.01151799455244 7.99044689726093 7.97130470267791 8.00754846482023 7.73378207020663 7.88368050264733 7.95124376214233 8.01817266485081 8.00804062702372 8.082 7.9212336053864 0.824082806321655 1.57787234486305 1.31273432102586 1.05484391475562 0.803834570540169 0…
7.94859121284863 7.97345326318395 8.00345326318395 8.02051238446881 8.05759121284863 8.06065033413349 7.97251238446881 8.00461091994358 8.06217736385459 8.03465033413349 8.00145326318395 8.06159121284863 7.81126125407707 7.95110359731744 7.97565033413349 8.0352561922344 8.012 8.08205912128486 7.94453209156377 0.82731448741617 1.58004940878715 1.31415049537875 1.0561347695157 0.804336953504418 0.7…
7.97790125446978 7.9959242950935 8.0259242950935 8.04591442054048 8.08690125446978 8.09289137991676 7.99791442054048 8.03489796295211 8.07097037634093 8.06689137991676 8.0239242950935 8.09090125446978 7.87378934286887 8.00581567501026 8.00789137991676 8.04795721027024 8.012 8.08499012544698 7.9709111290228 0.829024239844071 1.58002009874553 1.31516657682162 1.0529008949235 0.807160487513922 0.765…
8.00122655404147 8.00647198758641 8.05021711428975 8.06337759006913 8.12724543354493 8.12731151180703 8.02912271677246 8.05118879503456 8.11898112049654 8.12911327702074 8.04821711428975 8.13537759006912 7.92169854162788 8.04301887950346 8.03218879503456 8.05413215652419 7.98618879503456 8.06305663851037 7.99121711428975 0.825038432063197 1.56780243971674 1.31033466229934 1.04922408364057 0.81080…
