# Supplementary material for: Quantifying Spatiotemporal Gait Parameters with HoloLens in Healthy Adults and People with Parkinson’s Disease: Test-Retest Reliability, Concurrent Validity, and Face Validity
Source: Sensors (Basel). 2020 Jun 5;20(11):3216. doi: 10.3390/s20113216 (PMC7313704; doi:10.3390/s20113216)
Supplement: Supplementary file 1 [file sensors-20-03216-s001.zip › Data/HYA_05_CWS1.csv]

IWW_x_SpineBase IWW_x_AnkleLeft IWW_x_AnkleRight IWW_x_SpineShoulder IWW_y_SpineBase IWW_y_AnkleLeft IWW_y_AnkleRight IWW_y_SpineShoulder IWW_z_SpineBase IWW_z_AnkleLeft IWW_z_AnkleRight IWW_z_SpineShoulder HoloLens_x_position HoloLens_y_position HoloLens_z_position
-0.252023410844349 -0.277 -0.261015607229566 -0.270007803614783 0.951983823771244 0.175639040820071 0.136586098192608 1.48364850594011 1.39300780361478 1.302 1.4259531783113 1.38997658915565 -0.219434451795372 0.025 1.4166164108905
-0.255 -0.266011948610661 -0.262 -0.270002389722132 0.953299522055574 0.148889884462386 0.146573713056546 1.4852982077084 1.394 1.30399044111147 1.43796415416802 1.3899928308336 -0.219434451795372 0.025 1.4166164108905
-0.255 -0.270923009301699 -0.262 -0.27098460186034 0.953103079627932 0.165283005049071 0.135769379536263 1.48456154860475 1.394 1.30006159255864 1.4232309720949 1.38704619441898 -0.219434451795372 0.025 1.4166164108905
-0.255 -0.271 -0.261007778920236 -0.271 0.955014986683945 0.166313932442216 0.136334243599026 1.48534377686381 1.394 1.3 1.41903111568094 1.387 -0.219434451795372 0.025 1.4166164108905
-0.255 -0.273 -0.262005062006631 -0.271 0.955790168733554 0.169361231754947 0.143753790605199 1.48551067493422 1.394 1.304 1.43097637730239 1.387 -0.219425739608717 0.025 1.41660044897575
-0.255 -0.273 -0.264954949321026 -0.271 0.955888498310701 0.170079037668116 0.140135262166208 1.4859039932428 1.394 1.304 1.41721023650188 1.387 -0.218756911740854 0.025 1.41537506505854
-0.255 -0.273 -0.265992278245137 -0.270007721754863 0.956872355462685 0.170804440336498 0.143364440991403 1.48673359094346 1.394 1.304 1.42890733894164 1.38997683473541 -0.218756911740854 0.025 1.41537506505854
-0.253000652618706 -0.273 -0.264999673690647 -0.270000326309353 0.95707011094518 0.171030006526187 0.14393961169187 1.48714026757367 1.39699902107194 1.304 1.42500097892806 1.38999902107194 -0.218758104196023 0.0250009606147927 1.41537441420354
-0.254960468552853 -0.273 -0.264019765723573 -0.270980234276427 0.957403279653985 0.171049604685529 0.142773521211052 1.48794379210667 1.39405929717072 1.304 1.42794070282928 1.38705929717072 -0.219950559366015 0.0259615754082616 1.41472355920401
-0.251030787023798 -0.273 -0.262015393511899 -0.269015393511899 0.951456180535697 0.175406211241381 0.138274712369333 1.484040402186 1.3959846064881 1.304 1.43097690973215 1.3929538194643 -0.219998257572814 0.026 1.41469752500403
-0.248001155421935 -0.274999422289032 -0.263000288855484 -0.27 0.950270855012232 0.175490404397677 0.137589875792142 1.48195037551213 1.3870017331329 1.30499971114452 1.42000231084387 1.39 -0.219998257572814 0.026 1.41469752500403
-0.251931162004816 -0.273034418997592 -0.263982790501204 -0.27 0.953179059883564 0.176865906701686 0.137167400084482 1.48322762765157 1.39289674300722 1.3040172094988 1.42786232400963 1.39 -0.219998257572814 0.0269612403100779 1.41469752500403
-0.251007715203091 -0.274984569593817 -0.264992284796909 -0.27 0.951304967493997 0.177505216574083 0.135949412547772 1.48237678937872 1.39597685439073 1.30499228479691 1.42502314560927 1.39 -0.219998257572814 0.0260273556231003 1.41469752500403
-0.251 -0.273000682072088 -0.263001023108132 -0.27 0.952850044334686 0.178660133004057 0.14086007843829 1.48300995566531 1.396 1.30400034103604 1.41999795378374 1.39 -0.219083024255391 0.026 1.41442861175822
-0.251 -0.274960659336412 -0.265940989004617 -0.27 0.952977442856867 0.1790423285706 0.141085475823687 1.48288255714313 1.396 1.30498032966821 1.41411802199077 1.39 -0.219038814629575 0.026 1.4144156221153
-0.25298725225959 -0.275 -0.26401274774041 -0.27 0.955632981766552 0.179030127477404 0.138774851117578 1.48504610496295 1.39699362612979 1.305 1.42791076581713 1.39 -0.219039629377808 0.026 1.41441284915882
-0.255 -0.274996154764819 -0.265 -0.27 0.955101115118203 0.178958865655621 0.149233321233424 1.48453240327199 1.394 1.30499807738241 1.43194232147228 1.39 -0.21931121212224 0.026 1.41348853033104
-0.255 -0.273030288107528 -0.265 -0.27 0.955671216448817 0.178378934991721 0.120256446704962 1.4857610699328 1.394 1.30401514405376 1.40245432161292 1.39 -0.219320717518296 0.026 1.41345617917207
-0.253015559606758 -0.274984440393242 -0.263015559606758 -0.27 0.954003147867711 0.178796654684547 0.123272848486207 1.4851648234781 1.39697666058986 1.30499222019662 1.40497666058986 1.39 -0.219320717518296 0.026 1.41345617917207
-0.252994966014732 -0.275 -0.265002516992634 -0.27 0.955177885726188 0.178351283666243 0.134716612151383 1.48560441227635 1.39699748300737 1.305 1.4249924490221 1.39 -0.220280160461535 0.0269546247818499 1.41373808206079
-0.251039260782477 -0.275 -0.265980369608762 -0.27 0.95435648952864 0.178849988500468 0.141170439417827 1.48343357946855 1.39601963039124 1.305 1.42205889117372 1.39 -0.220280160461535 0.0260820244328102 1.41373808206079
-0.252984680335618 -0.275 -0.265007659832191 -0.270992340167809 0.955828510251713 0.178631761761404 0.138630604948594 1.48519605910541 1.39699234016781 1.305 1.41703829916096 1.38702297949657 -0.220573519385398 0.026 1.41278200512219
-0.255 -0.275 -0.262000212243502 -0.271000212243502 0.953660103999316 0.176919948354081 0.137990206583676 1.48315014008071 1.394 1.305 1.43100007074783 1.38700014149567 -0.221521506293494 0.026 1.41306054200627
-0.255 -0.275 -0.264948038663781 -0.273948038663781 0.955104538945253 0.176202643925147 0.140859424299414 1.4850957055181 1.394 1.305 1.43198267955459 1.38896535910919 -0.221521506293494 0.026 1.41306054200627
-0.255 -0.275 -0.264010160641751 -0.271030481925254 0.95095287790819 0.175408026906983 0.141790957028841 1.48307113413484 1.394 1.305 1.43496951807475 1.3870203212835 -0.221521506293494 0.026 1.41306054200627
-0.25500034726003 -0.275 -0.263999826369985 -0.27100034726003 0.953029847205587 0.175400147585513 0.141539237764234 1.48622973260978 1.39399895821991 1.305 1.43499739554977 1.38699947910995 -0.222479022644478 0.026 1.41334187882493
-0.256962268333967 -0.275 -0.263018865833016 -0.272962268333967 0.952166601933055 0.176233964041936 0.137232821006942 1.48471905338285 1.3881131949981 1.305 1.42028298749525 1.38405659749905 -0.222203415396024 0.026 1.41430317154901
-0.256005918263331 -0.275 -0.263994081736669 -0.273 0.954486092081171 0.17625 0.139824079871639 1.48547532457197 1.39098224521001 1.305 1.42795265389335 1.384 -0.223077224998245 0.026 1.41455991370632
-0.255998124253462 -0.275 -0.262003751493077 -0.272996248506923 0.953782832377273 0.176510037514931 0.142862157108519 1.48536101290313 1.39100562723962 1.305 1.43099437276039 1.38400562723961 -0.22287658640253 0.026 1.41554323367019
-0.255015028583477 -0.275 -0.263969942833047 -0.271030057166953 0.95526730683895 0.17652969942833 0.143992717129002 1.48589188456492 1.39395491424957 1.305 1.42804508575043 1.38695491424957 -0.22287658640253 0.0259865900383137 1.41554323367019
-0.255 -0.27698333313186 -0.264 -0.271 0.955101583352473 0.185316165774138 0.144634749936536 1.48587025000302 1.394 1.30202500030221 1.428 1.387 -0.22287658640253 0.025028735632184 1.41554323367019
-0.254997737096589 -0.274 -0.261999434274147 -0.270999434274147 0.956239185354772 0.177710831617004 0.144232630625215 1.48668879500393 1.39400113145171 1.301 1.43100169717756 1.38700169717756 -0.223836029345769 0.026 1.41582513655891
-0.251069085341 -0.274 -0.26101727133525 -0.27001727133525 0.95482487072276 0.179154611137182 0.148799688291087 1.48459678794408 1.3959654573295 1.301 1.43394818599425 1.38994818599425 -0.223836029345769 0.026 1.41582513655891
-0.251 -0.274 -0.263976410849826 -0.273968547799768 0.955802058319441 0.1757571275227 0.149068506020489 1.48604820542491 1.396 1.301 1.43499213694994 1.38900786305006 -0.223554126457048 0.0259855491329483 1.41678457950215
-0.253 -0.274 -0.263997303344324 -0.274 0.954161820242581 0.1757509977626 0.147565213436175 1.48399295283797 1.397 1.301 1.43500404498351 1.389 -0.223554126457048 0.0250221579961464 1.41678457950215
-0.253 -0.274 -0.262034671847954 -0.274 0.955486596502631 0.176477171416257 0.144081542530118 1.48614203432649 1.397 1.301 1.43794799222807 1.389 -0.224429360589209 0.025 1.41704174021389
-0.254984501103972 -0.274 -0.262 -0.274 0.954259764304498 0.176747985143516 0.14399023248344 1.48528697450321 1.39402324834404 1.301 1.438 1.389 -0.224513569400287 0.025 1.41706648239087
-0.255 -0.274 -0.263004739155585 -0.273997630422208 0.954696493024867 0.176416824384042 0.142540971526895 1.48602665889531 1.394 1.301 1.41299289126662 1.38900710873338 -0.224513569400287 0.025 1.41706648239087
-0.255 -0.274 -0.26496225901713 -0.273018870491435 0.953247928327324 0.179235652984668 0.142942263098512 1.48464660739292 1.394 1.301 1.4100566114743 1.3919433885257 -0.224565749630534 0.026 1.41708181395148
-0.257982017647789 -0.274 -0.265994005882596 -0.273994005882596 0.949313556881397 0.179419220764738 0.159619478651139 1.48086265776379 1.39598801176519 1.301 1.42888611176933 1.38901798235221 -0.22540736624741 0.026 1.4173290971872
-0.258 -0.273001657626409 -0.264996684747183 -0.274 0.95006462477768 0.179678972271627 0.155053378519875 1.48179712779356 1.396 1.30399502712077 1.43196850509823 1.389 -0.225473012343526 0.0250117899249727 1.41734838527959
-0.258 -0.273984828687388 -0.263030342625223 -0.274 0.952807672037814 0.179069406213819 0.139263651280541 1.48602476335577 1.396 1.30104551393783 1.41328825493962 1.389 -0.225713151841325 0.025 1.41653108203164
-0.258991479612871 -0.274 -0.263 -0.276974438838614 0.952215453047762 0.178712982135495 0.138663067339366 1.48545545304776 1.39203408154852 1.301 1.413 1.38999147961287 -0.225754915232247 0.0259261744966447 1.41638894233635
-0.259005759072895 -0.274 -0.261001919690965 -0.277 0.953427197251191 0.179380076787639 0.143500076787639 1.48612606463352 1.39200383938193 1.301 1.42600959845483 1.39 -0.226714358175486 0.026 1.41667084522507
-0.26195007036913 -0.274 -0.26198335678971 -0.277 0.951994299087023 0.179419334271588 0.143539334271588 1.48411411858109 1.39396671357942 1.301 1.43091678394855 1.39 -0.226714358175486 0.026 1.41667084522507
-0.259017333920022 -0.274 -0.261005777973341 -0.277 0.953878906291186 0.18029491538346 0.145210293004788 1.48493503094293 1.39201155594668 1.301 1.43398266607998 1.39 -0.226714358175486 0.026 1.41667084522507
-0.258997742736828 -0.273997742736828 -0.261006771789515 -0.277 0.951406433200039 0.180289233178822 0.145840835511524 1.48478139950317 1.39200902905269 1.30100677178951 1.43400225726317 1.39 -0.226714358175486 0.026 1.41667084522507
-0.258015469816197 -0.273015469816197 -0.26395359055141 -0.277 0.95420591102384 0.171252322309009 0.141852807453758 1.48539040871396 1.39593812073521 1.30395359055141 1.4349845301838 1.39 -0.226716275882212 0.026 1.41666431840233
-0.256015648988532 -0.273 -0.264 -0.277 0.952821267271743 0.173778952110424 0.14179 1.48511226910334 1.3989765265172 1.304 1.435 1.39 -0.226955989222961 0.026 1.41584846555944
-0.255993247902624 -0.273 -0.263997749300875 -0.277 0.954397884342822 0.17535018005593 0.141922550185895 1.48628837949663 1.39899549860175 1.304 1.427981994407 1.39 -0.226983624024428 0.026 1.41570768927519
-0.253058829225547 -0.273 -0.263019609741849 -0.277 0.953478433157338 0.175428431220652 0.13868490824552 1.48558411901413 1.3970392194837 1.304 1.42015687793479 1.39 -0.226029674383047 0.0259746588693957 1.41545381276204
-0.255980425552529 -0.273 -0.261013049631647 -0.277 0.954244845395499 0.175439934751842 0.139832039724695 1.48639458440287 1.39898695036835 1.304 1.42596085110506 1.39 -0.225754915232247 0.025 1.41638894233635
-0.257996243361749 -0.273 -0.262001878319126 -0.277 0.954562291549333 0.175599981216809 0.124520105356895 1.48639159657126 1.39600563495738 1.304 1.3940075132765 1.39 -0.225754915232247 0.025 1.41638894233635
-0.256030446265368 -0.273 -0.262984776867316 -0.277 0.955761427778126 0.175590152231327 0.129808099546161 1.48722706033722 1.39895433060195 1.304 1.39793910746926 1.39 -0.224795472289008 0.025 1.41610703944763
-0.257984139172152 -0.273992069586076 -0.263 -0.277 0.955383172165569 0.176423338452304 0.131149928374317 1.48675388590282 1.39602379124177 1.30102379124177 1.40494448710253 1.39 -0.224781112624435 0.025 1.41615591187637
-0.257994954413715 -0.273 -0.265002522793143 -0.276989908827429 0.955897224927543 0.176359328585006 0.144117679030309 1.48733581216338 1.39598738603429 1.304 1.43199243162057 1.39000504558629 -0.22452918868456 0.025 1.41701332290697
-0.256039300814666 -0.273 -0.265980349592667 -0.273078601629331 0.954821615448066 0.172223121223018 0.143218078374746 1.48571261967617 1.39109825203666 1.304 1.429058951222 1.39196069918533 -0.223501759200887 0.025 1.4167691929897
-0.25500718946305 -0.273 -0.26500718946305 -0.273 0.955713385693994 0.172447771266454 0.14932564101298 1.48587856210739 1.39397843161085 1.304 1.43197843161085 1.392 -0.22259468351381 0.025 1.41650267661343
-0.258 -0.273 -0.264999631136777 -0.273 0.953710888960366 0.172260291401946 0.149410062706748 1.4834604573904 1.396 1.304 1.43200110658967 1.392 -0.222577566691348 0.025 1.41649764736001
-0.258 -0.273 -0.264015995876571 -0.273 0.956081449937464 0.173037363257509 0.149577280700983 1.48468016511305 1.396 1.304 1.43495201237029 1.392 -0.221676681298635 0.025 1.41623294981192
-0.253043836447532 -0.273 -0.264 -0.273 0.953334636083513 0.175310010579925 0.146636038849834 1.48361955634556 1.39699123271049 1.304 1.42806137102655 1.392 -0.220630779776623 0.025 1.41592564372097
-0.253003784540564 -0.273003784540565 -0.264001892270282 -0.273 0.954680056768109 0.180331381357306 0.146099451241618 1.48490988646378 1.39699432318915 1.30400189227028 1.42799432318915 1.392 -0.219693704945112 0.0249763928234183 1.41565031301599
-0.254968758873147 -0.274968758873147 -0.264984379436574 -0.273 0.954709531383097 0.181048596988699 0.145814529963394 1.48485093723381 1.39404686169028 1.30498437943657 1.42504686169028 1.392 -0.218787715385869 0.0240321057601513 1.41538411576507
-0.255 -0.273011838850279 -0.262017758275419 -0.273994080574861 0.956071890387559 0.17635799888091 0.144786097007894 1.48640076569678 1.394 1.30400591942514 1.43096448344916 1.38901775827542 -0.217702931785586 0.024 1.41500519339872
-0.254995538029896 -0.273 -0.264997769014948 -0.274 0.956851517069835 0.176268951437026 0.147059308394634 1.48838245408356 1.39400669295516 1.304 1.43200669295516 1.389 -0.21603400556252 0.024 1.41353275110976
-0.253030777966335 -0.273 -0.264015388983167 -0.274 0.957519535491446 0.175807232822089 0.146754770584782 1.48946307211852 1.3969538330505 1.304 1.4349538330505 1.389 -0.214229440336796 0.0240074280408537 1.41299479291797
-0.251016493370472 -0.273 -0.265983506629528 -0.271024740055708 0.957748185729248 0.178269465753762 0.15141124057939 1.48986678379276 1.39600824668524 1.304 1.43599175331476 1.38701649337047 -0.21270949326367 0.0249359331476318 1.41158044870193
-0.251 -0.273 -0.266 -0.270995832056029 0.957922459086943 0.177662688323862 0.151350500153277 1.49016368863041 1.396 1.304 1.436 1.38699791602801 -0.209905441409348 0.026 1.4096174002973
-0.251 -0.273 -0.266 -0.269030747675245 0.959081858871605 0.178930167749467 0.151586310278971 1.49190278830741 1.396 1.304 1.436 1.38601537383762 -0.206137497010984 0.026 1.40743821545923
-0.246028279149042 -0.273 -0.265005655829808 -0.264028279149042 0.954486243050311 0.178969886883404 0.148079965079224 1.48818132247838 1.39003393497885 1.304 1.42506221412789 1.38798868834038 -0.200807055765345 0.026 1.40482124529806
-0.237002206239245 -0.272988968803777 -0.263002206239245 -0.261988968803777 0.952116265719455 0.178868378855403 0.143539763049905 1.48612862639545 1.38999117504302 1.30400220623924 1.42001764991396 1.38598896880378 -0.195601430041124 0.0260545808966863 1.40127563655557
-0.237982757014645 -0.268086214926775 -0.263982757014645 -0.257086214926775 0.954901029921592 0.169258981256479 0.138990007452047 1.48996257992726 1.38606897194142 1.30498275701464 1.42786205611716 1.38108621492677 -0.189053678187224 0.0280020202020203 1.39934967485323
-0.235023129181708 -0.268 -0.262015419454472 -0.255015419454472 0.954185936489972 0.169695297066386 0.141876947915564 1.48831333782812 1.38500770972724 1.305 1.43097687081829 1.37901541945447 -0.18159346428936 0.0289770773638961 1.39609366228429
-0.230997742949664 -0.264004514100672 -0.258995485899329 -0.248993228848993 0.959315463328825 0.149561149828659 0.120201825676747 1.49180580188638 1.37998871474832 1.30699322884899 1.40704739805705 1.37699774294966 -0.17480097358404 0.0270668576886332 1.39210692971863
-0.230015562646867 -0.265968874706265 -0.257031125293735 -0.246046687940602 0.957341280920203 0.154413120524475 0.129699509204793 1.48997894652317 1.37507781323434 1.3040466879406 1.42767318441579 1.37601556264687 -0.165697451738077 0.0258158640226616 1.38825621042397
-0.224046051139212 -0.266 -0.255015350379737 -0.242030700759475 0.960544978881028 0.150232926564537 0.1343849243823 1.49400860847344 1.37301535037974 1.304 1.43097697443039 1.37004605113921 -0.157802004430113 0.0229817073170726 1.38494536647115
-0.224973524232583 -0.265995035793609 -0.254991726322682 -0.238968560026193 0.959710910104505 0.145746872549974 0.128205708837349 1.49293479873284 1.37000496420639 1.30399834526454 1.43099669052907 1.36900330947093 -0.148642493762552 0.0199559559559562 1.38015933990346
-0.209242230461007 -0.263045418211439 -0.250075697019065 -0.220287648672446 0.960251673327903 0.143888613473206 0.131597769056845 1.49578609572894 1.37295458178856 1.30301513940381 1.42903027880763 1.37096972119237 -0.140238831455887 0.0179555555555557 1.37667086288495
-0.207017267818386 -0.262008633909193 -0.234138142547087 -0.216034535636772 0.956889355291256 0.150155174676625 0.134743062203318 1.49205289519403 1.37200863390919 1.30597409827242 1.43296546436323 1.36604316954596 -0.130041853315187 0.0160231884057979 1.37367479353623
-0.200986763148606 -0.26 -0.213933815743029 -0.207986763148606 0.95884060183551 0.155361257500882 0.143736148958701 1.49173146223085 1.3689955877162 1.302 1.4269933815743 1.3619933815743 -0.118333697081735 0.017 1.37134912495762
-0.195103718084301 -0.26 -0.184518590421505 -0.202103718084301 0.954663639839854 0.155920146781991 0.150913463937153 1.48793689816437 1.36703457269477 1.302 1.42405185904215 1.35905185904215 -0.108465049299995 0.017 1.36939877082948
-0.183092304429225 -0.26 -0.137361525681131 -0.187115380536531 0.96106977100643 0.156823077167808 0.16030815638592 1.49158123178623 1.36501538407154 1.302 1.41705384425038 1.35602307610731 -0.0959204851315199 0.0213255813953467 1.36911514124799
-0.17199438394066 -0.259 -0.0989241831989168 -0.178978939777477 0.957163832960499 0.158383341555307 0.121616251280391 1.48593724471655 1.37399157591099 1.305 1.41000140401483 1.35899157591099 -0.0847896290193503 0.0250533333333333 1.36888375016838
-0.168069814171502 -0.259 -0.0459424913152725 -0.164261803143131 0.95984235182795 0.160718460567956 0.118996600959477 1.49099993971876 1.36810472125725 1.305 1.41098254645712 1.35310472125725 -0.0720972413754171 0.0258570102135562 1.36848711764514
-0.158078526442628 -0.259 0.00460736778685952 -0.152094231731154 0.954988792062658 0.160809607367787 0.127889247675192 1.48558358217566 1.36700785264426 1.305 1.41000785264426 1.35101570528853 -0.05920748027448 0.024 1.36953862847413
-0.14597176923551 -0.258993485208195 0.0441020650716187 -0.140963082846436 0.956189055149767 0.161505700237408 0.131588339755196 1.49061180201489 1.36499565680546 1.30499565680546 1.414 1.345 -0.0420586161272291 0.0216836836836834 1.37020584911252
-0.133255208653916 -0.25605889430475 0.0900773225589186 -0.124333734393583 0.95125894243198 0.159568870241135 0.153363004258756 1.4824145114246 1.36303926286983 1.30303926286983 1.414 1.345 -0.025008221882943 0.017642537980339 1.37140229812068
-0.119093210434503 -0.256 0.116826894907351 -0.113073236769967 0.954577096864665 0.160980279483259 0.151922583408658 1.48523002633546 1.36399334211182 1.303 1.41300665788818 1.34698668422364 -0.00806327969292553 0.0131742627345827 1.37201213338651
-0.10297314642498 -0.253 0.151037595005029 -0.0919713561866449 0.949914565107754 0.161390071609533 0.150574808308829 1.48008211248123 1.362994629285 1.302 1.41200179023833 1.348 0.0127719677031912 0.0098156484458746 1.37374044259419
-0.0882265374072731 -0.253 0.171682847629818 -0.0762416399010913 0.952421488640763 0.161429395900247 0.147723797232073 1.48124217905729 1.36004530748145 1.302 1.41298489750618 1.348 0.0341412328913839 0.00559595959595884 1.37536890639601
-0.0711317917111516 -0.252007752453597 0.182914723010431 -0.0591317917111516 0.94204140076277 0.162263487938978 0.147173953751335 1.47290527565929 1.3590077524536 1.30497674263921 1.41597674263921 1.3470077524536 0.0532734423817812 0.00189197530864276 1.37836056264233
-0.0529278333876226 -0.2489900459845 0.198017419527126 -0.0399303218914977 0.942015409796136 0.162766242359149 0.140303011089689 1.47221628455807 1.3620099540155 1.30400248850388 1.41200248850388 1.35201244251938 0.0753402147077544 -0.00304934541792541 1.38054925747243
-0.0245604543076012 -0.245077304042428 0.204864717925751 -0.0125411282969942 0.928418631547436 0.161289182276016 0.141486615527166 1.46289417688108 1.36592269595757 1.30498067398939 1.41298067398939 1.35690336994697 0.0975078508432409 -0.00416766467065914 1.38458513646285
-0.00216919136770265 -0.238053833616996 0.218892332766007 0.0018923327660074 0.932327622924635 0.162996541595751 0.130247287364701 1.46827685620124 1.36996923793315 1.30599230948329 1.41399230948329 1.35799230948329 0.119727400169907 -0.00705341246290808 1.38943753447312
0.0220082103890048 -0.23199621058969 0.224001894705155 0.0240075788206198 0.923704654658997 0.158001992598255 0.132109826318694 1.46131305679098 1.37299936843162 1.30300157892096 1.41099905264742 1.362 0.141661351259752 -0.00763597883598112 1.39338061449139
0.0475857462303075 -0.22019119404755 0.229904402976225 0.0476176119048992 0.938205149978259 0.164209463796663 0.131568763060513 1.47083577013498 1.37103186567459 1.30792033581352 1.40804779851189 1.362 0.166921644847223 0.000640522875816119 1.39804640563036
0.0817113065622577 -0.186288693437742 0.232974527049611 0.0777452704961097 0.931340795441595 0.177209532305146 0.136438224361362 1.46717269028633 1.371 1.30304245491732 1.40700849098346 1.362 0.188928331683567 0.0071736334405147 1.40321467789678
0.10504566979717 -0.172958679707322 0.236 0.093041320292678 0.940951601595997 0.160697111439845 0.137055763093452 1.47515978252478 1.37800217475225 1.30099565049551 1.406 1.36501304851348 0.211986470483276 0.0141952770208865 1.40643859363402
0.12567340113044 -0.154295494215316 0.236 0.111704505784684 0.932641572687451 0.163909143890311 0.139658786333127 1.47506155523271 1.37898444767288 1.29903110465424 1.406 1.37090668603727 0.232846897999393 0.0269109900090905 1.40977598579502
0.158807654425477 -0.11920400288207 0.237988342692453 0.136854283655664 0.922926188222376 0.150061484579753 0.138685945226849 1.4719780688267 1.37800582865377 1.30098834269245 1.40500582865377 1.37398251403868 0.256129685919423 0.0232890173410403 1.41298423084656
0.180025364507962 -0.0399043953161427 0.242 0.15903316897195 0.940365404591312 0.215397480938304 0.126881151158438 1.48323608748191 1.37999609776801 1.295998048884 1.406 1.378 0.275081405399855 0.0270747474747482 1.41546318049741
0.192797020078415 0.00823492183402483 0.242 0.175734564717927 0.943086749662862 0.234270058131257 0.127460787834328 1.48630128481882 1.37803122768024 1.29501561384012 1.406 1.378 0.297558453250328 0.0289569597069598 1.41719954996583
0.20886677549655 0.0794088162659424 0.242 0.193850122433619 0.942842414694125 0.23601784326406 0.128699675100983 1.48440632000167 1.378 1.29400832653147 1.406 1.3809750204056 0.316937738127462 0.0280412087912086 1.41818676867302
0.237017847564821 0.14318516848502 0.242 0.21804238796645 0.951653887209049 0.216084867115803 0.130295912005847 1.49251364180503 1.39399107621759 1.2940803140417 1.406 1.38101338567362 0.338622833642339 0.027 1.41958657587443
0.244876748851367 0.22472126933293 0.240231712968342 0.236707278521996 0.948962213518407 0.178597907978981 0.132344648004441 1.4897139082217 1.39006162557432 1.32944536983115 1.40541783238644 1.38690756163853 0.360416269739034 0.0270241411327762 1.41946341253253
0.269856188611085 0.28466060512216 0.237195034379926 0.264838931244415 0.952628543340774 0.170513373514897 0.134539105781247 1.49254337540344 1.39298274263333 1.32701725736667 1.40417987607792 1.38898849508889 0.382108904707485 0.0279526462395543 1.42083173193276
0.280048540112641 0.383143822555974 0.233990105435411 0.282052135676541 0.950257586639828 0.159914607302531 0.136877106887105 1.49049260678383 1.3780107866917 1.28200179778195 1.4023404728001 1.3879964044361 0.406764740017761 0.0268063583815038 1.42174904477052
0.306573191830038 0.461735383200112 0.231717067335454 0.310541576410041 0.954403291463806 0.178825701582527 0.139356472872854 1.4919170788205 1.38390515374001 1.28298419229 1.39995396427862 1.38603161542 0.42807218618686 0.0238875968992244 1.42248920716025
0.317908323909283 0.532416606695435 0.231476061280713 0.326866652958957 0.94930342113024 0.172654422261126 0.141975025289332 1.48570242205551 1.37904167095033 1.27010834447085 1.39707469223913 1.38500833419007 0.449234704733698 0.0200116279069771 1.42233096781558
0.344022466578643 0.610100078395775 0.234367228471845 0.354040848324806 0.952247398291797 0.177449987415415 0.144730585687378 1.48934404872916 1.3779897879188 1.26499387275128 1.3937569984073 1.38399591516752 0.471508352489053 0.0169211045364907 1.42214057783783
0.354828901712855 0.658237834902718 0.241490710109509 0.373688912205191 0.946185970584699 0.182253939034169 0.147620975617832 1.48167147978387 1.3730777719487 1.26204666316922 1.39005522450876 1.38203110877948 0.49466326259536 0.0119899295065455 1.42047474129482
0.389792517644744 0.704727308904521 0.253946647394363 0.405810301846623 0.94954937032582 0.187360003979497 0.150644016631531 1.48319021868897 1.36802964033647 1.26697035966353 1.38602371226917 1.38001185613459 0.518976441319548 0.00696521739130647 1.41751893785225
0.410053392392977 0.728656302582786 0.269013842472253 0.423063279873157 0.945128312998426 0.223635402776441 0.159414078386646 1.4772898022504 1.36800395499207 1.27095354314241 1.383 1.37899406751189 0.542041503448927 0.00310048309178754 1.41376305331159
0.436577184235068 0.734906040941126 0.275890381097981 0.454498885019339 0.939322549672991 0.241302392072281 0.181310942096284 1.47719156598431 1.36996868031371 1.26903131968629 1.383 1.37604697952944 0.57004275518366 -0.00109963768115964 1.40905265503168
0.462777966519273 0.738965841002965 0.286906062758154 0.477803585767049 0.927253160171046 0.210780889339854 0.179686994101025 1.46732497050512 1.36603415899704 1.26305123849555 1.37804269874629 1.37302561924778 0.593421946998381 -0.00200611620795127 1.40501778651195
0.508059586316627 0.742004413801232 0.307030896608621 0.510072827720322 0.93428190067474 0.222754535107104 0.197571475883202 1.47371497100681 1.36098896549692 1.26198896549692 1.377 1.37099117239754 0.619716918002103 -0.00295054401582593 1.40047682556886
0.534577751260422 0.743968722315587 0.320781056209108 0.542483918207183 0.930677394550898 0.20697131619426 0.202678678020526 1.46702650051543 1.35607819421103 1.25707819421103 1.377 1.36706255536883 0.646210330369659 -0.00079844961239644 1.39580668027002
0.559852537992352 0.808616598780115 0.339661000262028 0.565864334952964 0.935292277142562 0.153197574179671 0.205961668736734 1.47618502616355 1.34904128936214 1.27290562431511 1.3754025477694 1.36103539088184 0.674621394399264 0.0126379310344845 1.39189585781346
0.570133369480018 0.808989244396773 0.36421863704819 0.590075289222591 0.93637809363563 0.230495350868404 0.211931779118822 1.47557262978919 1.33700430224129 1.27299569775871 1.37351892971663 1.35799784887935 0.699370575492407 0.0183478712357242 1.38778101184688
0.631032675426238 0.804078010046271 0.389807415456176 0.624453929676102 0.94920623775914 0.223806249683021 0.218349352770616 1.48590586686265 1.33896879598149 1.27103120401851 1.37337584680554 1.35701560200925 0.724278705539323 0.0242738407699047 1.38559580720903
0.653814509855402 0.816890392187283 0.411780784374566 0.645822941225611 0.939484398015792 0.198256348959563 0.22297473329594 1.48552463725361 1.33999156862979 1.27595784314896 1.377 1.35501686274042 0.745164391719466 0.0365223097112909 1.38219480939662
0.685065336362913 0.816013067272582 0.438148095755936 0.673058802726622 0.947795470012171 0.197045019170638 0.221367593163995 1.49245252280289 1.34500217787876 1.27301088939382 1.37996733181854 1.34999128848495 0.768294572209181 0.038901088031652 1.38045902883294
0.714535955629935 0.821907191125987 0.504948166094519 0.699582360066942 0.945752173742991 0.158713567043998 0.206750166007552 1.4981010581624 1.34598453185433 1.27792265927166 1.36523202218503 1.34606187258268 0.793623785539443 0.038 1.37769983564825
0.74080337839482 0.826114305218103 0.581094899746863 0.729516380432979 0.94470540950927 0.126723735379183 0.19183402214247 1.50247158891965 1.34746595123668 1.285356250858 1.35460170473377 1.34442384231992 0.815745391709668 0.038 1.37702282560994
0.766077702079414 0.826037812930697 0.655291155977668 0.761798001933012 0.948494347493029 0.112598711996359 0.179112077624423 1.50640688262542 1.3507616538101 1.29176154520024 1.3533817939235 1.34438010997163 0.841472872333176 0.0381073271413828 1.37633936154258
0.790870242514711 0.823867504792646 0.726835569707257 0.792456908937396 0.954296273000765 0.110414443372447 0.166906273518524 1.50955879362863 1.35501911412294 1.29625662705212 1.35945683162243 1.34504897534244 0.866336842709142 0.04 1.37758367452774
0.815692315531701 0.821793171332826 0.795026775855952 0.817522785816484 0.959288471338976 0.11424687598437 0.153538550889887 1.51157917627818 1.35938580672353 1.29795958116737 1.37071135969878 1.34554873823699 0.888686501838722 0.04 1.37898170334092
0.841055236961378 0.822004603080115 0.859163409344076 0.833025316940631 0.960648227814156 0.118171956309049 0.137330850803624 1.512119884923 1.36300920616023 1.29598849229971 1.38502992002075 1.34499769845994 0.914060130623639 0.039925452609159 1.3802004694812
0.864630551250506 0.823969212604209 0.928907047449413 0.843830669323149 0.95989185314738 0.119006915356789 0.120621846801204 1.5120707696849 1.36693842520842 1.29107696848948 1.39779988192736 1.3440153936979 0.940184162160451 0.0386675126903551 1.38128093273778
0.881901389999395 0.823005800588271 1.0324025394081 0.872831782940145 0.964632273188065 0.122877493717509 0.117834733494208 1.51263669366469 1.3739593958821 1.28801740176481 1.40297099705865 1.34598839882346 0.960999994388014 0.0361294416243654 1.38310091585839
0.90703486850636 0.829 1.12312101422795 0.895049226126625 0.95787561998279 0.129918655593932 0.129278120424835 1.50671192802329 1.37400820435444 1.285 1.41602051088609 1.34700820435444 0.987389502299564 0.0318546209761158 1.38543540007599
0.923734344732709 0.829 1.1810780199547 0.918624957269707 0.960567182621625 0.13406405498659 0.14274575684032 1.5076353108264 1.37793749287828 1.285 1.42584373219571 1.35093749287828 1.01315580685314 0.0265089707270977 1.38868813286136
0.956725220308249 0.830983346685348 1.24645876727383 0.951725220308249 0.957625063238551 0.138552863108327 0.146768025635869 1.50414939310036 1.378 1.29194171339872 1.43393338674139 1.351 1.03784862039922 0.0189607843137242 1.39226230971238
0.975068142899669 0.831 1.27706012608794 0.972062130290875 0.954430961044779 0.138159879747824 0.146201882978128 1.50181224373466 1.37800601260879 1.292 1.44300400840586 1.35700801681173 1.0657088540377 0.0124985754985734 1.39538916415798
1.02156917932109 0.831 1.31222765325217 1.01017088649628 0.957012578038485 0.13810093260278 0.160240309475284 1.48407839272165 1.38085909677196 1.292 1.44096485859391 1.35943951620103 1.09056200423608 0.00679651162790521 1.39894716020509
1.05224269681699 0.83398237868099 1.32638169651346 1.03926753888294 0.94164948138438 0.137364346592022 0.153086079070302 1.47950034659129 1.38397235905196 1.29001174754601 1.44000787769881 1.36346648527896 1.11654712091805 0.000990131578947045 1.40141917533014
1.08253721197484 0.834016193234551 1.33701630924047 1.06202629371575 0.940323620617551 0.138894251401734 0.150528421272232 1.48037753291134 1.39150700624676 1.29000202415432 1.43900027259263 1.36700478779317 1.14577773939911 -0.00216485507246306 1.40520295728893
1.11739338331259 0.876380544715964 1.36008645146883 1.09540444142848 0.935352821689472 0.173778063815151 0.143652591826893 1.47757050026526 1.39298328765551 1.29235196928145 1.43998131946554 1.36995102618236 1.17031307033833 -0.00397644927536154 1.4083789538085
1.15220307951133 0.891369655979219 1.36694384125501 1.12425547042192 0.93631613650437 0.157191658798983 0.141894405706557 1.47672648447913 1.40142687015035 1.29448471757718 1.44099161999029 1.37941849014064 1.20072538713399 0.00337383177569758 1.41286475737801
1.18553965723591 0.912049974236531 1.37001170598318 1.14505738861893 0.931327661504638 0.153281099837274 0.142975902038929 1.49006808031755 1.40600344331714 1.29499863691901 1.43949953700581 1.3840160688133 1.2297354542096 0.0093705826170003 1.41722777095636
1.21941691289854 0.9542739488328 1.37541389311893 1.18487128655237 0.939839175198976 0.170788596968363 0.134508996952821 1.48309990486639 1.40747683533081 1.29009008293166 1.44048104760511 1.38904583983591 1.25497896018406 0.0138823529411751 1.42172126440484
1.24085672484154 1.001153219288 1.37748029760314 1.20734488614284 0.941506147679211 0.188921220800444 0.133540033512904 1.48734371024858 1.41295376840971 1.28949896309841 1.44149014880157 1.39446068150919 1.280688403217 0.0308407643312139 1.42543543683352
1.26352428408026 1.03853808452385 1.3819978061277 1.23152262612739 0.949176071354607 0.186342094975067 0.131370628327007 1.49217132314607 1.41600497385862 1.29200785062944 1.44349902494565 1.40100224316572 1.3092259911649 0.026752136752133 1.42903232283857
1.28710652321834 1.12405802361198 1.382 1.25264867478656 0.951423430238767 0.211306330258871 0.131698441459032 1.49414734431177 1.42042686471351 1.30392890744241 1.4435 1.40444121593251 1.33470536154749 0.0342591645353806 1.43126005140178
1.30584343074181 1.1805140119719 1.38348752523966 1.28522338113777 0.952882542907971 0.19300237207153 0.131451849321197 1.49771933307336 1.42149150256773 1.30895660821178 1.44300415825345 1.40697848503126 1.35568090604278 0.0359641943734018 1.43309399858727
1.32401337152311 1.22005543071171 1.38450316042587 1.29605056681391 0.949893827804045 0.212636000898643 0.126601004099341 1.50941779571714 1.4264935171526 1.30301183138951 1.44450632085174 1.41300842780232 1.38358625033995 0.04 1.43502020140959
1.349048203976 1.30400392656523 1.38744795770203 1.3332552300413 0.954692913924156 0.154566033864442 0.164180742093467 1.49655717897102 1.42158673716328 1.31675370449144 1.44647216803742 1.41349733132356 1.40747246959319 0.039854677565849 1.43525104448309
1.36885998615693 1.40434362522955 1.40297980385322 1.35633939438585 0.957929197461669 0.145413880101774 0.137274015970617 1.50109693473244 1.42398107688186 1.34382833275234 1.44104039229357 1.41647602784517 1.42930762664636 0.0380381471389643 1.43546206552042
1.39152033204771 1.4880044719399 1.41905150976223 1.38202412738251 0.961102650295075 0.15305078326705 0.0955112296754601 1.50463000676365 1.42699061329799 1.31000013551333 1.43301448058176 1.416500101635 1.45577253121002 0.0358275499474234 1.43566044323452
1.40772562576816 1.55281519517063 1.43221004694134 1.40019388011066 0.962517049582417 0.164402479638978 0.0604548097904791 1.50539103555006 1.42355243676127 1.31196409682335 1.42435265043341 1.41797307261751 1.47994425855471 0.0335993883792047 1.43524700596256
1.43180529081624 1.63733524935318 1.44305430920418 1.42529522592568 0.959221569319165 0.159798381436156 0.0316851673005953 1.50251811251918 1.42399723825779 1.30604748218906 1.41523962613914 1.41651210956864 1.50463229913501 0.0301935483870972 1.43501525961873
1.45403747196822 1.71402999369732 1.4521831903644 1.44504849313535 0.95271467297486 0.1780427397228 0.0087827131907296 1.51091444533177 1.4169911830663 1.31399910466575 1.40586013198954 1.42100220423342 1.5250158949667 0.024809843400446 1.4337352658814
1.48160071226676 1.77980564571275 1.46019558423566 1.47913322435845 0.959556822422415 0.184050903757642 -0.00867214155419707 1.49692059883638 1.41735277227958 1.31203565236678 1.39639889227522 1.41729528658929 1.550964517192 0.0191641791044798 1.43170498961894
1.50383762731 1.80870378700762 1.4676903846316 1.49935424563316 0.96014224975372 0.194746804320771 -0.0210989859492637 1.49517354875777 1.41551661832316 1.31101057903544 1.38704063128679 1.41600830916158 1.57484188960826 0.0131051136363623 1.42881065330352
1.52453378181517 1.83899263446645 1.47526648536587 1.51952782260084 0.962476103514909 0.194909987724111 -0.0289174090095494 1.49333405017373 1.42098443611882 1.31299950896443 1.37797007331484 1.4164967134956 1.59786134377566 0.00652265861027178 1.42584903845568
1.56575715214411 1.86547568059118 1.48352278025211 1.55093954558044 0.952247863799727 0.201715230492697 -0.0325469997501332 1.48968439961452 1.41263359968478 1.30907767694945 1.36937194265 1.41159119671817 1.62248879453884 0.000574678536105388 1.42079770063058
1.58733140145999 1.87195159552003 1.49305816310397 1.57381930034 0.948206373932309 0.194083167846358 -0.0324073471860942 1.48637629120361 1.41051605700381 1.31395966293336 1.36143096358286 1.40951605700381 1.64635806222614 -0.00415723270440235 1.41689110111797
1.61803870927857 1.8875699619306 1.5044715277351 1.60203440824762 0.937940387092786 0.177648162831219 -0.0289180403325113 1.49148929749828 1.39299426529206 1.31346130562666 1.35433186040403 1.40699569896905 1.67294051372803 -0.00611050228310474 1.41219200526258
1.64453376647926 1.91081289212599 1.51836176795915 1.62558557020379 0.938205337664793 0.161325490944035 -0.0224986682044638 1.49100846127501 1.3890690716327 1.30813589908814 1.34825935740411 1.40405180372453 1.6964168930099 -0.00676497175141221 1.40724024847211
1.68868489785265 1.9288030611579 1.53532777758976 1.66770459173686 0.947736268869528 0.152015932732831 -0.0135688198170306 1.47295390560342 1.39901969388421 1.30503938776842 1.34339817887371 1.39304923471052 1.72593604285569 0.00180571428571675 1.40188182896943
1.71198488954015 1.93299737209394 1.55596845044058 1.68698751744621 0.939745268951653 0.152879277325833 -0.00254808418529054 1.47451898825617 1.39300394185909 1.30699868604697 1.33993304910344 1.38600459883561 1.7510320669414 0.00783231707317474 1.39650552827277
1.7542328892073 1.93201783978588 1.58088268032526 1.71744696663782 0.953126843718499 0.150522815486104 0.0101439496756769 1.48353623076565 1.39005351935763 1.30405351935763 1.33804869238389 1.38305351935763 1.77478568798301 0.0166535776614321 1.39180728037676
1.7708569584281 1.93398211980351 1.61066936105745 1.73583907823161 0.95841449489994 0.135366336498216 0.0240876927507929 1.48701014007187 1.38702682029473 1.29904470049122 1.33792983300569 1.37408046088419 1.79669989839824 0.0227617801047145 1.38900640738804
1.81600773596458 1.93400042977581 1.64592738645079 1.77600902529201 0.918715678221552 0.137625853546534 0.0388635560249785 1.47189627472683 1.39999226403542 1.29900128932743 1.33976119525942 1.36799957022419 1.82162604046359 0.0347426160337539 1.38730412603437
1.83366975555819 1.93498165308657 1.68725565031892 1.79661471481789 0.954510704597927 0.150990115039029 0.0540519504831544 1.48622213506386 1.38233024444181 1.3019449592597 1.34372750343571 1.36701834691343 1.84666211215684 0.031207529843894 1.38438962204144
1.84788545548407 1.935 1.73525304647551 1.81386091023066 0.959524163930016 0.158609209589046 0.0692332871102419 1.49395839141393 1.38100818175114 1.302 1.35001348182514 1.36402454525341 1.8683092816302 0.0329461279461281 1.38284023956622
1.87299750505038 1.93899960080806 1.79051846873419 1.84499690626247 0.96020993513131 0.115134345204253 0.0839879768911614 1.49931947107068 1.381 1.30399980040403 1.35880385471834 1.36100029939395 1.89331763574586 0.0313958333333337 1.38125089525913
1.89163119622218 1.939 1.85365081090861 1.86167001767248 0.962406519975668 0.116561660341283 0.0978964308108345 1.49923174696526 1.38394176782455 1.304 1.3702833464059 1.35805823217545 1.91651419233719 0.034 1.37961111780373
1.91576295398341 1.94197036924793 1.92524896681242 1.88675307706605 0.962994567695453 0.117847456314956 0.110539059854182 1.49972506154132 1.38102963075207 1.30994073849585 1.38463668117842 1.35899012308264 1.93889930831664 0.0338836565096954 1.37844205396272
1.94878035769966 1.94798920370522 2.00591183025926 1.93291722840665 0.961782315609114 0.117820071975299 0.121496275006124 1.46917507909722 1.3800741015268 1.31499100308768 1.40204858332653 1.36498920370522 1.96035604159721 0.0328603896103905 1.37887574442417
1.97060625773625 1.948 2.09438923619375 1.93987471837063 0.961384595566526 0.118016420524875 0.125330916130088 1.49139408752083 1.38383892361938 1.315 1.41869574461438 1.35812528162938 1.98491552564855 0.0298826429980279 1.3784785230285
1.9789206330476 1.9460198417381 2.18114680526173 1.95782142435711 0.962843551435118 0.132890988546874 0.117132839256565 1.49849293492522 1.3879603165238 1.31202976260715 1.41999007913095 1.358 2.00841030958426 0.0286056338028168 1.37873429057742
2.01992424054557 1.94899445662529 2.25386695900685 1.99892424054557 0.960234841213917 0.133339445662529 0.137621917015711 1.49880953805211 1.38201108674943 1.31100184779157 1.41201478233257 1.35201108674943 2.03029452313265 0.0247411003236271 1.37919568931281
2.03473578928144 1.949 2.31392554307786 2.00882385952096 0.957282842143712 0.135294948044671 0.144546525524193 1.49516534811772 1.3829823859521 1.311 1.412 1.352 2.05702482232116 0.0181111111111081 1.37924935660924
2.06276260094553 1.949 2.36755063750403 2.03874564387021 0.954086876964381 0.135339915214623 0.14997463982352 1.49280958542199 1.38200847853766 1.311 1.412 1.35398304292468 2.08220925696127 0.0102655737704874 1.38035492163591
2.08800955184552 1.951 2.39301262208158 2.07024642403421 0.926714970371046 0.12250031043498 0.153654913642259 1.48088409054216 1.38299965886266 1.314 1.41199761203862 1.35781043697357 2.10942532133836 0.00289441535776558 1.38333367004041
2.11545738381073 1.951 2.42928297146418 2.09459303785805 0.940997645790085 0.123392364973849 0.139038943120784 1.47151234164386 1.38201937914962 1.314 1.40513565404732 1.36001937914962 2.13221423204611 -0.00315300546448228 1.38581307466461
2.13980313617332 1.951 2.45181954149221 2.11582774415166 0.943253676707705 0.123846390829844 0.130270132738254 1.47532219298448 1.37902460797833 1.314 1.40599179734056 1.35801640531889 2.16123795546325 -0.00735928143712746 1.38868242729776
2.17194299878329 1.95798753098384 2.45898753098384 2.14494834264736 0.940305290425426 0.130927370667923 0.126436715455844 1.47532005343864 1.37700356257604 1.31499821871198 1.406 1.35700178128802 2.18823374226352 -0.01 1.39244292187351
2.20631688015341 1.96584385832078 2.48645350412273 2.17637543328312 0.935848610402958 0.135420804065745 0.109771605891244 1.47642794498781 1.377 1.315 1.406 1.3579804822901 2.21486213469739 -0.00936702127659737 1.3978875407526
2.24858211234654 1.98184080470344 2.49690050293965 2.20472140823103 0.939403385081792 0.153984338485393 0.103351190692113 1.47898452875255 1.38195025146983 1.31896020117586 1.40500994970603 1.36493035205776 2.24082649119747 -0.00404787234042712 1.40134670504639
2.28674995843548 1.99397818848272 2.50298909424136 2.24657738706293 0.939726333997085 0.153780708874312 0.102341726745118 1.48227713642152 1.38156481015897 1.3140090881322 1.40200545287932 1.36904497602953 2.27385901821381 0.00875774134790185 1.40748888322615
2.31535721502866 2.01656517487233 2.503 2.28154626943199 0.939220260431783 0.121806128300472 0.10198680595852 1.4841765386692 1.378829851037 1.30909452720167 1.402 1.36984875647733 2.30078316280629 0.0180125968992219 1.4110382004965
2.33778190665044 2.05957372663496 2.503 2.29685129998894 0.942893333131349 0.159922190371151 0.101900793066726 1.48592048319929 1.38098017333186 1.309 1.402 1.37099008666593 2.33010994371408 0.0287649006622465 1.41450209466993
2.36994299695447 2.07197862385793 2.503 2.33093943426413 0.945884709404837 0.147942070866689 0.10641194831982 1.49429507232745 1.38998396789345 1.30400890672586 1.402 1.37499287461931 2.3590902167654 0.0388460784313725 1.41696851087343
2.39750813812355 2.16631361642361 2.503 2.35949057162796 0.948974841203855 0.216208952891717 0.105417917825499 1.49466367606159 1.39589460102648 1.29319323145146 1.402 1.37401756649559 2.38488029378953 0.0385469061876225 1.41758568422069
2.41483736101227 2.21058861903103 2.50597129900216 2.39169385602309 0.948683348449747 0.207634617622864 0.100606304276508 1.50019661614403 1.396 1.30092346400577 1.40100956699928 1.37499043300072 2.41073386673042 0.0421219512195116 1.41820437706662
2.44601033827666 2.25104135310664 2.50600114869741 2.41801148697407 0.92246248634081 0.170306157018099 0.100659502231124 1.48559649014035 1.38400497768876 1.29499693680692 1.40099961710086 1.36800421189049 2.43464443532209 0.0430958904109563 1.41876682807354
2.47251873996812 2.35707495987246 2.50894652666312 2.44746526663124 0.954478744828157 0.186093382914344 0.099383171779313 1.50223787564665 1.39676828220687 1.287142595565 1.40001782444563 1.37880393109812 2.46484074210916 0.046 1.41919432686544
2.47994261188045 2.43933593747383 2.50800819830279 2.46684423224695 0.954355820794982 0.122071577953049 0.101730406056327 1.50368057195179 1.39799180169721 1.30782783564136 1.39702459490838 1.38197540509162 2.4903389250066 0.045756838905774 1.41957285619401
2.51299481069312 2.52074959295256 2.51599874198621 2.49899496794484 0.957879444901415 0.0892342999225558 0.0971007312205153 1.5066495345349 1.39899984274828 1.3104354729894 1.39000110076207 1.38299984274828 2.51592922543477 0.043761006289308 1.41816998108886
2.53163095633947 2.60929311841936 2.54541729948337 2.52547556953503 0.959252807309224 0.101090541677331 0.130194461918788 1.50751290745151 1.39409711675277 1.29393877868629 1.42039787613281 1.37907769340222 2.53883276132049 0.041935897435898 1.4161404496699
2.55180167917095 2.69805797606201 2.55150178199997 2.5448115952124 0.963289840032117 0.123630770132237 0.161704931057969 1.50670823031441 1.39994050375128 1.27510907645598 1.43533116042798 1.38197025187564 2.56580549486471 0.0384878048780475 1.41358226570913
2.57795965199925 2.78087274861302 2.53707749154769 2.56996120384543 0.934305112168531 0.13144777145208 0.179131052588993 1.4900658537574 1.39301086292328 1.26701241476946 1.43005921061553 1.37501086292328 2.59081097804947 0.0325433789954341 1.40947580088104
2.60349971612474 2.85357611512427 2.52170200326213 2.60334578262466 0.960142211866613 0.134225738441222 0.184350921901318 1.49971027696115 1.38907696675004 1.26503848337502 1.42035712452851 1.37892303324996 2.61378472794936 0.0279705535924607 1.40653856927284
2.61885619774052 2.90848231186589 2.52493289227891 2.62083702410593 0.962997279243003 0.15386046862201 0.179242634384402 1.49896901160826 1.3909808263654 1.25707669453839 1.422 1.379 2.64346100910715 0.0221260504201675 1.4024190833265
2.65194004008816 2.93994367402221 2.54895639279139 2.65194367402221 0.955823100332254 0.171757767004967 0.171324553905874 1.49541645023294 1.38401271876918 1.25500363393405 1.43797092852759 1.37700363393405 2.66775791740237 0.0165614035087709 1.3982258318581
2.67356938882816 2.96549109588783 2.55390213382458 2.67847152265274 0.952349093519845 0.10904268704535 0.177751403845501 1.49283147760827 1.3781174394105 1.25892170705967 1.43898042676492 1.37307829294033 2.69441659821876 0.0114087665647316 1.39349201867592
2.6978025986635 3.00071212305093 2.56590129933175 2.70577792349643 0.945615272374221 0.160602015784634 0.18137104780398 1.48773186553345 1.37601645011138 1.25503290022275 1.44495064966587 1.36903290022275 2.72126907257166 0.00660176991150398 1.38771700435446
2.73201354328668 3.01100926645931 2.56300712804562 2.73201033566615 0.927583136340073 0.150400039204251 0.188510206713323 1.47107346423017 1.35500213841369 1.25500106920684 1.44599857439088 1.35500071280456 2.74754380138607 0.00363692307692413 1.38205709780658
2.76932287297662 3.03653670256295 2.58264361735611 2.76048324516637 0.93622319163669 0.150508039895459 0.189079664903327 1.48061679803507 1.36089308520683 1.25794654260342 1.44207127652878 1.35696436173561 2.7750710324554 0.00112779267202831 1.37620090879348
2.79479391663862 3.04295053999327 2.58895053999327 2.78480215997308 0.938631287630787 0.107239656682274 0.201377865086102 1.48248590389808 1.35405770334119 1.25601648666891 1.43902473000337 1.35501648666891 2.79910665000694 0.00221262458471708 1.37192141315613
2.83293517081449 3.05098635175042 2.61894881906407 2.81894199493928 0.940387031505716 0.104184606284234 0.202687935702251 1.48495580316325 1.35000682412479 1.256 1.43400853015599 1.35100682412479 2.8280771476568 0.0103769470404975 1.36570038132051
2.85852657304222 3.051 2.66318060718846 2.83863582541709 0.942785570700885 0.105201062921689 0.20789349373553 1.48790537381256 1.34607283491658 1.256 1.43301820872915 1.34707283491658 2.85381643057041 0.013863387978143 1.36041024678917
2.89371390214267 3.05397547732651 2.70923908565059 2.87173025059166 0.946033597254881 0.104267847255515 0.208092381992411 1.49117351551264 1.35294278042853 1.2550081742245 1.42732372359418 1.34104904534697 2.87589995630797 0.0200344827586258 1.35681419435039
2.91895411251491 3.054 2.75606404404381 2.88996696101073 0.942556442602907 0.104888843635376 0.200913559641575 1.48510121490136 1.353 1.255 1.41599095559028 1.33301468399523 2.90240112772053 0.0341749539594846 1.35285055737043
2.95037586244929 3.054 2.80444749157387 2.92137586244929 0.949168345985397 0.105654786647201 0.188427096445158 1.49813059283049 1.35103900859692 1.255 1.40144705670354 1.33398049570154 2.92528073175975 0.0352251082251083 1.35089694477485
2.97278091177434 3.05697012433286 2.8551814374465 2.9388307045529 0.952418630549507 0.105372987566714 0.172703062165295 1.50290458898595 1.35298008288858 1.25400995855571 1.38611917892007 1.33102987566714 2.95049518130165 0.0371657458563536 1.34822480309772
2.99898386080932 3.0579993792619 2.90905789086745 2.9709801363807 0.956047765342829 0.106359385469278 0.155811526564124 1.50511865299832 1.35699751704759 1.25699813778569 1.37243447422599 1.3319993792619 2.9718041055468 0.0382974683544295 1.34790437798695
3.01469426041463 3.058 2.96686886104244 2.9915987167942 0.964083499549739 0.107056432805899 0.139822559403778 1.50787630448532 1.36092356510366 1.257 1.36282009460741 1.33101910872409 2.99626121867712 0.0413013415892668 1.34854719129149
3.03582697483542 3.05899176070645 3.02940635717722 3.01580225695477 0.959340702110144 0.108726240379769 0.126806230446395 1.51026063766015 1.3590164785871 1.25997528211935 1.35970319205042 1.32802471788065 3.02077267454637 0.0428370165745858 1.34995596110411
3.04949510674365 3.05749822957633 3.09746238847752 3.0279934756582 0.955458546637623 0.122373455673392 0.118832609454109 1.49364923091925 1.34899864759098 1.27099995993081 1.36551091854115 1.32599926414368 3.04287976016909 0.0418017429193908 1.35213860907731
3.07486936498432 3.06290188774675 3.17170556142852 3.05831047180127 0.954682114475931 0.127943326407804 0.122197238216737 1.49434586949956 1.35001246118294 1.2719108070425 1.37687158797231 1.32599829363417 3.06783372774749 0.0396695319961799 1.35386823996475
3.093310830803 3.06101642084896 3.25117309272157 3.07631260624374 0.955016016195564 0.131836735569749 0.138724435764555 1.49406677657808 1.34950177544074 1.27100821042448 1.37849001413478 1.32600698931452 3.09094334283484 0.0374580645161295 1.35632077292538
3.1184684640496 3.06150062663675 3.33188692364888 3.10146640281064 0.952842165532809 0.133424668626967 0.121423059342374 1.49078836752047 1.35049816141508 1.26900316186011 1.38548867583475 1.329995222209 3.11661536749677 0.0327836879432643 1.35959947965146
3.13691387455336 3.06151859911585 3.40740259006099 3.12882271897409 0.95247517754695 0.134012824860474 0.115032636033083 1.49153599334323 1.35553208845275 1.26900743964634 1.39247347137043 1.33199023048628 3.13823275693897 0.0265310344827606 1.36259273226045
3.16376025554045 3.06397749861065 3.45954163407669 3.15080585296379 0.94614140305234 0.140051065202977 0.124580512513841 1.4856725266047 1.35946429509935 1.26999099944426 1.39993383378236 1.33249564838329 3.16464774639551 0.0196800000000015 1.3658372681191
3.18300319943212 3.06850071002771 3.50996401279465 3.17400774418376 0.944772552622866 0.157865907824567 0.126395832710955 1.48119909041865 1.36250262738968 1.26800284011082 1.4084916952603 1.33200142005541 3.18828260901353 0.0132525252525266 1.37075559211981
3.20889380698711 3.06902503043694 3.52079796603867 3.20384932660919 0.940421597880584 0.157974869151878 0.126541775129617 1.47581426771839 1.36450558049596 1.27001668695796 1.40947632378962 1.33451663242805 3.21403185868908 0.00815598290598179 1.37522820006833
3.24119509887006 3.07197290899595 3.52595165205582 3.23222893715825 0.934890989464125 0.151677257361455 0.127049462535351 1.47032147448952 1.36449954338989 1.27198193933063 1.40900451516734 1.34242547427199 3.24062263774122 0.00318232044198711 1.38123436942114
3.26950767892907 3.0725 3.54600250186741 3.25601035412333 0.933322533475099 0.14171001750755 0.121841652476211 1.46854802781303 1.3674995249397 1.274 1.41350015040655 1.34750400133124 3.26462101803822 -0.000291532690246969 1.38610877192228
3.29936751293095 3.07261926305598 3.55936749876961 3.2888189251636 0.933564740775276 0.14153253713519 0.121882860473303 1.47114787907683 1.36951325587608 1.27401325145067 1.41548233316928 1.35792933356221 3.29151148069074 -0.00182424242424249 1.39234691720793
3.33369439655093 3.08587365909653 3.56297051182232 3.31179548654077 0.934839293857108 0.123467272643483 0.12118546753528 1.47284978012801 1.38238440543609 1.27548596212184 1.4155 1.36097379102732 3.31593156876293 -0.000331010452962915 1.39801248430831
3.36099642973367 3.0960040000259 3.56649836749438 3.33899264472987 0.931222126706909 0.122838820675149 0.11861670474781 1.47558383678054 1.38599965905021 1.27699919274202 1.4160006099409 1.36649924642639 3.34435454375206 0.0127411545623861 1.40561729183327
3.39922116072867 3.12888188297644 3.57144080473614 3.37229473033889 0.938830979752831 0.124538573949434 0.116308841854767 1.4802832181742 1.39393338016725 1.27848392777522 1.41452859042892 1.37939937957547 3.37003122615349 0.022474899598397 1.409703283167
3.42372997092512 3.16905250616109 3.57199342591911 3.39822395944267 0.939935952076246 0.142953773372622 0.11680602970326 1.48559929318589 1.39992933748542 1.27652081201948 1.41598027775732 1.38543482178951 3.39698856824921 0.035196319018402 1.41306913473996
3.44897072576917 3.20746508864163 3.57599600079967 3.42496862697701 0.938173456557535 0.140756433160657 0.116320281795447 1.48824630305338 1.40449712700657 1.27550254032245 1.41550161249953 1.38949326209325 3.42182386150504 0.0437282502443788 1.41516323633197
3.46790747000541 3.26314254394476 3.57600356174759 3.44984561998562 0.938490440673033 0.159260044129206 0.115776953510202 1.49084131631587 1.40750938493197 1.28045952046574 1.41551424699035 1.3929900685695 3.44486228760233 0.042 1.41657632280682
3.49573477893258 3.31599889525179 3.5750104277735 3.4747602244515 0.940897291960256 0.137485960211358 0.114849761072203 1.49383191562449 1.41740593841776 1.28247865796954 1.41847212206375 1.39745526419485 3.46956752525355 0.042398734177215 1.41778685809674
3.51749796591493 3.38998939106864 3.57699633460352 3.49750625059174 0.939773057942581 0.150654535484138 0.114145843910993 1.49303251210677 1.42299376131904 1.29048875297822 1.41949816730176 1.40450204599585 3.49493949457033 0.0448239366963404 1.41903006266196
3.54280604242504 3.50267273612505 3.57702655537336 3.52627770956591 0.944420157534825 0.153049160431401 0.11441711187826 1.49698504373393 1.42399733377134 1.29030981268917 1.41948672231332 1.41042207572796 3.51907214412964 0.0436595310907247 1.42005156283228
3.56182008452878 3.57731338070822 3.5799728966069 3.54432911899315 0.94744692224577 0.134094365162254 0.106339174661015 1.4996006207985 1.42647787276399 1.32468379374721 1.41801355169655 1.4105 3.54335343236528 0.0418218390804603 1.42045667381996
3.58147219984729 3.62738270912175 3.60297567082131 3.56896490991067 0.947909207669626 0.10475434475004 0.116092446434079 1.49943529631548 1.42250571038783 1.30102629657983 1.42499053865273 1.41349564123321 3.56686550410348 0.040706914344686 1.4214701697254
3.60436403129475 3.70857451465092 3.59305798621159 3.59434990028491 0.951992619807623 0.124655716786953 0.118958265782324 1.50003222467342 1.42055464129474 1.30189668291024 1.41815664250305 1.41351224826521 3.59143666191857 0.0386627680311878 1.42170763223587
3.62233006851435 3.78230190090877 3.56220156422439 3.61431144130195 0.95026221103925 0.131029448165509 0.109305867278801 1.49753913907955 1.41703215301007 1.29754210177574 1.40347578509735 1.41449005123434 3.61499129152141 0.0366908517350145 1.42198027889054
3.64099284350541 3.86546544979246 3.54500226265674 3.63849029302183 0.949525001234134 0.135047771223367 0.091007998962949 1.49604937886411 1.41299971716791 1.30299603285858 1.39700070708023 1.41200129797867 3.63887709656553 0.0340798122065706 1.42228121287035
3.6633905994139 3.91665399553281 3.56071515665803 3.66091823238835 0.94557021680758 0.158224774283113 0.0771119083305523 1.49373618921437 1.40752506568571 1.30547142107028 1.40191098645564 1.41394144025177 3.6617450154782 0.0292956989247309 1.42154578981337
3.68479972850678 3.97147932235821 3.58083129086762 3.69169957018851 0.941031853581012 0.159037509247099 0.10270017200051 1.48786973036084 1.40254551419649 1.30500199311938 1.39704217728309 1.41003819104434 3.68749069751247 0.0236713881019832 1.42054090126178
3.71248483636307 4.001486177163 3.60249344586276 3.70949080517897 0.942400583421715 0.162132700333508 0.142764123672581 1.48432182065607 1.40350050365239 1.31149760432306 1.41949194854428 1.41349842783191 3.71032082071958 0.0169742002063957 1.41966333605805
3.73931037849545 4.02671724331303 3.60297916780974 3.73971485714578 0.943676560765786 0.159016280755483 0.146013182840843 1.47961573204305 1.39955895096112 1.31348974473361 1.41702921741684 1.41053553813366 3.73490855624462 0.00995962199312798 1.41750628638014
3.76775636830732 4.04633294831666 3.61142754532326 3.75933345353895 0.9380100079511 0.153150753581265 0.153332014700639 1.47681878764359 1.39404790477004 1.31250835170966 1.41600865484303 1.40802153606312 3.75652417482305 0.00395454545454397 1.41473307893885
3.79950961295485 4.05701846036057 3.62401261940026 3.79051114472129 0.938379856840387 0.165541609188042 0.160810551674582 1.47402717432552 1.3954960917546 1.3120008589844 1.41450347161727 1.4004991196078 3.78270918212296 -0.00107307692307612 1.41021397226995
3.83081867175971 4.09016887867048 3.64044608093986 3.8154300842621 0.923135495817228 0.137234130505633 0.166534564499308 1.47258557972549 1.38461117279642 1.31839813332157 1.417 1.39799618591191 3.81392030248588 -0.00421826484018278 1.40477666364226
3.86214800215149 4.09248139272176 3.64791989420479 3.84567796279424 0.931584825387701 0.133196547544632 0.173087084642632 1.47224061814331 1.37806958703823 1.31948462077158 1.417 1.39255663804553 3.83990748196066 -0.00388000000000265 1.40025252230089
3.89597411954825 4.1029965492731 3.70796808077617 3.87697670759342 0.935507420581642 0.140108214248829 0.205856316349034 1.46601378006476 1.3970069014538 1.31600086268173 1.43400603877208 1.38700431340863 3.86899941867584 0.00361284230405732 1.39592721781309
3.94013411681155 4.103 3.73701411755911 3.90615529315021 0.940605952841794 0.139716635252782 0.214266799895341 1.47249002346697 1.39002823511822 1.316 1.43266823736091 1.38596470610222 3.89522691275178 0.0101280487804843 1.39141127240494
3.95879774229013 4.103 3.73897870971475 3.92776580686225 0.942825941977667 0.140639993565933 0.216604664560553 1.47388488389747 1.3939574194295 1.316 1.38650032170337 1.38105322571312 3.92145724909519 0.0181815642458082 1.38786980411895
3.9859768457352 4.10399914243464 3.75065708953231 3.95297856086593 0.941760934746246 0.140949742730391 0.207198089035886 1.47451946830948 1.39000343026145 1.31200343026145 1.34437523500837 1.37800257269609 3.94688242453824 0.0324123376623375 1.38436125759253
4.01020588939163 4.104024706727 3.77965457407671 3.98122236054296 0.944770648790341 0.139668612401003 0.186626038460276 1.47934498874771 1.38698352884867 1.31198352884867 1.31930789594666 1.36996705769734 3.97328183564382 0.0351961352657012 1.38101836705301
4.03473112978879 4.10696773557465 3.82593502455783 4.00770962017189 0.950803857928041 0.141885694132906 0.160610697437329 1.48113042624862 1.3850215096169 1.3100215096169 1.30978994338282 1.36604301923379 3.99717075814938 0.0367044025157251 1.37826844409043
4.05897331281094 4.107 3.88946230218561 4.03496997691231 0.954535919084006 0.143328421007981 0.134874250570655 1.48350737575974 1.38200333589863 1.31 1.31431301618143 1.36300333589863 4.02285676737608 0.0398051001821491 1.37603072451446
4.0801552585515 4.1060517528505 3.97020026816993 4.05603609148097 0.950835988544129 0.138992673774302 0.11513888246386 1.48731779754865 1.37404435958614 1.31513307875843 1.33136875320706 1.36000553775791 4.04548301309609 0.0388791666666663 1.37420806641447
4.10081233050072 4.11293744350024 4.06811278372072 4.0797676472866 0.951632761319313 0.112738518996946 0.107126777720554 1.48980167084225 1.37994638014306 1.33283914042919 1.35944879332429 1.35699106335718 4.07079186949927 0.0378452380952381 1.37232131016583
4.1260321823171 4.12899020538175 4.18316371004787 4.11203498077946 0.94949780320705 0.0787316546286446 0.116560120944345 1.48897853080726 1.38100139923118 1.32698880615057 1.39704477539771 1.35500139923118 4.09516849090222 0.0368606403013184 1.37146154718112
4.14920514936314 4.122 4.30070092699074 4.13723934092367 0.947942138003986 0.129875983523092 0.130716560214884 1.48793299176155 1.38198290421974 1.319 1.42890597320856 1.35596580843948 4.11907334033544 0.0358088888888882 1.37141414977008
4.1727828260196 4.122 4.38125798890031 4.16474663035621 0.949337150539493 0.130563665758905 0.107335364197226 1.48827683287945 1.3800180978317 1.319 1.41809953807435 1.3520361956634 4.1460140074291 0.0333072625698315 1.37136073308259
4.19897797563403 4.122 4.46792715017411 4.18698136399803 0.942885480678762 0.131459246089011 0.120208903107916 1.48439329518399 1.37500423545499 1.319 1.416001694182 1.353998305818 4.16965245809014 0.0294129979035624 1.37142656849857
4.21923988759971 4.122 4.52237696622812 4.21915764042267 0.937128191018336 0.131283982020098 0.134669828081426 1.47867854045478 1.37897258427432 1.319 1.40501370786284 1.3529657303429 4.19556447088361 0.0238164794007486 1.37240593469489
4.25362744519992 4.122 4.57641455674273 4.24175517827423 0.931134930979442 0.133288285377367 0.141812615045812 1.47416885790092 1.37504257769144 1.319 1.40697871115428 1.3480532221143 4.21881464141913 0.0162380952380987 1.37357258251752
4.27997754593084 4.12499740914587 4.60097927316693 4.27197409145867 0.926913592651065 0.1328503972643 0.142769240016121 1.46974378264703 1.37699827276391 1.31800086361804 1.40400259085413 1.34999827276391 4.24663855227861 0.00842288557214057 1.37523784439683
4.31314769999874 4.12903516666637 4.62711253333238 4.30517583333184 0.91505690533336 0.132065063999957 0.125297351334462 1.46147241666682 1.37004923333291 1.32001406666655 1.39795780000036 1.35205626666619 4.27333152247096 0.00425452609158899 1.3769759518686
4.33373593529349 4.13393712745083 4.64279880784266 4.32968563725415 0.914625532784327 0.13277094635292 0.106807155255466 1.45902143627458 1.37691197843116 1.32197485098033 1.392075447059 1.35989940392133 4.3013362819788 -0.00093575418994358 1.37956697406267
4.38194608837136 4.13699663052321 4.6629775368214 4.3599663052321 0.917746484512549 0.129613560413808 0.0992082776813143 1.46078797831393 1.37200561579465 1.32000224631786 1.39000224631786 1.36299663052321 4.3274397141162 -0.00539563862928317 1.38174391865402
4.40028215362332 4.14422572289866 4.67104937688408 4.39020456137691 0.914983950150726 0.123980209173267 0.10012169292174 1.45937158475218 1.37199294615942 1.32099294615942 1.39100705384058 1.36599294615942 4.35560819313365 -0.008 1.38451805101925
4.43964510364145 4.17571608291316 4.67793789313725 4.41874270014005 0.91553503145098 0.147725908771702 0.100357870621849 1.46238285042857 1.37100887240896 1.32000887240896 1.39199112759104 1.36500887240896 4.38461550607501 -0.00507520891364044 1.38785291537087
4.47504445980954 4.18807170937023 4.68100430256221 4.4540329863103 0.911290767033617 0.131523086703422 0.0999689997826074 1.46420084245678 1.36900860512443 1.3039985658126 1.3899985658126 1.36200286837481 4.41127593325701 0.00661093911248939 1.39099965357175
4.50622327321175 4.23833106027949 4.684 4.47728486582188 0.925762164540502 0.154794590853859 0.0923120017598295 1.47176100967906 1.375 1.3029307083136 1.389 1.36403079630507 4.44056667612326 0.0114164193867464 1.3944667247988
4.53473472941066 4.28060666774685 4.684 4.51366155131705 0.927315547326512 0.184751282935962 0.0925676217119577 1.47316691941577 1.375 1.29408232535531 1.389 1.3679634109532 4.46553638642716 0.0199764705882395 1.3953653652161
4.55801209621328 4.33201927833992 4.68400113402 4.54100718212664 0.930770774913663 0.188878540894273 0.0934597505156011 1.47486119450106 1.38599924398667 1.28499773196001 1.38899962199333 1.37199924398667 4.49067457584982 0.03 1.39622158872512
4.59019639467428 4.3834909866857 4.687 4.56031095823428 0.932816317599857 0.185034156782771 0.092914890884455 1.47803710270289 1.38398363377714 1.27890180266286 1.388 1.37006546489143 4.51725275602393 0.0303446969696971 1.39691016456756
4.61377601716525 4.44244004291311 4.687 4.59764536051164 0.932374199678152 0.186733854570661 0.106708970041669 1.48009049482814 1.38201866523623 1.26711199141738 1.388 1.37792533905508 4.54172461090845 0.0321418918918919 1.39765618994114
4.64896865004554 4.51893192581318 4.687 4.61498477287926 0.93557712476132 0.152860382584435 0.112385028792936 1.48413639027667 1.38899373000911 1.267 1.388 1.37300447856492 4.56862439682867 0.033 1.39739129833952
4.65922189501385 4.63145051411903 4.68908741318727 4.64024879137917 0.938932622395618 0.116491432670865 0.111881674888693 1.48574159488584 1.38900672409133 1.30386551817342 1.39077138089482 1.37402689636532 4.59218848720564 0.0335015873015878 1.39638880749504
4.69161532798252 4.69721899923724 4.70184846253857 4.67656870107131 0.939315453876157 0.154656786423042 0.0960677898848969 1.48451457090975 1.3899883432722 1.28423313455605 1.35739632874528 1.37795337308879 4.61888797608359 0.0364139941690967 1.39504651283643
4.70600363221411 4.78701422617192 4.70717537840133 4.69600423758312 0.942800469160989 0.100081870590265 0.102066798756504 1.48755988800673 1.39100075671127 1.28099757852393 1.3509558141394 1.381 4.64383454535142 0.038 1.39343689787362
4.73024803780137 4.88176183038992 4.70487047204573 4.72421260382974 0.945943406615239 0.112407489331035 0.127333461304861 1.48681185018653 1.39599114150709 1.26498228301419 1.37325228879131 1.38097342452128 4.66901984417968 0.0376333333333337 1.39040044784081
4.75774973455868 4.96623132757308 4.70159683424973 4.74778548676458 0.950756203547768 0.108802802648916 0.154975584021335 1.48590822300736 1.39500893805148 1.26301787610295 1.40151877526867 1.37802681415443 4.69502724639332 0.0353532934131752 1.3881383183596
4.78403950053048 5.03709948281751 4.70401755579132 4.77603657456526 0.943891938965816 0.1347423778606 0.168100973397293 1.4813050697486 1.38799561105217 1.25999853701739 1.41298829613912 1.378 4.71961356446389 0.0317665706051901 1.38607364053438
4.81123661899752 5.10527167366382 4.71607887299917 4.80124538266409 0.938337067453889 0.129537633810025 0.161918791926889 1.47788943364386 1.3849649453337 1.25898247266685 1.40506134566602 1.3779298906674 4.74510107016689 0.0256187624750517 1.38362473424304
4.83764793712852 5.13559577966608 4.72488264570951 4.82863489776291 0.932428757768287 0.129273520628715 0.159551555264777 1.47224523713957 1.38105215746244 1.25702607873122 1.41190872444073 1.37010431492488 4.77149280628022 0.0176223564954714 1.38125883276928
4.86301255859469 5.17500570845213 4.71500266394433 4.85301331972164 0.93032618294834 0.127878466329193 0.144700905741072 1.46744746164162 1.38200038056348 1.25500076112695 1.373 1.36799885830957 4.7982386066769 0.00975275275275903 1.37950566949642
4.89621009172506 5.19007703363252 4.72176189604493 4.88816807338005 0.920286484099021 0.123835363609821 0.146592307075559 1.4607654336404 1.38291596330998 1.2569929969425 1.37297198776999 1.36497899082749 4.82456477313765 0.00312768031189508 1.37659885625453
4.92574224337947 5.20090548923914 4.68829212416994 4.91179379470357 0.918386582342588 0.121777957044564 0.0780383390351307 1.45871787112569 1.37110310264821 1.25600859188735 1.3690343675494 1.36202577566205 4.85070975014568 -0.00159475218658543 1.37227312104225
4.95401709592816 5.22300166789543 4.68802960514389 4.93901459408502 0.917961567821704 0.108880796420068 0.079248153107966 1.45878017929876 1.36999791513071 1.25800083394772 1.36900500368629 1.35899874907843 4.87740171831109 -0.00526666666666471 1.36928390403366
4.99524393082072 5.22703695921526 4.75877824470844 4.9741847960763 0.921756293949386 0.110781573298921 0.17010571683049 1.45925945143002 1.36500739184305 1.2600147836861 1.38102956737221 1.356 4.90507808475976 -0.00490784313725106 1.3646549019979
5.02756977533439 5.23193481444461 4.72939111333237 4.99867407222303 0.926565987784602 0.10966486230663 0.0900257838307054 1.46581278172688 1.36598696288892 1.26197392577784 1.38494785155568 1.356 4.9320446649734 0.00566666666666531 1.36062887710284
5.06503942467325 5.23200426212684 4.74510442210752 5.03202983488786 0.930153494944007 0.109599445923511 0.091809291587431 1.47092464571825 1.35900319659513 1.26200106553171 1.39000319659513 1.34699893446829 4.95757670232504 0.0151954022988512 1.35635571634448
5.1021485484025 5.23602122120036 4.84307073733452 5.06021221200357 0.933443227881556 0.109073775114562 0.194298648620482 1.47531112442719 1.3619858525331 1.26299292626655 1.393 1.34596463133274 4.98716224578396 0.0260036231884075 1.3521908805327
5.12281184006549 5.23897312000936 4.93414912399089 5.08973120009356 0.935283244805832 0.108207884797256 0.264206086678654 1.47964057601372 1.36001791999376 1.26200895999688 1.39836827193563 1.34104479998441 5.01347636088567 0.0402465753424661 1.34876018054234
5.15204490137088 5.239 5.00169179291632 5.1160420950352 0.939973451792886 0.107409593081326 0.282925608880571 1.48448502334087 1.36999719366432 1.262 1.40519572383902 1.3419929841608 5.04291601466788 0.0465128205128202 1.34658645533285
5.18413485356259 5.239 5.05357302533814 5.14616324378629 0.942443130478463 0.107120141951119 0.266038501381851 1.48807206584507 1.3679716097763 1.262 1.41017065746784 1.33701419511185 5.06800341823235 0.0485968253968237 1.34433451107816
5.2028229860089 5.239 5.09766710248365 5.16878571990551 0.944262764427183 0.107139813669483 0.229126050338108 1.48974416190606 1.36403726610339 1.262 1.40998137457974 1.33898136694831 5.0963753134987 0.0505344827586214 1.34270600393878
5.22398119053959 5.23999910431141 5.14184830558019 5.19997223365368 0.943190976300564 0.108878441501852 0.187769541904958 1.49072913118207 1.36300089568859 1.26499731293423 1.40131617693237 1.33700179137718 5.12241172543868 0.0484265129683006 1.34224766367527
5.24713978706756 5.24100698935338 5.19399091585507 5.2222236593081 0.95213663466104 0.132167972819287 0.157550262238018 1.49201621007517 1.36497903193987 1.26858403152588 1.38086336628339 1.33897204258649 5.14976918193022 0.046 1.3425171484191
5.25809189422653 5.24198905390844 5.26278725712917 5.23970161227623 0.957526260599026 0.122757636297467 0.149841249311413 1.48761711034612 1.33899745755906 1.28037377545975 1.36170245901726 1.33203611336683 5.17831298220428 0.0453841642228759 1.34387306811002
5.2709767515552 5.24299393242959 5.350738966376 5.26194583884523 0.956133555602128 0.126118011746182 0.150581616903572 1.48745025547768 1.33850044708757 1.28049482660472 1.38539748993741 1.33299220796449 5.20475963882803 0.0426256256256268 1.34531326678343
5.29666676212976 5.24549608187241 5.43521170140789 5.28969849552183 0.952099684857836 0.126546335930707 0.130100132387691 1.48433380233605 1.33952010846641 1.27798824561722 1.39151541359614 1.33497950316226 5.22960417263002 0.0406345966958223 1.34735182921197
5.31726885518435 5.24500533442477 5.52301173102352 5.31422492702584 0.952592265393269 0.132275848185104 0.124982490388058 1.48232230125594 1.34197165752902 1.27651600327431 1.39347949747448 1.33252959523133 5.25575807562768 0.0381339869281081 1.34913916891852
5.34297718801856 5.24450047118214 5.60192952035019 5.33997718801856 0.943253154150756 0.134448100253758 0.128406896596761 1.48073642522757 1.34299922567815 1.27500141354641 1.40049344546069 1.3354973409496 5.2828555452897 0.0323887297039192 1.35219399735914
5.36366783469724 5.2445 5.66221931440805 5.3656788349273 0.936364524554158 0.14055192175188 0.131936177668457 1.47636066905187 1.34151466697342 1.2735 1.41202185515629 1.33801100023007 5.30670372830437 0.025509125840535 1.35534714533873
5.3862595535004 5.2445 5.69170129218727 5.38974590648735 0.927542273948581 0.140138888973 0.14488225438714 1.47106279047706 1.34348180398261 1.2735 1.41496728122616 1.33948635298695 5.3315179343675 0.0177939189189187 1.35936001755549
5.41495441124891 5.2445 5.71046959962832 5.41795696101103 0.92174454215989 0.140564004176853 0.146126892045895 1.4633980109349 1.34998936026346 1.2735 1.41549949634434 1.34349392464824 5.35903399900609 0.0104813753581656 1.36393050393663
5.44276747379042 5.24804457896507 5.72659956116281 5.4437020920454 0.92241799567127 0.141670802625106 0.140476625966509 1.46191350683682 1.35350743105597 1.27148662827602 1.41649554234919 1.34552674713335 5.38447780351702 0.00512449799196946 1.36830564607126
5.47814325352942 5.2539405422549 5.74035985488966 5.47072678014908 0.923948464587589 0.145166099201018 0.138569553757664 1.46236053108153 1.35498396025391 1.27050802912847 1.41600471975013 1.34896555137732 5.4107901873014 0.00133928571428676 1.37182561925585
5.51850945455806 5.27750573981305 5.75550173810284 5.51100708180157 0.921530321392273 0.153717217143078 0.133536174979074 1.46368076331672 1.35400084885276 1.27299938558744 1.41449918753028 1.35500103478224 5.43775487653403 -0.000335403726709615 1.37480086689592
5.55081022993805 5.2917030662325 5.76356827079735 5.53130836024752 0.921774558491439 0.159443369897408 0.13345960863757 1.46537580898172 1.35750656543457 1.27053187080986 1.4149720351376 1.35903826967802 5.46592817238104 0.0044242424242399 1.37929156888318
5.58711246349404 5.31525320510644 5.7719034918529 5.56760779931749 0.921383824674935 0.152850089553189 0.125273982701077 1.46718652223961 1.35848498792265 1.27445394422027 1.41154010446658 1.36345421180918 5.49340009039258 0.0137391304347806 1.38364053307191
5.6164922798467 5.35245489738184 5.77699526441575 5.58999791672071 0.928166084836388 0.147361831869287 0.118263323560054 1.46996777957712 1.3684936292393 1.27499627900223 1.41399622235386 1.36749960600349 5.51989180556503 0.0210021097046387 1.38875856890094
5.64817930530969 5.3855260040985 5.77851427950532 5.61425034885629 0.933927418569321 0.152568954833169 0.117301461788969 1.47566780880572 1.37151240607216 1.26948112540677 1.41498929037101 1.37051682417007 5.54581014906862 0.0262112112112089 1.39308771368146
5.67029307159117 5.44940570202325 5.78048088265076 5.64521000416327 0.933282175030606 0.19254090018861 0.114838659517966 1.47839971846536 1.37298640214899 1.26652978626523 1.41351433801193 1.37248199289214 5.57266784420194 0.0319816513761427 1.3962076816922
5.70051217873586 5.49704990758198 5.78200195869176 5.67101748903131 0.937400792860245 0.164160123619049 0.111389431297922 1.48003189860974 1.37800667716884 1.28050292501837 1.41249946025871 1.37600468343673 5.59809318579978 0.038 1.39776218084975
5.71869990685619 5.59237354119704 5.78499110616198 5.67613637218305 0.939185843769016 0.196959990598647 0.110183758920647 1.47646834169717 1.3830953257799 1.2900237169014 1.412 1.37901778767605 5.62208196701315 0.0387794871794825 1.39838377537202
5.74525558518716 5.65440296677692 5.78351421507674 5.71829144624266 0.952678409908503 0.172049760961015 0.116871604060478 1.48782377839461 1.3948932351598 1.29396209312869 1.412 1.38746413894449 5.64756552649075 0.0433352272727255 1.39898267841616
5.76544218536333 5.73365381599503 5.7835 5.74541747620796 0.954920788485566 0.123851084601512 0.113128222958042 1.49225493237263 1.39150937188933 1.28902191038006 1.40702191038006 1.38500648115749 5.67145387509897 0.0453829113924016 1.39810048277549
5.79075137178663 5.81772990101403 5.78104874420428 5.77221268403665 0.953545681852867 0.111434430050895 0.127362880602525 1.49234799035073 1.38894115992118 1.31030072456909 1.404 1.38699858026882 5.69832028667408 0.048 1.39743734052578
5.81970100321259 5.90211543806806 5.78692862413732 5.79674509246643 0.936738038894997 0.12204118908447 0.121678996667262 1.48927998278193 1.38255056969558 1.28771852538845 1.404 1.38699370490455 5.72327049422485 0.0475540540540539 1.39522644914261
5.83701354544293 5.99603896102672 5.7725086598412 5.82201168033083 0.93601674808928 0.119502828420945 0.0988427378983879 1.48814797261923 1.3799997001518 1.27899579455863 1.39600270620037 1.38350078263195 5.75106199813113 0.0440171198388735 1.39252189194775
5.8661816315419 6.07802659016602 5.7820393856055 5.85117827144737 0.93113905574847 0.137429780325453 0.0995774299539116 1.48453565701597 1.38135996229155 1.26999478379798 1.39851312853517 1.37899411983457 5.77586886505978 0.0396505376344091 1.38931548342389
5.84687026169964 6.14337854654376 5.78646076029946 5.8508303422226 0.945453971816962 0.147908079154827 0.0980444157547821 1.47891624705615 1.364 1.26950372999882 1.39998692009982 1.37793014091519 5.80004319432855 0.0342105263157884 1.38610228986697
5.87692228073251 6.19889623816075 5.78799805021085 5.88291709944802 0.938328471279239 0.171606910157964 0.0995729013623777 1.4721076163673 1.36499740935775 1.26650583575253 1.39950064992972 1.3680259064225 5.82806583181536 0.0278907721280615 1.38247870026948
5.90023348053811 6.2401627288599 5.79000707516782 5.90023348053811 0.9366658976911 0.17250184083207 0.126364174349015 1.46869778397304 1.36498584966436 1.25902122550346 1.40397877449654 1.36495754899307 5.85317060400461 0.020118662351676 1.3791527568821
5.93268386832124 6.26277966579965 5.79099042025216 5.93268386832124 0.931926174384595 0.168588127396408 0.126944347948774 1.46561008040822 1.36301915949568 1.26197126075648 1.40102873924352 1.35905747848705 5.87958448865049 0.0124396782841849 1.37539363980726
5.96094125400568 6.28196013664671 5.79698741157265 5.95794754821936 0.926910448394703 0.17080525835903 0.1284967479896 1.46147862307274 1.35701258842735 1.25900629421368 1.3970083922849 1.3629916077151 5.90515021763466 0.00705390539054082 1.37078726172478
5.99119635969122 6.28910115499244 5.80698214911898 5.98420230998489 0.923469352480954 0.167343346190973 0.14967474281155 1.45963161008592 1.35396429823796 1.25600595029367 1.394 1.35696429823796 5.93377484784644 0.00194058408862265 1.3651880035605
6.02360964678258 6.3057989089486 5.80403548665613 6.01759781789721 0.920061046232256 0.161292865933918 0.130649125509739 1.45824667872838 1.34807097331226 1.25698817111462 1.394 1.35107097331226 5.96017973587676 -0.00127027027026988 1.35875934858641
6.06092028906463 6.31198707390237 5.81098491955277 6.04394398691028 0.919900258521953 0.16775588901009 0.131926746932097 1.45809030160894 1.33901938914644 1.25300861739842 1.394 1.34800646304881 5.98713461027051 -0.000958693563882807 1.35290330022129
6.08431936381772 6.32602228119658 5.83714854131057 6.07122281196585 0.922702090267817 0.156728541125358 0.134959485450148 1.46041627061824 1.33198514586894 1.25 1.39802970826211 1.34193315641024 6.01577304233348 0.00492993630572199 1.34653962089002
6.12649073847833 6.32896447012639 5.85676313417597 6.10064470126395 0.930900990085554 0.157856380215118 0.138852982133929 1.46652621629581 1.3300236865824 1.25 1.40195262683519 1.33310658962082 6.04534833774907 0.0159823008849518 1.34031087487647
6.15700906136355 6.32900113267044 5.89301245937489 6.14100604090904 0.938743303622129 0.157200894809651 0.131394474048255 1.47429096654545 1.3239973571023 1.25 1.39599886732956 1.327 6.07354618303703 0.0238390476190416 1.33507416342258
6.18128044855048 6.332 5.92649078496334 6.15728044855048 0.947486073720293 0.159569228766486 0.143359751531056 1.47686850960433 1.31695793271743 1.25 1.39299298878624 1.32695793271743 6.10148164964076 0.034893252769371 1.32988187891339
6.22052048673224 6.332 5.99516085178141 6.19652048673224 0.946936713185749 0.159461318661486 0.160115247834665 1.47945835212433 1.31107192699016 1.25 1.39201198783169 1.32107192699016 6.12873333056102 0.045 1.32533781164225
6.23693553383022 6.33598388345755 6.05277033927016 6.21393150469461 0.951999491699739 0.160565527659471 0.172480804254186 1.48102379513116 1.30801208740683 1.24701208740683 1.3830362622205 1.321 6.15559061488646 0.0464095500459131 1.32234658218697
6.26412001219969 6.336 6.11559300145729 6.25012001219969 0.95607421117625 0.16333865868718 0.139214674546777 1.4848093646413 1.30197882137653 1.24702117862347 1.38685880917684 1.31197882137653 6.18023326536205 0.0502329059829056 1.32105327076996
6.28079300479641 6.336 6.19797720017049 6.26679300479641 0.955269984474526 0.163152313475805 0.160703219711137 1.48472109585696 1.29903652856534 1.24996347143466 1.36724352376893 1.30903652856534 6.2071228915116 0.0504628571428571 1.31990917023397
6.30693618278511 6.33899263647521 6.28678400327268 6.29692636475205 0.956556809139255 0.154720740594839 0.136500209087741 1.48733356918835 1.29301472704959 1.25399018196694 1.37298527295041 1.3060073635248 6.22998649587864 0.049 1.3199175263491
6.32719533385971 6.35523602841382 6.37479564810402 6.31724416732464 0.955684905067113 0.131582528429292 0.124302764835295 1.48865318503553 1.29 1.27108138910821 1.37685862157389 1.30300813891082 6.25312658646646 0.0486167176350672 1.3195803908708
6.35074088125026 6.38368689817739 6.46253314917406 6.34667610156282 0.958686962359408 0.123449503934807 0.129473975986893 1.49024250948439 1.29 1.28089203385427 1.37258633312813 1.30398920338543 6.27787597979669 0.046779552715655 1.32065713656379
6.37694797260888 6.37202401264206 6.55177187990046 6.36695997892991 0.956903641917379 0.0886196566724993 0.127354110575613 1.48900252132742 1.28800400210701 1.25804602423061 1.36693596628785 1.29701400737453 6.30185736617483 0.0454585858585866 1.32127353216415
6.39716242053423 6.372 6.63139793030885 6.39318678361436 0.950676205391736 0.091186426748247 0.125551259929803 1.48540458118639 1.288 1.254 1.3619269107596 1.295 6.3237812911195 0.0429529190207165 1.32206255713966
6.41680452180753 6.372 6.67952107842846 6.41577520007866 0.947798637555196 0.0907543005202342 0.174077071125514 1.48233059233712 1.288 1.254 1.35308796518661 1.295 6.34540083169837 0.0388196721311499 1.32306472401284
6.44300404547611 6.372 6.76000840214268 6.44300622380939 0.941639035309544 0.0955407032904616 0.129804496702287 1.47886947720001 1.28899906642859 1.254 1.36099906642859 1.29200124476188 6.36917498645326 0.0332897727272743 1.32482592883461
6.45621674109465 6.372 6.78735401045459 6.46326008931358 0.938493689652777 0.0977986273064006 0.144117498944139 1.47715394873126 1.28602167410946 1.254 1.35800722470315 1.29602889881262 6.39096830282854 0.0276538461538489 1.32648869461882
6.48571335193496 6.372 6.83553180816044 6.49865602232195 0.932191247136563 0.0976118154377452 0.126085237517093 1.47224767912815 1.2889713351935 1.254 1.3589904450645 1.299961780258 6.41270537144601 0.0221584158415886 1.32895666657798
6.5118748952335 6.37241812188033 6.86983640145919 6.52188933039887 0.926636560704272 0.0955359012455203 0.0916556194639573 1.46651747493141 1.28999518827821 1.25533562309343 1.34705774066146 1.3 6.4386194693708 0.0170887021475278 1.33151870958405
6.53929090245996 6.37398104450667 6.87311312873443 6.54529090245996 0.920460019973621 0.0917663982503849 0.091351516256673 1.46294393953208 1.294 1.25805258040721 1.347 1.30008888686277 6.46165916870162 0.0134559748427708 1.33487644597134
6.57457319016457 6.37751902845122 6.88683401839733 6.58057319016457 0.921675298772335 0.0867198509822042 0.0854711349725711 1.46220889187157 1.294 1.26178099341255 1.347 1.31086958588362 6.48771150337712 0.0101436950146642 1.33928517884393
6.60493890409215 6.38386233428619 6.89298778081843 6.59696741551582 0.919983482466747 0.0808128039708436 0.0871564157067396 1.46303828931458 1.29799185387895 1.26615098358064 1.347 1.31499185387895 6.51327426641404 0.00678149386845072 1.34433700804643
6.64408810364907 6.39384122258377 6.9 6.63309985080228 0.921872260855331 0.0744618017461683 0.086828368431676 1.46428085119695 1.3020058735766 1.27079267238267 1.344 1.31901762072981 6.54110527452952 0.00743611911623347 1.34982581233329
6.65882115548334 6.40828595391615 6.9 6.64979730954779 0.925594811952124 0.0680833888380437 0.0982612166550715 1.46776767346439 1.30298807703222 1.27533618128984 1.344 1.32196423109667 6.56819500678568 0.0140418006430864 1.35527092177142
6.71176811879033 6.42802678885555 6.90398249953135 6.68783374554778 0.934740011429124 0.062094109776335 0.0996644436012022 1.47270847442356 1.30399562488284 1.27941163177334 1.344 1.32299562488284 6.59545785501151 0.0243486901535659 1.36042924621473
6.73224287416333 6.45389398797416 6.90394848123808 6.7052134348708 0.937300156555921 0.0569105090909074 0.116276238408181 1.47575936569429 1.30802943929252 1.28264914530437 1.344 1.32702943929252 6.62067775312687 0.0320961538461507 1.36378843994434
6.76468665793535 6.48671781184417 6.89706646649856 6.73372463879167 0.938656896604569 0.0529491313116264 0.125124543073277 1.47968211409582 1.31196201914368 1.28467884335413 1.344 1.33096201914368 6.64755887409096 0.0404461538461538 1.3673980818555
6.78495086529658 6.5273285210378 6.897 6.75794103835589 0.937782186494302 0.0506265209683571 0.12363388164157 1.48079734672601 1.312 1.28513084739379 1.34799017305932 1.33499017305932 6.67114691897504 0.0437211625794734 1.3694597828279
6.81215298086413 6.57655637612724 6.9 6.78716103248855 0.943168100169253 0.0503592225909648 0.123897697588031 1.48280294712962 1.31302415487328 1.28363527889457 1.348 1.339 6.69408204241622 0.0441220043572942 1.37037138386778
6.8307751190586 6.63523163768468 6.9 6.80676328321958 0.946588692921817 0.0525637807093149 0.127269284713768 1.48559626785879 1.31596449248294 1.27982225932766 1.348 1.339 6.71980747150678 0.0482831858407074 1.37053754487991
6.85493074568296 6.70418456628234 6.9 6.83093074568296 0.946001817925822 0.0576567398532726 0.121417053875571 1.48785356511971 1.31699711440346 1.27332191016425 1.348 1.339 6.74404012552109 0.049 1.37030883049158
6.88107605587516 6.7842454224924 6.90401755135581 6.86409360723097 0.949156957764994 0.0660546445527031 0.0987754323746804 1.48840719605588 1.321 1.26376435287553 1.335 1.34000585045194 6.76792900177102 0.049 1.3695119118762
6.89384567910291 6.87624446688707 6.90696438748529 6.87981006658819 0.948646172835884 0.0781740393374719 0.0963295583872123 1.48961539886897 1.321 1.2507797089327 1.335 1.34098812916176 6.79317944657146 0.049 1.36855242973539
6.91800257084941 6.98101196003855 6.914 6.90400290617759 0.9461998893417 0.0944314687374441 0.0839402772046318 1.48952996534942 1.325 1.23399809980696 1.33100044710424 1.34400011177606 6.8173161885268 0.0487025193798459 1.36773862266536
6.94111784220846 7.08855455156923 6.914 6.93013863789231 0.945191145246646 0.107539153068962 0.0864200693189461 1.48920904760651 1.32498613621077 1.21698613621077 1.335 1.34497920431615 6.84092302756327 0.0472424242424269 1.36677497148605
6.95782357079984 7.16716974494043 6.914 6.94979243623511 0.942518228672025 0.103166182937688 0.0864298962181176 1.48765639753743 1.32302075637649 1.21502075637649 1.335 1.34203113456473 6.86414259405726 0.0443758389261737 1.36592813401362
6.97794514997581 7.24379156990808 6.91100822750363 6.97293692247218 0.940655046202225 0.123384272375423 0.0931215978168844 1.48631364752661 1.32000822750363 1.22397531748911 1.335 1.34299725749879 6.88861703011692 0.0411797752808984 1.36511443771237
7.00116181010457 7.3073964347562 6.91102427151568 7.00018608162026 0.935683803215145 0.131906212559253 0.0958010037647983 1.48273059923954 1.324 1.22204854303137 1.33496763797909 1.34 6.91107925427668 0.0378148148148159 1.3637834728405
7.02079419372195 7.35549577461877 6.91396912905829 7.02276332278024 0.930078757692384 0.141153065243037 0.091069599313011 1.47795011382871 1.324 1.22793825811658 1.33104116125561 1.34 6.93478438237941 0.032118497109828 1.36299047552742
7.04398787320499 7.37898787320499 6.9209963092363 7.04698734595304 0.92724146576044 0.150605064921685 0.0876917557490159 1.47400205628263 1.32100158175587 1.23099841824413 1.33199947274804 1.33800105450391 6.95801459388824 0.0252427083333362 1.36102222122693
7.07117067712318 7.40220036010112 6.924 7.07314841488972 0.923411207511395 0.141236316381697 0.090499480547886 1.46855575217059 1.32197773776654 1.2350519452114 1.33202226223346 1.33497773776654 6.98245474393411 0.0183372781065098 1.35783020794443
7.09372613167021 7.42867850239546 6.924 7.09276185362627 0.919606200396504 0.120926600569998 0.0904308335123081 1.46667286205188 1.31903572195606 1.24191664876919 1.33496427804394 1.33203572195606 7.00555535952608 0.0126307692307718 1.3541593770976
7.12393754034421 7.43598542608032 6.92998750806884 7.11994378630979 0.91787351856061 0.116668369593876 0.0988224904764935 1.46382589202753 1.31600624596558 1.24299791801147 1.335 1.32601249193116 7.02925083753959 0.00792151431209816 1.35002977319866
7.15127727415799 7.44507702059944 6.93705391441961 7.14718484943866 0.918252220919456 0.121546778765787 0.100451232329591 1.46326508335956 1.31697689382017 1.24897689382017 1.335 1.31997689382017 7.05194081043269 0.00453709856035607 1.34536799488303
7.18663034825616 7.45489731896005 6.94392812327203 7.17075356550411 0.917260370785035 0.114760952598609 0.100608357103361 1.46391322305136 1.31403080431199 1.24603080431199 1.335 1.31703080431199 7.07750536871512 0.00445714285713859 1.34006620266983
7.21097187457417 7.45899531242903 6.99693788968462 7.19696953078868 0.919707117143852 0.115479074204733 0.178089096279922 1.46714621478644 1.31200234378549 1.24300351567823 1.34299062485806 1.31100703135646 7.10237268017212 0.00981560283687408 1.33450708914354
7.24123097393759 7.46211898657391 7.0227900236931 7.21818197946598 0.922950105474618 0.108861020350861 0.186277560234246 1.47044986888642 1.30895800473862 1.24295800473862 1.34697200315908 1.30495800473862 7.12841787885978 0.0160835850956673 1.32819113666709
7.27368480835912 7.47883762854864 6.99328653785535 7.24375166719203 0.928585271269629 0.0710670549927006 0.0988193937158696 1.4718365327208 1.30305730757107 1.23705730757107 1.34303820504738 1.29905730757107 7.1533288585096 0.021096866096858 1.32321122106155
7.30093960753969 7.46902236757789 7.05685684750148 7.27093960753969 0.932611097703998 0.106260281952387 0.102569688546591 1.47687872674074 1.30100447351558 1.23300894703116 1.34100447351558 1.29700447351558 7.17881511132249 0.0294777777777652 1.31906312450835
7.32420985824789 7.469 7.0903228588429 7.29119371530574 0.934476555139829 0.108445327170908 0.128806439928598 1.47955929081586 1.30099192852893 1.233 1.33200807147107 1.29695157117356 7.20288691051166 0.0367144120247577 1.31631708425985
7.34969046162935 7.469 7.12952378712208 7.31471427227325 0.937700831490791 0.109092142487514 0.127160000940873 1.48190154628054 1.30001190532195 1.233 1.33298809467805 1.29107143193169 7.22463861930671 0.0362206896551727 1.31405454933337
7.37000453139349 7.4729990937213 7.20001721929528 7.33800521110252 0.941060897215912 0.110961325432597 0.134758760663879 1.48633032172894 1.301 1.2330009062787 1.33500022656967 1.28799977343033 7.24976975911641 0.0375996275605208 1.31260672326587
7.39009824517947 7.46902105253846 7.2765543835127 7.36114035025638 0.945034245551023 0.116817719264101 0.129290491225897 1.48776143854589 1.30097894746154 1.237 1.33607719264101 1.28700701751282 7.2708558853281 0.039 1.3124793498345
7.40383306697548 7.4719642286376 7.35405802079019 7.38076152425068 0.947025794711444 0.117896883833787 0.129359165334877 1.48936056422643 1.2980357713624 1.237 1.34686883833787 1.28798807621253 7.29220562592371 0.0393933333333331 1.3132477103627
7.42395049969858 7.46900742504521 7.43579952377923 7.40394307465336 0.946890396002411 0.108283883895437 0.105908187604325 1.49182393621308 1.29899752498493 1.24298514990957 1.33901980012057 1.28500742504521 7.31536530902179 0.041 1.3144974096933
7.4401252655671 7.48533895388744 7.51251579939393 7.42416947694372 0.945355652547965 0.0833829261797404 0.0950990958734185 1.49159296867048 1.29902947425108 1.27017684550649 1.35298526287446 1.28500736856277 7.33565986664552 0.041242424242424 1.31670060071894
7.45683848346176 7.53056295524947 7.58133493190137 7.44678147762474 0.944775605573974 0.0824391209339241 0.102983802197842 1.49332327828781 1.30296199610865 1.2937719766519 1.35101900194568 1.28599049902716 7.35714878743442 0.0422724795640325 1.31869152073812
7.47699127949227 7.48202136524393 7.66796250181677 7.46699127949227 0.942670915653311 0.0710249750496584 0.104899197713289 1.49307011772685 1.303 1.2430222372947 1.3729904074415 1.286 7.37505563852421 0.0425854166666673 1.32068254585861
7.49416162946208 7.48203232589242 7.74346064396694 7.48713738504277 0.940384037444686 0.071197490176017 0.102695614977875 1.49160553416314 1.30303232589242 1.24295151116138 1.3850080814731 1.287 7.39473302000426 0.0402460567823363 1.32469434666285
7.51375783015129 7.48595156603026 7.79930981593118 7.5037941556286 0.936023882791338 0.0939290829754989 0.100951553116535 1.48985167420146 1.30695156603026 1.23707265095461 1.38598789150756 1.287 7.41436037569111 0.0365365853658562 1.32869594826871
7.53294992183808 7.486 7.84986821536336 7.52693937906715 0.932269778420039 0.094239920929218 0.0955242854546116 1.48573083269713 1.31098945722907 1.237 1.39397891445814 1.29098945722907 7.43276915792572 0.0315807656395906 1.33258464914853
7.55715186936615 7.482 7.87430957986177 7.54711682258935 0.92955212614383 0.101957943936076 0.114665583737623 1.48297580605539 1.31802336451787 1.24 1.39804088790627 1.29802336451787 7.45037253212286 0.0267473118279615 1.33674155340848
7.58268900871622 7.482 7.92636605622923 7.56676077593556 0.92654660128186 0.103293732763618 0.068521937327375 1.48058906572383 1.32195215518711 1.24 1.40491627157745 1.30195215518711 7.47042564575087 0.0218047337278142 1.34177547304992
7.60600246627758 7.48200041104626 7.94999866409964 7.59000205523132 0.923149357740213 0.103060123313879 0.063185718681146 1.4775395930642 1.3260003082847 1.24 1.41299886962277 1.30900071933096 7.48958784663704 0.0181242424242448 1.34710459123722
7.63019202801158 7.486 7.9371255567768 7.61014771385506 0.916864622531713 0.104301876877909 0.118639670697756 1.47355296836452 1.32902954277101 1.24002954277101 1.40205169984927 1.31605169984927 7.50873905411838 0.0151785714285743 1.35404373529151
7.65575146008178 7.486 7.95383749313039 7.62980881544752 0.912155788700319 0.109875799179372 0.0933063412958695 1.4699549867731 1.3329617630895 1.2439617630895 1.40893308540663 1.32293308540663 7.52692369967774 0.0123428571428569 1.36150826580376
7.68287907786125 7.49197312841361 7.95698656420681 7.65588355645898 0.908904421084695 0.117615425225513 0.0946627894576524 1.46862582217705 1.34395073542495 1.24698656420681 1.40999552140227 1.33295521402269 7.54838912684679 0.00943655913978469 1.37048091182527
7.70623923134746 7.50507974378249 7.96402392313475 7.67620733383447 0.90742127590052 0.126282678613036 0.0946702392313475 1.46861499183111 1.35105582064774 1.251 1.41002392313475 1.34407974378249 7.56984966022503 0.00830826369545028 1.38161567462008
7.73569396531321 7.51489798843774 7.96696939653132 7.70173476993811 0.907578367815004 0.13399981891206 0.0946996939653132 1.47046082182629 1.35792859190642 1.251 1.41296939653132 1.35389798843774 7.59047668189994 0.01115873015873 1.39287412736575
7.75895143510564 7.54194298903705 7.96999366544856 7.72495143510564 0.908607825137339 0.129519649633358 0.0939316258682026 1.47411231407759 1.36797888482854 1.251 1.413 1.36797043875995 7.61323237567893 0.0189926538108354 1.40552375201463
7.78719765196491 7.56619765196491 7.97102280599595 7.75015203997301 0.91404694571344 0.119665286760837 0.0941767032459117 1.47788170033437 1.3760760199865 1.24897719400405 1.41 1.37808362198515 7.63419642050612 0.0253233532934111 1.41789776787227
7.81268140215436 7.59168140215436 7.97396323871012 7.76975492473413 0.918810446710393 0.119057597333242 0.0898836714832265 1.48196890180707 1.38587746236706 1.24603676128988 1.41 1.38886520860377 7.65569799580935 0.0333181818181758 1.43146215844436
7.83295713501863 7.63291212678819 7.974 7.79295070527142 0.920975477744465 0.128589510538904 0.0965355973662591 1.48442483476974 1.38999142700373 1.24699785675093 1.41299357025279 1.39897856750931 7.67635460946791 0.0446051282051273 1.44506817536054
7.85710887757766 7.68342870546203 7.97002721939441 7.81313609697207 0.922984351975659 0.128747166983165 0.0981260406780205 1.48628483144251 1.40104763394023 1.2410068048486 1.413 1.40904763394023 7.69550437339801 0.0453706981317608 1.45639052614797
