# Supplementary material for: Quantifying Spatiotemporal Gait Parameters with HoloLens in Healthy Adults and People with Parkinson’s Disease: Test-Retest Reliability, Concurrent Validity, and Face Validity
Source: Sensors (Basel). 2020 Jun 5;20(11):3216. doi: 10.3390/s20113216 (PMC7313704; doi:10.3390/s20113216)
Supplement: Supplementary file 1 [file sensors-20-03216-s001.zip › Data/HYA_05_CWS1_HoloLens_raw.csv]

Time HoloLens_x_position HoloLens_y_position HoloLens_z_position HoloLens_x_orientation HoloLens_y_orientation HoloLens_z_orientation
142.1661 0.027 0.025 0.769 357.264 287.387 358.397
142.1987 0.027 0.025 0.769 357.433 287.483 358.578
142.2368 0.027 0.025 0.769 357.547 287.468 358.713
142.2649 0.027 0.025 0.769 357.538 287.407 358.78
142.299 0.027 0.025 0.769 357.529 287.194 358.846
142.3327 0.026 0.025 0.768 357.419 286.902 358.936
142.3687 0.026 0.025 0.768 357.322 286.668 358.868
142.3994 0.026 0.025 0.768 357.238 286.54 358.844
142.4341 0.027 0.026 0.767 357.118 286.539 358.838
142.4699 0.027 0.026 0.767 356.911 286.581 358.8
142.4997 0.027 0.026 0.767 356.783 286.543 358.736
142.5341 0.027 0.027 0.767 356.779 286.519 358.601
142.567 0.027 0.026 0.767 356.797 286.593 358.579
142.601 0.026 0.026 0.767 356.862 286.681 358.609
142.634 0.026 0.026 0.767 357 286.737 358.629
142.666 0.026 0.026 0.767 357.07 286.69 358.62
142.7006 0.026 0.026 0.766 356.996 286.663 358.645
142.731 0.026 0.026 0.766 356.949 286.782 358.684
142.7682 0.026 0.026 0.766 356.864 286.831 358.842
142.7977 0.027 0.027 0.766 356.805 286.806 358.678
142.8359 0.027 0.026 0.766 356.86 286.729 358.653
142.8657 0.027 0.026 0.765 356.983 286.631 358.766
142.8992 0.028 0.026 0.765 356.971 286.678 358.804
142.9338 0.028 0.026 0.765 356.96 286.653 358.87
142.9663 0.028 0.026 0.765 357.055 286.562 358.87
142.9995 0.029 0.026 0.765 357.116 286.47 358.783
143.0326 0.029 0.026 0.766 357.227 286.5 358.78
143.0692 0.03 0.026 0.766 357.254 286.592 358.909
143.0988 0.03 0.026 0.767 357.285 286.594 358.888
143.1323 0.03 0.026 0.767 357.21 286.488 358.775
143.1671 0.03 0.025 0.767 357.228 286.38 358.738
143.198 0.031 0.026 0.767 357.298 286.339 358.71
143.2329 0.031 0.026 0.767 357.25 286.328 358.737
143.2656 0.031 0.026 0.768 357.259 286.289 358.74
143.3002 0.031 0.025 0.768 357.307 286.259 358.693
143.3359 0.032 0.025 0.768 357.336 286.248 358.703
143.3642 0.032 0.025 0.768 357.287 286.29 358.64
143.4013 0.032 0.025 0.768 357.267 286.304 358.731
143.4307 0.032 0.026 0.768 357.241 286.353 358.617
143.4687 0.033 0.026 0.768 357.312 286.39 358.622
143.4998 0.033 0.025 0.768 357.303 286.373 358.695
143.5385 0.033 0.025 0.767 357.229 286.378 358.687
143.5683 0.033 0.026 0.767 357.21 286.367 358.712
143.5977 0.034 0.026 0.767 357.191 286.335 358.76
143.6324 0.034 0.026 0.767 357.11 286.33 358.692
143.6653 0.034 0.026 0.767 357.086 286.372 358.706
143.6996 0.034 0.026 0.767 357.112 286.402 358.824
143.7325 0.034 0.026 0.767 357.167 286.424 358.826
143.7717 0.034 0.026 0.766 357.12 286.396 358.823
143.799 0.034 0.026 0.766 357.126 286.313 358.839
143.8319 0.033 0.026 0.766 357.191 286.293 358.888
143.8661 0.033 0.025 0.767 357.259 286.3 358.908
143.9016 0.033 0.025 0.767 357.282 286.288 358.878
143.9315 0.032 0.025 0.767 357.317 286.287 358.841
143.9642 0.032 0.025 0.767 357.38 286.27 358.82
144.0015 0.032 0.025 0.768 357.37 286.252 358.765
144.0309 0.031 0.025 0.768 357.298 286.212 358.815
144.0651 0.03 0.025 0.768 357.349 286.206 358.62
144.0988 0.03 0.025 0.768 357.54 286.206 358.697
144.1343 0.029 0.025 0.768 357.654 286.203 358.787
144.1645 0.028 0.025 0.768 357.578 286.262 358.738
144.1986 0.027 0.025 0.768 357.627 286.289 358.726
144.2339 0.026 0.024 0.768 357.859 286.284 358.766
144.2642 0.025 0.024 0.768 357.953 286.277 358.734
144.2971 0.023 0.024 0.767 357.876 286.281 358.697
144.3325 0.021 0.024 0.767 357.832 286.315 358.735
144.3684 0.019 0.025 0.766 357.866 286.391 358.723
144.3985 0.016 0.026 0.765 358.224 286.411 358.738
144.4308 0.012 0.026 0.764 359.124 286.27 358.817
144.465 0.006 0.026 0.763 0.167 285.955 358.786
144.4985 0 0.026 0.761 0.995 285.637 358.745
144.5327 -0.007 0.028 0.761 0.241 285.651 358.866
144.5657 -0.015 0.029 0.76 359.605 285.572 358.805
144.6006 -0.023 0.027 0.758 359.906 285.415 358.791
144.6306 -0.032 0.026 0.757 0.059 285.267 358.806
144.6659 -0.041 0.023 0.756 0.61 285.06 358.628
144.6987 -0.051 0.02 0.754 1.425 285.115 357.703
144.732 -0.06 0.018 0.753 1.977 285.449 357.371
144.7665 -0.071 0.016 0.753 2.068 285.932 357.533
144.7969 -0.082 0.017 0.754 1.799 286.445 357.704
144.8335 -0.093 0.017 0.755 1.474 286.747 358.032
144.8633 -0.104 0.021 0.758 0.682 286.993 358.201
144.8977 -0.115 0.025 0.761 359.788 287.177 358.323
144.9302 -0.127 0.026 0.764 358.834 287.392 358.597
144.9661 -0.14 0.024 0.769 358.179 287.584 358.786
144.9968 -0.155 0.022 0.774 357.873 287.866 358.803
145.0301 -0.171 0.018 0.78 358.072 287.888 358.95
145.0674 -0.189 0.013 0.786 358.697 287.533 358.872
145.098 -0.207 0.01 0.793 358.495 287.222 358.799
145.1291 -0.226 0.006 0.8 358.337 287.015 358.689
145.1654 -0.245 0.002 0.809 358.598 286.927 358.646
145.1978 -0.265 -0.003 0.817 358.525 286.91 358.359
145.2309 -0.285 -0.004 0.827 358.578 286.907 358.001
145.2643 -0.305 -0.007 0.838 359.387 286.892 358.321
145.298 -0.325 -0.008 0.848 359.55 287.048 358.596
145.3295 -0.347 0 0.859 358.659 287.263 358.904
145.3652 -0.368 0.007 0.871 357.72 287.352 359.763
145.3963 -0.388 0.013 0.88 359.248 286.797 0.818
145.433 -0.409 0.027 0.89 359.233 286.169 1.628
145.4636 -0.429 0.023 0.899 359.553 286.017 1.785
145.4982 -0.447 0.027 0.907 358.954 286.243 1.764
145.5312 -0.468 0.029 0.915 357.669 286.197 1.903
145.5676 -0.488 0.028 0.922 357.634 286.108 1.655
145.5985 -0.507 0.027 0.929 358.942 285.949 1.353
145.6319 -0.528 0.027 0.935 359.415 285.582 1.092
145.6678 -0.55 0.028 0.943 358.749 285.415 0.715
145.6972 -0.571 0.027 0.95 358.844 285.544 0.739
145.7318 -0.592 0.024 0.957 359.077 285.788 0.79
145.7662 -0.613 0.02 0.963 358.81 286.131 0.55
145.7989 -0.634 0.017 0.969 358.548 286.546 0.54
145.8327 -0.657 0.012 0.974 358.227 286.816 0.799
145.8658 -0.681 0.007 0.978 357.778 286.915 1.233
145.9003 -0.705 0.003 0.981 357.977 286.803 1.307
145.9291 -0.73 -0.001 0.984 357.932 286.877 1.056
145.9659 -0.756 -0.002 0.987 357.439 286.945 1.209
145.9986 -0.782 -0.003 0.99 357 287.063 1.247
146.0323 -0.809 -0.001 0.993 356.826 287.487 0.409
146.0624 -0.835 0.012 0.997 355.26 288.116 359.47
146.0972 -0.861 0.018 1 354.794 288.114 359.117
146.1293 -0.885 0.023 1.005 354.934 288.164 358.817
146.1674 -0.909 0.037 1.008 355.669 288.363 357.884
146.2011 -0.932 0.039 1.013 355.328 288.279 358.414
146.2313 -0.955 0.038 1.017 355.417 287.695 358.707
146.2671 -0.978 0.038 1.023 356.253 287.869 358.273
146.2977 -1.001 0.038 1.029 356.285 288.098 358.633
146.33 -1.024 0.04 1.037 356.266 288.474 359.58
146.365 -1.046 0.04 1.045 356.733 288.732 0.272
146.3971 -1.069 0.04 1.053 356.732 288.871 0.226
146.4284 -1.093 0.039 1.061 356.499 288.707 0.119
146.4678 -1.116 0.036 1.07 356.599 288.376 359.934
146.4985 -1.139 0.032 1.079 356.457 288.275 359.318
146.5306 -1.162 0.027 1.089 356.375 288.341 359.016
146.5659 -1.186 0.019 1.1 356.305 288.443 359.029
146.5965 -1.21 0.013 1.11 356.163 288.502 358.855
146.6316 -1.234 0.007 1.121 356.098 288.429 358.633
146.666 -1.259 0.001 1.131 355.817 288.061 358.832
146.6964 -1.284 -0.002 1.142 355.554 287.793 358.73
146.7332 -1.309 -0.004 1.153 355.497 287.566 358.688
146.7641 -1.335 0.003 1.165 355.648 287.126 359.045
146.7962 -1.361 0.009 1.177 354.166 286.782 0.158
146.8311 -1.385 0.013 1.189 354.549 286.84 359.992
146.8651 -1.409 0.031 1.2 355.223 286.873 0.368
146.8965 -1.434 0.026 1.211 354.957 286.632 2.001
146.9277 -1.457 0.034 1.22 354.102 286.674 1.275
146.9668 -1.48 0.036 1.229 354.092 286.481 1.207
146.9968 -1.504 0.04 1.238 353.886 286.233 0.713
147.0301 -1.527 0.04 1.245 354.241 285.998 0.398
147.0668 -1.55 0.038 1.252 355.033 285.735 0.388
147.0967 -1.573 0.036 1.259 355.431 285.59 0.307
147.1284 -1.595 0.034 1.265 355.327 285.91 0.574
147.1611 -1.619 0.031 1.272 355.259 286.345 0.774
147.1983 -1.641 0.025 1.277 355.554 286.8 0.906
147.2281 -1.664 0.02 1.282 355.807 286.969 1.239
147.2616 -1.688 0.014 1.286 356.049 286.989 1.497
147.2968 -1.712 0.007 1.29 356.604 286.895 1.812
147.3299 -1.737 0.001 1.292 357.172 286.668 1.608
147.3636 -1.761 -0.004 1.295 357.368 286.763 1.306
147.3954 -1.787 -0.006 1.298 356.907 287.102 1.262
147.4319 -1.813 -0.007 1.3 355.882 287.326 1.256
147.4614 -1.84 0.001 1.303 356.171 287.421 0.664
147.4964 -1.867 0.007 1.305 356.025 287.413 0.287
147.5292 -1.891 0.016 1.307 355.286 287.561 359.584
147.5674 -1.916 0.023 1.311 355.295 287.922 358.771
147.5974 -1.938 0.035 1.316 354.205 289.011 357.562
147.629 -1.962 0.031 1.32 354.075 288.944 358.945
147.6653 -1.985 0.033 1.325 353.574 288.903 359.787
147.695 -2.007 0.031 1.33 355.033 288.866 359.906
147.7286 -2.03 0.034 1.335 355.074 288.537 359.739
147.7619 -2.052 0.034 1.34 355.046 288.023 359.696
147.798 -2.074 0.033 1.347 356.054 287.887 359.804
147.8288 -2.096 0.03 1.353 357.091 287.884 359.795
147.8626 -2.119 0.029 1.36 356.932 287.721 359.8
147.8981 -2.141 0.025 1.367 356.231 287.471 359.617
147.929 -2.165 0.019 1.374 356.029 287.282 359.299
147.9629 -2.189 0.011 1.382 355.873 287.279 359.097
147.9934 -2.213 0.004 1.392 355.658 287.385 359.194
148.0316 -2.237 -0.003 1.402 355.902 287.513 359.14
148.0621 -2.262 -0.007 1.412 356.303 287.722 359.068
148.0955 -2.287 -0.01 1.423 356.457 287.961 359.377
148.1288 -2.311 -0.01 1.436 356.249 288.114 359.77
148.1664 -2.338 -0.004 1.448 356.093 288.236 359.667
148.193 -2.363 0.007 1.461 355.087 288.712 359.572
148.2296 -2.39 0.017 1.473 353.535 289.158 0.065
148.264 -2.418 0.028 1.485 353.247 289.668 359.726
148.2942 -2.443 0.039 1.495 353.407 290.047 359.867
148.3282 -2.468 0.038 1.503 353.47 289.737 0.469
148.3616 -2.493 0.042 1.511 352.483 289.522 0.605
148.3985 -2.518 0.043 1.519 352.139 289.246 0.231
148.4277 -2.544 0.046 1.527 351.724 289.262 359.235
148.4621 -2.569 0.046 1.535 352.439 289.2 358.533
148.495 -2.594 0.044 1.541 352.988 289.097 358.057
148.5321 -2.619 0.042 1.546 353.103 288.908 357.821
148.5633 -2.644 0.039 1.551 353.497 288.569 357.942
148.5961 -2.669 0.033 1.554 353.89 288.249 358.308
148.6326 -2.694 0.028 1.558 354.244 288.104 358.885
148.6609 -2.72 0.023 1.562 354.635 288.16 359.015
148.6966 -2.746 0.017 1.565 354.659 288.231 359.248
148.7289 -2.772 0.012 1.568 354.682 288.099 359.535
148.7616 -2.799 0.007 1.57 355.152 287.83 359.818
148.7955 -2.826 0.004 1.572 355.173 287.497 0.108
148.828 -2.854 0.001 1.574 354.781 287.156 0.305
148.8653 -2.881 0.002 1.577 354.586 286.928 0.165
148.8954 -2.908 0.01 1.579 355.168 286.969 359.021
148.9275 -2.934 0.013 1.581 355.109 287.164 358.783
148.9641 -2.958 0.019 1.584 354.949 287.082 359.273
148.9931 -2.982 0.034 1.587 354.529 287.533 357.867
149.0293 -3.006 0.035 1.592 353.842 287.919 358.334
149.0601 -3.03 0.037 1.596 353.451 287.898 358.657
149.0963 -3.052 0.038 1.602 354.118 288.204 358.768
149.1279 -3.074 0.041 1.609 354.009 288.499 359.132
149.1602 -3.097 0.043 1.617 353.839 288.739 359.479
149.1964 -3.119 0.042 1.626 354.801 289.104 359.793
149.227 -3.141 0.04 1.634 355.72 289.419 359.967
149.2619 -3.163 0.038 1.643 355.747 289.571 359.834
149.2929 -3.186 0.034 1.653 355.581 289.588 359.4
149.3305 -3.208 0.027 1.663 356.038 289.498 359.074
149.3595 -3.23 0.021 1.672 356.484 289.508 358.898
149.3945 -3.252 0.014 1.684 356.467 289.525 358.886
149.4275 -3.275 0.009 1.695 356.154 289.582 358.913
149.4587 -3.298 0.004 1.708 355.933 289.482 359.246
149.4949 -3.321 0 1.72 355.764 289.304 359.774
149.526 -3.344 -0.002 1.733 355.077 289.158 0.031
149.5645 -3.369 -0.001 1.747 355.05 288.841 0.876
149.5932 -3.391 0.011 1.761 354.809 288.783 2.462
149.629 -3.416 0.021 1.773 352.729 288.618 1.891
149.6622 -3.441 0.034 1.784 351.568 288.017 0.297
149.6948 -3.464 0.044 1.793 352.356 286.78 0.818
149.7289 -3.486 0.042 1.801 353.576 285.851 1.925
149.7619 -3.509 0.042 1.809 352.936 285.33 2.51
149.7935 -3.532 0.045 1.817 352.453 284.719 2.11
149.8272 -3.555 0.044 1.825 353.213 284.271 2.013
149.8599 -3.578 0.042 1.832 354.565 284.153 2.449
149.8947 -3.601 0.041 1.84 355.084 284.175 2.744
149.927 -3.624 0.039 1.847 355.797 284.237 2.383
149.9612 -3.647 0.037 1.854 356.068 284.459 1.765
149.9929 -3.669 0.035 1.861 355.824 284.639 1.88
150.0284 -3.692 0.03 1.867 355.542 284.802 1.964
150.0594 -3.716 0.025 1.873 355.495 285.063 2.136
150.0947 -3.739 0.018 1.879 355.437 285.231 2.515
150.127 -3.763 0.011 1.884 355.819 285.461 2.327
150.1658 -3.788 0.004 1.888 356.483 285.696 2.144
150.1988 -3.814 -0.001 1.891 356.591 285.869 1.985
150.2248 -3.84 -0.004 1.894 356.497 286.042 1.759
150.2613 -3.868 -0.005 1.897 356.099 286.159 1.37
150.2913 -3.895 0.002 1.901 355.352 286.313 0.733
150.3266 -3.923 0.009 1.904 354.822 286.158 0.677
150.3594 -3.949 0.015 1.908 354.612 286.216 359.904
150.3952 -3.976 0.032 1.912 354.912 286.886 358.868
150.426 -4.001 0.035 1.916 355.482 287.176 359.277
150.4605 -4.025 0.036 1.92 354.562 287.359 359.584
150.4923 -4.05 0.04 1.925 353.719 287.865 359.648
150.5289 -4.074 0.039 1.93 354.778 288.122 0.099
150.5609 -4.098 0.038 1.935 355.785 288.256 359.942
150.5945 -4.122 0.037 1.941 356.046 288.488 359.595
150.6299 -4.146 0.036 1.948 356.586 288.805 359.323
150.6599 -4.17 0.034 1.955 356.927 289.034 359.588
150.6957 -4.194 0.03 1.962 356.508 289.234 359.788
150.7275 -4.218 0.025 1.97 356.295 289.628 359.183
150.7631 -4.241 0.017 1.978 356.863 289.957 359.19
150.7946 -4.266 0.009 1.987 356.976 289.881 359.108
150.8281 -4.291 0.005 1.996 356.624 289.636 358.975
150.8594 -4.316 0 2.006 356.449 289.263 358.773
150.8952 -4.342 -0.005 2.016 356.759 288.956 358.679
150.9273 -4.367 -0.008 2.026 356.906 288.635 358.925
150.9586 -4.393 -0.008 2.037 356.917 288.354 359.104
150.9945 -4.419 0.006 2.048 357.226 288.371 358.585
151.0268 -4.446 0.01 2.06 356.594 288.495 359.479
151.0605 -4.47 0.018 2.068 356.108 288.139 359.689
151.0945 -4.494 0.03 2.076 357.239 287.766 359.616
151.1267 -4.519 0.03 2.084 356.511 287.542 0.429
151.1619 -4.543 0.032 2.092 355.319 287.47 0.423
151.1915 -4.567 0.033 2.099 355.275 287.372 0.422
151.2275 -4.591 0.033 2.105 356.276 287.106 359.983
151.259 -4.616 0.036 2.111 356.508 286.882 359.855
151.2933 -4.641 0.038 2.117 356.149 286.516 0.195
151.3269 -4.666 0.038 2.121 356.091 285.996 0.051
151.3589 -4.691 0.036 2.126 356.082 285.628 359.86
151.3923 -4.715 0.033 2.131 355.753 285.546 359.987
151.427 -4.741 0.027 2.136 355.409 285.652 0.337
151.4604 -4.767 0.019 2.141 355.578 286.016 0.809
151.4935 -4.793 0.011 2.147 355.911 286.331 1.061
151.5268 -4.819 0.004 2.152 356.065 286.795 0.818
151.561 -4.846 -0.001 2.155 356.12 287.146 0.781
151.5953 -4.873 -0.005 2.16 356.285 287.437 0.858
151.6263 -4.899 -0.007 2.163 356.257 287.811 0.919
151.6603 -4.927 0.004 2.167 355.79 288.074 0.493
151.6951 -4.953 0.014 2.17 354.641 288.43 359.862
151.7241 -4.98 0.022 2.174 354.027 288.476 359.53
151.7609 -5.008 0.039 2.178 353.911 288.677 358.474
151.7901 -5.035 0.046 2.184 353.1 288.959 359.007
151.8265 -5.061 0.048 2.189 352.674 288.458 0.594
151.858 -5.088 0.051 2.195 352.236 288.223 0.905
151.8928 -5.114 0.049 2.202 352.311 288.166 0.943
151.9275 -5.141 0.046 2.21 352.753 287.956 1.215
151.9591 -5.167 0.046 2.219 352.668 287.831 1.44
151.9932 -5.193 0.043 2.228 353.446 287.809 1.269
152.0265 -5.216 0.041 2.237 353.912 287.776 1.269
152.0608 -5.241 0.039 2.246 353.873 287.735 1.37
152.0914 -5.265 0.034 2.256 354.072 287.758 1.074
152.1263 -5.288 0.027 2.266 354.871 288.03 0.59
152.161 -5.311 0.019 2.277 355.335 288.499 0.056
152.1906 -5.334 0.012 2.288 355.441 288.99 359.813
152.2255 -5.358 0.006 2.3 355.226 289.365 359.844
152.2587 -5.382 0.002 2.311 355.349 289.26 359.896
152.2923 -5.407 -0.001 2.321 355.261 288.962 359.511
152.3245 -5.432 0.002 2.333 354.556 288.515 359.44
152.3586 -5.458 0.012 2.345 355.088 288.196 359.057
152.3931 -5.483 0.02 2.358 354.476 288.388 359.871
152.4247 -5.505 0.025 2.369 354.603 288.61 359.888
152.458 -5.53 0.03 2.38 355.403 288.389 0.554
152.4907 -5.554 0.038 2.389 354.277 288.083 1.773
152.5277 -5.579 0.038 2.397 354.172 288.01 1.184
152.5602 -5.603 0.043 2.405 353.596 287.993 1.295
152.5954 -5.627 0.045 2.411 354.533 287.657 1.11
152.627 -5.652 0.048 2.418 354.575 287.605 0.938
152.6617 -5.677 0.048 2.423 354.258 287.321 0.891
152.6913 -5.702 0.045 2.428 354.656 286.913 0.92
152.7244 -5.727 0.041 2.432 354.99 286.645 0.968
152.7616 -5.753 0.035 2.436 354.85 286.384 1.234
152.7901 -5.778 0.03 2.44 354.974 286.325 1.21
152.8255 -5.804 0.022 2.444 355.425 286.679 1.224
152.8564 -5.829 0.014 2.448 355.824 287.12 1.617
152.8937 -5.857 0.008 2.451 355.99 287.394 1.51
152.924 -5.884 0.003 2.454 356.317 287.557 1.218
152.9571 -5.911 -0.001 2.455 356.666 287.638 1.02
152.9904 -5.938 -0.002 2.457 355.873 287.79 1.076
153.0251 -5.968 0.002 2.459 355.028 288.128 0.582
153.0565 -5.997 0.014 2.461 353.758 288.532 0.491
153.0904 -6.026 0.021 2.464 353.614 288.435 0.472
153.1254 -6.056 0.032 2.467 354.137 288.207 0.176
153.1585 -6.083 0.045 2.47 354.579 288.091 359.729
153.1892 -6.109 0.045 2.474 354.88 287.27 0.571
153.2255 -6.134 0.05 2.48 353.039 287.278 359.929
153.2567 -6.16 0.051 2.486 353.062 287.818 359.614
153.2917 -6.183 0.049 2.493 353.826 288.323 359.772
153.3265 -6.206 0.049 2.499 354.129 288.826 359.834
153.3592 -6.229 0.047 2.507 354.307 289.398 359.62
153.3905 -6.251 0.046 2.514 354.672 290.023 359.486
153.4235 -6.272 0.044 2.521 354.962 290.36 359.895
153.4589 -6.293 0.04 2.528 354.947 290.64 359.737
153.4894 -6.314 0.035 2.536 354.711 290.807 359.214
153.5246 -6.336 0.029 2.544 354.547 290.708 358.683
153.561 -6.357 0.023 2.553 354.608 290.299 358.445
153.5913 -6.38 0.018 2.562 354.527 289.812 358.308
153.627 -6.402 0.014 2.572 354.308 289.54 358.264
153.6588 -6.425 0.011 2.583 354.21 289.417 358.244
153.6929 -6.448 0.007 2.595 354.203 289.225 358.47
153.7228 -6.471 0.006 2.607 354.177 289.026 358.664
153.7575 -6.496 0.011 2.62 354.563 288.751 358.771
153.7886 -6.52 0.022 2.633 352.945 288.772 358.83
153.8255 -6.545 0.03 2.644 352.064 288.646 358.946
153.8567 -6.569 0.039 2.655 353.179 288.502 359.16
153.8892 -6.591 0.044 2.664 353.411 288.459 0.464
153.9259 -6.614 0.043 2.672 353.479 288.333 0.796
153.9565 -6.637 0.048 2.679 352.058 288.584 0.299
153.9904 -6.661 0.049 2.686 351.888 288.294 0.477
154.0244 -6.684 0.049 2.692 352.77 287.77 0.884
154.0565 -6.708 0.049 2.698 353.472 287.415 0.875
154.0892 -6.731 0.049 2.704 353.353 287.251 0.389
154.1236 -6.755 0.048 2.71 353.48 286.964 0.44
154.1599 -6.779 0.045 2.716 353.748 286.751 0.483
154.1897 -6.801 0.042 2.722 353.62 286.724 0.517
154.2253 -6.824 0.039 2.727 353.199 286.81 0.55
154.2568 -6.846 0.034 2.733 352.93 287.117 0.809
154.2914 -6.869 0.027 2.738 353.076 287.621 1.036
154.3234 -6.893 0.02 2.742 353.579 288.264 1.036
154.3572 -6.916 0.014 2.745 354.235 288.985 0.939
154.3897 -6.94 0.009 2.748 354.737 289.578 0.981
154.4258 -6.964 0.005 2.75 354.7 290.098 0.625
154.4559 -6.988 0.003 2.752 354.42 290.614 0.174
154.4909 -7.014 0.008 2.754 354.536 290.866 359.869
154.5238 -7.041 0.015 2.755 353.8 291.151 359.748
154.5569 -7.066 0.019 2.757 354.12 291.39 359.36
154.592 -7.093 0.027 2.76 355.132 291.889 358.152
154.622 -7.116 0.037 2.764 354.167 292.826 357.766
154.6597 -7.139 0.036 2.768 354.046 292.736 359.676
154.6887 -7.162 0.037 2.773 353.787 293.085 359.549
154.7245 -7.184 0.039 2.779 354.188 293.665 359.009
154.7602 -7.205 0.039 2.786 354.547 294.048 359.25
154.7902 -7.226 0.041 2.793 354.844 294.488 359.615
154.8253 -7.245 0.041 2.801 355.67 295.128 359.845
154.8561 -7.265 0.042 2.809 355.759 295.583 359.721
154.8928 -7.283 0.043 2.816 355.303 295.896 359.672
154.9248 -7.3 0.041 2.825 355.4 296.334 359.509
154.9565 -7.317 0.038 2.834 355.52 296.865 359.048
154.9893 -7.334 0.033 2.843 355.512 297.343 358.59
155.025 -7.35 0.028 2.852 355.523 297.255 358.359
155.056 -7.367 0.023 2.862 355.909 296.834 358.418
155.0898 -7.384 0.019 2.872 356.206 296.259 358.438
155.1228 -7.401 0.016 2.884 356.096 295.883 358.43
155.1592 -7.417 0.013 2.897 356.239 295.498 358.712
155.1907 -7.434 0.01 2.91 356.113 294.839 359.293
155.2217 -7.451 0.008 2.926 355.376 294.251 359.781
155.2576 -7.468 0.009 2.943 354.581 293.83 0.128
155.2891 -7.486 0.017 2.961 353.453 293.97 359.888
155.3254 -7.504 0.024 2.98 352.619 294.272 0.034
155.3588 -7.521 0.03 2.999 352.532 294.528 0.494
155.3896 -7.536 0.044 3.017 352.228 294.959 0.494
155.4221 -7.551 0.046 3.034 352.343 294.982 0.606
155.456 -7.566 0.044 3.048 351.728 294.846 0.176
155.4899 -7.581 0.045 3.064 350.842 295.896 359.448
155.5222 -7.596 0.045 3.08 350.798 297.515 358.747
155.5559 -7.611 0.043 3.095 352.052 299.073 358.555
155.5922 -7.632 0.043 3.103 353.486 299.854 359.049
155.6253 -7.651 0.043 3.113 353.991 300.172 358.941
155.6561 -7.667 0.043 3.126 354.331 300.452 358.66
155.6941 -7.683 0.042 3.137 355.058 301.53 357.866
155.7239 -7.697 0.038 3.151 356.137 303.085 357.603
155.7583 -7.709 0.031 3.166 357.514 305.552 357.753
155.7932 -7.721 0.026 3.183 358.049 308.438 358.456
155.8217 -7.733 0.02 3.2 358.726 311.115 359.09
155.8602 -7.746 0.011 3.217 0.529 313.77 359.292
155.8932 -7.759 0.002 3.234 2.908 316.113 359.335
155.9217 -7.771 -0.003 3.251 4.938 318.407 359.506
155.9607 -7.783 -0.005 3.269 5.801 320.876 359.43
155.9886 -7.796 -0.003 3.287 4.746 323.496 359.304
156.0231 -7.809 -0.001 3.307 4.083 326.072 359.387
156.0602 -7.822 0.005 3.326 3.648 328.837 359.176
156.0894 -7.836 0.005 3.346 3.377 331.408 359.008
156.122 -7.849 0.018 3.368 4.31 334.243 358.456
156.1549 -7.86 0.026 3.39 4.298 337.903 358.071
156.1907 -7.868 0.031 3.41 4.41 341.504 359.308
156.2212 -7.873 0.03 3.43 4.067 345.293 359.315
156.2555 -7.875 0.028 3.45 3.735 349.406 358.773
156.2888 -7.876 0.024 3.469 4.259 352.854 359.416
156.3235 -7.874 0.019 3.486 6.116 356.157 359.736
156.3546 -7.87 0.015 3.503 7.941 359.859 359.922
156.3895 -7.863 0.012 3.518 9.524 4.393 359.74
156.4227 -7.854 0.011 3.532 10.83 9.042 359.912
156.4562 -7.844 0.009 3.544 11.402 13.635 0.004
156.4884 -7.835 0.009 3.555 11.201 17.441 359.778
156.5215 -7.827 0.009 3.566 10.068 20.372 359.466
156.5565 -7.818 0.008 3.577 9.205 22.644 359.233
156.5888 -7.809 0.005 3.59 8.942 24.294 359.614
156.6214 -7.798 0.001 3.603 9.293 25.186 0.2
156.6584 -7.787 -0.003 3.615 10.02 25.353 0.652
156.6892 -7.776 -0.008 3.625 10.688 25.539 0.994
156.7211 -7.764 -0.01 3.635 10.672 24.956 0.952
156.7542 -7.751 -0.009 3.644 9.669 24.375 0.595
156.7896 -7.738 -0.003 3.653 8.958 24.485 0.217
156.8235 -7.723 0.006 3.662 7.265 25.233 0.725
156.8526 -7.709 0.022 3.671 4.625 26.613 0.062
156.8903 -7.697 0.024 3.682 3.641 28.194 359.383
156.9198 -7.687 0.027 3.691 4.542 29.736 358.606
156.955 -7.68 0.028 3.7 5.576 30.953 359.191
156.9873 -7.674 0.032 3.71 3.948 31.361 0.185
157.0214 -7.668 0.035 3.719 2.157 31.254 0.919
157.0535 -7.663 0.035 3.727 1.956 31.286 1.313
157.0877 -7.658 0.033 3.733 2.3 31.134 1.523
157.1217 -7.653 0.032 3.739 2.481 30.815 1.335
157.1579 -7.649 0.031 3.744 3.222 30.452 1.058
157.1877 -7.645 0.03 3.748 4.132 29.928 0.903
157.2224 -7.642 0.029 3.752 4.672 29.615 0.255
157.2539 -7.639 0.028 3.755 4.817 29.818 359.158
157.2889 -7.636 0.028 3.757 4.502 30.442 358.76
157.3212 -7.634 0.03 3.761 3.981 31.28 358.624
157.3522 -7.632 0.031 3.764 3.679 32.066 358.41
157.3905 -7.632 0.032 3.77 3.11 32.913 358.364
157.4202 -7.631 0.032 3.776 2.684 33.279 358.878
157.4563 -7.63 0.032 3.784 2.415 33.07 359.704
157.4914 -7.629 0.029 3.791 2.795 32.513 359.732
157.5198 -7.627 0.025 3.798 4.284 31.962 359.314
157.555 -7.625 0.019 3.804 6.866 31.489 359.228
157.5887 -7.623 0.014 3.808 9.385 31.438 359.421
157.6212 -7.622 0.013 3.811 10.48 32.022 359.147
157.6546 -7.62 0.015 3.814 9.345 32.757 359.377
157.689 -7.62 0.018 3.817 8.086 32.954 359.615
157.7219 -7.621 0.019 3.82 7.56 32.782 359.868
157.7569 -7.622 0.018 3.822 7.781 32.316 0.037
157.7867 -7.623 0.017 3.825 7.968 32.038 359.848
157.8224 -7.624 0.017 3.828 8.581 31.609 0.243
157.8589 -7.624 0.016 3.83 8.877 31.023 0.639
157.8878 -7.624 0.016 3.831 8.695 30.765 0.569
157.9223 -7.623 0.017 3.832 8.564 30.63 0.364
157.9597 -7.621 0.017 3.833 8.497 30.703 0.08
157.9877 -7.619 0.017 3.834 8.643 31.057 359.89
158.0203 -7.618 0.017 3.835 8.737 31.813 359.763
158.0557 -7.616 0.016 3.836 8.766 32.697 359.828
158.088 -7.614 0.016 3.837 8.805 33.445 0.01
158.1208 -7.613 0.015 3.839 9.048 33.877 0.279
158.1525 -7.613 0.014 3.841 9.512 33.943 0.675
158.1873 -7.613 0.012 3.843 10.236 33.585 1.024
158.2188 -7.615 0.012 3.844 10.916 33.173 1.053
158.2559 -7.618 0.014 3.844 10.758 32.619 1.59
158.2881 -7.621 0.017 3.844 9.674 31.898 2.363
158.3196 -7.622 0.021 3.844 8.02 30.881 2.561
158.3533 -7.622 0.023 3.843 6.695 29.878 2.063
158.3864 -7.621 0.023 3.844 6.363 29.175 1.426
158.4211 -7.618 0.021 3.844 6.834 29.022 0.843
158.4516 -7.615 0.019 3.845 7.671 29.265 0.257
158.4878 -7.611 0.017 3.846 8.497 29.901 359.875
158.5189 -7.608 0.016 3.847 9.076 30.603 359.708
158.5548 -7.606 0.015 3.847 9.402 31.319 0.099
158.5869 -7.604 0.015 3.848 9.444 31.487 0.363
158.6214 -7.602 0.014 3.85 9.449 30.978 0.485
158.6557 -7.601 0.013 3.851 9.69 30.151 0.362
158.6896 -7.6 0.012 3.853 9.841 29.275 359.742
158.7202 -7.599 0.012 3.854 9.831 28.817 359.187
158.7541 -7.598 0.012 3.854 9.886 28.949 358.917
158.7972 -7.596 0.011 3.854 10.17 29.694 359.11
158.8214 -7.595 0.011 3.854 10.376 30.318 359.399
158.8552 -7.593 0.011 3.853 10.393 30.747 359.619
158.89 -7.592 0.011 3.852 10.111 30.831 359.454
158.9212 -7.591 0.012 3.852 9.894 30.766 359.145
158.9539 -7.59 0.012 3.852 9.613 30.733 358.736
158.988 -7.589 0.012 3.852 9.315 31.078 357.869
159.0216 -7.589 0.011 3.853 9.54 31.691 356.828
159.0572 -7.589 0.009 3.855 10.207 31.932 356.791
159.0869 -7.59 0.009 3.857 10.514 31.971 357.589
159.1225 -7.59 0.011 3.859 10.147 32.448 358.824
159.1568 -7.588 0.014 3.861 9.677 33.375 0.084
159.1869 -7.586 0.017 3.863 8.973 34.498 0.073
159.22 -7.583 0.017 3.863 8.549 35.773 0.09
159.255 -7.582 0.017 3.862 8.379 37.359 0.045
159.2899 -7.586 0.018 3.861 8.616 40.186 358.588
159.3207 -7.594 0.021 3.862 8.328 43.288 358.673
159.3523 -7.608 0.024 3.863 7.149 44.764 2.41
159.3871 -7.619 0.025 3.863 6.048 44.9 4.179
159.4187 -7.622 0.024 3.864 3.893 44.508 5.094
159.4513 -7.618 0.025 3.865 1.823 43.764 5.871
159.4894 -7.608 0.027 3.867 0.432 44.355 5.412
159.5193 -7.596 0.027 3.87 359.494 46.235 4.294
159.5529 -7.58 0.026 3.873 359.465 49.119 3.223
159.586 -7.565 0.024 3.878 0.2 52.575 2.777
159.6207 -7.55 0.02 3.884 1.44 55.873 3.701
159.6526 -7.537 0.013 3.892 2.913 58.48 4.706
159.6849 -7.524 0.008 3.901 3.642 60.44 5.075
159.726 -7.51 0.003 3.911 3.471 61.78 5.811
159.7509 -7.495 0.002 3.919 1.832 63.172 6.634
159.7866 -7.476 0.002 3.927 0.002 65.188 6.125
159.819 -7.458 -0.001 3.935 359.977 67.795 5.008
159.8528 -7.44 -0.006 3.944 1.527 70.927 5.02
159.8867 -7.424 -0.011 3.954 2.8 74.053 5.296
159.9204 -7.408 -0.01 3.966 2.739 76.903 6.131
159.9528 -7.391 0 3.982 1.311 78.43 7.354
159.9879 -7.375 0.014 4 359.819 78.751 7.832
160.0229 -7.357 0.029 4.018 358.077 78.72 8.143
160.0516 -7.336 0.041 4.032 356.255 79.018 8.083
160.0878 -7.311 0.047 4.04 354.375 80.391 7.326
160.1186 -7.282 0.044 4.042 353.782 82.74 5.896
160.1517 -7.253 0.038 4.042 355.107 85.755 4.018
160.1902 -7.224 0.032 4.037 357.085 88.945 3.248
160.2201 -7.197 0.03 4.033 358.092 91.606 3.182
160.2518 -7.17 0.027 4.025 359.57 94.416 3.407
160.2886 -7.145 0.023 4.017 0.787 97.015 2.876
160.3215 -7.12 0.02 4.011 1.297 99.248 2.016
160.3523 -7.095 0.014 4.003 1.589 101.189 0.9
160.3844 -7.07 0.005 3.996 2.26 102.918 0.411
160.4202 -7.045 -0.004 3.988 2.887 104.04 0.646
