# Supplementary material for: Quantifying Spatiotemporal Gait Parameters with HoloLens in Healthy Adults and People with Parkinson’s Disease: Test-Retest Reliability, Concurrent Validity, and Face Validity
Source: Sensors (Basel). 2020 Jun 5;20(11):3216. doi: 10.3390/s20113216 (PMC7313704; doi:10.3390/s20113216)
Supplement: Supplementary file 1 [file sensors-20-03216-s001.zip › Data/HYA_05_CWS1_IWW_raw.csv]

IWW_x_SpineBase IWW_x_Head IWW_x_ShoulderLeft IWW_x_ElbowLeft IWW_x_WristLeft IWW_x_HandLeft IWW_x_ShoulderRight IWW_x_ElbowRight IWW_x_WristRight IWW_x_HandRight IWW_x_HipLeft IWW_x_KneeLeft IWW_x_AnkleLeft IWW_x_FootLeft IWW_x_HipRight IWW_x_KneeRight IWW_x_AnkleRight IWW_x_FootRight IWW_x_SpineShoulder IWW_y_SpineBase IWW_y_Head IWW_y_ShoulderLeft IWW_y_ElbowLeft IWW_y_WristLeft IWW_y_HandLeft…
-0.252023410844349 -0.275968785540867 -0.266984392770434 -0.275 -0.22 -0.211984392770434 -0.229 -0.242 -0.185023410844349 -0.186 -0.231015607229566 -0.289 -0.277 -0.153 -0.203 -0.279 -0.261015607229566 -0.141 -0.270007803614783 0.951983823771244 1.67365600878338 1.44865521704883 1.19834210697599 0.970041505432964 0.89929466099811 1.44794719069868 1.19277711266253 0.939734470806582 0.8886226759751…
-0.255 -0.272 -0.267 -0.274 -0.22 -0.211995220555736 -0.229002389722132 -0.242 -0.191002389722132 -0.188002389722132 -0.231 -0.289002389722132 -0.266011948610661 -0.222007169166397 -0.203002389722132 -0.279 -0.262 -0.212823160562218 -0.270002389722132 0.953299522055574 1.67536660659457 1.44889873344727 1.19879911580281 0.973103417302649 0.900297920941745 1.44902804042785 1.19355956985002 0.973277…
-0.255 -0.272 -0.267 -0.274 -0.22 -0.21003079627932 -0.22998460186034 -0.242 -0.19198460186034 -0.18898460186034 -0.231 -0.28998460186034 -0.270923009301699 -0.224953805581019 -0.20398460186034 -0.279 -0.262 -0.140139462334857 -0.27098460186034 0.953103079627932 1.67397186535832 1.44837816101402 1.19843569731167 0.974507980660286 0.899443396381504 1.44822262647452 1.19338277166514 0.9350591416141…
-0.255 -0.272 -0.267 -0.274 -0.22 -0.21 -0.229007778920236 -0.242 -0.191007778920236 -0.189 -0.231 -0.29 -0.271 -0.150583419017669 -0.203007778920236 -0.279 -0.261007778920236 -0.140984442159529 -0.271 0.955014986683945 1.67638094164542 1.44910424359903 1.19975957624688 0.974857432956322 0.902654718509234 1.45000592015437 1.19469965403609 0.935660587506515 0.893322765604181 0.957588798354861 0.54…
-0.255 -0.270005062006631 -0.267 -0.274 -0.22 -0.212 -0.232 -0.242 -0.190991563322281 -0.189 -0.231 -0.29 -0.273 -0.15 -0.205 -0.279 -0.262005062006631 -0.209890323189654 -0.271 0.955790168733554 1.67851374588491 1.45002996625329 1.20026148485528 0.977319966253289 0.902325309207188 1.45120998312664 1.19507998312664 0.936033779631618 0.893186934949085 0.958370118113488 0.541849426305915 0.16936123…
-0.255 -0.272954949321026 -0.267 -0.274 -0.22 -0.212 -0.232 -0.242 -0.186075084464957 -0.189 -0.231 -0.29 -0.273 -0.15 -0.205 -0.279 -0.264954949321026 -0.145976098044437 -0.271 0.955888498310701 1.68069666249756 1.45001030033786 1.20112678513417 0.97730030033786 0.899591746962516 1.45120015016893 1.19507015016893 0.938236362159699 0.897228280569806 0.958438948817491 0.541515105743617 0.170079037…
-0.255 -0.27002316526459 -0.267 -0.273007721754863 -0.22 -0.212 -0.230015443509727 -0.242 -0.186 -0.189 -0.229015443509727 -0.29 -0.273 -0.15 -0.205 -0.279 -0.265992278245137 -0.144007721754863 -0.270007721754863 0.956872355462685 1.68177189215739 1.45000007721755 1.20308486536047 0.977766370775214 0.901703243791947 1.45279756797467 1.19618135163455 0.940661390570779 0.888835789351435 0.959650579…
-0.253000652618706 -0.270000978928059 -0.267000978928059 -0.275 -0.22 -0.211999673690647 -0.23 -0.242 -0.186000652618706 -0.188999673690647 -0.229 -0.29 -0.273 -0.15 -0.205 -0.278997715834529 -0.264999673690647 -0.142024146892124 -0.270000326309353 0.95707011094518 1.6821608581936 1.45013010768209 1.20333004242022 0.977850003263094 0.903059050439783 1.45262994126432 1.19597991515957 0.94198878612…
-0.254960468552853 -0.27294070282928 -0.26994070282928 -0.275 -0.22 -0.211019765723573 -0.23 -0.242 -0.187960468552853 -0.188019765723573 -0.229 -0.29 -0.273 -0.15 -0.205 -0.272138360065013 -0.264019765723573 -0.214537336455573 -0.270980234276427 0.957403279653985 1.684738016147 1.45045347731122 1.20345743045594 0.977859802342764 0.900207518255598 1.45245355783024 1.19572513908813 0.9383435284916…
-0.251030787023798 -0.276969212976202 -0.265038483779748 -0.27400769675595 -0.222976909732151 -0.208023090267849 -0.23 -0.239023090267849 -0.185023090267849 -0.184030787023798 -0.229 -0.29 -0.273 -0.152976909732151 -0.196069270803546 -0.275969212976202 -0.262015393511899 -0.138600346964066 -0.269015393511899 0.951456180535697 1.67406320193181 1.44887231480952 1.19524372913926 0.986294577574429 0.…
-0.248001155421935 -0.273997400300646 -0.265 -0.272000577710968 -0.223 -0.214 -0.23 -0.242 -0.185000866566451 -0.187999422289032 -0.230000577710968 -0.290000288855484 -0.274999422289032 -0.153 -0.196001444277419 -0.275999711144516 -0.263000288855484 -0.143999422289032 -0.27 0.950270855012232 1.67208307053379 1.44856002310844 1.19284080879535 0.984519543608335 0.910529220090194 1.44928039573201 1.…
-0.251931162004816 -0.265154885489163 -0.265 -0.273965581002408 -0.223 -0.214 -0.23 -0.242 -0.187948371503612 -0.186034418997592 -0.231965581002408 -0.290982790501204 -0.273034418997592 -0.153 -0.20091395250602 -0.275017209498796 -0.263982790501204 -0.142034418997592 -0.27 0.953179059883564 1.6825270630278 1.4486386232401 1.19559181340337 0.982967191008098 0.907876465646749 1.45062642298665 1.193…
-0.251007715203091 -0.275915132765994 -0.264007715203091 -0.274 -0.223 -0.214 -0.23 -0.242 -0.188 -0.190961423984543 -0.232 -0.290007715203091 -0.274984569593817 -0.151015430406183 -0.200007715203091 -0.277976854390726 -0.264992284796909 -0.141007715203091 -0.27 0.951304967493997 1.67270776924716 1.44887814835126 1.19874585141432 0.982920154304062 0.910578628887437 1.45066984569594 1.193710154304…
-0.251 -0.273001023108132 -0.265 -0.274 -0.220001023108132 -0.211002728288352 -0.23 -0.239001023108132 -0.185002046216264 -0.185001364144176 -0.231999658963956 -0.29 -0.273000682072088 -0.151000682072088 -0.202999317927912 -0.278 -0.263001023108132 -0.139022508378903 -0.27 0.952850044334686 1.67653922584818 1.44968957370494 1.1988398704063 0.982379914740989 0.912219618039631 1.45101009207973 1.19…
-0.251 -0.275940989004617 -0.265 -0.274 -0.222940989004617 -0.218842637345646 -0.23 -0.241940989004617 -0.190881978009235 -0.188921318672823 -0.231019670331794 -0.29 -0.274960659336412 -0.152960659336412 -0.201039340663589 -0.278 -0.265940989004617 -0.20370175810158 -0.27 0.952977442856867 1.67431465165317 1.44846458791474 1.19846747472608 0.982134917582948 0.91112203077161 1.45127468901042 1.194…
-0.25298725225959 -0.273019121610615 -0.269968130648974 -0.276980878389385 -0.223 -0.21701274774041 -0.232980878389385 -0.242 -0.191 -0.189 -0.231993626129795 -0.292980878389384 -0.275 -0.153 -0.204974504519179 -0.278 -0.26401274774041 -0.144388806082515 -0.27 0.955632981766552 1.68107633898909 1.44896662184879 1.20336851308119 0.982279043919469 0.912809036943247 1.4522636898685 1.19508521959735 …
-0.255 -0.274 -0.267005767852772 -0.277 -0.224 -0.215 -0.23 -0.241994232147228 -0.182011535705545 -0.181015380940726 -0.232 -0.293 -0.274996154764819 -0.153 -0.203007690470363 -0.278 -0.265 -0.141007690470363 -0.27 0.955101115118203 1.67673434511576 1.44902144196319 1.20424001922618 0.992509906257648 0.92016871662327 1.4520500769047 1.19513998077382 0.956629303080611 0.89036663064216 0.9573918841…
-0.255 -0.274 -0.269954567838708 -0.277 -0.224 -0.215 -0.23 -0.239045432161292 -0.187909135677416 -0.188878847569888 -0.232 -0.293 -0.273030288107528 -0.153 -0.206939423784944 -0.278 -0.265 -0.144939423784944 -0.27 0.955671216448817 1.67895577443849 1.44975864195968 1.20424984855946 0.987349506282261 0.909287644675167 1.45208939423785 1.19513015144054 0.96649795370021 0.898869003934942 0.95835515…
-0.253015559606758 -0.275984440393242 -0.267023339410137 -0.275015559606758 -0.224 -0.215 -0.227023339410137 -0.241976660589863 -0.188992220196621 -0.184038899016895 -0.232 -0.290023339410137 -0.274984440393242 -0.153 -0.203031119213516 -0.278 -0.263015559606758 -0.143015559606758 -0.27 0.954003147867711 1.67504096361745 1.45016688807865 1.20014220838599 0.983509485454807 0.911957749762336 1.4464…
-0.252994966014732 -0.274012584963169 -0.267997483007366 -0.276994966014732 -0.223989932029465 -0.214007550977902 -0.229 -0.241992449022099 -0.186 -0.186 -0.228997483007366 -0.293 -0.275 -0.153 -0.202994966014732 -0.275 -0.265002516992634 -0.20384898044197 -0.27 0.955177885726188 1.67828829598425 1.45077932041199 1.2006073898669 0.981163133597158 0.906170475676405 1.44871957211125 1.1934788925232…
-0.251039260782477 -0.278901848043808 -0.267019630391238 -0.275039260782477 -0.220078521564953 -0.216941108826285 -0.229 -0.239058891173715 -0.186 -0.186 -0.228019630391238 -0.293 -0.275 -0.153 -0.201039260782477 -0.275 -0.265980369608762 -0.1451778234743 -0.27 0.95435648952864 1.67374128131926 1.45051530020563 1.1957083482601 0.962955517884858 0.894700264489226 1.44855333716651 1.19304863737214 …
-0.252984680335618 -0.279 -0.267992340167809 -0.276984680335618 -0.222977020503427 -0.218984680335618 -0.229 -0.241977020503427 -0.188977020503427 -0.188977020503427 -0.231969360671236 -0.293992340167809 -0.275 -0.153 -0.204969360671236 -0.277977020503427 -0.265007659832191 -0.144992340167809 -0.270992340167809 0.955828510251713 1.67525759107185 1.45075808504195 1.197058816645 0.969566151379697 0…
-0.255 -0.276999929252166 -0.27 -0.277999929252166 -0.223 -0.212000141495668 -0.229000212243502 -0.242 -0.192 -0.186000212243502 -0.233 -0.293999787756498 -0.275 -0.152999858504332 -0.205 -0.279 -0.262000212243502 -0.14200502309622 -0.271000212243502 0.953660103999316 1.67245084331418 1.44930000282991 1.19602035444665 0.969980082774966 0.899680070040356 1.44969003678887 1.19372001414957 0.9347700…
-0.255 -0.276017320445406 -0.27 -0.277017320445406 -0.223 -0.213965359109188 -0.231948038663781 -0.242 -0.192 -0.188948038663781 -0.233 -0.291051961336219 -0.275 -0.151034640890812 -0.205 -0.279 -0.264948038663781 -0.211770248376157 -0.273948038663781 0.955104538945253 1.68416354029076 1.44933930718218 1.20094322456851 0.971129735078875 0.900652852759048 1.45020099336839 1.19391653591092 0.934878…
-0.255 -0.278969518074746 -0.267030481925254 -0.277989839358249 -0.223 -0.208060963850507 -0.229030481925254 -0.242 -0.188040642567005 -0.186030481925254 -0.235969518074746 -0.291 -0.275 -0.151 -0.206979678716498 -0.279 -0.264010160641751 -0.213 -0.271030481925254 0.95095287790819 1.67373912529241 1.44729103252843 1.19873357268886 0.971585529317629 0.899224834536957 1.44598338594028 1.19003982971…
-0.25500034726003 -0.276999826369985 -0.267000173630015 -0.27699965273997 -0.223 -0.214 -0.228999479109955 -0.242 -0.185999826369985 -0.185999826369985 -0.233000173630015 -0.291 -0.275 -0.15100034726003 -0.206999479109955 -0.279 -0.263999826369985 -0.212987498638917 -0.27100034726003 0.953029847205587 1.68446821508345 1.4487799965274 1.20005969093857 0.974470032989703 0.901490074660907 1.44641976…
-0.256962268333967 -0.276018865833016 -0.267981134166984 -0.275037731666033 -0.223 -0.214 -0.226056597499049 -0.242 -0.185018865833016 -0.185018865833016 -0.233981134166984 -0.291 -0.275 -0.152962268333967 -0.204056597499049 -0.279 -0.263018865833016 -0.142358339977186 -0.272962268333967 0.952166601933055 1.67438394076341 1.44876037731666 1.19831358118277 0.974656415491727 0.901911887691803 1.445…
-0.256005918263331 -0.276994081736669 -0.268 -0.276988163473337 -0.220017754789994 -0.211017754789994 -0.228982245210006 -0.239017754789994 -0.185994081736669 -0.185994081736669 -0.233005918263331 -0.290005918263331 -0.275 -0.153 -0.206982245210006 -0.279 -0.263994081736669 -0.141 -0.273 0.954486092081171 1.67874289435394 1.44924710005097 1.1990255613025 0.974172899949032 0.900001422248229 1.4482…
-0.255998124253462 -0.276994372760385 -0.268 -0.274005627239615 -0.22 -0.213994372760385 -0.229 -0.242 -0.186005627239615 -0.188994372760385 -0.234992497013847 -0.293 -0.275 -0.21089120670078 -0.207 -0.279 -0.262003751493077 -0.141998124253462 -0.272996248506923 0.953782832377273 1.67770275734741 1.44917992497014 1.19881684647486 0.974450093787327 0.903018330585581 1.44775131302258 1.191981069175…
-0.255015028583477 -0.27404508575043 -0.268 -0.27695491424957 -0.22 -0.21104508575043 -0.229 -0.242 -0.18895491424957 -0.18604508575043 -0.231060114333906 -0.293 -0.275 -0.153871657841643 -0.207 -0.279 -0.263969942833047 -0.141015028583477 -0.271030057166953 0.95526730683895 1.67914790798229 1.44914060114334 1.20240514567031 0.974499248570826 0.902143375439294 1.44843947999157 1.19254143370742 0.…
-0.255 -0.274 -0.268 -0.277 -0.223966666263719 -0.211 -0.225033333736281 -0.242 -0.189 -0.186 -0.231 -0.293 -0.27698333313186 -0.15399166656593 -0.207 -0.279 -0.264 -0.141 -0.271 0.955101583352473 1.67538183371815 1.44910033333736 1.2024104166717 0.992409498180692 0.919682498216957 1.44593116692254 1.19172691675028 0.937659249628281 0.886870166789566 0.957963250039287 0.544079333325274 0.18531616…
-0.254997737096589 -0.272002262903411 -0.268 -0.276998868548294 -0.224 -0.208003394355117 -0.226001697177558 -0.239 -0.186001131451706 -0.184002262903411 -0.231 -0.29 -0.274 -0.151 -0.202997171370736 -0.276 -0.261999434274147 -0.141040732261401 -0.270999434274147 0.956239185354772 1.68124654341504 1.44926969450804 1.2022886083144 0.986732828629264 0.909805696859338 1.44762020366131 1.192789751080…
-0.251069085341 -0.275930914659 -0.268 -0.2750345426705 -0.224 -0.2138963719885 -0.22894818599425 -0.239 -0.1879654573295 -0.187930914659 -0.231 -0.29 -0.274 -0.151 -0.19808635667625 -0.276 -0.26101727133525 -0.211756463861999 -0.27001727133525 0.95482487072276 1.67524552785838 1.44873932652103 1.19987248748471 0.99164364332375 0.919696077654032 1.44797378231931 1.19235759938751 0.95988984569219 …
-0.251 -0.276 -0.270976410849826 -0.277976410849826 -0.226976410849826 -0.217968547799768 -0.229 -0.241976410849826 -0.188 -0.188992136949942 -0.231 -0.29 -0.274 -0.150007863050058 -0.200976410849826 -0.276 -0.263976410849826 -0.21796068474971 -0.273968547799768 0.955802058319441 1.67967406586123 1.44899787697648 1.20092135064494 0.99241457449546 0.919621965762514 1.44843638299697 1.1924194495865…
-0.253 -0.278995955016486 -0.271 -0.277998651672162 -0.227 -0.214004044983514 -0.229 -0.242 -0.188004044983514 -0.184005393311352 -0.229004044983514 -0.29 -0.274 -0.15 -0.201 -0.276 -0.263997303344324 -0.141101124587847 -0.274 0.954161820242581 1.67259841356571 1.44873129439472 1.2011006876472 0.993569469559585 0.919879793158267 1.44911070113048 1.19294053933114 0.953729775082431 0.89022755952661…
-0.253 -0.276052007771931 -0.271 -0.277017335923977 -0.227 -0.216947992228069 -0.229 -0.242 -0.190947992228069 -0.187930656304092 -0.231947992228069 -0.29 -0.274 -0.15 -0.201 -0.276 -0.262034671847954 -0.214699805701728 -0.274 0.955486596502631 1.67872182383438 1.44967335751298 1.20160115867877 0.98590539356626 0.912451232944506 1.44962098531953 1.19333306563041 0.939010038859654 0.88845137802239…
-0.254984501103972 -0.278976751655958 -0.268023248344042 -0.277992250551986 -0.223030997792056 -0.214023248344042 -0.231976751655958 -0.242 -0.191 -0.191969002207944 -0.232992250551986 -0.29 -0.274 -0.152976751655958 -0.202984501103972 -0.276 -0.262 -0.216 -0.274 0.954259764304498 1.67383897972351 1.44961061995584 1.19974456896227 0.96305738486504 0.895044917889923 1.44991775266008 1.193409457538…
-0.255 -0.280002369577792 -0.268 -0.278 -0.223002369577792 -0.217 -0.231992891266623 -0.242 -0.188 -0.191985782533246 -0.233 -0.293 -0.274 -0.153 -0.205 -0.279 -0.263004739155585 -0.201864934065837 -0.273997630422208 0.954696493024867 1.67850364953152 1.44953912325622 1.20031220370735 0.969936184598038 0.902095331550033 1.45110497649508 1.19432682476576 0.943030331740891 0.88578988152111 0.957067…
-0.255 -0.280981129508565 -0.268 -0.278 -0.223981129508565 -0.217 -0.229056611474305 -0.242 -0.188 -0.186113222948609 -0.233 -0.293 -0.274 -0.153 -0.205 -0.279 -0.26496225901713 -0.146075618011787 -0.273018870491435 0.953247928327324 1.67588057291705 1.44917698208183 1.20122245044297 0.972490748017355 0.904297541394272 1.44903000544184 1.19301528645852 0.943167358131199 0.885740943524572 0.955882…
-0.257982017647789 -0.268077923526249 -0.269988011765193 -0.278994005882596 -0.226982017647789 -0.212029970587019 -0.229 -0.242 -0.188 -0.187988011765193 -0.235982017647789 -0.293 -0.274 -0.153 -0.206988011765193 -0.279 -0.265994005882596 -0.144005994117404 -0.273994005882596 0.949313556881397 1.66562155958574 1.44838473535275 1.19689619429305 0.983464124649733 0.909419370060067 1.44901982017648 …
-0.258 -0.276996684747182 -0.27 -0.278998342373591 -0.227 -0.211016576264088 -0.232 -0.242 -0.190996684747182 -0.187993369494365 -0.236 -0.293 -0.273001657626409 -0.153 -0.207 -0.279 -0.264996684747183 -0.141998342373591 -0.274 0.95006462477768 1.67166001206351 1.44894096142332 1.19707301688006 0.979539469559549 0.90970909281823 1.44914014918638 1.19305009945758 0.967859525275853 0.90669912597075…
-0.258 -0.275030342625223 -0.27 -0.278015171312612 -0.227 -0.220848286873885 -0.232 -0.242 -0.189030342625223 -0.184060685250446 -0.236 -0.293 -0.273984828687388 -0.153 -0.207 -0.279 -0.263030342625223 -0.141015171312612 -0.274 0.952807672037814 1.67759836527183 1.44951120063869 1.19886238821105 0.979224854820036 0.903239827236984 1.44922863458187 1.19310908972124 0.93792196646902 0.9002495238107…
-0.258991479612871 -0.276982959225742 -0.27 -0.278 -0.227 -0.217034081548515 -0.230017040774258 -0.242 -0.191974438838614 -0.188957398064356 -0.237982959225742 -0.291017040774258 -0.274 -0.153 -0.209974438838614 -0.279 -0.263 -0.141 -0.276974438838614 0.952215453047762 1.67459658360784 1.44904408978582 1.19794809436777 0.978982044892911 0.904686708196079 1.44713797801684 1.19232673110583 0.933424…
-0.259005759072895 -0.27900767876386 -0.27 -0.281 -0.227 -0.216994240927105 -0.231994240927105 -0.242 -0.191998080309035 -0.18600383938193 -0.23800383938193 -0.291 -0.274 -0.153 -0.21 -0.279 -0.261001919690965 -0.203005759072895 -0.277 0.953427197251191 1.67761366501982 1.44896992321236 1.20400692849446 0.978990191969097 0.904067773158481 1.44961952007726 1.19388973124326 0.934866795706016 0.8953…
-0.26195007036913 -0.28293342715884 -0.27 -0.281 -0.227 -0.21404992963087 -0.22904992963087 -0.242 -0.19101664321029 -0.18796671357942 -0.23996671357942 -0.291 -0.274 -0.153 -0.21 -0.279 -0.26198335678971 -0.20595007036913 -0.277 0.951994299087023 1.67437492259396 1.44893066572841 1.20243662913646 0.979088335678971 0.902929306123937 1.44937416080257 1.19375233004944 0.938341083035573 0.8919472526…
-0.259017333920022 -0.277034667840044 -0.27 -0.279011555946682 -0.227 -0.211017333920022 -0.231982666079978 -0.242 -0.189011555946681 -0.185017333920022 -0.236023111893363 -0.291 -0.274 -0.153 -0.21 -0.279 -0.261005777973341 -0.206994222026659 -0.277 0.953878906291186 1.67746174160424 1.44899959554187 1.20436861739252 0.979398208828264 0.905047577357317 1.45057300865226 1.19459508872266 0.9359542…
-0.258997742736828 -0.280997742736828 -0.268009029052686 -0.279 -0.227 -0.214 -0.229006771789515 -0.242 -0.195 -0.191 -0.237995485473657 -0.291004514526343 -0.273997742736828 -0.152993228210485 -0.208004514526343 -0.278986456420971 -0.261006771789515 -0.207013543579029 -0.277 0.951406433200039 1.6744118509558 1.44898352133055 1.20257241527159 0.979259841667428 0.905306771789515 1.44813510141477 1…
-0.258015469816197 -0.280015469816197 -0.271938120735214 -0.279 -0.227 -0.214 -0.23195359055141 -0.242 -0.195 -0.191 -0.236030939632393 -0.292969060367607 -0.273015469816197 -0.15004640944859 -0.209969060367607 -0.27309281889718 -0.26395359055141 -0.212907181102821 -0.277 0.95420591102384 1.67521731475072 1.45051586708673 1.20362344729667 0.983542551601383 0.90825359055141 1.4503550382154 1.19393…
-0.256015648988532 -0.279007824494266 -0.272 -0.280984351011468 -0.227 -0.216976526517201 -0.232 -0.242 -0.192023473482799 -0.192984351011468 -0.235007824494266 -0.293 -0.273 -0.15 -0.205039122471331 -0.279945228540136 -0.264 -0.211015648988532 -0.277 0.952821267271743 1.6744858683707 1.45021258208311 1.19691305007112 0.983143677512305 0.910800282274449 1.45040984351011 1.19396984351011 0.9627660…
-0.255993247902624 -0.279 -0.272 -0.278995498601749 -0.227 -0.210009002796501 -0.231993247902624 -0.242 -0.191 -0.185013504194751 -0.235 -0.293 -0.273 -0.152995498601749 -0.205 -0.28 -0.263997749300875 -0.142141794044891 -0.277 0.954397884342822 1.67552669147229 1.45049689403521 1.19876854394145 0.982719549860175 0.912025251024846 1.45095309035369 1.19440655643034 0.936964598322099 0.893266488909…
-0.253058829225547 -0.279 -0.272 -0.277039219483698 -0.227 -0.213921561032604 -0.229058829225547 -0.242 -0.191 -0.190882341548907 -0.235 -0.293 -0.273 -0.151039219483698 -0.205 -0.28 -0.263019609741849 -0.203764586263519 -0.277 0.953478433157338 1.67408882632052 1.44914706144375 1.19378981358601 0.98252392194837 0.909961376555301 1.44795020190748 1.19291000290503 0.934617063380437 0.8917405911972…
-0.255980425552529 -0.277013049631647 -0.272 -0.278986950368353 -0.227 -0.216980425552529 -0.229 -0.242 -0.191 -0.191 -0.235 -0.293 -0.273 -0.150006524815823 -0.205 -0.28 -0.261013049631647 -0.205 -0.277 0.954244845395499 1.67811337875144 1.44905045673711 1.19532923405389 0.982549804255525 0.910794258162075 1.44897288795075 1.19310849929236 0.934371304963165 0.89035887374952 0.956985824117873 0.5…
-0.257996243361749 -0.276998121680875 -0.272 -0.277003756638251 -0.227 -0.211005634957377 -0.23 -0.242 -0.186003756638251 -0.182011269914753 -0.235 -0.293 -0.273 -0.15 -0.205 -0.279998121680875 -0.262001878319126 -0.199 -0.277 0.954562291549333 1.67747646141779 1.44906118334105 1.19633174683679 0.982189436504262 0.909069774601705 1.44911308044337 1.1927721412838 0.939952480236367 0.88975426788310…
-0.256030446265368 -0.276015223132684 -0.272 -0.278969553734632 -0.227 -0.213954330601948 -0.23 -0.242 -0.187969553734632 -0.187908661203897 -0.235 -0.293 -0.273 -0.15 -0.205 -0.279015223132684 -0.262984776867316 -0.199 -0.277 0.955761427778126 1.68085763242357 1.44968040942641 1.1972458424866 0.981894566939805 0.908951826775922 1.4507250340624 1.19389264562874 0.967414665672812 0.902453317125724…
-0.257984139172152 -0.279968278344305 -0.272 -0.279 -0.227 -0.214 -0.23 -0.242 -0.188 -0.188 -0.235992069586076 -0.293 -0.273992069586076 -0.15 -0.205 -0.279 -0.263 -0.14145996400758 -0.277 0.955383172165569 1.67559250701863 1.44978920695861 1.19713103095381 0.981899920695861 0.909088889742051 1.45150397288542 1.19440603479304 0.961123688902264 0.893770977204618 0.957923013557291 0.54502118956208…
-0.257994954413715 -0.280002522793143 -0.272005045586285 -0.278994954413715 -0.227 -0.214007568379428 -0.23 -0.242 -0.188 -0.187994954413715 -0.236 -0.293 -0.273 -0.22381331330744 -0.204997477206857 -0.279 -0.265002522793143 -0.213823404480011 -0.276989908827429 0.955897224927543 1.67894263344402 1.4500495206693 1.197991170224 0.981600025227932 0.910828133133074 1.45213788085376 1.19499836018446 …
-0.256039300814666 -0.280980349592667 -0.273960699185334 -0.277039300814666 -0.227 -0.216941048778002 -0.23 -0.242 -0.188 -0.186039300814666 -0.236 -0.293 -0.273 -0.151454130142627 -0.204019650407333 -0.279 -0.265980349592667 -0.145375528513296 -0.273078601629331 0.954821615448066 1.67608737918941 1.44986373357739 1.19456877642566 0.981609803495927 0.910104541301426 1.45131650634216 1.19436277276…
-0.25500718946305 -0.2790143789261 -0.274 -0.277 -0.227 -0.217 -0.23 -0.242 -0.188 -0.1879856210739 -0.233021568389151 -0.293 -0.273 -0.15 -0.204 -0.27800718946305 -0.26500718946305 -0.216475169197338 -0.273 0.955713385693994 1.6756725882067 1.44983021568389 1.19769684992898 0.981679496737586 0.909216326727484 1.45135956863222 1.19415143789261 0.943326333373844 0.888957915055715 0.958514176534929…
-0.258 -0.28099852454711 -0.274 -0.277 -0.227 -0.214001106589668 -0.230001106589668 -0.241000368863223 -0.188001106589668 -0.188 -0.236 -0.293 -0.273 -0.15 -0.207 -0.278 -0.264999631136777 -0.218 -0.273 0.953710888960366 1.67361123938043 1.4491600110659 1.19403086682857 0.989879609004984 0.917177008519265 1.45062157504596 1.19396127995538 0.943499044526217 0.887513249684991 0.956230966421643 0.54…
-0.258 -0.277063983506284 -0.274 -0.277 -0.227 -0.216952012370287 -0.232952012370287 -0.241984004123429 -0.190952012370287 -0.188 -0.236 -0.293 -0.273 -0.15 -0.207 -0.278 -0.264015995876571 -0.218 -0.273 0.956081449937464 1.67691625385472 1.4491895201237 1.19634240969006 0.988836955629165 0.909199726558991 1.45482169760704 1.1973744943083 0.96761778110648 0.89617907632741 0.958808090803384 0.5439…
-0.253043836447532 -0.273035069158026 -0.268052603737039 -0.274026301868519 -0.216096440184571 -0.210061371026545 -0.233 -0.242 -0.188026301868519 -0.185026301868519 -0.232035069158026 -0.282096440184571 -0.273 -0.15 -0.201052603737039 -0.278 -0.264 -0.141675081291999 -0.273 0.953334636083513 1.67112172700809 1.44868447131765 1.19119585292412 0.960044514414373 0.898443985343509 1.45479087672895 1…
-0.253003784540564 -0.276001892270282 -0.268 -0.274 -0.22 -0.212 -0.23 -0.238998107729718 -0.187994323189153 -0.187994323189153 -0.232001892270282 -0.284005676810847 -0.273003784540565 -0.153 -0.201003784540564 -0.278 -0.264001892270282 -0.141001892270282 -0.273 0.954680056768109 1.67477714267187 1.44941912955567 1.19287939447351 0.972272857328126 0.901920454144868 1.45410094613514 1.196921078594…
-0.254968758873147 -0.276984379436574 -0.268 -0.274 -0.22 -0.212 -0.23 -0.238015620563426 -0.185046861690279 -0.185046861690279 -0.232984379436574 -0.286953138309721 -0.274968758873147 -0.153 -0.202968758873147 -0.278 -0.264984379436574 -0.141984379436574 -0.273 0.954709531383097 1.67329358705077 1.44896718545918 1.1925649985803 0.973756412949226 0.902156251064778 1.45459218971829 1.1974810962788…
-0.255 -0.273023677700558 -0.269988161149721 -0.274 -0.222982241724582 -0.210011838850279 -0.23 -0.238 -0.185 -0.185 -0.233 -0.287 -0.273011838850279 -0.153 -0.203 -0.275017758275418 -0.262017758275419 -0.213573801389957 -0.273994080574861 0.956071890387559 1.6814711647426 1.44959621156791 1.19606910442926 0.975022600718576 0.901086392979151 1.45460994080575 1.19737071033102 0.942133958357872 0.8…
-0.254995538029896 -0.272997769014948 -0.27 -0.275 -0.222993307044844 -0.209993307044844 -0.229 -0.238 -0.182004461970104 -0.184986614089687 -0.232997769014948 -0.287 -0.273 -0.152993307044844 -0.203 -0.275 -0.264997769014948 -0.213 -0.274 0.956851517069835 1.6824922086752 1.44971037926746 1.19853205250625 0.976062253294903 0.901068326761211 1.45460015616895 1.19726975459164 0.943745265124723 0.8…
-0.253030777966335 -0.272015388983167 -0.27 -0.275 -0.220046166949502 -0.207046166949502 -0.229 -0.238 -0.183969222033665 -0.179092333899004 -0.232015388983167 -0.287 -0.273 -0.150046166949502 -0.203 -0.275 -0.264015388983167 -0.213 -0.274 0.957519535491446 1.68346476490666 1.44987738387286 1.19943584213549 0.977054457127001 0.900331541737376 1.45466892277118 1.19716169278815 0.946063681999725 0.…
-0.251016493370472 -0.270016493370472 -0.267024740055708 -0.273016493370472 -0.22 -0.207 -0.229 -0.235024740055708 -0.182016493370472 -0.179 -0.229024740055708 -0.287 -0.273 -0.15 -0.203 -0.275 -0.265983506629528 -0.14456902128129 -0.271024740055708 0.957748185729248 1.68405521692256 1.44975107206908 1.20013430978719 0.982484973098611 0.907906912857944 1.45445181427075 1.19657486554429 0.94652645…
-0.251 -0.269989580140071 -0.266993748084043 -0.273 -0.219993748084043 -0.207987496168085 -0.228993748084043 -0.234993748084043 -0.182 -0.181983328224114 -0.228995832056029 -0.278993748084043 -0.273 -0.149106282571274 -0.203 -0.274993748084043 -0.266 -0.144135458179074 -0.270995832056029 0.957922459086943 1.68524206313227 1.45027158381871 1.2047630425991 0.982899353968684 0.908481917254227 1.4548…
-0.251 -0.265076869188113 -0.264046121512868 -0.273 -0.217046121512868 -0.202092243025736 -0.226046121512868 -0.232046121512868 -0.182 -0.174122990700981 -0.227030747675245 -0.276046121512868 -0.273 -0.199215934281247 -0.203 -0.272046121512868 -0.266 -0.208000700554531 -0.269030747675245 0.959081858871605 1.68621477990075 1.45101831588341 1.20619755419707 0.982594765889663 0.909385856069387 1.455…
-0.246028279149042 -0.270966065021149 -0.261016967489425 -0.269022623319234 -0.217 -0.200011311659617 -0.222022623319234 -0.225039590808659 -0.179016967489425 -0.174994344170192 -0.227994344170192 -0.274011311659617 -0.273 -0.215909506723065 -0.19007352578751 -0.268022623319234 -0.265005655829808 -0.142378940597165 -0.264028279149042 0.954486243050311 1.67645559680702 1.44987656076258 1.204191537…
-0.237002206239245 -0.259955875215108 -0.261995587521511 -0.267997793760755 -0.216993381282266 -0.198993381282266 -0.205002206239245 -0.223993381282266 -0.178988968803777 -0.177982350086043 -0.218002206239245 -0.267980143846799 -0.272988968803777 -0.148167674182588 -0.182002206239245 -0.265964700172087 -0.263002206239245 -0.141993381282266 -0.261988968803777 0.952116265719455 1.67356155981115 1.4…
-0.237982757014645 -0.240344859707099 -0.26003448597071 -0.267017242985355 -0.214051728956065 -0.196051728956065 -0.205982757014645 -0.221051728956065 -0.174086214926775 -0.17013794388284 -0.218982757014645 -0.259155186868195 -0.268086214926775 -0.222689533113023 -0.182982757014645 -0.250275887765679 -0.263982757014645 -0.139051728956065 -0.257086214926775 0.954901029921592 1.69647703143225 1.451…
-0.235023129181708 -0.250915193000404 -0.254046258363416 -0.265015419454472 -0.213007709727236 -0.195007709727236 -0.204015419454472 -0.218023129181708 -0.172015419454472 -0.164046258363416 -0.217015419454472 -0.24907709727236 -0.268 -0.213084806999596 -0.180023129181708 -0.248015419454472 -0.262015419454472 -0.140984580545528 -0.255015419454472 0.954185936489972 1.67326349150822 1.44921410880084…
-0.230997742949664 -0.238006771151007 -0.251988714748321 -0.262 -0.212995485899328 -0.193009028201343 -0.203990971798657 -0.213993228848993 -0.167002257050336 -0.164006771151007 -0.211990971798657 -0.238988714748321 -0.264004514100672 -0.215002257050336 -0.178990971798657 -0.237990971798657 -0.258995485899329 -0.13616476467451 -0.248993228848993 0.959315463328825 1.68509727150312 1.45110954858993…
-0.230015562646867 -0.240953312059398 -0.247077813234337 -0.262 -0.211031125293735 -0.196937749412531 -0.200062250587469 -0.211046687940602 -0.167984437353133 -0.166953312059398 -0.208062250587469 -0.234077813234337 -0.265968874706265 -0.215984437353133 -0.175062250587469 -0.234062250587469 -0.257031125293735 -0.207863926778682 -0.246046687940602 0.957341280920203 1.67520671585395 1.4509131125293…
-0.224046051139212 -0.232069076708818 -0.244023025569606 -0.259023025569606 -0.211 -0.192038375949344 -0.194046051139212 -0.206038375949344 -0.165023025569606 -0.156084427088556 -0.202046051139212 -0.231023025569606 -0.266 -0.215007675189869 -0.173015350379737 -0.219115127848031 -0.255015350379737 -0.21693859848105 -0.242030700759475 0.960544978881028 1.68355422362283 1.45352973749875 1.204333530…
-0.224973524232583 -0.231958631613411 -0.24197683370351 NaN NaN NaN -0.190988416851755 -0.203988416851755 -0.163981797909901 -0.15397683370351 -0.202986762116292 -0.223981797909901 -0.265995035793609 -0.215 -0.172991726322682 -0.208952012671557 -0.254991726322682 -0.201988416851755 -0.238968560026193 0.959710910104505 1.68173906255254 1.45328594589811 NaN NaN NaN 1.45434771646506 1.19725774955977…
-0.209242230461007 -0.207378485095324 -0.228211951653381 -0.252045418211439 -0.201166533441942 -0.191121115230504 -0.184105975826691 -0.197105975826691 -0.153166533441942 -0.140211951653381 -0.195121115230504 -0.213166533441942 -0.263045418211439 -0.215 -0.168075697019065 -0.180439042710576 -0.250075697019065 -0.195105975826691 -0.220287648672446 0.960251673327903 1.69306559406808 1.4508770915393…
-0.207017267818386 -0.208982732181614 -0.220069071273544 -0.243077705182736 -0.201991366090807 -0.191 -0.176069071273544 -0.194025901727579 -0.138129508637894 NaN -0.189051803455158 -0.211017267818386 -0.262008633909193 -0.139656177098664 -0.166017267818386 -0.141336722458525 -0.234138142547087 -0.192025901727579 -0.216034535636772 0.956889355291256 1.6745626628492 1.44784607440576 1.191036582774…
-0.200986763148606 -0.204995587716202 -0.213973526297211 -0.237988969290505 -0.196993381574303 -0.190995587716202 -0.169962495587716 -0.188993381574303 -0.135993381574303 -0.124 -0.183988969290505 -0.207 -0.26 -0.137 -0.158988969290505 -0.121973526297211 -0.213933815743029 -0.0909382280268267 -0.207986763148606 0.95884060183551 1.67693410960113 1.45000366837275 1.19333772767384 0.971092360571832 …
-0.195103718084301 -0.203034572694767 -0.202207436168602 -0.233086431736918 -0.194051859042151 -0.189034572694767 -0.153293867905519 -0.18605185904215 -0.133051859042151 -0.124 -0.179086431736917 -0.207 -0.26 -0.137 -0.154086431736918 -0.110207436168602 -0.184518590421505 -0.063484017726738 -0.202103718084301 0.954663639839854 1.67431615454751 1.44718961181699 1.19232780493781 0.9721415036083 0.8…
-0.183092304429225 -0.178192300894219 -0.190092304429225 -0.220099996464994 -0.187053844250381 -0.180069228321919 -0.152007692035769 -0.17806153628615 -0.123076920357687 NaN -0.167092304429225 -0.202038460178844 -0.26 -0.136007692035769 -0.145069228321919 -0.0841999929299873 -0.137361525681131 -0.0173538336453621 -0.187115380536531 0.96106977100643 1.68330992555415 1.45077184714909 1.194463308282…
-0.17199438394066 -0.171964899629128 -0.177985959851651 -0.206980343792312 -0.180985959851651 -0.176983151821981 -0.144990171896156 -0.168990171896156 -0.111 NaN -0.155988767881321 -0.205 -0.259 -0.135 -0.129991575910991 -0.066977535762642 -0.0989241831989168 -0.0338413463236593 -0.178978939777477 0.957163832960499 1.67154313816448 1.44768240086537 1.19150088452935 0.969482063901807 0.89503861002…
-0.168069814171502 -0.147436338571885 -0.168174535428754 -0.193244349600256 -0.171174535428754 -0.165209442514505 -0.138122174800128 -0.162122174800128 -0.111 NaN -0.148139628343003 -0.205 -0.259 -0.135 -0.124104721257253 -0.0512792566860067 -0.0459424913152725 0.0770277496550779 -0.164261803143131 0.95984235182795 1.68771236561341 1.44936015444168 1.19211900426799 0.970924343291973 0.89406727900…
-0.158078526442628 -0.147 -0.153117789663942 -0.182086379086891 -0.153141347596731 -0.152102084375417 -0.123117789663942 -0.150094231731154 NaN NaN -0.138078526442628 -0.200039263221314 -0.259 -0.135 -0.116062821154102 -0.0271884634623074 0.00460736778685952 0.0799921473557372 -0.152094231731154 0.954988792062658 1.67240344356781 1.4473660193943 1.19016554823564 0.958290199740793 0.88623187883679…
-0.14597176923551 -0.128973940832778 -0.136973940832778 -0.163958739651899 -0.143945710068288 -0.135954396457362 -0.105991313610926 -0.139978284027315 -0.0989847988191206 NaN -0.124965254443704 -0.196978284027315 -0.258993485208195 -0.134997828402732 -0.107976112430047 -0.00195439645736186 0.0441020650716187 0.165102065071619 -0.140963082846436 0.956189055149767 1.68422499385203 1.44679556994157 …
-0.133255208653916 -0.117235577219 -0.125235577219 -0.145372997263416 -0.119490785872916 -0.115412260133249 -0.102078525739667 -0.130196314349166 -0.0921374200444164 NaN -0.109314102958666 -0.187196314349166 -0.25605889430475 -0.134019631434917 -0.0972159457840829 0.0185877398667509 0.0900773225589186 0.211077322558919 -0.124333734393583 0.95125894243198 1.66845645873086 1.44480004812723 1.186718…
-0.119093210434503 -0.0931597893162917 -0.111093210434503 -0.127119841987219 -0.10211318409904 -0.0951331577635764 -0.08511318409904 -0.119073236769967 -0.0770998683226823 -0.0740532631054305 -0.0990665788817882 -0.182033289440894 -0.256 -0.131019973664536 -0.0771331577635764 0.0339001316773177 0.116826894907351 0.238820237019172 -0.113073236769967 0.954577096864665 1.67504372767716 1.44339912130…
-0.10297314642498 -0.0839445026116245 -0.0879803073783184 -0.104964195233306 -0.0789480830882938 -0.0729409221349551 -0.063976726901649 -0.104955244041633 -0.0739749366633143 -0.0589874683316571 -0.082976726901649 -0.161989258569992 -0.253 -0.133994629284996 -0.0649695659483102 0.0590375950050286 0.151037595005029 0.271976726901649 -0.0919713561866449 0.949914565107754 1.66568296875783 1.43748905…
-0.0882265374072731 -0.0534681773083643 -0.0771661274320003 -0.0853020498763641 -0.0504379723207279 -0.0404983822960007 -0.0511963324196366 -0.0803775623454551 -0.0602114349134549 -0.0521057174567274 -0.0701963324196367 -0.156090614962909 -0.253 -0.131045307481455 -0.0482567423949095 0.0796828476298177 0.171682847629818 0.259196332419637 -0.0762416399010913 0.952421488640763 1.67829623500431 1.44…
-0.0711317917111516 -0.0490310098143886 -0.0551705539791374 -0.0641628015255402 -0.0311472966183459 -0.014201563793526 -0.0281783064327345 -0.0730542671751801 -0.0451162868039573 NaN -0.0511472966183459 -0.146077524535972 -0.252007752453597 -0.131 -0.0311317917111516 0.0988527033816541 0.182914723010431 0.267930227917626 -0.0591317917111516 0.94204140076277 1.66058985426289 1.43434403526671 1.176…
-0.0529278333876226 -0.0249825804728744 -0.0379328103953728 -0.042940275906998 7.21666123773722e-05 0.0190746551162525 -0.0159054368527469 -0.0509278333876226 -0.0149850689767495 NaN -0.0369203678759974 -0.126982580472874 -0.2489900459845 -0.12698506897675 -0.0119303218914977 0.117032350550376 0.198017419527126 0.320012442519375 -0.0399303218914977 0.942015409796136 1.67120070652381 1.43421939518…
-0.0245604543076012 -0.0181352820742486 -0.0115218022863873 -0.0194638242545665 0.0284395456923988 0.0484202196817919 0.0212656115969364 -0.0225604543076012 -0.00911595606364162 NaN -0.00561843233942199 -0.120135282074249 -0.245077304042428 -0.121115956063642 0.0154588717030058 0.12974876186211 0.204864717925751 0.324903369946965 -0.0125411282969942 0.928418631547436 1.65575515770748 1.4261200193…
-0.00216919136770265 0.00680773708215608 0.00487695173257989 0.00283080863229735 0.0528154275988698 0.0797615939818735 0.0358923327660074 -0.0081076672339926 0.00588464224929365 NaN 0.0118692612158661 -0.109084595683851 -0.238053833616996 -0.117030762066855 0.0408077370821561 0.150838499149011 0.218892332766007 0.34087695173258 0.0018923327660074 0.932327622924635 1.65968716149363 1.4298200838899…
0.0220082103890048 0.0210116840151222 0.0310044209786949 0.0190082103890048 0.0790072630364273 0.107008526173197 0.0730015789209625 0.0100082103890048 NaN NaN 0.0360129471518922 -0.0909908422584177 -0.23199621058969 -0.188000315784192 0.0690078946048123 0.170004420978695 0.224001894705155 0.346001894705155 0.0240075788206198 0.923704654658997 1.65189579463993 1.42301177154932 1.17030254837843 0.9…
0.0475857462303075 0.0574104850200529 0.0447769402778579 0.0445857462303075 0.101633544742195 0.133569813393012 0.0779203358135207 0.0355857462303075 NaN NaN 0.0763467536708695 -0.0624620522815801 -0.22019119404755 -0.188984067162704 0.0936016790676033 0.183776940277858 0.229904402976225 0.351904402976225 0.0476176119048992 0.938205149978259 1.66994763243562 1.42853061678277 1.17824142200302 0.96…
0.0817113065622577 0.0689065991819069 0.0806943245953317 0.0717707434464988 0.136702815578795 0.168702815578795 0.0978301803307398 0.0677282885291837 NaN NaN 0.0948471622976658 -0.0183736032723724 -0.186288693437742 -0.0630783548998021 0.136634887711091 0.201847162297666 0.232974527049611 0.354974527049611 0.0777452704961097 0.931340795441595 1.65816342017858 1.42940329212306 1.17423540740104 0.9…
0.10504566979717 0.112002174752246 0.0990500193016629 0.082060893062894 0.145067417319633 0.185047844549417 0.120113087116803 0.0860935143465871 NaN NaN 0.133023922274708 0.015102213355572 -0.172958679707322 -0.050958679707322 0.14906306781514 0.212015223265723 0.236 0.356995650495508 0.093041320292678 0.940951601595997 1.67741157984847 1.43456862990608 1.18095634641623 0.97234141358896 0.9026813…
0.12567340113044 0.112984447672878 0.121642296476196 0.109564534840586 0.175517877859221 0.206657848803318 0.17119127898966 0.128331249933758 NaN NaN 0.143828924401659 0.0612690406252701 -0.154295494215316 -0.0322954942153164 0.177548982513465 0.218891133710147 0.236 0.355031104654244 0.111704505784684 0.932641572687451 1.66909172821072 1.43394979796609 1.17930612790956 0.972979890987371 0.903270…
0.158807654425477 0.138848455001891 0.141883426924531 0.122924227500945 0.189918398847172 0.232848455001891 0.184924227500945 0.146895084232078 0.163895084232078 0.164819311733023 0.169848455001891 0.0948076544254765 -0.11920400288207 0.000807654425476491 0.205836797694344 0.22198251403868 0.237988342692453 0.356988342692453 0.136854283655664 0.922926188222376 1.65956508077816 1.43394994171346 1.…
0.180025364507962 0.169035120087948 0.165019511159971 0.142029266739956 0.215015608927977 0.248027315623959 0.195054631247918 0.176021462275968 0.200042924551936 0.201070240175895 0.206015608927977 0.200085849103872 -0.0399043953161427 0.0820917024518631 0.223029266739956 0.234021462275968 0.242 0.312003902231994 0.15903316897195 0.940365404591312 1.67094131647278 1.43672645819395 1.1840470435287…
0.192797020078415 0.186718950877805 0.174843861598781 0.156765792398171 0.222875089279024 0.261781406238293 0.222562812476586 0.186828247758659 0.221656495517317 0.23643790175561 0.213875089279024 0.243312991034635 0.00823492183402483 0.128266149514269 0.237765792398171 0.244828247758659 0.242 0.313968772319756 0.175734564717927 0.943086749662862 1.67663943972729 1.4399783181892 1.18759363403716 …
0.20886677549655 0.198900081622413 0.207725224461635 0.177825142839222 0.242833469370688 0.274891755090947 0.23192506121681 0.231625306084048 0.267616979552582 0.278650285678445 0.223916734685344 0.296558693832323 0.0794088162659424 0.201392163203011 0.259816816307757 0.258883428559482 0.242 0.312016653062931 0.193850122433619 0.942842414694125 1.6736161453088 1.44128942530504 1.1895440963249 0.9…
0.237017847564821 0.248006692836808 0.214071390259285 0.190040157020848 0.250024540401629 0.281024540401629 0.261029002292834 0.243055773640066 0.285093699715311 0.306082544987298 0.255013385673616 0.338055773640066 0.14318516848502 0.26504238796645 0.285024540401629 0.270069159313682 0.242 0.314015616619219 0.21804238796645 0.951653887209049 1.68777548190783 1.4452377690544 1.1933557335302 0.983…
0.244876748851367 0.250953780819263 0.245506995405467 0.207722684915575 0.260830529670629 0.291830529670629 0.273799716883471 0.267614840160521 0.326352931469675 0.342429963437571 0.260907561638525 0.362614840160521 0.22472126933293 0.283707278521996 0.295830529670629 0.300522401799046 NaN 0.320892155244946 0.236707278521996 0.948962213518407 1.67697931626543 1.44425540639358 1.1958804055685 0.98…
0.269856188611085 0.284804416511075 0.258925218077764 0.222913713166651 0.274919465622207 0.29796548526666 0.306810168966632 0.297827426333302 0.349867693522198 0.377798664055518 0.286850436155528 NaN 0.28466060512216 0.335700872311056 0.317873445977754 0.334804416511075 NaN 0.328953980355547 0.264838931244415 0.952628543340774 1.68526110412777 1.44550269438144 1.20049353870444 0.979662377052115 …
0.280048540112641 0.295071911277987 0.280035955638994 0.240032360075094 0.289014382255597 0.308012584473648 0.329035955638994 0.319052135676541 0.380082697969685 0.415066517932138 0.296043146766792 0.456016180037547 0.383143822555974 0.3902822517661 0.334039551202893 NaN NaN 0.39205573124044 0.282052135676541 0.950257586639828 1.67658256649583 1.44453435063232 1.19125607650299 0.972491168558267 0…
0.306573191830038 0.334367691600056 0.299683845800028 0.257715461220025 0.296873538320011 0.31488934603001 0.348683845800028 0.347541576410041 0.425272845340064 0.451415114730052 0.319620614960034 0.464857730610013 0.461735383200112 0.54451818953022 0.355652230380031 NaN NaN 0.422509960990044 0.310541576410041 0.954403291463806 1.68344950410711 1.4469117453418 1.1945765699402 0.973129724988501 0.…
0.317908323909283 0.337974997429804 0.320824982008631 0.276841650388761 0.303941660669544 0.319958329049674 0.392633295637131 0.364858318768891 0.443849984578826 0.481749974298044 0.328924992289413 0.507641629827196 0.532416606695435 0.646166580993479 0.3788083136285 NaN NaN 0.488449943455696 0.326866652958957 0.94930342113024 1.67549775696523 1.44615666735205 1.19269625167063 0.969857586169116 0…
0.344022466578643 0.39000204241624 0.341046975573527 0.293051060406008 0.316024508994884 0.332012254497442 0.408051060406008 0.38606739973593 0.47306535731969 0.51006739973593 0.360012254497442 NaN 0.610100078395775 0.711140926720581 0.395055145238488 NaN NaN 0.499779419046047 0.354040848324806 0.952247398291797 1.67992955541343 1.44826694896022 1.19566455933322 0.968935710925895 0.89499583656544…
0.354828901712855 0.39098444561026 0.36364224903597 0.317611140256489 0.327813347323115 0.337906673661557 0.432611140256489 0.418486705138565 0.504502259528306 0.542486705138565 0.365906673661557 NaN 0.658237834902718 0.778926747107909 NaN NaN NaN 0.393679874091969 0.373688912205191 0.946185970584699 1.6700956994413 1.44198939255044 1.18823759118644 0.966872664218455 0.907423236969783 1.411012503…
0.389792517644744 0.427780661510158 0.384875510586846 0.33788143865414 0.345893294788726 0.351917007057898 0.459839942183088 0.440869582519553 0.523887366721433 0.564869582519553 0.405762877308279 NaN 0.704727308904521 0.835668028231591 0.439893294788726 NaN 0.253946647394363 0.404922935125191 0.405810301846623 0.94954937032582 1.66970142273615 1.44116432748912 1.1867978843295 0.96520972203036 0.…
0.410053392392977 0.44607712234541 0.413047459904868 0.355043504912796 0.361037572424687 0.366037572424687 0.490037572424687 0.46504152741676 0.546037572424687 0.587033617432615 0.417063279873157 NaN NaN NaN 0.464063279873157 NaN 0.269013842472253 0.420013842472253 0.423063279873157 0.945128312998426 1.66067245822503 1.43669335561332 1.18433296011411 0.96244057347385 0.887881245822503 1.409321061…
0.436577184235068 0.48438926611732 0.436624163764504 0.376655483450796 0.379702462980233 0.384702462980233 0.508702462980233 0.485671143293941 0.564702462980233 0.603733782666524 0.448498885019339 NaN 0.734906040941126 0.860906040941126 0.495498885019339 NaN 0.275890381097981 0.426890381097981 0.454498885019339 0.939322549672991 1.66686134298818 1.43339261707297 1.1808357490416 0.962725458645488 …
0.462777966519273 0.491940221755189 0.468726728023721 0.403769426770014 0.400820665265567 0.406812125516308 0.535769426770014 0.519709648525203 0.585820665265567 0.622837744764084 0.469820665265567 NaN 0.738965841002965 0.864965841002965 0.518803585767049 NaN 0.286906062758154 0.435923142256671 0.477803585767049 0.927253160171046 1.65576641376913 1.42717311724039 1.17616970983405 0.96356282661062…
0.508059586316627 0.544011034503079 0.497072827720322 0.432064000117858 0.436057379416011 0.443055172515395 0.565066207018474 0.542072827720322 0.609028689708006 0.637035310409853 NaN NaN 0.742004413801232 0.857013241403695 0.562075034620938 NaN 0.307030896608621 0.457030896608621 0.510072827720322 0.93428190067474 1.67387970199476 1.42836881101388 1.17689348964318 0.972351806918295 0.89944533795…
0.534577751260422 0.548921805788967 0.529483918207183 NaN NaN NaN 0.594530834733802 0.574483918207182 0.621796695051314 0.652749778524695 0.530749778524695 0.711530834733802 0.743968722315587 0.86290616694676 0.595468279364976 NaN 0.320781056209108 0.470781056209108 0.542483918207183 0.930677394550898 1.65594556525869 1.42338928892999 NaN NaN NaN 1.409114786028 1.15670262316713 0.954432720616261 …
0.559852537992352 0.596716872945316 0.548887928874187 0.491817147110516 0.503752263827151 0.503787654708987 0.614882030393882 0.595876131913576 0.639893827354493 0.666917421275717 0.574740466866539 0.724923319756023 0.808616598780115 0.926622497260421 0.609917421275717 NaN NaN 0.495852537992352 0.565864334952964 0.935292277142562 1.67409064217513 1.43082540748889 1.17795622912437 0.96833550469967…
0.570133369480018 0.600098951549691 0.578062382498718 0.5190946493084 0.531105404911627 0.5370946493084 0.634116160514855 0.617066684740009 0.650036569050973 0.6780236623271 NaN NaN 0.808989244396773 0.9359290130187 0.631114009394209 NaN NaN 0.5140473246542 0.590075289222591 0.93637809363563 1.66438108640433 1.43226834905911 1.18010038991272 0.974458383948514 0.896559376175013 1.41270125036098 1.…
0.631032675426238 0.645282307574306 0.606547541731628 0.562313511592814 0.579235501546543 0.580313511592814 0.687157491500272 0.647516337713119 0.666734765842678 0.688828377898204 NaN NaN 0.804078010046271 0.903514866305389 0.683173093509526 NaN NaN 0.535656755796407 0.624453929676102 0.94920623775914 1.68314200162324 1.44064691486106 1.1848446422953 0.969154250849973 0.896274524582684 1.41783840…
0.653814509855402 0.649966274519164 0.633772353004357 0.590763921634148 0.601814509855402 0.613721764783103 0.709814509855402 0.668822941225611 0.691789215744775 0.703873529446865 0.657839803966029 NaN 0.816890392187283 0.914898823557492 0.714738627523521 NaN 0.411780784374566 0.559797647114984 0.645822941225611 0.939484398015792 1.67735176861308 1.44002640784136 1.18375986470314 0.97208436863456…
0.685065336362913 0.70003484606022 0.655067514241677 0.627080581514259 0.656087115150551 0.659100182423133 0.725080581514259 0.690058802726622 0.699078403635495 0.721056624847858 0.699050091211567 NaN 0.816013067272582 0.91703484606022 0.732067514241677 NaN 0.438148095755936 0.585143739998409 0.673058802726622 0.947795470012171 1.69123779680597 1.44704415621196 1.18830293659986 0.969324312199952 …
0.714535955629935 0.715752509669299 0.685520487484266 0.663427678610253 0.695381274173247 0.704288465299234 0.761427678610253 0.716582360066942 0.734443146755922 0.74659782821261 0.721644232649617 NaN 0.821907191125987 0.932752509669299 0.762520487484266 NaN 0.504948166094519 0.649979102385857 0.699582360066942 0.945752173742991 1.69475462403851 1.45342945705315 1.19413811921473 0.971269373071576…
NaN NaN NaN NaN NaN NaN NaN NaN NaN NaN NaN NaN NaN NaN NaN NaN NaN NaN NaN NaN NaN NaN NaN NaN NaN NaN NaN NaN NaN NaN NaN NaN NaN NaN NaN NaN NaN NaN NaN NaN NaN NaN NaN NaN NaN NaN NaN NaN NaN NaN NaN NaN NaN NaN NaN NaN NaN
NaN NaN NaN NaN NaN NaN NaN NaN NaN NaN NaN NaN NaN NaN NaN NaN NaN NaN NaN NaN NaN NaN NaN NaN NaN NaN NaN NaN NaN NaN NaN NaN NaN NaN NaN NaN NaN NaN NaN NaN NaN NaN NaN NaN NaN NaN NaN NaN NaN NaN NaN NaN NaN NaN NaN NaN NaN
NaN NaN NaN NaN NaN NaN NaN NaN NaN NaN NaN NaN NaN NaN NaN NaN NaN NaN NaN NaN NaN NaN NaN NaN NaN NaN NaN NaN NaN NaN NaN NaN NaN NaN NaN NaN NaN NaN NaN NaN NaN NaN NaN NaN NaN NaN NaN NaN NaN NaN NaN NaN NaN NaN NaN NaN NaN
NaN NaN NaN NaN NaN NaN NaN NaN NaN NaN NaN NaN NaN NaN NaN NaN NaN NaN NaN NaN NaN NaN NaN NaN NaN NaN NaN NaN NaN NaN NaN NaN NaN NaN NaN NaN NaN NaN NaN NaN NaN NaN NaN NaN NaN NaN NaN NaN NaN NaN NaN NaN NaN NaN NaN NaN NaN
0.841055236961378 0.837069046201722 0.818080553902009 0.829055236961378 0.909078252361952 0.933094363142354 0.865112775462813 0.813064443121607 0.846057538501435 0.870064443121607 0.857048332341205 0.849002301540057 0.822004603080115 0.936986190759656 0.883057538501435 0.933121981623043 0.859163409344076 0.955207138605166 0.833025316940631 0.960648227814156 1.7067099079384 1.46079531655753 1.2327…
0.864630551250506 0.866538189063132 0.852461220573654 0.852630551250506 0.94247661427155 0.973368858386281 0.913245708803116 0.840568976458923 0.87061515755261 0.897568976458923 0.877676732344193 0.849984606302104 0.823969212604209 0.931092362187374 0.90761515755261 0.985184134011534 0.928907047449413 1.0436145671894 0.843830669323149 0.95989185314738 1.70667061574792 1.46306444055786 1.237239035…
0.881901389999395 0.895831782940145 0.871889788822853 NaN 0.978791178822249 1.01675057470435 0.909029002941354 0.864860785881499 0.892872387058041 0.916889788822853 0.90086658646977 0.857953595293833 0.823005800588271 0.927023202353084 0.922912991175937 1.01880858058706 1.0324025394081 1.12254755411487 0.872831782940145 0.964632273188065 1.70590446645297 1.46272220422354 NaN 1.01171727265262 0.93…
0.90703486850636 0.905096401164641 0.90203486850636 0.920026664151922 1.02003486850636 1.06905537939245 0.926049226126625 0.901020510886094 0.934016408708875 0.945038970683578 0.917061532658282 0.868030766329141 0.829 0.925989744556953 0.956026664151922 1.06901845979748 1.12312101422795 1.21517024035458 0.895049226126625 0.95787561998279 1.69772113741115 1.45291019391039 1.23149738391899 1.009617…
0.923734344732709 0.951265541319842 0.918734344732709 0.932796851854425 1.03673434473271 NaN 0.949624957269707 0.910843732195711 0.941874985756569 0.963703091171851 0.946531196587133 0.882765598293567 0.829 0.921078133902145 0.968796851854424 1.07785935897614 1.1810780199547 1.2967029772244 0.918624957269707 0.960567182621625 1.70305514658227 1.45779233490127 1.23503374359046 1.01797701609855 NaN…
0.956725220308249 0.968858446825462 0.948750200280227 0.967708566993598 1.08162530042034 1.14161697376301 0.99462530042034 0.942733546965575 0.968775180252204 0.990775180252204 0.976750200280227 0.900850120168136 0.830983346685348 0.921 0.998750200280227 1.12361697376301 1.24645876727383 1.33568358702162 0.951725220308249 0.957625063238551 1.69912372296217 1.45832616973763 1.23926494477266 1.0170…
0.975068142899669 1.00005210927622 0.980046096667423 0.988052109276217 1.10608016811726 1.17006413449381 1.01006413449381 0.967090189131915 0.993088184928983 1.01505210927622 0.997060126087943 0.917050105073286 0.831 0.921 1.01807816391433 1.14408818492898 1.27706012608794 1.40100801681173 0.972062130290875 0.954430961044779 1.69641931759838 1.45031172264189 1.23598049910548 1.01459031872721 0.93…
1.02156917932109 1.02937682882242 1.02050768271106 1.03499416665478 1.15751275016888 1.20413371776681 1.04547693355542 1.00599348974614 1.04095226636991 1.04556275974726 1.02653369861004 0.941611415508368 0.831 0.921 1.06604011988513 1.19891307031706 1.31222765325217 1.4266651438311 1.01017088649628 0.957012578038485 1.66724539419183 1.44035417275754 1.21135637779343 0.99348303712074 0.9248862812…
1.05224269681699 1.05381186818929 1.04828236131986 1.05831480507579 1.17436100030353 1.22778982500543 1.09069960955036 1.02832869455202 1.07223174422727 1.07377942443336 1.05284728190192 0.955917767177955 0.83398237868099 0.921 1.09575658629322 1.22975872822344 1.32638169651346 1.42156837641601 1.03926753888294 0.94164948138438 1.66810552242305 1.43497156017628 1.20222499225366 0.983540185683996 …
1.08253721197484 1.07902919365092 1.06553088720965 1.07852825986711 1.19003688137925 1.23402691719436 1.12153407715961 1.06598800592435 1.08256597931464 1.10599263999903 1.09853405973744 1.01051732131763 0.834016193234551 0.924022265697508 1.13503259819055 1.2535192671786 1.33701630924047 1.45150303336325 1.06202629371575 0.940323620617551 1.6670253555326 1.43536910418264 1.20432642637431 0.98645…
1.11739338331259 1.10799274450501 1.10087273458816 1.11484981338224 1.22292933082436 1.2536645553538 1.15246810545044 1.08268243091414 1.12577135125556 1.13053298663844 1.13436763499237 1.02377467037061 0.876380544715964 0.987894125654645 1.16204000047399 1.27904540436128 1.36008645146883 1.45298611476981 1.09540444142848 0.935352821689472 1.66468033912037 1.4335930060398 1.19472138162351 0.97046…
1.15220307951133 1.1461756492444 1.12777286369704 1.13334388269438 1.22994468559593 1.25598239563965 1.18323976582864 1.12266479961141 1.16955585948511 1.15479887976684 1.16573240954533 1.0606783299529 0.891369655979219 0.940895939609157 1.20314818727772 1.30775441499577 1.36694384125501 1.45399056456414 1.12425547042192 0.93631613650437 1.66819898730711 1.43191919820904 1.18550372831146 0.963710…
1.18553965723591 1.1650642752532 1.13705968416369 1.15703301181183 1.24001284080477 1.26400847797466 1.22507575297699 1.17201232600743 NaN 1.18601643467658 1.20453484436239 1.1095832725863 0.912049974236531 0.973506651899481 1.23006197970845 1.32651467983074 1.37001170598318 1.4550107929456 1.14505738861893 0.931327661504638 1.68943603728271 1.44186725392143 1.18486415616866 0.956791058899182 0.8…
1.21941691289854 1.1897947739806 1.18193469553273 1.18452782097799 1.24983270150437 1.27235469641286 1.24995858024917 1.19851986887683 NaN 1.22135982516911 1.23399342547031 1.16212349375543 0.9542739488328 0.977925826949628 1.26894475661053 1.33633504102576 1.37541389311893 1.45844945838731 1.18487128655237 0.939839175198976 1.66903549950755 1.43727542851034 1.18073614459679 0.949422803603616 0.8…
1.24085672484154 1.22125622535697 1.20086545283547 1.20138316773206 1.26141254872153 1.27894789221181 1.26985663853863 1.21286208322198 1.24989163681727 1.25170446404709 1.25387547663972 1.23045334352335 1.001153219288 1.07559126946293 1.29183399804282 1.34394201601392 1.37748029760314 1.45750985119843 1.20734488614284 0.941506147679211 1.67634499813707 1.44091759987551 1.18144931853422 0.9466387…
1.26352428408026 1.24102443015818 1.22703072052041 1.2190130198594 1.27101389722809 1.28450580283506 1.30653086749951 1.24952574756297 1.29697708622266 1.27798732429339 1.27501950559298 1.26497537717401 1.03853808452385 1.06857421172958 1.31752584434746 1.35301306825165 1.3819978061277 1.46200102434778 1.23152262612739 0.949176071354607 1.6815131824008 1.44440434750119 1.18082381616866 0.94395864…
1.28710652321834 1.26558760943881 1.25405116107125 1.23571610687238 1.28133049163833 1.28843689192334 1.32913570275906 1.27065665926749 1.30976894918784 1.30943125953931 1.29516416664569 1.28364520074947 1.12405802361198 1.17808217080472 1.34159877728877 1.3628382375679 1.382 1.46396787564161 1.25264867478656 0.951423430238767 1.68648512095044 1.44582804268214 1.18058362440947 0.935706888202502 0…
1.30584343074181 1.30466715273846 1.27680871731123 1.25037778232164 1.29339766896201 1.30287615399327 1.34238772412674 1.30124073785306 1.3442232002124 1.35415449705274 1.31235590550215 1.35379171941653 1.1805140119719 1.24313017536467 1.36133475238416 1.37737742047089 1.38348752523966 1.46895841746552 1.28522338113777 0.952882542907971 1.69228998920027 1.45072275473322 1.18099644374322 0.9378955…
1.32401337152311 1.31905899461623 1.28704424596217 1.27250575437043 1.30550356591852 1.31600696950571 1.38949643575982 1.33151685661164 1.37802139483978 1.38702439293432 1.3330103730929 1.3815903577276 1.22005543071171 1.28511199438603 1.38300883363064 1.40299254484298 1.38450316042587 1.46054708206105 1.29605056681391 0.949893827804045 1.71021556234953 1.46000011336278 1.19273644057539 0.9501923…
1.349048203976 1.3505809929398 1.32394507233081 1.28626228311986 1.31728496790539 1.33171557817476 1.40277181469903 1.35558614011685 1.41435986071739 1.4233581449917 1.3570604042316 1.45134382421145 1.30400392656523 1.40637560718657 1.40215915147467 1.40593594762225 1.38744795770203 1.50863796572004 1.3332552300413 0.954692913924156 1.69473182029587 1.45662211658104 1.19337016957135 0.95778442653…
1.36885998615693 1.36986714254873 1.33691170647465 1.30040498878501 1.33981704780607 1.3493633234628 1.42533179929186 1.39222203659108 1.44129562170853 1.46070645077882 1.37835326846729 1.49415174570164 1.40434362522955 1.46207271592321 1.42234440034466 1.41982833275234 1.40297980385322 1.52797980385322 1.35633939438585 0.957929197461669 1.6969319797568 1.45848790823503 1.19615422757871 0.9583936…
1.39152033204771 1.39752622831991 1.36101985751066 1.32002141639474 1.36001487619383 1.37451735003327 1.45802683837028 1.41052378835879 1.473529582996 1.4985323278621 1.40152212808011 1.54353466618821 1.4880044719399 1.48914801805731 1.44352226359344 NaN NaN 1.507 1.38202412738251 0.961102650295075 1.69804005047872 1.45814300065473 1.19921759440063 0.958402903109168 0.900145725256333 1.4315891955…
1.40772562576816 1.41962415251694 1.38360790106427 1.33868178617714 1.37671041369529 1.38728533818794 1.47570597404418 1.43704025223012 1.50446570636138 1.52946882450074 1.4172366803219 1.56857965217004 1.55281519517063 1.59075000961429 1.46120077714525 NaN NaN 1.507 1.40019388011066 0.962517049582417 1.6987716260667 1.4614526524681 1.19955672735923 0.958972841337502 0.899714436397717 1.426231751…
1.43180529081624 1.44281272647166 1.40830133396715 1.36478898537713 1.39981200940754 1.41180061690302 1.49782111821259 1.46180061690302 1.53971632796529 1.56620326231114 1.43832927093215 1.60421404426583 1.63733524935318 1.66639226386126 1.48728970244126 NaN NaN 1.67479849459002 1.42529522592568 0.959221569319165 1.69215290307231 1.45599926893095 1.19545338177582 0.95481369406317 0.89419915872118…
1.45403747196822 1.47305069736877 1.43401542963397 1.38005731006904 1.41703276929413 1.43752477949029 1.53902865503452 1.49553070363878 1.57203671304276 1.60354065679138 1.47302538278658 1.63155396744742 1.71402999369732 1.77055047136592 1.5065305821118 1.51900671500686 NaN 1.73210800743781 1.44504849313535 0.95271467297486 1.71256913312922 1.46477354881581 1.20844506251713 0.967165419551732 0.90…
1.48160071226676 1.49928676834564 1.46015069141039 1.41517349497852 1.44845380796121 1.45912745154185 1.54732783439757 1.51664444657679 1.60247740696121 1.63300100596121 1.48824793998718 1.68403738609684 1.77980564571275 1.8176824437868 1.53893251808786 1.53373260724912 NaN 1.78023966421931 1.47913322435845 0.959556822422415 1.68684166743751 1.45460003021454 1.19103708547845 0.952433718005366 0.8…
1.50383762731 1.51589429190106 1.4867960815021 1.43682702771068 1.47677188322348 1.48578321202892 1.55791388874034 1.53982931814842 1.62286559500247 1.66473485659944 1.51132931814842 1.69588363061014 1.80870378700762 1.85023410682944 1.55985576573702 1.53894710482279 NaN 1.90723301045981 1.49935424563316 0.96014224975372 1.68741675383124 1.44994964673612 1.18566678130754 0.955479643146363 0.88405…
1.52453378181517 1.53952344059497 1.50902113616171 1.46352064512614 1.50201773622699 1.51152283612907 1.58099312550202 1.56399312550202 1.65053144939622 1.69202781327227 1.53152782260084 1.71499533516209 1.83899263446645 1.96599263446645 1.57903475455775 1.54399877241108 NaN 1.71511638733036 1.51952782260084 0.962476103514909 1.68440633394346 1.44746530078405 1.18494993724603 0.948238315004884 0.…
1.56575715214411 1.5777957449607 1.54091607053491 1.49296461862832 1.5339082045767 1.54440058427664 1.62159516057773 1.59786395794961 1.67851931184852 1.72148035054472 1.57078419168154 1.75912613431864 1.86547568059118 1.99051451906591 1.61682708596444 1.57047568059118 NaN 1.57886406533845 1.55093954558044 0.952247863799727 1.68460774136362 1.44160119749549 1.17953755961974 0.949777188081821 0.88…
1.58733140145999 1.59288391746947 1.56133970234186 1.51581953380854 1.55632368424947 1.57277551323804 1.63787549985334 1.61536363220188 1.70578307480287 1.74878311371429 1.5943153833676 1.7669435281067 1.87195159552003 1.99893546069338 1.63833140145999 1.5888547865601 NaN 1.59586285397343 1.57381930034 0.948206373932309 1.68053802074799 1.43684750944337 1.17398408827637 0.948842793486886 0.880359…
1.61803870927857 1.62803010721666 1.58104014295555 1.53904874501746 1.57604444398651 1.59305017869444 1.6940272398627 1.66402437250873 1.71403154089365 1.75403154089365 1.62003297457063 NaN NaN NaN 1.67103727560159 1.70602007147778 NaN NaN 1.60203440824762 0.937940387092786 1.69042186378008 1.44188578498967 1.18364536922334 0.970219469539516 0.890273885264627 1.38895498213056 1.16190037275602 0.9…
1.64453376647926 1.64863737392832 1.60851649857109 1.57241289112203 1.60646469484656 1.62739562321386 1.71267190974467 1.68070644556102 1.73562010602014 1.77562010602014 1.64260283811196 NaN NaN NaN 1.69655103438744 1.71975824928554 NaN NaN 1.62558557020379 0.938205337664793 1.69169755171937 1.43900076765004 1.18047577534341 0.969856389126025 0.892933203968844 1.38552043767861 1.16215551034387 0.…
1.68868489785265 1.68075382644738 1.65581290810001 1.63347811206845 1.65878336727369 1.67970459173686 1.72176367338949 1.71164551008423 1.80374397950528 1.82283260198422 1.6977932142158 1.84374397950528 1.9288030611579 2.05876367338949 1.75253719372108 NaN NaN 1.62698030611579 1.66770459173686 0.947736268869528 1.66651852295868 1.43132666274721 1.15302663062463 0.921401040333522 0.870881520922263…
1.71198488954015 1.68999408721136 1.69397503489242 1.64799080232878 1.70996649419772 1.71497700582196 1.74698357558712 1.72699014535227 1.81299408721136 1.83299343023485 1.71998554651666 1.8569914593053 1.93299737209394 2.05999934302348 1.77298686046969 NaN NaN 1.67796649419772 1.68698751744621 0.939745268951653 1.65494760778805 1.42933132709256 1.15362957953503 0.92651658372212 0.888618332097087…
1.7542328892073 1.73714369027791 1.71266104406834 1.69514369027791 1.72473240321185 1.74348264620957 1.77646480642369 1.75744696663782 1.82773240321185 1.8457680827836 1.76714369027791 1.87566104406834 1.93201783978588 2.06196432042825 1.80344696663782 NaN NaN 1.67210703871526 1.71744696663782 0.953126843718499 1.67879667160105 1.43451580593057 1.17376428438952 0.940790787911209 0.881735235296855…
1.7708569584281 1.7538569584281 1.7357943777404 1.70888377872283 1.7636513361685 1.77274073715093 1.79483907823161 1.77187483862459 1.8507943777404 1.85789271882108 1.78484801832986 1.88293741931229 1.93398211980351 2.062 1.82183907823161 NaN NaN NaN 1.73583907823161 0.95841449489994 1.68473038245475 1.44500621836942 1.17627068938779 0.944003358507234 0.889845707783595 1.43934113639271 1.15926478…
1.81600773596458 1.78301203372268 1.79500472753391 NaN NaN NaN 1.84100472753391 1.79600988484363 1.87200300843067 1.86900816574039 NaN 1.89201031461944 1.93400042977581 2.06200171910324 1.87300343820648 1.86501504215335 NaN 1.84096862636586 1.77600902529201 0.918715678221552 1.6439101349967 1.4246369752614 NaN NaN NaN 1.43051245401988 1.15141179216513 0.927810236376696 0.8861115385974 NaN 0.52559…
1.83366975555819 1.81048628642385 1.80579818395223 1.78343124568355 1.83635785802981 1.84833951111638 1.85179818395223 1.81857802099102 1.87887157160596 1.88765140864475 1.84843124568355 1.91555967407758 1.93498165308657 2.06592661234626 1.88085322469253 1.89935785802981 NaN 1.76933932468068 1.79661471481789 0.954510704597927 1.68988044710562 1.44056222959497 1.17970234594725 0.937954868457309 0.…
1.84788545548407 1.8189345459909 1.83377091096814 1.81077909271928 1.87667272995449 1.88173000221245 1.86489363723521 1.83189363723521 1.89288545548407 1.90783636497724 1.86387727373293 1.92591818248862 1.935 2.066 1.89786091023066 NaN NaN 1.79477909271928 1.81386091023066 0.959524163930016 1.69256494557791 1.44438095478346 1.18453663671897 0.936224808969559 0.890996919436211 1.44811190080386 1.1…
1.87299750505038 1.85699620767658 1.85799760484837 1.8499961078786 1.91099660686852 1.91699650707054 1.88899760484837 1.85499770464635 1.91099820363628 1.92299850303023 1.89099730545441 1.94699790424232 1.93899960080806 2.02300429131334 1.91899790424232 NaN NaN 1.84999451111084 1.84499690626247 0.96020993513131 1.69435982235959 1.44717972355958 1.18802965569695 0.938459775454534 0.89246986826666 …
1.89163119622218 1.87367001767248 1.88153414259644 1.87255355332159 1.94237885679525 1.9493594460701 1.90959237477188 1.86774766057307 1.91688353564911 1.93672824984792 1.91159237477188 1.95190294637426 1.939 2.02790294637426 1.93763119622218 2.00612651736832 NaN 1.89412651736832 1.86167001767248 0.962406519975668 1.69755672103602 1.45136711620362 1.1890007833821 0.950599695222663 0.8906461039487…
1.91576295398341 1.89479258473549 1.90675307706605 1.90963455405776 1.97468393864455 1.98366418480983 1.9357432001487 1.88879258473549 1.92888147699171 1.94987160007435 1.93180246165284 1.95992098466114 1.94197036924793 2.00720741526452 1.96176295398341 2.05056541563625 NaN 2.01183452375177 1.88675307706605 0.962994567695453 1.69875864154504 1.45316291293297 1.19763407081899 0.963602686535257 0.8…
NaN 1.91895681482086 1.95491362964173 1.93994601852608 2.00993702161376 2.02093342284883 1.96894062037869 1.91794781790854 1.96293882099622 1.96896581173318 NaN 1.96698740432275 1.94798920370522 2.01398740432275 1.99993162346637 2.07894961729101 2.00591183025926 2.13877327780953 1.93291722840665 NaN 1.6523436892784 1.42890376098153 1.19919733691395 0.963839802067929 0.897233360278708 1.4422640577…
1.97060625773625 1.95239148922875 1.95991051312188 1.96848097610688 2.03455256560938 2.05733779710188 1.97783892361938 1.93076733411688 1.97576733411688 1.98274943674125 1.98658836036063 1.967 1.948 2.0100715895025 2.01276733411688 2.10551677085813 2.09438923619375 2.16748097610688 1.93987471837063 0.961384595566526 1.70161065687484 1.44220677466526 1.20105617396007 0.970626329134431 0.9011291263…
1.9789206330476 1.96587102870235 1.97683134522616 1.98484126609521 2.07064284871421 2.09463292784516 1.99879166174996 1.94189087044045 1.9898611078333 1.9929007913095 2.00185118696425 1.97195039565475 1.9460198417381 2.0060396834762 2.02191071217855 2.15154364002371 2.18114680526173 2.3115614739878 1.95782142435711 0.962843551435118 1.70426244006178 1.45030132750844 1.20389192394059 0.98168047360…
2.01992424054557 2.00892054496242 2.00894087066971 2.02492608833714 2.10992793612871 2.13492608833714 2.02794641404443 1.97593717508657 2.00297597870957 2.01895195741914 2.03394087066971 1.98996673975171 1.94899445662529 2.00400369558314 2.06492054496242 2.17595565300228 2.25386695900685 2.38486695900685 1.99892424054557 0.960234841213917 1.69321049200853 1.45338443814737 1.20837175884959 0.97625…
2.03473578928144 2.01685908761677 2.02668294713773 2.0485772628503 2.13063010499402 2.16545396451498 2.04568294713773 1.99073578928144 2.03247157856288 2.03471817523354 2.05463010499402 2.00277101737725 1.949 2.08062610426349 2.07678863142515 2.21529543808384 2.31392554307786 2.44492554307786 2.00882385952096 0.957282842143712 1.68577298606167 1.45082597266503 1.20436204145593 0.978764731896887 0…
2.06276260094553 2.05467781556893 2.05178803655851 2.0638728219351 2.17760150872999 2.19475412240787 2.06781347217149 2.00983890778446 2.04588977901042 2.05383890778446 2.08276260094553 2.01390673608574 1.949 2.00366980447512 2.10575412240787 2.23682195070915 2.36755063750403 2.46880499363383 2.03874564387021 0.954086876964381 1.68391475265553 1.4464173055657 1.2063226189978 0.964294125791339 0.9…
2.08800955184552 NaN 2.0800068227468 2.1070034113734 2.19200545819744 2.23000477592276 2.08701364549361 2.05300545819744 2.06200818729616 NaN 2.10801330435627 2.0250051170601 1.951 2.0119982943133 2.13500614047212 2.27301262208158 2.39301262208158 2.50600716388414 NaN 0.926714970371046 NaN 1.42234305317919 1.17233767559015 0.948888368098953 0.893803633112672 1.48171834333709 1.17332230053023 0.94…
2.11545738381073 2.10737986721227 2.09961241700767 2.11680620850383 2.20768993360613 2.24372869190537 2.12622483401533 2.06868993360613 2.0855349004092 NaN NaN 2.03970931275575 1.951 2.00709689574808 2.1526511753069 2.30928297146418 2.42928297146418 2.52659303785805 2.09459303785805 0.940997645790085 1.67897980799436 1.43111655661093 1.19439396913363 0.972934629459904 0.904243612056583 1.44822218…
2.13980313617332 2.13180313617332 2.13074571755721 2.13584414947055 2.23081133883277 2.26581954149221 2.12898359468111 2.09677032553554 2.13856525904942 NaN 2.16187696010833 2.06578673085443 1.951 2.00501640531889 2.18275392021665 2.34272931223832 2.45181954149221 2.54187696010833 2.11582774415166 0.943253676707705 1.67530970087171 1.43264876235656 1.19194386973898 0.97231902292539 0.899798470472…
2.17194299878329 2.14797149939165 2.16593765491922 NaN NaN NaN 2.17990915431087 2.12994121749527 NaN NaN 2.19494121749527 2.07598218711978 1.95798753098384 2.00799465613593 2.21394478007131 2.36396259295153 2.45898753098384 2.54798931227187 2.14494834264736 0.940305290425426 1.67283434634277 1.42722969020684 NaN NaN NaN 1.44817918060751 1.14295272923516 NaN NaN 0.93977562887015 0.495939347897627 …
2.20631688015341 2.19212170305439 2.19835591557322 2.19341446870292 2.27886337603068 2.29974626977127 2.22804363221478 2.15843398641283 NaN NaN 2.22441446870292 2.10051205725244 1.96584385832078 2.02368771664156 2.2532192916039 2.40027784473361 2.48645350412273 2.58133639786331 2.17637543328312 0.935848610402958 1.67337907008245 1.42338631424572 1.17987681914642 0.944805155981923 0.88847642953896…
2.24858211234654 2.20884080470345 2.22969155911292 2.22073135793706 2.29385075440948 2.31485075440948 2.23593035205776 2.18672140823103 NaN NaN 2.27153236381637 2.11981095558534 1.98184080470344 2.03291045264569 2.29063186087672 2.42278110646724 2.49690050293965 2.59487065382155 2.20472140823103 0.939403385081792 1.67522159304384 1.4216368150032 1.17174039362476 0.944435969823621 0.88923273671459…
NaN NaN NaN 2.25493820070104 2.3239454712068 2.33296728272408 NaN 2.23591093630444 NaN NaN NaN 2.16791275393088 1.99397818848272 2.0429818237356 NaN 2.44096728272408 2.50298909424136 2.59799454712068 NaN NaN NaN NaN 1.16078979395193 0.932601538873314 0.884009524362545 NaN 1.12481835497246 NaN NaN NaN 0.487151102642968 0.153780708874312 0.0642074916755128 NaN 0.480265328700049 0.102341726745118 0.…
2.31535721502866 2.28777114637832 2.29456517487233 2.27364079663366 2.335773134716 2.344773134716 2.329886567358 2.26347064767066 NaN NaN 2.33805472798332 2.19547064767066 2.01656517487233 2.14895821244397 2.35767860751433 2.45767860751433 2.503 2.598 2.28154626943199 0.939220260431783 1.68468088756977 1.42635965252788 1.18068621956123 0.950524219496299 0.89596935362793 1.42371960298176 1.1590203…
2.33778190665044 2.30385129998894 2.32173233998009 2.29281164665266 2.3429306066615 2.35886121332301 2.33198017333186 2.28875216664823 NaN NaN 2.35880173331858 2.24946467996018 2.05957372663496 2.1915935533031 2.37681164665265 2.46691077999336 2.503 2.59998017333186 2.29685129998894 0.942893333131349 1.68554307313356 1.43445356819431 1.18938672799381 0.957582787595 0.900338562263584 1.42735936779…
2.36994299695447 2.33594299695447 2.34695546637068 2.31995190368034 2.36396259175137 2.37896437309655 2.37891627677688 2.32493587157378 NaN NaN 2.39094299695447 2.32586461776688 2.07197862385793 2.0971692277914 2.41493230888344 2.47398753058379 2.503 2.59500890672586 2.33093943426413 0.945884709404837 1.68864446001651 1.44099845688328 1.1874236517576 0.954765148087549 0.899940783791876 1.44845241…
2.39750813812355 2.3752973401765 2.37942030564561 2.34161353709708 2.38659597060149 2.39766623658384 2.38882433504413 2.36331490667209 NaN 2.41927977368091 2.41850813812355 2.43112038497214 2.16631361642361 2.29348670088251 2.4385784041059 2.48284190153971 2.503 2.595 2.35949057162796 0.948974841203855 1.68526060440978 1.44198260916937 1.19117289598686 0.954494742953809 0.893338046850348 1.458186…
2.41483736101227 2.39778952601587 2.39881822701371 2.35685649501082 2.39888519600866 2.41582779401299 2.45139727904546 2.38876082501804 NaN 2.46060775302958 2.43484692801154 2.46568428902381 2.21058861903103 2.22172709194516 2.46078952601587 2.49092346400577 2.50597129900216 2.59698086600144 2.39169385602309 0.948683348449747 1.69071671181402 1.44821991924453 1.18854602223804 0.955787467230945 0.…
2.44601033827666 2.40802029365418 2.42401148697407 2.39400421189049 NaN NaN 2.49899808550432 2.4410065092853 2.50001378436888 2.50601455016715 2.44601608176369 2.46204211890491 2.25104135310664 2.28703790701442 2.50700497768876 2.50800421189049 2.50600114869741 2.59700459478963 2.41801148697407 0.92246248634081 1.66784096240225 1.43823510404548 1.16023744738819 NaN NaN 1.41832016980104 1.16429985…
2.47251873996812 2.46005530438186 2.45346526663124 2.40480393109812 2.44473263331562 2.45964351108749 2.49408912222813 2.45769698442437 2.53535831995749 2.54332267106624 2.48725137328374 2.57003931098121 2.35707495987246 2.38423537988309 2.51976828220687 2.51880393109812 2.50894652666312 2.6087861066525 2.44746526663124 0.954478744828157 1.69594968612175 1.45132240013981 1.17933331453259 0.945923…
2.47994261188045 2.47885243054974 2.46788522376091 2.42086882715532 2.46384423224695 2.47983603394416 2.5445818865576 2.50163927467714 2.55881143903578 2.58367206788831 2.49395081018325 2.56009837963351 2.43933593747383 2.5397292630672 2.53487702545812 2.53486882715532 2.50800819830279 2.58222135417539 2.46684423224695 0.954355820794982 1.69531942804821 1.4547932735329 1.18914178819136 0.95643604…
2.51299481069312 2.51099496794484 2.49199622595863 2.44699591145518 2.49299543970001 2.50399622595863 2.55299874198621 2.5229966977138 2.60899213741381 2.62799308092416 2.52199559695174 2.61399150840692 NaN 2.59499150840692 2.56299559695174 2.5519973267207 2.51599874198621 2.59999716946897 2.49899496794484 0.957879444901415 1.69784960058062 1.46302870896335 1.19499909108504 0.962279094230071 0.90…
2.53163095633947 2.53747556953503 2.51455326293725 2.46759210963836 2.50966980304057 2.52361153298891 2.58143672283392 2.55732018273059 2.6413590294317 2.66232018273059 2.53965037969002 2.66106767917339 NaN 2.6616792121623 2.58359210963836 2.5735726862878 2.54541729948337 2.61961153298891 2.52547556953503 0.959252807309224 1.69598690436605 1.46406941124841 1.19926550842509 0.966427839227155 0.903…
2.55180167917095 2.56374218292223 2.5357917631295 2.4868115952124 2.53376201500514 2.55073226688078 2.59982151125385 2.5787917631295 2.66378184708804 2.69369260271497 2.5588115952124 2.69467277063207 2.69805797606201 2.79270099856972 2.60677193104659 2.62251411396883 NaN 2.6576231904248 2.5448115952124 0.963289840032117 1.69602920671668 1.46317912275814 1.19685498842446 0.964203104376585 0.899483…
2.57795965199925 2.5699906889229 2.5589643075378 2.51395810015307 2.55097361861489 2.57296585938398 2.64692706322941 2.61194878907597 2.70593482246033 2.7229549964607 2.5819643075378 2.74592085584468 2.78087274861302 2.9038292969199 2.63895034092215 2.63198603338436 NaN 2.68895189276834 2.56996120384543 0.934305112168531 1.6666556553147 1.44749436398507 1.18213284317581 0.948983619098901 0.895795…
2.60349971612474 2.62982625706189 2.58351895781225 2.54146123274972 2.57846123274972 2.60046123274972 2.65778834143739 2.63553819949976 2.72267289131233 2.76026881587462 2.61828805756213 2.77640350768719 2.85357611512427 2.96480701537438 2.65174985806237 2.64965364962482 NaN 2.6595772506253 2.60334578262466 0.960142211866613 1.69167818246725 1.45945486657863 1.19454601540237 0.961621589814247 0.8…
2.61885619774052 2.64387537137512 2.60578909001943 2.56279867683673 2.60078909001943 2.62278909001944 2.67384661092323 2.65976991638484 2.76459735367347 2.78873156911564 2.62890413182702 2.80770280866375 2.90848231186589 3.01353983276968 2.66982743728863 NaN 2.52493289227891 2.65206710772109 2.62083702410593 0.962997279243003 1.69192239670432 1.45621364972872 1.19260118686623 0.959483104229689 0.…
2.65194004008816 2.67194912492329 2.63594549098923 2.59194730795626 2.62994730795626 2.65094912492329 2.71592368738493 2.68794912492329 2.79294912492329 2.81994367402221 2.66194004008816 NaN 2.93994367402221 3.05392732131898 2.70294004008816 NaN 2.54895639279139 2.67396002672544 2.65194367402221 0.955823100332254 1.6869191030048 1.45300577795514 1.18865714068041 0.955087958315572 0.88262248924482…
2.67356938882816 2.70435408324224 2.67129536353699 2.61847152265274 2.65156938882816 2.67453024235799 2.73168682823866 2.71054981559308 2.8106476817685 2.84353024235799 2.68454981559308 NaN 2.96549109588783 3.1138060326599 2.72456938882816 NaN 2.55390213382458 2.6798825605895 2.67847152265274 0.952349093519845 1.68358635326693 1.44870573076967 1.18307137170763 0.948991549789869 0.875590340095549 …
2.6978025986635 2.72384372394194 2.6958025986635 2.64081904877487 2.67976969844075 2.6988025986635 2.77067922282818 2.73182727383056 2.82786017405331 2.86581904877487 2.70483549888625 NaN 3.00071212305093 3.11400822505569 2.75276969844075 NaN 2.56590129933175 2.63041125278438 2.70577792349643 0.945615272374221 1.68323238526615 1.44665628561026 1.17974664918043 0.945835168670404 0.867922428172669 …
2.73201354328668 NaN 2.73000784085018 NaN 2.71200997926387 NaN 2.78501817651633 2.77500285121825 2.86600249481597 2.87800712804562 2.73501782011405 NaN 3.01100926645931 3.11401176127527 2.79300891005702 NaN 2.56300712804562 2.63102637376879 2.73201033566615 0.927583136340073 NaN 1.42518356402281 NaN 0.903811069854847 NaN 1.43891981758683 1.13411848172628 0.916648114631934 0.88657912973043 0.93186…
2.76932287297662 2.7930555859937 2.75160797909173 2.71148324516637 2.73950106429856 2.75657234082734 2.83509122425809 2.78285744694245 2.87287526607464 2.89764361735611 2.78410904339029 NaN 3.03653670256295 3.14641196863759 2.81755452169514 NaN 2.58264361735611 2.70368138421762 2.76048324516637 0.93622319163669 1.6766649419357 1.43500180867806 1.16926635956272 0.934306537754045 0.887034418319467 …
2.79479391663862 2.80788459331763 2.76191756665545 2.7318351333109 2.76975269996635 2.78179391663862 2.84988459331763 2.80779391663862 2.8819258099899 2.90395053999327 2.79987634998317 2.96968675329071 3.04295053999327 3.15394229665881 2.84973621329744 NaN 2.58895053999327 2.63161000674967 2.78480215997308 0.938631287630787 1.67873672823153 1.4377188970638 1.17376719152887 0.93982870089438 0.8858…
2.83293517081449 2.83295734922006 2.81890275622173 2.7759249346273 2.80494028890808 2.81494370097048 2.87994881906407 2.83395564318886 2.89198293968802 2.91697782159443 2.8429266406585 2.98497440953203 3.05098635175042 3.154 2.88294370097048 NaN 2.61894881906407 2.64098293968802 2.81894199493928 0.940387031505716 1.68042713386759 1.43960680972166 1.17851194753275 0.944072817608658 0.8891643530367…
2.85852657304222 2.86049015558393 2.83176328652111 2.80054478177137 2.83347194685479 2.85034448575077 2.90454478177137 2.85658119922966 2.9027997039794 2.92190895635427 2.86950836431308 2.99776328652111 3.051 3.15105462618744 2.90950836431308 NaN 2.66318060718846 2.7863051080865 2.83863582541709 0.942785570700885 1.68516223392552 1.44192702739922 1.17903053146084 0.944541441897302 0.8803731502131…
2.89371390214267 2.88480381861212 2.86373842481616 2.83571390214267 2.88458311455075 2.8906730310202 2.93971390214267 2.88477112171414 2.91886921240808 2.93390190930606 2.90372207636717 3.00891008353055 3.05397547732651 3.15695095465303 2.94768937946919 2.92468120524469 NaN 2.81577929593863 2.87173025059166 0.946033597254881 1.68638068138408 1.44519343377039 1.18367182637161 0.950867930189966 0.8…
2.91895411251491 2.89298531600477 2.90392658002385 2.87592658002385 2.91494493501789 2.92793208652206 2.93700550649821 2.90995411251491 2.92898164500596 2.94298348050537 2.92096879651014 3.01997980950656 3.054 3.157 2.98493208652206 2.96592474452445 NaN 2.85592658002385 2.88996696101073 0.942556442602907 1.66598751760781 1.4363463175897 1.17603411499042 0.941627088499449 0.86933086615647 1.483639…
2.95037586244929 2.94496627218164 2.91478545271694 2.89855140113543 2.95716131516624 2.96427834095699 2.99386875068934 2.92372693982156 2.95057090543389 2.95672693982156 2.97296627218164 3.02882446131386 3.054 3.157 2.99186346991078 3.0169857764801 NaN 2.88443437534467 2.92137586244929 0.949168345985397 1.6956099949716 1.446517350339 1.18489348609894 0.949904993635031 0.883135184434703 1.42788135…
2.97278091177434 2.95986058022003 2.94569128477293 2.93365145055008 2.99067136766151 3.00361161632723 3.00490041444288 2.93984066310861 2.96387053877574 2.97581078744147 2.98489045588717 3.0369203315543 3.05697012433286 3.15600995855571 3.02269128477293 3.06057178210439 NaN 2.9265817406601 2.9388307045529 0.952418630549507 1.69918992516175 1.45370969259667 1.19367346015086 0.944911884075259 0.881…
2.99898386080932 2.98698324007122 2.97398261933312 2.9659801363807 3.02997579121398 3.04297579121398 3.04097765342829 2.96098696449984 2.99398137785691 2.99898572302363 3.0179795156426 3.05299006819035 3.0579993792619 3.156 3.04198820597604 3.09997579121398 NaN NaN 2.9709801363807 0.956047765342829 1.70162850402117 1.45597863437617 1.19693802605283 0.953764469223502 0.888355785188281 1.4280221167…
3.01469426041463 3.00857960807012 2.99754139062195 2.98954139062195 3.06040762955335 3.07831208593292 3.03315286979268 2.98650317317378 3.00184713020732 3.01861782551829 3.0317324778628 3.06869426041463 3.058 3.15305732617226 3.05965604296646 3.07057326172257 NaN NaN 2.9915987167942 0.964083499549739 1.70455305600222 1.45526394936858 1.20180522072854 0.96592324290858 0.891077068834283 1.492356658…
3.03582697483542 3.03676929978056 3.01882697483542 3.02074458189991 3.08876929978056 3.1156951461386 3.09151388168047 3.00187641059673 3.03373634260636 3.04280225695477 3.05679401766121 3.07990936777093 3.05899176070645 3.14704943576131 3.07785169271607 3.13148916379981 NaN NaN 3.01580225695477 0.959340702110144 1.70920185207086 1.46168652698485 1.20685880353224 0.97215023466695 0.898478946834784…
3.04949510674365 3.03250129140127 3.04399671779451 3.05549188464195 3.12850059561415 3.15748987561104 3.07599824961093 3.02600453353757 3.06800286328689 3.0680052493593 3.06599912390151 3.09299186551131 3.05749822957633 3.1315307875657 3.09999626061462 3.18248756877306 3.09746238847752 3.19340920557269 3.0279934756582 0.955458546637623 1.66908278711336 1.44653495470226 1.19805830530735 0.97799312…
3.07486936498432 3.07417642405394 3.07438720357582 3.0853903579964 3.17029932951753 3.19882070999622 3.09355982461565 3.0446610667615 3.079785936902 3.089607550987 3.09976758168834 3.09152308684452 3.06290188774675 3.17091789081688 3.12043914214004 3.21237264856044 3.17170556142852 3.27563237154115 3.05831047180127 0.954682114475931 1.67595430013217 1.44663701133232 1.19513095613826 0.97990798992…
3.093310830803 3.09526467725524 3.09082725165196 3.11418734500186 3.2021580541854 3.23462288271597 3.11574071276099 3.0573114975822 3.09783028904571 3.10557714819957 3.11780561692922 3.09545783921605 3.06101642084896 3.15909386555077 3.13486231067297 3.24070309907162 3.25117309272157 3.35268895923976 3.07631260624374 0.955016016195564 1.67881096440018 1.44875423253243 1.19603581712806 0.977253029…
3.1184684640496 3.11447125060332 3.11596434157169 3.13747007998049 3.22846353360624 3.27045379669555 3.13546981600112 3.07347573573861 3.12796092838121 3.13296500953378 3.13997140325568 3.09899717212094 3.06150062663675 3.15800235389466 3.16346460555106 3.28294081527407 3.33188692364888 3.42738507241495 3.10146640281064 0.952842165532809 1.67509912232707 1.4484208857003 1.1997571666473 0.97942202…
3.13691387455336 3.14584875773629 3.13792274397866 3.1593092296372 3.2553985053933 3.30018782560519 3.15597294167989 3.11119154542836 3.14830269007928 3.16080317994665 3.15640504495123 3.10893717322714 3.06151859911585 3.15969309467681 3.18342131419971 3.31278736074239 3.40740259006099 3.51075980700154 3.12882271897409 0.95247517754695 1.66868675632689 1.44851073035291 1.1984194536824 0.977474361…
3.16376025554045 3.16978740586883 3.16575393088555 3.18180165000823 3.28969364333934 3.31784650412578 3.19961111128295 3.13231589414763 3.16931262360217 3.18280585296379 3.18127840531309 3.12188507403157 3.06397749861065 3.12680226192312 3.21323384851786 3.34075348490207 3.45954163407669 3.55362728801739 3.15080585296379 0.94614140305234 1.66929815077799 1.44011000851481 1.20320610849574 0.974949…
3.18300319943212 3.18451157603608 3.1895030557036 3.20549581744128 3.31098694353076 3.34350085662785 3.210532805003 3.16099510741357 3.19849908586603 3.21248637435995 3.20250902051066 3.13749957742933 3.06850071002771 3.16799928997229 3.23000419404523 3.36551292709886 3.50996401279465 3.63191822318667 3.17400774418376 0.944772552622866 1.66048541015053 1.4346604869017 1.20110081264425 0.971489794…
3.20889380698711 3.22266815134531 3.21042582667646 3.22693151623224 3.32798580337551 3.37027136325554 3.25028815927332 3.18250937052607 3.22694126846769 3.22995925512229 3.23184228282686 3.14996505373789 3.06902503043694 3.17046651702426 3.25592030071042 3.4017685457426 3.52079796603867 3.61403900894178 3.20384932660919 0.940421597880584 1.65668012169371 1.43017470278225 1.19356219367217 0.968116…
3.24119509887006 3.24826242070383 3.24368652514549 3.25473436554581 3.35672716165156 3.39031026110415 3.2708007232256 3.22261965992183 3.25374430910071 3.26764223575854 3.26122355970444 3.1688179216085 3.07197290899595 3.17347290899595 3.28918378548483 3.42676236977008 3.52595165205582 3.6149900564451 3.23222893715825 0.934890989464125 1.65475463346343 1.42480527569609 1.18828988353867 0.96176568…
3.26950767892907 3.27301828158252 3.26250820351133 3.27100925359618 3.37150472768269 3.40200515230069 3.29700370235881 3.24251000378826 3.27900955440929 3.29150895370341 3.28601283030942 3.18250940308239 3.0725 3.17146849193241 3.31800377756209 3.45100967913452 3.54600250186741 3.64700255138936 3.25601035412333 0.933322533475099 1.65205934983923 1.42532550858054 1.18533357688105 0.958041391106694…
3.29936751293095 3.31483217218884 3.29926593175211 3.29588958894614 3.38744700570343 3.41942050634244 3.32779243465344 3.27537634988665 3.31137987491906 3.32381451066863 3.32231008909299 3.20654860635412 3.07261926305598 3.13001680657593 3.34484101534013 3.47983217041867 3.55936749876961 3.67951416304032 3.2888189251636 0.933564740775276 1.6572518014289 1.42231046433427 1.17938964351925 0.9510201…
3.33369439655093 3.33284087938025 3.32476695642215 3.31334555867297 3.40137551354655 3.43188721794517 3.35921360508496 3.30969066298364 3.35359758082598 3.34828051527078 3.3467856489258 3.24911391518285 3.08587365909653 3.1889398849612 3.38167053339141 3.49685117135751 3.56297051182232 3.6834695784305 3.31179548654077 0.934839293857108 1.65739405357418 1.42365845158442 1.17836186544259 0.95175756…
3.36099642973367 3.34800252885802 3.35549644772334 3.3384912815 3.41699614303753 3.43900037664448 3.39998753247555 3.33399956910187 3.36099296797463 3.37749619643725 3.37649260875054 3.27700069903532 3.0960040000259 3.15504115159782 3.40849745229839 3.51599472583865 3.56649836749438 3.66549757822607 3.33899264472987 0.931222126706909 1.66024312510578 1.42561335228001 1.17147750765695 0.9445324709…
3.39922116072867 3.39262812313684 3.38373399546042 3.35688808445833 3.42596892037364 3.44847634494253 3.42350864765589 3.3757590318687 3.42007108041277 3.42213692905653 3.41222285860708 3.32376625515032 3.12888188297644 3.21723976517435 3.44524821154297 3.53390293359611 3.57144080473614 3.64896244538758 3.37229473033889 0.938830979752831 1.66900735246524 1.42884951253214 1.17097589648135 0.944639…
3.42372997092512 3.41030007084125 3.40230063343969 3.38174259190854 3.44132910931687 3.4578970296794 3.460685183816 3.40521084670096 3.42986851838214 3.44261870330822 3.43920258482474 3.38630328910569 3.16905250616109 3.19778490045208 3.4702398497565 3.54340525613554 3.57199342591911 3.64652738610037 3.39822395944267 0.939935952076246 1.67516891211827 1.4342281247606 1.17034879549585 0.9413950664…
3.44897072576917 3.43696862697701 3.4279656898866 3.39898077819964 3.45998141811391 3.47698322899742 3.49146188907026 3.44545110720084 3.48197471278342 3.47998200717282 3.45847843626117 3.42995717976564 3.20746508864163 3.25093701080771 3.49896696971515 3.55048974918555 3.57599600079967 3.6519918479777 3.42496862697701 0.938173456557535 1.67807964537316 1.43918421675486 1.17193667352167 0.9434169…
3.46790747000541 3.45791329318979 3.44945021097646 3.41634918173321 3.46592205618055 3.48143479554637 3.51733644236739 3.46888199127377 3.51514959339868 3.51624932233114 3.47640616969462 3.48416308517534 3.26314254394476 3.29414535328152 3.51893014080173 3.55595972777948 3.57600356174759 3.67650712349518 3.44984561998562 0.938490440673033 1.68138378504182 1.44132384148444 1.17544102045396 0.94386…
3.49573477893258 3.49366011344694 3.47823067544411 3.43482532932019 3.47738859406539 3.48991744496857 3.54721197745172 3.49426157809152 3.53581166521477 3.55068610869129 3.50423867080029 3.51073801526449 3.31599889525179 3.37720920163236 3.54673380596565 3.56739102648271 3.5750104277735 3.68095623716178 3.4747602244515 0.940897291960256 1.68655592912822 1.4406499772248 1.17458813705659 0.94361242…
3.51749796591493 3.51050564823364 3.49949468957893 3.45150755600134 3.49300564823364 3.50800529670788 3.58348192384994 3.52000396567432 3.57949423735976 3.58450453049769 3.52349652227717 3.55997704002409 3.38998939106864 3.44649475093521 3.57049243028548 3.58599278181123 3.57699633460352 3.65899280743519 3.49750625059174 0.939773057942581 1.68968217565604 1.44331248686838 1.17567444349954 0.94507…
3.54280604242504 3.53727946923281 3.52238396669708 3.47485654039971 3.50993444685288 3.52790433650798 3.59789813312665 3.55720776616097 3.60646365063603 3.62034498674219 3.5517900985097 3.60819441719881 3.50267273612505 3.54272329877615 3.59232109759749 3.60042559506176 3.57702655537336 3.6712245988192 3.52627770956591 0.944420157534825 1.69257498655742 1.44671265873961 1.18399893310305 0.9515883…
3.56182008452878 3.55978754605369 3.5418151083717 3.4853977953257 3.5263431296146 3.54483907130732 3.61830561498243 3.57334581114717 3.64116405997633 3.65368082414721 3.56933638977475 3.65654117685759 3.57731338070822 3.63164682770673 3.61280469713262 3.61832728329353 3.5799728966069 3.6442764421892 3.54432911899315 0.94744692224577 1.69258549230629 1.44827950894338 1.18494514801368 0.95116759964…
3.58147219984729 3.57997106818126 3.56446806900826 3.50696949660522 3.54347550292397 3.55897986169076 3.64895649628076 3.60745176560713 3.67495206153805 3.68894980617874 3.58597625471041 3.70393282696709 3.62738270912175 3.74886213465411 3.6364670212909 3.63797159203994 3.60297567082131 3.6664678410805 3.56896490991067 0.947909207669626 1.69181601491639 1.45002259939535 1.18290765989829 0.9519888…
3.60436403129475 3.6059199312276 3.57942087259992 3.52440674159007 3.56285868990157 3.58186685541171 3.6679447450238 3.62346075877828 3.70437753819807 3.72580154175567 3.61037187953909 3.74376385558773 3.70857451465092 3.80940083892761 3.65586528993286 3.64260424775015 NaN 3.72528930391553 3.59434990028491 0.951992619807623 1.6938530953004 1.45037977585725 1.18251271515894 0.951487253889374 0.886…
3.62233006851435 3.63125939076055 3.59782420490827 3.54629179783441 3.57637344060901 3.59636374590713 3.69969586707078 3.65569254410255 3.73818054268759 3.76017671159179 3.62387318654522 3.77471064304836 3.78230190090877 3.86151594654142 3.67878235719632 3.71528259206111 NaN 3.6982396735404 3.61431144130195 0.95026221103925 1.69027934747049 1.44952403732736 1.17884484143862 0.947225597485823 0.88…
3.64099284350541 3.64699692682862 3.62499163897164 3.56649211119092 3.60548427285036 3.61499359855678 3.71249640913558 3.67749473238253 3.76648859103452 3.7969842476161 3.64349170967966 3.79549371473857 3.86546544979246 3.96644563931961 3.69799310360062 3.70951234591191 3.54500226265674 3.60200791929858 3.63849029302183 0.949525001234134 1.68600089550278 1.44748484732062 1.17577528418849 0.942981…
3.6633905994139 3.67683484344323 3.64644469996284 3.58741308076674 3.62050489808866 3.63942525887637 3.73294540942929 3.69945735105011 3.79479337693742 3.82235404804088 3.66635499399615 3.83924255314367 3.91665399553281 4.02059519929577 3.71743838294127 3.71890090265711 3.56071515665803 3.65700304830311 3.66091823238835 0.94557021680758 1.68545204696093 1.44467300635165 1.17040105897508 0.9366726…
3.68479972850678 3.70126107448333 3.67025305686252 3.61374197896116 3.6576313920669 3.67118891012296 3.746358313724 3.73416471605757 3.8251982263945 3.85468469239465 3.68730394623509 3.86773400648365 3.97147932235821 4.09382215410629 3.74127196603843 3.74921491096148 3.58083129086762 3.70628249173708 3.69169957018851 0.941031853581012 1.68446253866836 1.43906392520781 1.16469485699752 0.930890138…
3.71248483636307 3.72948475469412 3.69649108428254 3.64348417619213 3.67649130883136 3.68949172399546 3.77398750432424 3.75348989318183 3.84299147216926 3.88148433271068 3.71748309403774 3.88198754507712 4.001486177163 4.12348625883195 3.76698616352431 3.7694880623682 3.60249344586276 3.71249360238132 3.70949080517897 0.942400583421715 1.67999190987654 1.43626074183827 1.16172716028047 0.92651307…
3.73931037849545 3.75429038409011 3.72577380810691 3.66881379691758 3.70726884130246 3.71978748179542 3.78823928954904 3.78024697685732 3.86597149318055 3.89739254781409 3.73840196529554 3.92317092110645 4.02671724331303 4.15264855321296 3.79723826997325 3.7774691070133 3.60297916780974 3.71153760264342 3.73971485714578 0.943676560765786 1.67585377792702 1.42880843232616 1.15926776352254 0.924435…
3.76775636830732 3.77730366681062 3.74335106635838 3.69874348708723 3.72881543654169 3.74825626726286 3.82216599767778 3.79884190629306 3.89128162552522 3.91732862089515 3.76973080795606 3.94778868114707 4.04633294831666 4.16836726455541 3.82278192865859 3.80079944043356 3.61142754532326 3.71645783727387 3.75933345353895 0.9380100079511 1.67175989765219 1.42721295564319 1.156215848289 0.920146462…
3.79950961295485 3.80650766596809 3.78601034282434 3.72601830270192 3.76800853922435 3.77950853922435 3.83652239714969 3.83000463097895 3.89550782362673 3.92800694323453 3.80150874683452 3.97703387146014 4.05701846036057 4.18051803086837 3.85701092283925 3.82551677093549 3.62401261940026 3.72201302034874 3.79051114472129 0.938379856840387 1.66654102636369 1.4190141278148 1.15299061923059 0.907688…
3.83081867175971 3.83037760343781 3.81147469720426 3.75934682981965 3.79388571102593 3.80440336443801 3.87617174000135 3.84653909970476 3.91833323020163 3.94042341490982 3.83084944537787 4.00322326200175 4.09016887867048 4.20975666631894 3.88130054500236 3.85289168246778 3.64044608093986 3.73153005450024 3.8154300842621 0.923135495817228 1.66304870508917 1.41893771973803 1.14511545121974 0.909655…
3.86214800215149 3.85523217060405 3.84465037719707 3.79366332618977 3.82466905806217 3.83566501380154 3.89574102014598 3.88557843350997 3.93281223960583 3.94939561024429 3.87946909129925 4.02866332618977 4.09248139272176 4.21792314065132 3.91554678525546 3.86882197894543 3.64791989420479 3.73297085556807 3.84567796279424 0.931584825387701 1.66201129643241 1.40996694629226 1.13797235559358 0.90379…
3.89597411954825 3.89596721809445 3.87197670759342 3.8299689434579 3.8569827463655 3.87197498222997 3.94096117932237 3.90098102100205 3.96598705977412 3.98498705977412 3.90597757027515 4.04298792245585 4.1029965492731 4.23000172536345 3.95096980613962 3.90995082714167 3.70796808077617 3.85796635541272 3.87697670759342 0.935507420581642 1.66179085557371 1.41627449609059 1.14340523799688 0.90557964…
3.94013411681155 3.91223999850487 3.91016235192977 3.86033882141864 3.89731764507998 3.9082823511822 3.96013411681155 3.93111999925244 3.98216235192977 3.98811999925244 3.95711294047288 4.05916941070932 4.103 4.23500705877956 3.98615529315021 3.94864940771906 3.73701411755911 3.88600705877956 3.90615529315021 0.940605952841794 1.6686626352154 1.42039030581815 1.14804077665264 0.902385058480529 0.…
3.95879774229013 3.94563806515075 3.93275516171963 3.907489033154 3.94152096858188 3.947574194295 3.97879774229013 3.94781903257538 4.00475516171963 4.00481903257537 3.972829677718 4.082744516577 4.103 4.23598935485737 4.00776580686225 4.0390206468785 3.73897870971475 3.88698935485738 3.92776580686225 0.942825941977667 1.6704209451947 1.42182445809177 1.14397407089047 0.910046967887525 0.86759120…
3.9859768457352 3.95998799408492 3.96697084277766 3.92798284869274 3.98596226712404 3.98896483982012 3.979 3.97397770330057 4.00699828486927 4.01499142434637 4.0079699852123 4.08599742730391 4.10399914243464 4.23899742730391 4.03098027599665 4.04599485460782 NaN 3.89299485460782 3.95297856086593 0.941760934746246 1.67632494894001 1.426945617841 1.14949522336093 0.920780858353232 0.869088807984146…
4.01020588939163 3.99319765381597 4.00319765381597 3.97414824036197 4.02130471629961 4.03728824514828 4.04108235575665 3.9931647115133 4.0261894182403 4.03418118266464 4.03126353842129 4.09408235575665 4.104024706727 4.23900823557566 4.05517294708897 4.06917294708897 NaN NaN 3.98122236054296 0.944770648790341 1.67774707014621 1.42986762413192 1.16386596456792 0.931552318410053 0.869785917165612 1…
4.03473112978879 4.01674188459724 4.02674188459723 3.99180641344793 4.0576020720874 4.0716235817043 4.05089245191551 4.01278490383103 4.04875263940568 4.05576339421413 4.06265584612965 4.10389245191551 4.10696773557465 4.23998924519155 4.07577414902258 4.08977414902258 NaN NaN 4.00770962017189 0.950803857928041 1.67620688504926 1.43196698470992 1.16338526985614 0.934210854469104 0.868108390722447…
4.05897331281094 4.04396997691231 4.0549688649461 4.03994662562188 4.09695663331778 4.1089588572502 4.06498443247305 4.03297776067579 4.07297331281094 4.0839688649461 4.08397664870957 4.11798443247305 4.107 4.23900111196621 4.10097220084473 4.14493884185841 NaN 4.10685210849397 4.03496997691231 0.954535919084006 1.67799798734116 1.43306879907649 1.17017243862977 0.938195596613805 0.87946733470485…
4.0801552585515 NaN 4.09112568549408 4.06222179793072 4.14413307875843 4.15229573057429 NaN 4.06111829222972 4.09118483160893 4.10817743834458 4.10417743834458 4.13103696632179 4.1060517528505 4.15468018032088 4.12411829222972 4.19028833730994 NaN 4.1293992362753 NaN 0.950835988544129 NaN 1.44217465775655 1.17217071535366 0.946013784778286 0.878642010394841 NaN 1.12908477920923 0.893165819145898 …
4.10081233050072 4.09078552057225 4.10784807707201 4.09173190071531 4.16183914042919 4.19164253428708 4.1108838236433 4.07685701371483 4.11577658392942 4.13178552057225 4.12778552057225 4.13595531678588 4.11293744350024 4.24517782886028 4.13985701371483 4.2286514709299 NaN 4.18251742128756 4.0797676472866 0.951632761319313 1.68303032130587 1.44279436991502 1.18424034739256 0.955830812304626 0.888…
4.1260321823171 4.13302378693003 4.14302798462357 4.12304897309124 4.21603777924182 4.23405596924713 4.14404057770417 4.09703638001064 4.15202518616121 4.16103917847299 4.14903638001064 4.145 4.12899020538175 NaN 4.17102518616121 4.25207555848363 4.18316371004787 4.26523087314443 4.11203498077946 0.94949780320705 1.68601577432184 1.44091780320705 1.18815272399787 0.966129127973744 0.8943388666227…
4.14920514936314 4.1502478888138 4.1632478888138 4.1581367662421 4.24329062826445 4.27429062826445 4.1731111225717 4.12315386202236 4.1702478888138 4.18916240991249 4.17523079303353 4.14503419156052 4.122 4.25598290421974 4.18918805358288 4.30631627193485 4.30070092699074 4.43027353248419 4.13723934092367 0.947942138003986 1.68298008341599 1.43932863027467 1.18304590629582 0.958483003107531 0.893…
4.1727828260196 4.17873758144036 4.19173758144036 4.1738552173464 4.27669233686111 4.30769233686111 4.18588236409395 4.1408371195147 4.19873758144035 4.20782807059885 4.20175567927205 4.1489638043366 4.122 4.2540180978317 4.2108009238513 4.34266519011356 4.38125798890031 4.46171043469281 4.16474663035621 0.949337150539493 1.68069108397393 1.43687262228962 1.19291905839571 0.971470373332465 0.8985…
4.19897797563403 4.20397882272503 4.21597966981603 4.21096865763305 4.30497628145203 4.34596781054205 4.20997966981603 4.17796865763305 4.21798390527102 4.23497712854303 4.22997628145203 4.16998221108903 4.122 4.254 4.23897628145203 4.37896950472404 4.46792715017411 4.60088225435117 4.18698136399803 0.942885480678762 1.67738278692939 1.43380258362755 1.1858061075261 0.963107191802579 0.8973310334…
4.21923988759971 4.22915764042267 4.24022617973687 4.2292673033254 4.33322617973687 4.37319191007977 4.24217820221693 4.19224674153113 4.24910280897131 4.25414393255983 4.24919191007977 4.1790685393142 4.122 4.257 4.25726044939397 4.40728786511966 4.52237696622812 4.65736325836528 4.21915764042267 0.937128191018336 1.67271496293069 1.42479011685901 1.19182180338237 0.972094750572878 0.90331001462…
4.25362744519992 4.25175517827423 4.27264873404564 4.26758486750848 4.36564873404564 4.40070195615994 4.26772324500566 4.22761680077706 4.26384033365711 4.27477646711995 4.27670195615994 4.18889355577141 4.122 4.257 4.29459551193134 4.44855293423991 4.57641455674273 4.70943584558845 4.24175517827423 0.931134930979442 1.66482547471556 1.42050640968367 1.18204591200745 0.962741334905621 0.891844220…
4.27997754593084 4.28896804613235 4.30497236422258 4.28098877296542 4.38198618211129 4.42198186402107 4.3039689097504 4.24998100040302 4.29896977336844 4.30497409145867 4.30697409145867 4.19699309105564 4.12499740914587 4.20004922622853 4.31698100040302 4.46898272763911 4.60097927316693 4.72198963658347 4.27197409145867 0.926913592651065 1.66350107088638 1.41227707303178 1.18086093270749 0.960911…
4.31314769999874 4.31323209999803 4.32526726666439 4.32605626666619 4.41211956666565 4.44506329999946 4.34607033333273 4.28416879999856 4.32014066666547 4.33414769999874 4.33617583333184 4.21016879999856 4.12903516666637 4.19695780000036 4.35807033333273 4.52204219999964 4.62711253333238 4.72911253333238 4.30517583333184 0.91505690533336 1.656561105667 1.40936062600042 1.17112178366682 0.94637797…
4.33373593529349 4.34558504117548 4.36252216862631 4.33389940392133 4.42878623333282 4.45388682941149 4.35587425490166 4.30769821176399 4.33974850980332 4.35473593529349 4.36068563725415 4.23369821176399 4.13393712745083 4.191075447059 4.36787425490166 4.527924552941 4.64279880784266 4.74479880784266 4.32968563725415 0.914625532784327 1.65113953703938 1.40247827305903 1.16858256798047 0.944701502…
4.38194608837136 4.37696518207317 4.38097978313926 4.3639663052321 4.44498202945712 4.4639887684107 4.38396855154996 4.34096293575531 4.37096518207317 NaN 4.40495058100708 4.25197978313926 4.13699663052321 4.18500673895358 4.42293822625885 4.56695619680173 4.6629775368214 4.76597641366247 4.3599663052321 0.917746484512549 1.65148952827325 1.4021103144845 1.16019938960866 0.933892130116444 0.87256…
4.40028215362332 4.40718339985516 4.41915518449283 4.39016223833341 4.466084646087 4.479084646087 4.42819045369574 4.38211991528991 4.41219750753632 NaN 4.4223315305074 4.28727509978274 4.14422572289866 4.19282529934821 4.44522572289865 4.58612696913049 4.67104937688408 4.77101410768117 4.39020456137691 0.914983950150726 1.65289875148622 1.39977098281379 1.15393118269927 0.926019174716652 0.86864…
4.43964510364145 4.43276931736694 4.4408048070028 4.41279593459383 4.47789353109243 4.49089353109243 4.45476044495798 4.39884916904762 4.43975157254901 NaN 4.4685829967787 4.32565397605041 4.17571608291316 4.30796192815123 4.47671608291316 4.60384029663865 4.67793789313725 4.77298225518207 4.41874270014005 0.91553503145098 1.64853930477171 1.40548845130392 1.1527010905112 0.921718772427172 0.8644…
4.47504445980954 4.47404159143473 4.46703872305992 4.44003728887252 4.49102438118588 4.50302151281107 4.5100329863103 4.44804589399694 4.47906023587099 4.48305163074656 4.49304732818435 4.39908891961908 4.18807170937023 4.22720939136106 4.51904015724733 4.62101003931183 4.68100430256221 4.77300286837481 4.4540329863103 0.911290767033617 1.65381579040332 1.4104609428499 1.15058985658126 0.91824724…
4.50622327321175 4.50315398152534 4.49422327321175 4.46613858337281 4.50811548614401 4.51808468983894 4.53322327321175 4.48023867136428 4.52120787505921 4.51929256489815 4.52622327321175 4.4614927408811 4.23833106027949 4.37333106027949 4.54724637044055 4.62810008799147 4.684 4.77499230092373 4.47728486582188 0.925762164540502 1.66482254949432 1.41809023977144 1.15045196656324 0.916285730311464 0…
4.53473472941066 4.52281705476597 4.52273472941066 4.48383534928938 4.52286279107448 4.52889938012129 4.56173472941066 4.51071643488726 4.54775302393407 4.55665240405535 4.55473472941066 4.52441457525112 4.28060666774685 4.41560666774685 4.57870728762556 4.64088108559788 4.684 4.7740091472617 4.51366155131705 0.927315547326512 1.66642508996343 1.41939783414194 1.1455951874728 0.910632596754782 0.…
4.55801209621328 4.56200718212664 4.54001171820661 4.5030064261133 4.54000718212663 4.5480075601333 4.58201209621328 4.54700907215996 4.59800982817329 4.59101398624661 4.58100945016663 4.59001965634658 4.33201927833992 4.46497127149346 4.59801323023328 4.65500302405332 4.68400113402 4.77399810996667 4.54100718212664 0.930770774913663 1.665200453608 1.4252709185562 1.14734079003393 0.9122307068724…
4.59019639467428 4.58127822578857 4.57121276089714 4.52027004267714 4.55919639467428 4.56818821156285 4.61425367645428 4.57137642312571 4.62433550756857 4.62839278934856 4.60617184534 NaN 4.3834909866857 4.38968738135999 4.63322912712 4.66323731023142 4.687 4.76903273244571 4.56031095823428 0.932816317599857 1.6664320777968 1.4277246311654 1.1494947284114 0.914158345584485 0.865107037475828 1.420…
4.61377601716525 4.6146826909841 4.59675735192902 4.55269202360221 4.58277601716525 4.59078534978336 4.64471068883844 4.61657069956672 4.66461736265729 4.67555203433049 4.62680401501959 NaN 4.44244004291311 4.47221606007836 4.66073868669279 4.69172935407467 4.687 4.77296266952754 4.59764536051164 0.932374199678152 1.67028341613699 1.43068190881947 1.15726617899071 0.921163458432842 0.865951973948…
4.64896865004554 4.63698029431434 4.61997939860136 4.56698746001822 4.60498029431434 4.61597760717539 4.66997760717539 4.63898029431434 4.70196685861957 4.71096865004554 4.65797223289748 NaN 4.51893192581318 4.5569247601093 4.70196327576764 4.70099193858314 4.687 4.76500716570388 4.61498477287926 0.93557712476132 1.67071964171481 1.4320487997446 1.15844900575859 0.922938468330797 0.87189467946487…
4.65922189501385 4.67512775773525 4.64520172273986 4.59218827455721 4.62624879137917 4.63822189501385 4.6962555154705 4.68114120591791 4.73630930820113 4.75128241183581 4.67819499864854 4.7423496527491 4.63145051411903 4.71241016957106 4.70520844683119 4.71711430955259 4.68908741318727 4.76004034454797 4.64024879137917 0.938932622395618 1.67480704139982 1.43397084468312 1.16360994110249 0.9273519…
4.69161532798252 4.69377852217175 4.67465029816593 4.61967361162153 4.66256870107131 4.67061532798252 4.73355704434351 4.70175520871615 4.78146379052109 4.7925104174323 4.70666195489373 4.79339385015427 4.69721899923724 4.77228893960405 4.73563864143812 4.73380183562736 4.70184846253857 4.76593005963319 4.67656870107131 0.939315453876157 1.67437512896023 1.43701386414381 1.16944075903685 0.934939…
4.70600363221411 4.72200363221411 4.69600317818734 4.6410033295296 4.67900438892538 4.69300438892538 4.74800287550283 4.73600317818734 4.7960066590592 4.82700514563665 4.72700302684509 4.84100575100567 4.78701422617192 4.86801740435926 4.75100393489862 4.76400423758312 NaN NaN 4.69600423758312 0.942800469160989 1.68049984714432 1.43945013015434 1.17132024214761 0.935930286036861 0.872891393862164…
4.73024803780137 4.74631004725171 4.71718602835103 4.66323032081556 4.70825689629427 4.72222146232265 4.76723917930846 4.75723917930846 4.84021260382974 4.86132776423752 4.74723917930846 4.87935433971624 4.88176183038992 4.98377954737573 4.77721260382974 4.79215945287231 NaN 4.87949506590436 4.72421260382974 0.945943406615239 1.67945447744345 1.44031885849291 1.17287836508334 0.937782528575008 0.…
4.75774973455868 4.78068716819835 4.73781230091901 4.68876761066163 4.7367407965072 4.7467765487131 4.79375867261015 4.78375867261015 4.86378548676458 4.89766929209539 4.77375867261015 4.91864247794097 4.96623132757308 5.07021345147013 4.80078548676458 4.80983911507344 NaN 4.82350946893412 4.74778548676458 0.950756203547768 1.67551584158642 1.44130106194852 1.16826200884194 0.933627807957743 0.87…
4.78403950053048 4.79405266737398 4.76903803754787 4.71803803754787 4.76403072263482 4.77703511158265 4.83702048175655 4.81403511158265 4.90703072263482 4.92705120439137 4.79404681544353 4.95504096351309 5.03709948281751 5.15211703860884 4.83103511158265 4.82802194473916 4.70401755579132 4.84599268508695 4.77603657456526 0.943891938965816 1.67442259730799 1.43639410418008 1.1660120413746 0.931120…
4.81123661899752 4.83025414633067 4.79531549199669 4.74424538266409 4.78526290999724 4.80124538266409 4.85135054666299 4.83824538266409 4.92833301932984 4.96219280066464 4.82620156433122 4.98328043733039 5.10527167366382 5.23217527333149 4.85527167366382 4.84306134566602 4.71607887299917 4.84053552567154 4.80124538266409 0.938337067453889 1.66935256030352 1.432306551054 1.16056825668679 0.9249652…
4.83764793712852 4.8586218583973 4.83053058283802 4.77163489776291 4.81460881903169 4.82863489776291 4.89047842537558 4.86563489776291 4.9655045041068 4.98371313395657 4.84870009459096 5.01458274030047 5.13559577966608 5.25173921268779 4.88559577966608 4.84990872444073 4.72488264570951 4.78869108637735 4.82863489776291 0.932428757768287 1.66740594833756 1.42522440500702 1.15925747274992 0.9244370…
4.86301255859469 4.88101141690427 4.85101065577732 4.79901217803122 4.83801293915817 4.85801027521384 4.8980186476103 4.89401141690427 4.98601141690427 5.01200723070604 4.87701255859469 5.0480140808486 5.17500570845213 5.28401331972164 4.90601522253902 4.74000685014256 4.71500266394433 4.78902321437201 4.85301331972164 0.93032618294834 1.66154762528391 1.420928051515 1.150417853622 0.914607922123…
4.89621009172506 4.91114706420754 4.87921009172506 4.83121009172506 4.87216807338005 4.88516107032255 4.94709804280503 4.92418207949505 5.01614706420754 5.03114706420754 4.91022409784006 5.08512605503504 5.19007703363252 5.31906302751752 4.94620308866756 4.75815406726504 4.72176189604493 4.84960782877989 4.88816807338005 0.920286484099021 1.6553057981655 1.41576980244994 1.14475674984909 0.909118…
4.92574224337947 4.93181957036563 4.90874224337947 4.86074224337947 4.89579379470357 4.90780238659092 4.96087971357708 4.94977661092887 5.03681957036563 5.05181957036563 4.94172505960476 5.10284534602768 5.20090548923914 5.32792267301384 4.97475083526682 4.77981097847828 4.68829212416994 4.79448114569166 4.91179379470357 0.918386582342588 1.65471515513241 1.4101193174334 1.14148852506601 0.904718…
4.95401709592816 4.96700833947715 4.9340137601373 4.89601209224187 4.92801501105887 4.94101334316344 4.99701542803273 4.98001167526801 5.05500667158172 5.07600458671243 4.96801709592816 5.13401000737258 5.22300166789543 5.33699833210457 5.00401792987587 4.79401876382359 4.68802960514389 4.79403752764718 4.93901459408502 0.917961567821704 1.65379037110673 1.40736143439007 1.14272938704843 0.906209…
4.99524393082072 4.98725871450682 4.96723653897767 4.92528089003598 4.96422175529156 4.97322175529156 5.03422175529156 5.00817740423325 5.07111087764578 5.08708131027357 5.00922914713462 5.15808131027357 5.22703695921526 5.333 5.04721436344851 4.83919957976241 4.75877824470844 4.88346778730025 4.9741847960763 0.921756293949386 1.6547361780072 1.41082868035104 1.14128646279813 0.905292397284448 0.…
5.02756977533439 5.02154370111224 4.99858281244547 4.962504589779 4.99360888666763 5.00260888666763 5.06360888666763 5.03168710933411 5.08580444333382 5.09785659177813 5.03959584955655 5.16885659177813 5.23193481444461 5.333 5.07562192377871 4.86564799800087 4.72939111333237 4.81293867199769 4.99867407222303 0.926565987784602 1.6621809179558 1.41462941600901 1.14479332714234 0.908260497553431 0.8…
5.06503942467325 5.04503090041957 5.02503729360983 4.99403942467325 5.03204049020496 5.04003942467325 5.09405221105376 5.05403303148299 5.10701278638051 5.11601598297564 5.07704262126838 5.18901811403906 5.23200426212684 5.335 5.11603835914154 4.90204262126838 4.74510442210752 4.8301481089076 5.03202983488786 0.930153494944007 1.66638423016089 1.41769596697757 1.14633215237405 0.910611683540101 0…
5.1021485484025 5.07421928573702 5.06018391706976 5.03121928573702 5.07021221200357 5.07724758067083 5.14310610600179 5.08518391706976 5.11916269586941 5.13109195853488 5.11715562213595 5.20604244240071 5.23602122120036 5.3349858525331 5.1521344009356 4.94215562213595 4.84307073733452 4.96909195853488 5.06021221200357 0.933443227881556 1.67041132926903 1.42331369700707 1.148389329958 0.9122298958…
5.12281184006549 5.10472224009668 5.08576704008109 5.06172224009668 5.09973120009356 5.11168640010915 5.15786560004678 5.11076704008109 5.14179392007173 5.14388352004054 5.13880288006861 5.21194624001871 5.23897312000936 5.33301791999376 5.17082976005926 4.96380288006861 NaN 4.98188352004054 5.08973120009356 0.935283244805832 1.67894231682704 1.42660998401045 1.15386018241734 0.917779465617589 0.…
5.15204490137088 5.14102525702112 5.11403788553168 5.09304490137088 5.13604069186736 5.14504770770656 5.1800420950352 5.13003227286032 5.1660280633568 5.16903648236384 5.16703928869952 5.21702245068544 5.239 5.32799579049648 5.2000420950352 NaN NaN 5.02786529588736 5.1160420950352 0.939973451792886 1.68654987371489 1.43189513559429 1.16110050514042 0.925199130035939 0.85174446666043 1.42462013573…
5.18413485356259 5.15921292667777 5.14122712178962 5.12522712178962 5.16526970712518 5.1792200242337 5.21015614623036 5.15312065845074 5.18615614623036 5.19517034134222 5.19517743889814 5.23309936578296 5.239 5.32499290244407 5.23012065845074 5.20319163400999 NaN NaN 5.14616324378629 0.942443130478463 1.68645992902444 1.43554375415079 1.16145439293082 0.924584045606878 0.862014164896431 1.4176551…
5.2028229860089 5.18872050422458 5.17270187117289 5.15670187117289 5.20264597201781 5.20971118769874 5.23179503643136 5.1698416190606 5.20779503643136 5.21877640337967 5.21976708685382 5.24686956863814 5.239 5.32400931652585 5.2468416190606 5.22974845380213 NaN NaN 5.16878571990551 0.944262764427183 1.68645009316526 1.43467819854275 1.16067736005542 0.925144689580267 0.858433912154084 1.425297610…
5.22398119053959 5.21797402503086 5.194980294851 5.19396685952214 5.24096596383355 5.24796596383355 5.25298119053959 5.19597671209664 5.25096148539059 5.25097133796509 5.23598566898255 5.25998835604832 5.23999910431141 5.324 5.268980294851 5.28994625868455 NaN NaN 5.19997223365368 0.943190976300564 1.68718933719044 1.44205338086131 1.16971189401825 0.932693237551139 0.866193013628991 1.4279876532…
5.24713978706756 5.24519570189459 5.23213311628487 5.22119266231888 5.28020305532876 5.28580860103595 5.2461227687851 5.20461571116658 5.25065063517842 5.26667882014242 5.24329498640998 5.27153844144358 5.24100698935338 5.31948218529082 5.25778797430156 5.34427043265296 5.19399091585507 5.24657312697701 5.2222236593081 0.95213663466104 1.68954041413653 1.44065467070586 1.1785873473985 0.947336236…
5.25809189422653 5.25276616801048 5.25080228137731 5.24821363550631 5.30869428576412 5.32905280657826 5.26332309642191 5.22083184455984 5.27177638145083 5.2917399235967 5.28458642118075 5.27693979649642 5.24198905390844 5.31701637546074 5.2980966346211 5.38212180189637 5.26278725712917 5.32036633485783 5.23970161227623 0.957526260599026 1.6752562740819 1.43780862645301 1.17822572769902 0.95380971…
5.2709767515552 5.28241671448551 5.27543843001211 5.28090885856483 5.35336881255665 5.36243255398859 5.2964308295235 5.24294756331032 5.29194762719549 5.31643843001211 5.30096844854696 5.28048479913138 5.24299393242959 5.34736581082264 5.31297496320494 5.4278748162419 5.350738966376 5.41619732367306 5.26194583884523 0.956133555602128 1.67557126557262 1.43959702209884 1.17748897266258 0.9562256006…
5.29666676212976 5.30719535413691 5.30614587692068 5.30917145700002 5.38467799868409 5.41024577196716 5.30876979856115 5.26717145700002 5.31420319039209 5.34215879641746 5.32713489928058 5.2831311106101 5.24549608187241 5.35031028134738 5.33717851651253 5.45874590142427 5.43521170140789 5.56300391118841 5.28969849552183 0.952099684857836 1.67449646283588 1.4385474207014 1.17976578601909 0.9591707…
5.31726885518435 5.33122775592992 5.32429970317602 5.33026101523888 5.40675452225716 5.44066007875502 5.34212640185927 5.28826101523888 5.33921708708037 5.36177994162067 5.34381320092964 5.29931811776763 5.24500533442477 5.32726867419583 5.35925285191003 5.48915966116824 5.52301173102352 5.62479487312315 5.31422492702584 0.952592265393269 1.67157239032073 1.43882128194526 1.18233622496824 0.96117…
5.34297718801856 5.35947470607606 5.36046788134215 5.36197170187533 5.44846324447651 5.48446110768433 5.36697846646767 5.31847282134751 5.36397804636162 5.38547882068348 5.37297405778602 5.30599412669585 5.24450047118214 5.31501034212738 5.3814803602617 5.51997264423961 5.60192952035019 5.69443674131051 5.33997718801856 0.943253154150756 1.6695168351892 1.43910995408239 1.1837486124847 0.96579583…
5.36366783469724 5.38467905288307 5.38217175572232 5.38466416795388 5.47364975526219 5.51570069008359 5.39563519726665 5.33814238544952 5.3911602469288 5.40816413162792 5.39119702334024 5.31308030509421 5.2445 5.34748910874782 5.40365697977102 5.54118271962642 5.66221931440805 5.77975558225604 5.3656788349273 0.936364524554158 1.6672988996084 1.43222934677934 1.17936313312211 0.960524008808667 0.…
5.3862595535004 5.40875404360898 5.40526449780461 5.40676410250475 5.4937917918307 5.54271318771351 5.41381405640891 5.35729953365246 5.41275915820053 5.43026274631781 5.41771773671786 5.32388636003495 5.2445 5.34601771557386 5.42477862526119 5.56574949460463 5.69170129218727 5.81414088408747 5.38974590648735 0.927542273948581 1.66310682287633 1.42676510103086 1.17977457410813 0.959700363835416 0…
5.41495441124891 5.42996912745647 5.4324559222159 5.43496054169734 5.5244539312061 5.56546915106932 5.44844376364142 5.3779066032304 5.43147318031463 5.43295939270887 5.44046403580317 5.33797924779544 5.2445 5.34749848903301 5.45395390759325 5.59794781649958 5.71046959962832 5.81449641931369 5.41795696101103 0.92174454215989 1.65546262233209 1.42022286999258 1.1761633600908 0.956147425177741 0.89…
5.44276747379042 5.47363224773571 5.46119616366202 5.46370060411436 5.55117088603277 5.59213670907191 5.47506836006404 5.39417833060183 5.44911294271449 5.45913672012807 5.47421546499784 5.37066790894222 5.24804457896507 5.34738556935447 5.48177936249721 5.63116642838196 5.72659956116281 5.81982393900536 5.4437020920454 0.92241799567127 1.65563025199751 1.41275784654648 1.17274856304981 0.9525054…
5.47814325352942 5.48983954700652 5.48931457490579 5.48973857026898 5.5737720786438 5.61031643689066 5.48638063289673 5.42368860755668 5.4678027847859 5.48176126579346 5.5027126208987 5.3908017890055 5.2539405422549 5.327709005334 5.5191224940332 5.65327679839393 5.74035985488966 5.86207529653193 5.47072678014908 0.923948464587589 1.65431334471375 1.41793423490878 1.16639457110356 0.9437982035768…
5.51850945455806 5.53200699690781 5.53400469290313 5.51250651188546 5.59900333878693 5.62650293054493 5.54750934540894 5.4669989570195 5.50099919957311 5.51499919957311 5.54401164539935 5.42701024277242 5.27750573981305 5.34800150767692 5.55750893716694 5.67800789025702 5.75550173810284 5.87950255057256 5.51100708180157 0.921530321392273 1.65557532337369 1.4155760184226 1.16614550704669 0.9450490…
5.55081022993805 5.54876040898405 5.55278758404987 5.536289287174 5.61067385490975 5.63863309231102 5.57181928829333 5.48633591148157 5.55502343568476 5.53820310926793 5.57578571435934 5.46294972111724 5.2917030662325 5.34208684417167 5.59230553419402 5.69764605661375 5.76356827079735 5.88807155351464 5.53130836024752 0.921774558491439 1.65707866297905 1.41726195701116 1.16737072652899 0.94193333…
5.58711246349404 5.57966082595806 5.58663444643223 5.56965439027505 5.63079020012199 5.65432976941073 5.60910367031877 5.52848818706855 5.55796429212106 5.56369053171587 5.60962978225568 5.51544250049369 5.31525320510644 5.35190273989412 5.62763213974795 5.7148150249223 5.7719034918529 5.89689598581422 5.56760779931749 0.921383824674935 1.6612310382723 1.41676341797495 1.161211582644 0.9326240220…
5.6164922798467 5.59950017248712 5.61249210990161 5.58749605749284 5.64749193995652 5.66899024813171 5.61599205325325 5.54895715060623 5.58993144096996 5.59692929850027 5.64148737431736 5.55647858547125 5.35245489738184 5.40291858869386 5.6569917159051 5.72499926865534 5.77699526441575 5.89999797082704 5.58999791672071 0.928166084836388 1.66315198269458 1.41965433699872 1.16153255123114 0.9323775…
5.64817930530969 5.62623352468622 5.63775664038737 5.61470768733033 5.668193584815 5.68318033052126 5.64178484541802 5.58818563356914 5.63708567703191 5.63318563356914 5.67019255960343 5.6246074032941 5.3855260040985 5.46909984635209 5.68966944390228 5.73908871593826 5.77851427950532 5.90332956761452 5.61425034885629 0.933927418569321 1.66662747523003 1.42323474749506 1.16537595416282 0.935177975…
5.67029307159117 5.65522801127113 5.66970007540819 5.64026109655184 5.69227395424193 5.70578718201248 5.676674360028 5.61375147445993 5.64888529590458 5.65875147445993 5.69377984382061 5.69782081590171 5.44940570202325 5.47546118368383 5.71030777968355 5.7498992955447 5.78048088265076 5.88466644151897 5.64521000416327 0.933282175030606 1.66868113631223 1.42545003653471 1.16178858647914 0.93125659…
5.70051217873586 5.6810143286992 5.69001413742762 5.66101447689551 5.71101393715423 5.72651731479645 5.70552561118915 5.6470052051744 5.7050052051744 5.70500905247721 5.72601334533586 5.74500950510107 5.49704990758198 5.57654764542957 5.74151217873586 5.77151104717621 5.78200195869176 5.86150113155965 5.67101748903131 0.937400792860245 1.67132231830901 1.42911251824467 1.16837647610057 0.93782625…
5.71869990685619 5.695118584507 5.71117655141316 5.68364239812433 5.73316445199021 5.75416457247633 5.709118584507 5.6701778767605 5.7281778767605 5.7452134521126 5.74369978637007 5.78727867359145 5.59237354119704 5.61623298388263 5.75969113350429 5.78463066015975 5.78499110616198 5.86665873996692 5.67613637218305 0.939185843769016 1.67486699648591 1.43576907375726 1.1720661867311 0.9410723596415…
5.74525558518716 5.73426669855762 5.73527682200277 5.70183409147289 5.75430688880888 5.77580133212365 5.72881046564347 5.6997156984652 5.7577156984652 5.78065883815824 5.76976114187239 5.83355459426215 5.65440296677692 5.71162617548157 5.78526424357866 5.80134748822331 5.78351421507674 5.8818723415422 5.71829144624266 0.952678409908503 1.67863557717715 1.43529510119482 1.17153494148747 0.94141676…
5.76544218536333 5.76041887559562 5.75943211378018 5.72293631194314 5.78838381898752 5.80341677651413 5.76782909903552 5.74281157073147 5.81076774997135 5.82082471695951 5.7869463835263 5.87591084709579 5.73365381599503 5.81622769942872 5.808932813474 5.78994303301184 5.7835 5.83505533181051 5.74541747620796 0.954920788485566 1.67964339582116 1.43798538350066 1.17393602793814 0.946868863598153 0.…
5.79075137178663 5.78372380528933 5.78216181023559 5.74317841323648 5.80670385013701 5.82472822223915 5.77840620170237 5.76626809312357 5.85628229043536 5.87134834750612 5.81171268403665 5.90989799875251 5.81772990101403 5.89564313950511 5.83429005953661 5.79605686823833 5.78104874420428 5.87217667799274 5.77221268403665 0.953545681852867 1.68033835795726 1.43950667658416 1.17535109544624 0.94753…
5.81970100321259 5.80972252717917 5.80080702568594 5.76378480750557 5.83025384089582 5.85121815296447 5.87276517910266 5.82819873522494 5.88867038370972 5.9115799372144 5.83624509246643 5.95553654217434 5.90211543806806 5.97068595795637 5.86765691395875 5.8029167281602 5.78692862413732 5.863 5.79674509246643 0.936738038894997 1.67841988875919 1.43789950940247 1.17726768762906 0.947062944827899 0.…
5.83701354544293 5.83601514715552 5.8285149862276 5.79550838887512 5.85751141693132 5.8775135234353 5.88602192744356 5.85451336250738 5.93551364034795 5.95151843104466 5.85451384529113 5.99451941105322 5.99603896102672 6.07106209542965 5.88451300420285 5.81704714634283 5.7725086598412 5.85001388930639 5.82201168033083 0.93601674808928 1.67594703470614 1.4342773496501 1.17324972105905 0.9458548569…
5.8661816315419 5.86219696830502 5.86163786975801 5.81272424145921 5.87917323130558 5.90514763819865 5.87407072309514 5.88272508148284 5.97619073601913 5.99131547724198 5.88265285440067 6.04118786382778 6.07802659016602 6.17560420951044 5.91319913625546 5.86774793818115 5.7820393856055 5.85914914218569 5.85117827144737 0.93113905574847 1.67365812288752 1.42836851379194 1.17220177091527 0.94616557…
5.84687026169964 5.86674052339928 5.87834357154855 5.84073258285949 5.90079367220226 5.92332797177676 5.88390020130741 5.9107332128274 5.99977623233535 6.03013288378409 5.90132424177794 6.06378936204412 6.14337854654376 6.25127627778815 5.93678253201438 5.89624271215452 5.78646076029946 5.87683674151881 5.8508303422226 0.945453971816962 1.67408305349799 1.42725865658579 1.17084617045214 0.9393009…
5.87692228073251 5.88994041522826 5.91542415337041 5.86844747368897 5.92694942347812 5.94845072333755 5.91990673687902 5.94144099254503 6.03892413521718 6.06094099254503 5.91292228073251 6.06693005265926 6.19889623816075 6.3243521927042 5.958950105176 5.90747924763215 5.78799805021085 5.87650129532113 5.88291709944802 0.938328471279239 1.66756686508104 1.41836752571166 1.16829878568652 0.93668828…
5.90023348053811 5.91323348053811 5.92022640537029 5.8861627288599 5.93321933020247 5.96118395436336 5.93329008188068 5.937198104699 6.03533253288761 6.07816980402772 5.93324055570593 6.10019102953118 6.2401627288599 6.33838205906237 5.93724055570593 5.8580990523495 5.79000707516782 5.869 5.90023348053811 0.9366658976911 1.66234775995967 1.41797349213404 1.17092394065748 0.949116180697813 0.88165…
5.93268386832124 5.94568386832124 5.95169344806908 5.90877966579965 5.96370302781692 5.98675092655613 5.97360723033851 5.96473176706044 6.08154975185146 6.10177008605181 5.96667428857339 6.12674134680828 6.26277966579965 6.39148269361657 5.9706742885734 5.87186588353022 5.79099042025216 5.869 5.93268386832124 0.931926174384595 1.66064657296377 1.41289943149886 1.16452236415845 0.944415791194682 0…
5.96094125400568 5.97094754821936 5.97495174436181 5.94592237136465 5.99992446943588 6.01993076364956 5.99695174436181 5.99393915593446 6.09896433278916 6.13493076364955 5.99394335207691 6.1659181752222 6.28196013664671 6.41195803857549 6.00492866557833 5.90093915593446 5.79698741157265 5.869 5.95794754821936 0.926910448394703 1.6580254759659 1.41397762917952 1.15212593216035 0.932554841163311 0.…
5.99119635969122 5.99711900587346 6.00511900587346 5.96422016086591 6.02313685675448 6.03411305557979 6.0311547076355 6.01420230998489 6.10925586262795 6.15814280704816 6.02716065792918 6.18321421057223 6.28910115499244 6.42209520469877 6.02825586262795 5.90223801174693 5.80698214911898 5.86013685675448 5.98420230998489 0.923469352480954 1.65416202309985 1.40761554078637 1.15179613932237 0.922543…
6.02360964678258 6.01676342229247 6.02476342229247 6.00056233124108 6.04572793563635 6.05277525117785 6.05669244898022 6.0475978178972 6.15149135792882 6.18171610675097 6.05368062009484 6.21857416012645 6.3057989089486 6.43781073783398 6.07049135792882 5.94152684458495 5.80403548665613 5.88272793563635 6.01759781789721 0.920061046232256 1.65449597817897 1.40522874419146 1.14785743383036 0.9180935…
6.06092028906463 6.0609052086174 6.06491382601582 6.01995906735751 6.06994829560949 NaN 6.09392028906463 6.07793536951186 6.16197845650395 6.19497199345514 6.09391382601582 6.23895691300791 6.31198707390237 6.44498491955277 6.10392890646305 5.95197845650395 5.81098491955277 5.88898707390237 6.04394398691028 0.919900258521953 1.65224486883011 1.40362340387238 1.1480594614126 0.915974459503681 NaN …
6.08431936381772 6.08122281196585 6.08829708262114 6.06914854131057 6.10719310370374 6.11022281196585 6.12020053076927 6.10420053076927 6.17914854131057 6.21209655185187 6.11439363447301 6.25914854131057 6.32602228119658 6.45802970826211 6.13119310370374 5.97931936381772 5.83714854131057 5.919 6.07122281196585 0.922702090267817 1.65431458893163 1.40318064189743 1.15847266305412 0.937615485339022 …
6.12649073847833 6.11064470126395 6.12752626835193 6.08876313417597 6.13269207442876 6.13964470126395 6.14668023113755 6.13068023113755 6.19876313417597 6.22484603721438 6.16637230556631 6.27876313417597 6.32896447012639 6.46195262683519 6.15669207442876 6.02149073847833 5.85676313417597 5.919 6.10064470126395 0.930900990085554 1.66152295180967 1.40194492254691 1.15090143020808 0.93041692975742 0…
6.15700906136355 6.14100604090904 6.1550075511363 6.1390075511363 6.17001359204533 6.1760128369317 6.17700226534089 6.15700755113629 6.21900604090904 6.24200490823859 6.19400868380674 6.2960026428977 6.32900113267044 6.465 6.20000792869311 6.09102378607933 5.89301245937489 5.945 6.14100604090904 0.938743303622129 1.66774127236647 1.41932745674709 1.16274345464486 0.943501865130665 0.8632186256931…
6.18128044855048 6.1573505606881 6.17534354947434 6.15923137005415 6.20616826913029 6.21023137005415 6.1833505606881 6.17723137005415 6.23518930277158 6.25514022427524 6.21725941490919 6.30307011213762 6.332 6.46502103364129 6.22127343733672 6.15442067282572 5.92649078496334 5.94628305211845 6.15728044855048 0.947486073720293 1.67115620389869 1.43898572521058 1.17189028044855 0.948413006827016 0.…
6.22052048673224 6.2064006084153 6.22341259624699 6.19160440155409 6.22971229203934 6.24260440155409 6.23240060841529 6.2096044015541 6.26167632854426 6.27476024336612 6.25355645022732 6.31288012168306 6.332 6.46796403650492 6.25953247456393 6.21328073009835 5.99516085178141 6.12580622679998 6.19652048673224 0.946936713185749 1.67762100018914 1.42719409373696 1.17192952048673 0.944636153152022 0.…
6.23693553383022 6.21695970864389 6.23395970864389 6.21590330074533 6.26884286371116 6.28184286371116 6.24295970864389 6.21995970864389 6.27793553383022 6.29193150469461 6.26993553383022 6.32295970864389 6.33598388345755 6.468 6.27693150469461 6.27276228099893 6.05277033927016 6.08517325283128 6.21393150469461 0.951999491699739 1.68043891987707 1.43469905623851 1.17362315046946 0.946213432508954 …
6.26412001219969 6.25021178623475 6.26529650072865 6.25519060761127 6.30327532210517 6.3162541434817 6.27609177403506 6.25007059541158 6.29521178623475 6.31816236944664 6.30012001219969 6.33909177403506 6.336 6.46802117862348 6.30411295265853 6.32336709614023 6.11559300145729 6.24692940458842 6.25012001219969 0.95607421117625 1.68083202576841 1.44088507676979 1.17003943523671 0.944375064421034 0.…
6.28079300479641 6.2796347143466 6.30648860008525 6.28167124291194 6.34152512865059 6.35156165721593 6.2888417095502 6.25987823811553 6.3246347143466 6.34071994766573 6.31679300479641 6.3518417095502 6.336 6.47096347143466 6.31980518098486 6.37436683820078 6.19797720017049 6.23712176188447 6.26679300479641 0.955269984474526 1.68389201029205 1.43325473074611 1.16996097409508 0.952025025730117 0.87…
6.30693618278511 6.2969582733595 6.32096563688429 6.31890918319419 6.36893372827684 6.38491900122725 6.31892636475205 6.2799509098347 6.33796809139255 6.3639435463099 6.34393372827684 6.36197545491735 6.33899263647521 6.471 6.34693372827685 6.41589936516113 6.28678400327268 6.34473491310738 6.29692636475205 0.956556809139255 1.68468813457372 1.43699057468826 1.17371077104892 0.954514109180164 0.8…
6.32719533385971 6.32721161168135 6.35116277821642 6.34237438989777 6.41519533385971 6.42535811207613 6.33521975059217 6.30313836148396 6.35424416732464 6.38418719494889 6.36021975059217 6.37208138910821 6.35523602841382 6.48723602841381 6.36418719494889 6.46324416732464 NaN 6.41578133543884 6.31724416732464 0.955684905067113 1.68125382528809 1.43757614225742 1.17377399355967 0.95665545307025 0.8…
6.35074088125026 6.35271928802111 6.37078406770855 6.38750335572966 6.43874088125026 6.4685249489588 6.36170849140654 6.31981645755226 6.38367610156282 6.40675167786483 6.38670849140654 6.38189203385427 6.38368689817739 6.51568689817739 6.38675167786483 6.49267610156282 NaN 6.50996352500103 6.34667610156282 0.958686962359408 1.68171492559115 1.45157593231005 1.18389857893761 0.957312766268236 0.8…
6.37694797260888 6.37894797260888 6.39994196944836 6.40396798314392 6.4819139546993 6.5109159557528 6.38195997892991 6.33596798314393 6.40096598209042 6.42695997892991 6.41693996839486 6.38898599262547 6.37202401264206 6.42917409165491 6.41294797260888 6.51894797260888 6.55177187990046 6.68265581879719 6.36695997892991 0.956903641917379 1.68142060031605 1.44443462770112 1.18446907951539 0.9709027…
6.39716242053423 6.3992192677212 6.43018678361436 6.43718678361436 6.51129235696161 6.54829235696161 6.41111369437396 6.36312993642738 6.42011369437396 6.44412993642738 6.43318678361436 6.42163344008348 6.372 6.48367515893155 6.43316242053423 6.57218678361436 6.63139793030885 6.7336496821369 6.39318678361436 0.950676205391736 1.67819748248172 1.4392198709909 1.18896439649157 0.972367437933139 0.8…
6.41680452180753 6.42573610444017 6.45277520007867 6.45977520007866 6.54664813925356 6.58364813925356 6.42486316526527 6.37884361744603 6.43386316526527 6.45984361744603 6.45577520007867 6.49823763504939 6.372 6.44439095638493 6.45280452180754 6.59477520007867 6.67952107842846 6.81221808723014 6.41577520007866 0.947798637555196 1.67789302991198 1.4355762612047 1.18828674399764 0.976894942276637 0…
6.44300404547611 6.4550062238094 6.47300809095221 6.48700809095221 6.57700622380939 6.61700809095221 6.47400217833329 6.4060071573808 6.4570031119047 6.47700497904752 6.47900529023799 6.47099004190497 6.372 6.44701058047597 6.48000404547611 6.6280031119047 6.76000840214268 6.85900964690456 6.44300622380939 0.941639035309544 1.67203926559049 1.43510761005719 1.18753015248333 0.970798605866696 0.89…
6.45621674109465 6.47528176342304 6.49916616817256 6.51318784228203 6.59720951639149 6.64320951639149 6.48126008931358 6.42920951639149 6.46728176342304 6.4931444940631 6.49618784228203 6.439 6.372 6.4809205282653 6.49323841520411 6.63847683040822 6.78735401045459 6.89057797625239 6.46326008931358 0.938493689652777 1.66965875937272 1.42744748378163 1.18799969858413 0.966288717035339 0.89422244397…
6.48571335193496 6.51362735751545 6.52178023648347 6.53875157167697 6.62572290687046 6.67172290687046 6.51665602232196 6.45772290687046 6.50562735751545 6.51280890128997 6.52175157167697 6.439 6.372 6.47010510429051 6.52568468712846 6.70336937425692 6.83553180816044 6.9692356051599 6.49865602232195 0.932191247136563 1.66676809151037 1.42982687705609 1.18523684936876 0.96203137287072 0.89183321849…
6.5118748952335 6.5309182007296 6.5647930959631 6.56587008351171 6.64888933039887 6.6978748952335 6.53988933039887 6.48785564834635 6.51893744761675 6.53290376556423 6.55185564834635 6.44895188278212 NaN 6.5297112966927 6.54888933039887 6.72290857728602 6.86983640145919 6.9789566945039 6.52188933039887 0.926636560704272 1.66098781175194 1.41735043522566 1.18148799583949 0.963522589948446 0.890924…
6.53929090245996 6.55431514433163 6.57521009622108 6.5852666605883 6.67121009622108 6.7211292899822 6.57315353185387 6.50729090245996 6.54221009622108 6.55513737060609 6.57529090245996 6.45924241871663 NaN 6.48381414565058 6.57529898308385 6.74421009622108 6.87311312873443 6.97613737060609 6.54529090245996 0.920460019973621 1.65577349464189 1.41792587888182 1.17715470855899 0.959507515891971 0.88…
6.57457319016457 6.59253762267829 6.60069174845219 6.61760875765086 6.69669174845219 6.73681030673981 6.59177473925352 6.54257319016457 6.56769174845219 6.57179845091105 6.61057319016457 6.48864432513714 NaN 6.46127268406152 6.61156133433581 6.76969174845219 6.88683401839733 6.99279845091105 6.58057319016457 0.921675298772335 1.65741020076597 1.41742604647267 1.1692357950964 0.955567660431623 0.8…
6.60493890409215 6.60996537898555 6.63692668491058 6.63795926939477 6.71396537898555 6.74298778081843 6.61495315980398 6.56595315980398 6.58795926939477 6.5979470502132 6.64692668491058 6.50496741551581 NaN 6.461 6.6379470502132 6.7959470502132 6.89298778081843 6.993 6.59696741551582 0.919983482466747 1.65821839114109 1.41372753516197 1.16680476548081 0.952815518997009 0.880611079361039 1.4152069…
6.64408810364907 6.63909397722567 6.665 6.66707635649586 6.74307635649586 6.76007635649586 6.64404111503623 6.60607635649586 6.61711747153209 6.62415271299172 6.68211747153209 6.54109985080228 NaN 6.46117620729813 6.68007635649586 6.82609985080228 6.9 6.99596475854037 6.63309985080228 0.921872260855331 1.65809143855461 1.4131729367883 1.16163922151527 0.942143481273293 0.874680837220497 1.4191651…
6.65882115548334 6.65480923251556 6.665 6.67984500141889 6.75584500141889 6.77284500141889 6.65091653922556 6.61884500141889 6.63676154064445 6.64969000283779 6.70176154064445 6.55779730954778 NaN 6.49064231096668 6.69284500141889 6.84279730954778 6.9 6.99007153780666 6.64979730954779 0.925594811952124 1.66167648116761 1.41366403851611 1.16318128094059 0.934364429904797 0.873148599829733 1.421699…
6.71176811879033 6.69681624507913 6.71478124414182 6.71584249578211 6.77591249765673 6.79589937230524 6.69878999437614 6.65982062019629 6.68877249390749 6.68882937043062 6.75178124414182 6.74816435262174 NaN 6.52684249578211 6.74875499343884 6.84897374929702 6.90398249953135 6.99696937417985 6.68783374554778 0.934740011429124 1.67211432377681 1.43389114137041 1.16817812441418 0.934956981169157 0.…
6.73224287416333 6.71714719646262 6.74414719646262 6.73313983663949 6.80307359823131 6.81314719646262 6.72222079469394 6.69017663575515 6.71336799115656 6.72331647239464 6.77221343487081 6.77227231345586 NaN 6.53520701099352 6.76625023398646 6.85907359823131 6.90394848123808 6.99297792053061 6.7052134348708 0.937300156555921 1.67272405726218 1.42628965072776 1.17107730494382 0.95374177571701 0.87…
6.76468665793535 6.73681009571839 6.76381009571839 6.75181959093247 6.8129050478592 6.83281009571839 6.75171514357759 6.71377211486207 6.76252523929598 6.76559170579455 6.80072463879167 6.80864867707903 NaN 6.69644278489083 6.79967716272127 6.8689050478592 6.89706646649856 6.99002848564224 6.73372463879167 0.938656896604569 1.67460186414111 1.42891464777841 1.17472477275576 0.955314807657472 0.88…
6.78495086529658 6.76991892773935 6.79093366815038 6.77594103835589 6.82995823550209 6.84995823550209 6.77893366815038 6.75390173059315 6.79292629794486 6.80290910079867 6.82494103835589 6.83294103835589 NaN 6.73091892773935 6.81695823550209 6.87997297591312 6.897 6.99 6.75794103835589 0.937782186494302 1.67670486542349 1.43246132772485 1.17503931211415 0.955250196538814 0.879986927993183 1.44335…
6.81215298086413 6.79019323898626 6.80716103248855 6.78916103248855 6.84712882599084 6.87016103248855 6.80219323898626 6.77727375523054 6.83026570360611 6.84332206497711 6.84518518736184 6.84159582020765 NaN 6.7983784263481 6.85016103248855 6.88308051624428 6.9 6.99002415487328 6.78716103248855 0.943168100169253 1.67891391332455 1.43931568468192 1.17369206145093 0.954607069443787 0.87905745603929…
6.8307751190586 6.8137159398635 6.82676328321958 6.80876328321958 6.86281062657566 6.88976328321958 6.8257159398635 6.81059758147329 6.86260941731231 6.88252656643916 6.86772777570252 6.91412414791245 NaN 6.84444371556602 6.86976328321958 6.89288164160979 6.9 6.99296449248294 6.80676328321958 0.946588692921817 1.68182484755811 1.44244224367352 1.17637756980108 0.956684908021276 0.882399639788939 …
6.85493074568296 6.83992497448987 6.86289611852444 6.82595094485876 6.88393940247259 6.90994228806913 6.8559134321037 6.8409134321037 6.8998932329279 6.92288457613827 6.88794228806913 6.92397402963111 NaN 6.8150865678963 6.8929336312795 6.90297114403457 6.9 6.97704616954469 6.83093074568296 0.946001817925822 1.68452229545723 1.43988750255101 1.17825466164639 0.959681400922301 0.885830188971753 1.…
6.88107605587516 6.87009360723097 6.87311700903871 6.84907605587516 6.90409360723097 6.93309945768291 6.88311700903871 6.87815211175033 6.94618136401 6.96621646672162 6.91409945768291 6.96315796220226 NaN 6.92138612982775 6.92009945768291 6.92001755135581 6.90401755135581 6.983 6.86409360723097 0.949156957764994 1.68361796088744 1.44465246573543 1.18270450484799 0.963516494001649 0.88806122859490…
6.89384567910291 6.88581006658819 6.89276258323524 6.86184567910291 6.91981006658819 6.94979819574996 6.90276258323524 6.90369135820582 6.97663200401463 7.0025607789852 6.93079819574996 6.98967948736758 NaN 6.9862165246763 6.93679819574996 6.92296438748529 6.90696438748529 6.983 6.87981006658819 0.948646172835884 1.68663355652661 1.44842441598117 1.18346085945456 0.964606823369556 0.8882675071239…
6.91800257084941 6.90600335328184 6.91700257084941 6.88200223552122 6.93700223552122 6.96700178841698 6.93000290617759 6.93100335328184 7.01700368861002 7.04000458281851 6.95000268262547 7.05000335328184 6.98101196003855 7.06401128938218 6.95700257084941 6.92900033532818 6.914 6.993 6.90400290617759 0.9461998893417 1.6848200368861 1.44656996982046 1.18536970714672 0.96607965349421 0.8897495417181…
6.94111784220846 6.93618716115461 6.94018022926 6.90213863789231 6.95713170599769 6.98313863789231 6.95616636547077 6.96118716115461 7.05025648010077 7.08122875252231 6.97409011463 7.08037432230923 7.08855455156923 7.16557534725307 6.98014556978692 6.93202772757846 6.914 6.993 6.93013863789231 0.945191145246646 1.68515062387052 1.44625716089128 1.18274251355382 0.962971335131731 0.885627540661446…
6.95782357079984 6.9627197889174 6.96573016710564 6.92179243623511 6.97580281442335 7.00279243623511 6.97975092348213 6.9877197889174 7.08661600703495 7.11365751978793 6.98686508355282 7.13343957783479 7.16716974494043 7.2471386103757 7.00078205804686 6.93595848724702 6.914 6.993 6.94979243623511 0.942518228672025 1.68523906596306 1.44018413720335 1.1816812084433 0.961742972735306 0.8824436253299…
6.97794514997581 6.98892869496855 6.98993417997097 6.94493692247218 6.99295337747944 7.01895611998065 7.00293692247218 7.01193417997097 7.11392595246734 7.15089852745525 7.00694514997581 7.15992869496855 7.24379156990808 7.33675591739236 7.01695611998065 6.94198354499274 6.91100822750363 6.99000822750363 6.97293692247218 0.940655046202225 1.68523002742501 1.44118706552371 1.17773083287978 0.95687…
7.00116181010457 7.01316181010457 7.02004854303137 6.96821844364117 7.02308090505229 7.03616181010457 7.02710517656797 7.03918608162026 7.13821844364117 7.18221035313594 7.03416181010457 7.19726698667254 7.3073964347562 7.44338025374574 7.04116181010457 6.94507281454706 6.91102427151568 7.00603236202091 7.00018608162026 0.935683803215145 1.6808574439425 1.43496292903397 1.1753088028763 0.95020773…
7.02079419372195 7.03279419372195 7.02593825811658 6.99472216152463 7.03289709686097 7.05579419372195 7.03986622591927 7.06176332278024 7.16472216152463 7.20773245183853 7.05379419372195 7.22966041964121 7.35549577461877 7.48951635524657 7.06079419372195 6.95390738717488 6.91396912905829 7.00995883874439 7.02276332278024 0.930078757692384 1.67569412705113 1.43289171256233 1.17273696062242 0.94993…
7.04398787320499 7.0629841824413 7.0699768009139 7.017987873205 7.055987873205 7.07598945496086 7.07398207343347 7.08198945496086 7.19198576419717 7.23498576419717 7.07398945496086 7.24998945496086 7.37898787320499 7.48200421801565 7.08798576419717 6.96399472748043 6.9209963092363 7.01 7.04698734595304 0.92724146576044 1.67146220391318 1.4268931529667 1.16822236736129 0.945862145915464 0.86422070…
7.07117067712318 7.08022262233458 7.08717067712318 7.04522262233458 7.07620036010112 7.1021558356342 7.09423004307906 7.10912615265626 7.20912615265626 7.25614841488972 7.10712615265626 7.28712615265626 7.40220036010112 7.53920036010112 7.11117809786766 6.97807420744486 6.924 7.01 7.07314841488972 0.923411207511395 1.66798324712252 1.42781020461728 1.1656250864908 0.942780930873892 0.860215810560…
7.09372613167021 7.1096427804394 7.10972613167021 7.0746427804394 7.10267850239546 7.12274994630758 7.12463087312072 7.12579757558233 7.22579757558233 7.27576185362627 7.12379757558233 7.30379757558233 7.42867850239546 7.56567850239546 7.13471422435152 6.98788092681314 6.924 7.01 7.09276185362627 0.919606200396504 1.66709083566 1.42651571766067 1.15836811415828 0.934974782256745 0.851732998306639…
7.12393754034421 7.13295211426389 7.13993754034421 7.10493754034421 7.13293754034421 7.14595211426389 7.14096668818358 7.14995003227537 7.24895211426389 7.29296460619505 7.15992504841305 7.31996668818358 7.43598542608032 7.53207078760989 7.16194378630979 7.03789590057368 6.92998750806884 7.01299375403442 7.11994378630979 0.91787351856061 1.66356732859961 1.42488337282141 1.15715235264703 0.933802…
7.15127727415799 7.15323106179832 7.1602618700381 7.13528497621793 7.16323106179832 7.17323106179832 7.17518484943866 7.17316174325882 7.25913093501905 7.30310782883922 7.18725416797815 7.34716944531877 7.44507702059944 7.57910782883922 7.19228497621793 7.05120795561849 6.93705391441961 7.016 7.14718484943866 0.918252220919456 1.66346364532403 1.42549044944567 1.15415301648131 0.930369473533731 0…
7.18663034825616 7.18269195688013 7.19365088446415 7.17162008015217 7.19269195688013 7.20269195688014 7.19875356550411 7.19378436981609 7.27582544223208 7.31685624654406 7.21966115256815 7.3687741017121 7.45489731896005 7.59285624654406 7.22862008015217 7.07772276119212 6.94392812327203 7.016 7.17075356550411 0.917260370785035 1.66647847692073 1.42427273244895 1.15581264690425 0.931577370232086 0…
7.21097187457417 7.20697187457417 7.21697304646691 7.19497304646691 7.22995663996851 7.23596132753948 7.22596835889594 7.21098007782337 7.28598828107257 7.32698828107257 7.24397187457417 7.39197304646691 7.45899531242903 7.593 7.25596835889594 7.1778828107257 6.99693788968462 7.12986640422729 7.19696953078868 0.919707117143852 1.66757874607477 1.42401029297319 1.15602976562145 0.933158160128393 0…
7.24123097393759 7.2242099763069 7.24118897867621 7.2222799684092 7.2603499605115 7.2702799684092 7.24318897867621 7.22716798104552 7.29609798894322 7.3300699921023 7.2772099763069 7.40611898657391 7.46211898657391 7.5987900236931 7.28323097393759 7.22583201895448 7.0227900236931 7.15920209003378 7.21818197946598 0.922950105474618 1.67155855677774 1.42700275630388 1.15655825019744 0.9333234384836…
7.27368480835912 7.25371346214465 7.26774211593019 7.2616179495262 7.30952243690775 7.3096179495262 7.26974211593019 7.25077076971572 7.30986628233417 7.33990448738155 7.30671346214465 7.42283762854864 7.47883762854864 7.56928653785535 7.31568480835912 7.20222923028428 6.99328653785535 7.04708884385032 7.24375166719203 0.928585271269629 1.67557103085167 1.43160530009457 1.15631238781546 0.9352116…
7.30093960753969 7.27395526484421 7.29793289726632 7.28594631781306 7.33693960753969 7.34991052968843 7.29693960753969 7.26397092214874 7.32297092214874 7.34698434269547 7.33992618699295 7.42898657945326 7.46902236757789 7.60591723996179 7.33795079132863 7.26485908425927 7.05685684750148 7.19267119660496 7.27093960753969 0.932611097703998 1.67811438573795 1.43342601857113 1.15962257396414 0.93763…
7.32420985824789 7.29719371530574 7.32816142942145 7.32327443001647 7.3812663585454 7.39134707325612 7.30316142942145 7.28111300059502 7.33311300059502 7.35908071471073 7.36318564383467 7.43211300059502 7.469 7.606 7.36816142942145 7.32534707325612 7.0903228588429 7.10642778796685 7.29119371530574 0.934476555139829 1.68157114725421 1.43214204374016 1.15819741403172 0.93616665620034 0.855159094889…
7.34969046162935 7.32071427227325 7.34776189356104 7.35659521905377 7.41360712437572 7.43348807115624 7.32276189356104 7.29483332549273 7.34683332549273 7.36888094678052 7.3857261775952 7.44583332549273 7.469 7.606 7.38776189356104 7.36748807115624 7.12952378712208 7.15836901793676 7.31471427227325 0.937700831490791 1.6841388080565 1.43603273587187 1.1688110653633 0.93090393157886 0.8526208347838…
7.37000453139349 7.34400657052057 7.3830036251148 7.38400974249601 7.45800747679927 7.47100838307796 7.34400634395089 7.31100385168447 7.3590036251148 7.38200317197545 7.40900453139349 7.45200385168447 7.4729990937213 7.60598549954082 7.40400385168447 7.42801132848374 7.20001721929528 7.22201721929528 7.33800521110252 0.941060897215912 1.68657064572357 1.43626160864469 1.17369080205665 0.92741131…
7.39009824517947 7.37311929771792 7.39916842030766 7.42711929771792 7.49121052538457 7.50830175305122 7.37209122766665 7.32809824517947 7.37509824517947 7.39609122766665 7.42911929771792 7.46904210507691 7.46902105253846 7.54244912082041 7.42111929771792 7.47832982310249 7.2765543835127 7.29865262869216 7.36114035025638 0.945034245551023 1.68942463155846 1.44340049104897 1.17724803500794 0.933253…
7.40383306697548 7.38979729561308 7.42271382910082 7.44379729561308 7.52064228637602 7.55048727713897 7.38484499076294 7.34183306697548 7.38883306697548 7.40884499076294 7.44579729561308 7.4749284572752 7.4719642286376 7.60523687760218 7.43779729561308 7.5244395819891 7.35405802079019 7.38989108776567 7.38076152425068 0.947025794711444 1.69007213030027 1.44906119974632 1.17976935586621 0.94073902…
7.42395049969858 7.42291832450265 7.45591832450265 7.47691832450265 7.56389357435194 7.59389357435194 7.40495049969858 7.35696287477393 7.40196782480407 7.42196782480407 7.46595049969858 7.488965349789 7.46900742504521 7.53118562613034 7.45495792474379 7.54096039975886 7.43579952377923 7.50471784828188 7.40394307465336 0.946890396002411 1.69305262445509 1.44491046931375 1.18621408565309 0.9449398…
7.4401252655671 7.43716947694372 7.47614737125541 7.49424316257142 7.58434632245021 7.63126526825973 7.42510315987879 7.37010315987879 7.41609579131601 7.4361252655671 7.48609579131601 7.49505157993939 7.48533895388744 7.61746946348053 7.4681252655671 7.5682726368225 7.51251579939393 7.64810315987879 7.42416947694372 0.945355652547965 1.69302095791316 1.44456872609896 1.19140916955905 0.949455643…
7.45683848346176 7.45978147762473 7.49580998054325 7.52668646789636 7.63055345427663 7.66665796497785 7.43886698638027 7.38386698638027 7.42887648735311 7.45283848346176 7.49887648735311 7.50193349319014 7.53056295524947 7.54668407004431 7.48483848346176 7.60464846400501 7.58133493190137 7.66186698638027 7.44678147762474 0.944775605573974 1.69314876487353 1.44306453648844 1.19930370718811 0.96221…
7.47699127949227 7.47699258756843 7.51599127949227 7.54699127949227 7.65398997141611 7.7039838670607 7.46198997141611 7.39999302359382 7.44599258756843 7.46599433166998 7.52298953539073 7.51599389564459 7.48202136524393 7.57198866333995 7.50499127949227 7.63498691923841 7.66796250181677 7.75296032168984 7.46699127949227 0.942670915653311 1.69225039242285 1.44371970786299 1.20414792015891 0.963499…
7.49416162946208 7.4971858738814 7.53916162946208 7.58407273325794 7.6901939553545 7.73423436272002 7.4831858738814 7.42013738504277 7.45616162946208 7.48012930356967 7.53913738504277 7.5451858738814 7.48203232589242 7.57187069643033 7.52516162946208 7.65844448102073 7.74346064396694 7.83350913280556 7.48713738504277 0.940384037444686 1.69084755453142 1.44360381602714 1.19770949408496 0.969522607…
7.51375783015129 7.51972150467399 7.55875783015129 7.59289102356808 7.71370939618155 7.76264885371937 7.50572150467399 7.4367941556286 7.47575783015129 7.49580626412103 7.5557941556286 7.56772150467399 7.48595156603026 7.55619373587897 7.54475783015129 7.71233403291605 7.79930981593118 7.89523716497657 7.5037941556286 0.936023882791338 1.68933864707835 1.44042923151549 1.19643574104017 0.97105111…
7.53294992183808 7.53296573599447 7.57595519322354 7.61693674337441 7.73693937906715 7.78593937906715 7.51896573599447 7.45694728614535 7.48996310030174 7.50597364307267 7.57893937906715 7.58495519322354 7.486 7.556 7.56793937906715 7.72995519322354 7.84986821536336 7.94686557967063 7.52693937906715 0.932269778420039 1.68630795979205 1.43720840785982 1.19644992092922 0.970262134911114 0.895314348…
7.55715186936615 7.55711098145988 7.59309345807148 7.64007593468308 7.75311682258935 7.81007593468308 7.54317523388402 7.48111682258935 7.50609929920094 7.52307593468308 7.59915771049562 7.59511682258935 7.482 7.549 7.58915186936615 7.75618107501349 7.87430957986177 8.01109345807148 7.54711682258935 0.92955212614383 1.68292346960361 1.43535364483749 1.19575601636335 0.970639544378253 0.8960219392…
7.58268900871622 7.57577273713878 7.60880862074845 7.65284450435811 7.77276077593556 7.82284450435811 7.57264116390334 7.50076077593556 7.52279665954522 7.53584450435811 7.625677047513 7.61476077593556 7.482 7.549 7.61468900871623 7.78662920270011 7.92636605622923 8.02680862074845 7.56676077593556 0.92654660128186 1.68014385020512 1.43260349136902 1.19676767996068 0.968881410553768 0.894666506460…
7.60600246627758 7.60000195246975 7.63600236351602 7.67300236351602 7.79300133590036 7.84200154142349 7.58600441874734 7.52700246627758 7.54600246627758 7.55600205523132 7.64900205523132 7.63500298008541 7.48200041104626 7.5489996917153 7.63900267180072 7.80300205523132 7.94999866409964 8.04700246627758 7.59000205523132 0.923149357740213 1.67903956531858 1.42873922312256 1.19620932588413 0.966859…
7.63019202801158 7.6191255567768 7.65916987093332 7.69611817108405 7.80615509954781 7.85707385692753 7.62910339969854 7.55119202801158 7.57016987093332 7.57617725662607 7.66922157078259 7.66359378689859 7.486 7.546 7.66517725662607 7.82314771385506 7.9371255567768 8.0711255567768 7.61014771385506 0.916864622531713 1.67479160962504 1.42113797540824 1.18960671984047 0.960045611986555 0.885509732747…
7.65575146008178 7.63583749313039 7.68178013776465 7.71184705235802 7.8267992562199 7.86690440772376 7.64286617081326 7.57675146008178 7.59278013776465 7.59977057853702 7.69871322317128 7.60952575751932 7.486 7.546 7.68877057853703 7.84280881544752 7.95383749313039 8.08783749313039 7.62980881544752 0.912155788700319 1.67234380247678 1.41554439200518 1.18384601707388 0.95413745095802 0.87748800329…
7.68287907786125 7.66188355645898 7.70489699225218 7.73987459926352 7.83994177822949 7.87695521402268 7.66291042804537 7.60686564206806 7.62286564206806 7.62986564206806 7.72886564206806 7.71054318303139 7.49197312841361 7.54201791439093 7.71488355645898 7.86291042804537 7.95698656420681 8.05713883652967 7.65588355645898 0.908904421084695 1.67072716575637 1.41195589902195 1.17875266170452 0.94787…
7.70623923134746 7.68219138507797 7.73520733383447 7.76015948756498 7.85307974378249 7.88302392313475 7.68921530821272 7.62721530821272 7.64631897512995 7.66026315448221 7.75223923134746 7.73710366691724 7.50507974378249 7.54905582064774 7.73523923134746 7.88310366691723 7.96402392313475 8.057 7.67620733383447 0.90742127590052 1.66919575724174 1.40713851689532 1.17366330217065 0.942172775991362 0…
7.73569396531321 7.70575517225057 7.76073476993811 7.77979597687547 7.86289798843774 7.88596939653132 7.71572456878189 7.65372456878189 7.68559195375094 7.69266336184453 7.78169396531321 7.74986738496906 7.51489798843774 7.55592859190642 7.76469396531321 7.89586738496906 7.96696939653132 8.057 7.70173476993811 0.907578367815004 1.67236705026539 1.40572468966497 1.16668253022077 0.933895995746989 …
7.75895143510564 7.72895143510564 7.79093665448561 7.79895988117422 7.87297888482854 7.88899366544856 7.73895143510564 7.68693031993417 7.70895143510564 7.72792609689988 7.8079451005542 7.77694298903705 7.54194298903705 7.5689725502771 7.78795143510564 7.90997043875995 7.96999366544856 8.05400633455144 7.72495143510564 0.908607825137339 1.67617201846519 1.40838434113405 1.16233903729339 0.9292097…
7.78719765196491 7.7531216319784 7.81318244796761 7.8221064279811 7.8830760199865 7.8990760199865 7.76209882598245 7.70717484596896 7.75120525396356 7.76825086595546 7.83120525396356 7.79722805995951 7.56619765196491 7.70220525396356 7.81820525396356 7.9160760199865 7.97102280599595 8.05394678600945 7.75015203997301 0.91404694571344 1.67892216319784 1.4145898758547 1.1615950933391 0.9260562750206…
7.81268140215436 7.7688039397873 7.83670590968095 7.83582844731389 7.89287746236706 7.90887746236706 7.77484070107718 7.72971816344424 7.77766914839107 7.80059562581131 7.85766914839107 7.82663238710119 7.59168140215436 7.72866914839107 7.84466914839107 7.92587746236706 7.97396323871012 8.04708577634306 7.76975492473413 0.918810446710393 1.68049039397873 1.41844184271026 1.16225178997859 0.925576…
7.83295713501863 7.79195070527142 7.84598071075838 7.8519657080149 7.90597213776211 7.91897856750931 7.77799357025279 7.75295070527142 7.81092927278074 7.83792069978446 7.88095070527142 7.86691427003726 7.63291212678819 7.65615645718201 7.86196356476583 7.93597856750931 7.974 8.10786926180682 7.79295070527142 0.920975477744465 1.68141804964335 1.41984708518127 1.16192072870468 0.924821607436801 0…
