# Supplementary material for: Quantifying Spatiotemporal Gait Parameters with HoloLens in Healthy Adults and People with Parkinson’s Disease: Test-Retest Reliability, Concurrent Validity, and Face Validity
Source: Sensors (Basel). 2020 Jun 5;20(11):3216. doi: 10.3390/s20113216 (PMC7313704; doi:10.3390/s20113216)
Supplement: Supplementary file 1 [file sensors-20-03216-s001.zip › Data/HYA_05_CWS2.csv]

IWW_x_SpineBase IWW_x_AnkleLeft IWW_x_AnkleRight IWW_x_SpineShoulder IWW_y_SpineBase IWW_y_AnkleLeft IWW_y_AnkleRight IWW_y_SpineShoulder IWW_z_SpineBase IWW_z_AnkleLeft IWW_z_AnkleRight IWW_z_SpineShoulder HoloLens_x_position HoloLens_y_position HoloLens_z_position
-0.315 -0.330960565524418 -0.334442978326015 -0.337 0.956621830342675 0.127219601849403 0.129343853805049 1.48898430799376 1.404 1.34092113104884 1.40220825609259 1.399 -0.265175344687089 0.028 1.42796010549992
-0.315 -0.3319898199552 -0.333014450592709 -0.337 0.957223688372224 0.133613524307459 0.128776353506033 1.48913806579149 1.404 1.3380305401344 1.40322404920939 1.399 -0.265175344687089 0.028 1.42796010549992
-0.31599785595268 -0.332 -0.33099785595268 -0.337 0.955144481058899 0.131953709201864 0.127072504573867 1.48666531723735 1.40100643214196 1.338 1.40399142381072 1.399 -0.264200340009267 0.028 1.42767366153414
-0.316 -0.332 -0.331 -0.337 0.95697312704523 0.138263015064858 0.127109605636847 1.48779712693715 1.401 1.338 1.404 1.399 -0.263199889139035 0.0280294715447156 1.42737974180087
-0.316 -0.331010167738421 -0.334959329046315 -0.337 0.956663558708447 0.133341855465948 0.129347020911168 1.48710732077166 1.401 1.34096949678474 1.40202033547684 1.399 -0.261223319245728 0.0290396825396824 1.42679905072137
-0.316 -0.331 -0.338597345580419 -0.333008527804574 0.957627932007391 0.130725479114439 0.130936248846147 1.49078213310028 1.401 1.341 1.40011717957703 1.40099573609771 -0.258685088390647 0.0299215167548497 1.42605335079937
-0.313058971759248 -0.328058971759248 -0.340801886190126 -0.333 0.955424228819436 0.126926073569431 0.131296780137848 1.48620199594443 1.39903931450617 1.33903931450617 1.39883695339464 1.401 -0.256461491024177 0.0320221579961463 1.42537699174529
-0.313 -0.328 -0.341741045097081 -0.330030681222615 0.957567398166007 0.126840102270742 0.130648702131559 1.49107866008749 1.399 1.339 1.39807124315639 1.4000102270742 -0.253035739114383 0.0329855491329475 1.42336644305041
-0.313 -0.328 -0.341582916522927 -0.33 0.958049742232911 0.123871664278813 0.129212102172568 1.49040040906516 1.399 1.339 1.39771163508896 1.4 -0.249048290217666 0.034 1.42215723942561
-0.310052471547838 -0.328 -0.340495594689307 -0.327052471547838 0.960447323141091 0.123899475284522 0.127207067606165 1.49368158167674 1.39801749051595 1.339 1.39764971541906 1.39803498103189 -0.244582657100885 0.034 1.4198018259334
-0.311977773884757 -0.328988886942378 -0.338647173817865 -0.327 0.957998004905207 0.129437766877319 0.124853685777636 1.49276100192705 1.39503333917287 1.33702222611524 1.39777707037338 1.398 -0.240163629930257 0.0339481707317073 1.41638891262246
-0.311525575253791 -0.327446404264723 -0.336205748130245 -0.323810211079767 0.959640802517846 0.131213149307462 0.122372044032272 1.49302610547811 1.39295587754595 1.33893289729744 1.39798528617862 1.39694356265755 -0.235617435864758 0.033 1.41393465148901
-0.308300597547965 -0.324540811272358 -0.333339411848089 -0.318248243135665 0.962751803127764 0.129106636501833 0.119982229715359 1.49408830986577 1.39121462144229 1.3427966678896 1.39816594906149 1.3938855411432 -0.231664581359556 0.033 1.41082701808189
-0.305020202142481 -0.32301010107124 -0.330216259193041 -0.314060606427442 0.96020898977182 0.12614757580343 0.117904330172187 1.49251343418264 1.38801010107124 1.34396969678628 1.39821064524867 1.38902020214248 -0.22626189940374 0.032 1.40710270895571
-0.303004384386745 -0.323997807806627 -0.327004384386745 -0.313002192193373 0.952826266074825 0.124633310211993 0.116358432748043 1.48894789189614 1.38400876877349 1.34100657658012 1.39801096096686 1.38401096096686 -0.221633551327324 0.0319409048938139 1.4046222712883
-0.300055859954648 -0.324 -0.324055859954648 -0.310055859954648 0.956431292255782 0.124198192793348 0.115378061385336 1.4910499670325 1.38203723996977 1.341 1.39701861998488 1.38301861998488 -0.216838575853367 0.0310175438596489 1.4012887994974
-0.299011110875948 -0.324 -0.321033332627845 -0.305055554379742 0.948351553617815 0.12381422213286 0.113787666292758 1.48587855431625 1.37112221963543 1.341 1.39601111087595 1.3810222217519 -0.210983594331828 0.0288416149068323 1.39843482112759
-0.298000554811091 -0.323000554811091 -0.316002774055457 -0.302001664433274 0.951957947198962 0.121441314902287 0.1103818808096 1.48758901798437 1.37399833556673 1.34399833556673 1.40099722594454 1.37900110962218 -0.205206838943963 0.0258460144927531 1.39575044776585
-0.295054703569802 -0.320054703569802 -0.315555184533413 -0.293164110709406 0.950045557320371 0.121646170750114 0.109795195211853 1.48223937815181 1.37203646904653 1.34301823452327 1.39993329602638 1.37507293809307 -0.198254293558305 0.0240344202898547 1.39370787841428
-0.289049354421317 -0.32 -0.307272495195639 -0.28804112868443 0.955464758447127 0.122621938777852 0.111752402677031 1.48636495836087 1.37001645147377 1.343 1.39627033285971 1.37301645147377 -0.191527048224468 0.0230180180180178 1.39173149935062
-0.286000662245648 -0.319000220748549 -0.273004194222436 -0.282001324491296 0.954810154523985 0.129158558511973 0.114248865352457 1.4853002428234 1.3680004414971 1.33600154523984 1.3990004414971 1.37000066224565 -0.184506368871877 0.0200421686746976 1.39069652525635
-0.279126365083505 -0.317036104309573 -0.212119233596757 -0.279054156464359 0.956813173604236 0.134884755937595 0.125846804051973 1.48866808110908 1.36898194784521 1.33403610430957 1.40980142629735 1.36901805215479 -0.174630971460971 0.02 1.38995545438771
-0.279 -0.318978484220861 -0.170441073472356 -0.266139852564405 0.956592797051288 0.138086327805647 0.153778563934258 1.48749344736196 1.369 1.32806454733742 1.41 1.37394621055215 -0.165299556385765 0.0200031847133759 1.3882052036571
-0.268003167914633 -0.319 -0.127012383666293 -0.260001727953436 0.957349781125898 0.138239965440931 0.114741332494619 1.48776991648225 1.37099942401552 1.328 1.40900028799224 1.36700201594568 -0.154262974830739 0.021 1.38819769081807
-0.263089962790804 -0.319 -0.0808456502335542 -0.248215910697929 0.954482538269829 0.14269831378595 0.113620331590722 1.48498109886518 1.36903598511632 1.328 1.41587405209287 1.36994602232552 -0.14394012150069 0.021 1.38710045985313
-0.252091617774561 -0.319 -0.0442998399894726 -0.23411660444035 0.956502592622833 0.148125107290465 0.12315970951393 1.48820251466763 1.37098334222281 1.328 1.41401665777719 1.37 -0.131922559400764 0.0199283582089562 1.38687694729102
-0.230007251416718 -0.316000988829552 -0.00501285478418115 -0.22200395531821 0.947782880790096 0.148589861563863 0.160207811027717 1.47835325654533 1.37199967039015 1.32700032960985 1.41100098882955 1.3680006592197 -0.119328278204513 0.0179104046242794 1.38732112755535
-0.229017918051825 -0.316 0.0372295237715168 -0.218071672207301 0.951344957471875 0.14976849833781 0.136335767020389 1.48124714174712 1.3680716722073 1.327 1.41689249168905 1.36996416389635 -0.106225807391465 0.0150202312138735 1.38748821391004
-0.216140454657603 -0.316 0.0696542654582073 -0.19821608408862 0.95313120068429 0.150957251038771 0.143704754827039 1.48348612270821 1.36898919579557 1.327 1.41304321681772 1.36802160840886 -0.0920836554452525 0.0130699708454817 1.38738473836214
-0.200005529400709 -0.316 0.0739986176498228 -0.190002764700354 0.952630179705523 0.151239906691363 0.143020266102409 1.48269028338179 1.37299861764982 1.327 1.41399965441246 1.37099896323737 -0.0766026301340401 0.0089618736383476 1.38824146344626
-0.178392292447712 -0.314035662949792 0.0887325278765599 -0.174285303598336 0.946982530980652 0.151573937298535 0.139248472863601 1.48097120508107 1.37692867410042 1.3260178314749 1.41792867410042 1.371 -0.0581811255860144 0.00383744292237378 1.38971305772926
-0.159179435883121 -0.309047219969242 0.100886672073819 -0.151217211858515 0.944888982427635 0.155215340542576 0.141240356492795 1.47707683157601 1.3750188879877 1.3279811120123 1.41304721996924 1.36802833198155 -0.0412261776053048 0.00201095890410995 1.39234661243883
-0.145006483718058 -0.309 0.111994905650097 -0.13200879933165 0.94100179228492 0.158298587475709 0.129775321280035 1.47131265369318 1.37599953687728 1.328 1.41499907375456 1.37299768438641 -0.0199402849511977 -0.00130946502057792 1.39512196321457
-0.120439611688287 -0.309 0.123788986389622 -0.121193429142846 0.940164946797402 0.156629893594803 0.127549740896621 1.47032758446753 1.37894724659741 1.328 1.41303516893506 1.36907033787013 -0.00229088426926838 -0.00460164609053588 1.39679942716143
-0.0992279385555249 -0.305043416867719 0.130924020481492 -0.0982496469893844 0.934610783614807 0.155877923578359 0.127470434168677 1.46624461083158 1.38790231204763 1.32898914578307 1.41398914578307 1.37691316626456 0.0219442961098665 -0.00811143695014701 1.40047091277402
-0.0800430029441222 -0.303004526625697 0.136986420122909 -0.0750520561955163 0.932714164495641 0.156907646154638 0.130662757398885 1.46558140325397 1.39398642012291 1.32800226331285 1.41100678993855 1.38099094674861 0.0453551107727312 -0.00987010506208117 1.40380731257119
-0.0535315152793263 -0.296137800257603 0.139940942746742 -0.0534330865238955 0.928573073869584 0.152841695867008 0.128827009212042 1.46478594545838 1.39301968575109 1.328 1.41001968575109 1.37805905725326 0.0693933145260693 -0.00604966571155845 1.40769542028231
-0.0242640287662341 -0.278163879923869 0.146936268918495 -0.0242640287662341 0.931859044903269 0.150213398411352 0.126471304390103 1.46377910444022 1.39795447779893 1.33097268667936 1.41 1.38295447779893 0.0928587539478195 -0.00408720930232523 1.4119088900436
0.00194290443697347 -0.258043919663867 0.147 -0.00703733171428658 0.924895393842185 0.152165651953277 0.124873469653445 1.4656758056721 1.39600439196639 1.32900439196639 1.41 1.38200219598319 0.116891943762904 0.000882413087935024 1.41756118081067
0.0255179362692212 -0.235461977741996 0.147 0.0174978502804388 0.93627639995046 0.129916152805249 0.126183084775032 1.47285297056211 1.396 1.329 1.41 1.38591965604487 0.142372963094312 0.0080242085661088 1.42081329115699
0.0537146056008034 -0.212234431113626 0.147 0.0368063395148309 0.932719037876747 0.145108854091025 0.126506942202866 1.46882301301302 1.40589807342886 1.329 1.41 1.39094903671443 0.163126823001281 0.020128491620104 1.42539101227906
0.079967970022217 -0.167055436500009 0.148997536155555 0.0559765934777739 0.94210837065422 0.150143988219555 0.123803338509223 1.47972649813244 1.41199260846667 1.32200862345556 1.41599260846667 1.39699260846667 0.185032165344459 0.0270928143712555 1.42936242420865
0.0917666414359954 -0.130719522239014 0.149 0.0756110690599923 0.936177846074822 0.155160628144828 0.12358427824034 1.48010280477761 1.40219446547 1.322980553453 1.416 1.395038893094 0.204512384849705 0.0301077065923835 1.43197209958479
0.111798198918169 -0.0488273844355058 0.150979819891817 0.0938183790263524 0.947255881488225 0.197073796115174 0.118561156574244 1.48934585979533 1.40101009005409 1.31805045027046 1.41896972983773 1.39796972983773 0.223794135207964 0.0338217270194958 1.43501708057752
0.126989734396434 0.0139575688385938 0.152998631252858 0.118982890660723 0.945801074466507 0.201037577317558 0.117410752810928 1.48456333974303 1.39700273749428 1.31400273749428 1.41800068437357 1.40099794687929 0.245811471455875 0.0349062181447506 1.43655580654483
0.144683880824696 0.0699989559448709 0.154964875647188 0.133736567353913 0.953404068754619 0.164404893558171 0.119237334351885 1.49187916178578 1.39994731347078 1.31301756217641 1.42094731347078 1.40492975129438 0.265116919088289 0.0330619047619052 1.43723157640466
0.157865896189843 0.135412011855848 0.159948421611478 0.155773055090504 0.950640224935674 0.145676861547625 0.115835795401634 1.49177247576265 1.39802063135541 1.31385869862197 1.41902063135541 1.40994842161148 0.28409550468061 0.033984423676012 1.43760353108266
0.184000355793405 0.210259675920074 0.160435577454573 0.177000679241954 0.955359967978594 0.148186907804057 0.114182970595418 1.49322994113236 1.41099983827573 1.31401553832663 1.4129738196344 1.41100003234486 0.303517857479812 0.0328962075848303 1.43735216685252
0.194781974114644 0.292269308583445 0.156379318642387 0.19758376876432 0.954389622329682 0.158063298730816 0.115194336131046 1.49144607337376 1.40609910267516 1.31063819460807 1.40509580821692 1.41198017946497 0.323397534193712 0.030846153846154 1.43765460600186
0.212815171175967 0.379168270291853 0.150532622171849 0.221753561567957 0.959170198900191 0.161434300731248 0.117007385475933 1.49431981129207 1.40105134134001 1.30087678078398 1.39697411043995 1.412 0.343215169758373 0.027774774774775 1.43610068088297
0.22597467550342 0.460842208905922 0.145648465039886 0.237968831388824 0.956924480487857 0.150532071272789 0.117759612097496 1.49083685709446 1.39201753234379 1.28702727253478 1.3901962396405 1.412 0.362532978889972 0.0247216117216117 1.43457156603322
0.24465455904833 0.509109125966746 0.144479824243426 0.255672740151049 0.954946544016466 0.141938721026741 0.115588509463151 1.49073181811027 1.39003636220544 1.28405454330816 1.38634970915554 1.4070909055136 0.381137853932545 0.0210586080586069 1.43292350160332
0.263790692940428 0.549559353558795 0.149779676779397 0.285669515169096 0.945277297408433 0.150206142308023 0.108631571040314 1.48124564498428 1.37813219393236 1.28498898383897 1.38702203232206 1.40502203232206 0.403536197848123 0.0170242424242432 1.43054802092547
0.289992904338966 0.613982533757456 0.164995906349404 0.299996179259443 0.946279697069856 0.157388065067818 0.108629948147092 1.48331940505611 1.37700027291004 1.28899890835984 1.39099890835984 1.39800191037028 0.428194458358937 0.0123352112676073 1.42691771492433
0.30865688192758 0.630692999619414 0.187584646543912 0.328476293468411 0.937491626670956 0.157547110584653 0.144038798016238 1.47269539671282 1.37601805884592 1.289 1.391 1.39603611769183 0.450049770985104 0.00678520770010118 1.42437193149898
0.336761978929068 0.654795981939201 0.194940494732267 0.351804482691735 0.940730842418811 0.191489019240786 0.151134745108534 1.47568271258437 1.37699149924747 1.29296599698987 1.391 1.396 0.47337876575024 0.00272413793103608 1.42069269505568
0.357992378602018 0.666995644915439 0.201997459534006 0.374991652754591 0.930653669158743 0.180394133701096 0.169803242360456 1.46721308485156 1.37899927415257 1.29499927415257 1.38400254046599 1.39300108877114 0.498097180358167 -0.00120073664824939 1.41665571659801
0.378618847109857 0.685655147385109 0.206909249311871 0.405558927929321 0.922333731665691 0.165416789598794 0.166697535936274 1.46640408102889 1.36918150137626 1.29009075068813 1.38596369972475 1.38705907982171 0.521011908872554 -0.00304632426988902 1.41280904093295
0.421537493208164 0.692924708196678 0.229752612646227 0.434666564871002 0.941163592899178 0.174795021714225 0.185861011465921 1.47169577157839 1.369 1.28010755971903 1.386 1.38103226791571 0.546123514260213 -0.00490163934426459 1.40862262521654
0.450984706773754 0.696997890589483 0.245991562357933 0.454989452947416 0.944778201727534 0.173380801575996 0.195245158902864 1.47472846013032 1.36400263676315 1.28899525382634 1.38300158205789 1.37600263676315 0.574255088852081 -0.00123768939394242 1.40473079803917
0.488312824141391 0.707801080672508 0.267602161345016 0.479547910619336 0.938299351596495 0.126375660746095 0.189329043958616 1.47859875071361 1.35909041787613 1.29096383284955 1.38692766569909 1.36912658502659 0.599620494409378 0.00535542168674858 1.40025026144048
0.520732297240885 0.710974902866333 0.285849417197998 0.514707200107217 0.944000893275125 0.108334894118371 0.193950095557469 1.4841834866456 1.36594144002144 1.29000836571122 1.38997490286633 1.369 0.625451072960489 0.0116382978723441 1.39573618691661
0.548993310187145 0.715998805390562 0.322991159890156 0.538994265874696 0.943480136185476 0.151939544778196 0.17663414768397 1.48755920439011 1.36500023892189 1.29199952215622 1.3979980886249 1.36600071676566 0.650357857001263 0.0218521916411819 1.39061259917932
0.584034413293764 0.722873875732328 0.325945946742426 0.560603609444461 0.944251231924112 0.119348189383814 0.172927926927017 1.48074504320252 1.36072429406739 1.29887387573233 1.39701801775252 1.35912612426767 0.675173434794692 0.0322369077306727 1.38653587385673
0.611729193494635 0.716075825821502 0.320064993561287 0.592653367673133 0.946512091400921 0.12050082689942 0.206244411217758 1.49467607358235 1.3589241741785 1.2920758258215 1.39205416130107 1.35603249678064 0.695251845932987 0.0347306733167078 1.3841026364174
0.625994143466874 0.723996653409642 0.360982848724416 0.614990796876516 0.947789640241537 0.149847726379862 0.182290177817926 1.49688913825298 1.35999958167621 1.29499874502862 1.392 1.35000250994277 0.720549841571367 0.0361502732240441 1.38043251353291
0.657427592279146 0.724 0.429868870343792 0.641517030985529 0.950638125550298 0.14783684874703 0.153737684822617 1.50110326158992 1.35705366322383 1.295 1.39336790974842 1.34607155096511 0.741931218535544 0.0388825136612029 1.37889712299941
0.67683549060948 0.724 0.514312208811796 0.663809515442556 0.953802812658619 0.15092272607473 0.138640562100995 1.50293467465151 1.35898268322205 1.295 1.39472442676512 1.34699134161103 0.768514296598539 0.0401671159029645 1.37806754939941
0.697987679522423 0.728997066552958 0.609027909120375 0.687985919454197 0.956048697549513 0.154507911385706 0.133139994217589 1.50621808152563 1.35700117337882 1.29699882662118 1.39601764403347 1.34400176006823 0.788998730753048 0.0419640610961369 1.37766814870575
0.72843246933464 0.732926770236728 0.708731016261478 0.714505699097912 0.931919996895308 0.133570497712649 0.133377165736925 1.49263337498092 1.35503661488164 1.29798169255918 1.39719565453684 1.33909153720409 0.812114915076049 0.042 1.37721743476444
0.753733451081859 0.724095957610531 0.808136575227057 0.736765436952036 0.95025752944178 0.125265295653805 0.135493261223532 1.50027491758533 1.36885073260584 1.3019573521731 1.39820655125862 1.33998933804327 0.83543838382061 0.0419363057324847 1.37704260891057
0.765993708728684 0.727997902909561 0.901959631009058 0.755990038820417 0.953318500580336 0.12699904582385 0.135629465241938 1.50404806543407 1.37099895145478 1.30399895145478 1.39899842718217 1.34299842718217 0.858317306937511 0.040573622402892 1.37684292619168
0.795459317663562 0.728 0.987432021224331 0.780549431386302 0.956756920394082 0.130044129491901 0.132143980743145 1.50490432021224 1.37590988627726 1.304 1.4009639545109 1.34201802274455 0.87895042795415 0.0369402823018485 1.37645529447187
0.822772517491645 0.728 1.0663428283092 0.809755666935471 0.95352797192325 0.130734607822024 0.135243123362902 1.50356154263098 1.37104212639044 1.304 1.40397472416574 1.34100842527809 0.902827665654636 0.03148126801153 1.3773700379149
0.840992651683762 0.728 1.12797509737275 0.827992651683762 0.952030600112493 0.131389734644136 0.155071912769741 1.49854204528135 1.371 1.304 1.39500367415812 1.34000040823979 0.925313136035123 0.0256040404040478 1.37874242621566
0.865550350083223 0.728 1.17611868616312 0.856478406096539 0.945205002676864 0.133363848146691 0.157957301029754 1.48285723636684 1.371 1.304 1.39892805601332 1.34196402800666 0.948732719385463 0.0175737874096988 1.37930446670574
0.896665046375815 0.728 1.20074068106515 0.878762290976385 0.955446764065114 0.133449459752219 0.142529097555436 1.48946468945934 1.37495678017752 1.304 1.40295678017752 1.34298919504438 0.973778610964547 0.010365558912384 1.38053243475228
0.923991078249482 0.732998347823978 1.21799438260153 0.907990417379073 0.942644269222841 0.1351594349558 0.137071748002231 1.48673092852292 1.37100132174082 1.30599933912959 1.40000099130561 1.34100066087041 0.998404043919822 0.00360327198364089 1.38170716577736
0.949530518950621 0.736927772146249 1.22683748732906 0.930584689840934 0.937239313298907 0.138714633792356 0.139848898793471 1.48444207272481 1.37296388607312 1.30698194303656 1.39607222785375 1.34590971518281 1.02402184167302 -0.00032162162162097 1.3826977352094
0.982715907127362 0.745922520125644 1.254758951502 0.961733124877218 0.936108953229926 0.143875750382868 0.123908861152596 1.48345817843118 1.37399139112507 1.30303443549971 1.39401721774986 1.34996556450029 1.04794924243522 -0.00299041533546295 1.38414278616742
1.01296853454399 0.751993706908799 1.26299160921173 0.985974827635194 0.942643130042105 0.142831143244902 0.124029727299381 1.4846087833357 1.37599790230293 1.30100209769707 1.39499895115147 1.35399580460587 1.07545812333722 -0.00165585054080733 1.38710114204455
1.05521429175247 0.771634554303476 1.26594518314552 1.01741528688556 0.929210147579271 0.14288890366291 0.121614949820672 1.48093833834525 1.37403654456965 1.29609136142413 1.39401827228483 1.35498172771517 1.1027463385909 0.00352423343224568 1.38944511440846
1.08775101800731 0.798710605418306 1.28449261291506 1.05816034758093 0.940742383487301 0.141228006773972 0.145306415286983 1.48046836044632 1.37446581712046 1.2910535915892 1.39302375390557 1.35890701230373 1.12986540421357 0.0133499999999976 1.39383094938248
1.11599418509454 0.877995317281938 1.28749940915706 1.07649645494234 0.934726557656291 0.196544143606276 0.143980114725426 1.48244973189767 1.37150059084294 1.28800103974998 1.39150024535959 1.36199980965215 1.158146407896 0.0214969696969705 1.39734893637246
1.14447165517047 0.905490577612903 1.28995457339401 1.1138077971889 0.941877068032122 0.179265289656447 0.143390990095442 1.48890520403623 1.37935345346078 1.28210941765439 1.39248143555758 1.36592753223043 1.18711987060372 0.0279704641350174 1.39950886407547
1.17028201341632 0.92682434292096 1.29347081627344 1.13135566177918 0.945266279509922 0.182317488558373 0.135397174344927 1.49160776123087 1.37999601580276 1.27952121533209 1.3925 1.36748786250173 1.21488326183378 0.036108753315652 1.40263350653694
1.18898959942506 1.00595163904244 1.2935 1.15948421997055 0.949202245457376 0.204264689500519 0.134945317196352 1.49687659312785 1.38099912456601 1.28299796795912 1.3925 1.36999868462725 1.23793977545649 0.0300591581342415 1.4023500369108
1.21940999691298 1.0614373088449 1.2935 1.17854543490208 0.924056268608901 0.190590281839589 0.13211065800505 1.50283854495953 1.3859038185073 1.28054620914881 1.3925 1.37301818260392 1.26795830234576 0.034 1.40276893191272
1.24622014567843 1.1312624170911 1.2964687861656 1.2147506082187 0.954507704960957 0.165781017002056 0.132341521927488 1.49737386737371 1.38896859834207 1.2755523987044 1.39151040461147 1.37888943681488 1.29214625841854 0.0341300309597514 1.40329397250696
1.25948809308062 1.23186691906247 1.2965 1.23747023190602 0.958545843018808 0.148489161603759 0.129196345326554 1.50161772646224 1.389 1.302951719939 1.3915 1.37999869921068 1.31983009125756 0.037 1.4026833349028
1.27912717227725 1.31789071390997 1.30925025101006 1.25614734111525 0.961142434125718 0.137419136344102 0.112437648838946 1.50365576231507 1.38556493370388 1.30330253257001 1.36745793026463 1.38294288782347 1.3459101437106 0.0368272300469475 1.4023144878519
1.30128721689927 1.3892524058304 1.29579562861439 1.28472296757882 0.962817458557853 0.15604425366093 0.0996064007217223 1.50282452798086 1.38599473525233 1.30003158848604 1.36087431299237 1.38151684234285 1.36837564015788 0.0349385665529009 1.40161985988493
1.32246868439787 1.49774782763867 1.26714921665945 1.30746518200396 0.964358531560332 0.151700647277479 0.094453664004231 1.50360905915671 1.38400762284397 1.27306304309033 1.37106180219982 1.38299945059152 1.39545172613217 0.0326063829787239 1.40054724010374
1.3450622591874 1.53961291641795 1.25208067420754 1.3315340268635 0.96070589405005 0.154901304764487 0.0950637313973681 1.4999083969854 1.38350998079576 1.27746663748597 1.38072239303046 1.38152652226052 1.41663693811032 0.0299559955995603 1.3998939569273
1.36871020680855 1.59221648507496 1.26286046994486 1.34777460529554 0.95085269942852 0.136304777259262 0.0976252248170257 1.50848209191268 1.37215026313631 1.275 1.38002146616233 1.38302146616233 1.44361372591787 0.0275634218289077 1.39876704567782
1.3939859078098 1.65996223293027 1.27099549049914 1.38198083462133 0.951209768888081 0.147943449949995 0.105605518683517 1.50726067078825 1.37100056368761 1.27000281843804 1.38 1.38599830893718 1.46886420975868 0.0234835164835179 1.39745811725564
1.42541543876686 1.72813073906987 1.31716691483093 1.41257816169297 0.955426285162311 0.173728115420119 0.163073074842758 1.49365155370654 1.37584175474134 1.27394572811573 1.36526587824545 1.38003654666791 1.49413193693866 0.0179885057471261 1.39576002712677
1.45425448676507 1.75979932348543 1.3745142593164 1.44373277575017 0.951524683749466 0.198425991842383 0.228040516503887 1.48868847429924 1.37500842011664 1.27002617519755 1.34417895709396 1.3760345953142 1.51753826181402 0.0122413793103478 1.3938752250422
1.48498616526548 1.78598356659852 1.35199830722342 1.46898964156195 0.946322255337508 0.193503147628437 0.194985600208714 1.48581079690895 1.37849952954239 1.27299810383829 1.3774927174505 1.376 1.54748936414631 0.00542603550295994 1.39099545298966
1.51247375779937 1.78935421729312 1.36375999270459 1.49352848230728 0.944309977447008 0.18399208523819 0.194739678501679 1.4846661264541 1.36819734082524 1.2689921106224 1.38827999331254 1.37158578088303 1.57435632748584 -0.000237822349568369 1.38822819735187
1.54119757343502 1.80532985342048 1.36053643866625 1.52165542305753 0.934989187078124 0.181510239678331 0.1937744632882 1.49048521145631 1.35810589538476 1.2714736153993 1.38107808285625 1.36412921635343 1.60056251934421 -0.00307476635513916 1.38552215706693
1.58243513675474 1.82446196274712 1.39695476841086 1.55648097896063 0.941474485389454 0.170056508629813 0.222813055055817 1.4757315639258 1.35250830112202 1.27399415582255 1.38548219077122 1.36400350650647 1.62998798340442 -0.00492371995820288 1.38221184221652
1.61389481412012 1.82498479746091 1.40174788641244 1.58445371019541 0.944112915858619 0.167444284497706 0.215855715210235 1.48529252415652 1.35494051659092 1.275966049934 1.35685593509283 1.35910037137098 1.66004405430723 -0.00282828282828653 1.37784340390272
1.64769827635773 1.84631769491725 1.42084060724646 1.61374119953567 0.94510320288798 0.15959690245158 0.214657969637677 1.48792223573996 1.34856034789535 1.27500968215795 1.35898322181542 1.35354807960609 1.68853397854618 0.0068258426966283 1.37456597465441
1.6884529845751 1.85099552798841 1.46196096772244 1.64995745658669 0.945265188045768 0.159115463635415 0.225120022969052 1.49347864123139 1.3415074159719 1.27649800804646 1.359 1.35300028802226 1.71650134960896 0.0132431865828065 1.37028017672597
1.71157055800303 1.84952800575135 1.49341330472115 1.67061619180763 0.941858413969957 0.150239087959781 0.225169266630901 1.49511953908459 1.3405181324634 1.27797199424865 1.359 1.3476003338409 1.74384319851554 0.0183781855249748 1.36693653778839
1.73809095908851 1.85063571760928 1.53422677947452 1.69760169586949 0.945308932639967 0.144683866544325 0.215834690472792 1.49390828653059 1.34250672678043 1.27841432221325 1.36067541367547 1.34486676606877 1.7709674195713 0.0296554621848744 1.36620835861423
1.76839120906958 1.85343519275422 1.58941421037438 1.73123619239744 0.953361199679941 0.144215952606096 0.200646975302618 1.49252414217029 1.34587969258093 1.27801833373745 1.36316500868122 1.34506191925611 1.79616138453091 0.0274637681159422 1.36476501632631
1.7935730845381 1.856 1.65625397961767 1.76238746911989 0.959404639649702 0.145220997529591 0.181992320178607 1.49284334058703 1.34996287691636 1.277 1.36629938769239 1.34498143845818 1.82642013022016 0.0348515325670497 1.36383146602453
1.81283331817774 1.856 1.73202446940131 1.78678945454031 0.961325086363272 0.144754561818293 0.162256924158988 1.49676666363555 1.35297368181754 1.277 1.36990915338415 1.34202631818246 1.85228461569505 0.0341121212121214 1.36338032995838
1.84392755719129 1.856 1.81400406192222 1.81393690465048 0.966837123874969 0.138474698879573 0.143826986301986 1.5036639223702 1.35100467372959 1.28398364194642 1.37382490843167 1.33800934745919 1.87834624173437 0.0352210045662097 1.36393318413482
1.86751599863362 1.87069749914601 1.89947113937734 1.83849583191002 0.963871306839742 0.119519822767174 0.129088705665831 1.50559067488898 1.3480605001708 1.29575799931681 1.37787725551011 1.3389798332764 1.90133919108675 0.0369701149425287 1.36391696314875
1.88832932653404 1.87644045467491 1.9857040839636 1.86153591612824 0.961495092963025 0.117747225435809 0.12042828130875 1.50401402486175 1.34840849170909 1.29769643545703 1.38189679729463 1.3384448931934 1.92955832023637 0.0358539325842697 1.36493338158923
1.91126531491662 1.87268029239121 2.06998127787792 1.885755576853 0.960744472471389 0.129412897498281 0.12023191228897 1.50089630804585 1.35135971152384 1.29222629545041 1.38571413646039 1.33673757544907 1.95342670926375 0.0348125665601714 1.36582274675051
1.93874020201583 1.86801998446032 2.14958110331722 1.91348040403166 0.958560791608573 0.13909274777802 0.130885797664719 1.49752920839143 1.35503996892064 1.28705995338096 1.38915987568257 1.33698001553968 1.97904706212689 0.0321509971509981 1.36703233823687
1.96872669122418 1.868 2.22333494864552 1.94273580151671 0.954408081022764 0.138192389997837 0.144100837373744 1.49433942624486 1.35698177941495 1.287 1.39197266912242 1.33898177941495 2.00323315021835 0.0262147239263823 1.3679034914822
1.98995135277169 1.868 2.2888494252457 1.96395135277169 0.953432177542601 0.138958193102948 0.135490269678464 1.491346880108 1.35600231653468 1.287 1.39399536693064 1.33800231653468 2.02897486694394 0.0180435663627185 1.36898200006477
2.0155304360329 1.868 2.32140401496484 1.99444013527 0.948156983019358 0.138891264210681 0.148146843430183 1.48753989279049 1.35992775938968 1.287 1.39498193984742 1.3429096992371 2.05372976845116 0.0100323176362008 1.37110287651239
2.04629351577564 1.86899058707657 2.33487763199547 2.02867996060353 0.938250213039796 0.142911783530892 0.147329977698831 1.46451809743577 1.36263383984957 1.28997176122972 1.39301882584685 1.32913178092796 2.07762723983707 0.00272413793103536 1.37290285537689
2.07899360604519 1.87299893434087 2.3839869456756 2.05199387245998 0.932223968369299 0.145219395238441 0.123736284724745 1.4730976555499 1.36299866792608 1.29199946717043 1.39799866792608 1.3409968030226 2.10665679976609 -0.00251594202898316 1.37601441299582
2.110381064767 1.87594197482191 2.384 2.08240040649303 0.935917275110122 0.144317794387949 0.122955279963565 1.4756693246778 1.36398065827397 1.29003868345206 1.398 1.34688394964381 2.13235180208325 -0.00527083333333423 1.37850707964029
2.14172903533637 1.89979022090558 2.39589511045279 2.11174651692757 0.938765525772317 0.158544394767214 0.109528262964482 1.47709785029411 1.368956296022 1.29495629602199 1.39304370397801 1.3489825184088 2.15701116289842 -0.00674999999999898 1.38114225249856
2.18097287424172 1.91498956701605 2.4069923491451 2.1449770474353 0.937001245002752 0.138943729806884 0.101075800739079 1.47832915145064 1.36800069553226 1.29599930446774 1.39200069553226 1.34999930446774 2.18375608687917 -0.00342666666665902 1.383386773241
2.20746033945658 1.92774016344206 2.4099400377174 2.16558026402179 0.939646033945658 0.135715558762311 0.100864197359782 1.48383767065726 1.3709400377174 1.29403997485507 1.39101998742753 1.3558800754348 2.21353205854703 0.00884365781711158 1.38731471726226
2.26048607930804 1.97949577592487 2.41 2.21353456239218 0.917002246457732 0.146711688790015 0.0979980232226372 1.46853097632404 1.371 1.28013575263561 1.391 1.34312605601878 2.24127679651493 0.014979591836734 1.39118842946149
2.27995653277646 2.0328787493238 2.41099771225139 2.22996339602228 0.933212320780434 0.196466161629288 0.0942186019347644 1.48201872647653 1.37997941026253 1.28 1.39399313675418 1.35497254701671 2.26844907266905 0.0229009287925681 1.39349961691738
2.30156016552744 2.07416031600693 2.41001999247603 2.25744021067129 0.941217461169913 0.190797955608551 0.0940923990971231 1.49254588058177 1.38098000752397 1.27705997742808 1.39105997742808 1.36186005266782 2.29668952543628 0.0304218608852756 1.39636374788482
2.31783256667082 2.11458141667705 2.41 2.27779070833853 0.946486002751339 0.180952866851615 0.0917546964160541 1.49589682727166 1.38594767708463 1.27897907083385 1.391 1.36793721250156 2.32024955853285 0.0261377049180318 1.3960857114447
2.34293544661269 2.18781150410904 2.41099741786451 2.30792253593522 0.94854480990766 0.158936729516772 0.102542009651261 1.49839362212533 1.386 1.28099483572901 1.39399225359352 1.36999483572902 2.34847128487601 0.0321968430826372 1.39676190919005
2.36656303503741 2.27047062263094 2.411 2.33254482816397 0.953272424938748 0.133255199396815 0.102913627594296 1.49939161105782 1.39090896563279 1.27609103436721 1.394 1.37 2.3728644037171 0.0340881458966568 1.3973273381516
2.39277715891426 2.35730289987397 2.41694857513406 2.37067430918237 0.926997897864228 0.115800642902845 0.0943937089745153 1.48620416320239 1.38405999567693 1.27246866982793 1.39201714162198 1.35810284973188 2.39831357275977 0.0370468227424746 1.3973225797932
2.40999794279145 2.44782807853225 2.44199697469331 2.38799794279145 0.949247279644224 0.108439830641379 0.08524109879139 1.49782857931598 1.384 1.27163352537972 1.38200121012268 1.36599903190186 2.42551268271135 0.0378818255908723 1.39826486412994
2.4281631362422 2.54034849795022 2.44627762852979 2.41131293416375 0.963590602909235 0.110982500985278 0.104774345508359 1.50397416660216 1.3780745758704 1.2722785045382 1.37632653096186 1.36725497455823 2.44689921746657 0.0370668296658518 1.39877728942973
2.44784207320528 2.63316649747233 2.43170897963495 2.43878943094038 0.961295256105162 0.123238392307405 0.142542746154499 1.50190815955106 1.37007896339736 1.27309651081899 1.37904860230744 1.36695613144591 2.47726054879998 0.0346443768996973 1.39740962881705
2.46595799052568 2.71580862350586 2.41528508459596 2.46194632122725 0.959175041136919 0.139023405080145 0.175865242686392 1.50058308069478 1.36700700157905 1.27200233385968 1.39049667502997 1.37298599684189 2.50205887234319 0.0314931773879173 1.39642882956561
2.48853231623741 2.76988162578512 2.414 2.49236964362434 0.955417879513509 0.142978663693463 0.182060777060616 1.4964164198257 1.36210167038317 1.26710167038317 1.411 1.36320334076634 2.52523926221746 0.0276211293260471 1.39567226133204
2.52760402269278 2.83336034434988 2.43379693471425 2.52170555533566 0.918151458139286 0.153136639769552 0.161758141917896 1.48032417828353 1.36002030652858 1.26601015326429 1.43178678144996 1.3550812261143 2.54865736955666 0.0239575971731435 1.39449039903856
2.54895098516434 2.8489649894031 2.4499626553633 2.54295098516434 0.940317250700666 0.150396652013412 0.172923391946353 1.48681443195458 1.36897899364186 1.26699766596021 1.42800933615917 1.36397899364186 2.57688744584953 0.017239341085271 1.39200548992503
2.57154028557128 2.87938038490042 2.46862023590671 2.57240037248428 0.941565615147694 0.163482965879666 0.176860249540409 1.48368416014418 1.37390006208071 1.26503997516771 1.43094003724843 1.36694003724843 2.6021987842625 0.0123854473942973 1.38861656563443
2.60267634355068 2.88593735681626 2.47295823787751 2.60070766514255 0.939304117625739 0.15526947534744 0.183223702630543 1.48063153040248 1.37202088106125 1.26302088106125 1.43297911893875 1.36601044053062 2.62810499895807 0.00753398058252356 1.3851479936124
2.63197882948787 2.88799853996468 2.47899561989404 2.62798028952319 0.934483504084767 0.219273176667303 0.186467678543842 1.48117957658976 1.36400584014128 1.2580036500883 1.43100146003532 1.36200292007064 2.6558761418297 0.00330651340996133 1.38157601421021
2.66439939929417 2.92923559910167 2.49240501962399 2.65745399935834 0.931230242070797 0.157829867339577 0.181145757548876 1.47895131404855 1.35712740014972 1.26585439982889 1.42646816332062 1.35709100010694 2.68230090006303 -0.000284527518172845 1.37871367957739
2.70518996135586 2.94685092192212 2.51288966950362 2.67782461402602 0.932306963497943 0.100566517692338 0.168413415556743 1.4701475206005 1.35239956373522 1.2630263078961 1.42008855516874 1.34510523158439 2.71027183401583 -0.00150427350427405 1.37476102297497
2.74099386367556 2.94799984265835 2.54009878843191 2.71499417835887 0.93843467870532 0.100939863112763 0.150493849594428 1.48136822203933 1.35099858392513 1.26599952797504 1.4124102690246 1.34799952797504 2.73788977037068 0.00214873417721294 1.37065949719957
2.76554113195544 2.948 2.57368159530783 2.74248606779009 0.947255174598394 0.102559714709059 0.129610256688916 1.48651382125786 1.35198164527822 1.266 1.40398093833313 1.34701835472178 2.76593879703521 0.0113218720152803 1.36674484305921
2.80261013556662 2.948 2.61328730903038 2.77070496745582 0.948320411442314 0.10214474159446 0.10798583386719 1.49196299549771 1.34705268438289 1.266 1.39534819653924 1.34601053687658 2.79187381947002 0.01887240356083 1.36312522929617
2.82993573314541 2.94899761974613 2.65856514849853 2.79594049365316 0.947482023215793 0.10206019042031 0.0878437781562373 1.49451404936532 1.34300952101549 1.26899285923838 1.38705967708785 1.33901666177712 2.81856073571417 0.0260714285714248 1.35955481210951
2.85449877216322 2.949 2.70916433261126 2.82441857570933 0.95053744676597 0.10376511454256 0.071407286583041 1.49662689440604 1.35083960709223 1.269 1.3796630134239 1.33802004911347 2.84474372485169 0.033699899295066 1.35723546016722
2.89559430107042 2.95098020980831 2.76473408026754 2.84183178337066 0.930243443170542 0.107295070311673 0.0608995561745865 1.49107590729152 1.34901979019169 1.27197031471247 1.37370583899229 1.32809895095843 2.87012991472563 0.0326081871344999 1.35531598211208
2.91196194126163 2.951 2.82492361036636 2.88290247448293 0.951907859528437 0.110791746011117 0.0585437839578583 1.50616389177197 1.35299048531541 1.272 1.36973578723795 1.33298810664426 2.89450562923296 0.0361270772238506 1.35526837054705
2.92767963002848 2.95491990750712 2.8893821418067 2.89573969939814 0.957016680684186 0.109261436303455 0.0665631669598413 1.50807175583465 1.35691990750712 1.27395995375356 1.3683004916058 1.33104004624644 2.9190225088681 0.0373232628398797 1.35522048325297
2.9557064790283 2.95994758554077 2.95775889348753 2.92667503035276 0.956100797378602 0.0925665318986922 0.0871809022075202 1.50933700121411 1.35601048289185 1.27894758554077 1.36994758554077 1.32902096578369 2.9442638810504 0.0401187500000003 1.35505718063526
2.97295887187986 2.96199516139763 3.03182097171232 2.95193951747038 0.958324580765346 0.0932578952079692 0.111929952944592 1.51140501623956 1.35300725790355 1.28199274209645 1.37498790349408 1.329 2.96929118817557 0.0408716666666666 1.35428549497616
2.99749947494183 2.96004004200465 3.11921813079293 2.97845943293718 0.958555395169465 0.0960725397233225 0.100338049717664 1.51293876723637 1.353 1.27906006300698 1.38087987398604 1.32508008400931 2.99035937724344 0.0400383333333332 1.35504434532063
3.01880501516926 2.96 3.21511792576568 2.99584215513702 0.957816963743955 0.103887298513108 0.069774213603291 1.50695635990108 1.35200928499194 1.279 1.38199071500806 1.32202785497582 3.01736622584453 0.0385015384615376 1.3553316567124
3.0369969484968 2.96 3.29398677681947 3.02499508368929 0.962899137102707 0.107189452424704 0.102924330985169 1.50832975757502 1.35499949141613 1.279 1.382 1.32399966094409 3.04193713546294 0.0322725490196069 1.35566926582711
3.0508726686408 2.96 3.34113851090205 3.04659542806942 0.963457225182525 0.109634209813311 0.13878026524038 1.50677905562047 1.34350141023096 1.279 1.37257708411022 1.32596322073358 3.0657765879427 0.0253274682306922 1.35683808370687
3.06960511705518 2.96 3.39410464023361 3.05714013336779 0.949910964661576 0.11021523601442 0.147623304726893 1.48539089251817 1.34452639846919 1.279 1.37482871647842 1.32302198737143 3.08955893629489 0.0174909090909127 1.35808520935215
3.09396590414742 2.96 3.42795869800484 3.08496637472244 0.942707806027716 0.113063219407627 0.126336816597615 1.4814308501185 1.34350457855979 1.279 1.36450078767951 1.32599506193891 3.11372528791991 0.00960369163952294 1.36051237567123
3.11892786560812 2.96 3.45288980896491 3.11385213618506 0.941796489667519 0.11371677707579 0.127372375452064 1.4764068043291 1.34300186928509 1.279 1.37101001736683 1.32549218738895 3.1409308606054 0.00471615312791812 1.36263579795776
3.14718090949336 2.97598602721435 3.45752627676508 3.13667497098858 0.926484091845543 0.176215849298362 0.126951396174874 1.46784862025218 1.34455379536653 1.27500465759522 1.36902837254116 1.32357285271726 3.16522940918172 0.00275379939209934 1.36529595536888
3.1774924453511 2.9760042499516 3.46749613132558 3.16748412814782 0.935769428663498 0.175587646394035 0.125968287800952 1.46931923247548 1.34999831589669 1.27500169998064 1.36850118363552 1.32899508275801 3.19150790793073 -0.000193415637859512 1.3683524780896
3.20735969260183 2.98394989567282 3.47846990683956 3.18947983601259 0.933760574046796 0.170523506190599 0.122476925546946 1.47188862964812 1.35250499584529 1.27552001811313 1.36802001116674 1.32953000285732 3.21877807028797 -0.00187824351297427 1.37303438575908
3.24559038476984 2.9945750163194 3.48851102431025 3.226007264524 0.935300078425323 0.162544293666633 0.118695095627324 1.47005356014561 1.3570117544062 1.27446984745305 1.37098160185925 1.3399896693502 3.24652259003152 -1.09890109917138e-05 1.37632677328889
3.2804952952845 3.01751512138066 3.49299568567614 3.24850338357939 0.938497564633433 0.164942554844771 0.117477879980029 1.47462770952896 1.35900296769119 1.27049968408594 1.36900265177713 1.34300350804403 3.27258161876634 0.00816147635524355 1.38017396102176
3.31734364421125 3.05886436820051 3.49451554299194 3.27937882240876 0.942809998488483 0.163088556716665 0.118715929558621 1.48141883890511 1.3624340987465 1.2650596314725 1.36849481900269 1.34844482366902 3.30206339955949 0.0142854291417184 1.38444937650813
3.34561341959118 3.09480949399429 3.49901595048928 3.32171658850488 0.940057743722183 0.16374109650647 0.119214059211319 1.50237862192171 1.36500591471736 1.26156790926338 1.36653188723027 1.35298110590032 3.32812257117378 0.022232558139536 1.38802205907072
3.37601285791647 3.15453115069797 3.50150286728811 3.33551411339036 0.941334553275197 0.202855139815612 0.115600575507144 1.48620734322117 1.36899970028881 1.26248802465162 1.36749808847459 1.35849895101084 3.35381232510555 0.0298819444444439 1.39060471719969
3.3974516671617 3.1796790717038 3.50304044453473 3.35744661159486 0.947308236620782 0.188985006665084 0.114852783656143 1.48883707441201 1.37296673789646 1.25603033340105 1.36650505556684 1.36246673789646 3.37776792153495 0.0356246056782341 1.3937196825443
3.42756286954612 3.2367620972058 3.507 3.38608124168798 0.956916941610397 0.179003712952644 0.110439797852512 1.49143000034945 1.38109651258162 1.25849501930851 1.367 1.36749107236642 3.40356138243909 0.0331702127659579 1.39503329033527
3.44701069968235 3.29852910102296 3.507 3.40851233008162 0.961936480038961 0.154104574532708 0.110885581053768 1.49490573297604 1.38700158448859 1.25699537157665 1.367 1.36900135101428 3.42984284677915 0.0336581680830973 1.39634281004753
3.46988936840203 3.37494914646878 3.50697712900075 3.43386218452894 0.965763761723527 0.145056063432761 0.111590689371685 1.49703506760988 1.39043841138211 1.2542858874906 1.36700571774981 1.37437973076209 3.45394081853046 0.0322666666666663 1.3964237412243
3.49157293977961 3.4582421063789 3.50808126155941 3.45364940389499 0.95724305653925 0.137813321140875 0.142026094192711 1.49347742063883 1.39051808641561 1.27883798612449 1.36637390433405 1.37004491898042 3.48106974147799 0.0341988472622478 1.39733796997205
3.51348583888732 3.52610750156604 3.51802201839304 3.48247469492672 0.959090076994401 0.13853879546438 0.134800893687718 1.49362296619407 1.392 1.2699857528045 1.35601942799386 1.37499533203736 3.50624015525648 0.0348254468980026 1.39771489473553
3.53788446550601 3.60990130234959 3.4972499320032 3.50644447871278 0.964259186545089 0.13776322139943 0.104778239305991 1.49637000839719 1.38999506638126 1.25896995658835 1.34932954643223 1.37603009862405 3.53053344025863 0.0338052536231889 1.39716066830308
3.56001953000632 3.70430361693293 3.47310531281249 3.53797089487922 0.963395981460924 0.124821381974929 0.0806340225164703 1.49688862017242 1.3835210625625 1.25897521961684 1.34823121646881 1.37800588782137 3.55250065471677 0.032890207715134 1.39726857365967
3.57999631164649 3.78345466665442 3.47699003272026 3.55798965417516 0.961589938197907 0.134329508516678 0.0760385718605791 1.49474276011018 1.38050665747133 1.25552056327541 1.34999750818006 1.37900778981777 3.5761022915243 0.0315698924731188 1.39657412081664
3.60542109038109 3.85023052816018 3.49267682292022 3.58350569246902 0.958284055846944 0.140534748420115 0.0896296438832871 1.49192674862239 1.37602348442057 1.2663878254331 1.35489900716257 1.38196288871811 3.59992672827046 0.0276911898274302 1.39596060478192
3.62810632790255 3.91197843640352 3.53737657761981 3.61204882516539 0.947140829150679 0.148128532967167 0.158577930584212 1.48112864106755 1.36507064942778 1.26451331426156 1.36504415123762 1.37502649819017 3.62097984573252 0.0257595818815342 1.39451623086121
3.65499445217825 3.94099382964318 3.54449841751882 3.63749512310823 0.95133881781452 0.163811365247864 0.166668199790595 1.48130970306147 1.36100049173344 1.26549959456538 1.36450001438314 1.37549986006075 3.64958490052253 0.0215381526104469 1.39103568062795
3.68535146292283 3.97211204147145 3.55585610489564 3.66288943346833 0.935968438192186 0.170660647382204 0.17520604691937 1.4789851752487 1.35264971146939 1.27003055676494 1.36304321361344 1.37108293184826 3.6757682521821 0.0144383057090227 1.38848366066347
3.70915601694167 3.98333625362155 3.56117361506419 3.68871113790956 0.930538496157655 0.168532411149184 0.181894703154299 1.47538759488632 1.34315023037874 1.273 1.3625034599626 1.367941518506 3.70125492228959 0.00735185185185218 1.38573043628923
3.7399561349296 4.00199938411669 3.56601769634552 3.72096918248195 0.930626853223823 0.154790453484603 0.169549476877968 1.47518756473119 1.34849982171799 1.273 1.36449279180215 1.3635001458671 3.72943691934265 0.00251111111111103 1.38209864258595
3.772348726222 4.02705294203547 3.56754232608997 3.74635931462909 0.929700555456171 0.129431848386833 0.168884824196903 1.47098689144169 1.34790763026124 1.27402117681419 1.36750234074006 1.36391941657677 3.75884136233572 -0.000389199255121318 1.37970858436431
3.78475844798362 4.032088191626 3.58086514698738 3.76556442640641 0.915229444916538 0.136980872612374 0.170193883967607 1.44480115490369 1.35640568147961 1.2760705533008 1.37296658814931 1.3461411066016 3.78542989711324 -0.00122413793103364 1.3769030558366
3.84449415891984 4.03700673641837 3.61249145014292 3.80699328347055 0.925235836863367 0.131458001529218 0.180526398883595 1.47532435233655 1.34647738041405 1.27999775452721 1.37298973051439 1.3540070661345 3.81399678887828 0.00450220750551696 1.37458350767931
3.87482607178995 4.0400193214757 3.63351077058504 3.83532124142102 0.933137965086695 0.130550678524298 0.192827521935474 1.47929702904375 1.34094103389396 1.27902898221355 1.37490664892352 1.35349076855312 3.84466064135337 0.0102885572139314 1.37196775121343
3.8876494608332 4.042 3.71071347316182 3.85245844294108 0.939250062802658 0.128578022751469 0.233661152031338 1.46916972153062 1.36301910178921 1.282 1.3883505391668 1.34809550894606 3.8717914277928 0.0180630372492841 1.36847379723451
3.92099789904839 4.042 3.78294604137851 3.87599851697534 0.949009385162691 0.128989974047068 0.261155422371724 1.47274977445667 1.36399993820731 1.282 1.39723090796693 1.35299969103653 3.89976813946534 0.0283982035928148 1.36626312212523
3.94929179231128 4.045 3.83482244274933 3.91026160689977 0.944817028932545 0.130682817305074 0.266162247612665 1.4747941958029 1.364 1.281 1.39866310674632 1.34693962917698 3.92631947911185 0.0311343589743591 1.36472640957349
3.97839387750829 4.045 3.87440917880973 3.93645014572376 0.935861124371881 0.130962625850055 0.25397715403074 1.46856570454089 1.36398124392818 1.281 1.39509916889527 1.34094373178453 3.95257652101523 0.0326208955223882 1.36355826363998
3.99902825205897 4.04500434647061 3.90977275109515 3.96002716544132 0.94586159732795 0.13109765290587 0.229895667902524 1.48142101055442 1.363 1.28100217323531 1.38899112780407 1.33800977955888 3.97840216663102 0.036 1.36327128225018
4.02522018585254 4.04908006758274 3.94897966114101 3.98523019430038 0.947327597972518 0.128618728824249 0.199213315504595 1.48235080067583 1.36302001689569 1.28318015206117 1.38279101686303 1.34693994931294 4.00401468473355 0.0361763565891466 1.36355986021079
4.04729998742725 4.057 4.00009641048277 4.00847645061975 0.947138350914745 0.096850234865165 0.16722562311353 1.4825687000693 1.3649647073615 1.301 1.37895086946246 1.341070585277 4.02911357979741 0.0371557632398752 1.36504862067731
4.06399749537381 4.057 4.07118950065586 4.03499602206428 0.94982959631319 0.0974199145480476 0.139228117005906 1.49028884197871 1.3630002946619 1.301 1.37992271899266 1.34499941067619 4.05537412241951 0.0378234183191696 1.36514942129003
4.09616992733278 4.05601132848885 4.17032543319571 4.06431719768786 0.951229660518579 0.123008774361685 0.120516323458299 1.49061743618497 1.36101132848885 1.29103398546656 1.38815859884393 1.34495468604459 4.07874076273351 0.0366167664670659 1.36707370794033
4.11141541707562 4.05698193838802 4.28748105218263 4.09245154029958 0.941626008721256 0.125615184695152 0.118729051905143 1.47647479279772 1.36203612322397 1.29394581516405 1.40212643128388 1.34101806161198 4.10314552821183 0.0334814814814817 1.36839282423065
4.1340626400104 4.056 4.36815436288277 4.11705369143749 0.943038769571224 0.130792796429036 0.133885548054744 1.4789136018006 1.364 1.291 1.40900223714323 1.34201118571614 4.12862309400359 0.0293642930856552 1.37056301885654
4.16229924273206 4.056 4.43756856119092 4.141339141763 0.942415588307294 0.132024439377933 0.127486582118624 1.48047970197875 1.36402992427321 1.291 1.40999002524226 1.34704987378868 4.15463769989604 0.0247303921568613 1.37270020825681
4.19243063122926 4.056 4.49467403148928 4.17541190813234 0.934946307756747 0.130484306312293 0.132162799133327 1.47645453658818 1.36703744619385 1.291 1.409 1.35198127690308 4.17929181140271 0.0178403614457814 1.37571602993983
4.21499803663573 4.056 4.5299969269081 4.19699812199939 0.930560381575578 0.130709980366357 0.134929759274468 1.47512011609458 1.36899982927267 1.291 1.409 1.35100008536366 4.20530441563818 0.0110145772594774 1.37865280256468
4.24533167203051 4.06004020267036 4.54817086134905 4.22730152002774 0.930573962971392 0.137144170612797 0.131104064306575 1.46902929148223 1.37102010133518 1.29298994933241 1.40903015200277 1.35394974666204 4.23187580725653 0.00524731182795896 1.38215428945536
4.27857862108484 4.06421947696321 4.56541900147523 4.25759857353604 0.91412881729801 0.136690512805256 0.11673 1.45714399049024 1.373 1.2920399049024 1.4119600950976 1.34919952451201 4.25930789194561 0.000226519337016193 1.38605104888226
4.30699812431279 4.07499928853244 4.58599864174374 4.28699805963392 0.909650295582433 0.142609609339629 0.11673 1.45733998706423 1.373 1.29399987064226 1.41000012935774 1.35899935321131 4.28502115930789 -0.00341333333333283 1.38932434441942
4.34145171174222 4.08614053254202 4.60214053254202 4.31535133135506 0.919819989432805 0.139473655962716 0.103287715554051 1.46363214602685 1.37704015215486 1.29397992392257 1.40698996196128 1.36608030430973 4.31471143838421 -0.00579143389199274 1.3930955657582
4.38646878341371 4.10016876202894 4.61607500534619 4.35043128074061 0.924802691255701 0.120076060080847 0.100970178959455 1.46488606649628 1.38101875133655 1.29192499465381 1.40601875133655 1.37401875133655 4.34015245346177 -0.0030769230769256 1.39752425181176
4.41099315769957 4.10899753677185 4.61999890523193 4.37299370508361 0.927559230925432 0.118300495382551 0.0947017488919888 1.46781918166087 1.38199972630798 1.28800109476807 1.40699972630798 1.37499972630798 4.36932574002107 0.0079410729991185 1.40200650684651
4.44818090625447 4.17250251737353 4.62295979861012 4.41022110764435 0.92527552711671 0.148841157991822 0.0882033183378626 1.46855045178697 1.38507035243229 1.28198994965253 1.40597989930506 1.37802010069494 4.3949206307726 0.0122720848056537 1.40652607528934
4.46668250872104 4.22289803779084 4.619 4.4325388226745 0.920157319607598 0.171643586613377 0.106088833997066 1.46379770097386 1.3921077645349 1.28098203924418 1.404 1.38005388226745 4.42435665000087 0.0158563380281683 1.41031141711702
4.50402578016125 4.27211117694538 4.619 4.46203867024187 0.933680161126008 0.173490473190507 0.0967268419302472 1.47078373812338 1.39800644504031 1.28000161126008 1.404 1.38300805630039 4.44918922316488 0.018847378277154 1.41213788559924
4.52022327566201 4.34150237023951 4.61903721261033 4.48624188196717 0.933776836928122 0.179626387170298 0.0948502862067964 1.47313479379066 1.40204651576292 1.28107442522067 1.40401860630517 1.38802790945775 4.47420990140792 0.018 1.41555932357759
4.5445147503251 4.39669676959013 4.623 4.51245755584453 0.933560871002263 0.141771535152435 0.103412010840919 1.47690653624573 1.40703812965371 1.28896187034629 1.406 1.39109532413428 4.50241025073047 0.0182295081967212 1.41727213715226
4.5709991260156 4.48399711908847 4.623 4.53599922312498 0.939779794775515 0.13156033696954 0.104029979607031 1.48032988702942 1.40899993526042 1.28700006473958 1.406 1.39599983815104 4.52442832528686 0.0196057030481811 1.41752966732347
4.59621161254687 4.58014651438247 4.62133253400222 4.5632418429107 0.936548622665119 0.128227821383978 0.105386832823222 1.47884395392723 1.40998992321205 1.28590342825471 1.39964731242189 1.39797984642411 4.54728770891899 0.0238509316770199 1.41803964043419
4.6172996895398 4.6732711986417 4.61966222625373 4.58747597750439 0.922899575343877 0.122346367134496 0.117082866227813 1.47831716571451 1.40894711361062 1.28850934964563 1.39985020924781 1.39607051518584 4.57130107889717 0.0295310559006204 1.41835294434062
4.63403557383992 4.76135000951069 4.61898653319597 4.61403896182467 0.93626212898542 0.116884592682271 0.135852255088483 1.48206 1.40599661201525 1.29316747784034 1.40651349597397 1.40000677596951 4.59592425606326 0.0315781893004115 1.41780427463607
4.65527106215841 4.84236178463396 4.62044452618814 4.63726102281921 0.943426665303073 0.11481111648848 0.155462737092072 1.48204002171499 1.4040702753744 1.29822746176686 1.41484646920107 1.4040401573568 4.62019887768443 0.029558712121212 1.41803958787389
4.68238950353213 4.91428536165603 4.62517527658946 4.66342845388534 0.94510466581436 0.119094557014299 0.169682049925418 1.48006474170232 1.41111685105964 1.30203895035321 1.42005842552982 1.40803895035321 4.64338525564486 0.0272287581699349 1.41832049354128
4.70203152658382 4.97907950182006 4.63401644865243 4.68503700946796 0.94684461306633 0.12890115766923 0.174818889715961 1.4797994654188 1.41699314639482 1.30400274144207 1.42301781937346 1.40999451711586 4.66774945365616 0.0230460405156537 1.41879170876805
4.72533979872459 5.03717989344243 4.64604997040068 4.7121998816027 0.942644063447469 0.137240875090852 0.173828907267951 1.47932934777331 1.41193004143905 1.306 1.43621986976297 1.40596002367946 4.69023361429811 0.0189451219512212 1.41884146202663
4.75930638539329 5.05525231738271 4.65817351944572 4.7325406801058 0.915444809573047 0.159192256181198 0.163282266848081 1.47132486095704 1.405 1.30596395465961 1.44242906361147 1.40203604534039 4.71418943175172 0.0131151685393281 1.41806433443228
4.77604515487114 5.08705589454808 4.6680050172079 4.76204515487114 0.922784564691437 0.176390142174384 0.156796539094302 1.47049418003883 1.4049949827921 1.3064585406039 1.44799832759737 1.4039949827921 4.7376583111113 0.00846754675467675 1.41701007401811
4.80330242544894 5.12417560187358 4.67092195472286 4.78926340281036 0.91951785465261 0.155610024238753 0.160606735893812 1.46697717265417 1.40195122170178 1.307 1.44652197267749 1.40096097736143 4.76308577536374 0.00422130394857865 1.41486903137274
4.83455360956343 5.14207143349206 4.66310715023808 4.81650003444438 0.917266428325397 0.10095608218014 0.151250186161495 1.46264071502381 1.39696428325397 1.30703571674603 1.39794642488096 1.39698214162699 4.78767364606768 0.000434482758621447 1.41173964365979
4.86506580041549 5.14600822505194 4.66903701273371 4.84406168788952 0.917080733692776 0.109538252176464 0.157344791969688 1.46323043181523 1.39498149363314 1.30900411252597 1.395 1.39598971868508 4.81491466767688 -0.0032140439932317 1.40932656866491
4.89732093612895 5.15012035104836 4.68726076060477 4.87424070209671 0.922254496440735 0.108604049292965 0.17427723778648 1.46339416630908 1.38597994149194 1.31102005850806 1.39504011701612 1.39097994149194 4.83714323511947 -0.00391607565011751 1.40724184529814
4.92979346112343 5.162 4.71203021418247 4.89868766630697 0.91892561939532 0.100097959413238 0.177331918789845 1.45899801172791 1.38412342728587 1.313 1.39894710259177 1.38898236753059 4.8677037947126 -0.000580645161292178 1.40322888975541
4.97399496102901 5.162 4.65800615874232 4.93699563289181 0.928708884707754 0.0988701399714164 0.0877502123145379 1.46612918704601 1.39099921616007 1.313 1.3960003359314 1.38800011197713 4.89372552194139 0.00858550724637682 1.40046283617373
4.99534009080301 5.166 4.74140010682707 4.93759015756993 0.933334503872481 0.0992934009080301 0.205321278981774 1.46623092694713 1.39004001068271 1.315 1.40612003204812 1.38793998397594 4.92081863853057 0.0124004192872151 1.39658840562168
5.02953883060529 5.16606952652971 4.78139977754586 4.996243342854 0.934829097550257 0.0997052624684157 0.19770277342634 1.47625963012194 1.39396523673514 1.31498261836757 1.41806952652971 1.38201738163243 4.94845970190385 0.0210415335463272 1.39285275545876
5.05999844655959 5.16999979955608 4.80399884744744 5.00999929844626 0.938169829622664 0.103959783019452 0.207469501896848 1.47849988574696 1.39200010022196 1.31400005011098 1.42199979955608 1.38299994988902 4.97576805946388 0.029247723132968 1.3896138081968
5.08629042729489 5.17103004420292 4.86403004420292 5.04019027995183 0.93986105442505 0.104681516944453 0.193084214477687 1.48254275992269 1.39598998526569 1.31698998526569 1.41980972004817 1.37891988212555 4.99959932865301 0.0328183694530445 1.38806274000153
5.11529624323789 5.17401742607282 4.86733109538352 5.05954020825733 0.930137680301024 0.105872801000636 0.114427468408046 1.47987491928413 1.39512198250972 1.31605227821845 1.40087801749028 1.3711045564369 5.02544048342438 0.0326179104477613 1.38517081020635
5.13205539741823 5.175 4.93972982684502 5.09005744917446 0.933408158042643 0.108852503142602 0.0907533304057363 1.4812911615539 1.40199384473131 1.319 1.39675164573807 1.37699794824377 5.05107952519541 0.0345751840168246 1.38393222010885
5.15913991516158 5.17505596606463 5.0776964913008 5.11818655354877 0.94226891580006 0.110018791050862 0.121209051990268 1.48675339308523 1.39900932767744 1.31904663838719 1.40778019343673 1.37596268929025 5.07629154574045 0.0336711229946521 1.38284948723535
5.17450497812371 5.18107768894211 5.22469513106476 5.1385632448303 0.945517907677431 0.104358198070277 0.163222029080591 1.49035865515129 1.40005826670658 1.32423306682633 1.42264241369861 1.37198057776447 5.09984004374795 0.0361462585034013 1.38170047865791
5.19303449717089 5.18499978820664 5.32418978845082 5.16453761643013 0.957081638660729 0.0931606046700436 0.174219657595658 1.48708204947346 1.37249992057749 1.33599936461992 1.43001705963603 1.36601175497394 5.12710232824549 0.0372372718539861 1.38076119928949
5.22114017652974 5.18551223684578 5.36076356066198 5.19466016886817 0.933400309604445 0.120596324667539 0.145216185167316 1.47604618217111 1.36996277273118 1.32848500574618 1.42706796266866 1.37042755597821 5.15207296887272 0.038 1.38049886140405
5.23460834968269 5.18648980246975 5.43302801038197 5.21023168400797 0.935613873703957 0.110967824768754 0.154754925409058 1.47679401264631 1.36650138793559 1.327 1.43345116491434 1.36403399176752 5.17716937367899 0.0375942028985518 1.38039303045697
5.25351535410714 5.185 5.50555636095187 5.24101781272624 0.938542025968364 0.135189926514787 0.147629492338125 1.47934020971355 1.36600094478762 1.3205 1.43548532544959 1.366 5.2023233036022 0.0350828092243196 1.38034817376696
5.27674949046448 5.18452503312933 5.57784856516489 5.26381934453971 0.934693627430314 0.137618419780865 0.127976181304656 1.47511563615258 1.36651005664935 1.31903508977868 1.42898002231885 1.3654500964824 5.22811380508513 0.0294182004090005 1.38146399823058
5.3015971323909 5.1869837632032 5.61270242289315 5.29561245390578 0.930065107530693 0.123210704882667 0.16358851521273 1.47068004090582 1.36751690340176 1.322472938672 1.42694341988815 1.36056245001841 5.25426328220187 0.0222391304347797 1.3823002415073
5.32258646316435 5.184 5.63354344654444 5.31658018041257 0.928037222785513 0.105940200225709 0.159233955356533 1.46705364654315 1.36900759834684 1.323 1.4234864333679 1.36351554964619 5.27923036107146 0.0150313588850155 1.38379526145586
5.35431141524915 5.184 5.65711074306565 5.34779854302699 0.916101466099098 0.106242255011034 0.162976772364053 1.45366289152836 1.36852933661681 1.323 1.42097032880218 1.36597233628825 5.30815044845197 0.00823731884058064 1.38552698617118
5.38120522325373 5.184 5.66663749463012 5.37372588887323 0.916275576060472 0.106450963619265 0.162239977061043 1.45702845842958 1.37101650487895 1.323 1.41847115098266 1.36360291384768 5.33282299852712 0.00209937888198826 1.3871741500166
5.41055879928584 5.18400644946708 5.7030189669414 5.4040486678369 0.915875218405305 0.10752561103636 0.123184682556983 1.45613722469979 1.37199977895469 1.32299570035528 1.41050366682417 1.37149957306707 5.36043950638573 -0.00283283283283324 1.38999311213185
5.44529950891245 5.18710046317113 5.71497854103637 5.43227982617705 0.916087941475983 0.110136630569294 0.115666640948552 1.45704260812428 1.37151547937449 1.321 1.41298493052433 1.3715306854831 5.38823051090803 -0.006 1.39349952002647
5.474732877097 5.22672366122974 5.71306663814837 5.45968431646398 0.91874855520819 0.129241187199923 0.126750121051772 1.46066353806365 1.37298830283602 1.32345640196041 1.41149078413274 1.37453969898493 5.41712769727759 -0.00277545691906088 1.39672530377757
5.51357391333797 5.25906780682176 5.71450232670163 5.48908716619634 0.923563535016611 0.129892888930194 0.125930399288045 1.46369727647959 1.37700917897939 1.31099767329837 1.41099922443279 1.38150597868909 5.44293559755104 0.0078267477203615 1.39934414843886
5.5419070813974 5.24848875046034 5.71602439306846 5.51743022909918 0.916307768508696 0.113997084459699 0.126484480047877 1.45936061457507 1.37953007621334 1.31188633710225 1.4105 1.38451870992357 5.47263478570605 0.0141705948372605 1.40242127827977
5.57613866714907 5.29143612011579 5.71798730194243 5.55358315822079 0.928322503743634 0.128567157433865 0.125605411876821 1.47292276644523 1.38200474674707 1.30196511039074 1.4105 1.38603091395401 5.50306736705289 0.0223173652694614 1.40544351443801
5.59853399401867 5.31605152457393 5.718 5.57153574307063 0.931929404712591 0.13067365785721 0.126299176089839 1.4762000796167 1.38450241257297 1.29999846195302 1.4105 1.38850153804698 5.52967298709706 0.030226053639846 1.40663677237085
5.62572027699321 5.38362843066597 5.71803271132561 5.59971030190327 0.935957836102688 0.148173914531277 0.125224083496759 1.47981021887739 1.38702215166904 1.29802992526981 1.41049501245503 1.39049222639923 5.55401507370863 0.0337812177502586 1.40737508471925
5.64620103653011 5.48751766347119 5.7210168346731 5.61922744654241 0.936941514162682 0.17031274734508 0.124235793143149 1.48241294879335 1.38959760871354 1.29337874189956 1.40998239332513 1.39001837867664 5.57863166359048 0.033700288184437 1.40754574405469
5.67406694737561 5.60661098258878 5.72700175294741 5.64804781332086 0.943110791021863 0.187685305898922 0.110295946551184 1.48747369762702 1.40000710903696 1.28762945766339 1.41396212087974 1.39251324310499 5.60244520969757 0.0356039215686279 1.40717444560491
5.70170498908357 5.72440403455712 5.72710015759263 5.67079559600082 0.93481556775461 0.195889514402462 0.108110139360834 1.48199423602926 1.40349939136368 1.28230258816689 1.40234437963704 1.39746038483355 5.62600894755956 0.034 1.4054410605432
5.72022527830723 5.82439246591454 5.73647664964872 5.69717698163311 0.939946934898813 0.19052329706536 0.10635171165804 1.48668375314276 1.40344019589402 1.27891864901569 1.38812885820177 1.39401653104631 5.65122445136356 0.0344462809917361 1.40362973100781
5.74303234347066 5.89007192319942 5.735 5.72103617360164 0.939772486698598 0.167184578097275 0.120851161836298 1.48835442666384 1.39999426651022 1.2789981558154 1.396 1.39249775394345 5.67486264768742 0.036 1.40242037374119
5.76326268165582 5.93036346335763 5.7349534832175 5.7432702065334 0.939370505785693 0.132468216707605 0.122115349429988 1.48804838870557 1.39443056758901 1.28147845188852 1.3960465167825 1.39149093622403 5.70263095117814 0.0350314083080068 1.3996061432674
5.78760429979891 6.01042998941625 5.7240630442581 5.76815037746193 0.932723791963707 0.125975777854052 0.0968211779742122 1.48471514276511 1.38745212263765 1.27948843250293 1.39202313499414 1.39050578374854 5.72638550639101 0.0310869565217428 1.39650060341774
5.80907657871634 6.07413110864883 5.72650972422436 5.79605785931473 0.928905788737308 0.148680415765801 0.0956925801678958 1.48242281121399 1.38548906069715 1.27900222535826 1.39400164558264 1.39099003275995 5.74876055737258 0.027522580645162 1.39283775854558
5.82413175153618 6.13533106826124 5.73104535295504 5.81427363780591 0.925915167525426 0.158047676286115 0.0967186974569655 1.46141439013296 1.371 1.27999476373593 1.39497474761477 1.38393919159869 5.77539761030018 0.0238538380651969 1.38859700362998
5.83690084796584 6.1682612474721 5.73556502107995 5.84079406885212 0.929323534033958 0.128729285014693 0.109916246341348 1.46571659339157 1.371 1.27945869922817 1.39250646392724 1.37804576247731 5.80123406864426 0.0190165745856367 1.38550118366167
5.8700695927914 6.1990226176572 5.74550816864966 5.86706263351226 0.92756450216948 0.18014509767197 0.121090973845673 1.46394498931902 1.36799652036043 1.275 1.3925026627746 1.37798434162194 5.82567345370893 0.015091365461847 1.38300890979859
5.91013109090903 6.2123327692306 5.76103025174824 5.90317142657334 0.924426335944048 0.182803683776356 0.15207083986012 1.4610653613986 1.36592941258745 1.275 1.4 1.36896974825176 5.85167718105824 0.0103791946308724 1.379859170349
5.9229291881277 6.2448202467857 5.7639836587987 5.9199073998593 0.926021175751298 0.15680385704211 0.156057939378245 1.46061250565087 1.3590381294697 1.275 1.4 1.3660163412013 5.8800918713527 0.00744412607449955 1.37680293758374
5.96808373589035 6.24504186794518 5.778 5.94612979063004 0.928214840599513 0.160866924323311 0.167489726271304 1.46342284381594 1.35997487923289 1.27500418679452 1.394 1.36298743961645 5.90594736278837 0.00553121998078834 1.37319442354116
5.98856574557218 6.25508082079602 5.77818473324806 5.97739255815212 0.90815454720186 0.153092366624029 0.143661128865247 1.44764154528658 1.35396536251599 1.276 1.39403463748401 1.35993072503198 5.93234717190075 0.00333660130719027 1.36932179723556
6.0367184032564 6.26195977189377 5.79390805004291 6.01080460634118 0.924713165201436 0.160954025021453 0.145459483223657 1.46394465938824 1.35101724061695 1.276 1.39698275938304 1.35403448123391 5.95935980707715 0.00332970027247351 1.36463056689721
6.06406102034011 6.269 5.82096093083155 6.03106102034011 0.926672629361302 0.159679334323562 0.143850008483294 1.46831137197248 1.339 1.276 1.39799448557584 1.34800184910122 5.98446163369872 0.0115777063236819 1.36019001462784
6.09728616309506 6.26903577038688 5.85754847926552 6.06427423963276 0.933577279743992 0.159324650150295 0.136275309156717 1.47449089747567 1.33892845922624 1.276 1.39801192346229 1.34891653576394 6.01245026025864 0.0197225490196055 1.35499041221884
6.12081931247832 6.27197741405979 5.90265368225012 6.08682684112506 0.940754890305888 0.159707063827773 0.140001391142401 1.47785417674169 1.33304517188042 1.276 1.39899247135326 1.34205270052716 6.03852660992276 0.0252347560975602 1.34987979063473
6.1511345673456 6.279 5.94217045197109 6.11714802408016 0.94262113785677 0.158020269134691 0.162499231772997 1.4787303866659 1.32698654326544 1.273 1.39997757210907 1.33899102884363 6.06487320782216 0.0287696228338389 1.34664195979656
6.18125496970292 6.279 5.98084250858356 6.15022171278515 0.920960688385998 0.158089755362547 0.157966158341698 1.46561163238732 1.32396674308223 1.273 1.39490022924668 1.33696674308223 6.09034233707703 0.0367353233830852 1.34443795388551
6.2038747092619 6.279 6.05558599582192 6.16989105153208 0.945862071239618 0.158955206267412 0.164722576201271 1.4755151444464 1.32101634227019 1.273 1.38604902681056 1.33401634227019 6.11468913561488 0.0380410557184698 1.34297857521157
6.21401879924658 6.28199177532962 6.11811279547946 6.20001527438784 0.949284981800343 0.15601022439178 0.113590620423589 1.48491198567042 1.32099647514127 1.27300704971747 1.38699765009418 1.33099647514127 6.13885502505142 0.0442306201550389 1.34299594725138
6.23041198269873 6.27510299567468 6.21489606236974 6.2134531809686 0.953515674181663 0.147599888204209 0.130969626314964 1.48660051497837 1.31797940086506 1.279 1.3848043082181 1.32793820259519 6.16284517195159 0.045 1.34344460381266
6.26970081553675 6.28492520388419 6.30034927379243 6.25667089709042 0.953103141436864 0.13805270182457 0.116629202329087 1.48664962601942 1.31601495922316 1.279 1.36614211262004 1.32204487766949 6.18829156837633 0.045 1.34443189386184
6.28007133889758 6.301 6.36130181841283 6.26709877693511 0.953205687569389 0.121029972561962 0.111683276773263 1.48678290377326 1.31601097521501 1.286 1.36007957030884 1.32201920662627 6.21085732962856 0.045 1.34444353595525
6.30618427803927 6.301 6.47192139019636 6.30317343815461 0.93718108233728 0.120748027293803 0.149187371947164 1.47340308730315 1.32 1.28604335953865 1.38902167976933 1.32893496069202 6.23435875998692 0.0447943502824859 1.34372499204912
6.32288823383129 6.301 6.55544116915645 6.3188948083118 0.944530822885767 0.096094953716056 0.146229789186342 1.48274747669033 1.32 1.28997370207795 1.39098685103898 1.32303944688307 6.2598570767708 0.0431633802816908 1.34294539438794
6.34304780539141 6.3040073546756 6.62909744945173 6.34205516006701 0.94640814294441 0.101603744291961 0.147557092544319 1.48345396916601 1.3200073546756 1.2859889679866 1.3890018386689 1.3230018386689 6.28249082002226 0.0400053590568062 1.3426196931708
6.36919284437465 6.30796143112507 6.68258817534267 6.37219284437465 0.945329322536692 0.130376280301676 0.140458688188605 1.48014586654569 1.32394214668761 1.28005785331239 1.38995178890634 1.324 6.30549858597139 0.0355922787193992 1.34398294376953
6.38886682681228 6.30402663463754 6.74259382177747 6.39186682681228 0.938118807973298 0.0891887980684849 0.131143057504384 1.47666357165423 1.31803995195632 1.28596004804369 1.38503329329693 1.324 6.32734543298646 0.0305325077399418 1.34659826104689
6.41208936278243 6.30401083185242 6.75903791148346 6.41807311500381 0.933580803926547 0.0900965380384192 0.139273137852247 1.47127862232377 1.31799187611069 1.286 1.38901624777862 1.32499187611069 6.34963747387175 0.0244288107202714 1.34947465339648
6.44519769739405 6.30808896382732 6.77305930921821 6.44528666122137 0.911844251653066 0.10023475169202 0.155133706246591 1.45607736480748 1.31503953947881 1.28613838817583 1.3950098848697 1.32209884869702 6.36976404980248 0.0184196078431446 1.3526531308429
6.46484952594817 6.31693228667667 6.77895485778445 6.47378181262484 0.918231095933154 0.136492375374366 0.152520013048894 1.4597915604042 1.31896990518963 1.29989466816372 1.39599247629741 1.33192476297408 6.3982133109582 0.0112138728323739 1.35681221138661
6.4850404475696 6.31700247638181 6.79601898559389 6.49103219296356 0.917685889206192 0.134159942217758 0.140044778506463 1.45771866275382 1.32300577822423 1.3 1.3990008254606 1.33600330184242 6.4206065808695 0.00600459136822945 1.36040635099342
6.53419289071832 6.32008438968927 6.81904822267958 6.53019289071833 0.91271687173184 0.133792104396886 0.121612043257869 1.45611820406154 1.33 1.29996383299031 1.4 1.34004822267958 6.44427981963167 0.00240909090909343 1.36432151486308
6.54990444234254 6.32695819352486 6.82297611058564 6.54590444234255 0.913276595758453 0.109527576857232 0.12096394175337 1.45760098174608 1.33 1.29701791706077 1.4 1.34397611058564 6.46993474906393 -0.000513432835819219 1.36893429915412
6.59011525282376 6.35405762641188 6.82901773120365 6.57908865601827 0.917127090487155 0.162731867849956 0.116331489022246 1.46111102761209 1.338 1.2940310296064 1.40001773120366 1.34701773120366 6.4943353495639 -0.000741293532343323 1.37343594119125
6.61639745491295 6.36729525222105 6.833 6.59937474320364 0.907734718667833 0.146964750634751 0.114434649052506 1.45700398538913 1.33804542341862 1.30093186487207 1.404 1.35107949098259 6.51849745762227 0.00517543859648965 1.37841685803912
6.65073481258565 6.39280300363506 6.833 6.63174996615219 0.928876720320595 0.10677042081045 0.115700225949586 1.4703072588189 1.34196969286693 1.2950454606996 1.404 1.35794696251713 6.53996733252319 0.0137578947368431 1.38334377385328
6.67403741603631 6.44903741603631 6.83300415733737 6.65003187291982 0.931285584689864 0.15939828484115 0.115108447927383 1.47399776036309 1.34300415733737 1.29499168532526 1.404 1.36500138577912 6.56761121360368 0.0207210884353732 1.38831417381981
6.7011555763002 6.47654451705071 6.836 6.67319447037525 0.935314764524194 0.143789866426927 0.113987763590685 1.47958319353687 1.34603889407505 1.28895138240619 1.404 1.36602917055629 6.59284432244685 0.0291111111111072 1.39264916544044
6.71691173400407 6.53169106901423 6.836 6.69288966750508 0.935797296853874 0.147827381838542 0.113761268823692 1.47889386163732 1.34997793350102 1.28402758312373 1.404 1.36898345012576 6.61637426236692 0.0397919075144512 1.39579483688219
6.74008695836539 6.58821739591347 6.83600869583654 6.72007536391667 0.937068028519679 0.16898046314189 0.119601101472628 1.48145278224365 1.35402029028526 1.29499420277564 1.404 1.37000289861218 6.63977929411928 0.0392089201877933 1.39808911272888
6.77012172394908 6.66380337806394 6.839 6.74624344789816 0.929607500883214 0.158661758866194 0.119977078625222 1.47561484159251 1.361 1.29301217239491 1.404 1.37103651718472 6.66490567894007 0.0409131652661059 1.39984142366784
6.77994054702597 6.72860761037141 6.839 6.76588109405194 0.937472378167803 0.145897288866237 0.119741426871377 1.4824585612771 1.361 1.2939940547026 1.404 1.37398216410779 6.68786963989957 0.043 1.40096731731755
6.80003937453986 6.79399488692577 6.83604766391667 6.79003522985145 0.942434849285435 0.132679194199511 0.11683630744014 1.48526031085163 1.36500828937681 1.29356660126859 1.38995855311594 1.383 6.71149070011591 0.0432415611814336 1.40205590619421
6.81919782481138 6.86609273211805 6.85897672649278 6.80726764533304 0.944766625341453 0.119875168055596 0.0814505415511939 1.48540394888812 1.369 1.29013257903903 1.37008145727527 1.38296508973917 6.73508853183343 0.0445909568874849 1.40281237208621
6.83586517778132 6.94536219205956 6.85701586143749 6.82981759346885 0.944482299908436 0.111478453795037 0.0899214785900364 1.48489412397375 1.369 1.28538002144588 1.37694448496878 1.38002379215624 6.75770717166029 0.0462949061662191 1.40284422606275
6.85907291389286 7.0322643128616 6.857 6.85305164734077 0.94437780580503 0.111482294778378 0.0995085113413542 1.48415034362972 1.37 1.28099696192113 1.381 1.38399088576339 6.77748365639599 0.047 1.40160531749829
6.88318240447893 7.11975241847558 6.8570342008398 6.87034200839799 0.927335388096699 0.122273348747665 0.0990033555912977 1.47776908569639 1.37001140027993 1.28005700139967 1.3810342008398 1.38101140027993 6.79988089994502 0.0464939493949412 1.39961622899348
6.89891235272788 7.1846384550025 6.85998356613648 6.89983566136477 0.934698970120739 0.138947093891552 0.097567997813581 1.48372680359568 1.37099452204549 1.28497261022746 1.38398356613648 1.38199452204549 6.82293782036905 0.0435342465753451 1.39795727728233
6.91903384087055 7.2420632677145 6.86 6.92102942684396 0.934548204962519 0.150696586486101 0.0991471801499252 1.48128771941959 1.3739970573156 1.2830014713422 1.38100441402659 1.38199558597341 6.84269081712697 0.0388921568627499 1.39602471876836
6.94229539836132 7.28532001489143 6.86004923306022 6.94128309009626 0.933264520029908 0.148330397691829 0.104036493075174 1.4796844897246 1.372 1.28404923306022 1.384 1.37896307520484 6.8642404065537 0.0341139784946237 1.39409337638175
6.96581063182421 7.3107948511429 6.86396843863737 6.96381852216487 0.9280519766123 0.144381798072851 0.105349426943518 1.47526558543637 1.372 1.28796843863737 1.384 1.37602367102197 6.88770579676362 0.0296819484240696 1.39263027747612
6.9891061028805 7.32103536762683 6.86401061028805 6.98909549259245 0.922841988053602 0.147130715604983 0.107133067945141 1.47220637363933 1.3729787794239 1.288 1.38401414705073 1.37298938971195 6.9097273822201 0.0247767094017103 1.39101816428265
7.01925054850465 7.33128322874438 6.86717429461193 7.01621786826491 0.903764206084388 0.138649822178122 0.105621183236444 1.45435712536578 1.36696731976026 1.28803268023974 1.38803268023974 1.36996731976026 6.93264008272207 0.0198995305164334 1.38858274030854
7.04186935378004 7.35685231296875 6.88290911567307 7.03588639459134 0.911366091509554 0.117870024114247 0.145449949047467 1.46131978368534 1.3640170408113 1.2909829591887 1.3909829591887 1.3670170408113 6.95435438120632 0.0160349206349209 1.38623129343022
7.06906092559692 7.36400609255969 6.89000609255969 7.06205483303723 0.913553391524895 0.116991665299649 0.146925471984213 1.46485282288599 1.36099593829354 1.291 1.398 1.36399593829354 6.97894360955389 0.0117944621938238 1.38342696157736
7.09931873685149 7.36703187368515 6.8933931087835 7.08928686316634 0.915243480281393 0.117824130667082 0.0963117939870341 1.46626008042164 1.35896812631485 1.291 1.39804249824686 1.36196812631485 7.0022874703382 0.00868840579710191 1.38045568409872
7.1288204818806 7.36998204818806 6.92977859431941 7.11583843369254 0.917416775498538 0.119132041363373 0.165896576595716 1.46811869035848 1.35601795181194 1.291 1.40197606425075 1.35901795181194 7.02430207872305 0.00852287581699237 1.37695803153896
7.16209836065574 7.37702868852459 6.95690163934426 7.13908196721312 0.921465778688525 0.11011143442623 0.179147459016393 1.47239852459016 1.35299180327869 1.291 1.40298360655738 1.35298770491803 7.04875661107035 0.0130149812734031 1.37271140804741
7.18639493153107 7.384 6.9334906725083 7.15935902866461 0.913416040240474 0.105593417807816 0.088921703754491 1.46731140449125 1.35092819426708 1.291 1.39901196762215 1.34996409713354 7.07084542645562 0.0210649895178166 1.36823303899374
7.21875310711928 7.384 6.97369325429971 7.18877555192662 0.935213683977625 0.105054114881345 0.113641388802336 1.47807785200514 1.34504488961468 1.291 1.39999251839755 1.34702244480734 7.09416828855509 0.0247556675062963 1.36369820834949
7.23904688889292 7.384 6.99413089815941 7.20604493518905 0.939051055000091 0.107753793149334 0.110403902689821 1.48143943342588 1.34199413888838 1.29099413888838 1.39999804629613 1.34499413888838 7.11506993868213 0.0287051744885573 1.3604435958379
7.26319594094154 7.384 7.06143107007139 7.22926452027108 0.939604107747791 0.114798334501997 0.137907767715117 1.4811825261963 1.33897060885877 1.288 1.39894121771754 1.34197060885877 7.14213074409882 0.039141975308645 1.35730806496564
7.28283717417589 7.384 7.10464178318696 7.25578018513746 0.941018276540664 0.114631384019505 0.134676784848066 1.4844429709132 1.33602442387362 1.288 1.39304884774723 1.33902442387362 7.16637637345703 0.037 1.35441979038769
7.30008402508428 7.387 7.1753582122014 7.27307518033856 0.943846074962845 0.114584859172799 0.132993581397035 1.48669859027803 1.33300442237286 1.288 1.39099557762714 1.33598673288143 7.18879041670175 0.0372922922922918 1.35196434494089
7.31918820915085 7.38703321337956 7.25684140561556 7.29025463590997 0.93847616384472 0.117807553340683 0.115656925059223 1.48415491003467 1.33396678662044 1.28807749788564 1.39008856901216 1.33296678662044 7.21020856476893 0.0382950654582076 1.35016011242572
7.33590305389995 7.3899828918647 7.33156659390565 7.31286883762934 0.939911674040819 0.106933071992151 0.103838546595448 1.48636716889852 1.3310171081353 1.29496008101763 1.39795437830586 1.3300171081353 7.23212535250557 0.0405384615384602 1.34931904982443
7.35201964757522 7.39600809017803 7.41229655997135 7.33003004923269 0.943392034101905 0.0872308812136177 0.0915413752087806 1.49130306271026 1.33299768852056 1.31100462295888 1.40238948405777 1.33099884426028 7.25352857678661 0.0443009259259256 1.34924231539788
7.36915531495888 7.40303584191359 7.49188410053519 7.35619115687247 0.945146057389505 0.0793811824648221 0.0966091850366816 1.49395967731667 1.331 1.31495221078188 1.40201194730453 1.33001194730453 7.27351722113949 0.0452668845315901 1.34968876394594
7.38192162760627 7.40598191406299 7.56455388022031 7.37190354166926 0.944821989453072 0.0819442652347974 0.116269306513657 1.49475511679701 1.331 1.31102411458269 1.40299397135433 1.33099397135433 7.2948075515688 0.046 1.35101646448556
7.40207498864634 7.403 7.64219684519665 7.39605311695783 0.942819506130976 0.074614910048745 0.0885478052620424 1.4934083157831 1.33100312452693 1.30799062641921 1.41199375094614 1.33099062641921 7.31469821922151 0.0449174503657262 1.35220936513095
7.42620371393969 7.403 7.70585080527752 7.41327561297723 0.929911503846006 0.066766260574914 0.103771959375361 1.48649934687488 1.332 1.30495206730831 1.41009586538338 1.32804793269169 7.33451448876182 0.0408156862745113 1.35417763928668
7.44286606799758 7.403 7.77544063693106 7.43581879787908 0.93085243678104 0.0795472662757895 0.101478435346216 1.48726385488459 1.332 1.30103151341233 1.41793697317533 1.33196848658767 7.35339150253228 0.036894117647062 1.35680642013507
7.46303854363788 7.40399188554992 7.79608114450079 7.4520405722504 0.929982027552797 0.0779814627204602 0.10584758913027 1.4854428389978 1.33200811445008 1.298 1.41900202861252 1.33600608583756 7.37175265702961 0.0331913580246933 1.359411580113
7.48226396681686 7.40004399446948 7.8361429820258 7.47226396681686 0.926044381963336 0.088558807635701 0.119470263681376 1.48188117488069 1.33596700414789 1.298 1.42 1.33901099861737 7.3903865771222 0.0298627450980413 1.36163707127332
7.5058640399778 7.4039773399963 7.84892635498798 7.4958640399778 0.924648044301313 0.0902403128484185 0.123964110945773 1.47840999745326 1.33301699500277 1.298 1.42 1.33999433499908 7.40875245006099 0.0261916167664683 1.36473651724196
7.52909357361935 7.40401169670242 7.85905458461129 7.51210527032177 0.914020270200783 0.0792231621930636 0.12447898220238 1.47113409112357 1.33700389890081 1.29502729230564 1.41998830329758 1.34300389890081 7.42843912217282 0.0231036789297674 1.36860814825239
7.55330695622538 7.407 7.87311806008669 7.53927153819938 0.903935641408197 0.0953611806008669 0.109023880138301 1.46202245378586 1.33808264206068 1.302 1.41701180600867 1.34411806008669 7.4490208344703 0.0196484517304215 1.37230876256977
7.57878261619273 7.407 7.88291639084336 7.56180769893972 0.909383513308906 0.0954591639084336 0.120135187216367 1.46720577075614 1.34494147359035 1.302 1.41799163908434 1.35391639084336 7.46764158749928 0.0164518072289179 1.37590588481914
7.60603958210132 7.41 7.90001979105066 7.58203501493578 0.908328858208616 0.0961472749245629 0.104463014329254 1.46735204000061 1.34900608955405 1.30199391044595 1.41800608955405 1.36100608955405 7.48827207519461 0.0138124330117936 1.38081456093853
7.63232471744108 7.41044498316 7.91303607971568 7.60527661115351 0.907587215943135 0.0948115977745384 0.106457438529243 1.46870371029196 1.35303607971568 1.29804810628757 1.422 1.36508418600324 7.50980984569695 0.00964700098328353 1.38642608960555
7.65878690004271 7.4467079741326 7.91597632222697 7.62781847040675 0.908175264445393 0.131613633207544 0.107878555743034 1.46982100244625 1.35597632222697 1.30196842963596 1.422 1.37194475186292 7.53077311719019 0.00890116279069606 1.39181725988686
7.68513131145313 7.44707440982344 7.93001313114531 7.65310067211406 0.910708593121781 0.118993825250344 0.0760190370493437 1.47171218541286 1.36403063933906 1.30200437704844 1.422 1.37601750819375 7.5522024395468 0.0135905905905898 1.39775902800469
7.71535249132295 7.46458381375364 7.93293390787695 7.67629741455374 0.901461178598707 0.113441509647547 0.076025924907303 1.46777301753042 1.3710771074769 1.3030771074769 1.422 1.3800771074769 7.57457048624273 0.0167939393939376 1.40374093861196
7.74679124666358 7.51665425228656 7.92703914125058 7.7028238643724 0.916728624161004 0.14925221690274 0.0961762021584416 1.47785306846151 1.37795433520766 1.30995433520766 1.422 1.38695433520766 7.59580910872058 0.0224739884393055 1.40995601811181
7.76303717602837 7.55104027403074 7.92700464700355 7.72303098002364 0.9198968555276 0.146733317257268 0.10311892224681 1.48143103783079 1.38200619600473 1.29799535299645 1.422 1.39100464700355 7.61581576342762 0.0294257620452261 1.41619427393573
7.78715114086436 7.57762781589812 7.93 7.74323252440671 0.917967892775226 0.135880479553927 0.108917086192359 1.48214720245456 1.38603487866101 1.29497674755933 1.422 1.39409300976268 7.63567765503579 0.0394936086529001 1.42188548003734
7.7998916673033 7.63055000264449 7.93 7.76283333431278 0.926219833745679 0.127491332914132 0.112886250198337 1.48612616686549 1.38897500014692 1.29301666656872 1.422 1.40193333372511 7.65509295313374 0.0412635135135128 1.42571861259106
7.817067906988 7.68422748840981 7.9300101860482 7.7830543255904 0.930040258131287 0.106008846973237 0.112786740464576 1.4872613255783 1.3930135813976 1.2940033953494 1.425 1.4050033953494 7.67539601131379 0.0422927241962771 1.4291031056533
7.83718833344019 7.75190635468089 7.93304708336005 7.79931781268031 0.915542288599701 0.0993226924375293 0.111747957245119 1.48184132607646 1.39703531252003 1.2951059375601 1.42496468747997 1.40604708336005 7.69254119697507 0.0435124999999982 1.43138782957391
7.8528697190479 7.827373022918 7.93696742976197 7.82578015089332 0.924059241157889 0.0595801807879872 0.10491675363976 1.48694757726497 1.39997557232148 1.30392671696444 1.42202442767852 1.40996742976197 7.71304778185421 0.046 1.43399955817504
7.86003320694014 7.90100901703363 7.94 7.83602734689188 0.926781992416408 0.0319040404366848 0.0852997655980696 1.48751990233253 1.40100586004826 1.31905460175786 1.416 1.41000781339768 7.73212430309562 0.046 1.43584329725497
7.87712511113718 7.96474104288948 7.94 7.85015398293807 0.927793070767787 0.0926628903028616 0.085166334014246 1.48746711281991 1.40403849573452 1.33570165805748 1.41596150426548 1.414 7.74742936638702 0.0455654008438836 1.43663140228989
