# Supplementary material for: Quantifying Spatiotemporal Gait Parameters with HoloLens in Healthy Adults and People with Parkinson’s Disease: Test-Retest Reliability, Concurrent Validity, and Face Validity
Source: Sensors (Basel). 2020 Jun 5;20(11):3216. doi: 10.3390/s20113216 (PMC7313704; doi:10.3390/s20113216)
Supplement: Supplementary file 1 [file sensors-20-03216-s001.zip › Data/HYA_05_CWS2_HoloLens_raw.csv]

Time HoloLens_x_position HoloLens_y_position HoloLens_z_position HoloLens_x_orientation HoloLens_y_orientation HoloLens_z_orientation
175.7396 0.093 0.028 0.753 0.428 284.842 358.95
175.7712 0.093 0.028 0.753 0.515 284.781 358.846
175.8079 0.093 0.028 0.754 0.583 284.702 358.88
175.8395 0.093 0.028 0.754 0.601 284.662 358.883
175.8708 0.093 0.028 0.755 0.591 284.746 358.729
175.9051 0.094 0.028 0.756 0.546 284.823 358.73
175.9406 0.094 0.028 0.756 0.547 284.898 358.667
175.9721 0.094 0.028 0.757 0.507 284.915 358.583
176.0052 0.094 0.028 0.757 0.519 284.959 358.539
176.0404 0.094 0.028 0.757 0.662 285.012 358.583
176.0724 0.093 0.028 0.757 1.07 285.073 358.64
176.1053 0.092 0.028 0.757 1.528 285.106 358.736
176.1381 0.09 0.029 0.757 1.486 285.052 358.799
176.1759 0.087 0.03 0.757 1.382 285.006 358.765
176.2055 0.085 0.032 0.757 1.361 284.9 358.768
176.2401 0.081 0.033 0.756 1.195 284.807 358.568
176.2722 0.077 0.034 0.756 1.316 284.594 358.595
176.3059 0.072 0.034 0.755 1.369 284.389 358.577
176.3379 0.067 0.034 0.753 1.439 284.226 358.428
176.3707 0.062 0.033 0.752 1.491 284.188 358.272
176.4064 0.057 0.033 0.75 1.219 284.096 358.283
176.4382 0.051 0.032 0.748 1.216 284.082 358.208
176.4708 0.046 0.032 0.747 1.323 284.11 358.225
176.5069 0.04 0.031 0.745 0.893 284.171 358.181
176.5379 0.034 0.029 0.744 0.657 284.303 358.155
176.5701 0.028 0.026 0.743 0.899 284.513 358.093
176.6069 0.02 0.024 0.743 1.346 284.922 357.803
176.6402 0.013 0.023 0.743 1.49 285.206 357.669
176.6734 0.006 0.02 0.744 1.454 285.334 357.729
176.7042 -0.003 0.02 0.746 1.59 285.636 357.641
176.7395 -0.013 0.02 0.747 2.298 285.979 357.534
176.7709 -0.023 0.021 0.75 2.608 286.07 357.665
176.8068 -0.034 0.021 0.752 2.647 286.078 357.521
176.8384 -0.045 0.02 0.755 2.872 286.081 357.634
176.8719 -0.057 0.018 0.759 2.95 286.013 357.948
176.9065 -0.07 0.015 0.763 2.369 285.911 357.977
176.9408 -0.084 0.013 0.767 1.879 285.657 358.105
176.9727 -0.098 0.009 0.772 2.158 285.297 358.348
177.0033 -0.114 0.004 0.778 2.52 285.126 358.213
177.0398 -0.131 0.002 0.786 2.315 285.12 358.195
177.0698 -0.149 -0.001 0.794 1.912 285.105 358.264
177.1103 -0.169 -0.005 0.802 1.619 285.241 358.192
177.1377 -0.188 -0.008 0.811 1.501 285.247 358.249
177.1718 -0.21 -0.01 0.821 1.138 285.178 358.213
177.2067 -0.233 -0.006 0.832 0.25 285.427 358.032
177.2411 -0.255 -0.004 0.843 0.487 285.782 357.952
177.2737 -0.276 0.001 0.855 0.719 285.902 358.95
177.3062 -0.299 0.008 0.865 0.448 285.811 359.207
177.342 -0.319 0.021 0.876 0.874 285.812 359.636
177.3719 -0.337 0.027 0.885 1.382 285.507 0.385
177.4053 -0.355 0.03 0.893 0.532 285.29 0.95
177.4412 -0.374 0.034 0.902 359.599 285.408 0.334
177.4714 -0.393 0.035 0.909 0.343 285.56 0.275
177.5041 -0.411 0.033 0.915 1.425 285.369 1.121
177.5391 -0.43 0.034 0.921 1.264 284.915 1.718
177.5712 -0.448 0.033 0.926 1.354 284.655 1.45
177.6046 -0.467 0.031 0.932 1.666 284.513 1.376
177.6371 -0.486 0.028 0.936 1.933 284.301 1.503
177.6704 -0.505 0.025 0.94 2.043 284.179 1.513
177.7068 -0.525 0.021 0.944 2.092 284.199 1.754
177.7398 -0.547 0.017 0.948 1.884 284.415 1.967
177.769 -0.569 0.013 0.951 1.856 284.611 2.133
177.8045 -0.592 0.007 0.955 2.147 284.715 1.946
177.8374 -0.615 0.003 0.958 2.192 284.77 1.811
177.8693 -0.639 -0.001 0.961 2.08 284.884 1.407
177.9055 -0.664 -0.003 0.964 1.823 285.088 0.991
177.9386 -0.689 -0.005 0.967 1.366 285.474 0.682
177.9691 -0.715 -0.002 0.971 0.896 285.919 0.763
178.0043 -0.742 0.005 0.974 1.31 286.457 359.983
178.0375 -0.768 0.011 0.977 1.21 287.099 359.315
178.0704 -0.793 0.021 0.979 0.139 287.556 359.147
178.1031 -0.818 0.032 0.982 359.79 287.912 358.454
178.1432 -0.842 0.035 0.986 359.586 287.973 358.398
178.1711 -0.864 0.036 0.989 359.345 287.789 358.137
178.2077 -0.887 0.039 0.994 358.934 288.009 358.006
178.2365 -0.91 0.04 1 359.046 288.389 357.972
178.2736 -0.932 0.042 1.006 358.794 288.848 358.175
178.3064 -0.954 0.042 1.012 359.255 289.254 358.142
178.3376 -0.975 0.042 1.018 359.418 289.781 357.923
178.369 -0.996 0.041 1.024 358.71 290.223 357.84
178.4059 -1.018 0.037 1.03 358.359 290.405 357.785
178.4366 -1.039 0.032 1.037 358.113 290.462 357.818
178.4713 -1.061 0.026 1.045 357.828 290.543 357.101
178.5043 -1.083 0.018 1.052 357.886 290.73 356.507
178.5366 -1.106 0.011 1.06 357.865 290.489 356.666
178.5697 -1.129 0.004 1.068 358.292 289.993 357.025
178.6023 -1.153 0 1.076 358.283 289.531 357.263
178.6393 -1.178 -0.003 1.085 357.931 288.878 357.611
178.6706 -1.202 -0.002 1.095 357.872 288.274 357.818
178.7045 -1.228 0.003 1.105 358.414 287.776 357.596
178.7382 -1.253 0.013 1.117 356.857 287.839 357.928
178.7702 -1.278 0.021 1.128 355.716 287.723 358.376
178.8032 -1.305 0.027 1.138 356.071 287.597 358.386
178.8348 -1.33 0.037 1.149 355.854 287.916 359.059
178.8725 -1.355 0.03 1.156 357.838 287.427 359.878
178.9018 -1.381 0.034 1.164 357.38 287.376 359.722
178.9382 -1.406 0.034 1.172 357.684 287.07 359.53
178.9705 -1.432 0.037 1.179 357.925 287.032 359.085
179.0032 -1.457 0.037 1.186 358.226 286.941 359.573
179.0387 -1.48 0.035 1.192 358.465 286.655 359.464
179.068 -1.504 0.033 1.198 358.624 286.424 359.589
179.1056 -1.527 0.03 1.204 359.054 286.402 359.339
179.1359 -1.551 0.028 1.21 359.04 286.771 359.118
179.1698 -1.576 0.024 1.216 358.764 287.075 359.439
179.2062 -1.603 0.018 1.222 358.947 287.215 359.911
179.241 -1.627 0.012 1.227 358.956 287.245 0.049
179.2697 -1.653 0.006 1.232 358.974 287.238 359.913
179.3035 -1.68 0 1.237 359.31 287.203 359.667
179.3384 -1.707 -0.003 1.242 359.06 287.269 359.525
179.3705 -1.735 -0.005 1.247 358.397 287.297 359.759
179.4024 -1.764 -0.004 1.251 358.44 287.345 359.634
179.4354 -1.792 0.006 1.256 359.057 287.425 358.983
179.471 -1.822 0.013 1.26 358.105 287.016 358.701
179.5028 -1.848 0.017 1.264 358.013 286.636 358.769
179.5355 -1.874 0.03 1.271 358.473 287.002 357.346
179.5712 -1.9 0.027 1.277 358.036 287.094 358.497
179.6011 -1.927 0.035 1.284 356.394 286.925 358.721
179.6359 -1.953 0.034 1.291 357.496 287.05 359.039
179.6689 -1.978 0.035 1.299 358.308 287.212 358.949
179.7054 -2.002 0.037 1.306 358.508 287.433 359.267
179.7344 -2.026 0.036 1.314 358.88 287.526 359.557
179.77 -2.05 0.035 1.322 359.107 287.61 359.348
179.8013 -2.073 0.033 1.33 358.67 287.688 358.975
179.8364 -2.097 0.027 1.338 358.286 287.865 358.697
179.869 -2.121 0.019 1.346 358.44 288.13 358.718
179.9019 -2.144 0.011 1.355 358.568 288.328 358.919
179.938 -2.168 0.003 1.364 359.04 288.37 358.647
179.967 -2.192 -0.002 1.374 359.181 288.517 358.275
180.0015 -2.217 -0.005 1.384 358.682 288.42 358.384
180.0367 -2.241 -0.007 1.394 358.377 287.924 358.545
180.0715 -2.267 -0.004 1.404 358.081 287.391 358.313
180.1015 -2.292 0.008 1.415 357.973 287.275 357.794
180.1354 -2.318 0.014 1.427 357.277 287.103 358.563
180.1697 -2.344 0.022 1.437 357.91 287.055 358.573
180.202 -2.37 0.031 1.448 358.102 287.192 358.654
180.2389 -2.395 0.026 1.455 358.989 286.774 359.37
180.2694 -2.42 0.032 1.463 358.811 286.577 359.31
180.3053 -2.445 0.034 1.471 359.039 286.43 358.803
180.3382 -2.469 0.037 1.478 359.186 286.401 358.631
180.3681 -2.493 0.038 1.486 359.391 286.429 358.905
180.409 -2.518 0.037 1.494 359.591 286.273 358.693
180.4357 -2.543 0.035 1.5 0.042 286.045 358.336
180.4686 -2.567 0.032 1.506 0.353 286.143 358.311
180.5028 -2.59 0.028 1.512 359.919 286.461 358.62
180.5394 -2.615 0.024 1.518 359.358 286.836 358.954
180.5677 -2.639 0.018 1.523 359.401 286.949 359.36
180.6021 -2.665 0.013 1.527 359.156 286.881 359.618
180.636 -2.691 0.008 1.531 359.14 286.835 359.571
180.6669 -2.717 0.004 1.535 359.158 286.897 359.463
180.7017 -2.744 0 1.54 358.796 287.133 359.496
180.7338 -2.771 -0.002 1.544 358.126 287.399 359.705
180.7689 -2.8 0.001 1.548 358.229 287.525 359.497
180.8005 -2.827 0.01 1.552 357.672 287.88 358.709
180.8354 -2.854 0.018 1.556 357.551 287.738 358.445
180.8691 -2.881 0.025 1.56 357.995 287.588 357.904
180.9013 -2.906 0.034 1.565 357.59 287.962 357.123
180.9344 -2.931 0.032 1.57 357.468 287.922 357.439
180.9686 -2.955 0.036 1.577 357.234 288.411 356.762
181.0027 -2.979 0.037 1.584 357.425 289.143 356.921
181.0358 -3.003 0.04 1.591 357.277 289.812 357.066
181.0678 -3.027 0.041 1.597 357.654 290.194 357.022
181.1078 -3.051 0.04 1.605 357.918 290.452 357.273
181.1369 -3.074 0.039 1.612 358.058 290.654 357.305
181.1694 -3.097 0.033 1.619 358.486 290.908 357.024
181.2034 -3.12 0.026 1.627 358.417 291.184 356.889
181.2375 -3.143 0.018 1.635 358.472 291.403 356.963
181.2705 -3.165 0.01 1.644 359.066 291.558 356.718
181.3012 -3.189 0.005 1.653 358.85 291.612 356.551
181.3369 -3.213 0.003 1.663 358.121 291.498 356.872
181.3698 -3.237 0 1.673 358.167 291.199 357.161
181.4022 -3.261 -0.002 1.685 358.183 290.887 357.35
181.4356 -3.287 -0.001 1.696 357.857 290.515 357.292
181.472 -3.313 0.008 1.708 358.774 289.88 357.149
181.5009 -3.337 0.013 1.719 357.882 289.398 358.361
181.5343 -3.361 0.021 1.73 356.867 288.553 358.984
181.5687 -3.386 0.029 1.74 356.478 287.692 359.18
181.6023 -3.408 0.036 1.75 355.907 287.206 359.645
181.634 -3.431 0.033 1.758 356.306 286.635 359.839
181.6669 -3.456 0.034 1.767 356.042 286.378 359.354
181.7022 -3.48 0.032 1.774 357.755 286.078 358.886
181.7327 -3.504 0.034 1.782 358.038 285.929 358.977
181.7674 -3.529 0.035 1.79 357.797 285.712 359.406
181.7991 -3.552 0.034 1.796 358.655 285.3 359.153
181.8359 -3.575 0.033 1.803 358.569 285.462 358.907
181.8696 -3.598 0.032 1.809 358.277 285.536 359.233
181.9006 -3.62 0.028 1.815 358.179 286.084 359.072
181.9373 -3.642 0.026 1.82 356.341 286.533 359.32
181.966 -3.667 0.023 1.824 355.034 286.631 359.911
181.9992 -3.693 0.016 1.829 354.691 286.885 0.057
182.0354 -3.72 0.008 1.834 355.74 287.221 0.271
182.0678 -3.747 0.003 1.838 356.258 287.364 0.231
182.0993 -3.775 0 1.844 355.879 287.663 0.063
182.1351 -3.803 -0.002 1.849 355.481 287.99 0.018
182.1699 -3.832 0.004 1.855 355.991 288.388 359.472
182.2001 -3.86 0.009 1.861 355.381 288.666 359.597
182.2336 -3.887 0.016 1.865 354.971 288.253 359.651
182.2685 -3.916 0.028 1.871 355.751 288.113 358.762
182.3019 -3.942 0.031 1.877 356.148 288.111 358.849
182.3344 -3.967 0.032 1.883 355.916 287.792 359.521
182.3679 -3.992 0.036 1.89 355.137 288.087 359.666
182.4002 -4.016 0.036 1.897 355.825 288.347 359.869
182.4346 -4.04 0.037 1.906 356.54 288.64 359.529
182.4667 -4.065 0.038 1.913 357.178 288.874 359.632
182.502 -4.088 0.037 1.922 357.67 288.92 0.207
182.5354 -4.111 0.034 1.93 358.301 288.99 0.255
182.5678 -4.134 0.03 1.939 358.353 288.942 0.162
182.6001 -4.158 0.026 1.948 357.982 288.905 359.729
182.6341 -4.181 0.019 1.958 358.081 288.979 359.339
182.6673 -4.205 0.012 1.968 358.175 289.149 359.371
182.7016 -4.23 0.006 1.979 358.408 289.17 359.47
182.7326 -4.254 0.001 1.99 358.58 289.208 359.46
182.7688 -4.279 -0.003 2.001 358.447 289.098 359.459
182.7988 -4.305 -0.006 2.012 358.585 288.743 359.372
182.8346 -4.329 -0.005 2.024 358.649 288.366 359.102
182.8658 -4.355 0.007 2.036 358.995 288.308 358.895
182.9037 -4.381 0.012 2.049 357.811 288.405 359.828
182.932 -4.405 0.015 2.06 357.569 288.226 0.118
182.9675 -4.43 0.019 2.069 359.315 287.352 0.347
183.0031 -4.454 0.018 2.08 358.634 287.071 0.357
183.0312 -4.478 0.018 2.089 359.395 286.762 359.947
183.0678 -4.501 0.019 2.096 0.665 286.422 359.474
183.1017 -4.523 0.023 2.103 1.348 286.227 359.055
183.1339 -4.545 0.029 2.11 0.238 285.884 359.624
183.1661 -4.568 0.032 2.116 359.45 285.234 359.789
183.1985 -4.591 0.03 2.123 359.918 284.575 359.384
183.2337 -4.614 0.028 2.13 0.137 284.248 359.456
183.2643 -4.636 0.024 2.137 0.06 284.482 359.438
183.3005 -4.659 0.02 2.144 0.288 285.073 359.519
183.3333 -4.682 0.014 2.15 0.518 285.689 359.776
183.3689 -4.706 0.009 2.156 0.58 285.972 359.76
183.3992 -4.729 0.005 2.161 0.539 286.137 359.617
183.4355 -4.755 0.001 2.165 0.016 286.337 359.57
183.4645 -4.78 -0.003 2.17 359.91 286.623 359.557
183.5039 -4.805 -0.004 2.175 359.238 287.098 359.451
183.5321 -4.832 -0.003 2.179 357.688 287.441 359.33
183.5662 -4.858 0.008 2.184 357.743 287.594 358.807
183.6007 -4.886 0.011 2.188 357.613 287.309 358.567
183.6325 -4.912 0.019 2.192 356.766 286.951 357.867
183.6638 -4.939 0.028 2.196 357.527 286.622 357.442
183.7004 -4.964 0.033 2.202 357.12 287.077 357.711
183.7327 -4.989 0.032 2.206 356.684 287.094 359.185
183.7662 -5.014 0.035 2.212 356.188 287.44 359.688
183.7979 -5.038 0.033 2.218 356.973 287.717 359.737
183.8353 -5.063 0.036 2.224 356.923 287.856 0.123
183.8647 -5.087 0.037 2.23 357.349 287.95 0.561
183.8994 -5.112 0.038 2.237 357.317 288.128 1.03
183.9326 -5.136 0.038 2.244 357.267 288.289 1.303
183.9671 -5.161 0.036 2.251 357.283 288.477 0.99
183.9989 -5.184 0.031 2.259 356.925 288.847 0.215
184.0315 -5.209 0.024 2.267 356.68 289.315 359.58
184.0683 -5.234 0.016 2.276 356.417 289.552 359.638
184.097 -5.259 0.01 2.285 356 289.725 359.411
184.1338 -5.284 0.003 2.294 356.153 289.908 358.944
184.166 -5.309 -0.002 2.304 356.418 290.216 358.519
184.1993 -5.334 -0.006 2.315 356.372 290.321 358.311
184.2301 -5.36 -0.006 2.326 356.37 290.341 358.32
184.2684 -5.387 0.007 2.337 356.342 290.142 358.163
184.3013 -5.414 0.013 2.348 355.411 290.288 358.508
184.331 -5.44 0.02 2.359 355.288 290.275 358.994
184.3644 -5.466 0.029 2.368 357.017 289.796 359.079
184.3992 -5.49 0.034 2.376 356.914 289.645 359.739
184.4315 -5.513 0.033 2.383 356.313 289.137 0.649
184.4662 -5.537 0.036 2.39 355.73 288.709 0.212
184.5002 -5.56 0.034 2.395 357.178 288.273 359.445
184.5315 -5.584 0.034 2.4 358.493 287.971 359.322
184.5678 -5.608 0.036 2.406 358.319 287.916 359.314
184.5983 -5.634 0.036 2.411 358.566 287.876 359.209
184.6312 -5.658 0.032 2.415 359.556 287.594 359.63
184.668 -5.682 0.028 2.418 0.02 287.098 0.171
184.699 -5.707 0.025 2.421 359.985 286.739 0.733
184.7307 -5.732 0.02 2.425 359.825 286.548 1.236
184.7669 -5.758 0.016 2.43 359.41 286.533 1.559
184.8001 -5.783 0.011 2.434 359.213 286.577 1.611
184.8299 -5.809 0.008 2.439 359.255 286.559 1.717
184.8648 -5.836 0.006 2.443 358.845 286.511 1.862
184.8995 -5.863 0.004 2.447 358.357 286.848 1.551
184.9301 -5.889 0.001 2.45 358.123 287.166 1.852
184.9668 -5.916 0.01 2.453 358.091 287.461 2.082
184.9979 -5.943 0.018 2.456 357.003 287.865 1.769
185.0319 -5.97 0.025 2.458 356.403 287.406 1.662
185.0647 -5.996 0.026 2.462 356.87 286.779 1.539
185.0974 -6.021 0.037 2.467 357.68 286.777 0.473
185.1309 -6.045 0.036 2.472 357.384 286.751 0.282
185.165 -6.069 0.044 2.479 355.319 286.792 359.977
185.1994 -6.092 0.045 2.486 355.651 287.462 359.895
185.2298 -6.115 0.045 2.494 356.42 288.179 359.71
185.2654 -6.138 0.045 2.501 356.794 288.734 359.349
185.3002 -6.161 0.045 2.507 357.06 288.81 359.229
185.3297 -6.184 0.044 2.513 357.091 288.701 359.022
185.3652 -6.207 0.041 2.519 357.213 288.572 359.191
185.3963 -6.228 0.037 2.526 357.288 288.865 359.661
185.4317 -6.249 0.032 2.535 357.178 289.506 359.387
185.464 -6.27 0.026 2.544 357.135 290.136 359.095
185.5038 -6.291 0.019 2.554 357.095 290.394 358.674
185.5293 -6.313 0.013 2.564 357.241 290.258 358.596
185.5639 -6.334 0.007 2.574 357.425 289.962 358.694
185.6002 -6.357 0.003 2.585 357.324 289.612 359.038
185.631 -6.379 0 2.596 357.308 289.314 359.301
185.6645 -6.401 -0.002 2.607 357.305 288.776 359.642
185.698 -6.424 0.003 2.619 357.542 288.2 359.488
185.736 -6.445 0.013 2.631 356.209 288.143 359.593
185.7645 -6.467 0.019 2.642 356.254 287.858 0.418
185.7988 -6.491 0.026 2.654 357.066 287.46 0.814
185.8324 -6.513 0.04 2.664 356.818 287.121 0.83
185.867 -6.535 0.039 2.673 356.926 286.719 1.083
185.8954 -6.556 0.04 2.681 356.279 286.614 1.366
185.9311 -6.579 0.043 2.689 355.719 286.502 1.411
185.9653 -6.602 0.043 2.697 355.966 286.403 1.282
185.9969 -6.623 0.044 2.704 356.729 286.556 0.685
186.0286 -6.645 0.046 2.711 356.672 286.773 0.202
186.0659 -6.666 0.047 2.716 356.62 286.799 359.888
186.0986 -6.687 0.047 2.72 356.469 286.783 359.884
186.1289 -6.709 0.045 2.725 356.151 286.733 0.238
186.1654 -6.73 0.04 2.729 356.198 286.543 0.795
186.1994 -6.751 0.035 2.733 356.252 286.469 0.748
186.2304 -6.773 0.031 2.738 356.04 286.49 0.707
186.2653 -6.795 0.026 2.743 355.645 286.605 0.603
186.2965 -6.817 0.021 2.747 355.398 286.809 0.707
186.332 -6.839 0.017 2.751 355.578 287.098 0.519
186.3635 -6.862 0.013 2.755 355.704 287.303 0.571
186.3948 -6.885 0.009 2.759 355.618 287.49 0.925
186.4316 -6.908 0.008 2.762 355.334 287.771 1.214
186.4622 -6.932 0.01 2.765 355.386 287.955 1.427
186.4978 -6.955 0.02 2.767 355.167 288.26 0.616
186.5296 -6.979 0.024 2.769 355.466 288.205 0.22
186.5693 -7.003 0.027 2.772 356.37 288.401 359.802
186.597 -7.026 0.04 2.776 355.987 289.026 358.752
186.6294 -7.05 0.037 2.78 355.266 289.259 359.805
186.6632 -7.073 0.037 2.784 355.056 289.127 0.114
186.6965 -7.094 0.038 2.788 355.356 289.247 0.047
186.7296 -7.115 0.039 2.793 355.374 289.36 0.22
186.7621 -7.136 0.044 2.799 355.012 289.615 0.376
186.7981 -7.156 0.045 2.805 355.513 289.882 0.829
186.8287 -7.175 0.046 2.812 355.94 290.128 0.986
186.8643 -7.195 0.046 2.819 356.141 290.34 0.853
186.8962 -7.213 0.042 2.826 356.611 290.498 0.552
186.9302 -7.231 0.038 2.834 357.187 290.698 0.134
186.9642 -7.248 0.034 2.842 357.505 290.809 359.853
186.9966 -7.265 0.031 2.849 357.333 290.64 359.355
187.0306 -7.282 0.027 2.857 356.802 290.327 359.117
187.064 -7.299 0.024 2.866 356.588 289.941 359.335
187.0939 -7.317 0.021 2.875 356.351 289.671 359.547
187.1305 -7.335 0.017 2.884 356.037 289.269 359.799
187.1637 -7.353 0.015 2.894 355.807 288.915 359.778
187.1948 -7.371 0.011 2.905 355.48 288.598 359.688
187.2287 -7.39 0.007 2.916 354.951 288.264 359.521
187.2631 -7.409 0.013 2.928 354.844 288.016 359.116
187.2964 -7.429 0.015 2.94 353.969 288.114 358.944
187.3294 -7.448 0.021 2.952 353.961 288.259 358.821
187.364 -7.466 0.026 2.964 353.653 288.472 358.9
187.3979 -7.484 0.039 2.976 353.44 288.726 358.707
187.4318 -7.501 0.041 2.985 353.814 288.848 358.829
187.4614 -7.519 0.042 2.994 353.622 288.881 358.994
187.5008 -7.537 0.043 3.002 353.019 289.052 358.946
187.5328 -7.555 0.046 3.01 352.458 289.302 358.579
187.5616 -7.572 0.046 3.017 352.87 289.473 358.379
187.5994 -7.588 0.046 3.023 353.717 289.531 358.355
187.631 -7.603 0.044 3.027 354.592 289.34 358.432
187.6633 -7.618 0.043 3.031 355.591 288.986 358.693
187.6969 -7.631 0.041 3.035 356.217 288.529 359.073
187.7321 -7.645 0.04 3.038 356.6 287.867 359.85
187.7617 -7.659 0.038 3.042 356.889 287.33 0.324
187.7962 -7.672 0.036 3.046 356.949 287.32 0.504
187.8303 -7.686 0.034 3.051 357.032 287.455 0.738
187.8651 -7.7 0.032 3.055 357.378 287.755 0.643
187.8958 -7.714 0.03 3.06 357.544 288.072 0.325
187.9281 -7.728 0.028 3.065 357.388 288.619 0.025
187.9618 -7.743 0.028 3.07 357.304 289.256 0.01
187.9963 -7.757 0.027 3.075 357.105 289.861 0.108
188.0288 -7.773 0.027 3.079 356.706 290.53 0.307
188.0602 -7.789 0.026 3.083 356.306 291.098 0.63
188.0976 -7.807 0.024 3.086 356.188 291.519 0.791
188.1289 -7.823 0.029 3.089 356.182 291.985 0.453
188.1608 -7.843 0.024 3.093 355.618 292.091 1.158
188.1975 -7.862 0.026 3.097 354.683 292.344 1.274
188.2315 -7.881 0.025 3.102 354.781 292.647 1.102
188.26 -7.899 0.028 3.106 354.714 292.949 1.283
188.2945 -7.918 0.027 3.11 355.241 292.837 1.728
188.3284 -7.935 0.027 3.113 355.71 292.665 1.541
188.3613 -7.954 0.035 3.119 356.256 292.854 0.418
188.3964 -7.971 0.039 3.124 355.714 293.159 0.08
188.4289 -7.985 0.043 3.13 355.778 293.94 0.458
188.4651 -8 0.044 3.138 356.396 295.129 0.282
188.4949 -8.014 0.044 3.145 356.186 296.459 359.83
188.5292 -8.028 0.046 3.155 355.349 298.229 359.661
188.5632 -8.041 0.045 3.165 355.789 300.169 359.448
188.5935 -8.053 0.045 3.176 356.241 302.1 359.269
188.6316 -8.064 0.047 3.186 356.287 303.847 359.085
188.6622 -8.075 0.048 3.196 356.418 305.32 358.581
188.6957 -8.085 0.048 3.205 356.459 306.362 357.901
188.728 -8.095 0.047 3.214 356.506 307.152 356.992
188.7606 -8.103 0.044 3.222 356.945 307.558 356.396
188.7973 -8.11 0.039 3.232 358.102 307.868 356.735
188.8273 -8.117 0.036 3.241 358.49 308.37 357.012
188.8599 -8.123 0.034 3.253 358.767 308.711 357.396
188.894 -8.129 0.033 3.263 358.929 308.832 357.64
188.928 -8.134 0.031 3.274 359.128 308.896 357.68
188.9613 -8.137 0.029 3.287 359.225 309.26 357.608
188.9936 -8.141 0.028 3.301 358.989 310.083 357.648
189.03 -8.142 0.026 3.316 358.728 311.272 357.778
189.0601 -8.144 0.024 3.331 358.593 312.519 357.772
189.0946 -8.146 0.022 3.348 358.553 313.884 357.862
189.1286 -8.146 0.025 3.367 358.325 315.372 357.497
189.1606 -8.146 0.023 3.385 358.166 316.852 357.36
189.1944 -8.145 0.024 3.403 357.794 318.444 357.28
189.227 -8.143 0.025 3.422 357.479 320.378 357.27
189.2635 -8.14 0.026 3.441 357.218 322.717 357.514
189.2929 -8.136 0.026 3.461 357.532 324.963 358.044
189.3286 -8.131 0.031 3.481 357.776 327.637 358.333
189.3637 -8.127 0.035 3.502 357.686 330.485 358.464
189.3965 -8.122 0.039 3.522 357.523 333.511 358.896
189.4268 -8.115 0.039 3.54 357.138 336.686 359.539
189.4628 -8.11 0.033 3.559 356.806 340.032 359.612
189.4949 -8.106 0.03 3.577 357.372 343.374 358.949
189.5304 -8.101 0.029 3.594 358.109 346.362 358.362
189.5627 -8.099 0.027 3.612 359.475 348.962 357.612
189.5924 -8.096 0.025 3.628 0.791 351.343 357.344
189.6304 -8.094 0.022 3.644 2.804 352.873 358.259
189.6619 -8.092 0.02 3.658 4.365 353.997 358.723
189.6927 -8.089 0.02 3.673 3.996 355.189 358.61
189.7299 -8.086 0.021 3.689 2.996 356.471 358.565
189.7585 -8.081 0.02 3.705 2.997 358.353 358.517
189.7943 -8.075 0.017 3.722 3.549 0.768 358.658
189.8268 -8.07 0.013 3.74 4.353 3.33 358.875
189.8624 -8.065 0.008 3.757 5.447 5.893 359.261
189.8927 -8.06 0.005 3.774 6.079 8.187 359.321
189.9282 -8.057 0.004 3.791 6.073 10.32 359.138
189.959 -8.055 0.002 3.808 5.562 12.126 359.227
189.9962 -8.054 0.001 3.826 5.14 13.716 359.208
190.0274 -8.053 0 3.844 4.606 15.327 359.137
190.06 -8.053 0 3.863 3.695 16.81 359.13
190.0946 -8.054 0.005 3.884 3.866 18.154 358.712
190.1289 -8.055 0.007 3.903 2.598 19.241 359.208
190.1598 -8.058 0.011 3.921 3.028 20.019 358.944
190.1936 -8.058 0.015 3.94 2.588 21.114 358.446
190.2278 -8.057 0.027 3.959 2.665 22.697 357.167
190.2612 -8.057 0.031 3.975 1.727 24.614 357.794
190.2916 -8.055 0.032 3.99 1.496 26.35 358.633
190.328 -8.051 0.03 4.004 1.37 28.243 359.093
190.3601 -8.047 0.029 4.017 1.384 30.084 359.075
190.3956 -8.041 0.027 4.029 1.633 31.958 359.209
190.427 -8.034 0.028 4.041 1.714 33.895 359.559
190.4632 -8.022 0.029 4.049 2.363 37.069 359.392
190.4995 -8.009 0.027 4.053 4.14 41.814 359.287
190.528 -7.996 0.025 4.058 5.102 46.168 358.876
190.5636 -7.983 0.022 4.06 5.164 51.842 357.759
190.5937 -7.969 0.02 4.061 4.757 57.061 357.118
190.6278 -7.957 0.018 4.062 4.858 62.066 356.89
190.6623 -7.946 0.014 4.063 5.317 66.678 356.872
190.6961 -7.934 0.014 4.065 5.398 70.741 357.388
190.7272 -7.923 0.014 4.07 5.56 74.041 358.056
190.7644 -7.911 0.016 4.075 5.034 75.994 358.649
190.793 -7.898 0.014 4.078 4.698 77.626 358.945
190.826 -7.884 0.012 4.082 4.749 78.324 358.831
190.8596 -7.869 0.01 4.086 4.962 78.774 358.347
190.8926 -7.853 0.008 4.09 4.926 79.183 357.886
190.9284 -7.836 0.007 4.094 4.49 79.553 357.318
190.9608 -7.819 0.006 4.098 4.262 80.183 357.096
190.9909 -7.802 0.005 4.102 3.776 80.936 357.18
191.0281 -7.783 0.006 4.106 3.892 81.736 356.774
191.063 -7.764 0.008 4.109 3.501 82.957 356.724
191.0937 -7.743 0.009 4.11 3.655 84.311 355.995
191.1254 -7.725 0.012 4.11 3.922 86.07 356.007
191.1604 -7.709 0.014 4.109 4.19 88.129 355.939
191.1912 -7.694 0.014 4.109 4.246 90.171 356.069
191.2277 -7.68 0.014 4.108 3.913 91.781 357.149
191.2582 -7.665 0.024 4.107 3.05 93.454 357.278
191.2937 -7.651 0.022 4.107 1.084 94.658 357.638
191.3248 -7.636 0.02 4.109 0.514 95.74 356.889
191.3595 -7.621 0.016 4.11 1.089 96.555 357.029
191.3943 -7.605 0.013 4.112 2.441 97.261 357.077
191.4276 -7.59 0.012 4.113 3.732 98.084 356.766
191.458 -7.575 0.011 4.113 5.397 98.956 357.019
191.4958 -7.559 0.013 4.113 6.817 99.373 358.042
191.5268 -7.544 0.016 4.113 6.22 99.81 358.514
191.5619 -7.528 0.019 4.114 5.237 100.164 358.512
191.5936 -7.511 0.019 4.113 5.309 100.277 358.745
191.6279 -7.495 0.018 4.114 4.905 100.267 358.96
191.6625 -7.477 0.016 4.115 4.601 100.314 359.066
191.6921 -7.46 0.013 4.116 4.816 100.567 359.08
191.7333 -7.438 0.011 4.117 4.534 101.124 359.055
191.7627 -7.42 0.009 4.118 4.482 101.631 359.418
191.7917 -7.401 0.006 4.119 4.688 102.029 359.909
191.8285 -7.381 0.003 4.121 4.972 102.437 0.077
191.8621 -7.361 0.001 4.124 4.96 102.918 359.983
191.8911 -7.348 0 4.134 4.386 103.252 0.091
191.9289 -7.331 0 4.138 3.52 103.573 0.028
191.9584 -7.312 -0.001 4.142 3.036 103.918 359.986
191.9927 -7.29 0.006 4.146 2.602 103.995 359.969
192.027 -7.269 0.009 4.149 1.973 103.69 359.976
192.0594 -7.249 0.013 4.153 1.752 103.384 359.393
192.0914 -7.228 0.019 4.155 1.86 103.207 358.162
192.1286 -7.209 0.031 4.155 1.13 103.605 357.631
192.1595 -7.191 0.036 4.156 0.919 103.637 358.027
192.1927 -7.174 0.039 4.155 0.12 103.862 358.219
192.2277 -7.156 0.037 4.154 359.681 104.155 357.956
192.2592 -7.139 0.035 4.152 359.464 104.679 357.818
192.2907 -7.121 0.032 4.149 0.095 105.236 357.983
192.3272 -7.105 0.029 4.145 1.342 105.854 358.133
192.3571 -7.088 0.028 4.141 2.085 106.361 358.165
192.3906 -7.072 0.029 4.137 2.417 106.725 358.131
192.4244 -7.055 0.03 4.132 2.515 107.017 358.092
192.4612 -7.039 0.03 4.127 2.168 107.176 358.034
192.4908 -7.023 0.03 4.122 1.577 106.988 357.546
192.5269 -7.006 0.029 4.118 0.468 106.092 357.289
192.5596 -6.989 0.027 4.112 359.407 105.107 356.873
192.5938 -6.971 0.024 4.106 358.76 104.34 356.428
192.6273 -6.953 0.019 4.098 358.45 103.428 356.27
192.6588 -6.934 0.015 4.089 358.126 102.685 356.429
192.6944 -6.915 0.011 4.08 357.915 102.022 356.631
192.7315 -6.895 0.007 4.067 357.858 101.509 356.714
192.7578 -6.875 0.005 4.055 357.571 101.145 356.908
192.7943 -6.852 0.003 4.042 357.408 101.007 357.069
192.8295 -6.828 0.009 4.029 357.14 100.993 356.979
192.8586 -6.804 0.014 4.017 356.446 100.88 357.304
192.8922 -6.782 0.019 4.006 356.226 100.524 357.792
192.9257 -6.76 0.029 3.994 356.63 100.123 358.37
192.9616 -6.74 0.036 3.983 355.874 99.734 359.288
192.9917 -6.721 0.038 3.973 355.895 99.144 359.425
193.0253 -6.702 0.038 3.964 355.137 98.684 359.189
193.0618 -6.682 0.041 3.954 354.18 98.723 358.365
193.091 -6.666 0.041 3.945 354.529 99.01 357.947
193.1252 -6.649 0.041 3.937 355.371 99.674 357.574
193.1613 -6.631 0.04 3.93 356.19 100.13 357.625
193.1904 -6.614 0.039 3.923 357.071 100.316 357.873
193.2273 -6.596 0.038 3.917 357.672 100.439 358.309
193.2578 -6.577 0.035 3.91 358.16 100.688 358.915
193.2933 -6.558 0.031 3.903 359.076 100.962 359.761
193.3253 -6.538 0.025 3.896 0.236 101.143 0.425
193.3573 -6.516 0.019 3.889 1.261 101.341 0.741
193.3944 -6.494 0.015 3.882 1.21 101.648 0.533
193.4272 -6.472 0.01 3.875 1.285 102.119 0.268
193.4602 -6.448 0.006 3.868 1.176 102.994 0.324
