# Supplementary material for: Quantifying Spatiotemporal Gait Parameters with HoloLens in Healthy Adults and People with Parkinson’s Disease: Test-Retest Reliability, Concurrent Validity, and Face Validity
Source: Sensors (Basel). 2020 Jun 5;20(11):3216. doi: 10.3390/s20113216 (PMC7313704; doi:10.3390/s20113216)
Supplement: Supplementary file 1 [file sensors-20-03216-s001.zip › Data/HYA_05_CWS2_IWW_raw.csv]

IWW_x_SpineBase IWW_x_Head IWW_x_ShoulderLeft IWW_x_ElbowLeft IWW_x_WristLeft IWW_x_HandLeft IWW_x_ShoulderRight IWW_x_ElbowRight IWW_x_WristRight IWW_x_HandRight IWW_x_HipLeft IWW_x_KneeLeft IWW_x_AnkleLeft IWW_x_FootLeft IWW_x_HipRight IWW_x_KneeRight IWW_x_AnkleRight IWW_x_FootRight IWW_x_SpineShoulder IWW_y_SpineBase IWW_y_Head IWW_y_ShoulderLeft IWW_y_ElbowLeft IWW_y_WristLeft IWW_y_HandLeft…
-0.326 -0.329 -0.333 -0.342 -0.288021810730804 -0.281010905365402 -0.285967283903794 -0.301 -0.256010905365402 -0.256032716096206 -0.299967283903794 -0.340032716096206 -0.340010905365402 -0.269 -0.278 -0.348 -0.333967283903794 -0.257967283903794 -0.338 0.957585419746531 1.68607010905365 1.45233749176596 1.20333207201943 0.956138615238668 0.897005518555041 1.44453021810731 1.16963520163922 0.94661…
-0.324 -0.328999705963645 -0.333 -0.342 -0.287999705963645 -0.281999411927291 -0.285999558945468 -0.301 -0.256 -0.258998970872759 -0.299 -0.340000441054532 -0.339998235781872 -0.216998382800049 -0.28 -0.347998235781872 -0.329999852981823 -0.209007203890689 -0.338 0.95661 1.685179951484 1.45258000441055 1.20256996912618 0.956109941192729 0.898839723605827 1.44454996618582 1.16929997059636 0.946299…
-0.324 -0.32703946359922 -0.333 -0.342 -0.28603946359922 -0.278078927198439 -0.283059195398829 -0.301 -0.256 -0.252138122597269 -0.299 -0.342940804601171 -0.328236781595318 -0.206217049795708 -0.28 -0.336236781595318 -0.32901973179961 -0.25703314181912 -0.338 0.95661 1.68485651149387 1.45260940804601 1.20236414367792 0.955717892719844 0.896997095783266 1.44432453831391 1.16910394635992 0.94595690…
-0.324 -0.327 -0.333 -0.342 -0.286 -0.278991622695401 -0.283 -0.301 -0.256 -0.254974868086202 -0.299 -0.343 -0.328991622695401 -0.206991622695401 -0.279008377304599 -0.358807321994218 -0.329991622695401 -0.248083773045992 -0.338 0.95675874340431 1.68498882717736 1.45257033509218 1.20214184300701 0.955174523744484 0.898259025730975 1.44405226187224 1.16824720448196 0.945136869389771 0.895290096281…
-0.324 -0.327 -0.333 -0.342 -0.286 -0.280998978058493 -0.285998467087739 -0.301 -0.255000510970754 -0.255 -0.299 -0.343 -0.329 -0.207999489029246 -0.276001532912261 -0.336011752327336 -0.329000510970754 -0.256995401263216 -0.338 0.957789473700124 1.68582957078457 1.45262996934175 1.20193010730386 0.95513002043883 0.896440935076479 1.44393006131649 1.16769028103391 0.94180170153261 0.8916918139461…
-0.320070260074209 -0.327 -0.333 -0.339052695055657 -0.286 -0.278052695055657 -0.282070260074209 -0.301 -0.255 -0.248122955129866 -0.294087825092762 -0.340052695055657 -0.329 -0.208 -0.274035130037105 -0.336 -0.332929739925791 -0.259947304944343 -0.337017565018552 0.959116287224954 1.68689102977996 1.45433943686772 1.19804938182328 0.955729285338683 0.8971866505859 1.44280019977134 1.167788243498…
-0.315054254993587 -0.329967447003848 -0.333 -0.339 -0.286 -0.278 -0.282989149001283 -0.301 -0.255 -0.25195659600513 -0.29004340399487 -0.34 -0.329 -0.208 -0.268065105992305 -0.357761278028217 -0.330032552996152 -0.257032552996152 -0.337 0.956538538126627 1.68157848688309 1.45399412337951 1.19694139354865 0.955947721290269 0.896616402089243 1.44230520847938 1.16778010850999 0.939049765898846 0.89…
-0.315 -0.33 -0.333 -0.341998217846989 -0.286 -0.280998217846989 -0.282000594051003 -0.301 -0.255 -0.254998217846989 -0.29 -0.34 -0.329 -0.264966139092799 -0.268 -0.340010692918063 -0.332998217846989 -0.256000594051004 -0.337 0.957209584164298 1.6842084020028 1.45372016039377 1.19811929307931 0.95586005346459 0.89667995841643 1.44224003564306 1.16791991683286 0.9362516574023 0.893060427716722 0.9…
-0.315 -0.340783110384297 -0.332019717237791 -0.339059151713374 -0.286 -0.281 -0.284940848286626 -0.299039434475582 -0.255 -0.251078868951165 -0.29 -0.34 -0.330960565524418 -0.264019717237791 -0.268 -0.34 NaN -0.268743675908714 -0.337 0.956621830342675 1.67222114181819 1.45297498510072 1.18999345590129 0.956105070690552 0.895856562479745 1.44412214290344 1.16664563240913 0.934995238064373 0.89149…
-0.315 -0.333081440358397 -0.332 -0.341969459865601 -0.286 -0.281 -0.285 -0.299 -0.252030540134399 -0.252979639910401 -0.29 -0.34 -0.3319898199552 -0.2649898199552 -0.268 -0.336040720179198 NaN -0.2680101800448 -0.337 0.957223688372224 1.67491976526695 1.45268285041254 1.1977485596416 0.95620898199552 0.896869412753408 1.4436452936233 1.16532333585869 0.934989796399104 0.893004119130113 0.9663118…
-0.31599785595268 -0.336991423810719 -0.332 -0.340004288094641 -0.286 -0.278006432141961 -0.285 -0.299 -0.254993567858039 -0.255993567858039 -0.29199571190536 -0.34099785595268 -0.332 -0.26300428809464 -0.26899785595268 -0.336 -0.33099785595268 -0.262012864283921 -0.337 0.955144481058899 1.66865352893859 1.45217109346413 1.18717289842538 0.955222122606847 0.896770235845205 1.44354021440473 1.1627…
-0.316 -0.332098590788154 -0.332 -0.339019718157631 -0.286 -0.272118308945785 -0.285 -0.296059154472892 -0.252059154472892 -0.245216899733939 -0.289059154472892 -0.349822536581323 -0.332 -0.261039436315262 -0.267039436315262 -0.349723945793169 -0.331 -0.253177463418677 -0.337 0.95697312704523 1.67867808606586 1.45217 1.19112994428002 0.955161183089458 0.895838732249749 1.44371645073163 1.16294684…
-0.316 -0.338928825831052 -0.332 -0.339989832261579 -0.287979664523158 -0.28090849035421 -0.285 -0.298969496784737 -0.252 -0.252918658092631 -0.291969496784736 -0.349010167738421 -0.331010167738421 -0.261 -0.267 -0.35 -0.334959329046315 -0.254979664523158 -0.337 0.956663558708447 1.66986262809702 1.45209081341907 1.18765650218093 0.965355272294262 0.894770777802727 1.44312610064305 1.161534539865…
-0.316 -0.32502984731601 -0.332 -0.336008527804574 -0.286004263902287 -0.272019187560292 -0.282006395853431 -0.296006395853431 -0.252 -0.249008527804574 -0.289006395853431 -0.346006395853431 -0.331 -0.261 -0.267 -0.345010659755718 NaN -0.258991472195426 -0.333008527804574 0.957627932007391 1.68333102678396 1.45259891270492 1.19620166522017 0.961747930858254 0.894420724863389 1.44304017055609 1.16…
-0.313058971759248 -0.335783770216089 -0.329058971759248 -0.336 -0.286 -0.275921370987669 -0.279058971759248 -0.296 -0.249058971759248 -0.249 -0.289 -0.343058971759248 -0.328058971759248 -0.255117943518497 -0.267 -0.345 NaN -0.254098286265414 -0.333 0.955424228819436 1.669527363841 1.45148240926851 1.19280840724073 0.966504465750017 0.899958936520082 1.44100088708641 1.16048324595678 0.9376053074…
-0.313 -0.325112497816254 -0.329 -0.336 -0.286 -0.276 -0.279 -0.29402045414841 -0.249 -0.244051135371024 -0.289 -0.343 -0.328 -0.255 -0.267989772925795 NaN NaN -0.264887502183746 -0.330030681222615 0.957567398166007 1.68409659388693 1.4519548864629 1.19496698908304 0.964808511004311 0.899555318078586 1.44176171606989 1.16242944358085 0.939460773100495 0.890915158602544 0.967800670829753 0.5075151…
-0.313 -0.32200168108971 -0.329 -0.336 -0.28300168108971 -0.27300168108971 -0.27600168108971 -0.294 -0.248000560363237 -0.244 -0.28600168108971 -0.339002241452946 -0.328 -0.260996637820581 -0.264002241452946 NaN NaN -0.261002241452946 -0.33 0.958049742232911 1.6777336535683 1.45189003922543 1.1936607452831 0.961961585827959 0.896711591431592 1.44234967498932 1.163129618953 0.940399484465822 0.902…
-0.310052471547838 -0.315122433611623 -0.326052471547838 -0.334034981031892 -0.283 -0.274965018968108 -0.276 -0.294 -0.248 -0.241052471547838 -0.286 -0.332122433611623 -0.328 -0.267877566388377 -0.264982509484054 NaN NaN -0.259034981031892 -0.327052471547838 0.960447323141091 1.68390015955986 1.45357009121773 1.19668612921089 0.95959215214343 0.89926452465854 1.44592633452196 1.16466271479512 0.9…
-0.311977773884757 -0.315 -0.324022226115243 -0.334988886942378 -0.283 -0.277966660827135 -0.273033339172865 -0.291033339172865 -0.248 -0.248911095539026 -0.286988886942378 -0.328044452230487 -0.328988886942378 -0.270966660827135 -0.262033339172865 NaN NaN -0.209555652881085 -0.327 0.957998004905207 1.68158722699117 1.45134533777138 1.19576100192705 0.959194000700744 0.90069444171933 1.4451791127…
NaN NaN NaN NaN NaN NaN NaN NaN NaN NaN NaN NaN NaN NaN NaN NaN NaN NaN NaN NaN NaN NaN NaN NaN NaN NaN NaN NaN NaN NaN NaN NaN NaN NaN NaN NaN NaN NaN NaN NaN NaN NaN NaN NaN NaN NaN NaN NaN NaN NaN NaN NaN NaN NaN NaN NaN NaN
NaN NaN NaN NaN NaN NaN NaN NaN NaN NaN NaN NaN NaN NaN NaN NaN NaN NaN NaN NaN NaN NaN NaN NaN NaN NaN NaN NaN NaN NaN NaN NaN NaN NaN NaN NaN NaN NaN NaN NaN NaN NaN NaN NaN NaN NaN NaN NaN NaN NaN NaN NaN NaN NaN NaN NaN NaN
-0.305020202142481 -0.304151516068606 -0.316020202142481 -0.328020202142481 -0.28001010107124 -0.272959595715038 -0.268030303213721 -0.287020202142481 -0.24401010107124 -0.237050505356202 -0.277060606427442 -0.304080808569923 -0.32301010107124 -0.268020202142481 -0.259020202142481 NaN NaN -0.259979797857519 -0.314060606427442 0.96020898977182 1.68563373673055 1.45336090903588 1.2042646461296 0.95…
-0.303004384386745 -0.308989039033137 -0.311010960966863 -0.328997807806627 -0.277006576580118 -0.270006576580118 -0.264008768773491 -0.284006576580118 -0.241006576580118 -0.237997807806627 -0.277 -0.294021921933726 -0.323997807806627 -0.272989039033137 -0.25500876877349 NaN -0.327004384386745 -0.257006576580118 -0.313002192193373 0.952826266074825 1.66822847299369 1.45181341982166 1.202254537840…
-0.300055859954648 -0.297223439818594 -0.308055859954648 -0.327037239969766 -0.277 -0.268037239969766 -0.261055859954648 -0.282037239969766 -0.238055859954648 -0.228186199848828 -0.273074479939531 -0.284186199848828 -0.324 -0.273 -0.255 NaN -0.324055859954648 -0.252093099924414 -0.310055859954648 0.956431292255782 1.68095775399667 1.45286989041633 1.20229906900076 0.957071675798639 0.900963384564…
-0.299011110875948 -0.301944445620258 -0.304044443503794 -0.326011110875948 -0.275022221751897 -0.268 -0.257044443503794 -0.281011110875948 -0.235033332627845 -0.234922223868361 -0.271022221751897 -0.272133330511381 -0.324 -0.268055554379742 -0.255 NaN -0.321033332627845 -0.252 -0.305055554379742 0.948351553617815 1.66681166324505 1.45115944403291 1.20040133288182 0.956911777740152 0.897636888108…
-0.298000554811091 -0.288007767355279 -0.301001664433274 -0.323001664433274 -0.275 -0.266001109622183 -0.254001664433274 -0.275003328866548 -0.232001664433274 -0.227004438488731 -0.270000554811091 -0.26500388367764 -0.323000554811091 -0.268 -0.251002219244366 NaN -0.316002774055457 -0.252999445188909 -0.302001664433274 0.951957947198962 1.69022691200635 1.45449813583473 1.20056989458589 0.9571298…
-0.295054703569802 -0.291927061906931 -0.292164110709406 -0.320054703569802 -0.274018234523267 -0.266 -0.256945296430198 -0.274018234523267 -0.227091172616337 -0.222091172616337 -0.267054703569802 -0.256164110709406 -0.320054703569802 -0.269963530953465 -0.248054703569802 NaN NaN -0.237291752372277 -0.293164110709406 0.950045557320371 1.66333962593753 1.45113254441481 1.20013802319024 0.957581612…
-0.289049354421317 -0.270180966211494 -0.284065805895089 -0.312065805895089 -0.271024677210658 -0.260049354421316 -0.245098708842633 -0.270032902947544 -0.217082257368861 -0.208115160316405 -0.261049354421316 -0.25104112868443 -0.32 -0.250164514737722 -0.241057580158203 -0.203082257368861 NaN -0.235016451473772 -0.28804112868443 0.955464758447127 1.6833201385333 1.45372795502515 1.19963411286844 …
-0.286000662245648 -0.27 -0.278001324491296 -0.306001324491296 -0.269000441497099 -0.26 -0.238001545239845 -0.267000662245648 -0.214000662245648 -0.212998896257254 -0.258000662245648 -0.251 -0.319000220748549 -0.26399690952031 -0.238000662245648 -0.17600596021083 -0.273004194222436 -0.152018322129588 -0.282001324491296 0.954810154523985 1.67572171521623 1.45293018101381 1.1927415209575 0.95634014…
-0.279126365083505 -0.262144417238291 -0.275054156464359 -0.300108312928718 -0.264090260773932 -0.254108312928718 -0.235054156464359 -0.263072208619146 -0.211054156464359 -0.204162469393078 -0.252108312928718 -0.251981947845214 -0.317036104309573 -0.255162469393078 -0.236036104309573 -0.155379095250515 -0.212119233596757 -0.08915533790633 -0.279054156464359 0.956813173604236 1.68344792954183 1.45…
-0.279 -0.259032273668709 -0.270053789447848 -0.298021515779139 -0.261032273668709 -0.255978484220861 -0.229064547337418 -0.263 -0.208032273668709 NaN -0.252 -0.252 -0.318978484220861 -0.199602441815901 -0.232043031558279 -0.137193642012254 -0.170441073472356 -0.0504087998036468 -0.266139852564405 0.956592797051288 1.68113667956613 1.45386860147436 1.19488312462528 0.955984298318528 0.89159505137…
-0.268003167914633 -0.252002015945676 -0.260002879922394 -0.291002015945676 -0.254002015945676 -0.249002015945676 -0.216003743899112 -0.253002879922394 -0.204001151968957 NaN -0.242002879922394 -0.252999712007761 -0.319 -0.197000575984479 -0.222002879922394 -0.119005183860309 -0.127012383666293 -0.00701238366629278 -0.260001727953436 0.957349781125898 1.68101002879922 1.45455980128535 1.199108778…
-0.263089962790804 -0.244143940465286 -0.252143940465286 -0.285107955348964 -0.251053977674482 -0.242125947907125 -0.212071970232643 -0.247107955348964 -0.200071970232643 NaN -0.235125947907125 -0.253 -0.319 -0.197 -0.218071970232643 -0.102305873488732 -0.0808456502335542 0.040136357208285 -0.248215910697929 0.954482538269829 1.66421767274455 1.45017042673498 1.19616397767448 0.955397944986032 0.…
-0.252091617774561 -0.224166577771929 -0.245058302220175 -0.275083288885965 -0.242074959997368 -0.232083288885965 -0.203074959997368 -0.240058302220175 -0.190083288885965 NaN -0.225083288885965 -0.253 -0.319 -0.197 -0.205108275551754 -0.0811749066605257 -0.0442998399894726 0.0757084888991239 -0.23411660444035 0.956502592622833 1.68292033520561 1.45186509128941 1.19641741804454 0.965931630491991 0…
-0.230007251416718 -0.223000329609851 -0.228005603367464 -0.256006262587165 -0.22900428492806 -0.217004944147762 -0.183006592197016 -0.231002966488657 NaN NaN -0.214003625708359 -0.250000988829552 -0.316000988829552 -0.197 -0.187005932977314 -0.061006592197016 -0.00501285478418115 0.115986815605968 -0.22200395531821 0.947782880790096 1.65727850723025 1.4458419908435 1.17864586046315 0.95289432777…
-0.229017918051825 -0.19648378739928 -0.221125426362776 -0.251089590259126 -0.215250852725553 -0.210125426362776 -0.180053754155476 -0.215286688829203 NaN NaN -0.205161262466427 -0.249017918051825 -0.316 -0.19503583610365 -0.183071672207301 -0.0492150166219023 0.0372295237715168 0.156265359875167 -0.218071672207301 0.951344957471875 1.68064355036656 1.44561412115192 1.18295133975249 0.95514878848…
-0.216140454657603 -0.189075629431017 -0.20121608408862 -0.23121608408862 -0.203129650453172 -0.193183671475327 -0.162194475679758 -0.199172867270896 -0.15421608408862 NaN -0.188183671475327 -0.237129650453172 -0.316 -0.194010804204431 -0.169151258862034 -0.0331728672708963 0.0696542654582073 0.188654265458207 -0.19821608408862 0.95313120068429 1.68042702273288 1.4473509846002 1.18696699926636 0.…
-0.200005529400709 -0.180003110287899 -0.19400241911281 -0.215005529400709 -0.188005183813164 -0.176005874988253 -0.154002764700354 -0.19200241911281 -0.155999308824911 NaN -0.176004147050532 -0.23000241911281 -0.316 -0.269973735346633 -0.152005874988253 -0.0120072573384302 0.0739986176498228 0.196997235299646 -0.190002764700354 0.952630179705523 1.68091982720623 1.44542067389571 1.18748983411798…
-0.178392292447712 -0.166249640648544 -0.17435662949792 -0.198303135073232 -0.167374460972816 -0.16126747212344 -0.1294457868724 -0.17235662949792 NaN NaN -0.148499281297088 -0.226071325899584 -0.314035662949792 -0.27 -0.136285303598336 0.0115720446024958 0.0887325278765599 0.210750359351456 -0.174285303598336 0.946982530980652 1.67697168252908 1.44150114758484 1.18599710384184 0.949569528378036 …
-0.159179435883121 -0.135292763809302 -0.154188879876969 -0.183141659907727 -0.149169991889272 -0.136236099846211 -0.115132215913878 -0.156151103901575 NaN NaN -0.136113327926182 -0.203217211858515 -0.309047219969242 -0.27 -0.109254987833908 0.0258677840861216 0.100886672073819 0.222886672073819 -0.151217211858515 0.944888982427635 1.67090713616278 1.43856729314222 1.18615820564117 0.948459821753…
-0.145006483718058 -0.127003704981748 -0.143005094349903 -0.16400879933165 -0.131008336208932 -0.121006946840777 -0.0950092624543688 -0.139007873086213 -0.110009262454369 NaN -0.122006483718058 -0.199001852490874 -0.309 -0.272998610631845 -0.0980050943499028 0.0389939794046603 0.111994905650097 0.232995368772816 -0.13200879933165 0.94100179228492 1.66613218593923 1.43635101423875 1.17149679401028…
-0.120439611688287 -0.105386858285692 -0.111562702961007 -0.141404442753224 -0.110369273818161 -0.100369273818161 -0.0792813514805036 -0.109527534025944 -0.0667737165713849 NaN -0.0974396116882869 -0.195070337870126 -0.309 -0.270052753402594 -0.0685275340259442 0.0566834795844335 0.123788986389622 0.244788986389622 -0.121193429142846 0.940164946797402 1.66462690423532 1.43230244800623 1.173720083…
-0.0992279385555249 -0.0852170843385951 -0.0892387927724546 -0.123195375904736 -0.0892279385555249 -0.0802170843385951 -0.0621845216878058 -0.0911953759047356 NaN NaN -0.0732605012063141 -0.187086833735438 -0.305043416867719 -0.266043416867719 -0.0541519590370166 0.0767829156614049 0.130924020481492 0.236097687952368 -0.0982496469893844 0.934610783614807 1.6606038510364 1.43007366219291 1.1701990…
-0.0800430029441222 -0.0600565828212134 -0.0680475295698193 -0.105040739631274 -0.0670497928826678 -0.0580497928826678 -0.0380543195083649 -0.0740384763184251 NaN NaN -0.0580339496927281 -0.165049792882668 -0.303004526625697 -0.266 -0.0330475295698193 0.0989502071173322 0.136986420122909 0.220036213005577 -0.0750520561955163 0.932714164495641 1.66181714822581 1.42378421360469 1.16605930221581 0.9…
-0.0535315152793263 -0.0462756005152062 -0.0513346577684647 -0.073629944034757 -0.0405315152793263 -0.0305512010304124 -0.00466931553692936 -0.0485118295282401 -0.0153937150217232 NaN -0.0315315152793263 -0.147354343519551 -0.296137800257603 -0.243452772274982 -0.0075118295282401 0.115665342231535 0.139940942746742 0.221960628497828 -0.0534330865238955 0.928573073869584 1.65768307386958 1.4261913…
-0.0242640287662341 -0.0242002976847293 -0.0262276110053742 -0.0492185065651593 -0.0132458198858042 -0.00820029768472932 0.0128452245163455 -0.0232276110053742 0.0147268667935509 0.021717762353336 -0.00325492432601914 -0.120245819885804 -0.278163879923869 -0.23507283552172 0.0217359712337659 0.12392716447828 0.146936268918495 0.215063731081505 -0.0242640287662341 0.931859044903269 1.6578873597123…
0.00194290443697347 -0.0060395276974799 -5.70955630265289e-05 -0.0330351357310933 0.00695608033613344 0.0189407084537801 0.0579011807563002 -5.05076134465448e-05 0.0379494923865535 0.0409582763193268 0.0159582763193268 -0.0870724674453798 -0.258043919663867 -0.228015371882353 0.0589187486218469 0.130984628117647 0.147 0.216995608033613 -0.00703733171428658 0.924895393842185 1.65307060659882 1.426…
0.0255179362692212 0.0253572483589616 0.0146987101682633 -0.00948206373077879 0.0314978502804388 0.0464375923140914 0.0638794840673053 0.028417506325309 0.0722969903926143 0.069417506325309 0.0463773343477441 -0.0487833535625155 -0.235461977741996 -0.114329974698764 0.0717388821458281 0.143738882145828 0.147 0.217 0.0174978502804388 0.93627639995046 1.67107081952618 1.42952010075904 1.17360242508…
0.0537146056008034 0.0299592293715433 0.0417247982579176 0.00188788077174421 0.0537757615434884 0.0697655688863743 0.0768674954575159 0.0626534496581185 0.0868573028004017 0.0947451835721459 0.0677859542006026 0.00248017448717769 -0.212234431113626 -0.0882446237707399 0.106643257001004 0.149938844057315 0.147 0.218979614685772 0.0368063395148309 0.932719037876747 1.6563157438007 1.43234166441322 …
0.079967970022217 0.0689519550333255 0.0599778253999964 0.0309642742555497 0.0809667380999946 0.0989642742555497 0.101969201944439 0.0839741296333291 0.126950723111103 0.128958114644438 0.0999605784888824 0.0199790573222188 -0.167055436500009 -0.0460517407333418 0.124977825399996 0.154993840388888 0.148997536155555 0.219 0.0559765934777739 0.94210837065422 1.67723400644111 1.43824275629733 1.1848…
0.0917666414359954 0.0739027672649981 0.0835332828719907 0.0427666414359954 0.108455496683989 0.127436050136989 0.130436050136989 0.104591622512992 0.149552729418991 0.159397157042988 0.106863874170997 0.0768721002739776 -0.130719522239014 -0.0911054588379822 0.148533282871991 0.156961106905999 0.149 0.219 0.0756110690599923 0.936177846074822 1.66904296206386 1.43727925208153 1.18557599848616 0.9…
0.111798198918169 0.120525767457698 0.0948890094049931 0.0657679287558947 0.118899099459085 0.144828469080444 0.144858739242719 0.125788108864078 0.178707388431346 0.195636758052705 0.127788108864078 0.161152435456311 -0.0488273844355058 0.0713351410748969 0.162858739242719 0.165909189513176 0.150979819891817 0.219 0.0938183790263524 0.947255881488225 1.68791596825982 1.441615603762 1.19424181292…
0.126989734396434 0.121 0.119982890660723 0.0859863125285786 0.142983575034294 0.160989050022863 0.166984943781437 0.145986312528579 0.210978100045726 0.225979468792868 0.138992471890718 0.212965096947876 0.0139575688385938 0.029030112437127 0.180987681275721 0.172995209385003 0.152998631252858 0.217001368747142 0.118982890660723 0.945801074466507 1.67483908848102 1.44349874075263 1.1852861935808…
0.144683880824696 0.156367761649392 0.133754129530319 0.101719005177508 0.155771691706725 0.178683880824696 0.18566631864829 0.165648756471885 0.232613632119073 0.257438010355015 0.159631194295479 0.229701443001102 0.0699989559448709 0.190119803069453 0.195736567353913 0.177912189117971 0.154964875647188 0.215035124352812 0.133736567353913 0.953404068754619 1.68985147432276 1.44834341847032 1.191…
0.157865896189843 0.165907158900661 0.14983494915673 0.118824633479026 0.170845264834434 0.192855580512139 0.21766989831346 0.19766989831346 0.269618319924938 0.287690529668869 0.168907158900661 0.248804002123617 NaN 0.205865896189843 0.215793686445913 0.219566741536417 0.159948421611478 0.214010315677704 0.155773055090504 0.950640224935674 1.68233118438353 1.45034998758525 1.1863757046596 0.9653…
0.184000355793405 0.20300032344855 0.167001035035359 0.13900045282797 0.181000517517679 0.204000549862534 0.228000614552244 0.211000808621374 0.291000840966229 0.313000905655939 0.199000226413985 0.293000808621374 NaN 0.261003299175206 0.238000452827969 NaN NaN 0.289001520208183 0.177000679241954 0.955359967978594 1.68795965229281 1.45440980431363 1.18875998706206 0.966260013261391 0.912229960539…
0.194781974114644 0.212801794649676 0.198365742878963 0.152722512509546 0.196682871439482 0.220663050904449 NaN 0.23550448662419 0.316484666089158 0.340445025019093 0.205861256254773 0.31750448662419 NaN 0.360978305426695 0.251722512509546 NaN NaN 0.335068434853477 0.19758376876432 0.954389622329682 1.6774230707516 1.44847991423695 1.18836792821401 0.966661873580637 0.911034181052739 NaN 1.166315…
0.212815171175967 0.24566114715594 0.211866512515976 0.166856244247975 0.216794634639964 0.232876780783978 NaN 0.255794634639964 0.33877409810396 0.360794634639964 0.229753561567957 0.382332562579882 0.379168270291853 0.496613783819755 0.263876780783978 NaN NaN 0.376579001011926 0.221753561567957 0.959170198900191 1.68525651898115 1.4477166743742 1.18853815171176 0.967679526366638 0.9100499602199…
0.22597467550342 0.255980519618015 0.246931818663053 0.195943506892244 0.228976623541618 0.246972727465221 NaN 0.274962987274229 0.37892207847206 0.387947402968641 0.233992207847206 0.408949351006839 0.460842208905922 0.554888961822686 0.286955195121435 NaN NaN 0.412929870624854 0.237968831388824 0.956924480487857 1.67800431808076 1.44333853240731 1.1863243246448 0.962809525906791 0.9037522726406…
0.24465455904833 0.283490929123855 0.251909094486403 0.205818188972805 0.241763645664647 0.256818188972805 0.324545472432013 0.291690921253769 0.382927275589122 0.412545472432013 0.254618196842891 0.431581834637452 0.509109125966746 0.638454606268845 0.299763645664647 NaN NaN 0.279472629969849 0.255672740151049 0.954946544016466 1.68121036598308 1.44228927196888 1.18250072448958 0.959854543308158…
0.263790692940428 0.290922886872789 0.280680531330126 0.232702563652186 0.259801709101458 0.271834757584548 0.332911870711759 0.320680531330126 0.415636466686006 0.434757644457337 0.268845773745578 0.451779676779397 0.549559353558795 0.694394111143343 0.323735612135277 NaN 0.149779676779397 0.296779676779397 0.285669515169096 0.945277297408433 1.66569350453622 1.43731519096676 1.17434011219723 0.…
0.289992904338966 0.344985262857853 0.293996452169483 0.246996179259443 0.276995360529324 0.287995633439364 0.358992904338966 0.338995087619284 0.425997270899602 0.451995360529324 0.303990448148609 0.484990993968688 0.613982533757456 0.758982533757456 0.344994268889165 NaN 0.164995906349404 0.309996452169483 0.299996179259443 0.946279697069856 1.67445756018424 1.43709004639471 1.16970124174068 0.…
0.30865688192758 0.341072235383667 0.321494352314328 0.272530470006162 0.294674940773497 0.305674940773497 0.397295705009243 0.363548528852079 0.455458234622494 0.473602705389829 0.314801352694915 0.501692999619413 0.630692999619414 0.77765688192758 0.362674940773497 NaN 0.187584646543912 0.333566587697996 0.328476293468411 0.937491626670956 1.65462478868752 1.43073684073308 1.16557584715285 0.94…
0.336761978929068 0.387600464630936 0.343812983444268 0.295804482691735 0.320778980434135 0.327812983444268 0.409897990969601 0.379863987959468 0.470872488712001 0.496804482691735 0.342761978929068 NaN 0.654795981939201 0.784940494732267 0.394727975918935 NaN 0.194940494732267 0.340940494732267 0.351804482691735 0.940730842418811 1.66715940520954 1.42751660735543 1.16143485308539 0.93757561815311…
0.357992378602018 0.389999274152573 0.359994193220585 0.316992378602018 0.341992378602018 0.346993104449445 0.442988023517457 0.405990563983451 0.497990201059737 0.512994193220585 0.359993830296872 NaN 0.666995644915439 0.796995644915439 0.422989838136024 NaN 0.201997459534006 0.255031211439355 0.374991652754591 0.930653669158743 1.64999627132177 1.42096236989185 1.15347287798505 0.92932298323292…
0.378618847109857 0.406691447660361 0.387491796146477 NaN 0.359673297522735 0.37056439669698 0.46656439669698 0.42956439669698 0.515673297522735 0.532636997247483 0.381600696972232 0.585491796146476 0.685655147385109 0.815655147385109 NaN NaN 0.206909249311871 0.255981849862374 NaN 0.922333731665691 1.6476335603303 1.41588383621153 NaN 0.919874604323961 0.853123679392774 1.3926018919693 1.1298215…
0.421537493208164 0.461408421545326 0.412731100702421 NaN 0.39759127306768 0.404634296955292 0.496677320842905 0.452752612646227 0.527870928337162 0.548827904449549 0.429483713348648 0.586989244028097 0.692924708196678 0.816989244028097 0.482612785011486 NaN 0.229752612646227 0.255010755971903 0.434666564871002 0.941163592899178 1.65978737886643 1.42692888775637 NaN 0.923004075053843 0.8766422869…
0.450984706773754 0.475992617063191 0.447981542657979 0.402982070010608 0.42298681618427 0.435983652068495 0.511992089710562 0.478986288831641 0.548988925594787 0.561993144415821 0.455986288831641 0.6109873435369 0.696997890589483 0.817999472647371 0.509985761479012 NaN 0.245991562357933 0.299976269131687 0.454989452947416 0.944778201727534 1.66558700991059 1.43156761636612 1.16328159927262 0.937…
0.488312824141391 0.508403242017524 0.475493659893656 0.429511743468883 0.45147557631843 0.46742132559275 0.548330907716618 0.505511743468883 0.563728746371602 0.578692579221149 0.501168155539578 0.658131988389125 0.707801080672508 0.845493659893656 0.539457492743203 NaN 0.267602161345016 0.300981916424773 0.479547910619336 0.938299351596495 1.6731802139635 1.43379895028424 1.16468432132318 0.939…
0.520732297240885 0.533790857219441 0.508723931529662 0.472640274417439 0.498606811572549 0.496757394374552 0.567841051486775 0.529799222930664 0.582841051486775 0.602799222930663 0.526790857219441 0.677841051486775 0.710974902866333 0.848974902866333 0.574707200107218 NaN 0.285849417197998 0.412063040343096 0.514707200107217 0.944000893275125 1.67443063040343 1.44074177464989 1.17560806083367 0.…
0.548993310187145 0.55099593832791 0.530994743718471 0.48999593832791 0.519994982640359 0.530991876655819 0.596993071265258 0.550994982640359 0.600995699406022 0.617996416171685 0.558992354499595 0.691996655093573 0.715998805390562 0.839002389218877 0.598994265874696 NaN 0.322991159890156 0.327020547282339 0.538994265874696 0.943480136185476 1.67883894874369 1.44324941464138 1.176019923545 0.9510…
NaN 0.572603609444461 0.562423431919215 0.537135147878823 0.569099112373774 0.574207218888921 0.651991005858627 0.578495502929313 0.621621627196985 0.635675680454559 0.585513520681838 0.703783786969706 0.722873875732328 0.851765769217181 0.646135147878823 NaN 0.325945946742426 0.349585591691936 0.560603609444461 NaN 1.66110540061059 1.43475585355934 1.17401675621515 0.948623602961109 0.8901083772…
0.611729193494635 0.618501716030129 0.584761690275279 0.562729193494635 0.595718361234421 0.609620870892489 0.646075825821502 0.596805019316137 0.637826683836567 0.654794187055923 0.62259920637206 0.707956670959142 0.716075825821502 0.851010832260215 0.660848348356996 NaN 0.320064993561287 0.341097490341931 0.592653367673133 0.946512091400921 1.6921465090286 1.44726134706925 1.19200263621889 0.96…
0.625994143466874 0.636992470171695 0.604991633524105 0.591987868609952 0.644979502134058 0.654981175429237 0.673988286933747 0.61799121520031 0.657991633524105 0.678989960228926 0.639992888495489 0.739986613638568 0.723996653409642 0.845002509942768 0.675993725143079 NaN 0.360982848724416 NaN 0.614990796876516 0.947789640241537 1.69108058983655 1.45351743985838 1.19268979502134 0.968527841449219…
0.657427592279146 0.66057069420936 0.635445480020423 0.620481255502976 0.67151703098553 0.696248714866379 0.68873168388085 0.64157069420936 0.68451703098553 0.698642245174466 0.671427592279146 NaN 0.724 0.84205366322383 0.699570694209359 NaN NaN NaN 0.641517030985529 0.950638125550298 1.69332903707248 1.45639758891806 1.19677558699629 0.975119973256033 0.900582298662399 1.43443599615646 1.1521001…
0.67683549060948 0.682809515442556 0.653844148998455 0.644792198664606 0.711653664441011 0.733679639607935 0.704861465776404 0.657861465776404 0.70185280738743 0.722792198664606 0.693809515442556 NaN 0.724 0.842 0.722800857053581 0.715870124165379 NaN NaN 0.663809515442556 0.953802812658619 1.69689917613525 1.45898783452422 1.20300623140447 0.980246275135678 0.903683938249186 1.4406659716528 1.16…
0.697987679522423 0.717979465870704 0.681983572696564 0.681978292491888 0.745980052560113 0.772977119113071 0.737980639249521 0.679987092833014 0.723987092833014 0.744987092833014 0.710990026280056 NaN 0.728997066552958 0.836003520136451 0.742988266211831 0.72899237303769 NaN NaN 0.687985919454197 0.956048697549513 1.70201701375091 1.46304762977479 1.21330398643356 0.994021938887528 0.91500337040…
0.72843246933464 0.726835233032637 0.720286009808095 0.722249394926459 0.796066320518278 0.815212780044823 0.779231087485641 0.727121242840733 NaN 0.765615543742821 0.738487391657094 NaN 0.732926770236728 0.837963385118364 0.780304317248913 0.770231087485641 NaN 0.569066320518278 0.714505699097912 0.931919996895308 1.67751695372282 1.44765706067203 1.19461857367318 0.975711616845665 0.90531087751…
0.753733451081859 0.770530873904072 0.733861394562567 0.73882940869239 0.81282940869239 0.848648155428054 0.787914704346195 0.730968014129823 NaN 0.794690803254957 0.773626831514603 NaN 0.724095957610531 0.841957352173097 0.798808084778939 0.87092314237071 NaN 0.895492216237264 0.736765436952036 0.95025752944178 1.70215950615787 1.45263327839022 1.21182085688769 0.988369901888625 0.91529050170442…
0.765993708728684 0.781994233001294 0.76098584463954 0.76498636891215 0.853978504823005 0.883981650458663 0.806990038820417 0.738995805819123 0.795993708728684 0.814989514547807 0.788992135910855 0.755 0.727997902909561 0.819012058270022 0.811993184456075 0.912978504823005 0.901959631009058 0.969962776644716 0.755990038820417 0.953318500580336 1.7023900209709 1.4559083118422 1.22495321066971 0.99…
0.795459317663562 0.807531408641754 0.788495363152658 0.790531408641754 0.880513385897206 0.914441294919015 0.821729658831781 0.766495363152658 0.82447734040811 0.836603499619946 0.814531408641754 0.772675590598138 0.728 0.819 NaN 0.961116885517152 0.987432021224331 1.06525179377885 0.780549431386302 0.956756920394082 1.70193829046249 1.45722584952231 1.22384054592878 0.990343975496697 0.91608658…
0.822772517491645 0.833780942769732 0.80684834499443 0.824713540545034 0.908764092213558 0.946730391101209 0.865629287764162 0.791789368047819 0.836898896662953 0.860797793325907 0.841772517491645 0.785890471384866 0.728 0.819 0.86669668998886 0.989764092213558 1.0663428283092 1.16516589746936 0.809755666935471 0.95352797192325 1.70072027883927 1.45536600802837 1.22311598194744 0.990825534602614 …
0.840992651683762 0.856990610484807 0.828991018724598 0.846991018724598 0.934989385765435 0.976987752806271 0.873996734081672 0.810992243443971 0.861989794005225 0.881991426964389 0.859992651683762 0.789998367040836 0.728 0.820999183520418 0.884992651683762 1.01399020224502 1.12797509737275 1.23897019849526 0.827992651683762 0.952030600112493 1.69522224123645 1.45074188198544 1.22031114307141 0.9…
0.865550350083223 0.861910070016645 0.859442434103197 0.877442434103197 0.961514378089881 1.00155035008322 0.889712224053263 0.841442434103197 0.892442434103196 0.907532364086552 0.875712224053263 0.800802154036618 0.728 0.821 0.913478406096539 1.05426257413649 1.17611868616312 1.29792084019974 0.856478406096539 0.945205002676864 1.66792983084749 1.44042885296505 1.21042111898648 0.98796802261111…
0.896665046375815 0.917394922485342 0.875827120710098 0.889870340532573 0.974859535576954 1.02178390088762 NaN 0.864751486020766 0.909816315754479 0.929762290976385 0.919524581952769 0.81880551079886 0.728 0.823967585133143 0.933783900887622 1.09456780177524 1.20074068106515 1.30097839008876 0.878762290976385 0.955446764065114 1.68850974639576 1.44070492167086 1.21239644519675 0.989067466251482 0…
0.923991078249482 0.926997026083161 0.904990417379073 0.916991078249482 1.00598975650866 1.04699173911989 0.971975217359671 0.895989756508664 0.94198942607346 0.955991408684686 0.939993391295912 0.832995373907139 0.732998347823978 0.824 0.967988765203051 1.11299405216632 1.21799438260153 1.30699801738877 0.907990417379073 0.942644269222841 1.68518117634933 1.43836077652273 1.2112103998266 0.98305…
0.949530518950621 0.946638860731247 0.923656917694685 0.939584689840934 1.02072914554844 1.06762080376781 0.999494405023746 0.936259664499056 0.969494405023746 0.983494405023746 0.970440234133433 0.861476348060308 0.736927772146249 0.824 0.989602746804372 1.14049440502375 1.22683748732906 1.31387360125594 0.930584689840934 0.937239313298907 1.68098710323388 1.43803595879793 1.21120018056963 0.982…
0.982715907127362 0.980707298252433 0.945810604751574 0.961810604751574 1.03983643137636 1.08584504025129 1.0208192136265 0.957819213626503 0.996767560376932 1.011758951502 0.995784778126789 0.879845040251288 0.745922520125644 0.826974173375215 1.02965564500286 1.16677616925186 1.254758951502 1.34275034262708 0.961733124877218 0.936108953229926 1.67878842299235 1.43991364313764 1.20412146736699 0…
1.01296853454399 1.00397587648373 0.982961192604258 0.980980071877862 1.07396433914986 1.10498007187786 1.04097902302933 NaN 1.03396119260426 1.03997063224106 1.02896538799839 0.912965387998392 0.751993706908799 0.839986364969063 1.06296538799839 1.18897692533226 1.26299160921173 1.37097063224106 0.985974827635194 0.942643130042105 1.67996874138176 1.43769234942072 1.20417987413818 0.961489319789…
1.05521429175247 1.01774418801243 1.01441528688556 1.01045183145521 1.08381727715174 1.11481727715174 1.1048123014863 NaN NaN NaN 1.05648837602487 0.962086385758689 0.771634554303476 0.84785382172139 1.11404984118904 1.211579737449 1.26594518314552 1.348420262551 1.01741528688556 0.929210147579271 1.67109518145483 1.43163273999738 1.19354788884467 0.958505182300175 0.88385782362959 1.402954912141…
1.08775101800731 1.07556041868252 1.05571060793723 1.04336442837624 1.11387746396397 1.1354096189175 1.10833213001025 1.07068714589446 1.09480881137995 1.09478274020449 1.10547480242581 0.994657013829103 0.798710605418306 0.883614140557741 1.13731402460747 1.2408771746201 1.28449261291506 1.36571523186949 1.05816034758093 0.940742383487301 1.67055279235491 1.4352263049943 1.18277719821069 0.94801…
1.11599418509454 1.07849980635225 1.081494527278 1.07149438534209 1.12699723943303 1.14499807893546 1.14799046840187 1.10799641751665 1.14299535245403 1.13899573974953 1.12799681362529 1.08349007780647 0.877995317281938 0.916005737921229 1.17149190204714 1.25249748479262 1.28749940915706 1.36599965121674 1.07649645494234 0.934726557656291 1.66834047911117 1.43467497857842 1.17588607261778 0.93815…
1.14447165517047 1.12317169637094 1.10751779777649 1.0906457798733 1.13829053641243 1.15432712829723 1.17057892482474 1.13249815933402 1.16852502149759 1.16746682217021 1.15843613728572 1.12964501320738 0.905490577612903 0.991588079934896 1.1950616133824 1.25888174762442 1.28995457339401 1.36894591767284 1.1138077971889 0.941877068032122 1.68002722573821 1.44104670593884 1.17381309876344 0.937114…
1.17028201341632 1.14283824573778 1.13377839903219 1.11182082969637 1.15733695139187 1.17482425917393 1.19876227733669 1.15035112286227 1.20816546341663 1.20963426313044 1.1813073978522 1.18255336858682 0.92682434292096 1.01580748159922 1.22673124454455 1.2664365389103 1.29347081627344 1.3804033709865 1.13135566177918 0.945266279509922 1.68208928383854 1.44194337314816 1.17760202496771 0.94188918…
1.18898959942506 1.17498198836147 1.15298987615442 1.13448752658183 1.17349266122223 1.18449541437478 1.22048776695239 1.1899770666199 1.24397276661113 1.24397563328364 1.20348724985246 1.2759491165629 1.00595163904244 1.10244832798762 1.24349103276131 1.27749370430916 1.2935 1.38399749166155 1.15948421997055 0.949202245457376 1.68495324327438 1.44539777199438 1.17961831068713 0.935387132874941 0…
1.21940999691298 1.18287272177258 1.16659998271383 1.14954543490208 1.17976362614908 1.19661816531774 1.26268578455385 1.227660015926 1.27140999691298 1.28321989184463 1.20863634792166 1.27501968788195 1.0614373088449 1.1069640892624 1.27489256694808 1.28878337366479 1.2935 1.40606003321218 1.17854543490208 0.924056268608901 1.69758709294415 1.45028636218275 1.19076491059952 0.949751995332733 0.8…
1.24622014567843 1.23279256073748 1.21119374332367 1.17981435065223 1.21526251541843 1.22625731311269 1.27784687925135 1.24779429272342 1.31503875951873 1.32209209734079 1.26017664899724 1.31227113129077 1.1312624170911 1.18813160815364 1.29924747197183 1.31076790554769 1.2964687861656 1.37978073668605 1.2147506082187 0.954507704960957 1.6871057219524 1.45410872347502 1.18577098859733 0.950082756…
1.25948809308062 1.2499740339685 1.22349324648293 1.19448564156245 1.23497813694746 1.24897023190602 1.2999673799614 1.27047823725295 1.33746938129813 1.359451870795 1.27148869332253 1.35445952626599 1.23186691906247 1.28696488584793 1.31348879362803 1.33397928688078 1.2965 1.35300495120028 1.23747023190602 0.958545843018808 1.69053507789766 1.45790230047995 1.18667085364887 0.952494656456966 0.8…
1.27912717227725 1.28433255982802 1.2445946561286 1.21902180230395 1.25511143062913 1.27107561873643 1.3210946561286 1.29747703743807 1.3835995853386 1.39432360685484 1.29063386235878 1.40796076495767 1.31789071390997 1.38680753156128 1.33410813488508 1.34869746742999 1.30925025101006 1.39029694512215 1.25614734111525 0.961142434125718 1.69662605267871 1.46118532990807 1.19372685491225 0.95751334…
1.30128721689927 1.30233774392781 1.27223559327383 1.24228087980323 1.28075874846417 1.29626191701219 1.34428297600288 1.32672084713063 1.40728716840219 1.43016498260881 1.30982090158496 1.44863017707767 1.3892524058304 1.44742692386954 1.35727354310444 1.38264199715822 NaN NaN 1.28472296757882 0.962817458557853 1.69731874640121 1.46598365211293 1.19309572868844 0.957180754444767 0.89462770236575…
1.32246868439787 1.33294724081614 1.2929698518625 1.25797783527708 1.29996966302463 1.31746720790515 1.37344705197827 1.35146198863813 1.44293925740157 1.46594368687972 1.33396463259548 1.48443408967707 1.49774782763867 1.56528544376552 1.3779698518625 1.40295330141457 NaN NaN 1.30746518200396 0.964358531560332 1.6961685501188 1.46551220770552 1.19366801393944 0.962078348863525 0.892710907193194 …
1.3450622591874 1.34477243134547 1.3204641612932 1.28742338307849 1.32844761982844 1.34055484348671 1.40195959027209 1.37945247043407 1.47782043457867 1.50179790789209 1.35361615874012 1.53109286592414 1.53961291641795 1.64103820024203 1.40007480507822 NaN 1.25208067420754 1.39873389517295 1.3315340268635 0.96070589405005 1.69193270559031 1.45667687842927 1.19228627332464 0.959217182060498 0.8939…
1.36871020680855 1.37169947372738 1.33176387221437 1.30372093988971 1.33779607145787 1.36074240605204 1.43582827070136 1.40368874064622 1.49269947372738 1.52762434215923 1.37171020680855 1.54877460529554 1.59221648507496 1.69189449264001 1.41780680453903 NaN 1.26286046994486 1.38216099621747 1.34777460529554 0.95085269942852 1.70535561559495 1.4653831652208 1.19916305788999 0.969407065599052 0.89…
1.3939859078098 1.41797407037003 1.36298252568415 1.32598759887262 1.36998196199655 1.38798478043458 1.46398421674698 1.4289859078098 1.52798027093372 1.55998196199655 1.40498139830894 1.5869785798709 1.65996223293027 1.74197237930721 1.44098703518502 NaN 1.27099549049914 1.3939932357487 1.38198083462133 0.951209768888081 1.70666923338485 1.46566981961997 1.20407720974634 0.977645343940358 0.8967…
1.42541543876686 1.43220104924562 1.39276409101136 1.36253713735761 1.40945975180777 1.42546194427814 1.47661351939898 1.4586124231638 1.5631279559098 1.5939862469056 1.43302617500577 1.62214353947057 1.72813073906987 1.87126304559096 1.47889661731531 NaN 1.31716691483093 1.47995020578317 1.41257816169297 0.955426285162311 1.68823632331909 1.45120190887105 1.18377145454703 0.955260025313104 0.885…
1.45425448676507 1.46471999310061 1.43414146750795 1.40017585952267 1.44222009475034 1.45722841321725 1.51764572839114 1.50063710497502 1.59621542726821 1.63068488953773 1.46324180576523 1.64679059841958 1.75979932348543 1.89380804855128 1.50378908207926 NaN 1.3745142593164 1.44431379742142 1.44373277575017 0.951524683749466 1.68369941282546 1.44226307706515 1.1833180625853 0.954193646879611 0.88…
1.48498616526548 1.48599064576289 1.44999455749212 1.42299165712947 1.46748942384557 1.485488180833 1.53699321616898 1.51849416424984 1.62748737325319 1.65299175544004 1.49548587033377 1.68197787811339 1.78598356659852 1.91998356659852 1.53848472563177 1.59900412904397 1.35199830722342 1.44799573005334 1.46898964156195 0.946322255337508 1.68150559136017 1.44159476983743 1.18067574550485 0.9524250…
1.51247375779937 1.51935375415166 1.48334742137254 1.45193953503469 1.50232691962929 1.51738481052677 1.56986797630838 1.54302637138091 1.64711687525198 1.67605215044008 1.52444481235063 1.69767999027279 1.78935421729312 1.92783999513639 1.56155531682965 1.57409209846338 1.36375999270459 1.45190627654676 1.49352848230728 0.944309977447008 1.6799020175907 1.44010593921031 1.17239364892747 0.944717…
1.54119757343502 1.53781694349931 1.5105046706452 1.49455021235124 1.53218698389654 1.55312362515666 1.61007784638877 1.58159221352319 1.67619183243834 1.70321408246115 1.5447880307395 1.72867725752751 1.80532985342048 1.9408646563825 1.60058558007163 1.58192102468887 1.36053643866625 1.450020822095 1.52165542305753 0.934989187078124 1.68708187336718 1.44458523218253 1.15924413137773 0.9298128918…
1.58243513675474 1.57945645248998 1.5474665378901 1.51796810269563 1.56794617151778 1.58146188162277 1.62697783027495 1.60247576930042 1.6904836744524 1.72197588857401 1.59142683563272 1.74695792192239 1.82446196274712 1.94896130915526 1.6319494013278 1.63343063791025 1.39695476841086 1.53193405846651 1.55648097896063 0.941474485389454 1.67420489869241 1.43385882452445 1.16862240305763 0.94000141…
1.61389481412012 1.60157002351899 1.57841104973961 1.55478853793364 1.59939171487892 1.61484950016973 1.65397378446961 1.63339865277482 1.7155098006964 1.73965415927047 1.62092773110572 1.77247806887092 1.82498479746091 1.95046678934751 1.67124351765015 1.65361017206738 1.40174788641244 1.48386896751126 1.58445371019541 0.944112915858619 1.67858858874482 1.43574524727361 1.17299922033974 0.940345…
1.64769827635773 1.62875603812176 1.60822989312841 1.58522699164792 1.63468375312081 1.6452334569762 1.69117602639582 1.65778185193147 1.7343331642017 1.75387220818267 1.6537086050485 1.79082572115694 1.84631769491725 1.97082608400954 1.69974635596382 1.69808466075919 1.42084060724646 1.58806808505043 1.61374119953567 0.94510320288798 1.68083524414928 1.44147497727812 1.1781765720311 0.9382421091…
1.6884529845751 1.66395991244248 1.647954124563 1.62645344847735 1.6724571564633 1.68245725650443 1.73095299667623 1.68696675236986 1.75247872829335 1.76898290018155 1.6944529845751 1.80897609655757 1.85099552798841 1.97299847194871 1.74394984053253 NaN 1.46196096772244 1.55053326860035 1.64995745658669 0.945265188045768 1.69009393252442 1.44187979650461 1.17823580067859 0.945126571898929 0.87749…
1.71157055800303 1.68363442515306 1.67303409131217 1.65889840048275 1.703916028536 1.71833453333272 1.72880054290259 1.70810732733999 1.76771723182275 1.78519909935934 1.72051616061283 1.81980054290259 1.84952800575135 1.97349174082455 1.76314389491289 NaN 1.49341330472115 1.65308881468547 1.67061619180763 0.941858413969957 1.69109655809178 1.44266536691792 1.17797008643216 0.945444363935552 0.87…
NaN NaN NaN NaN NaN NaN NaN NaN NaN NaN NaN NaN NaN NaN NaN NaN NaN NaN NaN NaN NaN NaN NaN NaN NaN NaN NaN NaN NaN NaN NaN NaN NaN NaN NaN NaN NaN NaN NaN NaN NaN NaN NaN NaN NaN NaN NaN NaN NaN NaN NaN NaN NaN NaN NaN NaN NaN
NaN NaN NaN NaN NaN NaN NaN NaN NaN NaN NaN NaN NaN NaN NaN NaN NaN NaN NaN NaN NaN NaN NaN NaN NaN NaN NaN NaN NaN NaN NaN NaN NaN NaN NaN NaN NaN NaN NaN NaN NaN NaN NaN NaN NaN NaN NaN NaN NaN NaN NaN NaN NaN NaN NaN NaN NaN
1.7935730845381 1.77133178449442 1.75462876916357 1.76229466141078 1.82723897678531 1.83429466141078 1.80879582303996 1.77653596145446 1.8375730845381 1.85153596145446 1.8067401384145 1.86466589224721 1.856 1.99096287691636 1.84562876916357 NaN NaN 1.88061020762175 1.76238746911989 0.959404639649702 1.69106944241799 1.45049990657916 1.18431684429264 0.956860416714999 0.890400046219916 1.444088700…
1.81283331817774 1.79876313635784 1.793657863628 1.79075436363036 1.86071049999292 1.87167540908297 1.83080699999528 1.79781577272277 1.84692104545261 1.86488595454267 1.83475436363036 1.87788595454267 1.856 1.98901754545497 1.86483331817774 NaN NaN 1.96921922725363 1.78678945454031 0.961325086363272 1.69670227636247 1.45804499408932 1.1957198154521 0.970105428179016 0.899708150452544 1.449027715…
1.84392755719129 1.81795559956886 1.81894157838008 NaN NaN NaN 1.85594157838008 1.81595793643365 1.87692989405609 1.88694858897447 1.8669252203265 1.88997195762244 1.856 1.90519629664295 1.88994157838008 1.97295092583926 NaN 1.88819162291335 1.81393690465048 0.966837123874969 1.69782747618602 1.46117282582507 NaN NaN NaN 1.44968855114383 1.17174221824023 0.947514109319381 0.885344839091461 0.9661…
1.86751599863362 1.85915299760883 1.85427399795043 NaN NaN NaN 1.88539499829202 1.83951599863362 1.88973783259321 1.89875799931681 1.88659666552801 1.8909798332764 1.87069749914601 1.93537483156842 1.91939499829202 2.01317316433243 NaN 1.97618499487606 1.83849583191002 0.963871306839742 1.70333666301337 1.45250847550385 NaN NaN NaN 1.45194361653572 1.18011777618046 0.953604966313684 0.89614735937…
NaN NaN NaN NaN NaN NaN NaN NaN NaN NaN NaN NaN NaN NaN NaN NaN NaN NaN NaN NaN NaN NaN NaN NaN NaN NaN NaN NaN NaN NaN NaN NaN NaN NaN NaN NaN NaN NaN NaN NaN NaN NaN NaN NaN NaN NaN NaN NaN NaN NaN NaN NaN NaN NaN NaN NaN NaN
NaN NaN NaN NaN NaN NaN NaN NaN NaN NaN NaN NaN NaN NaN NaN NaN NaN NaN NaN NaN NaN NaN NaN NaN NaN NaN NaN NaN NaN NaN NaN NaN NaN NaN NaN NaN NaN NaN NaN NaN NaN NaN NaN NaN NaN NaN NaN NaN NaN NaN NaN NaN NaN NaN NaN NaN NaN
1.93874020201583 1.9274204506507 1.93456034187294 1.94546041957134 2.0255203729523 2.05726057496813 1.95266026417455 1.89564027971422 1.9396202952539 1.9526202952539 1.96176018647615 1.90886010877775 1.86801998446032 2.001 1.98466026417455 2.11920062158717 2.14958110331722 2.2796018647615 1.91348040403166 0.958560791608573 1.69842824024777 1.44891292214188 1.21348130784537 0.988171523229656 0.915…
1.96872669122418 1.93989067648967 1.96373580151671 1.97572669122418 2.07158092654375 2.09466291917649 1.97678135297935 1.9286993603466 1.96080868385693 1.97380868385693 1.99073580151671 1.92287245590462 1.868 2.00000911029253 2.01571758093166 2.15071758093166 2.22333494864552 2.35433494864552 1.94273580151671 0.954408081022764 1.69373363830121 1.44650359565765 1.21007261484725 0.978896729984859 0…
1.98995135277169 1.99088185673124 1.98096061891041 2.00393513702892 2.08896061891041 2.1219374535636 1.99396061891041 1.94795598584105 1.97796061891041 1.98996293544509 2.01294903623701 1.93596988504914 1.868 2.00099768346532 2.03495598584105 2.17993282049423 2.2888494252457 2.38792355435551 1.96395135277169 0.953432177542601 1.69426865640988 1.44526282617231 1.2000033043389 0.975846880108004 0.9…
2.0155304360329 2.00376521801645 2.01045819542258 2.0246207367958 2.12434983450709 2.15244013527 2.03622341343903 1.97647625557516 2.00647625557516 2.01454849618548 2.03754849618548 1.94778327816903 1.868 2.00001806015258 2.06347625557516 2.20258461649064 2.32140401496484 2.45182609008225 1.99444013527 0.948156983019358 1.68858456828344 1.44324702331279 1.19518813354459 0.973159304216545 0.899210…
NaN 2.0079623483063 2.0535952442927 2.07056700552242 2.15471761229723 2.17974585106751 2.09346346336474 2.00572702522066 2.03374585106751 2.04273643814408 NaN 1.96979291568464 1.86899058707657 1.91778127264433 2.11352935382872 2.23073643814408 2.33487763199547 2.46488704491889 2.02867996060353 NaN 1.65245234802499 1.41436410433016 1.17627884554509 0.95205011875203 0.893452994758887 1.408858617608…
2.07899360604519 2.07798135096515 2.0659968030226 2.08399653660781 2.17399493811911 2.20299387245998 2.09799893434087 2.02999360604519 2.05999307321563 2.06699360604519 2.10498934340866 1.9819968030226 1.87299893434087 1.92699733585216 2.12299760226695 2.26399120831214 2.3839869456756 2.5139869456756 2.05199387245998 0.932223968369299 1.66758587589915 1.42383740245586 1.17882927268764 0.957858398…
2.110381064767 2.08584526619175 2.10228435613684 2.10851645684922 2.19655514030128 2.23045843167112 2.12349711512319 2.06530369786287 2.09236172304097 2.10034238131494 2.12559382375334 2.00749711512319 1.87594197482191 1.92405802517809 2.15928435613684 2.30126501441081 2.384 2.51694197482191 2.08240040649303 0.935917275110122 1.67027700367067 1.42885116377998 1.17811411946 0.956124234855075 0.888…
2.14172903533637 2.11772029454077 2.12084266567918 2.12981644329238 2.21583392488358 2.24686014727038 2.14878148010997 2.09970281294957 2.12967659056276 2.13569407215397 2.16664162738036 2.05359792340235 1.89979022090558 1.9279650368176 2.18577273931437 2.31686888806599 2.39589511045279 2.52691259204399 2.11174651692757 0.938765525772317 1.6777446188489 1.43050627695091 1.18451344705246 0.9616410…
2.18097287424172 2.15197635190304 2.17096522338682 2.15398330722567 2.24298122062888 2.26598678488699 2.18297635190304 2.13997217870946 2.16497565637077 2.1689770474353 2.19597982956435 2.0759846982902 1.91498956701605 1.94698678488699 2.23096870104814 2.34198261169341 2.4069923491451 2.53999095808057 2.1449770474353 0.937001245002752 1.67861943661887 1.42639287254825 1.18052281690567 0.956783415…
2.20746033945658 2.17650031431165 2.18178013829713 2.17752030173919 2.25476015086959 2.27874016344206 2.21436040231891 2.16744035202905 2.19636040231891 2.19938038974645 2.23226046518125 2.12598064119577 1.92774016344206 1.96758026402179 2.25354028916672 2.35376015086959 2.4099400377174 2.49295939652163 2.16558026402179 0.939646033945658 1.68245184915834 1.42891843243696 1.1828230295453 0.9572602…
2.26048607930804 NaN 2.21963152856048 2.22454425900901 2.28371879811194 2.29781576428024 2.27936971990608 2.2115733488595 2.24948607930804 2.23862183194365 NaN 2.18146668607438 1.97949577592487 2.11159399055972 2.32233093343877 2.36588364059805 2.41 2.49596121353268 2.21353456239218 0.917002246457732 NaN 1.41905706313446 1.15496325066226 0.924154254866778 0.890048473510639 1.41664268426107 1.1423…
2.27995653277646 2.23885815958633 2.24494280628481 2.23397941026253 2.29297941026253 2.30997254701671 2.29097483476532 2.2379405185362 2.26795882052506 2.27591535330152 2.29792450429595 2.28675978639621 2.0328787493238 2.16787417382658 2.32798856125696 2.37697483476532 2.41099771225139 2.49899313675418 2.22996339602228 0.933212320780434 1.68419852819492 1.43237922978123 1.18566896540574 0.9551382…
2.30156016552744 2.25468012038359 2.27048019562334 2.24576009028769 2.30378008276372 2.32568012038359 2.30864013543154 2.26348019562334 2.31308034610283 2.31618030848295 2.31760015047949 2.33208034610283 2.07416031600693 2.20720030095898 2.34662014295552 2.37994002257192 2.41001999247603 2.49998000752397 2.25744021067129 0.941217461169913 1.68638661632702 1.43624182941874 1.18243737464421 0.95234…
2.31783256667082 2.28864420417549 2.30068606250779 2.26776977917238 2.31587442500311 2.33589535416926 2.3278011729216 2.29764420417549 2.34764420417549 2.35361281042627 2.34174885000623 2.38148723542939 2.11458141667705 2.13774298539824 2.35887442500312 2.38791628333541 2.41 2.50197907083385 2.27779070833853 0.946486002751339 1.68862676862558 1.44026824631354 1.18939570146018 0.957643386605571 0.…
2.34293544661269 2.31094319301916 2.31795610369663 2.28595352156113 2.33495093942564 2.35096126796761 2.3549302823417 2.33490446098677 2.3888941324448 2.40087863963185 2.35995352156113 2.38000516427099 2.18781150410904 2.22776502567018 2.3859302823417 2.4009664322386 2.41099741786451 2.53591220739325 2.30792253593522 0.94854480990766 1.69087424183785 1.44481832874757 1.19167429348056 0.9596150422…
2.36656303503741 2.34634455255612 2.34156303503741 2.30661765565773 2.35267227627806 2.36867227627806 2.37659944878429 2.36739917317644 2.43023531131547 2.44321710444203 2.38258124191085 2.42810786320138 2.27047062263094 2.36741462397135 2.40858124191085 2.41965406940462 2.411 2.54189075875935 2.33254482816397 0.953272424938748 1.69200906209554 1.45265489121867 1.19243598070745 0.960051988975686 …
2.39277715891426 2.35592286270109 2.3717428756703 2.33376858810327 2.37679430053624 2.38783715459119 2.4374771805296 2.40170859242633 2.47958003026148 2.48861431350544 2.39985429621317 2.46766573837138 NaN 2.4602200561999 2.45658860107247 2.43586286702416 2.41694857513406 2.47259995676931 2.37067430918237 0.926997897864228 1.67293507381967 1.43620347537597 1.18224819364509 0.949273250423573 0.883…
2.40999794279145 2.41499286027621 2.38999782177918 2.34999806380372 2.38799866886506 2.40299818481599 2.44799878987732 2.42299745874238 2.50799661165651 2.52999503849703 2.42999636963197 2.51699407039889 NaN 2.5629876567487 2.45899975797547 2.45599757975465 2.44199697469331 2.51299503849703 2.38799794279145 0.949247279644224 1.69742701583748 1.45127815819329 1.18743936105523 0.954329376786822 0.8…
NaN NaN NaN NaN NaN NaN NaN NaN NaN NaN NaN NaN NaN NaN NaN NaN NaN NaN NaN NaN NaN NaN NaN NaN NaN NaN NaN NaN NaN NaN NaN NaN NaN NaN NaN NaN NaN NaN NaN NaN NaN NaN NaN NaN NaN NaN NaN NaN NaN NaN NaN NaN NaN NaN NaN NaN NaN
2.44784207320528 2.46371046754302 2.43381575207283 2.39583329949447 2.43180697836201 2.44581575207283 2.50078943094038 2.48482452578365 2.58372801496466 2.6126490515673 2.45884207320528 2.6017016938322 2.63316649747233 2.7418506438829 2.49684207320528 NaN NaN NaN 2.43878943094038 0.961295256105162 1.69242956740546 1.45751684146411 1.19935885535693 0.966134293027304 0.898501838418608 1.43106298712…
2.46595799052568 2.48096032438536 2.45694632122725 2.41794865508694 2.45494632122725 2.46994398736757 2.53092998420946 2.51792298263041 2.6229089794723 2.64592298263041 2.47895332280631 2.64889030859482 2.71580862350586 2.83278995262839 2.5229393196482 NaN NaN 2.55223338596846 2.46194632122725 0.959175041136919 1.69194107357546 1.45728056012632 1.19260584690726 0.959784913363385 0.885440596900465…
2.48853231623741 2.51626797324117 2.48051198216078 2.44151198216078 2.48047131400751 2.49351198216078 NaN 2.54347131400751 2.64847131400751 2.67930864139444 2.49761365254395 2.67838997770097 2.76988162578512 2.89275962132531 2.54455265031405 NaN 2.414 2.56375599108039 2.49236964362434 0.955417879513509 1.68922632539228 1.45490920846546 1.1894158824083 0.956282389312818 0.893168954113057 NaN 1.165…
2.52760402269278 2.51798984673571 2.5126750955428 2.48060402269278 2.50376647492138 2.52270555533566 2.59376647492138 2.57171570859995 2.68760402269278 2.70969540207137 2.53066494227851 NaN 2.83336034434988 2.95735019108559 2.58954310310706 NaN 2.43379693471425 2.564 2.52170555533566 0.918151458139286 1.66740327028168 1.43504326835104 1.15161704243464 0.917536688035717 0.85767572057964 1.41679477…
2.54895098516434 2.57486695973177 2.53295331920413 2.49995565324392 2.52894164900516 2.54295331920413 2.60497432556227 2.59195331920413 2.70096965748268 2.73793464688578 2.56092997880619 NaN 2.8489649894031 2.96099299788062 2.60396732344289 NaN 2.4499626553633 2.5789649894031 2.54295098516434 0.940317250700666 1.68160624978459 1.44263177114921 1.17545332951381 0.94164267598267 0.87025970416348 1.…
2.57154028557128 2.59362023590671 2.56338038490042 2.520580260739 2.56134040973271 2.57436039731656 2.64322048422956 2.61944034765199 2.73138038490042 2.76446033523585 2.57962023590671 NaN 2.87938038490042 2.99824047181342 2.62654028557128 NaN 2.46862023590671 2.59664022349057 2.57240037248428 0.941565615147694 1.67855296088915 1.44462962508061 1.17454958783218 0.942121405338941 0.870368400993291…
2.60267634355068 2.62566590302006 2.58774942726505 2.55464502195881 2.59564502195881 2.60270766514255 2.65884339204065 2.64770766514255 2.75673898673442 2.78281207044878 2.61067634355068 NaN 2.88593735681626 3.00097911893875 2.65866590302006 NaN 2.47295823787751 2.60293735681626 2.60070766514255 0.939304117625739 1.67378959252046 1.44241380440982 1.17132382731922 0.938696228641262 0.8660357295241…
2.63197882948787 2.65997517939957 2.62297444938191 2.58597736945255 2.61998247957617 2.63597590941723 2.70296787922297 2.67198247957617 2.76999050977042 2.80598320959383 2.63997882948787 NaN 2.88799853996468 2.99400511012362 2.68797882948787 NaN 2.47899561989404 2.60599780994702 2.62798028952319 0.934483504084767 1.67316042341024 1.43884259156269 1.17123004380106 0.938110401509713 0.8652105694137…
2.66439939929417 2.67669059963639 2.64263599957223 2.6125085994225 2.64847219937973 2.66054499946528 2.71969059963639 2.69163599957223 2.78669059963639 2.81778159974334 2.67534479923001 NaN 2.92923559910167 3.03916279901612 2.72039939929417 NaN NaN 2.63152679944389 2.65745399935834 0.931230242070797 1.6718149340293 1.43727893803401 1.17319359995722 0.938237633997219 0.863531122036575 1.4039029220…
NaN 2.68294738420781 NaN NaN NaN NaN 2.76857030436375 2.72471061314293 2.80583338332472 2.83187722981821 NaN 2.86964045875334 2.94685092192212 3.05486846051951 NaN NaN NaN 2.52593831496079 2.67782461402602 NaN 1.65145985831632 NaN NaN NaN NaN 1.39470129139894 1.13054486581502 0.907648183151115 0.854163994884121 NaN 0.480889521666231 0.100566517692338 0.0457956490529413 NaN NaN NaN 0.0868691154876…
2.74099386367556 2.73899118886747 2.70399512240878 2.68499559443374 2.71699496506713 2.72499465038382 2.77699874126678 2.74199732519191 2.81399874126678 2.84099858392513 2.748992762284 2.88399779721687 2.94799984265835 3.0530003146833 2.78899590911704 NaN NaN 2.67297671343546 2.71499417835887 0.93843467870532 1.67275662030131 1.43655783183203 1.17107312731663 0.938022977842059 0.867328955251429 1…
2.76554113195544 2.76059619612079 2.73050442251188 2.70659619612079 2.75233923001583 2.76132087529405 2.80743100362475 2.77046771306831 2.82774303389505 2.84787151694752 2.77648606779009 2.89970632445148 2.948 3.05005506416535 2.82335758473762 NaN NaN 2.70441264890296 2.74248606779009 0.947255174598394 1.67937628917519 1.44385362441716 1.16864551971002 0.937529360908109 0.863069659492536 1.449664…
2.80261013556662 2.79365228307293 2.76859959869004 2.74855745118373 2.78961013556662 2.79959959869004 2.85153637743057 2.79276818871529 2.83492624186395 2.85294731561711 2.81954691430715 2.91879979934502 2.948 3.05 2.8507155043324 NaN NaN 2.76139939803506 2.77070496745582 0.948320411442314 1.68633719018285 1.45039182640854 1.17288437532442 0.940993015563212 0.884006196741485 1.41445406915126 1.13…
2.82993573314541 2.81794287390703 2.78895239492253 2.77593573314541 2.8239190713683 2.83591431086055 2.86995715543028 2.81794049365316 2.85295715543028 2.86696667644577 2.83795715543028 2.92698095796901 2.94899761974613 3.05299285923838 2.88791193060668 NaN NaN NaN 2.79594049365316 0.947482023215793 1.68830547751764 1.45180678665727 1.18932089242886 0.958009488079072 0.880089878053575 1.418728884…
2.85449877216322 2.83955891950363 2.81545867393627 2.80931833014197 2.86417798634768 2.87127823191503 2.88959901773057 2.83465916507099 2.8667193124114 2.87777945975182 2.87131833014197 2.93777945975182 2.949 3.05593985265959 2.90367921418446 NaN NaN NaN 2.82441857570933 0.95053744676597 1.69083827328724 1.45389729538831 1.19275063006739 0.948740466577978 0.881471530258871 1.42676579776067 1.1375…
2.89559430107042 2.85188125884988 2.8546140912621 2.84663388145379 2.90064377654963 2.91259430107042 NaN 2.86371304222054 2.89076251769976 2.9007724127956 2.89378230789144 2.9607724127956 2.95098020980831 3.05302968528753 2.95548545501614 2.94009895095843 NaN NaN 2.84183178337066 0.930243443170542 1.66949383302118 1.44335577857457 1.18683976637889 0.949827235326362 0.879074242984817 NaN 1.1426298…
2.91196194126163 2.90387630910031 2.86996431993278 2.8719405332213 2.93691436783867 2.95090961049638 2.94798334930196 2.88195718391934 2.91294766923474 2.91696194126163 2.92991436783867 2.96698572797311 2.951 3.05000713601344 2.96198572797311 2.95396669860393 NaN NaN 2.88290247448293 0.951907859528437 1.7003060233273 1.45109130364478 1.19798328752301 0.957531660445449 0.885085609039555 1.43265382…
2.92767963002848 2.92065960690526 2.90135926005697 2.90629919068731 2.97619907507121 2.98627916756409 2.95877974564458 2.89767963002849 2.92573969939814 2.93855949128917 2.9446996531517 2.98561956065883 2.95491990750712 3.05097997687678 2.96983981501424 2.98143935254985 NaN 3.0606784738675 2.89573969939814 0.957016680684186 1.7026633461229 1.45879301871396 1.20492863675007 0.962469483921437 0.891…
2.9557064790283 2.94079034216307 2.93168551324461 2.93767503035276 3.00668551324461 3.02559116721799 2.98868551324461 2.91581130794677 2.96261213300169 2.96868551324461 2.9727064790283 2.99193710264892 2.95994758554077 3.05792661975708 2.99869599613646 3.06116136865229 2.95775889348753 3.02637738410647 2.92667503035276 0.956100797378602 1.70289800825055 1.45902916136865 1.21356995195904 0.9691107…
2.97295887187986 2.97890806655498 2.95993225956682 2.97790322795261 3.04690322795261 3.06291048585616 2.989 2.9359516139763 2.97098064559052 2.98994919467512 2.99394919467512 2.99100241930119 2.96199516139763 3.05600483860237 3.01496129118104 3.09591774375972 3.03182097171232 3.10081855241114 2.95193951747038 0.958324580765346 1.70835676642252 1.46213247597332 1.20802366905169 0.977320258502332 0…
2.99749947494183 3.00055953794881 2.98743941193485 3.00445943293718 3.07541939093253 3.09925922291391 3.04387882386971 2.96049947494183 2.99647945393951 3.01155953794881 3.01163962195812 2.99295995799535 2.96004004200465 3.05306006300698 3.03949947494183 3.14107903389297 3.11921813079293 3.19507798377664 2.97845943293718 0.958555395169465 1.70851699684965 1.46304158067786 1.20569724956549 0.97830…
3.01880501516926 3.0059535750403 3.01078644518537 3.03075859020955 3.11761003033851 3.13665645529821 3.04301856998388 2.99072145024179 3.01483287014508 3.03379573017731 3.03379573017731 3.00191643507254 2.96 3.0480464249597 3.06080501516926 3.18261931533045 3.21511792576568 3.32480223603971 2.99584215513702 0.957816963743955 1.68787349923204 1.45652128094681 1.20162769706728 0.96804628536642 0.90…
3.0369969484968 3.0599908454904 3.02999677896885 3.04999677896885 3.13999627038498 3.17599338840974 3.04899898283227 3.00699728755271 3.04499491416134 3.06199525321725 3.05599627038498 3.002 2.96 3.04400067811182 3.07599745708067 3.21499457510543 3.29398677681947 3.39298864162698 3.02499508368929 0.962899137102707 1.70099774188763 1.45708989319739 1.20968862682356 0.973968979441708 0.901499894892…
3.0508726686408 3.0717793244015 3.04963220733584 3.07748509027017 3.17337475247092 3.20839314210413 3.06765059696904 3.03154025916979 3.06266898660225 3.08654025916979 3.07759542806942 3.01279771403471 2.96 3.044 3.09634437907551 3.24178637555628 3.34113851090205 3.44575589985608 3.04659542806942 0.963457225182525 1.69906622757742 1.45446910032067 1.21392074068087 0.979408121432026 0.902383449330…
3.06960511705518 3.07461366678123 3.07163572227003 3.10006993044916 3.20346426845503 3.23507851423389 3.1096294677882 3.06272651193891 3.09174415632995 3.11177944511202 3.09980591169858 3.02687648926273 2.96 3.044 3.11362710442661 3.26361824817241 3.39410464023361 3.51064851280042 3.05714013336779 0.949910964661576 1.66643913043436 1.44086722786568 1.20391219727502 0.971960848122092 0.89605397880…
3.09396590414742 3.10096994345527 3.09946637472244 3.122467363351 3.22296790260295 3.26395959675808 3.12246803487507 3.06997658914751 3.11545183524688 3.12096723107888 3.12394290027475 3.03797382929259 2.96 3.04100713746566 3.13946453481917 3.2924584970558 3.42795869800484 3.54396758549845 3.08496637472244 0.942707806027716 1.66148277094338 1.43855888193207 1.19855136543558 0.969573556303165 0.89…
3.11892786560812 3.12479898172211 3.11460817821099 3.14892345609658 3.24928527964604 3.27700886741578 3.14450172574609 3.10075009323171 3.13064403009843 3.14446913341916 3.14947909692504 3.06249913165869 2.96 3.04393989579904 3.16736996616294 3.32042599632303 3.45288980896491 3.55236977423126 3.11385213618506 0.941796489667519 1.65809039282338 1.43455005233019 1.19300374764199 0.957231877104707 0…
3.14718090949336 3.13512054854284 3.15359792671915 3.18005426140958 3.27912117562205 3.31270970900438 3.1885115281861 3.12383127252309 3.17202375401914 3.17867116733307 3.16783232657216 3.07786027214347 2.97598602721435 3.08311346341351 3.195676678868 3.34708814548567 3.45752627676508 3.55548179658898 3.13667497098858 0.926484091845543 1.64626862460616 1.42273544437991 1.18050430759058 0.95656480…
3.1774924453511 3.19395664244436 3.18049394675448 3.19699138090619 3.29748899775782 3.33848153054487 3.20703063140619 3.16348056136394 3.19698516083807 3.20749447897693 3.1999831113349 3.11298461273828 2.9760042499516 3.040078548632 3.22449566261245 3.37199261217369 3.46749613132558 3.55900834895793 3.16748412814782 0.935769428663498 1.6533587849973 1.42493923674858 1.18590632842879 0.96148136314…
3.20735969260183 3.2098497634288 3.20100484302461 3.21293980673272 3.30997984990537 3.34741483445266 3.24233474810735 3.18488977186948 3.22491475804232 3.23829964520883 3.22830464800051 3.1318847621314 2.98394989567282 3.09247492352403 3.25390471772698 3.39243986230387 3.47846990683956 3.59248936098209 3.18947983601259 0.933760574046796 1.65662664159908 1.42609557496207 1.18709106665397 0.9613016…
3.24559038476984 3.23312645095539 3.23998740619135 3.240522012185 3.3360249690043 3.35912652382639 3.25926553215493 3.21777725012563 3.26708815804649 3.26817795846239 3.25986040680698 3.16511466011369 2.9945750163194 3.10059195426825 3.2989057097019 3.41111692327254 3.48851102431025 3.57318624456634 3.226007264524 0.935300078425323 1.65157741654538 1.42028481150556 1.18331599842499 0.948505622291…
3.2804952952845 3.25952406594244 3.25950207843493 3.25950702458692 3.34848970880554 3.37349510383508 3.30843563404548 3.25699380718948 3.28952235340864 3.28205341844143 3.3158859150975 3.20300748196333 3.01751512138066 3.11303642707298 3.32400388244402 3.43598260974105 3.49299568567614 3.57499734822287 3.24850338357939 0.938497564633433 1.65602700246905 1.42718492930456 1.18154719575876 0.9536958…
3.31734364421125 3.29778520152921 3.29327401367202 3.28887255262776 3.35896327008414 3.38492664017504 3.32461124143212 3.28646280714949 3.34308393139735 3.30941447978516 3.33335364327798 3.25578727908983 3.05886436820051 3.14206362367936 3.36340581617903 3.45046254422835 3.49451554299194 3.57553108598389 3.27937882240876 0.942809998488483 1.66590872677318 1.43034593988418 1.18413068490954 0.95384…
3.34561341959118 3.32590552950163 3.31369844303972 3.3105844759713 3.37855139754859 3.39614233571449 3.35800295735868 3.31715944989964 3.37297933973409 3.34962008294305 3.3567580964457 3.30428469892554 3.09480949399429 3.172369133652 3.40097405498365 3.46256792301167 3.49901595048928 3.5834350480953 3.32171658850488 0.940057743722183 1.69351944704984 1.43141092168992 1.18173066993978 0.9511626906…
3.37601285791647 3.3595232981116 3.35201428327779 3.33251148918429 3.39352003441949 3.41551289451378 3.39851602838213 3.34402839320179 3.39255195096091 3.38408984169424 3.39900421945482 3.37454072835686 3.15453115069797 3.29008601864342 3.42201868571915 3.47400901483381 3.50150286728811 3.58500116224744 3.33551411339036 0.941334553275197 1.66877164293861 1.43590991253164 1.18854401220899 0.957724…
3.3974516671617 3.37948100679309 3.36851493140973 3.35339785153424 3.41683954688729 3.43441358478211 3.40141323145478 3.37635684045217 3.43442043595675 3.43140444534731 3.41400189157356 3.40869872742382 3.1796790717038 3.33545500101573 3.44348256711009 3.48396258013352 3.50304044453473 3.5875279712459 3.35744661159486 0.947308236620782 1.67641920215054 1.439349730582 1.18646384068837 0.9490061164…
3.42756286954612 3.40114100998588 3.39551273381205 3.37904346365486 3.43668170121168 3.4551652085131 3.43722666819872 3.38952889246369 3.45741555836433 3.47149111443057 3.44649830861227 3.46183192558615 3.2367620972058 3.31171826266763 3.47253951671278 3.49665524713011 3.507 3.59108396682511 3.38608124168798 0.956916941610397 1.67747386811355 1.43993510052668 1.18113713156026 0.942457420536259 0.…
3.44701069968235 3.42501883898909 3.41300793513258 3.39651211321784 3.46101014091236 3.47900804356447 3.44903976263646 3.41704224780124 3.4790584013723 3.49704473296601 3.46201076220356 3.47904100521885 3.29852910102296 3.3650457010112 3.49300815199636 3.51899889514965 3.507 3.59498491805823 3.40851233008162 0.961936480038961 1.68181442411016 1.44685950291469 1.18140889755994 0.941369587708283 0.…
3.46988936840203 3.45475495215848 3.4324380183984 3.42037221515259 3.48188084090028 3.49792949089664 3.48133162948909 3.45120583899323 3.52620583899323 3.53349172648383 3.48288515377412 3.51273187197593 3.37494914646878 3.45361935696379 3.5140023185223 3.52650973588587 3.50697712900075 3.58052728211902 3.43386218452894 0.965763761723527 1.68672158977161 1.45146962406293 1.17929406997445 0.9471547…
3.49157293977961 3.46114897952558 3.45809556901759 3.43811323106378 3.50013586030176 3.51910440004069 3.51034202929274 3.46966605704376 3.5447020601272 3.5765400462517 3.50110440004069 3.58429889266387 3.4582421063789 3.52900810752548 3.54648310181876 3.54595576001064 3.50808126155941 3.57237298031051 3.45364940389499 0.95724305653925 1.6701410980332 1.43985823554854 1.17699943259768 0.9457524013…
3.51348583888732 3.49745935091784 3.48048914426833 3.4604852137482 3.52447938535004 3.54198068054963 3.52902460879223 3.50603756078813 3.58304403678609 3.60604792238486 3.52299043946792 3.63994496895827 3.52610750156604 3.57697873399034 3.56448130568875 3.55897748747201 3.51802201839304 3.60498570412324 3.48247469492672 0.959090076994401 1.67235668123888 1.44308475001241 1.1829567340736 0.9473932…
3.53788446550601 3.52457987651068 3.50936425252358 3.48386441816077 3.5434194977488 3.56191449051353 3.54828040517543 3.53521030388157 3.61728040517543 3.64330043411653 3.54887942146247 3.67730390804241 3.60990130234959 3.67433181080828 3.58541951615293 3.55443062223369 NaN 3.56638923107139 3.50644447871278 0.964259186545089 1.68430748385479 1.44775180272937 1.18379510953081 0.952480481549727 0.8…
3.56001953000632 3.55647399051914 3.53351085000351 3.50259975897717 3.56706010731136 3.58557280859331 3.57646713998698 3.55648510690956 3.64561087536759 3.67361087536759 3.57054059256882 3.7176691532083 3.70430361693293 3.7910889700288 3.61003904474886 3.59863498995444 3.47310531281249 3.59359911498865 3.53797089487922 0.963395981460924 1.69111617719356 1.45112976649336 1.18181684804036 0.9510227…
3.57999631164649 3.57747976260444 3.55398918839916 3.52699257391659 3.58699019566018 3.60699140371564 3.60202944758512 3.58304744333158 3.67902617563121 3.70703762746987 3.58999346761409 3.75945943797797 3.78345466665442 3.86698231532266 3.63299090008513 3.6879067493138 3.47699003272026 3.57482308078456 3.55798965417516 0.961589938197907 1.68995516917699 1.44851701707385 1.18004492557451 0.950294…
3.60542109038109 3.59932666924982 3.58090690303895 3.5568301968274 3.60891235378348 3.63036077491904 3.62069918016239 3.61232093515651 3.69544701682514 3.73036678303601 3.61241399671002 3.78741451867492 3.85023052816018 3.93833260344334 3.65944537700697 3.6309541521205 3.49267682292022 3.60243444011038 3.58350569246902 0.958284055846944 1.68654872445297 1.44497898714186 1.1750163592149 0.94549952…
3.62810632790255 3.60938047146984 3.60122574663875 3.58060634652155 3.6340577075461 3.64912843144985 3.65299132242823 3.6403891862796 3.73461960492613 3.76769040330586 3.63071241375819 3.81852227111824 3.91197843640352 4.0258152015716 3.68606212080796 3.62744225713591 3.53737657761981 3.63962375752208 3.61204882516539 0.947140829150679 1.66628653309754 1.43310755364922 1.16665866569641 0.93729133…
3.65499445217825 3.65448983942845 3.63849195290036 3.60649454372258 3.6539957835472 3.67249486675049 3.68949386500836 3.66199384267293 3.76499378649377 3.80049277290723 3.66199319272498 3.82599692133646 3.94099382964318 4.05699333266423 3.71049508909645 3.71299596139035 3.54449841751882 3.64449860060748 3.63749512310823 0.95133881781452 1.67919109669666 1.43031537647896 1.16636000665516 0.9357402…
3.68535146292283 3.67398270117869 3.65604381470857 3.6344403614099 3.67987924788002 3.69785131264904 3.7024481658858 3.71236149823736 3.78939060786055 3.82533181531707 3.6938184348977 3.85623426853121 3.97211204147145 4.09391809227018 3.73786848899461 3.74227259975028 3.55585610489564 3.64704233976879 3.66288943346833 0.935968438192186 1.67616158800829 1.4280845129536 1.16883439898687 0.937640793…
3.70915601694167 3.70359427435807 3.69645289275884 3.66655368929611 3.70525009242673 3.72165092643426 3.74614158047223 3.73808725499636 3.82553233290147 3.8485483004792 3.71570728020095 3.87965480968407 3.98333625362155 4.11635395118058 3.76657820734384 3.76332068378984 3.56117361506419 3.64723535764778 3.68871113790956 0.930538496157655 1.67033827168298 1.42251969558051 1.16465926030063 0.932930…
3.7399561349296 3.73196097821223 3.71846476059316 3.69246582149486 3.74096668790708 3.75296207152883 3.78050349064674 3.76696096200477 3.84447557288993 3.86598276488033 3.74795727686857 3.9159988006483 4.00199938411669 4.13599935170178 3.79345745515058 3.78001492624391 3.56601769634552 3.66049837183737 3.72096918248195 0.930626853223823 1.6721137499573 1.41837376560536 1.15857234255765 0.91767757…
3.772348726222 3.74887110094462 3.75479932283503 3.72532576631436 3.76334989659203 3.78632813459283 3.7977741557528 3.79437461205472 3.8605035111101 3.88689464603727 3.77732813459283 3.93028588699152 4.02705294203547 4.15756587530917 3.830848726222 3.78565233399442 3.56754232608997 3.65566707377343 3.74635931462909 0.929700555456171 1.66178858352129 1.40845828429289 1.15421698541628 0.91745752068…
3.78475844798362 3.75100538453642 3.77763329711089 3.75758733649818 3.79825693366594 3.81712634274799 3.83033512817881 3.80035276650401 3.88053798284334 3.90350762747748 3.79784663960962 3.95735276650401 4.032088191626 4.03533223997263 3.84361734138201 3.81385852918178 3.58086514698738 3.6663597208669 3.76556442640641 0.915229444916538 1.62081022290268 1.40981834449289 1.15380598806535 0.91753819…
3.84449415891984 3.81399465349404 3.81097923363059 3.79198410545126 3.83698871009594 3.8490020180746 3.84907410060202 3.82006736418365 3.89650246148982 3.91600221420273 3.84898958554523 3.9770583822925 4.03700673641837 4.08244793059955 3.89750338809809 3.85200779661464 3.61249145014292 3.69050254391886 3.80699328347055 0.925235836863367 1.66603923241794 1.41929429325844 1.15142109722784 0.9112532…
3.87482607178995 3.84271937438261 3.83532650108092 3.82137537715813 3.86538360692608 3.88181669724607 3.88231880434909 3.85026083992198 3.90816423254347 3.92512558959206 3.8768408490907 4.00305796442711 4.0400193214757 4.09578402943952 3.93422831963551 3.89139255217898 3.63351077058504 3.70214348009787 3.83532124142102 0.933137965086695 1.67110884289823 1.42272774549068 1.1556502265544 0.91402756…
3.8876494608332 3.84589778409296 3.84884047872532 3.83776407156847 3.90638203578424 3.9018022751469 3.91519101789212 3.87745844294108 3.92538203578424 3.93828652683818 3.9018022751469 4.00926742504897 4.042 4.17305730536764 3.93957305367636 3.93982137693611 3.71071347316182 3.84984718568631 3.85245844294108 0.939250062802658 1.66273242208697 1.42248894726812 1.15214162744259 0.92624286100143 0.85…
3.92099789904839 3.89199709574337 3.89199728112145 3.87699752829223 3.92599876414611 3.94299740470684 3.92499938207306 3.90099851697534 3.94499876414611 3.95299907310958 3.94299740470684 4.02299913490228 4.042 4.17599981462192 3.96899814621917 3.98199734291414 NaN 3.84200049434155 3.87599851697534 0.949009385162691 1.67209940987977 1.42756967991384 1.16608912130789 0.936659343761586 0.86435939381…
3.94929179231128 3.91596981458849 3.91350309019186 3.90542259576116 3.98024148329209 3.98439241034965 3.95628173050744 3.92225154509593 3.95240247215349 3.96821129788058 3.96630185411512 4.02816098886139 4.045 4.178 4.00326160689977 3.99524148329209 NaN 4.05734598275058 3.91026160689977 0.944817028932545 1.67720750336245 1.42665431224551 1.16148824351408 0.929974969098081 0.866805904815133 1.4193…
3.97839387750829 3.91412536430941 3.96328134107735 3.94750641393923 4.00482526716023 4.02367521858564 3.984318853221 3.94733760929282 3.99213129250276 3.98948765786741 3.99658143822653 4.04437512143647 4.045 4.17805626821547 4.0292438289337 4.02070680253593 NaN 3.99393780359117 3.93645014572376 0.935861124371881 1.64913954219708 1.41747538870138 1.15766134107735 0.929784973727849 0.87332863750795…
3.99902825205897 3.97301629926479 3.97803585838254 3.97403585838254 4.04803259852959 4.05904346470611 4.00104020485316 3.96502281897071 3.99901955911775 4.01501738588245 4.02702281897071 4.06400977955888 4.04500434647061 4.181 4.04202825205897 4.11004563794142 NaN 4.04301629926479 3.96002716544132 0.94586159732795 1.68625373021614 1.42979369450002 1.1723838900912 0.945739239367643 0.8753528795367…
4.02522018585254 3.98819016050901 4.01130025343528 4.00729024498744 4.07845038015292 4.09935029567449 4.03819016050901 3.9862101774047 4.01736030412234 4.03125021119607 4.04830025343528 4.07308006758274 4.04908006758274 4.18045954381649 4.06819016050901 4.15210008447843 NaN 4.05840033791371 3.98523019430038 0.947327597972518 1.68037210048441 1.43317258530075 1.17602675634711 0.945014478458001 0.8…
4.04729998742725 4.00770585277 4.04126469478875 4.03647645061975 4.12351174325825 4.13461762117375 4.05740586534275 4.00737057270425 4.0532470484695 4.05640586534275 4.0782470484695 4.0811058779155 4.057 4.12712352423475 4.0873176337465 4.1627411454085 NaN 4.099058779155 4.00847645061975 0.947138350914745 1.66902710435692 1.43158428848949 1.18268505651606 0.942867631231949 0.886423229710337 1.429…
4.06399749537381 4.0469941067619 4.05599779003571 4.06299602206428 4.15199572740238 4.16899484341666 4.07999661138809 4.02799690605 4.06699793736667 4.07899661138809 4.09199793736667 4.08699911601428 4.057 4.13399896868333 4.10499734804286 4.2039938121 NaN 4.15799116014285 4.03499602206428 0.94982959631319 1.68667735246278 1.43905887881145 1.18574954032743 0.963886847117617 0.893838887651309 1.43…
4.09616992733278 4.07214727035508 4.08824922675475 4.1012378982659 4.18529454071016 4.20933985466557 4.0952378982659 4.05227188373245 4.09822656977705 4.10335118315442 4.12313594186623 4.08609062791082 4.05601132848885 4.1277363517754 4.1402378982659 4.24145313955409 4.17032543319571 4.23310709892652 4.06431719768786 0.951229660518579 1.68143558300908 1.44069590124856 1.18236819787614 0.959515901…
4.11141541707562 4.0858669573752 4.11084889576322 4.1225418483595 4.2116502180314 4.23959603319545 4.1165418483595 4.07636123223967 4.11841541707562 4.13436123223967 4.13552378674752 4.09419867773182 4.05698193838802 4.19196387677603 4.16119867773182 4.2815418483595 4.28748105218263 4.41849911379462 4.09245154029958 0.941626008721256 1.65259208693096 1.43755473625035 1.17885636517047 0.9566774488…
4.1340626400104 4.13304474286457 4.15703579429166 4.15204474286457 4.24703579429166 4.27205592858071 4.14606711429686 4.09608053715623 4.14106487715363 4.1540626400104 4.16406711429686 4.10500894857291 4.056 4.19000447428646 4.17206487715363 4.31105816572394 4.36815436288277 4.50006487715363 4.11705369143749 0.943038769571224 1.67119293065763 1.42857217002893 1.18626865771406 0.964150604028672 0.…
4.16229924273206 4.15324936894338 4.17327929321659 4.17229924273206 4.2633092174898 4.29731919224753 4.17627929321659 4.13219949515471 4.17035909127847 4.1823092174898 4.19425934370112 4.10910972233509 4.056 4.192 4.20129924273206 4.337339141763 4.43756856119092 4.53000745053127 4.141339141763 0.942415588307294 1.6724616969303 1.42949261990076 1.18563987623164 0.96438798102767 0.897164390114885 1…
4.19243063122926 4.17867403148928 4.20167403148928 4.20241190813234 4.29450552361696 4.32939318503542 4.20431829264772 4.15254296981081 4.20641190813234 4.21348680052004 4.22052424671389 4.12022467716309 4.056 4.19076427560298 4.23133701574464 4.37152424671389 4.49467403148928 4.63065530839236 4.17541190813234 0.934946307756747 1.66860252009244 1.42459790102555 1.18260637518417 0.961045049516095 …
4.21499803663573 4.2139969269081 4.2369969269081 4.22399812199939 4.32099769518107 4.34999820736306 4.22099854881771 4.18099752445375 4.22799812199939 4.23899778054474 4.24799760981741 4.13199897563603 4.056 4.12600563400182 4.24899846345405 4.39899760981741 4.5299969269081 4.66499701227176 4.19699812199939 0.930560381575578 1.66559026206645 1.41453087583119 1.18032019889734 0.952400752053879 0.8…
4.24533167203051 4.23517086134905 4.25235177336569 4.25827136802496 4.34427136802496 4.37218091201664 4.25462314139066 4.21619096268423 4.25533167203051 4.26832162136292 4.27236182403329 4.15418091201664 4.06004020267036 4.12294974666204 4.28727136802496 4.43232162136292 4.54817086134905 4.6817688346454 4.22730152002774 0.930573962971392 1.66257370714792 1.41330517153702 1.17503225601491 0.948905…
4.27857862108484 4.25279809804805 4.28769833579204 4.28543895392643 4.37129928676802 4.39045890637763 4.31617957206081 4.23567838334084 4.28845890637763 4.30053871618243 4.30837909657282 4.17261852598724 4.06421947696321 4.11839904902403 4.31481805049925 4.46443895392643 4.56541900147523 4.65929928676802 4.25759857353604 0.91412881729801 1.63546075987857 1.40293969604857 1.16234664630278 0.937513…
4.30699812431279 4.29199741284522 4.32199773623957 4.30699857706487 4.38599902981696 4.412998512386 4.32499941789018 4.26899780091844 4.310998512386 4.32699825367053 4.32699877110148 4.20299799495505 4.07499928853244 4.13799870642261 4.35499734816635 4.48599857706487 4.58599864174374 4.67399902981696 4.28699805963392 0.909650295582433 1.64040967337171 1.40096013065132 1.15727033503654 0.932260346…
4.34145171174222 4.33224091292918 4.34938144547121 4.33522083685175 4.40722083685175 4.42615057058074 4.34628106508405 4.29631117920019 4.34145171174222 4.35137140743249 4.37733125527763 4.22639148350992 4.08614053254202 4.13809034234844 4.37449186389708 4.5151907227356 4.60214053254202 4.69216060861945 4.31535133135506 0.919819989432805 1.65642962278141 1.4027370266271 1.15566233305186 0.9291540…
4.38646878341371 4.35652503742336 4.38720626470203 4.35750628608681 4.42928127004823 4.44122501603858 4.37482505880813 4.32784381014468 4.38637502673097 4.38856254009645 4.41054378875991 4.26603132351017 4.10016876202894 4.14769379945229 4.42348753475026 4.53441252940407 4.61607500534619 4.70805625400965 4.35043128074061 0.924802691255701 1.65445731515973 1.40354532071977 1.15391306200548 0.92653…
4.41099315769957 4.38399233662352 4.39799698938781 4.38399261031554 4.44399589461974 4.4529967156958 4.41798795755125 4.37198768385923 4.40599452615966 4.41799178923949 4.43899206293151 4.31998494693906 4.10899753677185 4.18398987339537 4.44899288400756 4.55599397877563 4.61999890523193 4.71099917892395 4.37299370508361 0.927559230925432 1.65640945535289 1.4095783167941 1.15355010126605 0.9238807…
4.44818090625447 4.41711055382218 4.42837186285641 4.40822110764435 4.45721105729688 4.471170855907 4.43355276911088 4.39441206424629 4.43741206424629 4.45131156077159 4.48012060416965 4.40571357467041 4.17250251737353 4.30650251737353 4.48030151042412 4.56710050347471 4.62295979861012 4.72091959722024 4.41022110764435 0.92527552711671 1.6585195962629 1.41627306430291 1.15769974826265 0.926865225…
4.46668250872104 4.42905968459319 4.46523348982562 4.43041309738379 4.4783232936047 4.4883232936047 4.48808980377908 4.43534125436052 4.47864658720941 4.48262862645359 4.49273639098849 4.47711356686064 4.22289803779084 4.35693395930247 4.51048494040705 4.57717960755817 4.619 4.713 4.4325388226745 0.920157319607598 1.64111819549424 1.40591673383724 1.15270958829941 0.921425098110458 0.863761193691…
4.50402578016125 4.48701933512093 4.47803867024187 4.45303061394148 4.49603867024187 4.50603544772171 4.49305317158257 4.4540805630039 4.51404511528218 4.51704833780234 4.53301933512094 4.53809667560468 4.27211117694538 4.4081095656853 4.53704994906242 4.58702255764109 4.619 4.71300483378023 4.46203867024187 0.933680161126008 1.66125041892762 1.41558976423607 1.15050484989283 0.918975462171664 0.…
4.52022327566201 4.49928839773009 4.50217675989909 4.47216745674651 4.52020466935684 4.52822327566201 4.52631630718784 4.50422327566201 4.54228839773009 4.54728839773009 4.54522327566201 4.5980558189155 4.34150237023951 4.47552553921824 4.56817675989909 4.60110233467842 4.61903721261033 4.71595348423708 4.48624188196717 0.933776836928122 1.66150051078436 1.42165451291803 1.15351967527869 0.922369…
4.5445147503251 4.53066726893994 4.5215147503251 4.49038129653711 4.54240036136396 4.55245755584453 4.56057194480566 4.52870539859365 4.57376259307422 4.57872446342051 4.56941942619082 4.6046863337668 4.39669676959013 4.42818382608486 4.58741942619082 4.61241942619082 4.623 4.71176259307422 4.51245755584453 0.933560871002263 1.66069971309541 1.42325624123922 1.15467277748495 0.923547543691663 0.8…
4.5709991260156 4.56499886705726 4.5479991260156 4.50999935260415 4.56299932023436 4.57599922312498 4.58999902890622 4.56499880231768 4.6129987052083 4.61599876994788 4.59099928786457 4.63999883468747 4.48399711908847 4.59199459424465 4.60899928786456 4.63399928786457 4.623 4.7509987052083 4.53599922312498 0.939779794775515 1.67148964393228 1.42614990450911 1.16098979153854 0.930109783446088 0.87…
4.59621161254687 4.57515115181919 4.57017130539508 4.53420153575892 4.58923176612276 4.60325191969865 4.62242322509373 4.58832245721427 4.64538291794194 4.65740307151784 4.60818138218303 4.69246353224551 NaN 4.66442322509373 4.64421161254687 4.65805038393973 4.62133253400222 4.69502015357589 4.5632418429107 0.936548622665119 1.66358134824601 1.43026715451944 1.16031254802507 0.928825547081516 0.8…
4.6172996895398 4.59089906861941 4.58742309111502 4.55433494713272 4.61244071991147 4.6283878335221 4.66414103037167 4.62044071991147 4.68379329584065 4.69765226546898 4.62642309111502 4.73881092463711 NaN 4.70760422047777 4.66517628796459 4.66370515185836 NaN 4.69737020472564 4.58747597750439 0.922899575343877 1.65425703154228 1.43103328737929 1.16360995527592 0.93342675104654 0.879335592800885 …
4.63403557383992 4.64102371589328 4.6110372678323 4.57304573779418 4.63703049186279 4.65005081977131 4.67203387984754 4.64504573779418 4.72802371589328 4.7340660657027 4.65003049186279 4.7840592897332 NaN 4.79714398935205 4.67504065581705 4.70303896182467 NaN 4.71832694052877 4.61403896182467 0.93626212898542 1.67470605299776 1.43456909673906 1.16919409401658 0.940501315869079 0.879093472684373 1…
4.65527106215841 4.65535137687201 4.63327106215841 4.60019074744481 4.65528110149761 4.68022086546241 4.69214055074881 4.67223090480161 4.74248188828162 4.77331121951521 4.66831121951521 4.81938149488961 NaN 4.88345570418405 4.69928110149761 4.7259598426432 NaN NaN 4.63726102281921 0.943426665303073 1.67237076380794 1.4398935571987 1.17751415546827 0.947180641699552 0.881148332651536 1.4269976081…
4.68238950353213 4.69054530494498 4.66046740423856 4.61962320565141 4.68340897870874 4.70244792906195 4.70646740423856 4.6955842552982 4.79042845388534 4.80470110635784 4.69938950353213 4.85742845388534 4.91428536165603 5.02828536165603 4.72737002835552 4.72225317729588 4.62517527658946 4.76398052482339 4.66342845388534 0.94510466581436 1.67144325134812 1.43622404681123 1.17877834780614 0.9480864…
4.70203152658382 4.71802056081553 4.68402878514175 4.65103426802589 4.70403700946796 4.72503563874692 4.73006990677281 4.725038380189 4.81204386307314 4.84004523379417 4.71903152658382 4.87904523379417 4.97907950182006 5.09306990677281 4.74602878514175 4.73502878514175 4.63401644865243 4.76291501529579 4.68503700946796 0.94684461306633 1.67059565481432 1.43240315265838 1.17215128847777 0.94086205…
4.72533979872459 4.73308994672122 4.705369780965 4.67634979280473 4.73123985792324 4.75120987568284 4.78125984608351 4.75332980464446 4.84432980464446 4.8733397987246 4.74215990528216 4.91211992896162 5.03717989344243 5.14433979872459 4.76747971584649 NaN 4.64604997040068 4.70103997632054 4.7121998816027 0.942644063447469 1.66719503917602 1.43453679667139 1.17294118814679 0.942191699690524 0.8699…
4.75930638539329 4.74304531487122 4.74250463476541 4.71128836272309 4.75550463476541 4.77246858942503 4.80725231738271 4.78628836272309 4.87766683879715 4.90750463476541 NaN NaN 5.05525231738271 5.17837847607406 4.81509011335097 NaN NaN 4.70498197732981 4.7325406801058 0.915444809573047 1.64423251310115 1.41835486095704 1.15817314622141 0.925523604534039 0.860284582871113 1.38462687443425 1.13534…
4.77604515487114 4.80001672402635 4.77003679285796 4.72705853409222 4.7830384652606 4.7980434824685 4.8210384652606 4.80205351688431 4.91402341363689 4.9350434824685 4.80302341363689 NaN NaN 5.19908529253437 4.82005184448168 NaN 4.6680050172079 4.70416222305557 4.76204515487114 0.922784564691437 1.66125374521415 1.4175268893311 1.15670371176609 0.925711136266036 0.857801872123195 1.39045013379221…
4.80330242544894 4.81022438017179 4.79229266978929 4.76231218110858 4.80630242544894 4.82423413583143 4.84429266978929 4.83419511319286 4.92826340281036 4.96123413583144 4.81729266978929 NaN 5.12417560187358 5.25 4.85132193676822 NaN 4.67092195472286 4.80088293208428 4.78926340281036 0.91951785465261 1.65745668576892 1.41563663564402 1.15289478296642 0.920366831654945 0.852974389149108 1.39054258…
4.83455360956343 4.83394649376973 4.82246431769836 4.79442860095233 4.83755360956342 4.84848217607137 4.87462504305548 4.85464290142849 4.95548217607137 4.98548217607137 4.84767861817452 5.02814286698411 5.14207143349206 5.25041074257932 4.88437502583329 4.71917858373014 4.66310715023808 4.78908929186507 4.81650003444438 0.917266428325397 1.65110857684126 1.41225428600952 1.14723035303413 0.91492…
4.86506580041549 4.88602673141879 4.84805963162653 4.81807402546742 4.8680514065746 4.8750637441525 4.90903701273371 4.89004935031161 4.98204729404863 5.01204318152266 4.88504729404863 5.03607402546742 5.14600822505194 5.27300411252597 4.90508841930831 4.72905757536355 4.66903701273371 4.79404112525968 4.84406168788952 0.917080733692776 1.65542753248442 1.41249853349138 1.14394985606159 0.9126067…
4.89732093612895 4.89905014627015 4.87735102389104 4.8542707898588 4.89333096538298 4.90634099463701 4.92732093612895 4.91429084836686 5.00515043881045 5.03314040955642 4.90825073135074 5.07218052657253 5.15012035104836 5.27504011701612 4.94834099463701 4.75724070209671 4.68726076060477 4.81425073135074 4.87424070209671 0.922254496440735 1.65411687001455 1.41648865855669 1.14382503968792 0.910986…
4.92979346112343 4.90504031569517 4.9123702818576 4.88152897408229 4.92667003383756 4.94056423902111 4.95970529877638 4.94347607667406 5.02035264938819 5.04735264938819 4.93404031569517 5.09028211951055 5.162 5.279 4.98245844420465 4.7817405637152 4.71203021418247 4.83714859071199 4.89868766630697 0.91892561939532 1.64323405908219 1.40177798782947 1.13854282300222 0.906829926497545 0.855769521533…
4.97399496102901 4.96299339334915 4.9329976484802 4.91099664068601 4.96399574486894 4.97199641673174 4.99899552091468 4.96999697661741 5.03999776045734 5.06699776045734 4.99199339334915 5.10599820836587 5.162 5.279 5.00799708859454 4.82299529696041 4.65800615874232 4.73401175759897 4.93699563289181 0.928708884707754 1.65905819604839 1.41447855213567 1.14649909298522 0.915738984367403 0.8562999395…
4.99534009080301 4.97531008279098 NaN 4.94035009347369 4.98938010148572 5.00337009881504 5.00946012285113 4.9902600694376 5.05820005341354 5.07816004273083 5.00941010949775 5.11920005341354 5.166 5.27893998397594 5.04324006409624 4.85842011216842 4.74140010682707 4.86544011750978 4.93759015756993 0.933334503872481 1.66378651241865 NaN 1.15549281410117 0.924043414261414 0.858839905314647 1.4056681…
5.02953883060529 5.00641715917829 5.00220857958914 4.97552144897286 5.02753883060529 5.040608357135 5.05526072448643 5.01641715917829 5.078243342854 5.094243342854 5.05043454081071 5.13915643469186 5.16606952652971 5.27305214489729 5.06767788366471 4.90059097550257 4.78139977754586 4.90941715917829 4.996243342854 0.934829097550257 1.66843779948918 1.42410919001977 1.16066611693947 0.9292755954904…
5.05999844655959 5.02999879733645 5.01399939866823 5.00499849667057 5.05799844655959 5.07499824611566 5.06999924833528 5.03999879733645 5.09199929844626 5.10799929844626 5.07499874722547 5.14799954900117 5.16999979955608 5.27599984966706 5.10599804567174 4.93399829622664 4.80399884744744 4.93299879733645 5.00999929844626 0.938169829622664 1.6711398621948 1.42688985818592 1.15762015534404 0.926200…
5.08629042729489 5.05908011787445 5.04627039782628 5.02938055990365 5.09632047149781 5.11131045676351 5.09554079565256 5.06125036835767 5.10524035362336 5.12321030942044 5.10821030942044 5.1601502210146 5.17103004420292 5.276 5.12536053043504 NaN 4.86403004420292 4.99047923381605 5.04019027995183 0.93986105442505 1.67379058315695 1.43048902500238 1.16261507804588 0.931553646514467 0.8668822327101…
5.11529624323789 5.06755763433014 5.07348793003888 5.06750535611169 5.12862733862141 5.1426099125486 5.14906970429127 5.08622653894662 5.12947050396606 5.14443565182043 5.12931366931071 5.1752091128738 5.17401742607282 5.27594772178155 5.16129624323789 5.14866219076705 4.86733109538352 4.93950535611169 5.05954020825733 0.930137680301024 1.66603479783612 1.42552650045967 1.16120133977632 0.9279863…
5.13205539741823 5.09910258781154 5.10103693161215 5.09605744917446 5.16405129390577 5.17706565619939 5.15302872458723 5.09904308688085 5.15602872458723 5.16903898336838 5.14707591498054 5.18703898336839 5.175 5.27299794824377 5.17804103512462 5.18611489834893 NaN 4.96833648802185 5.09005744917446 0.933408158042643 1.67140595471632 1.4298469144185 1.16467298761694 0.929476975971185 0.871586668207…
5.15913991516158 5.14911193212926 5.11929848567803 5.12429848567803 5.18931714103291 5.20927050264572 5.16719588122621 5.12022386425853 5.17017722587133 5.18820520890365 5.1841212598067 5.20607462141951 5.17505596606463 5.27194403393537 5.19813058748414 5.24255966064632 NaN 5.13288612935667 5.11818655354877 0.94226891580006 1.68402953361613 1.43327193577819 1.17097787401933 0.932885017560676 0.87…
5.17450497812371 5.16154382259477 5.15133017800397 5.15646613365266 5.22358266706582 5.23864093377241 5.18813595564869 5.1444272891816 5.1892136445908 5.21034960023949 5.19744671141713 5.21409711117764 5.18107768894211 5.26623306682633 5.21250497812371 5.30233017800397 NaN 5.2284178231935 5.1385632448303 0.945517907677431 1.68399942223553 1.43988787335928 1.16974049781237 0.934541762708977 0.8776…
5.19303449717089 5.18549819249599 5.18153793412017 5.19253455011923 5.2529984115498 5.27099825270478 5.19154566245264 5.15401754343154 5.20451037105665 5.22351764932822 5.21954204018416 5.21501052990167 5.18499978820664 5.26304766253629 5.23353129848913 5.3270549937562 5.32418978845082 5.34863134579206 5.16453761643013 0.957081638660729 1.67336602545594 1.43876797585495 1.16884348049228 0.9376598…
5.22114017652974 5.19736371389333 5.21569739613699 5.22422686791317 5.29475685642081 5.31426759948222 5.2300872081149 5.17417487655123 5.22811966745983 5.24317688706708 5.2510872081149 5.2195329760764 5.18551223684578 5.28207468469836 5.26166740762934 5.37174961765964 5.36076356066198 5.45089598169907 5.19466016886817 0.933400309604445 1.66055978764275 1.43830547483087 1.16655205154079 0.93486167…
5.23460834968269 5.22980777051539 5.23463339053108 5.24560418587591 5.31917466263322 5.33973293061911 5.23866599436301 5.19011701795289 5.23913200259549 5.2596306146599 5.25971004233632 5.22259211842895 5.18648980246975 5.28844700110757 5.27754529458445 5.39574652732611 5.43302801038197 5.53557330496642 5.21023168400797 0.935613873703957 1.6636051506523 1.43450126152515 1.17033706761705 0.9428113…
5.25351535410714 5.26551539268924 5.25602080180711 5.26451528779942 5.34501787903396 5.37251126552064 5.2585327746101 5.21052352565709 5.26551524359427 5.28351706686179 5.28501236502627 5.23651542041486 5.185 5.29149725404744 5.29002102283284 5.42551403357577 5.50555636095187 5.61755339397357 5.24101781272624 0.938542025968364 1.66481224646373 1.43197096113092 1.17262444648975 0.947687275592522 0…
5.27674949046448 5.2808692209338 5.28123440549046 5.28583451088427 5.37027446934679 5.39335432582435 5.28971442780931 5.23425430180107 5.28366947124585 5.30122935004227 5.30425943861979 5.25509983415871 5.18452503312933 5.28853000720699 5.3157444621398 5.44982421012332 5.57784856516489 5.68997288998271 5.26381934453971 0.934693627430314 1.65913857067607 1.42907962333079 1.17432027861774 0.9517870…
5.3015971323909 5.31758968059746 5.30464109712066 5.31914355457651 5.39765100636995 5.42862394504195 5.3112970978282 5.24787551789119 5.30070512902595 5.32415845816339 5.33008788974658 5.26513118787138 5.1869837632032 5.29147452055888 5.34013027258946 5.48214176372563 5.61270242289315 5.73690936440767 5.29561245390578 0.930065107530693 1.65696685911956 1.42454805833007 1.16202002703467 0.93719936…
5.32258646316435 5.3415112883945 5.33706396334735 5.34008646316435 5.42055501091945 5.45104839445816 5.34857152320818 5.27812046962736 5.32656129367123 5.34753846014471 5.35256824384204 5.28256423932786 5.184 5.26175947304355 5.36209706489682 5.51305369532439 5.63354344654444 5.74406107541973 5.31658018041257 0.928037222785513 1.6541351698029 1.42017126371961 1.16842318489685 0.944583311629439 0.…
5.35431141524915 5.34999754230543 5.36478174405133 5.37168654985594 5.44382261456626 5.47324747693799 5.36983749427449 5.30433597951316 5.3502768135548 5.36683548678842 5.3778390789609 5.30166180915465 5.184 5.31740580954764 5.39775934541712 5.53741780876165 5.65711074306565 5.78509887458652 5.34779854302699 0.916101466099098 1.64175266066366 1.41001890114835 1.15756956379663 0.931952254366012 0.…
5.38120522325373 5.3932511294831 5.38929177030574 5.38779967753703 5.47157475524671 5.49461997105972 5.39864738713578 5.33383633204327 5.3744730478076 5.39553485694899 5.40725617083184 5.31566648173073 5.184 5.30902570696824 5.42018728543351 5.57372070944121 5.66663749463012 5.79366634364746 5.37372588887323 0.916275576060472 1.64815842284041 1.40862268207412 1.15754669877247 0.933960226402799 0.…
5.41055879928584 5.42254999410878 5.42104956717585 5.4225271392979 5.4865489191976 5.51203532681211 5.42057085951183 5.36003369486886 5.39503628678185 5.41003887869484 5.44005363061756 5.33603986265984 5.18400644946708 5.33095138647376 5.44756374690881 5.59653771283748 5.7030189669414 5.83151574220786 5.4040486678369 0.915875218405305 1.64845568997686 1.40986442151048 1.16067816126987 0.933206475…
5.44529950891245 5.45371274888759 5.45233371459177 5.43885558345422 5.51712612549567 5.5331475844593 5.46220270257048 5.38641278331974 5.42334054623879 5.44021671124287 5.47181498828695 5.36095430265736 5.18710046317113 5.29252525242572 5.48479393922214 5.62018220003743 5.71497854103637 5.84175249890133 5.43227982617705 0.916087941475983 1.64908170996455 1.413138046832 1.15832204828012 0.93342463…
5.474732877097 5.47472578830728 5.48511271660343 5.47355281302561 5.52968715286112 5.54762051471275 5.48230873111264 5.4256880756273 5.45574266239253 5.46083623970433 5.50272117993303 5.40509747372272 5.22672366122974 5.29515277068879 5.51374847331564 5.63812689506412 5.71306663814837 5.81804586324597 5.45968431646398 0.91874855520819 1.65219287571859 1.41299002958494 1.15304956767805 0.924083553…
5.51357391333797 5.51102026276891 5.51261040340696 5.49107246022501 5.55006282954846 5.56856150426262 5.52261095312559 5.46208403412185 5.49913865630105 5.49918067336197 5.54158231675015 5.44164091478686 5.25906780682176 5.31727136371865 5.55256761077883 5.65553506676169 5.71450232670163 5.84500840341218 5.48908716619634 0.923563535016611 1.65991889136344 1.41868689610277 1.15521143115125 0.92708…
5.5419070813974 5.52196930943522 5.54976972710936 5.51572869972847 5.5702099898049 5.58872384682804 5.55914706008891 5.48259763017718 5.53252445097181 5.54240248562953 5.57187298252808 5.48515407592721 5.24848875046034 5.38645392048946 5.57944686341162 5.6671645246458 5.71602439306846 5.84673982070184 5.51743022909918 0.916307768508696 1.64393723496529 1.41116695402547 1.15091519913004 0.92146711…
5.57613866714907 5.56114101047356 5.57265456977007 5.53511175889935 5.5881157345546 5.60759668746825 5.57174102270141 5.53068889758965 5.57472699176235 5.57479048205017 5.60317355675834 5.54035429373535 5.29143612011579 5.42411086761137 5.61705144312591 5.68104595533607 5.71798730194243 5.82403408846841 5.55358315822079 0.928322503743634 1.66515902584919 1.42478418763688 1.15711540098356 0.927416…
5.59853399401867 5.58803119693396 5.59452371071186 5.55602594977806 5.61352294168837 5.62853584857312 5.59752206716238 5.54805771871486 5.60406296587075 5.61406296587075 5.62603507954963 5.59059798694567 5.31605152457393 5.46106903607008 5.6380277668343 5.69251308039152 5.718 5.8265 5.57153574307063 0.931929404712591 1.66989693103728 1.42699594715786 1.16333567336001 0.93421035914078 0.8722637825…
5.62572027699321 5.6122081004141 5.61480716307618 5.5772081004141 5.632723063049 5.656223063049 5.61632989931185 5.58134314135356 5.64035497381402 5.6504732984187 5.65269939812807 5.6874732984187 5.38362843066597 5.51788482271389 5.66224301322888 5.70266947285826 5.71803271132561 5.82624780358912 5.59971030190327 0.935957836102688 1.6709077580238 1.43141440761328 1.16784262793525 0.93863119487932…
5.64620103653011 5.63128829790269 5.6425891166941 5.59614744450374 5.65312983782887 5.67665624784117 5.64619398474154 5.60981487677542 5.66980849321596 5.69262762559623 5.67126585167189 5.72674465762127 NaN 5.59939522881697 5.68465624784117 5.71816021162268 5.7210168346731 5.80564682186777 5.61922744654241 0.936941514162682 1.67004634071174 1.43187581797646 1.16817096323222 0.939279670042567 0.88…
5.67406694737561 5.6645037515089 5.66309202100378 5.61755010112848 5.67355589483093 5.69555574895996 5.67159898416977 5.6341595007438 5.69023545347895 5.7230859355594 5.70057420228353 5.76915190547029 NaN 5.58099309544087 5.71006904068861 5.73301782121605 5.72700175294741 5.77803797636757 5.64804781332086 0.943110791021863 1.67490973813119 1.43521204546487 1.16922319019908 0.939954805167176 0.898…
5.70170498908357 5.6754455203851 5.69818731557072 5.64175090117852 5.69921189464839 5.72123444493831 5.7052541549254 5.6966576491507 5.74583927642925 5.76189087681637 5.72966029426127 5.80044573095038 NaN 5.73571368931892 5.74073302478689 5.7270682595061 5.72710015759263 5.74759709085909 5.67079559600082 0.93481556775461 1.6648875255927 1.42749058070584 1.16845382201911 0.939632050302788 0.896807…
5.72022527830723 5.71463614075165 5.71519318818987 5.66414910539971 5.71823516478474 5.74217827809791 5.72873369358377 5.71091165968352 5.77622835797116 5.79674667221659 5.74419740207383 5.8404217084058 NaN 5.79881312238476 5.76169756431861 5.73296693790738 5.73647664964872 5.80192850272799 5.69717698163311 0.939946934898813 1.67452030239039 1.43184124869424 1.17701041144872 0.948028965543565 0.9…
5.74303234347066 5.73654804245315 5.73053545244532 5.68953519233515 5.74553142137836 5.76703142137836 5.77402909273423 5.75302759124738 5.8140566482208 5.83356079763615 5.76353505057337 5.88956659030012 5.89007192319942 5.89775673712408 5.78353729662992 5.75401287353139 5.735 5.8239963116308 5.72103617360164 0.939772486698598 1.67538664555152 1.43594717304283 1.17262555534977 0.943794806360617 0.…
5.76326268165582 5.76871052165688 5.75126114275743 5.70927858655087 5.76478765032684 5.78627516599133 5.79594481408214 5.77033570600773 5.84634459840231 5.87038034112908 5.78524284382411 5.9333387838045 5.93036346335763 6.03530052930296 5.80631484165475 5.76182339128657 5.7349534832175 5.81996511241312 5.7432702065334 0.939370505785693 1.67650115123627 1.43779685982501 1.17248115963174 0.94357375…
5.78760429979891 5.7881539768606 5.77509870837564 5.73465436151113 5.79116772870754 5.81163122651699 5.79374974622028 5.80107595803203 5.87873655671417 5.90567171275674 5.80758514885397 5.96534567863529 6.01042998941625 6.10993350540801 5.83554504726475 5.7938852032487 5.7240630442581 5.81702275034361 5.76815037746193 0.932723791963707 1.6725716013245 1.43431958456562 1.17111856559348 0.942461595…
5.80907657871634 5.81353063076726 5.79909752347621 5.76157996362584 5.8175453299565 5.83355340859821 5.85460294625553 5.82158102943286 5.91258160920848 5.93808892058613 5.82659316650391 6.00257072543288 6.07413110864883 6.18514191958687 5.85456922912172 5.82154373990112 5.72650972422436 5.81450478747644 5.79605785931473 0.928905788737308 1.67141846628316 1.43163143261977 1.16435279281671 0.935224…
5.82413175153618 5.81757767981247 5.84117001035685 5.79620573527023 5.83828681313865 5.85772119071651 5.90060024950308 5.85721046484241 5.94821544776054 5.97927076655183 5.86563504548131 6.02419255993749 6.13533106826124 6.24251053776245 5.88619602277993 5.84368546580313 5.73104535295504 5.81593936049599 5.81427363780591 0.925915167525426 1.63396731850752 1.42141619705321 1.16438436495513 0.93398…
5.83690084796584 5.87356525646559 5.85819306101807 5.81671645724334 5.86662906991135 5.87964083461353 5.91078975356854 5.87817515647151 5.96974547832639 6.00619622639215 5.87917050386227 6.04285508548853 6.1682612474721 6.29325743393233 5.90567864592843 5.86236356488034 5.73556502107995 5.80995902331101 5.84079406885212 0.929323534033958 1.66472119613926 1.41851753807512 1.15984815068241 0.930750…
5.8700695927914 5.88404523531441 5.88703347027255 5.84902700958882 5.89403064836316 5.90552819776826 5.9040695927914 5.90752993758805 6.00153212295832 6.03602706263374 5.90153971877657 6.06607655207054 6.1990226176572 6.3040121787385 5.9140574140529 5.89252360418525 5.74550816864966 5.82549177830541 5.86706263351226 0.92756450216948 1.66401726451917 1.41288857420618 1.15403110327424 0.92402676451…
5.91013109090903 5.91020167832158 5.93013109090903 5.88627226573413 5.93321176223766 5.94328234965021 5.94407058741255 5.92410083916079 6.02607058741255 6.05917142657334 5.94615125874118 6.11009075524471 6.2123327692306 6.31167562237729 5.94718151048942 5.83606050349647 5.76103025174824 5.82696974825176 5.90317142657334 0.924426335944048 1.65669759678322 1.41004272265734 1.15228905860139 0.929631…
5.9229291881277 5.929891058658 5.9429291881277 5.9128529291883 5.9538856115909 5.9708474821212 5.9509618705303 5.933945529329 6.0329618705303 6.0759073998593 5.9609182939935 6.1189509763961 6.2448202467857 6.3776350465043 5.9649019527922 5.8419673175974 5.7639836587987 5.8240163412013 5.9199073998593 0.926021175751298 1.65548669989253 1.41030852929188 1.15414970504318 0.930763735872835 0.85420201…
5.96808373589035 5.96698743961645 5.97220515293136 5.93314653780811 5.98010048306842 5.99311304345197 5.98412560383553 5.9680962962739 6.0620711755068 6.09208373589035 6.00704186794517 6.13908373589035 6.24504186794518 6.38102930756162 6.00113816421908 5.86518003216426 5.778 5.82705442832873 5.94612979063004 0.928214840599513 1.65833745896337 1.40923326893429 1.15558233172714 0.933316470214811 0.…
5.98856574557218 5.96472738716423 6.02119627907606 5.96836946649611 6.00449647060415 6.02038101232412 6.01430019152809 5.99126555404408 6.07918473324806 6.11215009576405 6.01761192888419 6.15939255815212 6.25508082079602 6.38806927496802 6.03442719563613 5.90823091656007 5.77818473324806 5.84006927496802 5.97739255815212 0.90815454720186 1.63190471355382 1.39585615102972 1.15142445143781 0.927796…
6.0367184032564 6.02663794704395 6.03790230317059 5.99981610008581 6.04675288449031 6.05281035321349 6.03985058131972 6.01386782193668 6.09490805004291 6.12492529065986 6.06969541576713 6.19280460634118 6.26195977189377 6.39396551876609 6.07078736572422 5.92788506255363 5.79390805004291 5.84596551876609 6.01080460634118 0.924713165201436 1.66039339817149 1.40574218646448 1.15520787454157 0.934272…
6.06406102034011 6.04006286944133 6.06105547303647 6.02607396404862 6.07707396404862 6.08707951135227 6.0840240383158 6.04104807663161 6.1190351329231 6.14202958561945 6.09706841674498 6.2160240383158 6.269 6.404 6.1080480766316 6.00209060595956 NaN 5.85311649337658 6.03106102034011 0.926672629361302 1.6647188202128 1.41272005547304 1.16564127587984 0.944693198945103 0.862253439328261 1.412148509…
6.09728616309506 6.07431001001964 6.09135770386882 6.06628616309506 6.11727423963276 6.13044116810488 6.09731001001964 6.06728616309506 6.1383934742557 6.15815500500982 6.13422654578359 6.22908346423606 6.26903577038688 6.40403577038688 6.13435770386882 6.05171540773764 5.85754847926552 5.91750235624904 6.06427423963276 0.933577279743992 1.66948214622321 1.41294053692746 1.16637984007239 0.946411…
6.12081931247832 6.09980425518485 6.1207741405979 6.08981931247832 6.13982684112506 6.16672144007075 6.12280425518485 6.09081931247832 6.17075155465769 6.17090212759242 6.15285695571201 6.23594729947284 6.27197741405979 6.40697741405979 6.1637741405979 6.11054828119581 5.90265368225012 6.04105139051119 6.08682684112506 0.940754890305888 1.66965864484359 1.42860969222515 1.17047853025664 0.9457054…
6.1511345673456 6.11713008176741 6.13531847605124 6.12612111061104 6.18021082217477 6.19720633659658 6.15020633659658 6.11710316829829 6.17108971156373 6.18408971156373 6.18411662503285 6.24507625482917 6.279 6.414 6.19413008176741 6.13722427890932 5.94217045197109 5.99504485578187 6.11714802408016 0.94262113785677 1.67181498409659 1.43097602713699 1.17034430615506 0.945304936975361 0.87252301101…
6.18125496970292 6.14637691173475 6.20601108563926 6.15333256917772 6.22728822662069 6.2433658260955 6.1960775994748 6.14022171278515 6.19114411331035 6.20417737022812 6.21029931225995 6.26214411331035 6.279 6.414 6.22322171278515 6.18762079579842 5.98084250858356 6.00595336497614 6.15022171278515 0.920960688385998 1.64229619698011 1.41037009202165 1.17138125773576 0.94872509186016 0.877706269198…
6.2038747092619 6.17981478760454 6.2069945525766 6.18283657729813 6.25285836699171 6.27582023502794 6.20296186803623 6.15989105153208 6.20392918349585 6.21991284122567 6.23685291956831 6.27492918349585 6.279 6.414 6.24289105153208 6.24269494428984 6.05558599582192 6.09053152158796 6.16989105153208 0.945862071239618 1.68188074120832 1.43255710612819 1.17859007038651 0.958048358426208 0.88447252172…
6.21401879924658 6.20301997419949 6.22002819886987 6.21203524858733 NaN NaN 6.21901997419949 6.17601644934075 6.21702349905822 6.23701527438784 6.25001997419949 6.29400469981164 6.28199177532962 6.41699177532962 6.25302349905822 6.28907402203339 6.11811279547946 6.18409517118579 6.20001527438784 0.949284981800343 1.68548981200753 1.43749840091331 1.17786915288318 NaN NaN 1.44059428857813 1.176810…
6.23041198269873 6.22050467880594 6.24447378010354 6.24241198269873 NaN NaN 6.23637078442886 6.19040168313126 6.23737078442886 6.25037078442886 6.26740168313126 6.29817509264696 6.27510299567468 6.40944382335672 6.27333988572645 6.35244288140113 6.21489606236974 6.26594756020708 6.2134531809686 0.953515674181663 1.6853694473434 1.4446224907353 1.1856170413841 NaN NaN 1.44424885762802 1.1770478741…
6.26970081553675 6.26863349903252 6.28965593786726 6.28170081553675 NaN NaN 6.27173073398307 6.22870829514833 6.27273073398307 6.28573073398307 6.30570829514833 6.31487284660312 6.28492520388419 6.35640389902539 6.30575317281782 6.394678376702 6.30034927379243 6.35631187573452 6.25667089709042 0.953103141436864 1.68913135308764 1.44295271533969 1.18247393475706 NaN NaN 1.44509356753404 1.18352070…
6.28007133889758 6.2820466446638 6.30711523975763 6.30805487607506 NaN NaN 6.28510152073886 6.23905487607506 6.28306310748632 6.30305487607506 6.31607133889758 6.32201646282252 6.301 6.436 6.31907408270133 6.44108231411259 6.36130181841283 6.45431553743159 6.26709877693511 0.953205687569389 1.68591656092787 1.44131729385926 1.17984953355336 NaN NaN 1.44583550805747 1.17893282378851 0.955763359994…
6.30618427803927 6.29946611504051 6.34910839884663 6.32832519653989 NaN NaN 6.32209755896197 6.25921679769326 6.30626015723191 6.32328183700124 6.34221679769326 6.32807587919264 6.301 6.43539296645887 6.34609755896197 6.47145527515585 6.47192139019636 6.56985635088838 6.30317343815461 0.93718108233728 1.65590782541832 1.42947227555019 1.17977170542425 NaN NaN 1.42609211253912 1.17269563674002 0.9…
6.32288823383129 6.34171729733797 6.35893425519488 6.35780276558463 NaN NaN 6.33094082967539 6.27886851038975 6.3298422124677 6.34882906350668 6.36186851038975 6.33495397863641 6.301 6.38036817090869 6.35494082967539 6.51272387181848 6.55544116915645 6.64748061603952 6.3188948083118 0.944530822885767 1.68471723623138 1.433304359526 1.18808437989487 NaN NaN 1.43172232822666 1.17320658127013 0.9545…
6.34304780539141 6.35206067607372 6.38303493470911 6.38104228938471 6.46404228938471 NaN 6.35106067607372 6.29905332139812 6.34904964406031 6.37203125737131 6.38204780539141 6.34809744945173 6.3040073546756 6.38310480412733 6.37504780539141 6.53306619208042 6.62909744945173 6.76310480412733 6.34205516006701 0.94640814294441 1.68085791994532 1.43438031257371 1.18433882089309 0.971418820893085 NaN …
6.36919284437465 6.38518320215591 6.40222177103084 6.40425069768704 6.48731819321817 6.53022177103084 6.38422177103084 6.32819284437465 6.37619284437465 6.38922177103084 6.40819284437465 6.40084572450028 6.30796143112507 6.43958538459451 6.40123141324958 6.56915427549972 6.68258817534267 6.82057853312394 6.37219284437465 0.945329322536692 1.6742673128785 1.43451740930068 1.17828340268404 0.965342…
6.38886682681228 6.40387348547167 6.42484685083413 6.42982687485597 6.51978026424027 6.55284685083413 6.40684685083413 6.34786682681228 6.39586682681228 6.41184685083413 6.42786682681228 6.38510653855017 6.30402663463754 6.39728632235359 6.42484019217474 6.58489346144983 6.74259382177747 6.87960048043685 6.39186682681228 0.938118807973298 1.67093257285532 1.43119250626872 1.17965074446345 0.96460…
6.41208936278243 6.42704603537277 6.44911373445037 6.44907311500381 6.53606228315139 6.57605145129898 6.42612727426589 6.37407311500381 6.41208123889312 6.43205415926208 6.4550704070407 6.38501624777862 6.30401083185242 6.39995396462723 6.44810561056106 6.61805415926208 6.75903791148346 6.89303791148346 6.41807311500381 0.933580803926547 1.66530341880342 1.4234450748921 1.17404218921892 0.9617968…
6.44519769739405 6.44452389809423 6.49105930921821 6.47621746713345 6.55915815791524 6.59515815791524 6.47312850330613 6.40125700661226 6.44222735200316 6.45225700661226 6.48119769739405 6.39109884869702 6.30808896382732 6.38284184208476 6.48713838817583 6.63846458887601 6.77305930921821 6.90705930921821 6.44528666122137 0.911844251653066 1.63726784508755 1.40692777648386 1.16382579950992 0.94959…
6.46484952594817 6.49660124376264 6.49695485778445 6.49783447854298 6.57487962075853 6.61087962075853 6.48590219186631 6.42680438373262 6.46482695484039 6.47780438373262 6.50084952594817 6.40092476297408 6.31693228667667 6.36712037924147 6.50089466816372 6.68464638597819 6.77895485778445 6.91295485778445 6.47378181262484 0.918231095933154 1.65395224752999 1.40968885839572 1.16639036313624 0.95022…
6.4850404475696 6.50302971658174 6.51403797118778 6.51502971658174 6.5910214619757 6.61701485829087 6.50503549480597 6.45303219296356 6.48403301842416 6.4980214619757 6.52403797118778 6.42400825460604 6.31700247638181 6.37001403283027 6.52004044756959 6.69203879664839 6.79601898559389 6.92299752361819 6.49103219296356 0.917685889206192 1.65222806016758 1.41193520407389 1.16082361093493 0.93523729…
6.53419289071832 6.53927728040759 6.56012055669895 6.55121700205812 6.61720494638822 6.63516877937854 6.54827728040759 6.49231344741728 6.52427728040759 6.52443400411623 6.57019289071833 6.43436167009686 6.32008438968927 6.38719289071833 6.56924111339791 6.73915672370864 6.81904822267958 6.92024111339791 6.53019289071833 0.91271687173184 1.64990628136037 1.40616821647357 1.15308288715476 0.931884…
6.54990444234254 6.56186263586741 6.56994027646409 6.56889249763536 6.63389846998895 6.64891638704973 6.57086263586741 6.51784471880663 6.54686263586741 6.55978499527073 6.58590444234255 6.46382082939227 6.32695819352486 6.40290444234255 6.58888055292818 6.75192235940332 6.82297611058564 6.93988055292818 6.54590444234255 0.913276595758453 1.65204698026917 1.40928106763912 1.15250352368862 0.92575…
6.59011525282376 6.57905762641188 6.60617287923564 6.58810638722193 6.64308865601827 6.66307092481462 6.59319061043929 6.55115958083289 6.57614628243015 6.58213298402741 6.62613741682833 6.48023493844843 6.35405762641188 6.39301773120365 6.62111968562467 6.76207535761553 6.82901773120365 6.94298670159726 6.57908865601827 0.917127090487155 1.65310128351796 1.41148469677466 1.15226317348659 0.92399…
6.61639745491295 6.5925905044421 6.64509084683725 6.61224982880243 6.66321576123846 6.67914762611053 6.63613627025587 6.58737474320364 6.60936338734899 6.61240881076761 6.65737474320364 6.53360186029676 6.36729525222105 6.39760186029676 6.64845423418623 6.77914762611053 6.833 6.93996593243603 6.59937474320364 0.907734718667833 1.64246706230989 1.40146739214553 1.15077258445496 0.924193829606871 0…
6.65073481258565 6.64360600727011 6.65293938573386 6.63383331076813 6.68185604111793 6.69190150181753 6.6479090786008 6.61974996615219 6.64075754293546 6.64772723580239 6.68974996615219 6.58559843048685 6.39280300363506 6.44959843048685 6.68769692866932 6.79190150181753 6.833 6.9370227303498 6.63174996615219 0.928876720320595 1.66899512378046 1.41506498578392 1.15445158706275 0.914157510492822 0.…
6.67403741603631 6.65304157337368 6.67603325869894 6.65203741603631 6.69902771558245 6.70902771558245 6.67103741603631 6.64304018759455 6.67804711649017 6.68206513161876 6.71003741603631 6.6920554311649 6.44903741603631 6.46620232375189 6.70803741603631 6.79900415733737 6.83300415733737 6.92004573071104 6.65003187291982 0.931285584689864 1.67020562626324 1.42679809295008 1.15935975588502 0.909273…
6.7011555763002 6.68312640574391 6.70025281148783 6.6791555763002 6.7192333644503 6.72926253500659 6.69825281148783 6.67233059963793 6.71242783482555 6.7293889407505 6.73719447037525 6.73229170556288 6.47654451705071 6.61253479353194 6.73516529981896 6.80203889407505 6.836 6.95277635906846 6.67319447037525 0.935314764524194 1.67427011245951 1.43262990276481 1.16644007612163 0.91175759956896 0.857…
6.71691173400407 6.6959282838783 6.72585656775661 6.69491173400406 6.7428676010061 6.75585105113186 6.72385656775661 6.70581243475864 6.75575726851118 6.76877933501016 6.75688966750508 6.76183450125762 6.53169106901423 6.66669658563897 6.75190621737932 6.80597793350102 6.836 6.93012688236916 6.69288966750508 0.935797296853874 1.67529426271026 1.43262005516625 1.17151158938256 0.91354001490921 0.8…
6.74008695836539 6.72602029028526 6.74910724865065 NaN NaN NaN 6.74813623477244 6.72914493060898 6.7891565250577 6.80914493060898 6.78006666808013 6.81212464032372 6.58821739591347 6.61951305435579 6.77807826252885 6.81604058057051 6.83600869583654 6.933 6.72007536391667 0.937068028519679 1.67811002813804 1.43490710096378 NaN NaN NaN 1.43290869520048 1.16987011552045 0.949776463481121 0.867446492…
6.77012172394908 6.73364513693013 6.78607303436945 NaN NaN NaN 6.79507303436945 6.77917041352871 6.84319475831853 6.85941386142688 6.80315824113381 NaN 6.66380337806394 6.79680337806394 6.80515824113381 6.83007303436945 6.839 6.93349906819123 6.74624344789816 0.929607500883214 1.66463302681779 1.4271163022799 NaN NaN NaN 1.42566313745722 1.16322183694375 0.945326200369743 0.86985357835139 0.93192…
6.77994054702597 6.78568489923765 6.79196432821558 NaN NaN NaN 6.80096432821558 6.79291676583636 6.85890487524155 6.8927978598883 6.81592271113376 NaN 6.72860761037141 6.86160761037141 6.81792271113376 6.83596432821558 6.839 6.97375624280648 6.76588109405194 0.937472378167803 1.68665664697925 1.43407784784141 NaN NaN NaN 1.43236939361874 1.17869630211293 0.961959286661996 0.883855220059035 0.9403…
6.80003937453986 6.79604973626087 6.81203522985145 NaN NaN NaN 6.82104144688406 6.81306217032609 6.90605595329348 6.93307667673551 6.83203522985145 6.89804144688406 NaN 6.85018236628987 6.84204144688406 6.85002072344203 6.83604766391667 6.97095440842753 6.79003522985145 0.942434849285435 1.68579368877268 1.43851644499047 NaN NaN NaN 1.43837128297497 1.1861950772433 0.970821004147718 0.89186720045…
6.81919782481138 6.82023273507221 6.82923273507221 6.79823273507221 6.8721163675361 6.88526764533304 6.84127928208665 6.84326764533304 6.93331419234748 6.97039564962275 6.84923273507221 6.91861674794135 NaN 6.938896030028 6.86218618805777 6.86003491026083 6.85897672649278 6.94903491026083 6.80726764533304 0.944766625341453 1.68755661773335 1.4416380369681 1.17740698966027 0.959052087007545 0.8882…
6.83586517778132 6.83984138562508 6.84884138562508 6.81784138562508 6.88192069281254 6.90781759346885 6.8648096627501 6.86581759346885 6.95978587059386 7.00373035556264 6.86884138562508 6.97057967190647 NaN 7.01438933465657 6.87787310850007 6.86297620784376 6.85701586143749 6.95197620784376 6.82981759346885 0.944482299908436 1.68642912032656 1.44315770738594 1.17883842115063 0.958385392888747 0.8…
6.85907291389286 6.86702126655208 6.86515190394345 6.84105164734077 6.90506076157738 6.93506987581399 6.88813367547024 6.89008202812946 6.99009114236607 7.03410025660268 6.89206076157738 7.00517317049553 7.0322643128616 7.11628254133482 6.89808202812946 6.86900911423661 6.857 6.93700911423661 6.85305164734077 0.94437780580503 1.68679315754436 1.44520584049481 1.181997427074 0.96183003982183 0.886…
6.88318240447893 6.87452441287692 6.915 6.85822800559866 6.92522800559866 6.95822800559866 6.9320342008398 6.91718240447893 7.02026220643846 7.06730780755819 6.91219380475886 7.06229640727826 7.11975241847558 7.20986642127491 6.92519380475886 6.87207980195953 6.8570342008398 6.9399657991602 6.87034200839799 0.927335388096699 1.66831795836976 1.42099779713805 1.17462123676702 0.955308158691435 0.8…
6.89891235272788 6.91974801409265 6.915 6.87789044090985 6.94489044090985 6.97789044090985 6.93498356613648 6.93291235272788 7.04287400704633 7.0938520952283 6.92890687477337 7.0878575731828 7.1846384550025 7.28458367545743 6.94190687477337 6.87896165431845 6.85998356613648 6.93701643386352 6.89983566136477 0.934698970120739 1.68366448913014 1.43201859212997 1.17731499040465 0.957736469452366 0.8…
6.91903384087055 6.93103825489714 6.92903825489714 6.90102942684396 6.97202354147516 6.99803972623934 6.95203384087055 6.95703972623934 7.07002942684396 7.12102942684396 6.95202942684396 7.11505885368791 7.2420632677145 7.34107209576769 6.96503089818615 6.88901471342198 6.86 6.937 6.92102942684396 0.934548204962519 1.681427454578 1.43568795483435 1.17540498272311 0.956433717368815 0.8999334569867…
6.94229539836132 6.95729539836132 6.9552461653011 6.92136924795165 6.98829539836132 7.0252461653011 6.97541848101187 6.98420924050593 7.09020924050593 7.1412461653011 6.97228309009626 7.15520924050593 7.28532001489143 7.39071387937318 6.98628309009626 6.89920924050593 6.86004923306022 6.93703692479516 6.94128309009626 0.933264520029908 1.67966578302315 1.43429372278482 1.17195802881616 0.95211141…
6.96581063182421 6.98081063182421 6.97484219318684 6.95076328978026 7.01181063182421 7.04484219318684 7.00873172841763 7.00086586420882 7.10686586420882 7.16084219318684 6.99481852216487 7.17186586420882 7.3107948511429 7.44754236024184 7.00881852216487 6.91586586420882 6.86396843863737 6.93997632897803 6.96381852216487 0.9280519766123 1.67694193514703 1.43379402407374 1.16861690606164 0.94744755…
6.9891061028805 7.00104951467757 7.00514147050733 6.97409549259245 7.0291273234566 7.0610848823044 7.02615561755806 7.0270848823044 7.13106012496561 7.17804597791488 7.01812024993123 7.19208134554171 7.32103536762683 7.46093987503439 7.03609549259245 6.92903536762683 6.86401061028805 6.94001061028805 6.98909549259245 0.922841988053602 1.67278512594805 1.42766518843086 1.16079566707274 0.938947531…
7.01925054850465 7.01551199042254 7.04507625389272 7.00129412215763 7.06507625389272 7.08514161437219 7.07007625389272 7.05121786826491 7.14814161437219 7.19115250778544 7.05225054850465 7.21528322874438 7.33128322874438 7.44451199042254 7.06325054850465 6.93988236647289 6.86717429461193 6.94293463952053 7.01621786826491 0.903764206084388 1.64071379535523 1.40386956579706 1.153956449054 0.9185990…
7.04186935378004 7.06173302728965 7.05196023810697 7.02784663269831 7.07196023810697 7.09792615648437 7.07696023810697 7.07088639459134 7.16092615648437 7.20492047621394 7.07486935378004 7.24085231296874 7.35685231296875 7.49073302728965 7.08586935378004 7.01953989809493 6.88290911567307 6.9370340816226 7.03588639459134 0.911366091509554 1.66723680310642 1.41285808232824 1.15544142279165 0.924833…
7.06906092559692 7.07206701815661 7.07906092559692 7.05804670962431 7.09805483303723 7.12103452450492 7.10004874047754 7.09505483303723 7.18402030853231 7.21502030853231 7.10206092559692 7.25503452450492 7.36400609255969 7.50100609255969 7.11305483303723 7.026 6.89000609255969 6.947026401092 7.06205483303723 0.913553391524895 1.66792243702388 1.42065360281232 1.14986981722321 0.925909776606145 0.…
7.09931873685149 7.10514874386403 7.10924436491947 7.08136123509835 7.12524436491947 7.13825498948119 7.12427623860462 7.12216999298746 7.19411687017888 7.22510624561716 7.13228686316634 7.27224436491947 7.36703187368515 7.504 7.1403931087835 7.02678621756699 6.8933931087835 6.96110495441848 7.08928686316634 0.915243480281393 1.66912934961431 1.41751509978962 1.14978446231592 0.925799150035063 0.…
7.1288204818806 7.11891622487761 7.1318623694418 7.11479654613135 7.1478623694418 7.16185638550448 7.14984441762986 7.13790425700299 7.20493417668955 7.23494016062687 7.15883843369254 7.2948623694418 7.36998204818806 7.504 7.17677859431941 7.09955718863882 6.92977859431941 7.06337767051942 7.11583843369254 0.917416775498538 1.66999473413516 1.41798712771009 1.15019748674633 0.925720478714985 0.84…
7.16209836065574 7.14602459016393 7.16219262295082 7.13812295081967 7.17214754098361 7.18811065573771 7.17413524590164 7.16208196721311 7.22105327868852 7.2450368852459 7.19906557377049 7.30505327868852 7.37702868852459 7.51402868852459 7.20411065573771 7.1438893442623 6.95690163934426 7.09347950819672 7.13908196721312 0.921465778688525 1.67306471311475 1.42343819672131 1.15331508196721 0.9255755…
7.18639493153107 7.15259838110768 7.20908377335507 7.16832312579815 7.20832312579815 7.21535902866461 7.20716754671015 7.18220344957661 7.23416754671015 7.25416754671015 7.21544280201968 7.318155579088 7.384 7.521 7.23140689915322 7.11801724788305 6.9334906725083 6.96872333759011 7.15935902866461 0.913416040240474 1.65746627959292 1.4086011897994 1.1522028159453 0.912499408727085 0.84549872229316…
7.21875310711928 7.2016259198777 7.21594762878288 7.19479799673396 7.23479799673396 7.24477555192662 7.22089525756576 7.19887281275842 7.24789525756576 7.26789525756576 7.2517231807095 7.3309027391682 7.384 7.521 7.26474562551684 7.20136406379209 6.97369325429971 7.10992264924778 7.18877555192662 0.935213683977625 1.67928353434558 1.42344672853897 1.15898822731107 0.925560345055419 0.847852044154…
7.23904688889292 7.21204688889292 7.22606447222777 7.21405861111615 7.25906447222777 7.27507228704325 7.23803907407743 7.21602539815033 7.26502539815033 7.28103321296582 7.26905275000454 7.34103125926195 7.384 7.521 7.28503907407744 7.2251172222323 6.99413089815941 7.03032822225045 7.20604493518905 0.939051055000091 1.6813127742595 1.43370211000018 1.15902224675945 0.928930940741682 0.85059072583…
7.26319594094154 7.23619594094154 7.25919594094154 7.24423512912985 7.29239188188308 7.31235269369477 7.25819594094154 7.22916654980031 7.27819594094154 7.29819594094154 7.29619594094154 7.35709797047077 7.384 7.521 7.30523512912985 7.28539188188308 7.06143107007139 7.19734359784584 7.22926452027108 0.939604107747791 1.68273950313566 1.43478460461213 1.16017509446448 0.934489727124532 0.856080090…
7.28283717417589 7.25583717417589 7.27883717417589 7.26780460901107 7.33167434835179 7.34770691351661 7.27783717417589 7.24586159804951 7.29783717417589 7.31783717417589 7.31583717417589 7.36691858708795 7.384 7.521 7.32880460901107 7.32467434835179 7.10464178318696 7.13154546651076 7.25578018513746 0.941018276540664 1.68369210294753 1.43524617359313 1.16068576652857 0.931455156589825 0.857091614…
7.30008402508428 7.27903095661 7.28326534237141 7.2951326711857 7.3601326711857 7.38311940406713 7.29910171457571 7.26307518033857 7.31507518033857 7.33609729220285 7.33609729220285 7.37705749084714 7.387 7.46126534237141 7.34507960271142 7.38318131728713 7.1753582122014 7.2113582122014 7.27307518033856 0.943846074962845 1.6878085181426 1.43630250371552 1.16402098379672 0.938756898901656 0.864777…
7.31918820915085 7.28628784928953 7.34312178239173 7.32528784928953 7.39036534717518 7.41036534717518 7.32215499577129 7.28017713802433 7.33227677816301 7.35825463590997 7.35814392464477 7.39014392464477 7.38703321337956 7.52103321337956 7.36318820915085 7.42440963168126 7.25684140561556 7.29301854363989 7.29025463590997 0.93847616384472 1.67845638251438 1.42566225571718 1.15980199830851 0.940344…
7.33590305389995 7.31185172949404 7.35393727017055 7.35085172949404 7.42281181051166 7.44281181051166 7.33592016203525 7.29590875661172 7.35685743220581 7.38086883762934 7.37092586474702 7.40292586474702 7.3899828918647 7.5239828918647 7.37990305389995 7.46078899966459 7.33156659390565 7.38347535051737 7.31286883762934 0.939911674040819 1.67724701433547 1.43030308320046 1.1653080648141 0.94343209…
7.35201964757522 7.34602658201354 7.37102311479438 7.37302658201353 7.44703467219157 7.4760427623696 7.35701964757522 7.31002311479438 7.37103120497241 7.40102311479438 7.38802311479438 7.41300809017803 7.39600809017803 7.45501502461635 7.39001964757522 7.48103120497241 NaN 7.47517682817699 7.33003004923269 0.943392034101905 1.6920028777919 1.43978459984408 1.17821426467956 0.946678298211182 0.87…
7.36915531495888 7.36923894609059 7.391203104177 7.396203104177 7.47723894609059 7.5133225772223 7.374203104177 7.33016726226341 7.398203104177 7.42123894609059 7.40816726226341 7.4201194730453 7.40303584191359 7.46817920956794 7.40715531495889 7.50823894609059 7.49188410053519 7.6288482586216 7.35619115687247 0.945146057389505 1.69449919942449 1.44377696517243 1.18192485039342 0.953939724257017 …
7.38192162760627 7.38887942708657 7.40789751302358 7.41289751302358 7.49687942708657 7.53983722656687 7.39089751302358 7.3439155989606 7.41489751302358 7.44087942708657 7.4219155989606 7.42993971354329 7.40598191406299 7.48290957031493 7.41992162760627 7.52787942708657 7.56455388022031 7.69857196615732 7.37190354166926 0.944821989453072 1.69525535794283 1.44517143932315 1.183967460417 0.961314724…
7.40207498864634 7.41202187168852 7.42810310938872 7.43607186411941 7.52608436222713 7.5700812377002 7.41410623391565 7.37206249053862 7.43106561506555 7.45806249053862 7.44206249053862 7.44004374337703 7.403 7.477 7.44009686033486 7.58108436222713 7.64219684519665 7.73822184141209 7.39605311695783 0.942819506130976 1.69514685331073 1.44438819382967 1.18476859244906 0.964300999848618 0.8888820309…
7.42620371393969 7.41947932691691 7.46108388221046 7.45923966345846 7.55323966345846 7.59628759615015 7.44811983172923 7.39223966345846 7.45219173076677 7.47820371393969 7.46219173076677 7.45458717547322 7.403 7.47672438702277 7.47111983172923 7.60828759615015 7.70585080527752 7.81021030046521 7.41327561297723 0.929911503846006 1.67518082607941 1.43108570985531 1.18752258233157 0.964638094591113 …
7.44286606799758 7.45868486587665 7.46794485152841 7.47884243293833 7.57284243293833 7.61981091952599 7.45792121646916 7.41184243293833 7.46787394635066 7.49486606799758 7.47787394635066 7.5026139606989 7.403 7.45418120212092 7.48092121646916 7.63181091952599 7.77544063693106 7.90920428633855 7.43581879787908 0.93085243678104 1.68997111565197 1.43400652250781 1.18855172772926 0.966118103686844 0.…
7.46303854363788 7.46504868670048 7.4850405722504 7.49303854363788 7.5960202861252 7.64303245780032 7.47504665808796 7.43603448641284 7.48504868670048 7.5090405722504 7.4980405722504 7.51002637196276 7.40399188554992 7.45404665808796 7.50104665808796 7.65905274392552 7.79608114450079 7.93003448641284 7.4520405722504 0.929982027552797 1.68847649050034 1.43486401559307 1.18832320414806 0.9628064499…
7.48226396681686 7.48925296819949 7.50525296819949 7.51226396681686 7.60629696266896 7.65921997234738 7.49821997234738 7.45325296819949 7.50925296819949 7.52925296819949 7.51826396681686 7.52247206636629 7.40004399446948 7.477 7.52421997234738 7.68543994469476 7.8361429820258 7.9471759778779 7.47226396681686 0.926044381963336 1.68669709665045 1.43189679291735 1.1849607524196 0.961015015654961 0.8…
7.5058640399778 7.51186970497873 7.52786970497873 7.5358640399778 7.63284704497503 7.6788866999815 7.5178866999815 7.47586970497873 7.53186970497873 7.55186970497873 7.5418640399778 7.47527192004439 7.4039773399963 7.477 7.5438866999815 7.72477339996301 7.84892635498798 7.9629093599852 7.4958640399778 0.924648044301313 1.68196724865445 1.42982195315195 1.18323991375162 0.956993169853783 0.8777032…
7.52909357361935 7.51907407911532 7.55414425932984 7.55910916922258 7.65305068571048 7.69605068571048 7.54806628131371 7.50308967471855 7.55210527032177 7.57209357361935 7.56508967471855 7.56673097584436 7.40401169670242 7.48097270769436 7.57107797801613 7.7351832483379 7.85905458461129 7.97303898900806 7.51210527032177 0.914020270200783 1.67068057939057 1.41866243341016 1.17878674237612 0.952492…
7.55330695622538 7.53850765837275 7.59103541802601 7.5871888961387 7.66620070214737 7.70916528412136 7.5651888961387 7.52623612017337 7.57927153819938 7.59627153819938 7.58835418026006 7.49827153819938 7.407 7.47396458197399 7.59131876223405 7.78204722403467 7.87311806008669 7.98308264206068 7.53927153819938 0.903935641408197 1.6506516211521 1.40654836952817 1.17025304719287 0.945434843570132 0.8…
7.57878261619273 7.58064048062643 7.59397491725301 7.60286622534937 7.68285786443371 7.7228829471807 7.58086622534937 7.54583278168671 7.60180769893972 7.61880769893972 7.61774917253007 7.52080769893972 7.407 7.47102508274699 7.61777425527706 7.78596655633734 7.88291639084336 7.98994147359035 7.56180769893972 0.909383513308906 1.67236472210888 1.40973282702409 1.16718616966603 0.937537388980254 0…
7.60603958210132 7.58804262687834 7.6170365373243 7.63003044777025 7.6960243582162 7.73601522388512 7.61103044777025 7.57304110448983 7.62604719404388 7.64604719404388 7.64204414926686 7.63987973130753 7.41 7.47101979105066 7.64803044777025 7.82601979105066 7.90001979105066 8.01698934328041 7.58203501493578 0.908328858208616 1.67216980208949 1.41465065462706 1.15982690955132 0.929735250147841 0.8…
7.63232471744108 7.61627661115351 7.64139687687243 7.65027661115351 7.71220445172216 7.74615634543459 7.63132471744108 7.60031269086919 7.65727661115351 7.67732471744108 7.67136079715675 7.56277993263999 7.41044498316 7.484 7.66836079715676 7.83924053143784 7.91303607971568 8.01004810628757 7.60527661115351 0.907587215943135 1.67203795548278 1.41507073953964 1.15777089569602 0.926615429902681 0.8…
7.65878690004271 7.63881847040675 7.67373954449664 7.67281847040675 7.72886582595282 7.75889739631686 7.65778690004271 7.62579479263372 7.67981847040675 7.70378690004271 7.70076322226968 7.7078318965304 7.4467079741326 7.484 7.69776322226968 7.85884214817978 7.91597632222697 8.01396842963596 7.62781847040675 0.908175264445393 1.67187134174047 1.41431607729508 1.15539910007025 0.926242999184584 0.…
7.68513131145313 7.65605690162969 7.69417070488906 7.6891050491625 7.75008754096875 7.77705690162969 7.67816195079219 7.65611818030781 7.70711818030781 7.73113131145313 7.72811380325938 7.70004377048437 7.44707440982344 7.48704377048437 7.72513131145313 7.86907440982344 7.93001313114531 8.024 7.65310067211406 0.910708593121781 1.67273655623858 1.41417412853237 1.15595770049389 0.926352582458578 0…
7.71535249132295 7.66951772163058 7.73315421495379 7.71317624566148 7.77018726101532 7.79022030707684 7.71518726101532 7.68329741455374 7.73436350667679 7.76133046061527 7.75433046061527 7.71044061415369 7.46458381375364 7.49868534913785 7.7552863991999 7.886 7.93293390787695 8.02384578504621 7.67629741455374 0.901461178598707 1.66081749102884 1.40382184407905 1.15324195423259 0.9269818583446 0.8…
7.74679124666358 7.71569339353714 7.74690867041532 7.72889562333179 7.78688909979003 7.80986952916474 7.73188909979003 7.7098238643724 7.76678472312182 7.79080429374711 7.78380429374711 7.74973905832948 7.51665425228656 7.64900189811027 7.78083038791416 7.886 7.92703914125058 8.01009132958468 7.7028238643724 0.916728624161004 1.68199935243959 1.4111215300847 1.16055146484928 0.930715210541301 0.8…
7.76303717602837 7.7220263330201 7.76703098002364 7.7490263330201 7.80703098002364 7.82703562702719 7.75204027403074 7.73304182303192 7.79404182303192 7.82104647003547 7.80103098002365 7.78402478401892 7.55104027403074 7.68704182303192 7.80203098002364 7.89301084300828 7.92700464700355 8.01399380399527 7.72303098002364 0.9198968555276 1.68286536848647 1.41633119273091 1.16561157998121 0.935753500…
7.78715114086436 7.73938366527107 7.78718601952537 7.76615114086436 7.82718601952537 7.85018601952537 7.7781976457457 7.76024415062705 7.82131390794906 7.85131390794906 7.82115114086436 7.80062781589812 7.57762781589812 7.71459293723712 7.82218601952537 7.90011626220336 7.93 8.00996512133899 7.74323252440671 0.917967892775226 1.67997568379336 1.41723044619217 1.16665022962338 0.938013487866101 0.…
7.7998916673033 7.77172500161608 7.80286666745022 7.7788916673033 7.84286666745022 7.86586666745022 7.79485833416586 7.78082500102841 7.84777500132225 7.87777500132225 7.8338916673033 7.85355000264449 7.63055000264449 7.76457500249758 7.83786666745022 7.90991666715639 7.93 8.00702499985308 7.76283333431278 0.926219833745679 1.68804141706971 1.42822650054947 1.16835550008521 0.938307500014692 0.86…
7.817067906988 7.782033953494 7.81612562792781 7.7990441395422 7.8660577209398 7.8900543255904 7.81514939537361 7.8050780930362 7.8750780930362 7.90210186048201 7.8510543255904 7.88014939537361 7.68422748840981 7.71533953494002 7.85509167443381 7.9160373488434 7.9300101860482 8.007 7.7830543255904 0.930040258131287 1.6882520739472 1.4306422790602 1.17129633302265 0.944204551160229 0.8688806613971…
7.83718833344019 7.79251791696051 7.85303531252003 7.8122001042802 7.88327072932027 7.90627072932027 7.85907062504007 7.82828250016028 7.89828250016028 7.93231781268031 7.8672001042802 7.92423541680023 7.75190635468089 7.81643604248142 7.88215302092015 7.92711770840012 7.93304708336005 8.00708239588008 7.79931781268031 0.915542288599701 1.67725030319893 1.41384407508174 1.17024636668163 0.9396731…
7.8528697190479 7.83564172738172 7.85597557232148 7.82886157648839 7.90581272113135 7.92881272113135 7.86495114464296 7.85180457857185 7.92180457857184 7.95878015089332 7.88386157648839 7.94383714880987 7.827373022918 7.93600660774021 7.89489414672642 7.93691857440494 7.93696742976197 8.01394300208345 7.82578015089332 0.924059241157889 1.68809986186626 1.42584033507164 1.17244176066671 0.93993780…
7.86003320694014 7.83902734689188 7.8630195334942 7.8420195334942 7.92003711363897 7.94603906698839 7.87503320694014 7.86503320694014 7.94204492703665 7.98203906698839 7.89002734689188 7.97307227392853 NaN NaN 7.90503320694014 7.94301367344594 7.94 8.0140195334942 7.83602734689188 0.926781992416408 1.68802740204527 1.42975494197403 1.17388521544295 0.939961601746524 0.879073437894979 1.4301613673…
7.87712511113718 7.85312511113718 7.87312511113719 7.85212511113718 7.9390962393363 7.96615398293807 7.89212511113718 7.88213473507081 7.96520210260622 8.00223097440711 7.90412511113718 8.01019247867259 7.96474104288948 NaN 7.92212511113718 7.95002887180089 7.94 8.024 7.85015398293807 0.927793070767787 1.68668777760429 1.43229597572983 1.17655202102606 0.940779615042655 0.880846456926507 1.430872…
