# Supplementary material for: Quantifying Spatiotemporal Gait Parameters with HoloLens in Healthy Adults and People with Parkinson’s Disease: Test-Retest Reliability, Concurrent Validity, and Face Validity
Source: Sensors (Basel). 2020 Jun 5;20(11):3216. doi: 10.3390/s20113216 (PMC7313704; doi:10.3390/s20113216)
Supplement: Supplementary file 1 [file sensors-20-03216-s001.zip › Data/HYA_05_FWS1.csv]

IWW_x_SpineBase IWW_x_AnkleLeft IWW_x_AnkleRight IWW_x_SpineShoulder IWW_y_SpineBase IWW_y_AnkleLeft IWW_y_AnkleRight IWW_y_SpineShoulder IWW_z_SpineBase IWW_z_AnkleLeft IWW_z_AnkleRight IWW_z_SpineShoulder HoloLens_x_position HoloLens_y_position HoloLens_z_position
-0.323000217701555 -0.338 -0.394593566919962 -0.327 0.935619865750708 0.109589847608911 0.464394128207484 1.47969988461818 1.40700014513437 1.355 1.34110445209284 1.406 -0.282163001105094 0.042 1.43321145485873
-0.323 -0.338 -0.391707814993678 -0.324052707283195 0.934716163566846 0.108568271858174 0.450213942737745 1.47837371827744 1.407 1.355 1.34451555313281 1.4040351381888 -0.2805301505024 0.042 1.43168049303355
-0.319032098967563 -0.335024074225672 -0.38799361065038 -0.324 0.938092555382734 0.112160789939518 0.431558343647217 1.48005619744395 1.40898395051622 1.35301604948378 1.34857328454438 1.404 -0.278889066168718 0.042 1.43014453588235
-0.318000051405797 -0.337999845782608 -0.383406083742011 -0.322000102811595 0.936270095100725 0.110590082249276 0.408183575780055 1.47906005191986 1.41199984578261 1.35499989718841 1.35330092197316 1.4030000514058 -0.276587214412582 0.042 1.42853124326764
-0.315053097058162 -0.335053097058162 -0.377900364120517 -0.322 0.939560708285053 0.114008407412533 0.379845883980419 1.48383398276578 1.41101769901939 1.35303539803877 1.35872174106474 1.403 -0.273688653698312 0.043 1.4264919825917
-0.313984991958893 -0.333213846365569 -0.37143158163784 -0.318922847679368 0.941405327430416 0.11596861250912 0.346301513092465 1.48575191510528 1.40882426746046 1.35393828826326 1.36485901746474 1.40167529844316 -0.270396765807487 0.0430138067061149 1.42343089850931
-0.312999717103732 -0.335000188597512 -0.363954866145926 -0.316 0.939989859494853 0.114459892499418 0.30730670796035 1.48317977085402 1.40699981140249 1.35299971710373 1.37173602681877 1.401 -0.265952659299256 0.044 1.42107783138765
-0.310052880974252 -0.336964746017165 -0.355425347496718 -0.316 0.938526264217212 0.113340094770216 0.262617713428232 1.48079283358914 1.40503525398283 1.35005288097425 1.37937604477241 1.401 -0.261932853523593 0.044 1.41789270715127
-0.309008004210221 -0.332040021051106 -0.345798155542161 -0.312032016840885 0.942339023706444 0.119281894696571 0.211990774340269 1.48617621697009 1.40103201684088 1.36190394947735 1.38780234697129 1.39504802526133 -0.255175261612943 0.044 1.41467522158398
-0.306001668298698 -0.333998887800868 -0.335028420134199 -0.309001668298698 0.942429966634026 0.118460483806622 0.155182135540617 1.48605009453693 1.40000055609957 1.3560033365974 1.39703820906101 1.39400055609957 -0.248498419171667 0.044 1.40961705036852
-0.301089088905969 -0.334 -0.323071271124776 -0.305071271124776 0.946594452607738 0.12484418442224 0.0919480418734346 1.48973318332052 1.39705345334358 1.34912472446836 1.40710690668716 1.38810690668716 -0.239636425072652 0.044 1.40492479852711
-0.298024828723113 -0.331024828723113 -0.313082762410377 -0.299049657446226 0.94455762839341 0.11759149247091 0.0525363464357725 1.48692400109901 1.39600827624104 1.35495034255377 1.41394206631274 1.38502482872311 -0.229929159206008 0.0429029927760564 1.39986033606378
-0.29600029638501 -0.331 -0.313 -0.288001630117556 0.946679682868039 0.118509854771345 0.107691775315968 1.48936963396451 1.39100074096253 1.355 1.40700103734754 1.38000074096253 -0.218371636538561 0.0404901960784362 1.39534817546405
-0.291088170477183 -0.327070536381746 -0.308088170477183 -0.288 0.946070933139171 0.147931858841673 0.108790426154065 1.48907529022863 1.38903526819087 1.35008817047718 1.40405290228631 1.38 -0.206987178814565 0.0339933333333323 1.39099590731927
-0.284057838854466 -0.324024788080486 -0.290148728482913 -0.277090889628447 0.955223652712104 0.130112859829661 0.114800093331289 1.49164851699691 1.389 1.34801652538699 1.40697521191951 1.37504131346748 -0.193024241921587 0.0330409523809529 1.38782967052245
-0.280000036296653 -0.324999990925837 -0.236000490004809 -0.264000117964121 0.95236002667804 0.142149889385951 0.154069644111322 1.47983010743809 1.39099998185167 1.34500002722249 1.41499992740669 1.37300001814833 -0.1777531614089 0.0290738461538485 1.38537102738112
-0.270176780253279 -0.326964643949344 -0.180007647443691 -0.254176780253279 0.955218556946296 0.150804256596861 0.133981515617956 1.48419150956754 1.39001767802533 1.34205303407598 1.41401767802533 1.37201767802533 -0.16052815945119 0.03 1.38456469087537
-0.256112064716249 -0.327 -0.12741624037464 -0.233168097074374 0.947760594993 0.151495677503802 0.150483921415983 1.47799066926099 1.3989279583967 1.342 1.41598399075482 1.37299199537741 -0.143634352943402 0.03 1.38357584073397
-0.25199956679977 -0.327 -0.0729965343981611 -0.22299913359954 0.952029770403878 0.151660136767501 0.116710593484315 1.48381958598435 1.393 1.342 1.41699975245701 1.37199962868552 -0.126457884922038 0.0268571428571383 1.38283470124527
-0.245123372674777 -0.327 -0.0179869813982161 -0.209246745349554 0.948385387517632 0.153831049484106 0.126130979435555 1.47724790902775 1.393 1.342 1.4130704986713 1.36610574800695 -0.108863096591397 0.0228872104733163 1.3828000687941
-0.223179398303127 -0.324024463404972 0.0325922765838031 -0.192004695307314 0.902189264321746 0.154951111629527 0.134085987423657 1.47244366667142 1.38308154468324 1.34100815446832 1.41200815446832 1.36298536230011 -0.0907438653719016 0.0188033707865151 1.38369105860667
-0.199015378384423 -0.324 0.0759724470612415 -0.177009611490265 0.950009095854969 0.154730147376184 0.153307716515442 1.47264104209107 1.39099487387186 1.341 1.41699679616991 1.36199295157381 -0.0729874659592641 0.0131853932584284 1.38426289333782
-0.194089747747067 -0.324 0.0976051099129068 -0.16521539459296 0.948920462486331 0.154720179495494 0.156000997730102 1.4738284605407 1.38805384864824 1.341 1.41503589909883 1.36003589909883 -0.0524780335753293 0.00566757990867557 1.38495343791666
-0.178133639999564 -0.324 0.139649195001145 -0.145167049999455 0.94490366057489 0.155176157850013 0.175882950000545 1.47257077472496 1.38403340999989 1.341 1.41698329500005 1.35801670499995 -0.0340234829867935 -0.000725114155247388 1.386125640606
-0.154997845773915 -0.324 0.149003421417899 -0.120997338897189 0.94078939935108 0.156419920166916 0.177757350301916 1.4702793347243 1.38499987328082 1.341 1.41599987328082 1.36100012671918 -0.0105768848740289 -0.00708938547486332 1.38694092500367
-0.138298418760216 -0.324 0.175526040792598 -0.10036863493909 0.936133206171966 0.155801059048173 0.157217055075066 1.46512215873477 1.38401755404472 1.341 1.41501755404472 1.36198244595528 0.0114472305121853 -0.0108137802607078 1.38912315862919
-0.114191870067252 -0.320031978344542 0.189888075794103 -0.0791678863088454 0.926377947214821 0.15710936720044 0.150382124701603 1.45927636859959 1.384 1.34298401082773 1.41599200541386 1.36299200541386 0.0367386247260661 -0.0148267875125926 1.39001130155348
-0.091001530009041 -0.317000199566397 0.209998669557356 -0.0450022617524953 0.922240270079857 0.157479976052032 0.136370928648966 1.44996061666017 1.384 1.34200006652213 1.41799986695574 1.36499986695574 0.0661731634366043 -0.0192015915119341 1.39266874641275
-0.067426241681615 -0.314053280210202 0.218840159369394 -0.018037081619589 0.910796904816284 0.159788263835342 0.137882649492096 1.44189882650841 1.384 1.34003552014013 1.41407104028027 1.37002443252884 0.0929288717042103 -0.0227382847038051 1.39576835955595
-0.0233547465871262 -0.311024187267304 0.236854876396176 0.00583068912887161 0.910014676205012 0.157300559177208 0.138792824444033 1.43961833544928 1.38598387515513 1.33900806242243 1.41598387515513 1.37398387515513 0.12722257487122 -0.0227125748503049 1.3994248933295
-0.00700198358702686 -0.302001115767703 0.241999380129054 0.0389959088517571 0.909300088021674 0.157309996280774 0.136180324812376 1.44492935533422 1.38999950410324 1.33800012397419 1.41400024794838 1.37300012397419 0.161494760628421 -0.0137014925373036 1.40590549655356
0.0440812419393089 -0.27547704745459 0.24691165787878 0.0812402577575055 0.917895401287865 0.160325757937571 0.145050454129076 1.45184561429332 1.39491165787878 1.3291590158182 1.40810601054546 1.37103533684849 0.197806315945523 -0.00358210422809401 1.41273215749002
0.0717786840534151 -0.240286891041869 0.248983606226179 0.108778684053415 0.922404015666463 0.133075660296647 0.144862868910419 1.45814893339455 1.39400819688691 1.31709836264293 1.40700819688691 1.37199180311309 0.234605379612877 0.013156402737053 1.41919338136609
0.111997217610109 -0.219001460754693 0.249 0.140997774088087 0.927509647332081 0.136849721761011 0.142730148162262 1.46699938787422 1.39300006955975 1.31100041735848 1.407 1.37599972176101 0.269707179993693 0.0327067448680423 1.42403515453422
0.146373938632459 -0.176769161108693 0.251946337597068 0.168499150905968 0.904901769505165 0.148124651871447 0.140078296162639 1.45909399411453 1.39594633759707 1.30903577493529 1.40503577493529 1.3848390127912 0.30481760574893 0.0512636534839945 1.42819418792698
0.18270960584751 -0.0708550494489992 0.252 0.206693472839038 0.939921864468696 0.208014638440129 0.136716942124148 1.48210172779114 1.39401613300847 1.30602419951271 1.405 1.38599193349576 0.335121279376861 0.0549655913978483 1.43095148900676
0.200995374247559 -0.0230120783535949 0.252 0.225995117261313 0.942099514295994 0.207030377769783 0.135860213298585 1.48549917507415 1.39599948602751 1.29900179890373 1.405 1.38500025698625 0.365853958901553 0.0506176470588275 1.43285803296421
0.233419446607282 0.079170377186585 0.255929629891792 0.264313891444969 0.944094287170084 0.19835534201387 0.1375595649282 1.4916302226312 1.40287685231064 1.30489444483769 1.4069648149459 1.38892962989179 0.394839633787594 0.0461700879765404 1.43342755050259
0.260783489690452 0.212933486252966 0.256 0.292775470790098 0.94901054701026 0.15441395426161 0.138512542422671 1.4928708584536 1.40200801890035 1.34170330068692 1.407 1.38999198109965 0.426287311782556 0.0487575757575736 1.43316978978091
0.284000094278197 0.3335363437296 0.24605001198008 0.323000073654842 0.949209942401914 0.130853254835551 0.13404914319282 1.49242996119863 1.39399994696851 1.34061636728743 1.40055178704946 1.39099998821523 0.454817247590726 0.041831168831161 1.43189712240251
0.315426160040163 0.437522679471468 0.232460926163528 0.347551687531377 0.930010580350463 0.131037559553538 0.125973892082912 1.47949617100847 1.37632278497741 1.30930831361932 1.39079859486565 1.38707172999498 0.490348550955968 0.0305542635658933 1.42976165472666
0.354692193420049 0.530045010354512 0.224641563649302 0.388676408467231 0.956188955180824 0.135711699662329 0.117879853470562 1.49295108382556 1.3869131827595 1.28210260219332 1.38289616197461 1.39096843009436 0.519923984376432 0.0208851282051245 1.42703667333727
0.377001685560464 0.620003176633181 0.232000745536359 0.417001264170348 0.954479776014946 0.143611583454397 0.113360091733387 1.48726978282202 1.3809998703415 1.27900003241462 1.38200022690237 1.38899993517075 0.55341139106538 0.0126517857142968 1.42450116089466
0.428079275367721 0.716264788193013 0.254592756412646 0.455309456525791 0.947692350138636 0.191595050032946 0.116139891332513 1.48068863182762 1.37707082497171 1.27998229375707 1.3888760562995 1.38703541248586 0.586528228859334 0.00364479166666445 1.42082151169226
0.454791170037333 0.800333350503793 0.268887553097025 0.490718882742563 0.940169918135442 0.205603577038256 0.126129520145157 1.47419164525615 1.37600803192164 1.2968634573321 1.38999196807836 1.38600803192164 0.620821191682202 -0.00788156638013139 1.41600709624208
0.505973178744896 0.896949512931569 0.285991059581632 0.526981067349338 0.928965863862635 0.15030915102295 0.136924362277358 1.46480491197103 1.37899842227911 1.29200262953481 1.38300368134874 1.38500052590696 0.653392352053661 -0.0202111436950215 1.41128894326091
0.540376598733561 0.906821885352446 0.299750639493424 0.568251918480273 0.897647829496402 0.132600606365597 0.165914383675068 1.44349633067054 1.36819592611231 1.29101781146476 1.37612468025329 1.38107124585902 0.689455880398476 -0.0290043290043328 1.40564720897638
0.589611553153368 0.928825595293349 0.33670668299336 0.60570668299336 0.917050419693414 0.124670803822728 0.187799321212082 1.45138388476121 1.37196829005334 1.29199207251333 1.37004756492 1.37603963743333 0.730739014453007 -0.0327116104868913 1.40117046159211
0.635000135551266 0.944000029467667 0.3770000618821 0.656000109030366 0.920480019153983 0.123629948844131 0.197240023132118 1.45687001016635 1.3709999911597 1.2930000176806 1.36800001178707 1.36900000589353 0.768566264472346 -0.0288012048192518 1.39675345421123
0.680183891010303 0.95382258500224 0.397627428504703 0.692343564508287 0.926864680251456 0.106577992436112 0.204950729226758 1.46025879182577 1.36805322449933 1.29889355100134 1.3719290340009 1.37096451700045 0.813194658960146 -0.00669926393271217 1.39182920593647
0.728612145013809 0.951024240936637 0.486537074247765 0.733668707199295 0.925432605287051 0.113917700792843 0.228224992583291 1.46953493389955 1.36204848187327 1.30098383937558 1.36731830573981 1.36703232124885 0.857274910340277 0.0162228796844256 1.38634716676066
0.766000259343743 0.978000011788352 0.563999994105824 0.774000247555391 0.933479877931616 0.137869894022716 0.245149898620173 1.47948997223843 1.36400001178835 1.3209999764233 1.36500006483594 1.3669999764233 0.895981903758036 0.0357507331378276 1.38211326257078
0.809224216419743 0.979964737109988 0.563017631445006 0.815259479309754 0.913135147226071 0.120207013381205 0.228253260854101 1.47486304410598 1.36596473710999 1.31707052578002 1.37580605410494 1.36307052578002 0.9322254569108 0.0511211240310076 1.3805435548381
0.85166041349005 0.973056597751658 0.624498705628169 0.855676584276238 0.938787920139143 0.133796642788821 0.182639340756536 1.49158303344099 1.38484637753121 1.317 1.38591914606906 1.36399191460691 0.968700399944205 0.0559660852713126 1.38079846627113
0.887003836565832 0.968 0.745335246735038 0.892003379831804 0.941170379089243 0.143709778027263 0.151998005634726 1.49836043572426 1.38400027404042 1.315 1.39879023929755 1.36300018269361 1.00461176304628 0.056 1.38199629030451
0.928257232605586 0.968 0.889649717934376 0.928345657295397 0.945246607507457 0.141322974399248 0.141439590139193 1.50304564284592 1.38694694518611 1.315 1.41292610382803 1.36496463012408 1.04124798995318 0.0560618921308567 1.38514422507592
0.973640600422291 0.980896173455329 1.02678655613539 0.960744426966963 0.951490322991703 0.136587776888946 0.143566233112618 1.50751469897481 1.39989617345533 1.31996006671359 1.42383560072571 1.365 1.07249298192473 0.0569460654288245 1.38782892284542
1.0204256583472 0.983404232511723 1.12609019824728 1.00899230841328 0.955040698952571 0.120147509962235 0.15098007339768 1.51064950325169 1.39258277316734 1.31548668519628 1.42702759105578 1.36599983975861 1.10851541539584 0.0560600600600604 1.39057833752008
1.05137408421885 0.976575336569185 1.19342108919485 1.03453450850119 0.912522601862178 0.137667391678542 0.154931348118724 1.49978801292218 1.39404797903217 1.31450472700891 1.42237195738973 1.36894628944245 1.14972651595651 0.0516770244821045 1.39335368556397
1.09368974928289 0.978 1.31792778364011 1.09767520973494 0.950169339636953 0.140276050601713 0.150501983071738 1.49383964764845 1.39943659018108 1.314 1.4224916423855 1.36405539731412 1.18597766945476 0.0450856873823059 1.39630865708886
1.12696118474088 0.978500159143689 1.41839888678762 1.13195814411027 0.941535354818337 0.14301431809661 0.159002313360611 1.48899465311471 1.39650407185678 1.3154999469521 1.42649809669135 1.36899582204743 1.22716057479903 0.0352012012011879 1.39971898857357
1.16331486203533 0.982014528353155 1.50748675191897 1.17526960699585 0.927796067100043 0.140464782278759 0.17228050549814 1.47651852689902 1.39354891569945 1.31600876272657 1.43196639050037 1.37200432421994 1.26595823201527 0.0207546012269871 1.40378484359403
1.20015079257961 0.987577854074266 1.57323162109813 1.21183666179164 0.916323609697597 0.144614412763732 0.169065411091127 1.47379246951218 1.39438602323589 1.31554401270301 1.43545984407064 1.37495002567064 1.30441440746877 -0.000117764471070202 1.40748561238624
1.23949695480412 0.994499021187038 1.61049467090721 1.2564948884212 0.900432089221888 0.148409669378733 0.150189038147251 1.46257159002728 1.38850119632695 1.31799956497202 1.43600021751399 1.37600054378498 1.34381795927171 -0.013228739002935 1.41357989516962
1.28410507328757 0.98189471450442 1.59863150076547 1.28233319186132 0.906499516014125 0.130683687114425 0.156623175541508 1.47172247788237 1.40287716692182 1.31303509516519 1.44103509516519 1.38296490483481 1.38478718690716 -0.016 1.42080959424952
1.35231651987484 1.02402696679444 1.65048997950899 1.35257614341547 0.91408823441335 0.148921996667113 0.136934028706418 1.46065517595265 1.40649854434862 1.31101208645044 1.44046648288279 1.39499434646314 1.42701209874244 -0.0157637130801611 1.42868071056722
1.41077122919109 1.08448485436423 1.66307832363092 1.38714060435149 0.91638712366884 0.159048635535609 0.131948680615292 1.4671045485486 1.41065677544393 1.30730421228637 1.43897384939566 1.40216980801874 1.4718790241922 -0.00659312320918641 1.4369009466074
1.46622469148652 1.13319695481105 1.66747348546243 1.43420491810057 0.917892543176754 0.169490492217647 0.129571068224415 1.46751244158427 1.42095912826953 1.29652319537209 1.43701767635838 1.41291615951148 1.51052338492737 0.0210763673890617 1.44234038611804
1.51413031298526 1.17788446425981 1.67248736552845 1.46979362677197 0.936602369581947 0.181543832269427 0.123550391738553 1.48351852527221 1.42943983535369 1.28904280602783 1.43648550474022 1.41406202543454 1.55252341917203 0.0245111111111227 1.44688820402358
1.55851228764044 1.26006435263077 1.67401350115901 1.52843112285524 0.948282823510109 0.209140045330115 0.119945689257602 1.48281163287936 1.43422647968216 1.2916747080354 1.43554050347704 1.41956704867849 1.59077072908004 0.0453880597014969 1.45023166666909
1.59490802139858 1.33822592601094 1.67593694659408 1.54524643764754 0.94359264939912 0.201495492511946 0.117696713474778 1.50698288649419 1.42806627622573 1.2995092275236 1.43650897098039 1.42792823215691 1.63238438285181 0.0503244444444437 1.45205283102514
1.63854054636973 1.45396386829671 1.67501948143043 1.59965550102265 0.959289016483889 0.204993895656971 0.117958520092576 1.50574513163657 1.44002386830562 1.3059856971992 1.43751175894242 1.42603159079364 1.66754783350445 0.0547688888888889 1.4517790645621
1.66197503509461 1.54739362248673 1.67449567741905 1.63346152302712 0.968743538664404 0.134005991551382 0.11071043590673 1.50983621831882 1.4369979634506 1.30899877760355 1.43749782736943 1.4294954959775 1.71177425256469 0.0612168674698767 1.45136529750805
1.69893175871542 1.71521878841968 1.7059012889154 1.67585997171624 0.976184955156845 0.152870778802272 0.119316362383488 1.51484398395427 1.43448186088139 1.33993854848304 1.4288463712076 1.42804608863772 1.75095050753912 0.0638568738229741 1.45012029257308
1.73567592080452 1.83537419191208 1.7184929464297 1.71669204082957 0.981138015126368 0.117686523914841 0.147037826134954 1.51319084690529 1.42959604652197 1.33388783345297 1.42054878893837 1.43392264790254 1.7870805202444 0.0618956336528314 1.44919928746767
1.77658741268886 1.96291975586971 1.70975614878909 1.76017865505979 0.979343108600654 0.144455694566009 0.179476223477689 1.50977388970729 1.43607794252891 1.32802606924884 1.41632265194742 1.43068242580461 1.82676791253126 0.0545588235294121 1.44842123773288
1.81289980661042 2.07295201828985 1.69650569726772 1.79985653305179 0.945351002579358 0.170981843109274 0.199650231035081 1.49010519069757 1.43442365669948 1.32905192827036 1.41714122935208 1.43648736217797 1.8653708820294 0.0483980099502382 1.44721551367712
1.85826006432275 2.1833572785825 1.69303184936017 1.83830507354389 0.958710220199327 0.189763146763207 0.199625334767828 1.48854500171493 1.41980573777848 1.33507755877614 1.42196018829979 1.43297091545895 1.90556567755601 0.0370108803165195 1.44660597150372
1.91582105833907 2.25174436905582 1.70244410933496 1.89581010272718 0.946128399067982 0.202014205542285 0.200585396974669 1.47794384648075 1.43487583639854 1.33898539251748 1.42310505210189 1.42901095561189 1.94363590445032 0.0173093749999918 1.44552113716162
1.96068453434639 2.29974074310763 1.72099712525074 1.93293666917415 0.935588741585345 0.208920159169198 0.204485645246888 1.47520243514107 1.43727786021905 1.34214377318063 1.41664479827368 1.42586314907368 1.98567160692232 0.000155490767735719 1.4417267740743
2.00398981560026 2.33764848701538 1.74386296705853 1.96475495913006 0.939658760417714 0.211552724026721 0.206212446164581 1.47390589679671 1.42779456657353 1.34540706785934 1.4000886683739 1.42149086113234 2.0247313527637 -0.0101562499999999 1.43924875440718
2.05721137535732 2.36655576832979 1.76499701560232 2.00523487191509 0.934098305189638 0.210460395222763 0.204970184748428 1.46989253997126 1.41652598355583 1.34873601909083 1.3800028422835 1.41357985542575 2.06829969896325 -0.0125562130177534 1.4360037529004
2.10247275092619 2.38755075460158 1.78071401180337 2.03128502950842 0.886868856649318 0.206191667865232 0.211235962206592 1.48347155116231 1.39915163708953 1.35209136941233 1.38392850295084 1.40210724557374 2.1113830883469 -0.00720380952380153 1.43248056573828
2.1558905261106 2.40172161338149 1.80960931958667 2.11085094717235 0.94577307786177 0.199295037062036 0.218243549567113 1.47181287996708 1.4160791578765 1.35543386136109 1.39405456030701 1.402158315753 2.15334529022387 0.00361307609858716 1.42991956579
2.19990189865061 2.41015651222024 1.85587580373908 2.15290625871058 0.952844238383198 0.190318997921086 0.222971686998296 1.4788742601835 1.41999127988005 1.35872423747432 1.40372433224667 1.40998255976011 2.19416839364663 0.0257857142857184 1.42755713560299
2.23140549031834 2.41394361866856 1.91829917513658 2.19537507854446 0.946317000991549 0.179812045550289 0.224835196347237 1.48404352472202 1.42493917645225 1.36192324028927 1.41288292621072 1.40695945096817 2.22558511168661 0.0342342549923121 1.42540983612956
2.27184193717994 2.41417110027717 1.99566514465513 2.23278580803461 0.949682657566249 0.168322675057554 0.22324889946103 1.48921761279769 1.41892516113956 1.36499161234317 1.42147544964008 1.40294387085467 2.27280825941755 0.0616832358674483 1.42296616056231
2.31696540322628 2.41192712459679 2.08675942317069 2.2749132192681 0.936381501983273 0.15639938155079 0.21762761818677 1.48642094707931 1.41489563208365 1.36789009617324 1.42944700997565 1.39971298823002 2.31298543356141 0.0568904494382058 1.42212784363725
2.353336741436 2.40829985917816 2.19036772155923 2.30943171978974 0.924415641712015 0.144590660137906 0.207386174371552 1.48474559181222 1.41113815033272 1.37057943431673 1.43674271465835 1.38907770956215 2.34706618532995 0.0540814606741576 1.42174416025424
2.39249018951589 2.404377471572 2.30527575069672 2.3595264998504 0.958397399644546 0.13344500592681 0.191939389862469 1.50265920050326 1.42692737933098 1.37302036931086 1.44330767112907 1.3978366034947 2.38875555050749 0.0550786627335292 1.42206972335663
2.41890980343807 2.40124812932904 2.43026922145911 2.38790312221126 0.960413118336386 0.123510914025411 0.170702086506615 1.50531094693767 1.42301336245362 1.37517364369288 1.44908698682873 1.38903006552064 2.42705974706145 0.0557974276527345 1.42296905658172
2.46221474331863 2.4 2.56413384472238 2.44129205091334 0.95818630641492 0.115336879541618 0.143089086151087 1.50267321411113 1.431 1.377 1.45402576919824 1.38903435893098 2.46583058965556 0.0521358024691298 1.42366665491851
2.48766232827502 2.39996419847162 2.69687958023992 2.47573393133178 0.957705044653938 0.110376110687771 0.12017262863861 1.50182895839411 1.43092839694324 1.37691049617905 1.45692839694324 1.39294629770743 2.50119617132147 0.0453642930856557 1.42518348053688
2.52394633595265 2.39800290075932 2.79984771013589 2.51594053443401 0.954694452665551 0.111258694658308 0.135107910717806 1.49848494579463 1.42700580151863 1.37200725189829 1.45300580151863 1.39000435113897 2.53954864277773 0.0368318584070764 1.42768439802896
2.55429639637815 2.40098941441507 2.88767747743578 2.55533873871789 0.909849488725846 0.11535325900327 0.151725905399503 1.46405300449693 1.41398941441507 1.3709682432452 1.44190472973559 1.38109527026441 2.57691147472412 0.0254619718309787 1.4299252653802
2.58280892193041 2.40001972980318 2.9521245987813 2.58788784114313 0.929249275002865 0.124035472844434 0.16007521933289 1.47550343766449 1.41294081059046 1.36805918940954 1.43303945960636 1.39011837881908 2.61224832172298 0.00854526748969677 1.43314801157323
2.62290617243383 2.40099771152278 3.00786955679824 2.63189701852493 0.92029096245137 0.122324004835142 0.129601308950293 1.47319540080625 1.41000686543167 1.37099313456833 1.43499542304555 1.39598626913666 2.65097217782642 -0.00855045871559665 1.43668991964824
2.66950470201248 2.40912112848299 3.02019178676474 2.67051479605273 0.898081821265507 0.123774267097517 0.118119456458961 1.45752167458593 1.41 1.37194952979875 1.43003028212075 1.395040376161 2.69159586826588 -0.0180748717948717 1.44062687581578
2.71988087461751 2.42149549197235 3.03920186709985 2.7216423044086 0.912169661718862 0.120327256850138 0.109265141629708 1.46368579830909 1.41011010932719 1.36692659378187 1.43298164844547 1.39912846088172 2.73342166413032 -0.0183522190745998 1.44525222784198
2.76691604222582 2.44795277375202 3.04998075967675 2.75593878078966 0.921762876112308 0.123384542744678 0.110607603705195 1.46986896305094 1.41598950527823 1.36300699648118 1.4320017491203 1.40598775615793 2.7736638137104 -0.011329032258057 1.45005989687283
2.8045864994011 2.49025012474459 3.05301724998239 2.79446574952441 0.910981154753748 0.117856458763827 0.11084103000916 1.46031992729585 1.41903449996477 1.35395687504404 1.43095687504404 1.40409487490312 2.8218072620566 0.00658753709197203 1.45339883931003
2.8728953981965 2.52011924774563 3.05505596238728 2.84863424038919 0.93868209203607 0.116634468534652 0.109742098970098 1.48341864026104 1.42322384954913 1.34881345870906 1.42598134587091 1.41507461651638 2.86091853737328 0.0288963414634145 1.45685361644598
2.92108488135593 2.58253877966102 3.058 2.88308488135593 0.937954651525424 0.136294115932203 0.10624077559322 1.48985837830508 1.4352066440678 1.33884501694915 1.425 1.419 2.89775472667395 0.038407407407412 1.4572303700095
2.96233642766775 2.67239330631447 3.058 2.92429329591548 0.946107624021041 0.140714983678343 0.10888783027933 1.49738408065083 1.4430776371541 1.32654442235888 1.425 1.41903450540182 2.93140832153057 0.0500621814475037 1.45616213229859
3.00156560777364 2.77971763194393 3.05805656077736 2.95873529010574 0.952871590479336 0.126792485819127 0.106342639502944 1.50257556492575 1.45190573203773 1.31447135107587 1.42498114640755 1.42303770718491 2.96913347986316 0.0510813008130073 1.45457797290591
3.03220857426896 2.89839104153786 3.06108431913504 2.99792751048548 0.959326823767478 0.103931817901063 0.106413668947099 1.50873674729554 1.44680325535157 1.30395535803362 1.42397189362165 1.42483136172991 3.00626552648651 0.0525783132530113 1.45410697619564
3.07420208132363 3.02229282008473 3.06454474095935 3.03038659035825 0.927917991082947 0.0815381754706547 0.104085031144868 1.49595318174597 1.43994728313297 1.29632599816559 1.42255190663021 1.41902635843352 3.04477850028577 0.0581996007984062 1.45299865553042
3.09760878994638 3.14530225257301 3.06294910902833 3.07472662025858 0.947193836974704 0.0690167540744089 0.114278364915095 1.50989084784156 1.4338232545317 1.29291282640526 1.41843258796373 1.4220589151561 3.08370646237736 0.0596040404040412 1.45068086164058
3.12792097613062 3.26129862399116 3.06027611206812 3.11090568118816 0.963317964399804 0.0757727492588312 0.131740477283383 1.51192469775328 1.42502294241369 1.29504539768612 1.41373614145729 1.42499235252877 3.12281799176434 0.0553474320241679 1.44757089342185
3.16938352197978 3.36416121932767 3.06315980082491 3.15538352197978 0.959666044061291 0.111211356570427 0.144003827981108 1.50649895608488 1.42303196016498 1.30405326694164 1.41201065338833 1.425 3.16175798590567 0.0489750445632836 1.44530157436442
3.19183654919592 3.45478336471776 3.07823619966716 3.1773405654862 0.954014500778613 0.152537595934353 0.150921608746517 1.48377741791374 1.42775716997065 1.31444616951896 1.41290158347202 1.42695480802629 3.19821481913932 0.0400623885917948 1.44280978834444
3.23600654092176 3.54851036209996 3.089982762226 3.22150445322403 0.944071365264798 0.1283027194342 0.153954423149773 1.4729068492731 1.41499668647852 1.31100234620844 1.408 1.42449886995638 3.24107918698033 0.0265223880597137 1.43926756182849
3.28942639616589 3.62455916182041 3.05422385798709 3.26950101549492 0.935749431546246 0.163592326865334 0.0799591625797176 1.47591662945047 1.39513857875391 1.32360911570895 1.40798934009585 1.41802131980829 3.28052052362412 0.0116983184965189 1.4358181177028
3.33003751050227 3.67866012324708 3.07513966487531 3.3167781328767 0.948613782882333 0.158625704758151 0.104987486057604 1.4773907661261 1.40805985637513 1.33407507359228 1.40701995212504 1.41996009574991 3.31989079933371 -0.00202786377709157 1.43237488839493
3.36548863813439 3.68700431111401 3.08198732498114 3.34349044032242 0.935022935525752 0.148137758422283 0.107315690493589 1.45652806683792 1.41450392890608 1.33799720918874 1.40799818928302 1.41850596383045 3.36097927496881 -0.0133402985074638 1.42871274745653
3.40858797714679 3.70684862010088 3.09430768920062 3.38206219442225 0.934191204397302 0.138946219340825 0.110574561076389 1.45464761857855 1.4133962364357 1.34248864782102 1.41010609972435 1.41891682371444 3.40322692148991 -0.0152855805243486 1.42437844559532
3.46034304269686 3.73610917445001 3.12386373362768 3.43125786439645 0.934626087353466 0.126531143425215 0.122286215908758 1.45600270101559 1.40389511631289 1.34152491781476 1.42010043414275 1.41193360542112 3.44498293083519 -0.00870381836944956 1.41978680410978
3.50404845929488 3.74150083946927 3.16601556599485 3.47054090407142 0.929281454977485 0.117919210473561 0.126982762964085 1.45632598973949 1.39799572672898 1.34300251840782 1.4250016214578 1.40849399030968 3.4895043518475 -0.00011235955058792 1.41507956679131
3.54949632407637 3.742 3.21479331046543 3.51152514159181 0.926992882464753 0.122889668525441 0.136366189253525 1.46266180399348 1.38918827458212 1.3445 1.43001057747287 1.40252644368218 3.52933689188762 0.0260297239915084 1.41103242748125
3.59743049336261 3.74202649270113 3.29014507273128 3.5626545709443 0.938517880730994 0.12194857364491 0.216850007806723 1.47550700486826 1.4068980057068 1.34448233819925 1.43118080095757 1.40494094661141 3.57037171287698 0.034303303303275 1.40776653217136
3.6199845583461 3.74349984887183 3.34590164540581 3.59697589296807 0.937858733473783 0.123555528903036 0.190556381955999 1.47926698726672 1.40150314878205 1.34349965996161 1.43998447032723 1.40200401154165 3.61091861255086 0.0544012738853478 1.40638035995883
3.67035746480675 3.74152285672722 3.4818672974177 3.64578714587774 0.940346758176861 0.127707619220872 0.203005978911736 1.48210185822434 1.40118954203597 1.33901904727268 1.44887151149367 1.39850154423323 3.65475797681327 0.0601172480620169 1.40720017945046
3.70880199293867 3.74442963978586 3.59722975285335 3.677318400043 0.941389605779654 0.125898245953579 0.199517682041952 1.48894678826003 1.42004279218463 1.34171987566919 1.44998535178086 1.39853399715787 3.69294885913943 0.0611755424063125 1.40622350200441
3.75051619630611 3.74050712320386 3.68554675992856 3.72001724855888 0.949788012395946 0.11894598133398 0.168292910611504 1.49435762790845 1.42250039664455 1.35400930365306 1.44719352914544 1.40049921381411 3.73277433592766 0.0630796178343966 1.4078954421214
3.78342356230327 3.75377453545144 3.78325102572397 3.75400554636095 0.945083099808599 0.102452855116186 0.13094343883825 1.48927292244137 1.42345859688302 1.37048107982347 1.44706004923475 1.39898389145626 3.7746778943096 0.0637537037037034 1.41052661665387
3.8162648124966 3.761 3.90906553747346 3.79849431666032 0.953396418374789 0.133809760583465 0.111745569455178 1.48059054170794 1.41601765416644 1.354 1.45307061666576 1.39792938333424 3.81032402499109 0.0615555555555484 1.41261232985889
3.83106605990763 3.761 4.02417010426213 3.82606440840993 0.954272081613023 0.133238166837563 0.125426184677368 1.48226851401505 1.417 1.354 1.45699669700462 1.39399669700462 3.85028753039751 0.0531134328358282 1.4159415536887
3.87143614092546 3.761 4.12804079084485 3.86546587780674 0.931381818462971 0.132146256161767 0.135410030088086 1.46925452540504 1.41700991229376 1.354 1.45500991229376 1.3920991229376 3.88658869710958 0.0437608286252181 1.41958844196835
3.91525566028434 3.76101966617572 4.23363229258465 3.91235399116294 0.93436078163997 0.13377 0.154847410211921 1.46656191369684 1.41796066764856 1.35405899852716 1.45584267059425 1.402 3.92206754733844 0.0303821138211508 1.42284233076491
3.92809103285533 3.76201234343801 4.3150570884008 3.93008486113632 0.924378728444364 0.133771095480123 0.127804165910329 1.45914963514249 1.41599228535124 1.35700154292975 1.44798765656199 1.40199228535124 3.9616992837734 0.011108013937283 1.42704995680412
3.98729963656686 3.77002996365669 4.35214981828343 3.98534957599467 0.89129168878946 0.13450576874475 0.130452158028157 1.43955533288601 1.41101997577112 1.35799001211444 1.43994007268663 1.39703995154225 4.00381767296883 -0.00561068044789157 1.43180157174567
4.01806133966699 3.77320878813121 4.36781775351391 4.02097434461232 0.900378086108797 0.137003627204573 0.125479985075449 1.44511098796461 1.41301739901093 1.35691300494533 1.434 1.40112179307654 4.03831977790867 -0.0139424141749704 1.43516367903936
4.07799694328422 3.78499939867886 4.41399764482554 4.07599719383469 0.90027000551211 0.133820162356707 0.112490662455454 1.44911979555081 1.41399994988991 1.35200025055047 1.434 1.40799964922934 4.08258045169758 -0.0112522796352591 1.44128530253284
4.12941712134606 3.8224325702848 4.42003862234686 4.10347119263166 0.896858622346857 0.131956582106461 0.11378872865039 1.44801653674013 1.4150540712856 1.3448918574288 1.43096137765314 1.41100772446937 4.12431467764039 -0.00364841498557463 1.44564696638133
4.18409211368799 3.87824660631664 4.42508807368452 4.16465174526541 0.902017989642791 0.123800664189441 0.114951923073829 1.45288509048482 1.42207045894761 1.33096477052619 1.4260176147369 1.41205284421071 4.16708636728252 0.0136982124079717 1.44908562391843
4.24499177854524 3.89199814354247 4.42999933697946 4.20099509364797 0.913058509529815 0.123280070280178 0.117289684402221 1.46264868191516 1.42599946958356 1.32900026520822 1.42699986739589 1.41499960218767 4.20673291149162 0.0295363128491608 1.45397979130652
4.29636201537115 3.9807240307423 4.433 4.255230373418 0.893841100235316 0.159548457386905 0.118423729855339 1.45407083294767 1.41712067179038 1.32403291048829 1.426 1.41506582097657 4.24382045414471 0.0344358974359114 1.45467166415532
4.32971740518969 4.04772565032114 4.4330775573178 4.27696946647255 0.911253229163312 0.153867764773144 0.118755540454226 1.46250702005721 1.42805816798835 1.3269612213411 1.4260387786589 1.42115511463561 4.28118527534486 0.0526138211382091 1.45637069191215
4.36608053374769 4.13523724806752 4.437 4.31266929227561 0.920544943695906 0.147228015526326 0.118529825872978 1.47007059241659 1.43100652976333 1.32498476388557 1.428 1.4260506168019 4.32228680120204 0.0492195845697351 1.45669785639174
4.40323692991614 4.24546106781619 4.43699012792016 4.3624541156726 0.932080892655956 0.168677883773961 0.118442793381717 1.47626023080973 1.4340493603992 1.31842449943308 1.42797038376048 1.429 4.36086214791481 0.0513194888178912 1.45664506342118
4.42789525014943 4.39384645343321 4.43678334388075 4.4087460417912 0.942117189361178 0.111909074101414 0.116529130790806 1.48531373020896 1.4389067447761 1.36088809373132 1.42496269791044 1.42883214059698 4.40224732547462 0.0538462273161403 1.45617514443088
4.47499632611607 4.4909924226144 4.47799678535157 4.44799693843006 0.937760339834263 0.0913416042626474 0.0538748870310131 1.48550998469215 1.43400038269624 1.35500045923549 1.4230001530785 1.42000068885324 4.43962225349812 0.0527822349570193 1.45489237299126
4.50143918603673 4.62230757660935 4.46708814789146 4.48253900104508 0.933086983189783 0.133395442049565 0.0856891620921741 1.48020643247805 1.43493012949416 1.3149700554975 1.41071124585992 1.42407985200668 4.47629284516184 0.0506432374866812 1.45300557796544
4.545652961913 4.75395888573899 4.43714118095416 4.53661766667446 0.944547054283911 0.115266829145088 0.141254346092518 1.48373176190365 1.42784117142657 1.31198235238073 1.40007059047708 1.43191176190365 4.51707732731076 0.0449273743016831 1.45044600695864
4.58199727417658 4.86299182252974 4.44499941063277 4.57099742151839 0.936590596734316 0.12510926181755 0.129250900258438 1.47882036835452 1.41900066303813 1.3110000736709 1.40399970531639 1.42700036835452 4.55303199446213 0.0362402597402585 1.44653345186029
4.61833390964241 4.9435194149993 4.46602226064283 4.61428938835676 0.932587385635731 0.133648169434868 0.1394155550706 1.46757993084291 1.4189703191429 1.3220296808571 1.40998515957145 1.42699257978572 4.59153861504779 0.0221362007168566 1.44156363226247
4.66362835686842 5.01361040381504 4.46894614083985 4.65368221602857 0.930572536306287 0.146601726179903 0.150757847126248 1.46194262532523 1.41514362442707 1.32607181221353 1.40803590610677 1.42598204694662 4.62556112648292 0.00780043859648451 1.43613284108354
4.69799484502678 5.04699499231173 4.46600044185485 4.69099440317193 0.912662686477474 0.136851462539546 0.145170838051361 1.44677227555247 1.42299882172041 1.3299994108602 1.4099997054301 1.42500014728495 4.66717608678191 -0.00595327102803674 1.43067262863505
4.74752785119848 5.05752785119848 4.47732866206698 4.72358760793793 0.895940745629122 0.142233967935157 0.145202335614181 1.44032031376342 1.4130796756526 1.3370796756526 1.41200995945657 1.42298008108685 4.70661206363927 -0.0137535460992901 1.42635392528297
4.80089635094963 5.11012302856171 4.50973636736776 4.78272059586147 0.912030374195366 0.108492550230727 0.165170052498176 1.44746009484529 1.4208945469471 1.345 1.4131054530529 1.4208945469471 4.74335163299373 -0.011924398625433 1.42191726880336
4.85107756297349 5.11701082274049 4.49517496763788 4.8230775629735 0.918208694268192 0.0896277633002992 0.101602059503852 1.45585683636441 1.415 1.34500901895041 1.41904329096195 1.41500180379008 4.79123994685964 -0.00250292397662158 1.41715530313367
4.89449156816895 5.12301228920422 4.59239325453516 4.86660217100696 0.923071491765697 0.0884224434991505 0.185948962216382 1.45974040279851 1.41480337273242 1.35003686761267 1.44301228920422 1.41585252954932 4.83361732465677 0.0212947976878665 1.41355830861729
4.93454898186918 5.124 4.62483293800841 4.9155300514599 0.927259408368226 0.0910814907132472 0.201799536363127 1.46787493130384 1.39918930409282 1.353 1.44407572163713 1.40398106959072 4.87375856090889 0.0329456869009667 1.40970365610846
4.96299658628747 5.124 4.66799482057409 4.9429967040017 0.929819692765872 0.0937496798173075 0.194520873439551 1.47123959624021 1.40899882285775 1.353 1.4479995291431 1.40300011771423 4.91466030246727 0.0468987730061395 1.40650372788785
5.01834905003469 5.124 4.75047869719043 4.99433907717655 0.921127906950227 0.106850299185744 0.175985249008844 1.46965874959851 1.41206981000694 1.353 1.4370598371488 1.39703989143254 4.95345589414854 0.0651495238095232 1.40460016492912
5.05380000314247 5.12406956549065 4.85257717637781 5.02880000314247 0.942910087546076 0.106964695984866 0.153181453744955 1.48257356574205 1.41917391372662 1.35303478274532 1.43183405827304 1.40098260862734 4.99191262456941 0.0653291536050096 1.4034168895056
5.09899281434302 5.12799937516026 4.96323486319573 5.07399281434302 0.951388651908266 0.11174923925762 0.132701876739865 1.4901188003077 1.42899843790066 1.35499968758013 1.4358189039304 1.40000015620993 5.03127748181098 0.0595508982035928 1.40468461231553
5.12736126178133 5.12504014019793 5.07442721634141 5.10534520570216 0.954806171409048 0.117186975384074 0.118635725974404 1.49043564449576 1.43596788784166 1.35604014019793 1.44392685769085 1.399 5.06932305995141 0.0567019133937537 1.40586269242815
5.17254562421385 5.13 5.17812969451212 5.14868643046258 0.958021519179853 0.100766016710794 0.115072209429398 1.49480321436752 1.43196479843782 1.361 1.45107040312437 1.39898239921891 5.10847830837459 0.0540801186943656 1.4066118935824
5.20299680262627 5.13 5.29698751992833 5.18699597749756 0.956990108298143 0.10165990614161 0.116869811251809 1.49275021556487 1.43000020628218 1.361 1.45499958743565 1.39800010314109 5.14749707726855 0.0476987951807114 1.40666627809594
5.23969588837138 5.134 5.48825830383519 5.23571805756061 0.936682731334126 0.103657614218343 0.109822350398181 1.47145870233366 1.4064919958665 1.36 1.45845644774583 1.39798046014632 5.18567256669031 0.0386979472140789 1.4087076429767
5.26280300794878 5.134 5.58158979407592 5.25881646617911 0.934919466294259 0.107508108665489 0.137739118032313 1.46927868500079 1.40497667740157 1.36 1.45200820382622 1.39603908581076 5.22329940777046 0.029159831756048 1.41012732752758
5.30751196643104 5.134 5.65803761077965 5.30352193223814 0.925010638507144 0.109420069682407 0.133377332915243 1.45937109414228 1.40699380071169 1.36 1.45049878957392 1.40000038447618 5.26354817171259 0.0139972752043774 1.41329756061708
5.35323746050156 5.134 5.72557109282861 5.36369025432793 0.913648986159733 0.109454656629136 0.123321998871527 1.44856977025061 1.40005125727022 1.36 1.44551033770375 1.39661196709915 5.29838267300549 -0.00284704641350138 1.41730255484399
5.38777783739469 5.13405741488824 5.72929900256993 5.38684208502748 0.928531778414549 0.108968611272041 0.116441498748352 1.4569379928819 1.3968283288959 1.35998086170392 1.447426379357 1.39905741488824 5.33947166324125 -0.0135128205128196 1.42178137578633
5.43746523304081 5.13699965575782 5.76396781485718 5.43296449917547 0.903701446066959 0.111459708541619 0.109593562542509 1.43468165321035 1.4119968261854 1.35900011474739 1.44100552927044 1.41499747242306 5.38153974737435 -0.0162625368731561 1.42732857792962
5.48460239587711 5.15340529562852 5.77306305069441 5.47700928742191 0.896495033589616 0.111965910775829 0.120215308131001 1.44144580828731 1.40352471191873 1.35492332244866 1.44050547696795 1.41005015006465 5.42255692039235 -0.0107570093457776 1.43268031663892
5.55252273251019 5.19081824737488 5.77998972386271 5.53644438967642 0.909901543256218 0.119167319896359 0.122737713042656 1.44855811245327 1.40698101910341 1.34786072385108 1.44098259048139 1.41603675378781 5.4658777599808 0.00181915933529999 1.43766324138867
5.58149198115786 5.23699473588031 5.78149983199618 5.55599781595034 0.919724412791419 0.138767765549196 0.126081953161228 1.45785513307083 1.40999775568505 1.34000089602037 1.44000011200255 1.42199789675423 5.50661240437864 0.0264593750000022 1.4406548587464
5.64220111661022 5.28553375773867 5.78702287533166 5.60418355224047 0.921254073867065 0.156961596817832 0.0984337696196994 1.46615741469526 1.41699319063146 1.33295424933668 1.43599237488945 1.41902205958964 5.54557421489702 0.0314173591874432 1.44233622834906
5.67082667067162 5.35715512431437 5.79 5.63081421982033 0.919395773706486 0.17245414613372 0.0949652340076064 1.47132915430323 1.41560414509993 1.32948017681245 1.435 1.4224662934755 5.57753025405223 0.0433280757097739 1.44270343216973
5.72149474081946 5.4390208646075 5.79000121305858 5.68499473313752 0.916037890629795 0.177247066824364 0.0919101528453805 1.46438341753815 1.42399960997366 1.329 1.43500048522343 1.42899804374241 5.61738654010777 0.0469272727272685 1.44266422731269
5.74039013552815 5.52633243737732 5.795 5.7098704746776 0.929551181209867 0.16506717352938 0.0925519919363959 1.48315376423565 1.42544715934195 1.32902220728962 1.437 1.42251391233775 5.65345296454679 0.0524939393939375 1.44228691175917
5.78647311929467 5.66670460062443 5.79513671791739 5.75562499619376 0.934030413365277 0.147237666975472 0.0934014466434928 1.48842851514684 1.42000536210282 1.32502025693605 1.43666797077206 1.42796093773789 5.69054022532044 0.0556372007366473 1.44024577411617
5.82200078569912 5.83584263380298 5.79554265308563 5.79500545441106 0.933296499085011 0.134105875974842 0.101082146409055 1.48860618408332 1.41999944593138 1.31809044053324 1.425522316032 1.42149612265278 5.72637950736556 0.059 1.43649210177017
5.82735142236814 5.98678173547198 5.7861004063909 5.8163801099084 0.951167093008659 0.134585804423352 0.112945378913798 1.48599965576863 1.40098565622987 1.31096414057468 1.42692828114936 1.42102868754026 5.76646875240654 0.0580804597701143 1.43323176368188
5.87539275752215 6.09364919530437 5.79982650214919 5.86834318670763 0.939833259653958 0.15451805633521 0.113680705472278 1.4695479495669 1.39902478540726 1.30606196351815 1.4171239270363 1.42495042918548 5.80328582873217 0.0521136580706746 1.42937233852783
5.9089403486637 6.19781381552609 5.8 5.91890961918742 0.921582790158803 0.177508822501789 0.105165437042788 1.45025456162273 1.41197650098873 1.3040036152325 1.42099276953499 1.41601626854626 5.84069734087741 0.0443030303030328 1.42629540172486
5.94922426329979 6.28741862482627 5.81902990177331 5.95217941063983 0.927857913254073 0.178054570736282 0.117579096568596 1.45998050618698 1.40599252455667 1.30297757367002 1.421 1.41395514734004 5.88315468313254 0.0335992292870807 1.42259964842615
5.97866286908562 6.34237068895983 5.82295504921142 5.9757302952685 0.922333268234932 0.185217964810835 0.122711226843927 1.45873427187538 1.40501123769715 1.30003371309144 1.421 1.40806742618288 5.92150195152819 0.0196739356178696 1.4182882166456
6.01595939711045 6.40593086535022 5.82599670787382 6.00896378661202 0.919702820254761 0.116825225083213 0.131230705230418 1.45727159119432 1.39900658425236 1.29500548687697 1.421 1.408 5.96157697083628 0.00386350974930293 1.41361975202132
6.06943290493709 6.39619810903901 5.82623479589808 6.05841823019346 0.911477136952108 0.189456018117773 0.141088046988896 1.44737893041928 1.39600733737181 1.30097798788455 1.42805136160271 1.40293396365366 5.99836576221266 -0.00752742616033664 1.40855136851651
6.12737761585819 6.42271518013849 5.8576624357197 6.11439871362571 0.920463477713601 0.180891986266383 0.162242777043821 1.4499127838799 1.39698945111624 1.29803164665128 1.43492615781368 1.39409493995384 6.03973625308895 -0.0115421686746993 1.40278149118781
6.17393244266257 6.4329853136223 5.8749750331579 6.14096181541797 0.895377039044568 0.170744789182347 0.148919929414543 1.43883633125201 1.39100881182662 1.29500440591331 1.43200440591331 1.39699559408669 6.081687132117 -0.00714285714287551 1.39671861899019
6.21812757756824 6.439 5.92510539016507 6.19411093701586 0.926591141964313 0.161369778125968 0.14502405766387 1.45979294829371 1.37895562519365 1.295 1.42900554685079 1.38198335944762 6.12102355065137 0.00547792998477726 1.39199544778405
6.24070767801886 6.439 5.94375851662428 6.21374580697292 0.935642817014517 0.161330508386054 0.151051962740687 1.46562450467096 1.37110167721083 1.295 1.42998729034865 1.37903812895406 6.15098941110148 0.0222207001521989 1.38862634827628
6.27191693290735 6.44298928166546 6.04074008038751 6.2668579820674 0.929337256518603 0.161180401937545 0.173081022364217 1.46310696691745 1.35205091208904 1.295 1.42601071833454 1.3730160775018 6.19880387228439 0.0373513513513502 1.3828176958426
6.33708820764664 6.446 6.12745363932557 6.31712601092377 0.948219072786511 0.15927434737687 0.182519204388511 1.47458378879601 1.36596219672287 1.295 1.41698739890762 1.37399369945381 6.2361920771777 0.0468483992466936 1.38025633481417
6.35082557662564 6.446 6.19810296550331 6.33675082375092 0.949632059310066 0.159951403419407 0.118542314572002 1.48140341125344 1.36007475287472 1.295 1.41502491762491 1.37301245881245 6.27171554613828 0.0581926406926416 1.37952811407621
6.40397344092618 6.446 6.32493685956036 6.38997344092618 0.927211250022778 0.159280340757928 0.125356176495599 1.46764694043721 1.3609994988854 1.295 1.4140005011146 1.3739994988854 6.30994742717859 0.0598363095238085 1.37816127418844
6.43716373372933 6.45512102058255 6.46152037077995 6.42718509030272 0.94998437610234 0.139731399829104 0.124433484057325 1.48776996241051 1.35197864342661 1.32195728685322 1.41046228887517 1.3610071188578 6.34396128260767 0.0591503831417619 1.37776422260118
6.4597134828865 6.47178822648133 6.58583015477143 6.45267611108909 0.949209841239985 0.123397538048298 0.110695505832919 1.48638756474478 1.34903737179741 1.31607474359483 1.40530386069072 1.3619875427342 6.37885599727589 0.0601203407880735 1.37938753564467
6.48292851776908 6.47499067623075 6.69162704922999 6.49586635930741 0.953825579236893 0.125133939549987 0.118788936823739 1.49000865608075 1.349 1.31201243169233 1.39999378415383 1.35900932376925 6.41624811493761 0.0599704142011892 1.38031341061984
6.53018420907897 6.47764993920506 6.78985728071366 6.52635424822878 0.949432530737343 0.12882772060963 0.13835303908478 1.48607674146629 1.34697874510627 1.31112707361504 1.39599291503542 1.35995749021255 6.45064641976775 0.0538822355289398 1.38157275332751
6.55573331839615 6.48458600423813 6.90875890484363 6.57548715076183 0.942848721797915 0.130347948186715 0.0916178221953479 1.47591605722245 1.34403077095429 1.31005768717591 1.39501025698476 1.35406154190858 6.48559184901616 0.0464464110127822 1.38379068681161
6.59298699275692 6.49570046449602 6.95698347728581 6.59799226596357 0.918728458223475 0.13063858890822 0.156437033427281 1.45616690790072 1.344 1.30887187191262 1.39599964845289 1.3639964845289 6.52052463347046 0.0359691358024628 1.38665679086642
6.63227035068433 6.51089491314477 7.01422529223694 6.64224031171941 0.906133295074419 0.130643609401126 0.142808005669915 1.44529972653111 1.342 1.30763722736284 1.39100750974123 1.35798498051754 6.5560979654767 0.0207857857857923 1.38888151451526
6.66755035632698 6.53007094335046 7.04362529693915 6.67360031673509 0.915698096604204 0.131306976292411 0.130803003749847 1.45048392736027 1.342 1.30642135306423 1.39198750989797 1.35602498020406 6.5895095527526 0.00313373253492596 1.39180864790001
6.70699004766549 6.55313014827912 7.0609956618029 6.71698902691323 0.911811023304139 0.133572656209057 0.119222916799577 1.45166971418937 1.34299974481194 1.30529184855445 1.38900076556419 1.35999897924774 6.62435304395441 -0.00669349845200803 1.39627099321566
6.76124304740469 6.57997412109681 7.0811796437339 6.7531954946516 0.916194410413254 0.138384615778042 0.112055712365597 1.44972717182751 1.34500528363923 1.30431631337118 1.38596829816461 1.36402113455693 6.66009003054122 -0.00963148148148031 1.40163804236906
6.80646958318693 6.61050445496959 7.11460795279034 6.78957336038949 0.920736727702688 0.146686821626345 0.0628767706302087 1.45292252489908 1.34598846919972 1.30356234705208 1.3800691848017 1.36795387679886 6.69495307749562 -0.00738213914849618 1.4068041667329
6.85993700730104 6.64462274306351 7.11200356562447 6.83994057292551 0.894311508234895 0.159423240380947 0.0640479200523928 1.4401552371019 1.34999524583404 1.30309754913482 1.38 1.37698930312659 6.73293383583444 0.000602409638553267 1.41182088481326
6.90017293390848 6.68223057854464 7.102 6.86023057854464 0.923663825507672 0.177537838668826 0.115303545076587 1.45640130372618 1.35700524042147 1.30298951915706 1.376 1.38100524042147 6.76907574896416 0.0218768328445589 1.41758117458822
6.93266098716327 6.72554798288437 7.102 6.90354798288436 0.924382500625127 0.195918200919343 0.11221225758507 1.46603942619177 1.35798972688374 1.30102054623253 1.376 1.38198972688374 6.80403348122718 0.0335947089947126 1.42218506515353
6.9759557231333 6.78330305416896 7.10899279213798 6.93097219824649 0.928156118051454 0.192893712634205 0.0760372543497025 1.46976626220869 1.3659917624434 1.28983939333731 1.376 1.3859958812217 6.83767508700755 0.0449047619047724 1.42525320411227
7.00624464785145 6.85547977236379 7.10894069142995 6.97119275285266 0.934173665179649 0.171406696568812 0.0727326136574806 1.47884233905802 1.37 1.27584037525624 1.37609637642633 1.39002965428502 6.86954503709112 0.0533650793650782 1.42798957955272
7.03858836155469 6.93929648082763 7.10109979113826 6.99667567880066 0.928047961826764 0.142066805341397 0.111417655471621 1.47386336737279 1.37 1.26942552233231 1.38883783940033 1.39395010443087 6.90157504719213 0.055 1.43024834781988
7.05899477484757 7.03197152291928 7.09500156754573 7.03099111724088 0.923231238361125 0.115483691570189 0.112109947748476 1.47179052512782 1.37099973874238 1.28099686490854 1.38300156754573 1.39799895496951 6.93474468904183 0.0553579545454548 1.43356622464486
7.09811160567495 7.1356919551847 7.102 7.07411160567495 0.941147399193201 0.105162209529315 0.110204642927602 1.48563160699019 1.37900558028375 1.29984933233882 1.38297767886501 1.40200558028375 6.96499017684798 0.057 1.435319557703
7.11775011954885 7.25745074120289 7.102 7.09375011954885 0.945968654349244 0.109070273790222 0.109261994261655 1.48767401243308 1.37998750597744 1.27333733860905 1.37904997609023 1.40298750597744 6.99613251717743 0.0568935939196528 1.43635614503979
7.15192063347703 7.3677455602646 7.11197665690501 7.13789729038204 0.946219556481195 0.0813449871764556 0.0987545569359308 1.48580443518805 1.3809976656905 1.271004668619 1.3799976656905 1.406990662762 7.03199436273328 0.0551399416909619 1.43790262718603
7.18518598034759 7.48471636874626 7.11811709873737 7.16423419747474 0.943040599718956 0.109187885071604 0.0972515232584583 1.48078867103387 1.38502755264409 1.29001377632204 1.38307576977124 1.41400688816102 7.06456331017772 0.0497781217750283 1.43913716075855
7.21172048552167 7.58692335163902 7.13482400940253 7.19764801880507 0.937419215659854 0.0903385588034956 0.128857067199144 1.47489211432852 1.38895859044765 1.29197929522383 1.39388612373105 1.41498964761191 7.10016176438021 0.0407646493755999 1.43846151844138
7.25195687174797 7.63395040251016 7.135 7.23096441919207 0.919509267546596 0.132744014501269 0.124644905838669 1.45484157490808 1.39998813973069 1.30598490511179 1.3969967653811 1.4189956871748 7.13302157878311 0.0278233438485889 1.4396899147285
7.28929952795112 7.66414976397556 7.13636280868557 7.26827706335478 0.923612852024798 0.142911461813345 0.113342300644898 1.45874584730431 1.39702995279511 1.31302995279511 1.39544874344044 1.42298502360244 7.16847371271458 0.0126551724137906 1.44029067055841
7.32857158117021 7.6837857905851 7.14582999851054 7.30460371258244 0.921364526978006 0.12736954675189 0.107251792570396 1.45689024278971 1.40095715811702 1.31695715811702 1.3919020196272 1.42102142094149 7.20349472043822 0.000950089126567166 1.44187250452929
7.36990842979709 7.719919596895 7.16320446646654 7.33193969767125 0.899399112896636 0.100489788642244 0.105484138988861 1.44602427727087 1.40898213264333 1.32797543238458 1.38711251618118 1.421 7.23514491450206 -0.00724242424242471 1.44499767518598
7.40727305106539 7.72304778393644 7.1882891095452 7.37923209340558 0.916011845075772 0.0984051869797024 0.107150097273989 1.45368450633312 1.41002730510654 1.33102730510654 1.38183615534216 1.42902730510654 7.27410486928746 -0.009 1.44908833942365
7.44649888990756 7.72991230573382 7.22088682473814 7.41257405642143 0.922023204878334 0.0962771852225147 0.111360424799479 1.4572050253692 1.41394988899076 1.33494988899076 1.37682885934994 1.43294988899076 7.30923631475853 -0.00824497991968026 1.45188611951341
7.49398301001841 7.73299891553309 7.26080050903701 7.44998662490811 0.899308241948517 0.0942407265928298 0.117225878939029 1.44772344498988 1.41799855404412 1.33799891553309 1.37284655044433 1.42700216893382 7.34366718162899 -0.00107017543857057 1.45556134572738
7.53417916792283 7.73602107857916 7.30783305943342 7.49314228040931 0.926854714634062 0.0923526875188425 0.123857217066334 1.46740850877831 1.41600526964479 1.33802107857916 1.3706451508651 1.43102107857916 7.37816680215361 0.0181079365079381 1.46057155511822
7.56764973056095 7.7399587918307 7.36178737291902 7.51972184485722 0.931471683421496 0.0928547459584142 0.130365196555094 1.47273426595102 1.41698969795768 1.3419587918307 1.37098058285206 1.4349587918307 7.4143056336624 0.0299161849710978 1.46562341750637
7.59790959430786 7.74299095943079 7.42246634648544 7.55987945907714 0.937182883188954 0.0912149723130679 0.135860574779006 1.47953959844881 1.4239789053385 1.342 1.374608768645 1.44297589181543 7.44791654341956 0.0394970760233934 1.47273533340249
7.62722133560012 7.746 7.48967287712429 7.58724346916013 0.939972065798934 0.0924991884361329 0.139454109111767 1.48226157721228 1.43505164497336 1.342 1.38228563048371 1.44702951141335 7.47937254126114 0.0508354297693912 1.48102913547876
7.65662298267859 7.746 7.56320986182722 7.61958528094645 0.940246481171667 0.0923913823968452 0.140256556927075 1.48645621219548 1.44191202929167 1.342 1.394767090608 1.45094973102381 7.51287108541152 0.0503945578231278 1.49065095305766
7.69098750227839 7.746 7.64288019758586 7.64998897259858 0.924835668084331 0.0947291398626891 0.137378675598627 1.48101202169026 1.44599852967981 1.34499889725986 1.41280907125765 1.45499852967981 7.54258868089343 0.0516386292834879 1.50148205168054
7.71114132362989 7.74312562100434 7.72848678139183 7.68415702625543 0.925250816179461 0.090003930979861 0.129931222500122 1.48133286816773 1.45005234208514 1.35212038679583 1.43716749467246 1.46204187366811 7.57259917461956 0.05 1.5136493830632
7.73766105135906 7.76669871231917 7.81983251023677 7.71362339039896 0.940416171591998 0.0869885397158398 0.117024955005256 1.48937718557892 1.45987446346632 1.37471126597254 1.46859828309222 1.46989957077306 7.60003477912836 0.0492825396825428 1.5249541230816
