# Supplementary material for: Quantifying Spatiotemporal Gait Parameters with HoloLens in Healthy Adults and People with Parkinson’s Disease: Test-Retest Reliability, Concurrent Validity, and Face Validity
Source: Sensors (Basel). 2020 Jun 5;20(11):3216. doi: 10.3390/s20113216 (PMC7313704; doi:10.3390/s20113216)
Supplement: Supplementary file 1 [file sensors-20-03216-s001.zip › Data/HYA_05_FWS1_HoloLens_raw.csv]

Time HoloLens_x_position HoloLens_y_position HoloLens_z_position HoloLens_x_orientation HoloLens_y_orientation HoloLens_z_orientation
381.1997 0.037 0.042 0.749 357.398 287.182 358.225
381.233 0.035 0.042 0.748 357.39 287.244 358.288
381.2662 0.033 0.042 0.747 357.47 287.181 358.446
381.3037 0.03 0.042 0.746 357.656 286.983 358.493
381.3327 0.027 0.043 0.745 358.214 286.825 358.462
381.3659 0.023 0.043 0.743 358.759 286.687 358.391
381.3997 0.018 0.044 0.742 359.435 286.486 358.515
381.4347 0.013 0.044 0.74 359.989 286.387 358.536
381.4657 0.006 0.044 0.739 0.302 286.194 358.737
381.4997 -0.002 0.044 0.736 0.74 285.87 358.954
381.5336 -0.012 0.044 0.734 0.834 285.708 358.775
381.5648 -0.022 0.043 0.732 0.764 285.649 358.613
381.5971 -0.034 0.041 0.731 1.033 285.583 358.48
381.6328 -0.047 0.034 0.73 0.93 285.964 358.218
381.6678 -0.062 0.033 0.731 0.774 286.671 358.226
381.7003 -0.077 0.029 0.733 1.187 287.003 358.684
381.7321 -0.093 0.03 0.737 2.27 287.115 359.005
381.7665 -0.11 0.03 0.741 3.316 287.271 358.784
381.7985 -0.126 0.027 0.745 3.739 287.519 359.03
381.8321 -0.143 0.023 0.75 4.206 287.639 359.417
381.8652 -0.16 0.019 0.756 3.955 287.812 359.384
381.9008 -0.178 0.013 0.762 4.045 288.08 358.813
381.9313 -0.196 0.006 0.768 4.717 288.356 358.422
381.9678 -0.215 -0.001 0.775 5.419 288.34 358.594
381.9989 -0.236 -0.007 0.782 5.774 288.25 358.917
382.0347 -0.258 -0.011 0.791 5.675 288.048 359.118
382.0678 -0.282 -0.015 0.799 5.253 287.577 359.42
382.0978 -0.307 -0.019 0.809 4.327 287.111 359.548
382.1355 -0.335 -0.023 0.821 3.376 286.573 359.651
382.1653 -0.364 -0.023 0.833 3.089 286.372 359.16
382.1987 -0.395 -0.014 0.849 0.923 286.992 358.913
382.2322 -0.428 -0.004 0.866 359.643 287.793 358.656
382.2661 -0.462 0.013 0.883 359.228 288.099 359.489
382.3002 -0.495 0.033 0.898 0.81 287.924 0.31
382.3307 -0.525 0.051 0.911 358.758 286.986 1.767
382.3661 -0.555 0.055 0.923 356.933 285.918 0.827
382.3971 -0.582 0.051 0.933 359.483 285.621 359.386
382.4311 -0.61 0.046 0.942 1.884 285.257 358.965
382.4652 -0.641 0.049 0.951 0.631 285.054 358.85
382.5037 -0.673 0.041 0.959 1.594 284.609 359.294
382.5315 -0.703 0.031 0.966 4.012 284.078 359.371
382.5659 -0.733 0.021 0.972 5.925 284.029 359.673
382.5984 -0.765 0.013 0.979 6.166 284.184 0.155
382.632 -0.798 0.004 0.985 5.468 284.087 1.338
382.664 -0.831 -0.007 0.99 5.23 283.67 2.324
382.6989 -0.865 -0.02 0.995 5.164 283.243 2.969
382.733 -0.902 -0.029 1 4.08 283.042 2.969
382.7638 -0.94 -0.033 1.007 3.018 282.92 3.364
382.7994 -0.98 -0.029 1.014 1.854 283.211 2.92
382.8326 -1.024 -0.007 1.022 1.975 284.003 1.306
382.8643 -1.066 0.015 1.029 0.868 284.267 0.192
382.8981 -1.105 0.035 1.036 0.504 284.172 0.129
382.9322 -1.141 0.051 1.045 359.79 284.415 359.776
382.9666 -1.177 0.056 1.056 358.103 283.528 2.815
382.9989 -1.21 0.056 1.067 359.121 283.018 3.478
383.0307 -1.243 0.056 1.08 0.534 283.272 3.283
383.0684 -1.276 0.057 1.093 0.097 283.589 2.48
383.1017 -1.31 0.056 1.106 359.694 283.735 1.574
383.1314 -1.345 0.052 1.119 359.748 284.073 1.133
383.1668 -1.381 0.045 1.133 359.417 284.244 1.2
383.1978 -1.417 0.036 1.147 358.601 284.356 0.898
383.2311 -1.453 0.022 1.162 357.853 284.678 0.23
383.2637 -1.488 0.001 1.176 358.352 284.98 359.587
383.2971 -1.524 -0.013 1.193 358.183 285.361 359.569
383.3312 -1.562 -0.016 1.212 357.461 285.737 0.158
383.3653 -1.601 -0.016 1.232 357.048 286.203 0.469
383.3969 -1.64 -0.009 1.252 356.773 285.692 2.048
383.4318 -1.677 0.021 1.269 356.931 284.876 3.027
383.4641 -1.715 0.023 1.285 357.926 284.621 4.563
383.4971 -1.75 0.045 1.299 357.217 284.392 5.748
383.5306 -1.79 0.05 1.313 355.738 284.223 5.843
383.5681 -1.828 0.055 1.324 356.672 284.46 4.569
383.5973 -1.866 0.061 1.335 357.263 284.253 4.169
383.6305 -1.904 0.064 1.345 356.889 284.07 3.112
383.6659 -1.941 0.062 1.355 356.729 284.017 3.125
383.6972 -1.977 0.055 1.365 357.061 283.704 3.44
383.7312 -2.015 0.049 1.375 356.117 283.771 3.194
383.7647 -2.054 0.038 1.386 354.801 283.773 3.648
383.7984 -2.091 0.018 1.396 355.079 283.624 3.725
383.8304 -2.131 0.001 1.404 354.921 283.393 3.449
383.8647 -2.17 -0.01 1.413 355.641 283.201 3.476
383.8967 -2.211 -0.013 1.422 355.742 283.459 3.045
383.9305 -2.254 -0.008 1.431 355.308 283.779 2.539
383.9655 -2.297 0.003 1.441 357.348 284.103 1.961
383.9966 -2.335 0.025 1.45 357.723 284.443 1.087
384.04 -2.375 0.036 1.459 356.805 284.389 0.407
384.0642 -2.412 0.062 1.468 354.859 285.457 358.654
384.0984 -2.452 0.057 1.479 354.769 285.399 1.622
384.134 -2.487 0.054 1.489 357.405 285.009 3.128
384.1637 -2.523 0.055 1.5 359.009 285.441 2.904
384.1976 -2.56 0.056 1.512 358.834 285.795 2.71
384.2287 -2.595 0.053 1.523 358.677 285.829 2.365
384.2638 -2.63 0.046 1.535 359.526 286.094 1.986
384.2961 -2.665 0.038 1.548 358.751 286.358 1.585
384.33 -2.701 0.027 1.561 357.812 286.425 1.477
384.3655 -2.736 0.009 1.575 357.935 286.543 1.213
384.3979 -2.771 -0.008 1.589 358.347 286.72 0.388
384.4306 -2.808 -0.018 1.604 358.329 287.012 359.331
384.4631 -2.846 -0.019 1.62 357.393 286.94 359.846
384.4984 -2.885 -0.012 1.637 356.719 286.598 0.492
384.5294 -2.928 0.004 1.653 357.429 285.988 0.889
384.5631 -2.965 0.028 1.668 355.883 285.674 2.338
384.5959 -3 0.037 1.679 357.513 285.165 2.438
384.631 -3.034 0.05 1.688 357.097 284.769 2.628
384.6637 -3.07 0.051 1.697 356.961 284.293 2.155
384.6965 -3.105 0.052 1.707 357.807 284.343 1.632
384.7297 -3.142 0.058 1.717 358.015 284.335 2.575
384.7631 -3.18 0.06 1.726 357.33 284.217 3.355
384.7961 -3.218 0.056 1.734 357.613 284.001 4.038
384.8292 -3.256 0.05 1.743 357.672 283.675 4.337
384.8666 -3.296 0.04 1.752 356.421 283.255 4.728
384.8964 -3.334 0.028 1.76 356.317 283.071 4.761
384.9299 -3.373 0.013 1.768 355.807 282.86 4.501
384.9636 -3.412 -0.001 1.776 355.797 282.467 4.829
384.9959 -3.451 -0.013 1.784 357.179 282.361 4.774
385.0294 -3.493 -0.016 1.792 356.936 282.559 3.874
385.065 -3.537 -0.009 1.8 355.783 282.724 3.39
385.0973 -3.58 -0.002 1.808 356.972 283.042 2.884
385.1329 -3.622 0.026 1.816 355.483 283.778 0.928
385.1643 -3.66 0.033 1.824 354.975 283.546 1.755
385.1976 -3.699 0.054 1.834 353.65 283.757 1.231
385.229 -3.739 0.06 1.847 352.423 283.757 3.181
385.2634 -3.777 0.061 1.857 352.699 283.252 4.049
385.2972 -3.815 0.063 1.87 353.84 283.376 3.412
385.3286 -3.853 0.064 1.884 354.018 283.498 2.721
385.3646 -3.889 0.062 1.897 353.821 283.518 1.888
385.3964 -3.925 0.054 1.911 354.501 284.159 0.511
385.4299 -3.959 0.045 1.925 354.691 284.762 0.073
385.4653 -3.994 0.031 1.939 354.385 285.417 359.482
385.4981 -4.03 0.012 1.954 354.373 286.072 359.449
385.5268 -4.065 -0.004 1.969 355.06 286.548 359.32
385.5655 -4.102 -0.014 1.984 355.568 287.097 358.435
385.5956 -4.139 -0.012 2.001 354.78 287.178 358.517
385.6285 -4.177 -0.006 2.017 354.125 286.996 359.205
385.6632 -4.219 0.012 2.033 354.862 286.535 359.593
385.6949 -4.254 0.029 2.049 354.082 286.604 1.039
385.7307 -4.292 0.033 2.061 354.331 286.105 1.124
385.7632 -4.326 0.053 2.073 352.755 286.148 1.08
385.796 -4.365 0.049 2.085 353.198 285.916 0.431
385.8297 -4.402 0.051 2.096 354.461 285.944 359.97
385.861 -4.44 0.054 2.107 356.173 286.065 359.403
385.8959 -4.478 0.053 2.117 356.574 285.922 0.034
385.9308 -4.515 0.051 2.126 356.548 285.702 0.567
385.9621 -4.553 0.046 2.135 356.628 285.022 2.073
385.9979 -4.591 0.037 2.142 356.383 284.289 1.898
386.0287 -4.627 0.024 2.148 356.756 283.709 2.127
386.0659 -4.665 0.008 2.153 355.916 282.66 2.94
386.0963 -4.703 -0.005 2.159 355.99 282.198 2.949
386.1284 -4.741 -0.014 2.166 356.582 282.192 3.237
386.166 -4.782 -0.012 2.173 355.368 282.85 2.037
386.1951 -4.824 -0.006 2.181 354.396 283.303 1.657
386.2293 -4.867 0.02 2.19 355.7 283.997 0.745
386.2639 -4.908 0.032 2.198 355.491 284.759 359.91
386.2952 -4.946 0.044 2.206 354.511 284.588 0.252
386.3278 -4.983 0.065 2.215 352.101 285.061 0.573
386.3628 -5.022 0.066 2.225 351.678 284.85 3.239
386.3947 -5.058 0.06 2.237 354.261 285.053 3.977
386.4281 -5.094 0.057 2.249 356.439 285.567 3.396
386.4612 -5.131 0.055 2.261 356.438 285.637 2.785
386.4949 -5.169 0.049 2.272 356.826 285.724 1.821
386.5281 -5.205 0.04 2.285 357.447 285.943 1.705
386.5622 -5.241 0.031 2.297 356.795 285.931 1.488
386.5939 -5.278 0.017 2.311 356.132 285.959 1.342
386.6306 -5.313 -0.002 2.326 356.468 286.206 0.916
386.6622 -5.349 -0.013 2.341 356.465 286.241 0.606
386.6947 -5.387 -0.017 2.358 355.824 286.314 0.566
386.7286 -5.425 -0.012 2.375 354.758 286.489 0.673
386.7607 -5.464 -0.003 2.392 353.802 286.269 1.664
386.7948 -5.503 0.026 2.407 354.186 285.634 2.465
386.8268 -5.54 0.029 2.42 355.368 285.207 3.409
386.8629 -5.572 0.043 2.43 356.459 284.685 3.312
386.8946 -5.609 0.046 2.441 355.354 284.773 2.929
386.9276 -5.643 0.052 2.451 355.296 285.272 1.018
386.9606 -5.679 0.055 2.46 356.743 285.757 0.447
386.9968 -5.717 0.059 2.467 356.44 285.604 0.732
387.0277 -5.754 0.059 2.475 356.018 285.262 1.114
387.0625 -5.792 0.053 2.482 356.341 285.083 1.103
387.0974 -5.83 0.045 2.49 356.074 284.974 1.085
387.1271 -5.868 0.036 2.498 355.712 284.719 1.638
387.1617 -5.907 0.022 2.505 355.481 284.537 1.82
387.1938 -5.946 0.006 2.512 355.285 284.369 1.954
387.2297 -5.985 -0.007 2.518 355.983 284.044 2.198
387.2613 -6.024 -0.012 2.524 356.272 284.23 1.418
387.2945 -6.066 -0.009 2.53 355.406 284.583 0.813
387.3281 -6.107 0.003 2.537 356.135 284.807 0.831
387.3719 -6.146 0.025 2.544 356.809 285.333 359.309
387.3947 -6.183 0.036 2.55 356.737 285.538 359.754
387.428 -6.22 0.045 2.558 356.321 285.374 0.34
387.4634 -6.256 0.058 2.568 354.217 286.199 359.516
387.4942 -6.291 0.06 2.577 354.763 285.67 1.457
387.5278 -6.324 0.059 2.586 356.73 285.619 0.892
387.5626 -6.358 0.06 2.598 357.541 286.117 0
387.5939 -6.392 0.061 2.609 357.439 286.504 359.544
387.6277 -6.425 0.055 2.62 358.048 286.886 359.294
387.6611 -6.458 0.048 2.632 358.473 287.398 359.089
387.695 -6.491 0.038 2.645 357.573 288.017 358.883
387.7274 -6.524 0.024 2.657 357.173 288.263 359.021
387.7607 -6.555 0.005 2.669 358.136 288.363 358.672
387.7941 -6.587 -0.006 2.683 358.708 288.894 357.947
387.8264 -6.619 -0.01 2.698 358.279 289.306 358.402
387.8624 -6.653 -0.008 2.714 357.181 289.281 358.57
387.8945 -6.687 -0.003 2.729 357.073 289.15 358.217
387.9277 -6.72 0.02 2.745 358.578 288.468 358.622
387.9618 -6.753 0.032 2.76 356.907 288.001 0.384
387.9933 -6.783 0.043 2.772 357.174 287.49 0.722
388.0269 -6.813 0.053 2.784 354.931 287.027 1.438
388.0605 -6.843 0.055 2.795 355.159 286.857 359.727
388.0934 -6.874 0.055 2.808 356.71 286.903 359.056
388.1286 -6.904 0.057 2.819 358.266 286.772 358.945
388.1631 -6.934 0.057 2.829 358.105 286.54 359.255
388.1938 -6.966 0.056 2.84 358.015 286.277 359.433
388.2281 -6.997 0.051 2.851 358.034 286.119 359.455
388.2604 -7.031 0.043 2.86 357.661 286.222 0.048
388.2951 -7.063 0.03 2.871 357.835 286.477 0.272
388.3268 -7.095 0.015 2.881 358.788 286.583 0.071
388.3587 -7.128 0.003 2.892 359.185 286.666 359.826
388.3961 -7.16 -0.007 2.905 0.251 287.266 359.565
388.4258 -7.193 -0.009 2.919 0.34 288.083 359.161
388.4601 -7.227 -0.009 2.932 359.942 288.8 359.352
388.4933 -7.259 -0.005 2.945 0.509 289.15 359.248
388.5275 -7.291 0.016 2.96 0.375 289.997 358.51
388.559 -7.323 0.028 2.974 358.248 290.371 358.351
388.5936 -7.355 0.037 2.991 356.908 290.654 358.497
388.6278 -7.383 0.051 3.008 357.461 291.657 357.271
388.6596 -7.412 0.05 3.026 357.213 292.22 358.363
388.6939 -7.438 0.052 3.045 357.547 293.316 358.505
388.726 -7.463 0.05 3.065 359.841 294.658 358.265
388.7626 -7.488 0.05 3.085 0.964 296.216 358.057
388.7941 -7.512 0.044 3.106 2.69 297.562 357.802
388.8275 -7.536 0.036 3.126 4.243 298.983 357.393
388.8617 -7.558 0.028 3.148 5.058 300.577 357.008
388.8919 -7.579 0.02 3.17 5.381 302.051 356.706
388.9261 -7.599 0.009 3.192 5.755 303.278 356.431
388.9587 -7.618 -0.001 3.214 5.652 304.054 356.301
388.9941 -7.637 -0.008 3.237 5.497 304.672 356.237
389.0246 -7.654 -0.014 3.262 5.799 305.423 356.13
389.0602 -7.672 -0.013 3.289 4.895 306.419 356.405
389.0924 -7.689 -0.009 3.319 3.521 307.664 356.553
389.1334 -7.705 0.004 3.352 4.824 309 356.726
389.159 -7.719 0.018 3.383 3.22 311.239 357.466
389.1945 -7.729 0.03 3.414 2.916 314.329 358.092
389.2296 -7.736 0.036 3.441 3.806 318.159 357.986
389.2599 -7.744 0.037 3.467 3.018 322.141 357.428
389.2938 -7.752 0.039 3.491 2.496 326.326 356.843
389.3256 -7.759 0.033 3.511 5.231 329.773 356.854
389.3608 -7.766 0.031 3.531 6.543 333.224 356.656
389.3932 -7.771 0.032 3.554 6.002 337.046 356.813
389.4252 -7.774 0.031 3.576 6.185 341.017 357.099
389.4601 -7.773 0.025 3.599 7.322 345.615 357.207
389.4925 -7.77 0.02 3.621 8.57 350.597 357.914
389.526 -7.762 0.014 3.641 9.815 356.174 358.259
389.5593 -7.751 0.008 3.66 11.304 2.877 358.007
389.5928 -7.738 0.005 3.676 12.207 10.019 357.961
389.6263 -7.725 0.005 3.692 12.08 16.537 358.649
389.6584 -7.714 0.004 3.706 12.578 22.285 359.114
389.6931 -7.705 0.004 3.718 13.816 27.279 359.468
389.7266 -7.697 0.005 3.731 14.262 31.602 0.085
389.7597 -7.69 0.01 3.745 13.217 35.253 0.307
389.7915 -7.682 0.013 3.761 11.913 38.673 0.334
389.8268 -7.675 0.012 3.776 11.916 42.03 0.147
389.8581 -7.67 0.011 3.793 11.932 45.254 359.916
389.8924 -7.664 0.007 3.809 11.785 48.592 359.392
389.9271 -7.659 0.001 3.826 12.205 52.33 358.761
389.9614 -7.654 0 3.842 13.323 57.115 358.606
389.9923 -7.652 -0.006 3.854 13.657 62.001 359.602
390.0265 -7.646 0.013 3.869 15.902 67.643 358.337
390.059 -7.64 0.018 3.878 14.143 72.858 359.97
390.0931 -7.631 0.029 3.886 9.568 76.884 359.853
390.1234 -7.621 0.033 3.893 8.737 81.434 359.957
390.1625 -7.612 0.032 3.896 10.435 85.804 0.9
390.1931 -7.603 0.029 3.9 11.157 89.445 1.024
390.2278 -7.593 0.024 3.903 12.127 92.34 1.178
390.2592 -7.583 0.021 3.906 13.218 95.16 1.168
390.294 -7.574 0.016 3.909 13.811 97.344 0.633
390.3271 -7.563 0.013 3.913 13.741 99.125 0.374
390.3581 -7.552 0.01 3.919 13.946 100.429 0.165
390.3938 -7.54 0.006 3.924 14.069 101.182 0.168
390.427 -7.525 0.002 3.93 14.221 101.289 0.162
390.4611 -7.508 0 3.935 13.873 101.48 359.806
390.4933 -7.488 -0.002 3.94 13.222 101.634 359.054
390.527 -7.466 -0.004 3.944 12.223 101.811 358.358
390.5624 -7.443 -0.01 3.948 12.124 102.246 357.318
390.5923 -7.42 -0.016 3.951 12.478 102.931 356.6
390.6301 -7.393 -0.02 3.953 12.308 103.895 356.263
390.6616 -7.368 -0.019 3.954 10.969 104.505 356.755
390.6918 -7.34 -0.019 3.956 9.581 104.496 356.92
390.7256 -7.312 -0.016 3.958 8.018 104.583 356.215
390.7597 -7.279 0.004 3.958 9.21 105.241 353.033
390.7933 -7.25 0.019 3.956 6.568 106.166 355.155
390.8255 -7.223 0.034 3.957 5.074 106.047 355.671
390.8578 -7.197 0.039 3.958 2.354 106.302 356.028
390.895 -7.173 0.034 3.96 3.116 106.544 354.583
390.9247 -7.15 0.032 3.962 4.198 106.767 354.368
390.9577 -7.126 0.034 3.964 4.602 107.303 354.156
390.9921 -7.103 0.039 3.965 3.944 107.985 354.998
391.0247 -7.077 0.042 3.967 2.944 108.286 356.118
391.0588 -7.049 0.044 3.97 1.747 108.174 357.192
391.0907 -7.018 0.044 3.973 0.458 107.863 357.935
391.128 -6.987 0.038 3.977 359.848 107.103 359.223
391.1581 -6.956 0.03 3.981 359.63 106.174 0.88
391.1914 -6.924 0.016 3.986 0.003 104.949 2.896
391.2255 -6.891 0.005 3.99 359.633 104.389 3.704
391.2608 -6.857 -0.006 3.994 359.844 104.404 3.529
391.295 -6.823 -0.009 3.998 359.873 104.773 2.139
391.3238 -6.787 -0.009 4.002 359.131 105.149 1.277
391.3607 -6.751 -0.001 4.005 358.814 105.653 0.973
391.3921 -6.713 0.022 4.007 359.08 106.577 359.445
391.4252 -6.674 0.034 4.009 357.499 107.059 358.366
391.4577 -6.64 0.044 4.01 357.15 106.991 358.56
391.4947 -6.608 0.053 4.006 358.311 107.718 356.854
391.5266 -6.573 0.052 4.002 356.851 108.126 357.616
391.5595 -6.54 0.053 3.996 356.933 108.011 358.33
391.5932 -6.507 0.048 3.988 359.778 108.391 358.26
391.6284 -6.475 0.045 3.978 1.704 109.089 357.67
391.657 -6.443 0.042 3.967 2.667 109.608 357.567
391.694 -6.41 0.037 3.954 3.21 110.396 357.041
391.726 -6.379 0.031 3.942 3.598 111.324 356.578
391.7574 -6.348 0.018 3.928 3.567 112.364 356.604
391.7898 -6.317 0.004 3.913 3.389 113.174 357.209
391.8253 -6.286 -0.01 3.898 3.459 113.815 357.482
391.8597 -6.255 -0.024 3.882 3.915 114.071 357.531
391.8911 -6.223 -0.026 3.863 3.908 114.278 357.488
391.9245 -6.187 -0.022 3.842 2.335 114.16 357.54
391.9585 -6.151 -0.012 3.821 2.515 113.843 357.464
391.9913 -6.116 0.009 3.8 3.465 113.51 357.858
392.024 -6.08 0.021 3.781 3.905 113.537 358.552
392.0571 -6.046 0.035 3.764 3.825 114.115 358.28
392.0922 -6.012 0.043 3.747 1.478 114.773 359.716
392.1228 -5.98 0.045 3.733 2.061 115.374 358.551
392.1576 -5.946 0.045 3.72 3.266 115.674 358.656
392.193 -5.912 0.048 3.708 3.419 115.333 358.848
392.2271 -5.877 0.045 3.697 3.877 114.499 359.373
392.2559 -5.843 0.042 3.685 4.639 113.884 359.264
392.2921 -5.809 0.038 3.674 4.556 113.552 358.741
392.3263 -5.774 0.031 3.661 3.372 113.407 358.982
392.3569 -5.739 0.022 3.649 2.893 113.509 359.282
392.3907 -5.703 0.01 3.637 2.569 113.648 359.796
392.4243 -5.667 -0.003 3.626 1.713 113.645 0.486
392.4556 -5.63 -0.013 3.614 2.227 113.986 0.384
392.4922 -5.592 -0.012 3.603 1.272 114.648 0.337
