# Supplementary material for: Quantifying Spatiotemporal Gait Parameters with HoloLens in Healthy Adults and People with Parkinson’s Disease: Test-Retest Reliability, Concurrent Validity, and Face Validity
Source: Sensors (Basel). 2020 Jun 5;20(11):3216. doi: 10.3390/s20113216 (PMC7313704; doi:10.3390/s20113216)
Supplement: Supplementary file 1 [file sensors-20-03216-s001.zip › Data/HYA_05_FWS1_IWW_raw.csv]

IWW_x_SpineBase IWW_x_Head IWW_x_ShoulderLeft IWW_x_ElbowLeft IWW_x_WristLeft IWW_x_HandLeft IWW_x_ShoulderRight IWW_x_ElbowRight IWW_x_WristRight IWW_x_HandRight IWW_x_HipLeft IWW_x_KneeLeft IWW_x_AnkleLeft IWW_x_FootLeft IWW_x_HipRight IWW_x_KneeRight IWW_x_AnkleRight IWW_x_FootRight IWW_x_SpineShoulder IWW_y_SpineBase IWW_y_Head IWW_y_ShoulderLeft IWW_y_ElbowLeft IWW_y_WristLeft IWW_y_HandLeft…
-0.323000217701555 -0.325000362835926 -0.311000217701555 -0.314000217701555 -0.268 -0.260000217701555 -0.265 -0.28 -0.244 -0.236000362835926 -0.296000217701555 NaN -0.338 -0.25999985486563 -0.274 -0.363999274328149 NaN -0.275998403521927 -0.327 0.935619865750708 1.6722392162744 1.4440599586367 1.19345990493699 0.942989912193706 0.886840071841513 1.43512987663579 1.17593002394717 0.918929917999081…
-0.323 -0.329912154528009 -0.311 -0.313017569094398 -0.268 -0.258035138188797 -0.267947292716805 -0.28 -0.241052707283195 -0.237964861811203 -0.296 NaN -0.338 -0.269824309056018 -0.271052707283195 -0.363017569094398 NaN -0.24259734920954 -0.324052707283195 0.934716163566846 1.66155115174705 1.44380456796454 1.18734927976716 0.943982255214658 0.885887042021566 1.43745836124628 1.16973086098565 0.9…
-0.319032098967563 -0.325040123709453 -0.309016049483781 -0.312008024741891 -0.267008024741891 -0.261967901032437 -0.268 -0.277024074225672 -0.241 -0.234032098967563 -0.293024074225672 NaN -0.335024074225672 -0.266032098967563 -0.270008024741891 -0.363 NaN -0.282670985582482 -0.324 0.938092555382734 1.6725891599218 1.44488125303134 1.19213043802248 0.966220245781649 0.887982907299773 1.4395434690…
-0.318000051405797 -0.325999948594203 -0.309 -0.312999948594203 -0.267 -0.262 -0.267000051405797 -0.277 -0.241999948594203 -0.234 -0.289000205623189 NaN -0.337999845782608 -0.273999588753621 -0.265000257028987 -0.363 NaN -0.283 -0.322000102811595 0.936270095100725 1.6642804318087 1.4447000097671 1.19034009407261 0.962150218474639 0.886930055004203 1.43946000514058 1.17316983498739 0.9188600169639…
-0.315053097058162 -0.316176990193872 -0.309 -0.313 -0.267 -0.259053097058162 -0.265035398038774 -0.276017699019387 -0.239053097058162 -0.228106194116323 -0.286053097058161 NaN -0.335053097058162 -0.274982300980613 -0.263035398038774 -0.359070796077549 NaN -0.253530970581615 -0.322 0.939560708285053 1.68420106388683 1.4453483186472 1.1909784956374 0.960735486587917 0.885751238823265 1.44058964612…
NaN NaN NaN NaN NaN NaN NaN NaN NaN NaN NaN NaN NaN NaN NaN NaN NaN NaN NaN NaN NaN NaN NaN NaN NaN NaN NaN NaN NaN NaN NaN NaN NaN NaN NaN NaN NaN NaN NaN NaN NaN NaN NaN NaN NaN NaN NaN NaN NaN NaN NaN NaN NaN NaN NaN NaN NaN
-0.312999717103732 -0.318 -0.304 -0.310999811402488 -0.263999811402488 -0.255999811402488 -0.257999528506219 -0.267 -0.236999717103732 -0.227 -0.285 NaN -0.335000188597512 -0.266000565792537 -0.261 -0.348999717103732 NaN -0.262999057012439 -0.316 0.939989859494853 1.67325944835228 1.44709998114025 1.19032990758722 0.96199976802506 0.890769856665891 1.43922956999767 1.1767401669088 0.9240510684049…
-0.310052880974252 -0.318 -0.304 -0.309035253982835 -0.262035253982835 -0.254035253982835 -0.253088134957087 -0.267 -0.234052880974252 -0.227 -0.285 NaN -0.336964746017165 -0.271894238051496 -0.261 -0.346052880974252 NaN -0.253176269914173 -0.316 0.938526264217212 1.66751311789979 1.44690352539828 1.18936727445159 0.959583362398887 0.889276793026954 1.43475037908086 1.17847880022519 0.93518028618…
-0.309008004210221 -0.307088046312433 -0.301024012630663 -0.309 -0.262 -0.252016008420442 -0.251016008420442 -0.267 -0.231024012630663 -0.222040021051106 -0.280040021051106 NaN -0.332040021051106 -0.201568298925701 -0.260008004210221 -0.334096050522654 NaN -0.255975987369337 -0.312032016840885 0.942339023706444 1.68098050240417 1.44795151553717 1.19132407162166 0.958696803578688 0.890896713011033…
-0.306001668298698 -0.305001112199132 -0.299001112199132 -0.309 -0.262 -0.252999443900434 -0.247002224398264 -0.26200278049783 -0.227002224398264 -0.215003892696962 -0.278001112199132 NaN -0.333998887800868 -0.261966077926474 -0.257001668298698 -0.32400556099566 NaN -0.243007229294358 -0.309001668298698 0.942429966634026 1.67937095649125 1.44823984429212 1.19197964409628 0.95809033365974 0.889150…
-0.301089088905969 -0.294195995593133 -0.297035635562388 -0.306053453343582 -0.262982182218806 -0.253 -0.244053453343582 -0.260035635562388 -0.221106906687163 -0.213035635562388 -0.275053453343582 NaN -0.334 -0.264946546656418 -0.251106906687163 -0.301409808967459 -0.323071271124776 -0.252821822188061 -0.305071271124776 0.946594452607738 1.68883823658929 1.44909449853036 1.19252020022034 0.957569…
-0.298024828723113 -0.292016552482075 -0.291049657446226 -0.306991723758962 -0.263 -0.255975171276887 -0.237057933687264 -0.257024828723113 -0.216041381205189 -0.207049657446226 -0.272024828723113 NaN -0.331024828723113 -0.263016552482075 -0.248024828723113 -0.28810759113349 -0.313082762410377 -0.235148972338679 -0.299049657446226 0.94455762839341 1.67864648671884 1.44762241436156 1.1884440981130…
-0.29600029638501 -0.278002074695071 -0.283001185540041 -0.304000444577515 -0.26100029638501 -0.251000740962525 -0.234000444577515 -0.250001037347536 -0.210000889155031 -0.197001481925051 -0.26800059277002 NaN -0.331 -0.258000740962525 -0.243000740962525 -0.238007409625254 -0.313 -0.252997332534908 -0.288001630117556 0.946679682868039 1.68767864848435 1.44706008150588 1.19008975103659 0.956250057…
-0.291088170477183 -0.28094709771369 -0.275141072763493 -0.300070536381746 -0.261 -0.252964731809127 -0.224176340954366 -0.245088170477183 -0.20705290228631 -0.190123438668056 -0.26505290228631 -0.272 -0.327070536381746 -0.269788390854761 -0.24005290228631 -0.211476120576789 -0.308088170477183 -0.227458486481352 -0.288 0.946070933139171 1.67065559887392 1.44488897135091 1.19367563555166 0.9556605…
-0.284057838854466 -0.259181779256894 -0.269049576160971 -0.297024788080486 -0.261 -0.253 -0.219041313467476 -0.24301652538699 -0.203033050773981 -0.183057838854466 -0.255082626934952 -0.275966949226019 -0.324024788080486 -0.19363622739913 -0.233057838854466 -0.180256143498351 -0.290148728482913 -0.216090889628447 -0.277090889628447 0.955223652712104 1.68653515284216 1.44598058052942 1.1942160339…
-0.280000036296653 -0.259999990925837 -0.260000081667468 -0.291000054444979 -0.259000018148326 -0.250000027222489 -0.221999972777511 -0.241000018148326 NaN NaN -0.249000054444979 -0.273000027222489 -0.324999990925837 -0.245999519069354 -0.229000036296653 -0.155000226854078 -0.236000490004809 -0.105001007232108 -0.264000117964121 0.95236002667804 1.66189022485776 1.4431800254984 1.18995003874668 0…
-0.270176780253279 -0.234459628658526 -0.248212136303935 -0.282159102227951 -0.256053034075984 -0.248035356050656 -0.201371238531886 -0.234123746177295 NaN NaN -0.243106068151967 -0.276929287898688 -0.326964643949344 -0.248946965924016 -0.219176780253279 -0.13142427260787 -0.180007647443691 -0.0529369353423792 -0.254176780253279 0.955218556946296 1.68283310450001 1.4449678259939 1.19108949349062 …
-0.256112064716249 -0.234991995377411 -0.234112064716249 -0.270096055471071 -0.251040023112946 -0.241056032358125 -0.187112064716249 -0.224080046225892 NaN NaN -0.229112064716249 -0.277 -0.327 -0.19642424499723 -0.20610406009366 -0.108184106319552 -0.12741624037464 -0.000416240374640293 -0.233168097074374 0.947760594993 1.6548984519287 1.44252001155647 1.18024765061735 0.952694562634876 0.8847358…
-0.25199956679977 -0.199000371314483 -0.223999504914023 -0.262999319256782 -0.240999628685517 -0.233999443028276 -0.179999071713793 -0.214999443028276 NaN NaN -0.224999381142529 -0.27199913359954 -0.327 -0.194000123771494 -0.199999628685517 -0.0839986385135633 -0.0729965343981611 0.0550032799445975 -0.22299913359954 0.952029770403878 1.68825794415548 1.44289992511825 1.18136967076783 0.9508198985…
-0.245123372674777 -0.204894251993048 -0.216140997342602 -0.252193871346078 -0.235105748006952 -0.225158622010428 -0.165264370017379 -0.206158622010428 NaN NaN -0.215176246678253 -0.258246745349554 -0.327 -0.195964750664349 -0.194105748006952 -0.0623877426921563 -0.0179869813982161 0.10706589260526 -0.209246745349554 0.948385387517632 1.65562549146516 1.44171132584807 1.17614376323283 0.949208904…
-0.223179398303127 NaN -0.185252788518042 -0.238114162556535 -0.220122317024859 -0.209130471493183 -0.152106008088211 -0.193106008088211 NaN NaN -0.201114162556535 -0.252048926809944 -0.324024463404972 -0.194016308936648 -0.16622832511307 -0.0441467804298309 0.0325922765838031 0.160567813178831 NaN 0.902189264321746 NaN 1.42982752744115 1.1724396822647 0.945569682264699 0.882843283339936 1.430548…
-0.199015378384423 -0.152026912172741 -0.180003203830088 -0.213016019150441 -0.2030108930223 -0.196008329958229 -0.140007689192212 -0.182007048426194 NaN NaN -0.172018582214512 -0.251000640766018 -0.324 -0.272949379484607 -0.151009611490265 -0.0270108930222999 0.0759724470612415 0.203972447061242 -0.177009611490265 0.950009095854969 1.67542445840159 1.43363749460487 1.18391262478314 0.95693269526…
-0.194089747747067 -0.148071798197653 -0.160358990988267 -0.200233344142373 -0.180412839636506 -0.176358990988266 -0.123305142340027 -0.16432309188944 NaN NaN -0.167089747747067 -0.24805384864824 -0.324 -0.274964100901173 -0.143143596395307 -0.00637694053767984 0.0976051099129068 0.19516154594472 -0.16521539459296 0.948920462486331 1.67298559185551 1.43361053848648 1.17946149095434 0.952668080539…
-0.178133639999564 -0.128167049999455 -0.144133639999564 -0.183141992499537 -0.167108582499646 -0.160133639999564 -0.106141992499537 -0.1421837549994 NaN NaN -0.147167049999455 -0.2261837549994 -0.324 -0.278966590000109 -0.130108582499646 0.0168078925006269 0.139649195001145 0.26739026750199 -0.145167049999455 0.94490366057489 1.6692609877749 1.43172586974995 1.17655380462492 0.949188649074907 0.…
-0.154997845773915 -0.0979987328081855 -0.119998479369823 -0.152997465616371 -0.136997212178008 -0.132997465616371 -0.0769978457739153 -0.12799733889719 -0.0969968320204637 NaN -0.125998479369823 -0.21899911296573 -0.324 -0.281988595273669 -0.106997465616371 0.0380026611028105 0.149003421417899 0.276003548137081 -0.120997338897189 0.94078939935108 1.66549984160102 1.42931984160102 1.1781182981613…
-0.138298418760216 -0.0881755404471859 -0.108210648536623 -0.133351080894372 -0.115386188983809 -0.113351080894372 -0.0602984187602161 -0.10736863493909 -0.0724388511179648 NaN -0.114210648536623 -0.21212287831303 -0.324 -0.193579864024673 -0.0873510808943719 0.0586313650609096 0.175526040792598 0.303508486747879 -0.10036863493909 0.936133206171966 1.6642719425559 1.4280919425559 1.16492575082057…
-0.114191870067252 -0.0631998646533874 -0.0703037942731489 -0.11315989172271 -0.0951598917227099 -0.0862158538256584 -0.0371838754811164 -0.0812078592395229 -0.0521598917227099 NaN -0.0882078592395229 -0.205055962102948 -0.320031978344542 -0.190015989172271 -0.0661678863088454 0.0877681570020706 0.189888075794103 0.317888075794103 -0.0791678863088454 0.926377947214821 1.65535171143764 1.416523056…
-0.091001530009041 -0.035001862619702 -0.0530011308762477 -0.0860017960975698 -0.0600023282746276 -0.0590017960975698 -0.0200011308762477 -0.0610013304426443 -0.0200021287082309 NaN -0.0670013969647765 -0.17800179609757 -0.317000199566397 -0.281993879963836 -0.0330021952303631 0.10599880260162 0.209998669557356 0.338998603035224 -0.0450022617524953 0.922240270079857 1.64935039447624 1.41432014036…
-0.067426241681615 NaN NaN -0.048674882662557 -0.0344617618217496 -0.0295328021020187 0.0350054360762317 -0.0276038423822879 NaN NaN -0.0503019211911439 -0.175053280210202 -0.314053280210202 -0.280035520140135 -0.0113907215414804 0.136449437827914 0.218840159369394 0.308550562172086 NaN 0.910796904816284 NaN NaN 1.14541545497385 0.917784962014098 0.854662037005297 1.37983157341553 1.1124956254819…
-0.0233547465871262 0.0264517552744414 0.0118629388186103 -0.0341128739140856 -0.00523381025060588 -0.000233810250605879 0.0488951885083491 -0.00418543571599777 NaN NaN -0.000403121121734273 -0.161112873914086 -0.311024187267304 -0.269088686646782 0.0247097527923513 0.165766189749394 0.236854876396176 0.32287906366348 0.00583068912887161 0.910014676205012 1.63887247843889 1.39791428346861 1.14461…
-0.00700198358702686 0.0469975205162164 0.0499952889808112 0.00899466910986532 0.0269960328259463 0.038995165006622 0.0729970246194597 0.0259962807743246 0.0729939252647302 NaN 0.0209973965420273 -0.139002727432162 -0.302001115767703 -0.254001859612838 0.0429977684645948 0.188997148593649 0.241999380129054 0.325999628077432 0.0389959088517571 0.909300088021674 1.64168967890685 1.40416922888054 1.…
0.0440812419393089 0.0921872524847733 0.0824169419999461 0.0365052841211663 0.0712049209090173 0.0763285998787258 0.105416941999946 0.0633285998787258 0.10443461042419 NaN 0.0720812419393089 -0.110512384303078 -0.27547704745459 -0.144961195091091 0.0911342472120411 0.213558289393899 0.24691165787878 0.326 0.0812402577575055 0.917895401287865 1.65256441054362 1.40653741909757 1.1532304920909 0.927…
0.0717786840534151 0.118786880940326 0.126639336975936 0.0647704871665046 0.0967950778272362 0.108737699618862 0.149639336975936 0.10069671518431 0.133762290279594 NaN 0.0968032747141468 -0.0564426318931698 -0.240286891041869 -0.111262300381138 0.121754093392683 0.227885243583252 0.248983606226179 0.332942621791626 0.108778684053415 0.922404015666463 1.65309721305845 1.41237213018044 1.1609072118…
0.111997217610109 0.158997217610109 0.14899846968556 0.0899982610063178 0.132997495849098 0.140997774088087 0.181997774088087 0.125998261006318 0.165997774088087 0.165997982767329 0.13399742628935 -0.00200375622635347 -0.219001460754693 -0.0880015998741876 0.160997287169856 0.240999095723285 0.249 0.329000278238989 0.140997774088087 0.927509647332081 1.66423922510442 1.42028945256479 1.1660696452…
0.146373938632459 0.17864225064712 0.178463375970679 0.123391826100103 0.159517038373612 0.167517038373612 0.230123514085443 0.165284501294239 0.193499150905968 0.200373938632459 0.154624363179476 0.0647836522002068 -0.176769161108693 -0.0487154987057607 0.208141401553087 0.247874787726492 0.251946337597068 0.339803237855916 0.168499150905968 0.904901769505165 1.63501233103709 1.41629280199331 1.…
0.18270960584751 0.232564408771265 0.218677339830566 0.151774137881396 0.188766071377161 0.198749938368689 0.248854802923755 0.200717672351746 0.231693472839038 0.235717672351746 0.203604741292444 0.176104618029822 -0.0708550494489992 NaN 0.228838669915283 0.250975800487292 0.252 0.330080665042358 0.206693472839038 0.939921864468696 1.67823418649816 1.43993712988372 1.1753049765801 0.949303443944…
0.200995374247559 0.24499691616504 0.234995888220053 0.171994860275066 0.204995888220053 0.223993575343832 0.271994089316326 0.225993575343832 0.264991519453859 0.277989206577639 0.221995374247559 0.236984580825198 -0.0230120783535949 NaN 0.251994089316326 0.258997944110026 0.252 0.339997430137533 0.225995117261313 0.942099514295994 1.67916985094798 1.44105976100279 1.18044870221945 0.95459866367…
0.233419446607282 0.288225928809709 0.265454631661386 0.199507409242542 0.223665741986011 0.242665741986011 0.310313891444969 0.273155558701501 0.320014818485084 0.325155558701501 0.253437039134334 0.307733338052251 0.079170377186585 0.208205562240689 0.283437039134334 0.278648149458959 0.255929629891792 0.34 0.264313891444969 0.944094287170084 1.68705873200777 1.44386968537263 1.18355440761452 0…
0.260783489690452 0.322727357387976 0.292783489690452 0.222815565291866 0.240863678693988 0.260855659793634 0.339767451889744 0.300783489690452 0.356711319587269 0.368655187284793 0.276815565291866 0.364550941580196 0.212933486252966 0.238767451889744 0.319711319587269 0.310743395188683 0.256 0.337024056701061 0.292775470790098 0.94901054701026 1.68459108970793 1.44820535835047 1.18850046682126 0…
0.284000094278197 0.35800003240813 0.313000085439616 0.24700005597768 0.258000053031486 0.275000047139099 0.373000156148264 0.34500008838581 0.409000106062972 0.420000135524909 0.298000058923873 NaN NaN 0.347000545045828 0.341000106062972 NaN NaN 0.365000162040652 0.323000073654842 0.949209942401914 1.6871899065762 1.44911998921693 1.19369996983098 0.967159970921069 0.919879995227166 1.4291199428…
0.315426160040163 0.368802742513806 0.341479957536398 0.265659282523847 0.275677215022592 0.290713080020082 0.42504957756652 0.374462025037653 0.444354430045183 0.465175105057734 0.317641350025102 NaN NaN 0.528682487732193 0.376354430045183 NaN NaN 0.41901371256903 0.347551687531377 0.930010580350463 1.6560486395352 1.44552563294541 1.18364362878715 0.957466993762612 0.918289050647967 1.410058069…
0.354692193420049 0.425550128844687 0.374739548278503 0.29576322570773 0.288897397806683 0.307865827901047 0.439889505330274 0.416668515990822 0.497581698750323 0.508660623514413 0.369589591226732 0.529471204080598 0.530045010354512 0.632202859882692 0.412715870849276 NaN NaN 0.499368601887281 0.388676408467231 0.956188955180824 1.68319948420913 1.45016258966182 1.18950193481867 0.963798225354757…
0.377001685560464 0.450001361414221 0.400001199341099 0.324000745536359 0.316000518633989 0.321000777950983 0.487001037267978 0.459001134511851 0.531001880048209 0.559001653145839 0.389001653145839 0.575001199341099 0.620003176633181 0.751003338706303 0.442001491072718 NaN 0.232000745536359 0.388999059975895 0.417001264170348 0.954479776014946 1.67423972285496 1.4455797581869 1.18605974943495 0.9…
0.428079275367721 0.491256337797006 0.436344869011648 0.346592756412646 0.331716700113145 0.344575050169717 0.51843340022629 0.493380281497505 0.587973037910151 0.60909698161065 0.43909698161065 0.611344869011648 0.716264788193013 0.852176256978371 0.487185512825292 NaN 0.254592756412646 0.360513481044925 0.455309456525791 0.947692350138636 1.66584138837704 1.43825208857225 1.17846686925784 0.954…
0.454791170037333 0.515807233880615 0.476678723134358 0.377751010429127 0.357791170037333 0.367815265802256 0.548759042350769 0.535662659291076 0.625702818899281 0.656622499682871 0.467775106194051 NaN 0.800333350503793 0.930381542033639 0.51676707427241 NaN 0.268887553097025 0.347104414981334 0.490718882742563 0.940169918135442 1.66426156596716 1.42809120272779 1.15757802780073 0.934162726732448…
0.505973178744896 0.562975282372747 0.507983696884152 0.414980541442375 0.395980015535413 0.400982645070227 0.589978437814524 0.572980541442375 0.670976334186673 0.70297580827971 0.51397580827971 NaN 0.896949512931569 1.02595003883853 0.566973704651859 NaN 0.285991059581632 0.343002103627851 0.526981067349338 0.928965863862635 1.64882811474444 1.41995423881012 1.15262251909435 0.929082587462257 0…
0.540376598733561 0.569875319746712 0.548269729945029 0.456251918480274 0.438234107015518 0.441269729945029 0.63910942676223 0.617198484086007 0.726002557973698 0.750145049691741 0.546412221663072 0.730412221663072 0.906821885352446 1.05153690191636 NaN NaN 0.299750639493424 0.335142491718043 0.568251918480273 0.897647829496402 1.627752055919 1.39991335388101 1.14017567125845 0.916989259131139 0.…
0.589611553153368 0.651349946093392 0.591659118073364 0.502635335613366 0.474714610480026 0.484659118073364 0.663809740320017 0.645778030373353 0.754778030373353 0.795643263100032 0.599579843206704 0.786556060746706 0.928825595293349 1.07580974032002 0.649682900533362 NaN 0.33670668299336 0.346904870160009 0.60570668299336 0.917050419693414 1.64574318294695 1.40531394130247 1.13731108711453 0.914…
0.635000135551266 0.675000138498033 0.635000117870666 0.552000138498033 0.531000162072166 0.5310001591254 0.707000147338333 0.686000120817433 0.789000082509467 0.8310000972433 0.642000144391566 0.819000173859233 0.944000029467667 1.0820000088403 0.692000126710966 NaN 0.3770000618821 0.3550000707224 0.656000109030366 0.920480019153983 1.64795001488117 1.40459002277851 1.13727001214068 0.9135600088…
0.680183891010303 0.721166149510527 0.674290340008959 0.598166149510527 0.585024217512318 0.584041959012094 0.756112925011199 0.726272598509183 0.816503238006271 0.863414530507391 0.690130666510975 NaN 0.95382258500224 1.08494677550067 0.734237115509631 NaN 0.397627428504703 0.378574204005375 0.692343564508287 0.926864680251456 1.65291040542613 1.41218285820673 1.14131690502092 0.916506775500672 …
0.728612145013809 0.76068486782372 0.724595984389384 0.65057982376496 0.641547502516111 0.644515181267261 0.799652546574871 0.76568486782372 0.848741430009206 0.886814152819117 0.741587904077172 NaN 0.951024240936637 1.085 0.783604064701597 NaN NaN NaN 0.733668707199295 0.925432605287051 1.66458562195336 1.42378659159083 1.1438102840382 0.918117313909827 0.873888344763271 1.3925789716011 1.139304…
0.766000259343743 0.807000017682528 0.76300030649715 0.70900033596803 0.708000430274845 0.714000424380669 0.831000353650558 0.797000241661215 0.875000129671871 0.901000188613631 0.772000223978687 NaN 0.978000011788352 1.08799998231747 0.823000282920446 NaN 0.563999994105824 NaN 0.774000247555391 0.933479877931616 1.67491995090151 1.43065000695513 1.16309003772273 0.936810032300084 0.8826600216316…
0.809224216419743 0.809947105664983 0.814083164859696 0.764995007634667 0.779712904514573 0.784730535959579 0.889942113299649 0.83727711075476 0.896612108209871 0.932435793759813 0.809330005089778 NaN 0.979964737109988 1.08505289433502 0.870153690639719 0.933523950984842 0.563017631445006 0.700947105664982 0.815259479309754 0.913135147226071 1.6667368699369 1.43180919489489 1.16937715875196 0.942…
0.85166041349005 0.885385510124852 0.836822121351931 0.820555303379827 0.845474449448887 0.855434022483416 0.913814035958837 0.855854462924307 0.920805950565743 0.944902975282871 0.864555303379827 NaN 0.973056597751658 1.085 0.910676584276238 0.936975743820718 0.624498705628169 0.763490620235075 0.855676584276238 0.938787920139143 1.69129859285803 1.44424877087846 1.19170888719469 0.9594997184298…
0.887003836565832 0.912003927912637 0.88900264905736 0.868005024074303 0.916005754848747 0.927006394276386 0.94800447599347 0.89200264905736 0.941001370202083 0.965001644242499 0.904003745219026 NaN 0.968 1.07599945191917 0.94400347117861 0.947001187508472 NaN 0.688026033839571 0.892003379831804 0.941170379089243 1.69572053620575 1.45593019913604 1.19299111625796 0.968960686927978 0.8992102320208…
0.928257232605586 0.954239547667624 0.917487136799095 0.922027328412077 0.977885848908379 0.995762054342643 0.99613343803985 0.920487136799095 0.955734725930566 0.98268167111668 0.944274917543548 NaN 0.968 1.07010610962777 0.981327972357435 NaN NaN 0.967959792680761 0.928345657295397 0.945246607507457 1.70148618941416 1.45807144683524 1.2049938900581 0.976347009266524 0.901705080257576 1.41920734…
0.973640600422291 0.991704493680551 0.966608653793162 0.971608653793162 1.03951281390577 1.0704089873611 1.0198163068825 0.951752413624245 0.977824293539787 1.00383228019707 0.990632613765009 NaN 0.980896173455329 1.06801597331456 1.02961664045044 NaN NaN 1.02160865379316 0.960744426966963 0.951490322991703 1.70281017641154 1.45922105494384 1.21838393719129 0.989584496257299 0.912959750772709 1.4…
1.0204256583472 1.03399326986162 1.01750819115246 1.04318577035973 1.13137754569837 1.16583575851123 1.07453353882878 0.993659701597157 1.02224583576047 1.02977430814389 1.01599599396525 1.039 0.983404232511723 1.11137431795579 1.06996744553435 1.1826002812352 1.12609019824728 1.17793955691057 1.00899230841328 0.955040698952571 1.70876904656373 1.45353102734134 1.21439604729811 0.994793395989253 …
1.05137408421885 1.03989257888489 1.06073779879203 1.09421516826393 1.19358813017013 1.22665995093168 1.11867865228252 1.03967693882301 1.04088011131766 1.05139922603812 1.03957031553956 1.02539379008617 0.976575336569185 1.09521061747954 1.11023508081605 1.21760151336521 1.19342108919485 1.27338347825563 1.03453450850119 0.912522601862178 1.69004142011086 1.4357994655402 1.21051327189889 0.98659…
1.09368974928289 1.11572705092916 1.10370794997353 1.1417448014873 1.24124010501549 1.28782800248127 1.14715976992199 1.06206534541304 1.06813504218819 1.07913390183627 1.11570656953469 1.03525156861739 0.978 1.09369286775696 1.14114809627452 1.27320874521574 1.31792778364011 1.42686402871148 1.09767520973494 0.950169339636953 1.68234838748891 1.44858593031278 1.21153526530676 1.00539352578741 0.…
1.12696118474088 1.15744404854743 1.14146157939229 1.18745473214439 1.29295071333551 1.34843682996426 1.18097382469438 1.08748477353082 1.10046810835282 1.10697480287265 1.15245332958295 1.0564709134757 0.978500159143689 1.0535888043775 1.1709760993383 1.31895515652756 1.41839888678762 1.53490269982053 1.13195814411027 0.941535354818337 1.68131645354285 1.44738284714033 1.21213178376839 1.0033408…
1.16331486203533 1.19435634212817 1.17792877748072 1.23520916004322 1.35227903328239 1.40175928857594 1.22290681352096 1.13188928806782 1.1260428072128 1.13787842037463 1.18139949220104 1.0758815317613 0.982014528353155 1.09804813785278 1.21180255293549 1.37177681402908 1.50748675191897 1.63872531152857 1.17526960699585 0.927796067100043 1.66947798284955 1.44448517377938 1.20252616183356 1.003396…
1.20015079257961 1.23819480528262 1.22316218643467 1.26395256694256 1.40121408915084 1.45477388188019 1.26937821671018 1.183177966461 1.16481614266226 1.1717596098062 1.22400472636519 1.10014886419279 0.987577854074266 1.10035033371838 1.24380667719402 1.41747430859525 1.57323162109813 1.70624757759034 1.21183666179164 0.916323609697597 1.6667263841261 1.43731840976147 1.19989408425228 1.00497809…
1.23949695480412 1.27749651977614 1.26699608474815 1.31899358333725 1.44699543220618 1.50399456215021 1.31899390960824 1.22399129944034 1.21598890678644 1.20899173446833 1.25499836864506 1.12749706356112 0.994499021187038 1.06700706920472 1.29099521469219 1.47149303955227 1.61049467090721 1.74499445339322 1.2564948884212 0.900432089221888 1.6560163105218 1.41914109192024 1.18719569930748 0.990057…
1.28410507328757 1.29068414351326 1.30219281120055 1.32068414351326 1.46352621526989 1.53038583460911 1.37206997812237 NaN NaN NaN 1.29422790636574 1.16314016845276 0.98189471450442 1.06389471450442 1.33206997812237 1.49699978779199 1.59863150076547 1.72766659593066 1.28233319186132 0.906499516014125 1.67022633622846 1.41065267457899 1.1888675475826 1.00150138470789 0.93672471874858 1.36896303826…
1.35231651987484 1.3674449862494 1.35164883118675 1.37465655068304 1.5042274446656 1.56757133522194 1.40569409661706 1.31593442163386 1.31193442163386 1.30980360260512 1.36583117949071 1.21872470243151 1.02402696679444 1.08311912237511 1.40327640077539 1.56166863713347 1.65048997950899 1.76203138519116 1.35257614341547 0.91408823441335 1.65568366374723 1.41609284433313 1.18991401802086 0.99473813…
1.41077122919109 1.39373706453346 1.39169243555919 1.40619235010447 1.53493071587903 1.58607904999606 1.44823213146667 1.36661603927601 1.36240751807911 1.35356390897678 1.42470619449914 1.27603307705333 1.08448485436423 1.16230325748065 1.45991450205924 1.60380051831305 1.66307832363092 1.77652610787697 1.38714060435149 0.91638712366884 1.66348266116867 1.41860195279826 1.18902258007382 0.993352…
1.46622469148652 1.43129676066487 1.43734412911939 1.45071141482461 1.55838891169117 1.59889198642906 1.50216453522526 1.42742109382884 1.41544687508366 1.41247265633849 1.47922825507958 1.35531667565774 1.13319695481105 1.21108593751609 1.51969080533525 1.62393544404227 1.66747348546243 1.77795248993857 1.43420491810057 0.917892543176754 1.65979182895965 1.41957213596592 1.17863206794497 0.97125…
1.51413031298526 1.48188732761852 1.48160823021985 1.47361277590052 1.57644878236231 1.61509287674232 1.52537787932466 1.47683428448458 1.46824215689927 1.46824215689927 1.52416435047072 1.45331420568167 1.17788446425981 1.22250171207225 1.56516689101044 1.65343378581729 1.67248736552845 1.78096714355127 1.46979362677197 0.936602369581947 1.67603619122589 1.43198008964182 1.1872398375894 0.976671…
1.55851228764044 1.53607952442492 1.51453063098999 1.49946608431137 1.58424113778811 1.62814609165386 1.57602608808489 1.52240412053722 1.53594416689768 1.53580915530757 1.56775549660864 1.54435960225631 1.26006435263077 1.30483524339245 1.61266106940016 1.66010693322975 1.67401350115901 1.78305373562546 1.52843112285524 0.948282823510109 1.68726550107994 1.44132895994375 1.19567318248039 0.97852…
1.59490802139858 1.55646174117682 1.53435408941218 1.53378927415722 1.60140428549234 1.63646166288829 1.61350596650665 1.5734853148125 1.60667118005985 1.60177443853059 1.59744577327324 1.58572574161834 1.33822592601094 1.36902120487196 1.65531779850828 1.67246624057479 1.67593694659408 1.78642662074701 1.54524643764754 0.94359264939912 1.70616199996867 1.45680335610993 1.19289349682473 0.9700113…
1.63854054636973 1.6181702451571 1.60497176070978 1.55924579561551 1.6206389138714 1.64400114217523 1.6627932740488 1.62103125626344 1.67234856588296 1.67762621180004 1.64608459694737 1.68736839773418 1.45396386829671 1.49041596442037 1.69156441467536 1.70073368625231 1.67501948143043 1.78391427543802 1.59965550102265 0.959289016483889 1.70475361125303 1.44951918299103 1.19417347896823 0.96644940…
1.66197503509461 1.648952968586 1.6354446159326 1.59295826408126 1.63447220707244 1.6459944777028 1.70191128036168 1.67188466447019 1.73884917661486 1.75781812474145 1.66697297586501 1.75484695862391 1.54739362248673 1.63284140664441 1.72097259030171 1.73495824140107 1.67449567741905 1.7704538781278 1.63346152302712 0.968743538664404 1.70825037761809 1.45825714944475 1.19646624429094 0.9687531550…
1.69893175871542 1.69223046604017 1.66540337767733 1.62085728903961 1.64191658296164 1.64800181963867 1.75331749950429 1.72155306365263 1.79772717628401 1.83068620860604 1.70291778395587 1.8178910469959 1.71521878841968 1.73278426475154 1.75942108527695 1.79088837560591 1.7059012889154 1.75027715047076 1.67585997171624 0.976184955156845 1.7115251723763 1.46140905889889 1.19548372173079 0.96410031…
1.73567592080452 1.72492409712197 1.6987240563369 1.6447170589813 1.6495752267836 1.65706705449968 1.78502819334775 1.77597211007424 1.8692338320173 1.87539225394307 1.73565700183722 1.90500949892325 1.83537419191208 1.80859619576691 1.80571038813117 1.824 NaN 1.81659441757596 1.71669204082957 0.981138015126368 1.7117575120721 1.46483144277743 1.19231852777425 0.96269614111019 0.905889283939167 1…
1.77658741268886 1.77913966906102 1.73826995636796 1.67624863032847 1.66577443435971 1.66720908442589 1.84043380868602 1.82830346244183 1.93551201643253 1.93683486427245 1.77446992425736 1.95974663967206 1.96291975586971 1.92534112235262 1.84448594718369 1.83600394879532 NaN 1.98530142605805 1.76017865505979 0.979343108600654 1.7039356424456 1.46404224701562 1.19065222340826 0.958128007149988 0.9…
1.81289980661042 1.80041742892267 1.78231291524761 1.7019121001869 1.6879266313595 1.68394497351962 1.89421636779315 1.87731156962213 1.99236349789249 2.03445004500975 1.83029426019868 NaN 2.07295201828985 2.18404722011883 1.90028560548695 1.96003409540819 1.69650569726772 2.14746264628168 1.79985653305179 0.945351002579358 1.70977581930602 1.44471210648795 1.17802928589942 0.94897066806207 0.895…
1.85826006432275 1.84489630833707 1.81872924727472 1.74217885649389 1.71325796373823 1.70566672894505 1.91969802898528 1.91389192592564 2.03522155072425 2.08700826408985 1.86510521256003 NaN 2.1833572785825 2.30539605797057 1.9338143671495 1.97005761976217 1.69303184936017 2.315542911433 1.83830507354389 0.958710220199327 1.67475664646177 1.44306977406053 1.17186315616836 0.943249344530674 0.8934…
1.91582105833907 1.8997772358915 1.8778356658216 1.7858831401398 1.75587583639854 1.73590870323422 1.95486853265728 1.95883201395097 2.09676993215024 2.13781010272718 1.92079184337402 NaN 2.25174436905582 2.37573706531456 1.97484662143349 2.09980645085655 NaN 2.34289774762233 1.89581010272718 0.946128399067982 1.67334312199768 1.42553138771084 1.16844914192764 0.942119239232697 0.884891990386729 …
NaN NaN NaN NaN NaN NaN NaN NaN NaN NaN NaN NaN NaN NaN NaN NaN NaN NaN NaN NaN NaN NaN NaN NaN NaN NaN NaN NaN NaN NaN NaN NaN NaN NaN NaN NaN NaN NaN NaN NaN NaN NaN NaN NaN NaN NaN NaN NaN NaN NaN NaN NaN NaN NaN NaN NaN NaN
2.00398981560026 1.97708304587041 1.94268133417229 1.86122674646564 1.82829338876855 1.80884430757965 2.02312054596256 2.04767232757754 2.18189643677005 2.24372835487566 2.01093378830213 NaN NaN 2.42674703064171 2.05031501680882 2.19070967910962 1.74386296705853 2.45376570640775 1.96475495913006 0.939658760417714 1.66909926459599 1.42217690856244 1.14575875811776 0.920791472419792 0.8687051042576…
2.05721137535732 2.01531231599423 1.98950982284596 1.89970882189654 1.87774732846766 1.86032618909418 2.08339571508561 2.08426404385112 2.22965835617246 2.28292169864144 2.06086903014764 NaN NaN 2.44930408746648 2.07781614848258 2.2295273863201 1.76499701560232 2.49450035069107 2.00523487191509 0.934098305189638 1.66123425728578 1.41244608235448 1.13314312841327 0.90569156453191 0.868631295561242…
2.10247275092619 2.05342802360673 2.01724928098384 1.96949951041258 1.95057978887174 1.93257978887174 2.1352229957199 2.13130327417907 2.25424083537749 2.31720515606231 2.09362438801572 NaN NaN 1.83238355263823 NaN 2.2862229957199 1.78071401180337 2.5129910801712 2.03128502950842 0.886868856649318 1.6733655759607 1.41203827009506 1.13528138907817 0.907004887394893 0.866810059823043 1.406878455326…
2.1558905261106 2.10887073664148 2.1019696839871 2.0261279997401 2.01636547336959 1.99854357859171 2.16087073664148 2.16571242088848 2.28143536832074 2.34035621044424 2.16393010504885 NaN NaN 1.87759242045531 2.21194989451798 2.31119789469125 NaN 2.51203957893825 2.11085094717235 0.94577307786177 1.66568293468778 1.42121042523771 1.14999101892179 0.919869343135005 0.87027704839178 1.4201470610279…
2.19990189865061 2.1519040786806 2.14989317853067 2.08187573829077 2.08384957793094 2.07482995766106 2.2039040786806 2.20092151892049 2.3029520393403 2.35796075946024 2.20989753859064 NaN NaN NaN 2.25889535856065 2.32097819970014 NaN 2.51399563994003 2.15290625871058 0.952844238383198 1.67620654287735 1.42666783543268 1.15547777003178 0.924779056249468 0.876556004207487 1.42543820603777 1.1585359…
2.23140549031834 2.1875372746718 2.18754741192976 2.14156768644568 2.15281098063668 2.14290221595831 2.25926356870692 2.22636494128651 2.32423315693305 2.37097972548408 2.24150686289792 NaN NaN NaN 2.28633452951263 2.33423315693305 NaN 2.51561478419758 2.19537507854446 0.946317000991549 1.68327152687225 1.42510462278569 1.15826243294191 0.927433178435346 0.862952358519523 1.42291619001091 1.16391…
2.27184193717994 2.24026193601154 2.2417670983195 2.19816000233681 2.23342193834834 2.23251548692389 2.28569225945906 2.26241161373242 2.34714967772088 2.36929935544176 2.29146774287774 NaN NaN NaN 2.32002903433104 2.35750516230796 NaN 2.47807483886044 2.23278580803461 0.949682657566249 1.68615691574007 1.43813418686347 1.15889009756004 0.92913067824666 0.89148802578233 1.42662194228186 1.1669032…
2.31696540322628 2.25486103530993 2.28293931124719 2.26069597864077 2.30993080645256 2.31390471447347 2.3238525305153 2.28467839145631 2.35539137968633 2.38507827593727 2.31725241499626 NaN NaN 2.15777540976843 2.3749132192681 2.38559161072441 NaN 2.48189563208365 2.2749132192681 0.936381501983273 1.67590762861807 1.43198798613772 1.17893383293354 0.950274184677224 0.891150142807466 1.43502996952…
2.353336741436 2.28769938605938 2.31839718220656 2.32441445099815 2.3825094293519 2.38563031089302 2.39310361274954 2.31019859110328 2.37005180637477 2.3881640535201 2.36438854781077 2.41700863439579 NaN 2.44809497835374 2.40923312868646 2.44553533253928 NaN 2.47797409681262 2.30943171978974 0.924415641712015 1.67154316733305 1.42954789350327 1.16377827287977 0.9358812949183 0.902011256512777 1.4…
2.39249018951589 2.36883513769374 2.36458096535217 2.37296222386453 2.44228901687512 2.45932532720963 2.40554465501766 2.33343572401413 2.37632679301059 2.407 2.40956281018491 2.41805446550177 NaN 2.4595264998504 2.43650834468315 2.50759912051942 NaN 2.47558096535217 2.3595264998504 0.958397399644546 1.69488997068398 1.4580450394728 1.20742477562863 0.979722272223685 0.905712017381965 1.440915991…
2.41890980343807 2.41384633178338 2.39589310037105 2.42482294748955 2.51176281644826 2.53075613522146 2.43489978159786 2.35691982527829 2.39393986895872 2.407 2.43989644098445 2.42098997815979 NaN 2.48790312221126 2.46390646282467 2.53988975975764 NaN 2.50689310037105 2.38790312221126 0.960413118336386 1.69596632532525 1.45993355261613 1.21900048054342 0.983078541696022 0.911749388415293 1.441238…
2.46221474331863 2.4453607687753 2.4512834611806 2.48447243530099 2.57852397369746 2.60163564022315 2.47231782011158 2.39227487144785 2.40924051251687 2.42212025625843 2.47824910224961 2.42611166652569 2.4 2.47497423080176 2.50624051251687 2.60448961476648 2.56413384472238 2.63223692151533 2.44129205091334 0.95818630641492 1.69607355137857 1.4623721833432 1.2286956192363 0.991473971676234 0.91768…
2.48766232827502 2.48782343515273 2.48457282445407 2.53978763362435 2.64007404585138 2.67616354967233 2.50994874050206 2.42441171757636 2.43725061069866 2.43625061069866 2.50760862598245 2.43923270993447 2.39996419847162 2.47194629770743 2.53453702292569 2.66189503820949 2.69687958023992 2.77720179399534 2.47573393133178 0.957705044653938 1.68712165152076 1.46143616755568 1.22825265267466 1.00249…
2.52394633595265 2.53293328253572 2.51595358785094 2.58293618329504 2.69891297722051 2.73990572532222 2.56192312987812 2.44696664126786 2.45097969468479 2.44997969468479 2.54095068709162 2.45198114506444 2.39800290075932 2.46900435113897 2.56395648861025 2.71092748101709 2.79984771013589 2.89782160330204 2.51594053443401 0.954694452665551 1.68009039922215 1.45958274121755 1.2316849236712 1.011946…
2.55429639637815 2.5358362612098 2.56229639637815 2.64728581079322 2.76850810807684 2.80660337834124 2.62008468467947 NaN NaN NaN 2.56938108105763 2.47822229728362 2.40098941441507 2.47092590090546 2.60126463962335 2.75456103600151 2.88767747743578 2.99976216211526 2.55533873871789 0.909849488725846 1.65241052026224 1.4343987860355 1.20648230630063 1.00185657431223 0.934434536028987 1.39985631754…
2.58280892193041 2.61476946232405 2.59116405838766 2.67506540937176 2.81706540937176 2.86414432858448 2.62918378819084 NaN NaN NaN 2.60565108350496 2.49935513645725 2.40001972980318 2.464 2.62686811133995 2.80792730074949 2.9521245987813 3.0716116238986 2.58788784114313 0.929249275002865 1.66453048889318 1.43508761302066 1.21496459135056 1.02017100788849 0.945159532505149 1.43436609212297 NaN NaN…
2.62290617243383 2.65291074938827 2.6488649798438 2.72787642222992 2.86987642222992 2.92086726832102 2.68786269136657 NaN NaN NaN 2.63792448025162 2.51695880740997 2.40099771152278 2.464 2.66989930700215 2.85389244157048 3.00786955679824 3.10192905720606 2.63189701852493 0.92029096245137 1.66058922256321 1.42852535568217 1.20775686607714 1.0172468425469 0.946127734407548 1.40145700725858 NaN NaN …
2.66950470201248 2.67073686493822 2.68829272716724 2.75523216292574 2.90631291524774 2.96833310332824 2.73731291524774 NaN NaN NaN 2.68744413777098 2.56725235100624 2.40912112848299 2.46919178676474 2.71353498413323 2.88946432585148 3.02019178676474 3.11118169272449 2.67051479605273 0.898081821265507 1.64270678114553 1.41171015357973 1.19577906393577 1.01212319559212 0.947958350452795 1.385754319…
2.71988087461751 2.74378911684485 2.71789922617204 2.77869735907219 2.93749549197235 3.00153219508141 2.76855054663594 NaN NaN NaN 2.7319359292811 2.59302768705376 2.42149549197235 2.4883486795361 2.76691757772657 2.93533032798157 3.03920186709985 3.12914681243625 2.7216423044086 0.912169661718862 1.65526203783763 1.41870212799819 1.19964743717124 1.01727980690114 0.952689723129462 1.389587230578…
2.76691604222582 2.7859247878273 2.76591429310553 2.81593353342878 2.96395277375202 3.02994927551143 2.79794752639114 NaN NaN NaN 2.78191079486494 2.64790204926346 2.44795277375202 2.50696676671439 2.81591254398523 2.95296851583468 3.04998075967675 3.13698600703764 2.75593878078966 0.921762876112308 1.66177836835004 1.424689312875 1.2016464317946 1.01406573711457 0.952140979507365 1.4145354673972…
2.8045864994011 2.79266412432184 2.8153536246389 2.85116387483266 2.99600862499119 3.054 NaN NaN NaN NaN 2.8215951243923 2.70832774966532 2.49025012474459 2.54698275001762 2.85156062442753 2.98818112481505 3.05301724998239 3.153 2.79446574952441 0.910981154753748 1.64668712595681 1.40617012973437 1.18306141849327 0.99476548863207 0.941416158672232 NaN NaN NaN NaN 0.908613579730849 0.4909331527520…
2.8728953981965 2.86957827800191 2.85650366148553 2.87052231561463 2.9972984660655 3.05413057890366 2.90087674406741 NaN NaN NaN 2.89080212755103 2.74739905968204 2.52011924774563 2.54658560097298 2.91697001471288 3.00911192477456 3.05505596238728 3.15305596238728 2.84863424038919 0.93868209203607 1.67976275110347 1.43616756109516 1.21200719494661 1.00797433746559 0.950003418627192 1.431152738757…
2.92108488135593 2.90100738983051 2.88429152542373 2.89872325423729 3.01338745762712 3.06102583050847 2.94764576271186 NaN NaN NaN 2.93429152542373 2.82490040677966 2.58253877966102 2.63539857627119 2.96898155932203 3.01546494915254 3.058 3.156 2.88308488135593 0.937954651525424 1.6837661640678 1.44145653288136 1.21437557084746 1.00425678711864 0.941037488813559 1.42568693898305 NaN NaN NaN 0.938…
2.96233642766775 2.93937093306957 2.93320703241093 2.92620703241093 3.02806038445319 3.06199137364955 2.97243131752276 NaN NaN NaN 2.98330192226593 2.97222428511184 NaN NaN 3.0063278013173 3.03312939525683 3.058 3.15599137364954 2.92429329591548 0.946107624021041 1.69046046415016 1.44741460479838 1.210088380693 0.994273842458537 0.933373172050084 1.43253865171793 NaN NaN NaN 0.948180138795729 0.5…
3.00156560777364 2.98271643651328 2.95769758292083 2.95050904699628 3.03513197514718 3.06105656077736 3.02230165747928 NaN NaN NaN 3.01864102214346 NaN NaN 2.81062064935122 3.04464102214346 3.04864102214346 3.05805656077736 3.15505656077736 2.95873529010574 0.952871590479336 1.69630110083155 1.45383215608711 1.21330267748294 0.987725732037726 0.930293205110717 1.45315502970197 NaN NaN NaN 0.95752…
3.03220857426896 3.0205902339453 2.99520857426896 2.97775887221539 3.04233727654017 3.06430917016183 3.04024851026783 3.01248963805244 3.05082691459261 3.05988312734931 3.05267455308035 NaN NaN 2.95079436107696 3.07957395718748 3.08318046789061 3.06108431913504 3.15743787243304 2.99792751048548 0.959326823767478 1.6978326211639 1.46082892198098 1.2103652832697 0.982264617963846 0.929948744977853 …
3.07420208132363 3.04142173493627 3.03729872891319 3.00412300602308 3.05407907530055 3.07503514457802 3.11819329517912 3.06443052108077 3.11453595481484 3.12576439457199 3.07629872891319 3.13773803613847 NaN 3.08265896083792 3.1341493644566 3.12460624397089 3.06454474095935 3.13861503011539 3.03038659035825 0.927917991082947 1.67704622701628 1.44701825213807 1.19391441611475 0.96301325771123 0.91…
3.09760878994638 3.09004083442446 3.07149095963418 3.01856951317565 3.0631178303122 3.0790589151561 3.14078553541468 3.11394264249762 3.17641396374643 3.21341396374643 3.11054987479028 3.22229613343423 NaN 3.1600439497319 3.15151059801955 NaN NaN 3.21129924874168 3.07472662025858 0.947193836974704 1.70158944811264 1.45370115326118 1.18995105980195 0.957753157718196 0.914646733246044 1.42635015241…
3.12792097613062 3.14186489467493 3.09593627107308 3.04692607444477 3.06898470505754 3.08199235252877 3.17989803371693 3.16087764046031 3.24681646069047 3.28381646069047 3.13792862360185 3.28683175563293 NaN 3.3116048806531 3.176933721916 NaN NaN NaN 3.11090568118816 0.963317964399804 1.70903060091465 1.45923557177095 1.1924933721916 0.958408292064759 0.910500808426006 1.44378454852932 1.16730850…
3.16938352197978 3.17550070925138 3.13725568131985 3.07025568131985 3.07612784065993 3.08208522710662 3.23220241437822 3.20941548214476 3.31961789652298 3.35468181685294 3.17637286859145 3.34867116346462 3.36416121932767 3.45708664560938 3.22037286859145 3.09814914743658 3.06315980082491 3.17889346611673 3.15538352197978 0.959666044061291 1.70465772747206 1.46505399154745 1.18791791911611 0.95362…
3.19183654919592 3.19878734093193 3.16155354755571 3.08897501340622 3.08319080862054 3.07979485143815 3.2344968287855 3.2295066704383 3.35561673769132 3.40361292047394 3.20126183226381 3.36409585994833 3.45478336471776 3.54400812144085 3.25598416527982 3.11237398280633 3.07823619966716 3.3839360536489 3.1773405654862 0.954014500778613 1.66265234727562 1.44155820163426 1.17387842132558 0.945333858…
3.23600654092176 3.24050103441062 3.19050678984709 3.11350540121921 3.09300456802776 3.09550205901519 3.28700696231017 3.28250720172369 3.41450922239741 3.4620094426402 3.24150373498344 3.42499050043608 3.54851036209996 3.65051277547954 3.30502298369867 3.13101436481167 3.089982762226 3.40799910951703 3.22150445322403 0.944071365264798 1.65346886351062 1.43783458991642 1.16949191826495 0.94386214…
3.28942639616589 3.27868223386542 3.23787672333781 3.1483415786802 3.11971893473905 3.11019726327018 3.33278827915946 3.33086611847712 3.47487326177553 3.52499514735207 3.26857620665835 3.46046795940093 3.62455916182041 3.72871202717113 3.33142837464259 3.29095080447607 3.05422385798709 3.44192426480261 3.26950101549492 0.935749431546246 1.65870736049511 1.41430192112257 1.15451958160283 0.931457…
3.33003751050227 3.34261851587635 3.27421421162012 3.18173196752473 3.14131870715324 3.12960582989287 3.36136808121911 3.36699354137073 3.51199540257795 3.57346648688385 3.32469916563648 3.50801991092358 3.67866012324708 3.7973620250984 3.37398187533451 3.48805508026578 3.07513966487531 3.48462140272397 3.3167781328767 0.948613782882333 1.67418094170987 1.41721090798202 1.14662343080185 0.9262366…
3.36548863813439 3.36299602194495 3.31250485132246 3.2199937628132 3.18449632941708 3.16150613888887 3.40648380386981 3.41896455007626 3.56347467554912 3.62448508290728 3.36100773392741 3.56504485362549 3.68700431111401 3.79100897032016 3.42497746636038 3.54704153113471 3.08198732498114 3.49102197839797 3.34349044032242 0.935022935525752 1.6439653291989 1.41896724780408 1.14602548171005 0.9252264…
3.40858797714679 3.40156590545496 3.35858871935334 3.26120977274896 3.22702984137924 3.2025192314068 3.45007577322085 3.44410611872507 3.59829749281347 3.6582997194331 3.41405010003673 3.60793880486658 3.70684862010088 3.80495736003014 3.46357736717436 3.57226607648145 3.09430768920062 3.50213463219423 3.38206219442225 0.934191204397302 1.64082610515957 1.40992348501599 1.13412051715148 0.9105986…
3.46034304269686 3.45041791407852 3.41021155664612 3.32323202491653 3.27458332175576 3.24918207134964 3.50025119007992 3.49708620468861 3.62480966129366 3.68490580467351 3.46232073109614 3.64605998376683 3.73610917445001 3.84266161629357 3.51445313881203 3.59434961229035 3.12386373362768 3.51463935535747 3.43125786439645 0.934626087353466 1.64327184385228 1.41197127283403 1.14274828224547 0.90892…
3.50404845929488 3.47103795670701 3.44704943216956 3.3605693598056 3.33105990601706 3.31105819833814 3.53805427809905 3.52753754619432 3.6405411811787 3.70601819121674 3.50455016697381 3.6750158349547 3.74150083946927 3.85099902712532 3.56403906298709 3.61409402055868 3.16601556599485 3.57102121450581 3.47054090407142 0.929281454977485 1.64091747506337 1.41357032387366 1.14032148267768 0.91364561…
3.54949632407637 3.50521579000719 3.49555554905444 3.42459706397233 3.3932972298958 3.37434403355013 3.59093761799318 3.56640086182932 3.67370280474792 3.72443521020678 3.54907908892096 3.69275146334064 3.742 3.84795293135447 3.60348045786706 3.6701708073381 3.21479331046543 3.60339692022391 3.51152514159181 0.926992882464753 1.64039578015519 1.41810609164976 1.14184896166381 0.913797263718954 0.…
3.59743049336261 3.57464816723846 3.54992610810016 3.48312126578618 3.47156544443824 3.45712813861863 3.63382135089292 3.60547707505903 3.6936723057767 3.71864614879508 3.60488269806894 3.7171409586865 3.74202649270113 3.84311144038349 3.6499469415661 3.58544869732163 3.29014507273128 3.88112363260525 3.5626545709443 0.938517880730994 1.66807677460268 1.42497192162168 1.14889243072046 0.918693911…
3.6199845583461 3.60847439414113 3.59795799548138 3.54145196239158 3.55293201180208 3.54142582758411 3.67595788836264 3.63048196383991 3.70249069855463 3.72649658674365 3.62498714662489 3.7244948296698 3.74349984887183 3.8215 3.6734854211057 3.60797157917008 3.34590164540581 3.61954227522031 3.59697589296807 0.937858733473783 1.66903207553962 1.43129289485405 1.15910015517823 0.926790531329794 0.…
3.67035746480675 3.65627355454989 3.63239102890949 3.59700016337193 3.62721925554197 3.63075981982278 3.72188567522172 3.66289077287593 3.71017811367236 3.72996952436371 3.67637877730073 3.75158699872331 3.74152285672722 3.81998857163639 3.72581926800432 3.75750932651423 3.4818672974177 3.68688304652118 3.64578714587774 0.940346758176861 1.67292359640943 1.43256503803069 1.15883409383247 0.926595…
3.70880199293867 3.68493155244177 3.67469223520297 3.65194507926536 3.70687752689525 3.71390391197555 3.76325623872547 3.65442216128485 3.70905277016061 3.72598240994646 3.71773044977532 3.76201803199916 3.74442963978586 3.81843370301581 3.76029844409105 3.81320931087417 NaN 3.76353386358131 3.677318400043 0.941389605779654 1.67929151038611 1.43537680989794 1.16005554141251 0.929298369590229 0.87…
3.75051619630611 3.73400970740083 3.71102224594755 3.7015305732915 3.77853451132418 3.78704227101831 3.77751381152726 3.67800722045715 3.71200406150715 3.72500225639286 3.75551535548619 3.78900258419697 3.74050712320386 3.8150088119469 3.80201782331191 3.85002772302765 NaN 3.7375811246511 3.72001724855888 0.949788012395946 1.68966247872857 1.44110607629231 1.17171496737885 0.937795374889177 0.880…
3.78342356230327 3.75265895815298 3.75450554636094 3.76205915015383 3.847191723358 3.87131428835637 3.80630024617375 3.69456045952434 3.72129023796796 NaN 3.78695968725859 3.79405867894093 3.75377453545144 3.83134720737064 3.83785131239261 3.90604112319874 3.78325102572397 3.8880866313377 3.75400554636095 0.945083099808599 1.67417007738841 1.43313643125804 1.16304038608255 0.938970308033725 0.875…
3.8162648124966 3.81047666249388 3.80045900832744 3.80863554999183 3.90681209165623 3.94200628748707 3.83661789582539 3.7505296249932 NaN NaN 3.83137073749524 3.80014123333152 3.761 3.82692938333424 3.86431777499592 3.96297097915419 3.90906553747346 3.97320677080498 3.79849431666032 0.953396418374789 1.67132211849997 1.43638918016655 1.17126105186959 0.953525579077994 0.897764043455069 1.43697456…
3.83106605990763 3.83703633294919 3.82608918087529 3.84407266589839 3.95210734734989 3.99811395334065 3.87107431739608 3.78002642396305 NaN NaN 3.85206275691224 3.80800990898614 3.761 3.82300495449307 3.88206110541455 4.01708422638222 4.02417010426213 4.09625598214205 3.82606440840993 0.954272081613023 1.67139922452202 1.43687200711414 1.1946791992051 0.976659694291444 0.911912617442356 1.4494195…
3.87143614092546 3.85958482533187 3.88039649175042 3.88864429909443 4.01756500074435 4.06765421138819 3.91622798275649 NaN NaN NaN 3.8904262286317 3.81405947376256 3.761 3.826 3.91940640404418 4.06846587780674 4.12804079084485 4.25205070313861 3.86546587780674 0.931381818462971 1.64682741501427 1.41999182987967 1.18822166588389 0.982546862316091 0.919586587780674 1.41898186412976 NaN NaN NaN 0.92…
3.91525566028434 3.91835399116294 3.92060965144728 3.95357031909584 4.07496364261022 4.13414063819168 3.93968831615015 NaN NaN NaN 3.93337365733866 3.82043265586581 3.76101966617572 3.826 3.96023599410862 4.1158456455559 4.23363229258465 4.35863229258465 3.91235399116294 0.93436078163997 1.65455508345607 1.42401011399141 1.19520339774205 0.985232753264601 0.924251406381917 1.42594662199345 NaN Na…
3.92809103285533 3.93607097476856 3.95110337629334 3.98208486113632 4.12310646215284 4.19107406062806 3.97409720457433 NaN NaN NaN 3.95207868941732 3.84203703031403 3.76201234343801 3.826 3.97209103285533 4.15808948992558 4.3150570884008 4.44005554547105 3.93008486113632 0.924378728444364 1.65424451806135 1.41599980667998 1.18636445089853 0.985353413505173 0.924839641495734 1.41528247413324 NaN N…
3.98729963656686 3.98248940639254 4.01822972136793 4.03721973348237 4.19222972136793 4.23948940639255 4.03717978194012 NaN NaN NaN 4.00341949119361 3.86620974559681 3.77002996365669 3.82618976982568 4.03124969713905 4.21647941850698 4.35214981828343 4.47615980616899 3.98534957599467 0.89129168878946 1.61215835025618 1.39004223664149 1.16342372270989 0.974675332886014 0.937431943192656 1.397497466…
4.01806133966699 4.03192214757952 4.04202654164512 4.05997434461232 4.21583515252485 4.28871335944831 4.05585255153578 NaN NaN NaN 4.04600914263419 3.88800914263419 3.77320878813121 3.84501739901093 4.05707873867793 4.26462636439364 4.36781775351391 4.49276555648111 4.02097434461232 0.900378086108797 1.64065317893544 1.39529307584592 1.16980420235035 0.980164349752734 0.925608728893788 1.40042652…
4.07799694328422 4.08399734416497 4.0999970435044 4.11499719383469 4.26299759471545 4.32899794548611 4.10399754460535 NaN NaN NaN 4.1029970936145 3.9449970936145 3.78499939867886 3.84599994988991 4.11799689317412 4.29999819603659 4.41399764482554 4.53599779515583 4.07599719383469 0.90027000551211 1.63575025004937 1.3994197895376 1.17342981509375 0.980409987472476 0.918760349267361 1.4120894051931…
4.12941712134606 4.11147891710103 4.13147891710103 4.13939394793794 4.28223945855051 4.34914676491806 4.1553784989992 NaN NaN NaN 4.15146346816228 3.99360250861097 3.8224325702848 3.85811232358948 4.17040939687668 4.32930125430548 4.42003862234686 4.54074509251074 4.10347119263166 0.896858622346857 1.6449444511334 1.39897660760915 1.17118495003607 0.97428553611526 0.914706974705601 1.404291052366…
4.18409211368799 4.17351082737019 4.19382789263445 4.19045798315948 4.31328183579045 4.36814091789523 4.20442275368567 4.12365174526542 NaN NaN 4.21203926947728 4.07240917895225 3.87824660631664 4.00129945052735 4.2241097284249 4.36833468000116 4.42508807368452 4.508 4.16465174526541 0.902017989642791 1.64949013250568 1.40112726244217 1.17436005494726 0.964602509704856 0.909055287662726 1.4086495…
4.24499177854524 4.20199615448084 4.23999376760688 4.21599655229317 4.32899787833426 4.37599893916713 4.22799681750138 4.15999509364797 NaN NaN 4.26999217635757 4.15098939167128 3.89199814354247 4.01799774573015 4.28599164594114 4.38699748052193 4.42999933697946 4.508 4.20099509364797 0.913058509529815 1.65618909563998 1.40208987004797 1.17269022542699 0.958050884469407 0.902100938837091 1.429257…
4.29636201537115 4.23443880651048 4.28619746292972 4.27113164195315 4.36704388065105 4.38703291048829 4.31118649276696 4.23548268716153 NaN NaN 4.31153753797534 4.27277888155611 3.9807240307423 4.10569112025401 4.33925231374353 4.40412067179038 4.433 4.50707679113933 4.255230373418 0.893841100235316 1.63801779560587 1.40006539932195 1.16379352760397 0.943754693227793 0.89870681186249 1.3924019574…
4.32971740518969 4.27510519177871 4.30496946647255 4.28362045854243 4.37105816798835 4.39001938932945 4.32858167988353 4.2799500771431 4.28847358903828 NaN 4.36044595457737 4.34449297836773 4.04772565032114 4.16757343475208 4.36300824513145 4.41534900793012 4.4330775573178 4.51386427469384 4.27696946647255 0.911253229163312 1.6446069775045 1.40526029177323 1.16328290387874 0.939615322090948 0.892…
4.36608053374769 NaN 4.35405876786994 4.31506094445771 4.37402176587775 4.39102611905331 NaN 4.32811318256432 4.36314583138095 4.36118500996091 4.38311971232765 4.42013712502985 4.13523724806752 4.14626772029638 4.41404353175551 4.43306312104549 4.437 4.50699347023667 NaN 0.920544943695906 NaN 1.41540913220655 1.16697298192525 0.936846147439637 0.883128955237868 NaN 1.13646910097856 0.90412558721…
4.40323692991614 4.37247385983228 4.38138501111373 4.3432764182355 4.38409872079839 4.40303948831936 4.39342449943308 4.38053309231131 4.43079963846697 4.44692797550488 4.43811846495807 4.4834047552734 4.24546106781619 4.27083620685007 4.43443437151292 4.46220731367662 4.43699012792016 4.50374332592418 4.3624541156726 0.932080892655956 1.67232930895441 1.42427329115448 1.16823427002492 0.93496153…
4.42789525014943 4.4206527865673 4.42076469283597 4.37152222925384 4.39431706776126 4.40722381253736 4.43721231791069 4.43498850537333 4.51228692208981 4.54167859403019 4.45091390119421 4.52524962000025 4.39384645343321 4.45688375552277 4.47861548447774 4.48335436985082 4.43678334388075 4.47928692208981 4.4087460417912 0.942117189361178 1.67228872260896 1.43360388853731 1.15762981348955 0.9230656…
4.47499632611607 4.4549973211263 4.46099686189081 4.39899785690104 4.41099869883278 4.41899908152902 4.50099502494885 4.48699594341983 4.57999471879186 4.62999311146764 4.49899624957683 4.59099487187035 4.4909924226144 4.55599226953591 4.5109974742048 4.50199854575428 4.47799678535157 4.54699471879186 4.44799693843006 0.937760339834263 1.67379988212956 1.43223010715495 1.15762000076539 0.92231005…
4.50143918603673 4.48864879755426 4.48936931553089 4.42638927853256 4.4252595190217 4.42519963001669 4.53451903804341 4.54047911204007 4.66072864956094 4.70373863106177 4.52035933403005 4.66153900104508 4.62230757660935 4.6916070216344 4.55740924153423 NaN NaN 4.62157079546411 4.48253900104508 0.933086983189783 1.64779500152798 1.42990851009406 1.16380829196487 0.92908246569606 0.870596107214675 …
4.545652961913 4.55367060953227 4.52674120000935 4.46545883810103 4.45151178095884 4.44540589524321 4.58672355239008 4.58879414286716 4.73368825715154 4.7780059142984 4.55668825715154 4.71621768572964 4.75395888573899 4.85322360002805 4.59863531429373 NaN 4.43714118095416 4.57746465712349 4.53661766667446 0.944547054283911 1.66905152723723 1.43465893923732 1.16964223695304 0.936323472286389 0.870…
4.58199727417658 4.59099720050568 4.56799690582206 4.49099808455651 4.47999786354381 4.46799830556923 4.62699697949297 4.63299668480935 4.77199712683477 4.83399580075852 4.59499712683477 4.78399491670768 4.86299182252974 4.97699071746619 4.63399734784748 NaN 4.44499941063277 4.49200640936858 4.57099742151839 0.936590596734316 1.6652402858431 1.43126025490133 1.17254978193413 0.939299776777163 0.8…
4.61833390964241 4.63128196814248 4.61114098407124 4.52328196814248 4.50132648942813 4.49029680857103 4.67237843092806 4.67635617028524 4.83342295221372 4.89940811178517 4.62234875007096 4.82220034578545 4.9435194149993 5.06859361714206 4.66838585114234 4.50520776599972 4.46602226064283 4.58900742021428 4.61428938835676 0.932587385635731 1.66199709387221 1.42199723723145 1.16168525610792 0.930154…
4.66362835686842 4.66941292022782 4.63071812213534 4.56173607518872 4.54550268549474 4.53066426297519 4.72371812213534 4.72444882633459 4.89046677938797 4.95468221602857 4.66961040381504 NaN 5.01361040381504 5.1484308732812 4.72057449770827 4.53337701412105 4.46894614083985 4.58994614083985 4.65368221602857 0.930572536306287 1.65449702606229 1.42008264223342 1.15551669932496 0.922564633977489 0.8…
4.69799484502678 4.69199661244617 4.66999410860203 4.60199396131708 4.57299587602142 4.56699455045688 4.76299410860203 4.74899631787627 4.91599617059132 4.99199440317193 4.70299499231173 NaN 5.04699499231173 5.17199646516122 4.75199528688162 4.55399690701607 4.46600044185485 4.58700044185485 4.69099440317193 0.912662686477474 1.6313634700334 1.40874170114116 1.14549150377933 0.915161110528517 0.8…
4.74752785119848 4.72381667543916 4.71162744576423 4.6375975673945 4.63252785119848 4.6075975673945 4.795398378263 4.79848801337218 4.9771593513052 5.033398378263 4.75350793228533 NaN 5.05752785119848 5.1753585404367 4.8055178917419 4.58746809445903 4.47732866206698 4.6003585404367 4.72358760793793 0.895940745629122 1.61389653356567 1.40141332716409 1.13713388418806 0.90352055702397 0.83415270756…
4.80089635094963 4.80568544484384 4.77479089789673 4.69773817137028 4.68594907747608 4.6679666529849 4.83573817137028 4.84749211424686 4.9936502938262 5.07333393466751 4.8049666529849 NaN 5.11012302856171 5.21122848161461 4.85777332238792 4.6347557468791 4.50973636736776 4.63571879185894 4.78272059586147 0.912030374195366 1.64245908978967 1.40088779198912 1.13743071641521 0.904454704662165 0.8361…
4.85107756297349 4.84406674023301 4.81906313265285 4.73909920845447 4.73909379708423 4.72210281603463 4.87706854402309 4.87506674023301 5.03002705685122 5.09201803790081 4.85908838571398 NaN 5.11701082274049 5.22400180379008 4.9010775629735 4.67709920845447 4.49517496763788 4.62016594868748 4.8230775629735 0.918208694268192 1.64689089489209 1.40858900791546 1.13244551959765 0.898015952507268 0.82…
4.89449156816895 4.88165132782386 4.85466361702808 4.79466361702808 4.79187253349988 4.77990940111255 4.91573735225342 4.9124669897605 5.04527036249292 5.10214747045068 4.90834409771826 5.05612289204224 5.12301228920422 5.22503686761267 4.94457759259851 4.73277421986609 4.59239325453516 4.71239325453516 4.86660217100696 0.923071491765697 1.65302015701442 1.40811742198661 1.13547247218254 0.901272…
4.93454898186918 4.9345300514599 4.90875721637128 4.84900331169195 4.8631547549662 4.8542683374219 4.97556791227846 4.95047326023205 5.06709465204641 5.11386748713503 4.93681400759913 5.06635967777636 5.124 5.22801893040928 4.99147326023205 4.79585186841769 4.62483293800841 4.74487079882697 4.9155300514599 0.927259408368226 1.66120838129185 1.41452059610455 1.1335712159286 0.898556928168301 0.840…
4.96299658628747 4.9619967040017 4.94799529143099 4.90099376114607 4.92299281943226 4.91999211314691 5.00499646857324 4.97499705714437 5.07199941142887 5.10700082399958 4.97899493828832 5.08499776342972 5.124 5.22899988228578 5.01599705714437 4.83999470285987 4.66799482057409 4.78999458514564 4.9429967040017 0.929819692765872 1.66837913950901 1.42387887700629 1.14969806477814 0.915497967075331 0.…
5.01834905003469 4.98564823577871 4.99928921288588 4.9585285614811 4.99265820863684 4.99570807292751 5.06322937573708 5.01218948430454 5.08393018999306 5.09995013570933 5.02840888718349 5.10112964715574 5.124 5.22896010856746 5.07127924002775 NaN 4.75047869719043 4.86859111281651 4.99433907717655 0.921127906950227 1.65797446189473 1.41881064444155 1.15058125227714 0.916088903610823 0.858298069176…
5.05380000314247 5.0505565239252 5.02880000314247 5.01195652549643 5.05921739608636 5.0672000047137 5.0865565239252 5.03166087216117 5.07712173960864 5.09512173960864 5.06971304627916 5.11434782745325 5.12406956549065 5.225 5.09978261176981 5.10364348078851 NaN 4.8337739357239 5.02880000314247 0.942910087546076 1.68134008731039 1.43189008738895 1.17051199981145 0.927094783373818 0.863191391781183…
5.09899281434302 5.0819950012821 5.07399281434302 5.06599140845361 5.1279890653046 5.13498922151453 5.1179950012821 5.06899406402249 5.08399890653046 5.10199890653046 5.10999359539269 5.13399687580131 5.12799937516026 5.225 5.14399297055295 5.13999422023243 NaN 5.15994813830179 5.07399281434302 0.951388651908266 1.68642919083254 1.43810901119112 1.16780043113942 0.938098250448735 0.87004890965465…
5.12736126178133 5.1144897104147 5.10838534590009 5.12338534590009 5.18944154217718 5.20450576649387 NaN 5.09816858883129 5.09831309354382 NaN 5.14036928982092 5.15901605607917 5.12504014019793 5.21804816823751 5.17235323374175 5.24529703746465 NaN 5.16072252356267 5.10534520570216 0.954806171409048 1.68307526796183 1.43491376299717 1.16893072702875 0.94085024534637 0.875499201701224 NaN 1.201810…
5.17254562421385 5.17558082577603 5.15658082577603 5.17184483749241 5.24509124842769 5.26832005858189 5.17170403124367 NaN 5.13897128748229 NaN 5.18654562421385 5.16124641093529 5.13 5.22391199609454 5.21654562421385 5.28324965545752 5.17812969451212 5.2519536867012 5.14868643046258 0.958021519179853 1.69106466865693 1.43787956931223 1.17776926840536 0.949710408006191 0.884161236936501 1.49407522…
5.20299680262627 5.20799659634409 5.18899659634409 5.21899504922777 5.30599360525253 5.34199226441839 5.21099587435647 NaN 5.24898844819813 NaN 5.21699680262627 5.17499855602477 5.13 5.21900051570544 5.24699680262627 5.35299267698274 5.29698751992833 5.36098855133921 5.18699597749756 0.956990108298143 1.68686044144386 1.43952982672297 1.18330941828426 0.959778942803846 0.890369348148323 1.4904603…
5.23969588837138 5.24285709216428 5.25025803951913 5.29217548497551 5.38794472521612 5.43091759364556 5.25766304700416 5.14325079618289 5.13106936915697 5.12813873831394 5.26322343235856 5.17813677897579 5.134 5.217 5.28068390152562 5.41592296844352 5.48825830383519 5.58531339180955 5.23571805756061 0.936682731334126 1.66357468930807 1.42569094156996 1.187503667774 0.970711222258367 0.90369049205…
5.26280300794878 5.28227369359071 5.27825636275192 5.31506914215338 5.44572889476654 5.48335057633198 5.27892782476715 5.18950608601374 5.14386338549316 5.15372677098633 5.289738387473 5.21616611469572 5.134 5.47306157947695 5.30279775354467 5.47159661147747 5.58158979407592 5.68579278251581 5.25881646617911 0.934919466294259 1.65926606957935 1.4246552430641 1.1821751233248 0.975840729163263 0.91…
5.30751196643104 5.32401821079953 5.31901719261154 5.37399870874169 5.4985246924863 5.54402739573692 5.33200465879437 5.22897352711229 5.18996877556834 5.17698438778417 5.33101090316286 5.21802967202038 5.134 5.51097841389679 5.34751545055138 5.51001705737098 5.65803761077965 5.76953805225337 5.30352193223814 0.925010638507144 1.64596977842326 1.42354746569866 1.16421601654576 0.963392615326149 0…
5.35323746050156 5.37724512012222 5.37767586552759 5.4478273343959 5.58789927839761 5.63789927839761 5.36827435161941 5.26538130320905 5.23038130320905 5.22028777600683 5.35438591011799 5.23831664419937 5.134 5.52249640279991 5.39320147717673 5.56027301257786 5.72557109282861 5.84102792642759 5.36369025432793 0.913648986159733 1.63767687139557 1.40230662387563 1.15358583265383 0.96459295208268 0.…
5.38777783739469 5.41372725525101 5.38380380843532 5.42424235920579 5.57414137620338 5.62414137620338 5.39791281845041 5.31746479008722 5.28246479008722 5.25959606799035 5.40943036928989 5.3033636276255 5.13405741488824 5.52200504915012 5.42476773909445 5.58831977273102 5.72929900256993 5.8388404540753 5.38684208502748 0.928531778414549 1.64870995383635 1.40789344873807 1.18716494108076 0.9800214…
5.43746523304081 5.43648074274462 5.45245460323551 5.50090931494988 5.63692580314081 5.68692580314081 5.45346062174952 5.36394582451551 5.32495053542721 5.31293758042005 5.46146740124858 5.31850194184725 5.13699965575782 5.55196466816229 5.47596553503629 5.63696089349101 5.76396781485718 5.88944790822987 5.43296449917547 0.903701446066959 1.62063544389842 1.39366165664219 1.14885557807065 0.96052…
5.48460239587711 5.48049213029087 5.48860447369685 5.51386652314154 5.64176596076045 5.70681502148433 5.49900707847628 5.41339539069976 5.38446599618185 5.36546599618186 5.50812638156866 5.38320282713231 5.15340529562852 5.56818318087578 5.52607841018556 5.68140034316414 5.77306305069441 5.90142695358457 5.47700928742191 0.896495033589616 1.63109081551651 1.4064917256306 1.15775184589707 0.957238…
5.55252273251019 5.53956988355949 5.55900737886636 5.56090267950627 5.67201825738802 5.74433412831299 5.55351511463206 5.46841775335665 5.44931378074177 5.43031378074177 5.58046385506982 5.46561050684847 5.19081824737488 5.58656988032286 5.58959031470986 5.72742649566101 5.77998972386271 5.88968207320025 5.53644438967642 0.909901543256218 1.64270638082884 1.40682242208269 1.16826357393517 0.95958…
5.58149198115786 5.56949520869312 5.58100230671226 5.57200544704759 5.68549657965831 5.74100945646866 5.58048600316418 5.52793709678396 5.52292217059711 5.50991577365988 5.60499725593761 5.52497282154484 5.23699473588031 5.59050241445079 5.62148878268925 5.73999859996817 5.78149983199618 5.88300836124581 5.55599781595034 0.919724412791419 1.65283651062537 1.41247007631554 1.17277245548909 0.96495…
5.64220111661022 5.61168620772143 5.63261471799059 5.61363378076698 5.72952416548338 5.76196595315732 5.64883925951969 5.57131334675247 5.58638238925726 5.5834142550287 5.66613793465456 5.61842579121672 5.28553375773867 5.65985349141547 5.67876280015926 5.75557543536351 5.78702287533166 5.87343789994116 5.60418355224047 0.921254073867065 1.66326133451303 1.41668585392426 1.16930781532681 0.961549…
5.67082667067162 5.6388432136824 5.64840395517562 5.63168383462742 5.731200552011 5.75469494708829 5.69760965969328 5.62926539977408 5.65710353870736 5.66002883359964 5.68542049818641 5.70557667105625 NaN 5.64273382574647 5.7162717084739 5.76611597544828 5.79 5.86069040879866 5.63081421982033 0.919395773706486 1.66635576505258 1.42114672828895 1.17183237134682 0.956719252870678 0.903525840959259 …
5.72149474081946 5.69400509484602 5.7099922916565 5.66799725907075 5.74699895890878 5.77499587404482 5.71900332742658 5.68598434993925 5.72997987849332 5.74997512758202 5.73899496500435 5.78497792223572 5.4390208646075 5.68451196168135 5.76649460108677 5.78250114241422 5.79000121305858 5.85650061421122 5.68499473313752 0.916037890629795 1.67687899073527 1.42043622508662 1.1718403557359 0.95034579…
5.74039013552815 5.71553297495093 5.72236211416225 5.68576799543523 5.75114800840057 5.76913422718975 5.7759042445563 5.74097929250398 5.79600195873788 5.80605767365234 5.75786792823853 5.8252977214513 5.52633243737732 5.72943243337406 5.78537903188334 5.80227269493255 5.795 5.86753246677551 5.7098704746776 0.929551181209867 1.67270856324584 1.42637783526069 1.17472538148458 0.949616808262254 0.8…
5.78647311929467 5.7635664028006 5.7555664028006 5.72106100938442 5.77100056890221 5.78843661340622 5.82504524262265 5.79769612956827 5.85831107952765 5.87485894871516 5.80197311929467 5.87746548905154 NaN 5.79027169025028 5.83053171268784 5.8117982977553 5.79513671791739 5.81767957586214 5.75562499619376 0.934030413365277 1.67181695235186 1.43130746064846 1.17478796689291 0.948447151740471 0.892…
5.82200078569912 5.79551978071876 5.81299263248952 5.76049659157939 5.80098242649074 5.81148583037887 5.86251416055616 5.84801708758583 5.92352365466662 5.95203219959265 5.84248654000094 5.94692353853048 NaN 5.85406994553711 5.86550941236781 5.82498559421589 5.79554265308563 5.86196256402933 5.79500545441106 0.933296499085011 1.67906846794832 1.43312194883399 1.16823692446275 0.939905856222355 0.…
5.82735142236814 5.82223667220711 5.84124384409218 5.77512192204609 5.78614343770128 5.77626535974737 5.86940162556359 5.89136576613827 5.99558809457525 6.04456657892006 5.86918646901167 5.96562395400057 5.98678173547198 6.12252354760968 5.86442314121878 5.83504303131038 5.7861004063909 5.8879211092643 5.8163801099084 0.951167093008659 1.67578973944858 1.44984725796679 1.17633922305375 0.95120693…
5.87539275752215 5.85459104078022 5.87457864807659 5.7917893240383 5.80575214592741 5.81254146996571 5.92430600859674 5.94136797211489 6.07598379830237 6.12202097641326 5.89467778970563 6.05092183478423 6.09364919530437 6.19409533263504 5.92226883048586 5.84092564377822 5.79982650214919 5.87713631973993 5.86834318670763 0.939833259653958 1.65251420278417 1.43443481330106 1.1693977403417 0.9466871…
5.9089403486637 5.88694215627995 5.95186081354863 5.86087527447864 5.85890419633867 5.8459403486637 5.96193311819869 5.99889696587366 6.13389696587366 6.19287346686239 5.95189696587366 6.11488612017615 6.19781381552609 6.29681562314234 5.94196565529122 5.84798734668624 5.8 5.90395119436121 5.91890961918742 0.921582790158803 1.62848298511446 1.40911549770105 1.15772098642468 0.938135382814301 0.86…
5.94922426329979 5.95924668962977 5.96914950886653 5.911 5.89604485265996 5.889 5.99232144406303 6.02629154228972 6.19011960709322 6.25339619849629 5.98219436152648 6.15132144406303 6.28741862482627 6.42041862482627 5.99324668962977 5.87407475443326 5.81902990177331 5.88453823191949 5.95217941063983 0.927857913254073 1.66171595254475 1.40955654420201 1.1419 0.923556650847468 0.878331010076859 1.4…
5.97866286908562 5.99162915599418 5.98877524605708 5.911 5.90193257381712 5.889 6.03451677902272 6.06456172981131 NaN NaN 6.00770781987421 6.19351677902272 6.34237068895983 6.47537068895983 6.02562915599418 5.88388762302854 5.82295504921142 5.95519088580549 5.9757302952685 0.922333268234932 1.65462124855037 1.40779022785486 1.1419 0.895550723876545 0.846959269177756 1.40699225994311 1.18938911338…
6.01595939711045 6.01797146823977 6.00598134461831 5.92398573411989 5.92597366299056 5.89599231837225 6.05797476036595 6.10195939711045 NaN NaN 6.04196268923663 6.22796268923663 6.40593086535022 6.53893086535022 6.06196049448584 5.89998244199371 5.82599670787382 5.95999561049843 6.00896378661202 0.919702820254761 1.64761760481148 1.41160578607849 1.1524384226896 0.932888628947672 0.8510451166795 …
6.06943290493709 6.0683888807062 6.06643290493709 5.97646225442435 5.94259432711702 5.93952095339887 6.11133751910349 6.13541089282164 6.28933751910349 6.38233751910349 6.09843290493709 6.26746225442435 6.39619810903901 6.52919077166719 6.11243290493709 5.93342556756527 5.82623479589808 5.96264780615288 6.05841823019346 0.911477136952108 1.64096675038207 1.40357011572238 1.12754284040068 0.911694…
6.12737761585819 6.12044090916075 6.12437761585819 6.03833542032315 6.02214554041548 6.00925102925308 6.15651475134706 6.19040926250947 6.33451475134706 6.42751475134706 6.15637761585819 6.32933542032315 6.42271518013849 6.55472572902225 6.17037761585819 5.99038816474195 5.8576624357197 5.91550634642046 6.11439871362571 0.920463477713601 1.64187029502694 1.40090858747499 1.12926153945342 0.912293…
6.17393244266257 6.12000146863777 6.19090306990716 6.0759456604025 6.07991628764709 6.05693097402479 6.2109206935604 6.21696181541797 6.3719456604025 6.4379853136223 6.20692656811148 6.35396475269351 6.4329853136223 6.5649853136223 6.20994272312696 6.01296768996905 5.8749750331579 5.92099118817338 6.14096181541797 0.895377039044568 1.62177956367832 1.38571230860773 1.13591024824521 0.915325550027…
6.21812757756824 6.20108874961269 6.21803882795555 6.14805546850793 6.14509429646348 6.13614421812062 6.23314976497142 6.24414421812062 6.37508874961269 6.448 6.24413312441904 6.393 6.439 6.572 6.26014976497142 6.10334390474918 5.92510539016507 6.05755625193655 6.19411093701586 0.926591141964313 1.65617834440755 1.41641544437657 1.14069779818526 0.920364470074789 0.839184556880441 1.4232572820431…
6.24070767801886 6.21679664557834 6.22491103244052 6.15787290348646 6.16178393592698 6.1616695490648 6.25965683941344 6.2696695490648 6.39079664557834 6.448 6.2676949683675 6.393 6.439 6.572 6.28665683941344 6.16421200161606 5.94375851662428 5.97901677210831 6.21374580697292 0.935642817014517 1.66119505368158 1.42268878532785 1.15092756543289 0.930005191223704 0.845300818872065 1.42277622772916 1…
6.27191693290735 6.25988477790374 6.29780439039472 6.23778563330929 6.25076151705658 6.25076151705658 6.3158499433165 6.3198660208183 6.42091961249098 6.45697588374729 6.31088477790374 6.41593836957642 6.44298928166546 6.5749919612491 6.31093568999279 6.25775079872204 6.04074008038751 6.05678831289292 6.2668579820674 0.929337256518603 1.64583145315882 1.42133385860043 1.1563557714109 0.9356451819…
6.33708820764664 6.31615121310852 6.32810080873902 6.30408190710045 6.34012601092377 6.34424572130135 6.33620791802422 6.3331638142009 6.42702520218475 6.45695589617668 6.37306930600807 6.42903780327713 6.446 6.57800630054619 6.37708190710045 6.33452294533364 6.12745363932557 6.259 6.31712601092377 0.948219072786511 1.67443997273142 1.43169830732083 1.15884236693897 0.938486462293992 0.8578292072…
6.35082557662564 6.3397009885011 6.34380065900074 6.3168380354381 6.35975082375092 6.38251410631429 6.36858885918902 6.3586760708762 6.43095016475018 6.45008721168718 6.38386295306301 6.43492524712528 6.446 6.57898754118755 6.3898380354381 6.41596591856632 6.19810296550331 6.259 6.33675082375092 0.949632059310066 1.67755050556452 1.43766425042028 1.16232577121579 0.942607672987693 0.8654926966747…
6.40397344092618 6.37298346321819 6.41596391974877 6.38396642532178 6.44595690414437 6.45496391974878 6.43196842978018 6.38598646990579 6.4369969933124 6.45 6.43597394204078 6.45798847436419 6.446 6.51803056799062 6.44297344092618 6.47297193758238 6.32493685956036 6.36394738296696 6.38997344092618 0.927211250022778 1.65363201171697 1.42950412918431 1.16431902282653 0.946907870262949 0.88266144096…
6.43716373372933 6.43616373372933 6.45032746745866 6.45339865603663 6.51951967661917 6.54551967661917 6.44821356573391 6.40214237715594 6.44004983200458 6.45302135657339 6.47713525829814 6.48812102058255 6.45512102058255 6.58692169256423 6.47316373372933 6.54628475431188 NaN 6.50580443093105 6.42718509030272 0.94998437610234 1.68449497921005 1.44274292671252 1.19890053989995 0.977462997901093 0.8…
6.4597134828865 6.4587134828865 6.49542696577301 6.50830239311497 6.59109061959629 6.61709061959629 6.47762628202587 6.42175085468392 6.44691279913937 6.45596262820259 6.49576331194972 6.50478822648133 6.47178822648133 6.57613702992385 6.4957134828865 6.58550170936783 NaN 6.61659232896413 6.45267611108909 0.949209841239985 1.68242628483085 1.4486548826872 1.2031065583297 0.983384758114543 0.90039…
6.48292851776908 6.51183528007658 6.51593784153833 6.544888114769 6.64084771176891 6.67382595630733 6.51687879099975 6.44193784153833 6.4529813524615 6.456 6.5259067623075 6.55683838799966 6.47499067623075 6.54509634561559 6.51892851776908 6.67073582653791 6.69162704922999 6.77849962438357 6.49586635930741 0.953825579236893 1.6844037530746 1.44883965812846 1.20472512056076 0.992392153009172 0.911…
6.53018420907897 6.53934716326421 6.56921254893727 6.60229756851218 6.6964959475203 6.7404959475203 6.55413461432694 6.46816295418524 6.46309210453948 6.46306376468118 6.566233803831 6.51304959475203 NaN 6.581 6.56516295418524 6.72540384298081 6.78985728071366 6.89089979050111 6.52635424822878 0.949432530737343 1.67927850250748 1.4436365589672 1.2061117003915 1.00002427137864 0.921198734906325 1.…
6.55573331839615 6.58749740774659 6.5986922904571 6.64356920663994 6.76528201106656 6.80928201106656 6.5728051172895 6.49076408935044 6.47586665919808 6.47190768713713 6.59866151950281 6.51992820110666 NaN 6.581 6.58776408935044 6.78141535186849 6.90875890484363 7.01569736293505 6.57548715076183 0.942848721797915 1.67074903062775 1.43899841296808 1.20634753832366 0.997842770506175 0.9196363086057…
6.59298699275692 6.59199859381156 6.64798277419159 6.69298277419159 6.81598242264448 6.86598031336182 6.61698453192715 6.53798347728581 6.49199437524624 6.48499542988757 6.63198839894536 6.52899683607601 NaN 6.581 6.62798593811559 6.81898699275692 6.95698347728581 7.08797504015517 6.59799226596357 0.918728458223475 1.63417283146953 1.4166378465315 1.19893260847956 1.00065900160621 0.9188802601448…
6.63227035068433 6.64136046757911 6.69009762663601 6.7361426850834 6.87624782146064 6.92932291887295 6.65415019482463 6.55024782146064 6.52221778249571 6.51217272404832 6.67422529223694 6.55324782146064 NaN 6.58146560395635 6.66133042861418 6.87032291887295 7.01422529223694 7.14522529223694 6.64224031171941 0.906133295074419 1.62624346297828 1.40204156783394 1.18926505844739 0.992097010980109 0.9…
6.66755035632698 6.68840047510264 6.70283762867363 6.75476268806146 6.90858782663307 6.97146292561278 6.67375019795943 6.58258782663307 6.55063778704118 6.53471272765335 6.70362529693915 6.58558782663307 NaN 6.64222561367424 6.70445043551075 6.91246292561278 7.04362529693915 7.17462529693915 6.67360031673509 0.915698096604204 1.65018486680745 1.41138096932767 1.19514505938783 0.998231811961303 0.…
6.70699004766549 6.72599055804161 6.74298979247742 6.79498979247742 6.93199413067452 7.00899055804161 6.72798621984452 6.61599157879387 6.58399157879387 6.56799157879387 6.75298749578484 6.60899413067452 NaN 6.65599668255516 6.73499234435807 6.93999310992226 7.0609956618029 7.1919956618029 6.71698902691323 0.911811023304139 1.64763072983786 1.41719854542803 1.19047121214331 0.998909846887161 0.92…
6.76124304740469 6.7691637928162 6.79214265825927 6.82812152370234 6.97206868731002 7.04510567278465 6.75826418196162 6.6652113455693 6.62426418196162 6.6141954946516 6.79725889832239 6.66431173471471 NaN 6.67514265825927 6.79521662920853 6.98412152370234 7.0811796437339 7.20610567278465 6.7531954946516 0.916194410413254 1.64837474135346 1.41087567848667 1.18670249723229 1.0032010984934 0.9276896…
6.80646958318693 6.79964254519119 6.81868866839233 6.85073479159347 6.98485009959631 7.06476938399432 6.8074234599858 6.70453876798864 6.6734234599858 6.65057336038949 6.84543499078608 6.72231968278324 NaN 6.70168866839233 6.83552723718835 7.00673479159347 7.11460795279034 7.22576938399432 6.78957336038949 0.920736727702688 1.65111782906721 1.41565396031062 1.1853063737364 0.997823073477554 0.933…
6.85993700730104 6.82297266354573 6.8879179906372 6.89794413854998 7.02095721250637 7.09496434375531 6.85794057292551 6.76193225313508 6.73392868751061 6.71392512188614 6.89993581875955 6.80290491668082 NaN 6.75493700730104 6.89193344167657 7.04095958958935 7.11200356562447 7.19603565624469 6.83994057292551 0.894311508234895 1.6278177643292 1.39506456715259 1.18118488490552 0.987242515341888 0.92…
6.90017293390848 6.88013625095819 6.89822533812317 6.90419389559435 7.02513625095819 7.09407336590057 6.88520961685876 6.80926202107345 6.78833538697402 6.77138779118871 6.93917293390848 6.97617817432995 6.68223057854464 6.81523057854464 6.93217817432995 7.05000524042147 7.102 7.18503668295028 6.86023057854464 0.923663825507672 1.66196740740428 1.41098460519171 1.18536150131221 0.988152731398349 …
6.93266098716327 6.90573289897712 6.94055825600063 6.94061989469822 7.05073289897712 7.1078561763723 6.92458907534942 6.85848634418678 6.85134252055908 6.84423978939643 6.97166098716327 7.00965071404701 6.72554798288437 6.85854798288437 6.96565071404701 7.05098972688374 7.102 7.19192808818615 6.90354798288436 0.924382500625127 1.66711627160194 1.42124295412852 1.18188626410041 0.979272663508705 0…
6.9759557231333 6.93996499038447 6.96797219824649 6.96097940610851 7.06098970305426 7.10100720786202 6.94497940610851 6.89895881221702 6.91493512924181 6.91193101046351 7.018951604355 NaN NaN 6.79606487075819 7.0089557231333 7.06398661397053 7.10899279213798 7.21197940610851 6.93097219824649 0.928156118051454 1.67166536637442 1.42035102969457 1.18038151365102 0.973425931040749 0.902690369024364 1…
7.00624464785145 6.97309637642633 6.99836326499155 6.98422240713768 7.07109637642633 7.10405189499879 6.99224464785145 6.95031878356401 6.98644481427537 6.9895411907017 7.04524464785145 7.06717792571015 NaN 6.88381549283818 7.03927430213648 7.08507413571256 7.10894069142995 7.21128829715941 6.97119275285266 0.934173665179649 1.67601051819494 1.42929641652221 1.18011765186574 0.9683643566096 0.893…
7.03858836155469 6.98583783940033 7.04638877927817 7.01362578323153 7.08383783940033 7.11091268275402 7.02458836155469 6.99246362263187 7.04525156646307 7.0610894058634 7.07758836155469 7.09070062658523 NaN 6.99162787184896 7.07553846598556 7.09487526107718 7.10109979113826 7.11719749365909 6.99667567880066 0.928047961826764 1.66418055987985 1.42485650673204 1.17187490543409 0.954397752965022 0.8…
7.05899477484757 7.01999111724088 7.06999399107471 7.02399738742379 7.09099817119665 7.10700104503048 7.07498693711894 7.04098745963418 7.11298249573937 7.13598066693603 7.09799477484757 7.14998458580035 7.03197152291928 7.11796734279734 7.09599477484757 7.10499738742379 7.09500156754573 7.2289704778888 7.03099111724088 0.923231238361125 1.65784161718468 1.42515990594726 1.17079025603247 0.953340…
7.09811160567495 7.09011160567495 7.10011160567495 7.05707254368872 7.09503348170249 7.10798325914876 7.09920647049866 7.08720647049866 7.17327901418738 7.20633481702486 7.13112834652619 7.21829575503862 7.1356919551847 7.21200445107456 7.14008928453996 7.12101674085124 7.102 7.172 7.07411160567495 0.941147399193201 1.68482424101565 1.43148852588442 1.17834280143397 0.956042243405591 0.8764822546…
7.11775011954885 7.10975011954885 7.11975011954885 7.06983757770676 7.10092503586466 7.10503748206767 7.13553772116538 7.12353772116538 7.22237529887213 7.26525035864656 7.15371263748118 7.27033781680446 7.25745074120289 7.38875107593968 7.15580009563908 7.12396251793233 7.102 7.172 7.09375011954885 0.945968654349244 1.68557050454286 1.443546573403 1.1770761172891 0.954677366691355 0.873359730991…
7.15192063347703 7.14691363054853 7.14992997071503 7.09992997071503 7.10798365983351 7.1079929970715 7.15595331381002 7.16091363054853 7.27687394728705 7.32985060419206 7.18093697364352 7.33385293850156 7.3677455602646 7.45784360126356 7.19590662762004 7.12998599414301 7.11197665690501 7.19494631088152 7.13789729038204 0.946219556481195 1.68401366486591 1.44463780574907 1.17084454274818 0.9485842…
7.18518598034759 7.17722730931372 7.18322730931372 7.11713776322043 7.11511709873737 7.11504132896613 7.18620664483065 7.2051584277035 7.32736507253415 7.39037196069517 7.2171584277035 7.39724797379678 7.48471636874626 7.57470948058524 7.22720664483065 7.13735818437313 7.11811709873737 7.2020964342543 7.16423419747474 0.943040599718956 1.67932405596599 1.44021080636379 1.1665077512399 0.945321815…
7.21172048552167 7.20965837119315 7.21565837119315 7.13679295223827 7.13182400940253 7.12093788567148 7.21568942835741 7.22776189507401 7.37945132343143 7.44344097104334 7.23976189507401 7.43262731402889 7.58692335163902 7.67593370402711 7.25668942835741 7.18846167581951 7.13482400940253 7.21585506656679 7.19764801880507 0.937419215659854 1.67276905042854 1.43461890508821 1.16333343821352 0.94272…
7.25195687174797 7.23097735766768 7.26894285506606 7.16596873201728 7.14798274869919 7.14497412304878 7.24896441919207 7.27794608968496 7.42994608968496 7.49394608968496 7.28595040251016 7.47994932430386 7.63395040251016 7.76390619605183 7.29296118457317 7.19898921793699 7.135 7.2189967653811 7.23096441919207 0.919509267546596 1.63879659432185 1.40460233540696 1.15344064189619 0.934758571740092 0…
7.28929952795112 7.28819469316823 7.27925459875845 7.20322464596334 7.18522464596334 7.17822464596334 7.29217971677067 7.30527706335478 7.45732948074623 7.53427706335478 7.32029203975234 7.50044929192668 7.66414976397556 7.79394758260855 7.3303070161499 7.24609734658411 NaN NaN 7.26827706335478 0.923612852024798 1.66170851537877 1.42012958489444 1.15137416571422 0.932574764770118 0.86335292690678…
7.32857158117021 7.31372152776064 7.31263584399468 7.23267868587766 7.21467868587766 7.20767868587766 7.31574294870213 7.34160371258244 7.50052873928723 7.57060371258244 7.35858229164095 7.55935737175531 7.6837857905851 7.78707497329521 7.37056087069946 7.25886076388032 NaN NaN 7.30460371258244 0.921364526978006 1.65626933600793 1.42138629059745 1.14798695112407 0.92926609428641 0.861114419873298…
7.36990842979709 7.33395533160833 7.37087046166417 7.27291066321667 7.25790396295792 7.24491736347542 7.37786152798584 7.39089056244042 7.52793969767125 7.6009329974125 7.40589502927959 7.57995533160833 7.719919596895 7.84985929456625 7.41091066321667 7.29591736347542 NaN NaN 7.33193969767125 0.899399112896636 1.63005853792728 1.4027218096146 1.13664530464388 0.917586064006537 0.853916058286804 1…
7.40727305106539 7.39918430946914 7.39130035617193 7.32228670361866 7.30437544521492 7.29533448755511 7.3952935298953 7.41125257223549 7.54420478829904 7.62111604670279 7.43627305106539 7.60923209340558 7.72304778393644 7.85404095765981 7.4522935298953 7.307 NaN NaN 7.37923209340558 0.916011845075772 1.65279078650762 1.4108405144471 1.14148685991275 0.922523958249908 0.848886890577241 1.409123175…
7.44649888990756 7.42566175068761 7.43444877889832 7.36347383440294 7.3583109736229 7.34338614013677 7.43746130665063 7.4475364731645 7.57362416743067 7.63778702821072 7.47549888990756 7.64257405642143 7.72991230573382 7.85992483348613 7.49446130665063 7.307 NaN NaN 7.41257405642143 0.922023204878334 1.65721349983708 1.4180972946329 1.14103576276606 0.920219440217931 0.83838417222725 1.4138891151…
7.49398301001841 7.4359963851103 7.48798084108459 7.41698084108459 7.4189783106618 7.40897650321695 7.49897794917283 7.4779891553309 7.5939927702206 7.6479963851103 7.5259819255515 7.6629927702206 7.73299891553309 7.86299891553309 7.53898409448532 7.40496457408094 NaN NaN 7.44998662490811 0.899308241948517 1.63726723339429 1.39820722616451 1.14078009037224 0.919350303650735 0.843038268467833 1.38…
7.53417916792283 7.50910539289579 7.51515808934368 7.46126348223946 7.47634779655609 7.47236887513525 7.51613701076452 7.49515808934368 7.59806850538226 7.651 7.56617389827804 7.69006850538226 7.73602107857916 7.82001580893437 7.5721949768572 7.47562708772992 NaN NaN 7.49314228040931 0.926854714634062 1.67061943266417 1.42258454082357 1.14387456886982 0.921097823724487 0.841865452384332 1.4242180…
7.56764973056095 7.5287939591535 7.54469093873025 7.51048489788375 7.54132006520655 7.54127885703725 7.54173214689955 7.52469093873025 7.61086607344977 7.651 7.59866003260327 7.70286607344978 7.7399587918307 7.82296909387303 7.60861882443397 7.59277405696332 NaN NaN 7.51972184485722 0.931471683421496 1.67238155934424 1.43277337386194 1.15033241860235 0.926295605216524 0.84662024113557 1.429465090…
7.59790959430786 7.56987644555407 7.58787041850793 7.5598523373695 7.60879809395421 7.6187679587235 7.57888849964636 7.54493972953857 7.62096986476929 7.651 7.63190055373864 7.71596082420007 7.74299095943079 7.81901205409229 7.63591863487707 7.649831242708 NaN NaN 7.55987945907714 0.937182883188954 1.67901999020681 1.43716704185079 1.17264276830028 0.931803516028799 0.85392806155204 1.43624965871…
7.62722133560012 7.60022133560012 7.62829511413349 7.6143172476935 7.67551644973361 7.69548693832026 7.5922582248668 7.56512542350673 7.624 7.647 7.66527298057348 7.7350590228267 7.746 7.819 7.66319182418677 7.71750907188027 NaN NaN 7.58724346916013 0.939972065798934 1.68198851239442 1.43687834299173 1.1805496868335 0.940722422656689 0.863072364706326 1.44187162312773 1.15000774072855 0.935913320…
7.65662298267859 7.62962298267859 7.66749731023812 7.65645960850598 7.74412029291672 7.7601705618929 7.62656014645836 7.5817863568512 7.624 7.647 7.70153501197026 7.74289946204762 7.746 7.819 7.68867325165478 7.78513286016076 NaN NaN 7.61958528094645 0.940246481171667 1.68710439898608 1.43532985624559 1.18847833099566 0.94635773834673 0.877998600873165 1.44208723520631 1.15369274716238 0.93635434…
7.69098750227839 7.64599411871924 7.71098419405796 7.70998051825749 7.80497794519716 7.83097426939668 7.66398639953825 7.59799411871924 7.63099742693967 7.64999889725986 7.72899007533872 7.75999375113919 7.746 7.819 7.72898529679811 7.82298639953825 NaN NaN 7.64998897259858 0.924835668084331 1.67016625253661 1.42622334130263 1.18687062856188 0.957136063217692 0.89232480241813 1.42449646940883 1.1…
7.71114132362989 7.68326171042572 7.73420936834057 7.75720413413206 7.86124077359166 7.8983297551364 7.69005234208514 7.61506804471069 7.6340366394596 7.65401570262554 7.75816749467246 7.77017272888097 7.74312562100434 7.81511515258731 7.74309944996177 7.86319366571503 7.72848678139183 7.76894215753258 7.68415702625543 0.925250816179461 1.6654823784568 1.43258961763498 1.20009218772063 0.97967165…
7.73766105135906 7.7323723173316 7.77349785386528 7.79551040751865 NaN 7.96020911983782 7.69987446346632 7.62783680250622 7.64091212442642 7.6569623390399 7.78959828309222 7.80258572943886 7.76669871231917 7.8367238196259 7.76176148058601 7.89953551482538 7.81983251023677 7.94574034239376 7.71362339039896 0.940416171591998 1.68657047306219 1.44377701388814 1.20800881755385 NaN 0.917530149069931 1…
