# Supplementary material for: Quantifying Spatiotemporal Gait Parameters with HoloLens in Healthy Adults and People with Parkinson’s Disease: Test-Retest Reliability, Concurrent Validity, and Face Validity
Source: Sensors (Basel). 2020 Jun 5;20(11):3216. doi: 10.3390/s20113216 (PMC7313704; doi:10.3390/s20113216)
Supplement: Supplementary file 1 [file sensors-20-03216-s001.zip › Data/HYA_05_FWS2.csv]

IWW_x_SpineBase IWW_x_AnkleLeft IWW_x_AnkleRight IWW_x_SpineShoulder IWW_y_SpineBase IWW_y_AnkleLeft IWW_y_AnkleRight IWW_y_SpineShoulder IWW_z_SpineBase IWW_z_AnkleLeft IWW_z_AnkleRight IWW_z_SpineShoulder HoloLens_x_position HoloLens_y_position HoloLens_z_position
-0.267017713773802 -0.283023618365069 -0.289772338974996 -0.285017713773802 0.937086006118697 0.120900644828677 0.113642206248289 1.48603360180067 1.3959645724524 1.3509468586786 1.38093024321875 1.37900590459127 -0.235080829227979 0.04 1.40529917754242
-0.269965097086716 -0.286953462782288 -0.289391890151726 -0.287965097086716 0.934757573301494 0.125999617960019 0.109881891875264 1.4866329030743 1.39006980582657 1.34210470873985 1.38080691549365 1.37998836569557 -0.235036037366 0.04 1.40521653058128
-0.267013031137497 -0.285008687424998 -0.288995532347541 -0.288 0.93862301608413 0.124168253053748 0.10587449604943 1.48693869688625 1.3890043437125 1.3449869688625 1.38072067983231 1.38 -0.234419040791923 0.0399576271186434 1.40401520819322
-0.269982160666038 -0.286988107110692 -0.288590017785386 -0.288 0.938543260571579 0.124487680886585 0.101727137090033 1.48707588698021 1.38999405355535 1.34201783933396 1.38066125997257 1.38 -0.234687165351906 0.0390160075329564 1.4031125694701
-0.267031559628786 -0.285021039752524 -0.288182098688207 -0.288 0.940736540675935 0.124104102751742 0.0975469333163155 1.4880495853225 1.38901051987626 1.34496844037121 1.38061837965228 1.38 -0.234691723469426 0.039 1.4030972246118
-0.267 -0.286999763498046 -0.287778527278951 -0.288 0.941119957429648 0.125519832083613 0.093441003047522 1.48814998935741 1.389 1.34200035475293 1.38058176260927 1.38 -0.23500292377839 0.039 1.40204957179873
-0.267 -0.287985016009275 -0.287386055780563 -0.287985016009275 0.942545579722736 0.127767720382841 0.0895164646028966 1.48879250800464 1.389 1.33897003201855 1.38054113258138 1.37997003201855 -0.235266567779376 0.039 1.40117712166693
-0.267 -0.286018871059291 -0.28701143641599 -0.286018871059291 0.941965566962491 0.131405088540311 0.0858804363016832 1.48780943552965 1.389 1.33503774211858 1.38048621330645 1.37603774211858 -0.236504570641491 0.039 1.40050616592263
-0.268159981161464 -0.284798518285629 -0.286661421408177 -0.284888934566473 0.940069971591133 0.13418155181048 0.082640036463126 1.48606049203934 1.3887088412693 1.33246236157446 1.38040672852233 1.37373656153409 -0.236504570641491 0.039 1.40050616592263
-0.269699700474325 -0.284899070324151 -0.286342762980071 -0.284953243389778 0.938196067053957 0.135545362717284 0.0799023834064689 1.4845945884403 1.38806564598122 1.33156243289997 1.38029240196685 1.37381634292847 -0.236504570641491 0.0399582059123338 1.40050616592263
-0.270389125667409 -0.285807911643574 -0.286062213354617 -0.285545648283016 0.937415933541256 0.135663182501922 0.0777745954509561 1.48420395724058 1.38713980525558 1.33164642028567 1.38013295737785 1.37499738838825 -0.236730752025694 0.04 1.3995301665787
-0.268998224469541 -0.287012426712618 -0.285826524754762 -0.286 0.938801651243327 0.134701672405591 0.0763637909158315 1.48568083094825 1.38600071021218 1.33202278792216 1.37991811849317 1.376 -0.235869474106596 0.04 1.39927432804977
-0.266 -0.288 -0.285642449403451 -0.286 0.94089317600777 0.132827493669492 0.0757770881203393 1.48776898251836 1.385 1.332 1.37963760905066 1.376 -0.235767792960509 0.04 1.39924412414664
-0.266 -0.288 -0.285516739523631 -0.286 0.938672480104696 0.131176710874287 0.0761216053837234 1.48631472148449 1.385 1.332 1.37928115278815 1.376 -0.234787976596957 0.0399122287968454 1.3989530743339
-0.266 -0.286 -0.285456147338248 -0.286000054424072 0.942219989387306 0.129210028844758 0.077504461025228 1.48893995673286 1.385 1.335 1.37883847344347 1.37599991836389 -0.233800773253064 0.039 1.39858778705931
-0.266 -0.286061449111589 -0.285467425070247 -0.287976956583154 0.941855117324362 0.130659817801645 0.080032773364097 1.4873762694952 1.385 1.33491550747156 1.37829929475448 1.37299231886105 -0.232297590596329 0.039 1.39718069784258
-0.266 -0.293920396719435 -0.285557324942575 -0.285029851230212 0.945067462159069 0.180515016688919 0.0838136607195746 1.49073596959756 1.385 1.32410945451078 1.37765334045901 1.37200995041007 -0.229248214755284 0.040060606060605 1.39620110548752
-0.263002734225969 -0.294 -0.285732599178177 -0.285 0.944790282536684 0.180310647100146 0.0889542414109047 1.49063012759721 1.38300182281731 1.324 1.37689033429491 1.372 -0.226938893285431 0.0409518716577539 1.39458537717017
-0.263007201360855 -0.291267802826542 -0.286 -0.282 0.946174670992967 0.166598255312077 0.0955616337573315 1.49341906382309 1.38292798639145 1.32639995629143 1.376 1.37 -0.221586795569638 0.0431589147286808 1.39286246632514
-0.263990456525343 -0.288384087230376 -0.286 -0.282 0.945447062171246 0.156680296569845 0.102611573286709 1.49329124065171 1.37309543474657 1.32759568135479 1.376 1.37 -0.216209968165854 0.045 1.39024910360869
-0.257033639641595 -0.285504310534608 -0.285004805663085 -0.277024028315425 0.950017893949809 0.150041895117353 0.105526255803577 1.49587750527598 1.373 1.32775139721002 1.37898558301074 1.36800961132617 -0.209362943750513 0.04479255319149 1.3871197441182
-0.255983338108412 -0.282783930062341 -0.285 -0.262983338108412 0.943525551098816 0.146168175198505 0.105517714279675 1.48986216031581 1.36899444603614 1.32703132587704 1.379 1.37299444603614 -0.202816782129087 0.0430195035460984 1.38425042799623
-0.253029625735195 -0.280378403136683 -0.285 -0.260029625735195 0.946282349313818 0.144544261057203 0.110430722527125 1.49379059777219 1.36800987524507 1.32559968937579 1.379 1.37200987524507 -0.195160827510462 0.0399760416666668 1.38089791157084
-0.240029126389725 -0.278443187080737 -0.284002240491517 -0.252017923932138 0.93822814798129 0.144655276937352 0.111577535459331 1.48786339813927 1.37298879754241 1.3236207097262 1.38199327852545 1.36800896196607 -0.186429697752463 0.0387469879518088 1.37722019371512
-0.233993791098414 -0.277133739217609 -0.274900657574616 -0.248956537688894 0.940688703467558 0.145986347082854 0.11335868512533 1.48918466768153 1.36997516439365 1.32125860894819 1.38504346231111 1.36695653768889 -0.176952156979815 0.0346676587301607 1.37342773425999
-0.233010280634906 -0.276605516870403 -0.259164490158491 -0.24207196444434 0.937315262577726 0.148022595737614 0.117902503466736 1.48517194499042 1.36604112253962 1.31867760906171 1.39192803555566 1.36007196444434 -0.165469662955548 0.03 1.37007779204415
-0.226032613845193 -0.277013977362226 -0.209232956037092 -0.234037272965935 0.944068224796541 0.150249147145534 0.150686761518801 1.48999721689957 1.36699534087926 1.31604193208668 1.40593477230961 1.35601863648297 -0.152767453615796 0.0298500000000005 1.36739128660495
-0.219869268023814 -0.278 -0.148638564536428 -0.225900028488799 0.93985893479784 0.15216091996507 0.164105451435895 1.4871830902909 1.36407690116246 1.314 1.412 1.34900769011625 -0.138146040011801 0.0271715399610127 1.36538801325123
-0.203168709047301 -0.278 -0.102466430895478 -0.218458532734914 0.90012142829196 0.15355590783252 0.168634250075997 1.48136197156071 1.37390075938394 1.314 1.412 1.3485534905372 -0.122985954147453 0.0290580524344557 1.36500242461244
-0.195001599844864 -0.278 -0.0480107989528288 -0.203001999806079 0.930373868594561 0.1553796380351 0.148504035608668 1.48295963403549 1.36700139986426 1.314 1.40500139986426 1.34900019998061 -0.10729177943129 0.0299943820224717 1.36522437133205
-0.182947608970106 -0.277992515567158 0.00541912823915306 -0.177917671238738 0.940620286801617 0.156981617435217 0.127762910951578 1.49103139689085 1.365 1.31401496886568 1.40197754670147 1.34501496886568 -0.0900541594508156 0.0287291666666651 1.36487112147594
-0.17607034070008 -0.27701004867144 0.06043727439936 -0.16711053538584 0.936719893225617 0.155881254512013 0.1412718307677 1.48333868109738 1.365 1.31597990265712 1.39903014601432 1.34697990265712 -0.0720010501861758 0.0257514970059876 1.36580746574479
-0.158007743905764 -0.277 0.107979779801615 -0.15400559282083 0.940948162973466 0.164016493731557 0.150935900032115 1.48631868353602 1.36699913956603 1.316 1.399 1.34500086043397 -0.0517525133645448 0.0226603773584898 1.36711015736662
-0.141796014639269 -0.277 0.138350854820458 -0.131877608783561 0.929801812281626 0.165391631882886 0.158380216478488 1.47340109680362 1.36702447824329 1.316 1.39899184058557 1.34202447824329 -0.0307557239800916 0.0182763532763535 1.36868779879888
-0.117251993466149 -0.277 0.180566571238224 -0.117151196079689 0.936035993659598 0.165587984052271 0.165625611528793 1.47473629155544 1.36996976078406 1.316 1.39801007973865 1.34496976078406 -0.0108291895985254 0.0125621301775102 1.37171020770661
-0.100037327945753 -0.274006587284545 0.187984629669396 -0.0920548940378723 0.924565383003112 0.170888340506356 0.167575871968352 1.46250694199379 1.36900219576151 1.31500219576152 1.398 1.34799341271546 0.0115912261827233 0.00670760233918036 1.37430287424042
-0.0768592573350365 -0.273976542889173 0.219023457110827 -0.0648944430012774 0.92601159460706 0.171725046091848 0.155845425863389 1.46516607655998 1.369 1.31501172855541 1.39901172855541 1.35001172855541 0.0347785855313316 0.00185788923720177 1.37662542271224
-0.0532526380404267 -0.270042106340071 0.222957893659929 -0.0471894785303201 0.912860740441688 0.169216842791795 0.155078210736314 1.45779884412178 1.369 1.31697894682996 1.40097894682996 1.35197894682996 0.0617656072332257 -0.0023028515240903 1.37953909883171
-0.0300108056171023 -0.27 0.232995301905608 -0.02101221504542 0.910840883241746 0.169499854359074 0.15441031007423 1.45679043692278 1.369 1.317 1.40000046980944 1.35799718114336 0.0884423588529264 -0.00628490028490165 1.38299385765603
0.00415341900701428 -0.264930264087721 0.262069735912279 0.0161046038684188 0.896897002004876 0.167808409631738 0.142137153736212 1.44520728094853 1.37003486795614 1.321 1.40499302640877 1.35802789436491 0.115648710617879 -0.011029629629627 1.38780147547281
0.0257830547527965 -0.255098611476002 0.271901388523998 0.0308520827859976 0.903523535865175 0.163354670998629 0.13045715043349 1.45187314141927 1.374950694262 1.321 1.4040098611476 1.3619605554096 0.146186399489362 -0.0145363247863223 1.39322785391301
0.0639927466194823 -0.239003054054955 0.273999618243131 0.0639937010116557 0.911078570320524 0.164039860658743 0.130429982820941 1.45680907042202 1.375 1.32000019087843 1.40300019087843 1.36799885472939 0.180034881251199 -0.00664516129033355 1.39996887120803
0.0913066259833643 -0.214737177728545 0.277029202474606 0.095233619796849 0.914916066903691 0.172467888363249 0.12543263191782 1.46332190555106 1.37702190185595 1.3199853987627 1.4010146012373 1.37102920247461 0.210830493263807 0.00431274509802878 1.40784584586571
0.132580819291478 -0.179359297750162 0.28096007802776 0.126680624222078 0.921117023088791 0.176221874516511 0.128479060471514 1.46896271196984 1.37997005852082 1.31801996098612 1.40298003901388 1.37496007802776 0.240056508571407 0.017067260138457 1.41349320742287
0.157994621521791 -0.156004948199952 0.285998924304358 0.151994621521791 0.923209563267569 0.170171310197292 0.115932706450235 1.47456880597784 1.38299935458262 1.31000172111303 1.39700129083477 1.37699956972174 0.268567620178072 0.0301501597443931 1.41946957304238
0.190212695138725 -0.0566733610369573 0.286992403745045 0.176197502628817 0.929019799168891 0.22506338502993 0.118608904260696 1.48120225702702 1.38700759625495 1.30393163370541 1.39997721123514 1.37804557752973 0.295383679599277 0.0441323383084578 1.42540608181302
0.217721119592036 0.00506818334773494 0.28600996001457 0.201741039621176 0.930287151581205 0.241448212487116 0.113293883678824 1.48408081715731 1.38799003998543 1.2982301968011 1.39702988004371 1.38394023991258 0.318481673098786 0.045366762177648 1.42887158929375
0.239998799898173 0.0489965633447686 0.286 0.222998854448256 0.932939855987781 0.226230673148025 0.114849912174366 1.48822977525366 1.39299972724958 1.29400005455008 1.397 1.38599989089983 0.343385512146932 0.048 1.43141292885166
0.265144826861831 0.129754624174802 0.29 0.252259163858013 0.934238569680045 0.216077673983085 0.119364391892519 1.49472004708666 1.39598475506718 1.29303048986565 1.399 1.39099237753359 0.370812551190406 0.0481104356636266 1.43279377574582
0.283810487546487 0.227012540373803 0.29 0.285660872451609 0.939209529841328 0.199023154536472 0.122508082113093 1.4973037674867 1.39401994867932 1.29696010264137 1.399 1.39000997433966 0.398926698185233 0.049 1.43266904100121
0.30899977269421 0.311999236252546 0.3089998272476 0.308999790878673 0.940499988725633 0.170540257401077 0.0760004231524585 1.49451002564009 1.39000003636893 1.30399993635438 1.39700001818446 1.39 0.424115101093256 0.0489864864864879 1.43178532809368
0.339111679467407 0.423699857995753 0.334131810761952 0.339186132445679 0.942976728619199 0.167557738559497 0.0269979449158994 1.49617707303294 1.38797021880869 1.28201489059565 1.39390624913863 1.38802233589348 0.455171546438642 0.0477532338308444 1.43066475655465
0.353852897385932 0.516078156951842 0.360161135967966 0.363754828976554 0.946504793441033 0.164619322454404 -0.00936459756032995 1.49711068350111 1.38403922736375 1.28398038631812 1.39006942074679 1.39097057947719 0.48345885314668 0.045465408805033 1.42955574851146
0.378939240230827 0.615759391314074 0.387127551390523 0.394924657886225 0.947447788344402 0.17640122417332 -0.034275274966586 1.49409736408402 1.37701701273537 1.27701701273537 1.38569381890524 1.3880072911723 0.508779380194864 0.0409643916913935 1.42953094210453
0.41327047984187 0.678405719762805 0.415070805554502 0.424195346552462 0.944213650032944 0.169095678583856 -0.0489221579932249 1.49012634755885 1.37299248667106 1.27198497334212 1.3809837295103 1.38999248667106 0.537299759076873 0.0350296735905105 1.4282819454201
0.44865044593391 0.731475668900864 0.444030646984783 0.449747544285601 0.936842823763769 0.202539574309193 -0.054493317330603 1.48441641414233 1.37200970983517 1.27001941967034 1.37614343845828 1.38900970983517 0.568980592341434 0.0250528233151186 1.42680256483508
0.479934670145765 0.832787151120074 0.474046824206246 0.487919918243196 0.931780537073264 0.197920452776678 -0.0521768236690767 1.47699555272014 1.37599157034139 1.29494731463368 1.37137723164549 1.38700421482931 0.595017446386797 0.0159213114754295 1.42476890754743
0.517171366213838 0.865112274415963 0.50515908574377 0.517265913090437 0.928097132710734 0.163868112254304 -0.0431607476990021 1.47269284278997 1.37092908984255 1.29501181835957 1.36688939496824 1.38602954589894 0.626865996635423 0.00325333333333016 1.42097699079782
0.545656441506011 0.883774909952214 0.537407180122234 0.5448509903072 0.887726905313895 0.148594218433846 -0.0286331601107357 1.4609011313255 1.35914216213544 1.29697630631076 1.36288421432283 1.385032018478 0.658082564057175 -0.00423505572441498 1.41692377802549
0.59493639856736 0.888993510057894 0.57083085586652 0.582972742243155 0.914584461077027 0.149398714991463 -0.00978213159463363 1.45756093255009 1.36299480804632 1.29899740402316 1.35956597560559 1.38201168189579 0.691208171173645 -0.0057478005865104 1.41155557390201
0.630205991351613 0.917158907614101 0.605469861501506 0.630176564015668 0.922140749228071 0.151641952174376 0.0122042671589476 1.47076817021095 1.36892937439373 1.30497057266406 1.3571389647128 1.37596468719687 0.724109924325184 -0.00306470588235176 1.40790256112603
0.664583720081733 0.943678869777336 0.641363945552072 0.659643188641485 0.917259111748394 0.17366334297807 0.0361379654596519 1.46879390636102 1.35714272454341 1.30005946855975 1.3558074675408 1.3700713622717 0.759713078107642 0.00678608515055881 1.40349443414852
0.701838014180108 0.924087559902644 0.678552856543098 0.701816124204447 0.927196044928873 0.140954999198779 0.0608308926171229 1.47906473153033 1.35202188997566 1.30497811002434 1.35577576998588 1.3670131339854 0.796088251225437 0.0268141592920349 1.39914651029888
0.743255751632995 0.923005812537114 0.717076342999463 0.7302150638732 0.918499416310124 0.139035938532515 0.0850949779410042 1.47840033900757 1.36295349970309 1.30201743761134 1.35724815794436 1.36497093731443 0.830753146122202 0.040954954954956 1.39512639667129
0.786478944409726 0.923988157827494 0.756974153446048 0.766561839617269 0.92009081568054 0.133279395130887 0.10774215074094 1.48521781532281 1.35509473738005 1.30496447348248 1.36042891731255 1.36005921086253 0.865013375223606 0.0498620342396845 1.39237629911906
0.826965170114259 0.924 0.798286036407733 0.797973006838551 0.926554383680924 0.102636644862592 0.127584340326573 1.4907552457206 1.37298432655142 1.305 1.36552233398676 1.36399651701143 0.896645991449605 0.0566513761467928 1.39139601380639
0.864019211580192 0.925747246058215 0.841051740409396 0.831378661455903 0.932735390098426 0.0863786015952329 0.143433476007548 1.49655758789876 1.38773052754863 1.30843497863703 1.37273269386329 1.36656892401386 0.930765524948008 0.0547643678160924 1.38996560227451
0.897914257781644 0.928492510896044 0.885311013975917 0.867578236072709 0.937713124212314 0.0879767776052188 0.154101487093507 1.50289374423483 1.39219669756599 1.31505395356529 1.38226428283845 1.36573850389296 0.961802421141123 0.06 1.39083946212319
0.928890394011144 0.930989715424685 0.931103605632177 0.903289699920097 0.940624526341488 0.0981186586603517 0.158400302894096 1.50811809452943 1.39206601502171 1.32114053712741 1.39432138680857 1.36353796107844 0.99125455575018 0.06 1.39321815645539
0.957187705561222 0.931992780555338 0.978469263903055 0.935231022229196 0.940606536804847 0.107491730528434 0.155141852718957 1.51058501858318 1.39302165833399 1.32297834166601 1.40910829166994 1.362 1.03109916937616 0.0627622877569284 1.39462200453536
0.98269117844604 0.931011877752075 1.0422279461151 0.966619911933588 0.937418602694245 0.110444247966253 0.140447928726089 1.50990819564893 1.39596436674377 1.32003563325623 1.42382183371887 1.362 1.061316002401 0.0609494128274599 1.39590252101689
1.00699358805046 0.931 1.16096847458142 1.00998851192374 0.936560219074943 0.113249259954157 0.119425570381165 1.50940013358228 1.39300080149369 1.32 1.42799893134174 1.362 1.09185575441216 0.0573360433604355 1.39719672202598
1.03818148936494 0.934 1.26748006864273 1.03721076184315 0.941052687094862 0.115827106314828 0.138758380509111 1.506574909196 1.39796487302614 1.319 1.42907025394772 1.36399414550436 1.13398088807957 0.0507475915221641 1.3996030474007
1.06868390348156 0.934 1.34816387372541 1.07263292017213 0.923016904812356 0.120382789455472 0.150250902989181 1.49731595058834 1.39206117997131 1.319 1.44087764005738 1.36301019666189 1.16652396942305 0.0407042253521182 1.40114567754654
1.09898581968579 0.936998581968579 1.42296502189162 1.11597967488297 0.926698170739467 0.12976558519551 0.158216289484449 1.4932019001621 1.39299952732286 1.31800047267714 1.44499810929144 1.36899716393716 1.19890537934356 0.0265714285714278 1.40427450532706
1.12930607704642 0.938015696258791 1.47205493690577 1.14429822891703 0.918046587114485 0.130483825437694 0.157865559441912 1.485041531436 1.38797645561181 1.32096075935302 1.449 1.36703924064698 1.23490507110375 0.0108790746582406 1.40691086216577
1.16761359209452 0.939980184209975 1.47893064473491 1.18162349998953 0.9101100557917 0.134717296972497 0.156058230526823 1.47772381381784 1.38502972368504 1.31604953947506 1.449 1.37195046052494 1.26977882544028 -0.00200095510983848 1.41077117456984
1.21551404733153 0.960503458780692 1.51800513627176 1.22300942514811 0.903097171010749 0.150587974372867 0.156297385979497 1.46574586723255 1.38800276073906 1.31949825330989 1.44399968399269 1.38449996540048 1.30283901254336 -0.00885750636132141 1.41499158263898
1.26413195237744 0.971008262097246 1.53735966794283 1.26325475760102 0.906097678285243 0.151747623653942 0.146303372765115 1.46792045860142 1.39594088025446 1.31503443495924 1.44300975017293 1.38900197351227 1.33540203387027 -0.00716115351993305 1.42036058146229
1.29966327416843 1.01211791495429 1.5578108474444 1.30213971083368 0.90783779173296 0.156602840709027 0.131214567974574 1.47151119211014 1.3989692110138 1.31054154954837 1.44349564082412 1.39246601032066 1.38134525338879 0.000916423712360922 1.42614715962901
1.35057305974775 1.05108003779619 1.55949997272645 1.34253869679429 0.907073672014348 0.16927352912089 0.13087514456112 1.47767778928079 1.40302635371913 1.29900468839703 1.44300000909118 1.40100456112044 1.4202394648292 0.0240275229357729 1.43002834231047
1.40206182935329 1.11548096026328 1.56102357961 1.37434041688332 0.933551883648038 0.191136497231519 0.129238282685248 1.48551386587724 1.41831968967665 1.29843822740332 1.44199214013 1.40897752675333 1.45952885455934 0.0322923351158697 1.43452256259946
1.43581062933253 1.15812643763412 1.56545845850371 1.40458411838595 0.93991979325816 0.18961172878645 0.127605803603604 1.49859781675938 1.41701578088896 1.29503365105181 1.44051384716543 1.41296039222723 1.49007921623162 0.0412555555555543 1.43664142450828
1.48406093875285 1.23912191138109 1.56649995757409 1.45209576089734 0.949465811914601 0.206290838686793 0.126332276062735 1.47383023094342 1.41901305830418 1.29252381294659 1.44199993636113 1.42098476531179 1.52759422875091 0.0508753799392098 1.43810957676703
1.51084835547273 1.31089768993539 1.571 1.48918647701677 0.940524042766107 0.207490796935203 0.122287570696438 1.50180988146802 1.42693593244254 1.30530480266294 1.44 1.4145773078734 1.56341264585507 0.05 1.43866834614959
1.53773552066583 1.41002319632755 1.571 1.51376005419554 0.94866823489095 0.201003359175046 0.124413933696368 1.5035345306515 1.42600992700876 1.30401403853656 1.44 1.41648028797857 1.5906669199963 0.05 1.43905377557488
1.57300489713227 1.53705343222539 1.57400683660803 1.55450681234431 0.958355515161478 0.141885357041218 0.123496246833103 1.50937508339397 1.42799923633459 1.31500783058476 1.43849866661974 1.41800059395867 1.63311898467475 0.0505476190476164 1.43762921034628
1.60083061793642 1.62366510952097 1.60244298866311 1.58529278729678 0.969602245805324 0.145360823894721 0.130791419234339 1.5109651512057 1.42500901487917 1.33672715597574 1.40965030747948 1.41896764199357 1.66771774292754 0.054 1.43476031722011
1.64248922136292 1.73836567520043 1.61780278692454 1.61959458617718 0.971393976204762 0.14962888060282 0.129412648039768 1.51956871454154 1.41961683777263 1.31818753182853 1.39008004541714 1.421 1.7035440057671 0.0537255985267054 1.43235973429153
1.68201111869352 1.86200843334074 1.6155810686073 1.66150372630212 0.967488502947336 0.157857879466805 0.12000840899808 1.50450043090843 1.416 1.31300055753521 1.38644787423685 1.41949893756761 1.73583825331992 0.0515743243243277 1.42958536686066
1.70946468295139 1.98135581192213 1.60493931238317 1.70042644601935 0.963792076616902 0.190741102556376 0.110450941386671 1.49305380770155 1.416 1.315 1.3925364273533 1.41209559233011 1.77408903866301 0.0444913793103445 1.42623142609479
1.75654960160988 2.07213753499765 1.5950389969239 1.75250168688753 0.957737880984602 0.176260164739854 0.108612484482935 1.48244292082361 1.41401916588894 1.315 1.40212833818118 1.412 1.80902479414924 0.0352072336265885 1.4228672731402
1.78010400225314 2.1310894419377 1.59504160090126 1.77609568207289 0.954780978354623 0.195833220519982 0.122365277564264 1.47828773348433 1.4080166403605 1.316 1.40900624013519 1.40599791995494 1.84424866456771 0.0210447284345008 1.41973125737241
1.82900021905654 2.17314018838863 1.61460008762262 1.82108020153202 0.936435117809985 0.15503421721922 0.13895087430398 1.45841631097542 1.41584003504905 1.316 1.41194001314339 1.40501999561887 1.88307859603725 0.00404057971014795 1.41677498566408
1.85876737716549 2.17796791409179 1.6626149691015 1.86644707914721 0.908830189545079 0.175606896525216 0.132167594205234 1.45802613073306 1.40806417181642 1.3179839570459 1.42390374227538 1.40148152148992 1.92033272850083 -0.00679761904762438 1.41278950622114
1.92302021993301 2.19801470540583 1.70297978006699 1.90401608403762 0.941278570818371 0.182986301319421 0.182394647609341 1.4677912499595 1.42499678319248 1.32100045954393 1.43299494501675 1.3969986213682 1.9587168477672 -0.0115087719298282 1.40861601490267
1.96622520500406 2.22943651273023 1.65977479499594 1.93838368579869 0.938224763919031 0.132348094953193 0.0854878299579323 1.47046210358207 1.41812326284026 1.32198239102282 1.42219369874898 1.39405282693154 1.99853304640336 -0.00729266136162701 1.40393221166372
2.02048172015518 2.23297120667529 1.72535694908142 1.98158729567912 0.945627728754972 0.114464505861856 0.190178623108804 1.47705655870788 1.41007678219923 1.3210095977749 1.43784643560153 1.38607678219923 2.0344500041575 -0.000219274977897076 1.40064210316113
2.06100695072266 2.22600065163025 1.81801846285708 2.03000586467225 0.948600341019831 0.160505970752956 0.18593098431391 1.48462022807059 1.40399956557983 1.31999978278992 1.42099804510925 1.38099913115967 2.07723685678813 0.0265526315789435 1.39788617471839
2.09231651227235 2.22893592302553 1.89729939837061 2.05642330722979 0.950136466383362 0.142356209292124 0.144231452300318 1.48564757305894 1.40204271798298 1.31902135899149 1.40150546659098 1.37708543596596 2.11767563434112 0.0397895771877954 1.39390681304502
2.1465678624328 2.22999199745246 1.96759881261449 2.10759187007543 0.909607224168939 0.137744010827048 0.114683034571106 1.46086014371399 1.40497599235738 1.32197599235738 1.39134006402164 1.36509603057049 2.15378098064857 0.052 1.39155511822193
2.17801602580575 2.23000155088443 2.03568047871646 2.1450149918828 0.952742403870862 0.13785979321541 0.0976309935956089 1.49556199030168 1.39300258480738 1.32199948303852 1.38895535361735 1.36799948303852 2.18945977367282 0.0521967213114725 1.39066362502272
2.20934598314144 2.23302413835871 2.10830816980425 2.17437012150015 0.95732120567769 0.137406573766066 0.0934205918431596 1.49939197669217 1.398 1.32104827671741 1.39280485159422 1.36699195388043 2.22743512750646 0.0567708333333336 1.38971735308026
2.25166290341181 2.23597648163338 2.19224565900558 2.2196393850452 0.94890702734486 0.13087205398478 0.102397091783093 1.49718756038041 1.398 1.32695296326676 1.40134207416835 1.36600783945554 2.26230194584794 0.0551301301301293 1.39026714561658
2.28409652651252 2.24000616126676 2.29425671944819 2.25410268777927 0.959852852930563 0.125853390486417 0.124905755884743 1.50169620055217 1.39899794624441 1.33599794624441 1.41302053755585 1.36299589248883 2.29921021305832 0.0569288025889963 1.39084912845316
2.3300615324747 2.24294009781753 2.41650407573059 2.30300163029224 0.95644948653166 0.132229812590108 0.141932367667756 1.49988693967919 1.39801996739416 1.33501996739416 1.42280032605845 1.36103993478831 2.33830479936795 0.0553206256109458 1.39159522584953
2.3677073404398 2.243 2.54499546583389 2.33574688902901 0.912460163208926 0.133709242783733 0.110691845416133 1.4814963297801 1.39403163887137 1.335 1.42101581943569 1.35107909717843 2.37430072513588 0.0502062561094795 1.39302129713411
2.39604143179256 2.246 2.66417361894025 2.37807694475761 0.942978004509583 0.13351972378805 0.12682452367531 1.49163916572717 1.39998421645998 1.334 1.4229980270575 1.35899605411499 2.40964068894701 0.0430158730158672 1.39403220564247
2.41659291619755 2.246 2.75029412501829 2.41624398722401 0.937027860453282 0.133382713892016 0.138989045158833 1.48130470499781 1.39215507954379 1.334 1.42201938494297 1.35703876988595 2.44869700696845 0.0316507936507993 1.39664866664134
2.44868508607546 2.246 2.8133898542712 2.45660635759432 0.927533194839544 0.132498758543526 0.141824216422428 1.47579274808236 1.38209841060142 1.334 1.41803936424057 1.35303936424057 2.48510783414293 0.0157049180327923 1.39913239578595
2.4830874226829 2.24901066130279 2.8360362484295 2.4920874226829 0.922949296051996 0.131807547900358 0.141958635353242 1.47059837917996 1.37799573547888 1.33298720643665 1.41199360321832 1.36001066130279 2.51850444991369 -0.000614864864859973 1.40173511634323
2.5244154312441 2.25413847708137 2.85343274087927 2.53337215715617 0.917676893545404 0.130629015753044 0.141077405463082 1.46500750211415 1.37598269036483 1.32697403554724 1.40900865481759 1.3649394162769 2.55994826230061 -0.0131609195402298 1.40602416924133
2.56787788934766 2.26986378736187 2.90257433550586 2.57563392853504 0.90260439447966 0.127110477577781 0.113528627515416 1.44769000416774 1.36884456927332 1.32402553986965 1.40999148671012 1.35805959302918 2.60173972829928 -0.0130751173708962 1.41070271370406
2.62003105864083 2.3070169851942 2.90300097058253 2.62002135281557 0.901662903894683 0.127006413697567 0.111509747648543 1.46300773068982 1.36900776466021 1.31599466179611 1.40999805883495 1.37600145587379 2.64016844738653 -0.00751076923075952 1.41515087490701
2.68277578758958 2.34133050883805 2.90496174336217 2.66315835396783 0.927731378000107 0.119761358276766 0.110999946725835 1.47862528587972 1.38469394689739 1.30521041150804 1.40607651327565 1.37894261504326 2.68362480583358 0.00665875370917494 1.41926560659484
2.73252778299496 2.37171088754794 2.90797108875479 2.69668197630273 0.932330198852433 0.116975731008234 0.107236524539777 1.48254482465167 1.39391326626438 1.30004818540868 1.40401927416347 1.38296145167306 2.72341322773566 0.0322796934865894 1.42329627433893
2.77609564964584 2.45723607146633 2.90800610529654 2.74107733375621 0.932074413521514 0.134817801564647 0.104922449783275 1.48696322814251 1.40102645628502 1.29897761391268 1.40399796490115 1.38701221059309 2.75937112409602 0.0341096774193532 1.42475571047791
2.82210317529957 2.57245200958199 2.91094275587019 2.77827490768901 0.948627333921611 0.160637943582786 0.101290791907204 1.49332597105207 1.41375194210414 1.29832721491371 1.40301908137661 1.39288551174037 2.79888234466628 0.0366522574447683 1.42606032024245
2.85573663970274 2.69204232619179 2.911 2.81074462031781 0.922780528625504 0.18738959518286 0.102182258803384 1.4832322003352 1.40011172861096 1.28502394184521 1.403 1.38307980615068 2.83282495174332 0.0447296181630577 1.42696718943951
2.88604895340986 2.79819581363943 2.9110085136365 2.85407236591023 0.951140663329713 0.188198067110942 0.102592135454892 1.50177004609107 1.41298722954525 1.27412557613833 1.40300425681825 1.39399361477263 2.87026832868412 0.0438108108108122 1.4262196957688
2.90855626828582 2.88822507314328 2.9149228292671 2.88734404877034 0.956043343657042 0.109148462950934 0.112769356094458 1.50638893853518 1.40711575609935 1.33186173168971 1.40496141463355 1.39105787804968 2.9071402263595 0.0483205506391368 1.42359681011439
2.94960455208434 2.99829497958561 2.9734309408043 2.92563348729768 0.963557758417359 0.0852036757554408 0.1350252042663 1.50850032405493 1.40501929014223 1.32664063693607 1.34954012398236 1.38901929014223 2.94451030887245 0.05 1.4207274465162
2.98101892805578 3.11604754023312 2.98546163102197 2.96001496636969 0.964231913758496 0.105022328591048 0.123147548189641 1.50646557171532 1.40999691868859 1.28699603831391 1.33427619604777 1.39399823925062 2.98314958990219 0.0498502994011976 1.41746513908031
3.02308127423219 3.22169250272271 2.95472292089815 2.99327356567197 0.946262488194294 0.110196975364844 0.0886450156792017 1.49662493909824 1.40314956000871 1.27819229143977 1.359255628443 1.39008546286212 3.02026808156717 0.0480407407407421 1.41364909190512
3.05472387529554 3.32509146064983 2.92480404053232 3.03364371005876 0.935245485704253 0.0942344755711744 0.0617261253543504 1.48242568127677 1.38317814497062 1.28295546375734 1.38599109275147 1.38405344349119 3.0562751681571 0.0412444444444391 1.40988551779702
3.09701499991177 3.42202382338927 2.92199779413062 3.07901632343339 0.956020348527362 0.123388435244499 0.0639168205481144 1.48774781177758 1.39099867647837 1.28300441173875 1.38799779413062 1.39099779413062 3.09741308716281 0.0296666666666825 1.40659767935782
3.13034813716579 3.47496468843978 2.9170958621815 3.11529061985688 0.956794853775323 0.142133423017936 0.0790735941347957 1.48288509528405 1.3880575173089 1.292808275637 1.3830958621815 1.3860958621815 3.13500266667553 0.015751004016063 1.40285776111585
3.17560091162872 3.4978048901296 2.917 3.16258317436777 0.950565872371979 0.146623106497233 0.0884190294037824 1.47768567344694 1.38106208041331 1.29498226273905 1.383 1.38302660589142 3.174507308921 0.00243361986629747 1.39943515779906
3.20055192473414 3.51404922520767 2.93103281680512 3.18454226742135 0.942123648740247 0.146046681846591 0.116311558798243 1.45702764648839 1.38099726526624 1.299 1.38400546946752 1.38549620567059 3.21248566084923 -0.00645217391304227 1.39589968365704
3.25305291435991 3.53165480734984 2.94276987156656 3.23115709531792 0.942560322670095 0.141283393789237 0.116869068899412 1.4581951778149 1.37608500358855 1.299 1.38596164526109 1.3791124092354 3.25168728828995 -0.00964386536373834 1.39045673696414
3.29709053525615 3.55271306520372 2.96284030906034 3.27972852540258 0.936910716927799 0.121606813658247 0.114895969093966 1.48037444944965 1.36510944286902 1.30696136793205 1.3919520927181 1.36410379911078 3.29558499758823 -0.00359912280702395 1.38524789460635
3.35099196978816 3.55300072360177 3.05100217080532 3.33101013042481 0.941690419077156 0.11854008683385 0.189714507509574 1.48718205864704 1.37099797430789 1.30700036180089 1.39900289440709 1.36799963819911 3.33467573401188 0.0113708609271491 1.38097230203835
3.38337778824086 3.55496170401342 3.05688511204026 3.34303016618556 0.945125036347388 0.118515232869338 0.120629167607251 1.47385210110108 1.38228584308931 1.30798085200671 1.40684681605368 1.36449123200498 3.37775979203321 0.0281386138613813 1.37623125925489
3.42561691488206 3.55698067747025 3.13325608260472 3.39056421423308 0.942689316158398 0.119995338255103 0.195734150351749 1.47943046974656 1.37804391199975 1.30899033873513 1.40402898379462 1.35806148929821 3.41687035693879 0.0392790262172027 1.37240061187009
3.46151655382068 3.55799996083318 3.20305702782726 3.42851887520553 0.946224224530097 0.116020891069225 0.18309609077384 1.48459376968163 1.37250394094741 1.30350001305561 1.41299304538692 1.35699951024791 3.45264171998284 0.0541358024691316 1.36900165945425
3.49581779708341 3.5579920218996 3.32336889966723 3.46726940591751 0.954847928196139 0.117885845651511 0.153751731788481 1.49230742278635 1.38081817599326 1.3035026593668 1.39832086589424 1.35601607232602 3.49263113045313 0.061515527950312 1.36679207803388
3.53717935719646 3.5594903306839 3.45443803087358 3.51066163493241 0.944735959347805 0.117245761041369 0.151770808543882 1.48362532651378 1.3775112921049 1.30300322310537 1.40296756923903 1.3475580126863 3.53148155077906 0.064 1.36498057069493
3.57150100576142 3.56300324605542 3.5625106132013 3.54700302189795 0.965203565672937 0.115643495322098 0.150416896973994 1.49471782988371 1.38549976180858 1.3194986829302 1.41599538701914 1.35249845249255 3.56893615228246 0.0641379310344837 1.36420372176965
3.60295193415494 3.57183886975509 3.64945860348583 3.58385286271824 0.97464563423266 0.111899720673488 0.13056223005417 1.49928630436536 1.39188929592122 1.32440855374544 1.41601591797765 1.35397567736472 3.61042659866961 0.0646538081107818 1.36573690658778
3.62964360193653 3.57051040925549 3.77248599295651 3.63111292198982 0.965573032015639 0.117998986638555 0.124590973824837 1.49569610649002 1.38598261472861 1.32003561059655 1.41649828338021 1.35102520134106 3.64987435121616 0.0618297655453587 1.36646326105318
3.67802854079835 3.56799896909635 3.8890725276067 3.66303553707088 0.964152170042428 0.11889479747096 0.135156953328029 1.49459995145573 1.38898980099004 1.31949587638541 1.41400524142428 1.35299403463112 3.68920476528024 0.0542267441860457 1.3676106069963
3.70937529752698 3.5714370183747 3.99295624123255 3.70467823174206 0.951756904859379 0.119896745416112 0.13796169134801 1.48822311926504 1.37330169254345 1.3175406300196 1.4154695274853 1.34858634197598 3.72713706154414 0.0435669687814575 1.36972046369853
3.75637112271212 3.573 4.07124338201302 3.7325774730722 0.922136713341642 0.145547891032848 0.133351080882839 1.44988594997681 1.38580347584754 1.32 1.40604913103812 1.34009826207623 3.76458273568621 0.0275198522622348 1.37311183966696
3.80397011780307 3.57599809262573 4.13895740197459 3.77397393255161 0.941367614783059 0.141872352428269 0.136587940035786 1.44974993006294 1.38500063579142 1.31900063579142 1.40400127158285 1.34899427787718 3.80064379933614 0.0115593220338989 1.37611166561332
3.83344901519169 3.58287143687806 4.14881633839723 3.81621025510808 0.93631476938703 0.148554926448513 0.142960803619801 1.44752169118383 1.38696326767945 1.31998163383972 1.40007346464111 1.35685307071778 3.8417229005909 -0.00594057567315952 1.38022078491225
3.899433616622 3.59588843963767 4.202536595418 3.86954517698433 0.93461390213746 0.154053487910473 0.14200926809164 1.44416866243155 1.381051489398 1.31504290783167 1.39306007096433 1.348077234097 3.87792371008386 -0.015 1.38513066713994
3.93106382765502 3.61105231775001 4.218015695325 3.89505650317001 0.940903766878001 0.153856313676597 0.125992529025298 1.45079645601035 1.387 1.315990582805 1.394001046355 1.35600837084 3.92020154056421 -0.0139941520467967 1.38944502962728
3.99099589808824 3.6601769656461 4.23275308969383 3.94811112289779 0.944440741526519 0.14100530578698 0.118977529305737 1.45685843756073 1.387 1.3071481461837 1.39498353931292 1.36386831450338 3.96133467676808 -0.00441324200915388 1.39390420163011
4.00789628771823 3.70868886315469 4.23896110789434 3.97483146754212 0.935925939811979 0.158107018433047 0.147264679116513 1.44798853261902 1.38103889210566 1.30600648201761 1.39301296403522 1.35704537412327 4.00923807398484 0.0187933157431551 1.39907255860335
4.07103946845848 3.78503339638794 4.24001012011756 4.03203845644672 0.939258602099924 0.184666603612058 0.147748220183162 1.46519459453337 1.38499898798824 1.2979908918942 1.39599595195298 1.37099595195298 4.04549155052661 0.0339000000000004 1.40447961545794
4.10928409876295 3.81739423741481 4.24981643558024 4.06930245520493 0.947593970243208 0.152305762585194 0.136333668984596 1.46964666175343 1.38401835644198 1.28916520797778 1.3920734257679 1.3670734257679 4.08632796169717 0.0354215686274667 1.40462007740148
4.1446911217765 3.91414396606631 4.25 4.10667347159231 0.959287275927958 0.1372090228465 0.134573767143676 1.47807569272452 1.3909382243553 1.2810706007368 1.392 1.376911749079 4.12325701959422 0.0456565656565648 1.40375133720569
4.17198023970024 4.0129282774305 4.25 4.14297365293365 0.960998821700644 0.167207934331933 0.124707216168728 1.48222701399915 1.39499707254818 1.27500439117772 1.392 1.377 4.16096613979029 0.0441719197707745 1.4019405927675
4.22505629232514 4.15939606586012 4.24901747606805 4.18917862480152 0.955655069810208 0.128243450380338 0.12860062000983 1.4814734565724 1.395 1.3103708615501 1.38905242820416 1.37110485640832 4.19604880064003 0.0455629629629637 1.40046857522136
4.23885665898385 4.24309584897505 4.26086768521586 4.2068125540558 0.95642040717815 0.0966544594880403 0.148943962243764 1.48012488541322 1.39302205246402 1.32583460651983 1.41965818680764 1.36803307869603 4.23454337138547 0.049 1.39754684609883
4.29796297856861 4.38091403498136 4.30697113583316 4.26696235108673 0.966533656158113 0.129719023280487 0.140845226924126 1.48821491112189 1.38700376489133 1.27303325654006 1.39101819697475 1.37399623510867 4.27148870672971 0.0484938650306764 1.39394072083975
4.32352428917187 4.50076781842187 4.31888414560133 4.29448769603125 0.971743028177343 0.130535179778047 0.146338843129199 1.48659037230672 1.38798170342969 1.273 1.38171151112502 1.37792681371875 4.30965482908474 0.0452751937984488 1.39086434586848
4.37554582377385 4.62690823022561 4.30270022669526 4.35150215298288 0.959726731413145 0.15295260802479 0.16507426118083 1.47798555046839 1.38502620247459 1.27002620247459 1.40038936563878 1.3770087341582 4.34671833380671 0.0407203302373657 1.38733571714964
4.40397798682233 4.72192609861783 4.29098034537708 4.37997798682233 0.956482468620639 0.159345125653516 0.178353467075483 1.47304382872054 1.38100314473967 1.27099921381508 1.42197955919216 1.37600078618492 4.38682057945126 0.0317857142857194 1.3845542025384
4.45414313757018 4.80262229962264 4.30574798163829 4.43407593267372 0.941378066802392 0.14943935633907 0.177848568624298 1.46450583462531 1.38198319877589 1.271 1.43379838531063 1.37010080734468 4.42250885431638 0.0194621676891664 1.38081379170512
4.49572649430005 4.84273983604151 4.31791994955123 4.47473316517078 0.919872689924927 0.154206845772469 0.178545263681781 1.44129489761836 1.36014675915607 1.27695997477562 1.43598665825854 1.36106003783657 4.46344122909603 0.00296491228069309 1.37739255783495
4.52808764116431 4.86502921372144 4.29201537564286 4.51008302847145 0.932929098669212 0.151217084459997 0.16253767615715 1.44502923121786 1.36600768782143 1.27900461269286 1.371 1.36598154922857 4.50603369289767 -0.012486338797813 1.37448569135003
4.58405262475431 4.88368420825144 4.30183379381655 4.56310248660935 0.925967840184069 0.142969613194101 0.180210828869784 1.44453831030917 1.37091689690827 1.28195013814496 1.371 1.35419944742014 4.54451164312433 -0.0192208333333337 1.37088762053322
4.63158794252941 4.91571945023279 4.32380712203504 4.59671068305256 0.932659769471852 0.143672547896808 0.200602289256833 1.4489310737198 1.35216657642428 1.2899298625582 1.37000876718023 1.35598246563955 4.58798470916125 -0.0200038986354794 1.36766216502767
4.68096976763177 4.93398889423208 4.37796668269623 4.65496421474781 0.940854977724951 0.0963392266792484 0.212732620834203 1.45481639062543 1.35100061698711 1.29 1.38798889423208 1.35699938301289 4.63017958955487 -0.0117142857142764 1.3641348047381
4.715358410685 4.93498166887671 4.41628508619186 4.67856005304114 0.9456701774959 0.0961921997347943 0.208371573498621 1.46077873008166 1.357871682137 1.29294500663014 1.39683501989043 1.35503666224657 4.66961135862523 0.00734920634921783 1.36047583843017
4.76546404683048 4.935 4.46329651768082 4.73341045151352 0.932998275917737 0.0969715319399215 0.198533361283955 1.45996007591959 1.36591424749288 1.293 1.40063548344776 1.34807503344373 4.71661943466775 0.0261596638655397 1.35566039578575
4.80196967888338 4.935 4.5280090167267 4.77596462536394 0.94900638918765 0.100746824705287 0.187164374138286 1.47306894121497 1.3560084225324 1.293 1.40341033693645 1.34500252675972 4.75420988245036 0.0428810289389258 1.35255223188332
4.83831806799283 4.935 4.60835238544149 4.81035492918241 0.965304236432463 0.104430885269544 0.174743934365218 1.4809718180179 1.35894470821564 1.293 1.4051323450286 1.34205529178436 4.79612043628435 0.0569264853977812 1.35024720429898
4.87175958783436 4.93599271478286 4.70225642593721 4.85666488001153 0.970444520992525 0.104728324400058 0.161751364268352 1.48584532236641 1.35999271478286 1.29597814434858 1.40577427239627 1.34100728521714 4.83783067601402 0.06063619047619 1.34844360179821
4.91903436623705 4.93600589135492 4.80765094032584 4.8930461489469 0.969176818668341 0.10716576804338 0.148665986151293 1.48882225835272 1.36299705432254 1.2960157102798 1.40530888371157 1.34099312675259 4.87674006748369 0.058276923076929 1.34808375480123
4.95343500392449 4.94190314352991 4.9224657307194 4.93924129098431 0.965992302493847 0.102929575231013 0.135967122317642 1.49108287168647 1.36004842823504 1.31174171607977 1.40370894364655 1.3341129992151 4.91780777994381 0.0529220779220753 1.34884162793046
4.98678715828098 4.94398710050188 5.04463059922988 4.9708000577791 0.96253212263928 0.106138715828098 0.124134095071002 1.48748360608156 1.36099355025094 1.30703224874531 1.40094721687332 1.32903224874531 4.95851398483084 0.0466171428571467 1.35014490495388
5.03401648236828 4.944 5.17207534796928 5.0210176596803 0.956389346591829 0.107940111844642 0.113646226714976 1.48573894041918 1.36299823403197 1.307 1.39699646806394 1.33000117731202 4.99518596018813 0.0406586826347325 1.35208619871941
5.06148709616804 4.944 5.29765529676817 5.05045046018004 0.955300332973339 0.10812651958114 0.107357418341532 1.4839729723892 1.360054953982 1.307 1.39110990796399 1.331963364012 5.03322345837442 0.0334552845528501 1.35352542860931
5.09772192831204 4.94300772421355 5.400219854431 5.09862923774939 0.952571087103004 0.110392388793096 0.113640178822574 1.47491029034335 1.36 1.30402317264066 1.38206951792199 1.33497682735934 5.07182044201415 0.0243112449799212 1.35602385246969
5.13397563827184 4.94599796985599 5.48094586282631 5.12897969855987 0.940737998767412 0.110919654875518 0.119855824670479 1.46871414826093 1.36 1.30300067671467 1.3750047370027 1.33000338357336 5.10933217953829 0.0102611275964313 1.35928204566133
5.18306864015664 4.946 5.53988236818797 5.17708726735351 0.932142987972588 0.110733539167405 0.104001015501373 1.46010336051652 1.36098137280313 1.303 1.3691117631812 1.33490686401566 5.14634699015044 -0.00679718875502718 1.36194945862168
5.21469676589627 4.94897065476416 5.54991196429247 5.21265763891515 0.921394566857059 0.111442957143397 0.104313935317925 1.45241434126414 1.35604890872641 1.30200978174528 1.36602934523584 1.33202934523584 5.18469953246933 -0.018399213372666 1.36536702907348
5.27271416442014 4.96598811203206 5.57398321698644 5.2669622382195 0.924153489208011 0.119054678386118 0.0979644474985923 1.45488821680481 1.34718342831883 1.29900209787669 1.36300209787669 1.33299930070777 5.22577397212405 -0.0194431137724566 1.36859511919045
5.33203656740272 4.99446919412483 5.58142396188148 5.32019847674549 0.934697273283314 0.126157664604224 0.128207884734649 1.45228042666503 1.3399725445237 1.29114642920694 1.36501830365087 1.3404519043426 5.26750021072743 -0.0153522388059614 1.37180850878495
5.364748047171 5.05155613454888 5.57987029267166 5.35019530419762 0.938897428892194 0.14925972832994 0.133817823501337 1.4558100631657 1.33959901226404 1.27909344535813 1.36512970732834 1.34510159239017 5.31041113564989 -0.00267940552017389 1.37481834671424
5.4114979932267 5.07411931406347 5.57400934104761 5.38799591878079 0.930088354596532 0.127636795132444 0.140410699466492 1.4560720235737 1.34749724400844 1.2709941512714 1.37149065895239 1.3544942060532 5.35336802231621 0.0204340659340661 1.37744944551459
5.45567291997304 5.14100347729849 5.578 5.431274623514 0.933322864706001 0.113391463946395 0.125900753918027 1.45611711003256 1.35442665567522 1.27025430913745 1.36252995666921 1.36384347610839 5.38943455472447 0.0247795527156339 1.37814829337434
5.48618622536845 5.25773918384044 5.57984761028347 5.46268622536845 0.943438970099098 0.118378809031058 0.130209501027848 1.4757627121267 1.35325266960741 1.27458160778723 1.36519488448014 1.35241270310722 5.42826463187232 0.0402139148494288 1.37788965599336
5.5514074569099 5.39835415580409 5.60044210216632 5.50301569029038 0.943928298997267 0.13393966390534 0.124687415578161 1.48530284955919 1.37346987429755 1.28062120346178 1.37746789590326 1.356002530692 5.46563507174871 0.041455056179773 1.37794548820375
5.55451277953028 5.53687611530422 5.55307500476855 5.53499909022865 0.954940454800967 0.151414862088147 0.125980189765313 1.48235140610737 1.3579487466285 1.28501825240217 1.3507246782422 1.35943067077058 5.49881484106186 0.0435663430420711 1.37691754678889
5.60634867406025 5.63322585611756 5.59303382136687 5.58883116731294 0.950234230033225 0.155281256748364 0.120761725806676 1.48490825528308 1.35106788407712 1.28666726762523 1.3514061985798 1.3553740080701 5.53599477214969 0.0466794520547939 1.37453355768599
5.63597897871595 5.67244885801273 5.61898409228829 5.61197687658755 0.950790504510817 0.12580620082754 0.109242822263726 1.49353955154594 1.36300560567575 1.27851204453672 1.35300159077117 1.35799929929053 5.56970021854127 0.0491672131147549 1.37237235365589
5.67428389895208 5.82124156424565 5.62296815220417 5.65224717582142 0.948384985835062 0.118795388963486 0.110876942403709 1.49257799433402 1.3443488697413 1.23949795451772 1.35002388584687 1.35309180782666 5.60773619749941 0.0491086142322054 1.36988371680194
5.6987161299425 5.91721353617774 5.59494713523177 5.68722437514121 0.944457338920241 0.145324312008482 0.0879753143017878 1.47958103946038 1.33701387103313 1.25095538043048 1.34443248998697 1.35143141904603 5.64240968634694 0.0449999999999967 1.36728689306039
5.74594492902227 6.0303744147073 5.59800164969691 5.73644342375565 0.932251306116698 0.148818046401574 0.0883043573996771 1.47102660549378 1.3315008831525 1.24650316976118 1.34649936308823 1.34550972592898 5.67825333710478 0.0384615384615237 1.36368789516894
5.76404586778279 6.08667273761897 5.60984636063521 5.75205426020142 0.92316194232216 0.172846519781792 0.110759815416503 1.46328225461658 1.33055513237998 1.24104416413184 1.34355862233345 1.34803589631015 5.71372264849639 0.0274637681159423 1.35960559651035
5.81421925659362 6.1547217900442 5.63324868192434 5.80318403026641 0.925260500670878 0.148024244641354 0.151136815703283 1.46159228831251 1.3260265432268 1.24996910069578 1.34297371826321 1.34840765074067 5.74679760741172 0.0128932853716797 1.35645846473469
5.85197231189764 6.17099778495181 5.61600553762047 5.85569365470616 0.919275122298937 0.158429263496477 0.116969365058793 1.4617282808898 1.33500110752409 1.251 1.35000387633433 1.34535954462254 5.78904525227261 -0.000685333333333689 1.35095385082191
5.8893407417109 6.18410005714132 5.646 5.89742551131167 0.923330356541654 0.159745603199914 0.13775739000295 1.46215238722524 1.34866400258847 1.248 1.357 1.34026673650849 5.82475229985767 -0.00749612403100904 1.3460640917252
5.93475178850194 6.1941096358232 5.64686142432514 5.93222033851646 0.931987480495878 0.160275880118896 0.118705638413765 1.46302240482056 1.34865543026994 1.24795301321863 1.35712529808366 1.33395118540514 5.86739402879794 -0.0105672877846805 1.34000885437562
5.98199248872866 6.20099890460626 5.70099139333493 5.96391887475405 0.935599425700712 0.158760240986622 0.119059943665465 1.4644961311775 1.32700344266603 1.24500046945446 1.36499874812144 1.3272348503191 5.90685816139946 -0.00392370572206211 1.33375508918656
6.01340206495328 6.2040301548715 5.7485327360631 5.99636185845796 0.940872822648951 0.158285425145443 0.14337705798809 1.46673136379778 1.31093969025701 1.245 1.34911056786215 1.32093969025701 5.9449897734494 0.0158807947019827 1.32845045830972
6.05375168252548 6.20706992395586 5.80262573197372 6.03275168252548 0.947165934793126 0.156847902281324 0.16000830608744 1.47185904990641 1.30484267109932 1.24494755703311 1.35986015208828 1.31494755703311 5.98688303252271 0.0288780487804994 1.32366522118285
6.09599290347488 6.21099933985813 5.89398465170149 6.07499290347488 0.953118999885065 0.156730019804256 0.170028316638228 1.4757393481099 1.29600148531921 1.2420004951064 1.35200132028374 1.3120004951064 6.02272260879812 0.0414588235294104 1.31958128530568
6.13912361715181 6.217 5.9718962243506 6.11817769965572 0.923312646129584 0.149083685673867 0.162364556594684 1.45368434586542 1.30293046535211 1.245 1.35696136964006 1.32292273928012 6.05579084036234 0.0522222222222229 1.3171112765464
6.15588850714655 6.217 6.06333095546257 6.14181882031152 0.938319376103079 0.153296758893087 0.146095326989494 1.46870693584734 1.29377351778617 1.24512195196129 1.35483131526096 1.31273867436866 6.08964232631066 0.0543292929292882 1.31552778323372
6.20593678902 6.217 6.17312461950382 6.18794174674392 0.968701627216845 0.146918056301373 0.132814856833757 1.48768602940484 1.28101611260275 1.25199132398314 1.3469376040883 1.29801859146471 6.12574158760061 0.06 1.31522893896249
6.21647831214492 6.23906438817335 6.29312219387848 6.21136793241917 0.968714875961807 0.129068082719889 0.13293561011214 1.48676684641601 1.27807358648383 1.26494481013712 1.34608278479431 1.29794481013712 6.16274143957824 0.0602517207472975 1.31454206827652
6.26840279850439 6.246 6.41618912230649 6.25175305807343 0.961673555402538 0.11809893161901 0.140754258600794 1.48522600811256 1.286 1.259 1.35491243510774 1.29207005191381 6.19839989453246 0.0601048689138564 1.31510434362378
6.29096980534485 6.246 6.53883589861331 6.29394354912298 0.960191982344751 0.118599330466342 0.12250441828634 1.47827929470254 1.286 1.259 1.35000656405547 1.29599474875563 6.23368502182642 0.0558859934853337 1.31566073220617
6.34125997120528 6.24996000442996 6.6497499169383 6.33633996234536 0.908863769676942 0.120437200310097 0.137119985602639 1.45328218757397 1.28703999557004 1.256 1.34904999446255 1.32664003986962 6.27248834336384 0.0490158730158735 1.31658360293812
6.36770708021215 6.246 6.72497017982597 6.37065774903456 0.935885314811801 0.119981256699859 0.150008581410226 1.46422243843345 1.291 1.25593422509654 1.35401644372586 1.291 6.30793183500144 0.040464761904751 1.31859437067262
6.40999403753902 6.246 6.78299181894888 6.40999445352467 0.930820714108699 0.109291507254672 0.151119843312072 1.45420141296459 1.291 1.25200055464753 1.35499986133812 1.291 6.3432240475485 0.0287284345047986 1.32110645171965
6.44348232621222 6.25 6.80705460296742 6.44641862275023 0.923115295483605 0.108907644415439 0.13703543255596 1.4480850330128 1.29198179901086 1.25593629653801 1.35497269851629 1.28903640197828 6.38022070646743 0.0121883239171246 1.32305757138743
6.49671808220934 6.26399575736552 6.81356778593296 6.49266798345055 0.915795625797688 0.114701571470578 0.143919191966078 1.44195755252917 1.29006679834505 1.25709299161896 1.35189980248242 1.29306679834505 6.41405329198095 -0.00216152263374936 1.32520861881443
6.53897312579228 6.28956947397566 6.84697875062646 6.53197500073701 0.899650268447275 0.122807853865025 0.129749012234309 1.43357533109283 1.2939975000737 1.25305976610453 1.34600374988945 1.2969975000737 6.45097080066958 -0.0116311239193113 1.32843090982044
6.58551516331546 6.32631658378903 6.86702972096051 6.58122786069722 0.88737208825544 0.131785404954111 0.116733356262116 1.45259279818313 1.28516841877621 1.24570106302353 1.347 1.29806934890785 6.48757443138284 -0.013226927252989 1.33293807834119
6.63750055282 6.37383252076424 6.87 6.60475082923 0.921666054628738 0.140193138093169 0.115044346667975 1.45699122763609 1.3020625691025 1.23688132540478 1.34695307317313 1.3050625691025 6.52879861429523 -0.0070202898550657 1.33746071370327
6.66897790290024 6.43171271885988 6.87 6.65196685435037 0.928335318176989 0.146589966637528 0.113431132476362 1.46461464835865 1.30599723786253 1.22846499627707 1.3440020716031 1.30899723786253 6.5668548655023 0.00772619047616429 1.34237871814447
6.71529063613416 6.49955261203457 6.874 6.67944564207238 0.938494101306408 0.14953480394252 0.118186899881236 1.46695125974613 1.311 1.22231651866923 1.344 1.31303875148455 6.60278817001048 0.0298408602150558 1.34712032880084
6.74564144789726 6.57694763424692 6.874 6.72539873788208 0.941994042508021 0.147586563363476 0.117869306542814 1.47630288408715 1.31101733642966 1.22030033561006 1.344 1.31701733642966 6.63807444171289 0.0378719397363422 1.34745980125585
6.78198822364466 6.66349321945552 6.874 6.7479926795629 0.942789742193302 0.139304158255727 0.117830012731195 1.47759957987057 1.31199968172013 1.22428089012837 1.344 1.31799968172013 6.67225651347972 0.0458370607028835 1.34766129578038
6.81132700067458 6.75878480161898 6.87708175016864 6.79822072545534 0.923490340872029 0.123246501974604 0.113831486422999 1.46203066556081 1.31898364996627 1.23612262525297 1.34391824983136 1.32200817501686 6.70832785819015 0.0547312440645758 1.34851218764153
6.85134423472115 6.85554905624516 6.88706884694423 6.82549914034566 0.945404939824196 0.107165146514224 0.0945390704543568 1.48043289179545 1.31694836479183 1.25086230611154 1.33394836479183 1.32301721173606 6.74148577992564 0.0542100456621009 1.34848218144951
6.87099345680905 6.9439705556407 6.89099869136181 6.85399051237312 0.947399335866118 0.113737811302626 0.0910611581447991 1.48744766408083 1.31400098147864 1.24300261727638 1.33100098147864 1.32399967284045 6.77413057532742 0.0554576271186451 1.3486171880886
6.92119344446119 7.07216066676713 6.89393229443858 6.90419344446119 0.924879161788092 0.108174234276413 0.0831437668449118 1.47046060722833 1.31794196666164 1.22001934444612 1.32406770556142 1.328 6.81232982124589 0.0577612225405923 1.34835264014872
6.94163883265796 7.19277837199377 6.88706906299005 6.92475969289054 0.937103481416617 0.106701233814651 0.0969128614545022 1.47765995759933 1.31196546850498 1.22198273425249 1.33094820275746 1.32791367126244 6.845093012699 0.0562543617998132 1.34751749332468
6.97797950386144 7.29394294318185 6.89099778420124 6.96797562621361 0.938439246628421 0.11473546869153 0.101057662332305 1.47595096387246 1.31000110789938 1.22100055394969 1.32800166184907 1.32300276974845 6.87913192376046 0.0522323232323205 1.34637964281722
7.02129277025097 7.36655626347683 6.894 7.00726349322587 0.901783853750457 0.141242055358906 0.104051631121403 1.44616632737972 1.32691216892471 1.22800975900837 1.32796096396654 1.33687313289125 6.91902937838908 0.0440082559339352 1.34602615798684
7.0515178597205 7.42344881175777 6.89412083393478 7.03469047962733 0.918379618896397 0.143244719066986 0.111379726487764 1.45794790465193 1.3178964280559 1.22894821402795 1.32401726199068 1.32396547601863 6.95492645473367 0.0304225352112703 1.34563340538256
7.08098691573913 7.44898866030724 6.9009969470058 7.07398255431884 0.916650767609971 0.129855944615856 0.114778490948579 1.4566905582618 1.31200261685217 1.22600130842609 1.32499956385797 1.32200087228406 6.99001020493591 0.0157272727272674 1.34428184658618
7.12141050854083 7.49009546710252 6.91115274736403 7.10739141512033 0.914049355776047 0.0952506173143655 0.12755698956447 1.45140742238823 1.31000954671025 1.224 1.32205728026151 1.31594271973849 7.02901792045967 -3.64583333283463e-05 1.34304267534478
7.16469158028666 7.5 6.92763971176516 7.14874344880816 0.915080167484939 0.0769510382339263 0.109366008909948 1.45115728950717 1.31101728950717 1.2240518685215 1.32808644753583 1.30996542098567 7.06403675077218 -0.00910507246376998 1.34307471438564
7.20396583140153 7.5 6.96396839404642 7.19096326875665 0.918497027331933 0.0946146326728386 0.154570671943162 1.45213914578504 1.31199914578504 1.22699743735511 1.33299572892519 1.30800170842992 7.09853241914641 -0.0113452768729667 1.34265446392708
7.25040120117886 7.503 7.01006849776224 7.22142077196807 0.909871402318498 0.0971825064075943 0.1621589911626 1.44370760827854 1.31594128763236 1.22697064381618 1.32991193144854 1.30500978539461 7.13828581719428 -0.00526666666665909 1.34206111160401
7.29144708984502 7.503 7.0178082008737 7.2645158728981 0.929290555544014 0.0994701455003294 0.116012896941165 1.46677490739944 1.30996560847346 1.224 1.32106878305308 1.30589682542038 7.17546371743273 0.00802938196554194 1.34234973598551
7.31697174420762 7.503 7.06394892222147 7.29396739716264 0.932176804921939 0.100049358810865 0.0870620485891247 1.46876779387467 1.30800217352249 1.224 1.32499565295502 1.30000652056747 7.21030957785899 0.019662756598242 1.34407799704671
7.35328765424723 7.50603835389963 7.1207383125679 7.32731641967196 0.935850147723768 0.0959561884629595 0.128599888528675 1.47530449052357 1.30700958847491 1.224 1.32304794237454 1.30102876542472 7.24374067490366 0.0292038216560652 1.34551219451339
7.38351841307922 7.51 7.19865892185352 7.36063937613104 0.941111045244719 0.101807521198929 0.107917903694818 1.47998139085344 1.30794815869208 1.224 1.32803456087195 1.3040691217439 7.27857851168376 0.043 1.34950355332304
7.41298877179333 7.51 7.29296406973866 7.39698615187844 0.945718244657024 0.104508970747722 0.107230261991489 1.48460823717155 1.30500112282067 1.224 1.32999925145289 1.30799850290578 7.31082286185755 0.0455882352941206 1.35176455707468
7.44322406446095 7.51002800805762 7.39999895405505 7.4303080886338 0.934056222979667 0.10561160959187 0.106968550399284 1.47775743666216 1.30602800805762 1.22409336019206 1.32501867203841 1.30503734407682 7.34250040627169 0.0524963880288961 1.35555845521285
7.46740730876659 7.51329764871405 7.50751957501382 7.46346997165376 0.947457362889242 0.0845535770540653 0.0742774917712921 1.49129425580683 1.30906266288717 1.23417232293971 1.32712532577434 1.30906266288717 7.37365716665495 0.0523520157325532 1.3593365965482
7.49299685248612 7.5319976998937 7.60298825735207 7.49299636825322 0.947919943102634 0.0841500496338727 0.0967372374512814 1.49218988983701 1.3129995157671 1.24499866835951 1.33499903153419 1.3129995157671 7.40455197492945 0.0562590361445782 1.36356669830463
7.52339775298916 7.53197016852581 7.7230242139471 7.52728837091715 0.947507807832466 0.0841865629243212 0.107407129203123 1.49235535222697 1.32004971912365 1.24496022470108 1.35811932589675 1.31703977529892 7.43526778040279 0.0564754754754751 1.36832146346416
7.56352411574526 7.529 7.82667717038482 7.55659399784462 0.94014983708804 0.0850789967798368 0.10538297319971 1.48778159164241 1.32506988209937 1.24089517685095 1.37038435154652 1.32112229367389 7.46486728362642 0.0535429362880913 1.37410340218661
7.59298206011188 7.529 7.92094259235802 7.5899796681268 0.930585824483676 0.0985118194110179 0.119601341014001 1.48056439527259 1.32899760801492 1.23500358797762 1.39198684408205 1.32799581402611 7.49206394856118 0.0476495176848826 1.38089143889113
7.63029366231345 7.52897063376865 7.9844307047264 7.6203230285448 0.903585095146149 0.0987002831803531 0.12528841332027 1.45947590920834 1.32907830995025 1.23502936623135 1.4001076761816 1.3321076761816 7.52371540555509 0.0389221183800729 1.38839950900605
7.66062072745812 7.52610345457635 8.0282241515821 7.65350003045237 0.910053958450191 0.106176574048878 0.120099656978555 1.464014993605 1.33717242429392 1.23812069700575 1.41106896971757 1.34318966672331 7.55216897099462 0.0257925925925794 1.39674651709468
7.69598578324757 7.53199763054126 8.04099486617274 7.6819885476161 0.903442657742884 0.127061604217872 0.121789320755162 1.45803240500062 1.3469960509021 1.24499723563147 1.41499842036084 1.35399565599231 7.57871961107048 0.010938906752416 1.40481110813109
7.72942243097716 7.53213753566698 8.08106876783349 7.71532419121503 0.898831530924719 0.128849042097041 0.0967344412450332 1.45342695456737 1.35513753566698 1.245 1.42200982397621 1.36410806373834 7.60818189117563 -0.00237719298245289 1.41406067888208
7.77251436107733 7.54626547668507 8.08816592292817 7.74864709941986 0.897027243410219 0.134644530216304 0.098270804466019 1.4531747545663 1.36923229209944 1.245 1.42304977687845 1.37523229209944 7.63500773550829 -0.00946666666666472 1.42526483935009
7.80299140547348 7.56199556411535 8.09799722757209 7.78698918753115 0.900419043512371 0.125432597764951 0.103058649827608 1.45641908509879 1.38299611860093 1.245 1.42599916827163 1.38899611860093 7.66352651789955 -0.0107903225806447 1.43898191246147
7.85030025442331 7.60942786255321 8.10403002544233 7.81330025442331 0.893533746805158 0.116973211194626 0.108369024173124 1.45313154451826 1.39013511449049 1.24303002544233 1.42302251908175 1.39913511449049 7.69408971199321 -0.00759090909090001 1.45363921347868
7.89052147654074 7.66657362419482 8.10805214765407 7.85345194633531 0.912534611409079 0.119015677198602 0.108255818121736 1.46792102282121 1.40829550337309 1.24719120806494 1.42594785234593 1.41717382551358 7.72189422508458 0.00571361502346558 1.46995438570584
7.9199252849229 7.69891781341519 8.11099252849229 7.87893524693318 0.912230772055797 0.135687636551286 0.109147733642661 1.47023412241394 1.42495766145631 1.25797260447173 1.42300747150771 1.4269750949743 7.74680870918458 0.0280000000000049 1.48768022257267
