# Supplementary material for: Quantifying Spatiotemporal Gait Parameters with HoloLens in Healthy Adults and People with Parkinson’s Disease: Test-Retest Reliability, Concurrent Validity, and Face Validity
Source: Sensors (Basel). 2020 Jun 5;20(11):3216. doi: 10.3390/s20113216 (PMC7313704; doi:10.3390/s20113216)
Supplement: Supplementary file 1 [file sensors-20-03216-s001.zip › Data/HYA_05_FWS2_HoloLens_raw.csv]

Time HoloLens_x_position HoloLens_y_position HoloLens_z_position HoloLens_x_orientation HoloLens_y_orientation HoloLens_z_orientation
403.2498 0.012 0.04 0.736 358.981 286.568 358.733
403.2845 0.012 0.04 0.736 359.068 286.805 358.596
403.3142 0.012 0.04 0.736 359.143 286.948 358.829
403.3483 0.011 0.04 0.735 359.136 286.947 358.965
403.3837 0.011 0.039 0.734 359.298 286.86 358.942
403.4167 0.011 0.039 0.734 359.41 286.81 358.958
403.4464 0.011 0.039 0.733 359.385 286.75 359.097
403.483 0.011 0.039 0.732 359.369 286.753 359.109
403.514 0.012 0.039 0.731 359.295 286.763 359.169
403.5518 0.012 0.039 0.731 359.207 286.856 359.24
403.5845 0.012 0.04 0.731 359.099 286.966 359.206
403.6142 0.012 0.04 0.73 359.023 287.109 359.058
403.6513 0.011 0.04 0.73 359.013 287.372 359.004
403.681 0.011 0.04 0.73 359.159 287.545 359.029
403.7135 0.01 0.04 0.73 359.488 287.655 359.027
403.7473 0.009 0.039 0.73 359.948 287.706 358.995
403.7835 0.007 0.039 0.729 0.606 287.713 359.183
403.8142 0.004 0.04 0.729 1.279 287.563 359.614
403.8516 0.001 0.041 0.728 1.966 287.545 359.242
403.8804 -0.004 0.043 0.728 2.078 287.461 359.347
403.9148 -0.01 0.045 0.727 1.257 287.181 359.424
403.9459 -0.017 0.045 0.726 0.908 286.921 359.337
403.9835 -0.025 0.043 0.725 1.017 286.709 359.221
404.0157 -0.033 0.04 0.724 0.851 286.628 359.079
404.0477 -0.042 0.039 0.723 0.963 286.895 358.209
404.0809 -0.052 0.035 0.722 0.979 287.581 357.608
404.1145 -0.064 0.03 0.722 0.329 288.158 357.599
404.1482 -0.077 0.03 0.723 359.774 288.46 358.488
404.1802 -0.091 0.027 0.725 0.523 288.398 359.623
404.2144 -0.106 0.029 0.729 1.952 288.424 359.943
404.25 -0.122 0.03 0.734 2.908 288.307 0.236
404.2801 -0.137 0.029 0.738 3.54 288.125 0.378
404.3137 -0.154 0.026 0.744 3.519 288.021 359.913
404.3471 -0.173 0.023 0.751 2.3 288.206 359.328
404.3789 -0.192 0.019 0.758 1.808 288.475 359.165
404.414 -0.211 0.013 0.767 1.816 288.701 359.161
404.4478 -0.232 0.007 0.776 1.733 288.943 358.851
404.482 -0.254 0.002 0.785 1.526 288.666 359.332
404.5139 -0.278 -0.002 0.795 1.245 288.074 359.523
404.5478 -0.303 -0.006 0.806 0.811 287.535 359.138
404.5829 -0.329 -0.011 0.819 0.429 287.052 359.088
404.6144 -0.355 -0.015 0.832 359.732 286.588 359.399
404.6456 -0.384 -0.008 0.847 359.701 286.114 359.096
404.6797 -0.412 0.003 0.864 358.737 286.216 359.836
404.7137 -0.439 0.016 0.878 359.489 285.76 0.373
404.7474 -0.465 0.029 0.892 0.509 285.425 0.653
404.7787 -0.488 0.044 0.905 359.741 285.39 0.843
404.8122 -0.509 0.045 0.915 358.913 285.858 1.038
404.8471 -0.533 0.048 0.925 358.072 286.336 0.343
404.8795 -0.558 0.048 0.934 358.655 286.733 0.016
404.9124 -0.585 0.049 0.942 359.287 287.005 0.034
404.9494 -0.612 0.049 0.949 359.633 286.923 0.34
404.979 -0.639 0.048 0.956 0.068 286.714 0.446
405.0125 -0.667 0.046 0.963 359.951 286.521 0.858
405.0496 -0.694 0.041 0.971 359.41 286.383 1.279
405.0833 -0.722 0.035 0.978 359.437 286.216 1.901
405.113 -0.75 0.026 0.985 359.541 286.129 2.436
405.1496 -0.778 0.016 0.991 359.17 286.141 2.768
405.1801 -0.807 0.004 0.996 359.413 286.165 2.544
405.2126 -0.837 -0.004 1.001 359.943 286.164 2.627
405.2455 -0.87 -0.006 1.005 359.399 286.14 2.299
405.2796 -0.903 -0.004 1.011 358.19 286.295 1.818
405.3136 -0.939 0.005 1.017 358.237 286.531 1.379
405.3457 -0.974 0.025 1.023 357.11 287.162 0.312
405.3796 -1.009 0.04 1.029 355.793 287.445 359.444
405.4129 -1.043 0.049 1.036 355.748 287.67 359.37
405.446 -1.073 0.057 1.044 355.644 288 358.969
405.4787 -1.106 0.054 1.052 355.685 287.539 359.804
405.5135 -1.137 0.06 1.062 355.182 287.429 0.086
405.551 -1.168 0.06 1.074 356.193 287.748 359.58
405.5787 -1.201 0.063 1.085 356.27 287.997 359.665
405.616 -1.233 0.061 1.096 357.214 287.954 0.44
405.6529 -1.265 0.057 1.107 357.668 288.136 0.174
405.6788 -1.298 0.052 1.119 357.347 288.331 0.236
405.7134 -1.33 0.042 1.13 357.191 288.318 0.419
405.7489 -1.362 0.027 1.143 357.384 288.48 0.171
405.7804 -1.394 0.012 1.155 357.393 288.514 0.411
405.8121 -1.425 -0.001 1.168 357.802 288.289 0.46
405.847 -1.457 -0.009 1.182 358.105 288.138 0.503
405.8863 -1.492 -0.007 1.199 357.05 287.881 0.754
405.9113 -1.526 -0.003 1.214 356.019 287.466 0.935
405.9456 -1.563 0.023 1.229 356.312 286.604 1.206
405.9783 -1.6 0.031 1.245 356.051 286.468 2.031
406.0157 -1.632 0.041 1.257 357.399 285.938 2.188
406.0457 -1.664 0.051 1.268 356.817 285.069 3.583
406.0786 -1.699 0.05 1.279 356.112 284.688 3.061
406.1196 -1.731 0.05 1.289 357.118 284.78 2.21
406.1452 -1.765 0.05 1.298 358.708 284.479 1.874
406.1788 -1.799 0.054 1.305 358.957 284.301 1.814
406.2115 -1.834 0.054 1.313 359.206 284.139 1.935
406.2477 -1.868 0.052 1.32 359.101 284.002 1.985
406.2773 -1.902 0.046 1.327 358.092 283.942 2.247
406.3121 -1.938 0.037 1.334 357.34 283.879 2.742
406.3462 -1.973 0.023 1.341 357.21 283.908 2.97
406.3775 -2.009 0.006 1.349 357.306 284.049 3.046
406.412 -2.047 -0.006 1.356 357.804 283.992 3.207
406.4456 -2.085 -0.012 1.363 357.853 284.095 2.651
406.4798 -2.126 -0.008 1.37 357.157 284.64 1.572
406.5175 -2.166 0 1.378 358.116 285.387 1.019
406.5484 -2.205 0.026 1.387 357.486 286.552 0.361
406.5788 -2.242 0.038 1.394 357.129 286.871 0.452
406.6127 -2.278 0.052 1.402 356.677 287.368 0.151
406.6486 -2.315 0.052 1.412 355.802 287.397 1.461
406.6791 -2.349 0.057 1.421 355.935 287.45 1.977
406.7143 -2.384 0.055 1.432 357.441 287.691 2.069
406.7476 -2.419 0.057 1.443 357.597 288.049 1.753
406.7785 -2.454 0.056 1.454 358.148 288.228 1.314
406.8126 -2.489 0.051 1.466 358.78 288.508 0.876
406.8467 -2.523 0.044 1.477 358.831 288.867 0.702
406.8782 -2.558 0.034 1.49 358.074 289.143 0.322
406.9118 -2.593 0.018 1.503 357.665 289.307 0.404
406.9484 -2.627 0 1.516 358.482 289.185 0.535
406.978 -2.661 -0.013 1.53 359.154 289.17 359.912
407.0099 -2.699 -0.014 1.546 358.32 289.136 359.793
407.0454 -2.736 -0.009 1.562 357.381 288.987 0.329
407.0779 -2.776 0.002 1.578 357.619 288.021 1.565
407.1116 -2.814 0.032 1.594 356.431 287.241 2.293
407.1464 -2.849 0.034 1.606 357.571 286.386 2.717
407.1774 -2.885 0.035 1.618 357.215 286.18 2.263
407.2121 -2.918 0.045 1.629 356.618 286.24 1.733
407.2444 -2.953 0.043 1.639 357.834 286.539 1.841
407.2777 -2.989 0.048 1.647 358.66 286.403 1.811
407.3116 -3.026 0.05 1.655 359.623 286.363 1.437
407.3448 -3.064 0.05 1.663 359.817 286.242 1.607
407.3782 -3.101 0.049 1.67 359.212 285.854 2.082
407.4142 -3.139 0.042 1.677 358.113 285.408 2.621
407.4442 -3.176 0.032 1.685 357.933 284.95 3.079
407.4778 -3.213 0.018 1.692 357.774 284.623 3.129
407.511 -3.252 0.004 1.7 356.94 284.467 3.732
407.5459 -3.291 -0.006 1.708 357.383 284.465 3.896
407.5804 -3.331 -0.01 1.714 357.802 284.767 3.098
407.6111 -3.372 -0.006 1.721 356.615 284.8 2.587
407.6491 -3.416 0.011 1.729 356.971 284.924 2.067
407.6793 -3.455 0.027 1.736 357.385 285.762 0.686
407.7096 -3.491 0.036 1.743 357.298 286.042 0.559
407.7452 -3.528 0.053 1.75 355.685 286.515 0.112
407.7776 -3.566 0.061 1.759 353.697 287.103 0.444
407.8098 -3.603 0.064 1.768 353.327 286.936 2.039
407.8454 -3.641 0.064 1.778 354.237 286.901 2.468
407.8773 -3.679 0.065 1.791 354.643 287.195 2.025
407.911 -3.717 0.063 1.803 354.724 287.082 2.026
407.9437 -3.754 0.056 1.815 355.107 287.059 1.25
407.9781 -3.791 0.046 1.828 354.938 287.57 0.222
408.0112 -3.826 0.03 1.842 354.501 287.97 359.943
408.0473 -3.862 0.013 1.856 354.423 288.273 359.907
408.0768 -3.897 -0.004 1.87 354.687 288.552 359.758
408.1127 -3.932 -0.015 1.886 355.331 288.872 359.416
408.1455 -3.971 -0.015 1.902 354.669 288.602 359.986
408.1797 -4.009 -0.007 1.918 353.411 288.237 0.153
408.2089 -4.051 0.015 1.935 353.459 287.694 0.293
408.2468 -4.088 0.034 1.953 352.076 288.167 1.151
408.2768 -4.124 0.033 1.964 355.132 287.862 1.459
408.3108 -4.16 0.046 1.974 354.75 287.496 1.58
408.3438 -4.197 0.044 1.983 356.212 287.131 1.085
408.3787 -4.232 0.045 1.992 358.13 286.891 0.549
408.4102 -4.268 0.049 2 359.132 286.478 0.355
408.4443 -4.305 0.049 2.007 359.262 285.944 0.56
408.4769 -4.342 0.046 2.015 359.472 285.113 1.422
408.5113 -4.379 0.042 2.022 359.176 284.229 1.39
408.5436 -4.418 0.034 2.031 358.499 283.503 1.601
408.58 -4.456 0.021 2.038 357.85 282.927 1.699
408.6126 -4.495 0.005 2.046 357.452 282.691 1.762
408.643 -4.534 -0.011 2.055 358.346 282.403 2.243
408.6796 -4.575 -0.019 2.063 358.932 282.43 2.119
408.7116 -4.616 -0.021 2.072 358.071 282.658 1.686
408.7458 -4.659 -0.014 2.081 357.836 283.141 1.402
408.7808 -4.699 0.006 2.089 0.234 284.214 0.47
408.8102 -4.742 0.023 2.097 358.467 284.744 0.293
408.8459 -4.781 0.041 2.105 356.76 284.862 0.734
408.877 -4.819 0.056 2.114 355.366 285.324 0.427
408.9101 -4.86 0.061 2.124 354.724 285.017 2.361
408.9451 -4.899 0.059 2.135 355.719 285.093 2.719
408.9776 -4.937 0.054 2.147 358.281 285.549 2.182
409.0084 -4.974 0.048 2.159 359.756 285.987 1.48
409.0434 -5.01 0.042 2.172 0.214 286.392 0.73
409.0768 -5.046 0.035 2.184 0.594 287.098 359.919
409.1096 -5.082 0.027 2.197 359.799 288.034 359.392
409.1428 -5.117 0.014 2.211 359.131 288.72 359.517
409.1765 -5.152 -0.004 2.224 359.261 289.309 359.326
409.2097 -5.187 -0.018 2.238 359.399 289.803 359.243
409.2436 -5.226 -0.02 2.253 358.972 290.001 359.471
409.277 -5.265 -0.017 2.268 358.776 290.125 359.496
409.3105 -5.305 -0.008 2.283 358.474 289.462 0.632
409.3419 -5.345 0.02 2.298 358.209 288.939 0.927
409.3783 -5.382 0.022 2.31 359.312 288.14 1.091
409.4096 -5.417 0.04 2.32 358.447 287.489 0.556
409.4417 -5.453 0.041 2.331 358.057 287.209 0.527
409.4773 -5.486 0.043 2.34 358.91 287.062 0.121
409.5082 -5.521 0.046 2.348 0.291 286.608 0.181
409.5447 -5.556 0.049 2.356 0.212 286.182 359.828
409.5752 -5.591 0.05 2.364 359.841 285.989 359.539
409.6108 -5.627 0.046 2.372 359.668 285.641 0.239
409.6448 -5.663 0.04 2.379 359.625 285.161 0.753
409.6773 -5.698 0.03 2.385 359.071 285.016 0.455
409.7141 -5.733 0.014 2.392 358.848 285.259 0.386
409.7419 -5.77 0.001 2.398 358.492 285.337 0.721
409.7794 -5.809 -0.007 2.404 358.355 285.603 0.884
409.8095 -5.848 -0.011 2.41 358.661 285.966 0.27
409.8417 -5.887 -0.009 2.415 357.905 286.44 359.186
409.8784 -5.928 0.014 2.421 357.922 286.849 357.847
409.9086 -5.967 0.026 2.428 357.965 287.582 357.577
409.9414 -6.003 0.038 2.434 358.201 287.546 358.298
409.9754 -6.036 0.052 2.441 358.003 288.115 357.94
410.0102 -6.07 0.053 2.449 357.579 288.096 359.258
410.0432 -6.104 0.06 2.459 356.802 288.157 0.256
410.0746 -6.138 0.06 2.468 358.074 288.237 0.62
410.1085 -6.173 0.061 2.479 358.332 288.485 0.094
410.1441 -6.208 0.057 2.49 358.837 288.523 359.282
410.1748 -6.243 0.051 2.501 359.4 288.452 358.995
410.2084 -6.277 0.043 2.513 359.404 288.653 358.544
410.2434 -6.311 0.032 2.526 359.298 288.982 358.233
410.2747 -6.345 0.016 2.538 359.011 289.404 358.178
410.3101 -6.378 0 2.55 359.063 289.594 358.204
410.3425 -6.412 -0.011 2.563 359.276 289.66 357.589
410.3772 -6.446 -0.014 2.578 359.05 289.632 357.512
410.4079 -6.482 -0.01 2.593 358.347 289.309 358.094
410.4424 -6.519 0.002 2.609 359.318 288.938 358.534
410.476 -6.552 0.028 2.625 358.905 289.54 358.608
410.507 -6.584 0.036 2.635 358.935 289.043 359.951
410.5424 -6.618 0.043 2.645 358.768 288.288 1.037
410.5737 -6.651 0.055 2.656 356.74 287.88 0.859
410.6088 -6.685 0.054 2.666 356.994 287.545 359.567
410.6453 -6.718 0.055 2.676 359.299 287.3 358.784
410.6748 -6.752 0.058 2.686 359.792 286.959 358.694
410.7097 -6.785 0.057 2.695 359.481 286.273 359.53
410.746 -6.82 0.053 2.704 358.816 285.903 359.356
410.7757 -6.855 0.047 2.714 358.315 285.772 359.571
410.808 -6.889 0.034 2.724 358.461 285.766 359.707
410.8435 -6.924 0.019 2.733 358.823 285.865 359.595
410.8743 -6.96 0.003 2.742 358.961 286.136 359.57
410.9063 -6.993 -0.008 2.752 0.21 286.821 359.346
410.9431 -7.028 -0.012 2.762 0.367 287.819 358.689
410.9738 -7.064 -0.009 2.772 358.773 288.846 357.735
411.0088 -7.102 0.005 2.783 358.435 289.66 357.064
411.0417 -7.135 0.018 2.795 358.487 291.101 355.991
411.0758 -7.167 0.025 2.805 358.561 291.938 355.15
411.1072 -7.198 0.043 2.819 359.302 293.694 353.224
411.141 -7.229 0.043 2.83 358.043 295.066 354.095
411.175 -7.259 0.053 2.843 356.806 295.535 355.742
411.2073 -7.287 0.051 2.855 359.154 296.25 356.005
411.2412 -7.316 0.056 2.868 359.522 297.167 356.076
411.2744 -7.344 0.057 2.881 359.331 297.116 357.078
411.3077 -7.372 0.055 2.895 359.612 297.311 357.255
411.3438 -7.397 0.049 2.91 359.748 297.47 356.918
411.3749 -7.424 0.042 2.925 358.922 297.659 356.924
411.407 -7.449 0.03 2.941 358.624 297.879 356.697
411.443 -7.473 0.014 2.957 359.377 298.056 356.433
411.4741 -7.498 0 2.973 359.925 298.205 356.392
411.5083 -7.521 -0.009 2.991 0.468 298.096 356.706
411.5433 -7.545 -0.011 3.013 0.041 298.298 357.099
411.5743 -7.569 -0.01 3.034 358.919 298.692 357.826
411.6073 -7.592 -0.001 3.057 358.944 299.252 357.631
411.6428 -7.612 0.025 3.083 357.953 301.257 357.432
411.6778 -7.632 0.04 3.107 357.158 302.706 358.947
411.7094 -7.65 0.051 3.129 357.434 304.686 358.64
411.7439 -7.669 0.051 3.15 356.432 306.734 358.861
411.7752 -7.688 0.054 3.172 355.658 308.754 357.753
411.8077 -7.707 0.051 3.194 356.627 310.858 356.762
411.8444 -7.724 0.045 3.215 359.317 312.905 356.226
411.8737 -7.742 0.044 3.238 0.022 315.112 355.63
411.9114 -7.759 0.043 3.262 0.433 317.922 355.551
411.9412 -7.774 0.039 3.287 1.564 320.507 355.44
411.9711 -7.788 0.034 3.312 2.269 323.304 355.372
412.008 -7.802 0.028 3.338 2.797 325.876 355.959
412.0399 -7.814 0.019 3.363 4.077 328.1 356.156
412.0735 -7.826 0.01 3.389 5.436 330.654 356.003
412.1074 -7.836 0.004 3.417 5.905 333.701 356.072
412.1436 -7.847 -0.001 3.444 6.262 336.688 356.072
412.1734 -7.856 -0.005 3.47 6.745 339.602 356.581
412.208 -7.865 -0.007 3.496 7.598 342.761 356.614
412.2401 -7.873 -0.007 3.52 9.284 346.233 355.977
412.2752 -7.879 0.002 3.544 9.825 350.016 355.113
412.3069 -7.885 0.012 3.568 7.821 354.174 355.324
412.3395 -7.888 0.028 3.593 8.388 358.832 353.836
412.3769 -7.887 0.025 3.614 7.78 3.579 354.63
412.4067 -7.883 0.029 3.636 7.279 8.047 354.677
412.441 -7.877 0.031 3.659 7.396 12.742 354.666
412.4757 -7.868 0.031 3.679 8.038 17.226 355.145
412.5082 -7.858 0.03 3.7 8.322 21.355 355.037
412.5393 -7.846 0.028 3.718 8.705 25.547 355.035
412.5738 -7.832 0.023 3.735 9.055 29.754 355.069
412.6072 -7.819 0.017 3.751 9.115 33.77 355.081
412.6403 -7.805 0.008 3.766 9.32 37.395 355.235
412.6766 -7.791 -0.002 3.78 10.075 40.13 355.859
412.7049 -7.775 -0.01 3.793 10.805 43.081 356.204
412.7443 -7.758 -0.016 3.806 11.222 46.393 356.533
412.7733 -7.735 -0.015 3.822 9.183 46.584 356.906
412.8083 -7.713 -0.011 3.837 7.818 47.974 356.218
412.8417 -7.687 -0.003 3.852 6.509 50.267 355.646
412.8721 -7.662 0.004 3.864 7.062 52.748 356.221
412.9065 -7.635 0.025 3.873 8.263 56.495 355.964
412.9467 -7.612 0.031 3.879 7.128 61.146 357.94
412.9741 -7.592 0.035 3.885 4.993 65.374 358.16
413.0062 -7.572 0.036 3.892 5.756 70.021 356.175
413.0385 -7.556 0.03 3.899 7.577 74.053 357.269
413.0743 -7.541 0.022 3.906 9.746 77.321 357.522
413.1061 -7.524 0.022 3.914 10.817 80.759 357.02
413.1402 -7.505 0.023 3.92 11.158 84.011 358.018
413.1763 -7.483 0.025 3.927 10.411 86.316 359.639
413.2065 -7.462 0.026 3.934 9.67 88.168 359.063
413.2404 -7.438 0.024 3.941 9.207 90.231 358.974
413.2728 -7.412 0.019 3.949 9.388 92.077 359.249
413.3064 -7.386 0.011 3.956 9.482 93.765 0.243
413.3396 -7.359 0.003 3.965 9.547 95.03 0.849
413.3735 -7.332 -0.007 3.975 9.286 95.829 0.842
413.4069 -7.306 -0.018 3.987 9.354 96.522 0.209
413.4411 -7.279 -0.023 3.997 9.571 97.467 0.295
413.4727 -7.251 -0.026 4.008 10.433 98.082 0.489
413.5049 -7.221 -0.021 4.019 10.942 99.092 359.986
413.5397 -7.19 -0.009 4.028 9.861 100.18 359.201
413.5746 -7.158 0.016 4.036 9.175 102.147 357.519
413.6065 -7.128 0.028 4.044 6.269 103.572 358.149
413.6408 -7.103 0.029 4.05 3.686 104.444 358.194
413.6734 -7.073 0.038 4.055 4.682 105.872 355.045
413.71 -7.045 0.04 4.056 3.431 107.128 356.932
413.7392 -7.015 0.04 4.058 3.38 107.404 357.951
413.7721 -6.985 0.043 4.056 4.513 107.947 358.514
413.8129 -6.955 0.042 4.051 4.878 108.491 358.755
413.8389 -6.925 0.041 4.048 4.484 109.312 358.351
413.8745 -6.895 0.035 4.043 4.936 110.16 358.166
413.9107 -6.866 0.026 4.037 4.838 110.768 358.019
413.9395 -6.835 0.018 4.031 3.834 111.35 357.515
413.9745 -6.804 0.006 4.023 3.32 111.812 357.469
414.0062 -6.771 -0.007 4.014 2.748 111.974 357.858
414.041 -6.738 -0.015 4.004 1.716 112.013 357.652
414.0725 -6.703 -0.02 3.99 1.893 111.673 357.199
414.1046 -6.668 -0.019 3.976 0.813 111.404 356.611
414.1408 -6.629 -0.005 3.959 0.242 111.412 355.504
414.1717 -6.591 0.022 3.939 358.747 112.088 356.061
414.2054 -6.555 0.036 3.923 0.188 111.595 357.294
414.2392 -6.524 0.049 3.909 1.349 111.624 357.305
414.2735 -6.493 0.047 3.897 359.984 111.913 356.675
414.3042 -6.464 0.053 3.885 359.985 112.714 354.262
414.3382 -6.432 0.052 3.876 0.945 113.12 354.143
414.3728 -6.4 0.055 3.867 0.615 114.137 354.746
414.4046 -6.367 0.054 3.857 0.788 114.833 355.771
414.44 -6.332 0.046 3.849 1.263 114.868 356.74
414.4712 -6.297 0.041 3.841 1.012 114.784 356.806
414.5097 -6.261 0.031 3.834 0.32 114.477 357.452
414.5379 -6.225 0.02 3.826 0.286 114.321 358.23
414.5715 -6.188 0.004 3.818 0.315 114.193 359.532
414.6089 -6.152 -0.01 3.811 1.074 113.885 0.402
414.6426 -6.113 -0.013 3.803 0.843 113.773 359.929
414.6719 -6.073 -0.009 3.793 359.612 113.959 359.818
414.7068 -6.033 0.002 3.783 358.943 114.502 359.154
414.743 -5.993 0.028 3.771 359.889 115.587 356.93
414.7718 -5.954 0.036 3.761 359.373 116.144 357.369
414.806 -5.918 0.041 3.751 359.839 115.802 357.875
414.8459 -5.886 0.049 3.736 358.994 115.921 358.35
414.8697 -5.852 0.053 3.723 359.387 115.402 359.08
414.9106 -5.82 0.056 3.707 359.797 114.93 359.187
414.9373 -5.787 0.061 3.69 359.504 115.177 358.733
414.9723 -5.755 0.061 3.672 359.785 115.383 358.869
415.0086 -5.723 0.055 3.653 0.019 115.726 358.956
415.0398 -5.69 0.05 3.634 359.297 116.273 359.006
415.0711 -5.657 0.039 3.613 357.716 116.965 358.959
