# Supplementary material for: Quantifying Spatiotemporal Gait Parameters with HoloLens in Healthy Adults and People with Parkinson’s Disease: Test-Retest Reliability, Concurrent Validity, and Face Validity
Source: Sensors (Basel). 2020 Jun 5;20(11):3216. doi: 10.3390/s20113216 (PMC7313704; doi:10.3390/s20113216)
Supplement: Supplementary file 1 [file sensors-20-03216-s001.zip › Data/HYA_05_FWS2_IWW_raw.csv]

IWW_x_SpineBase IWW_x_Head IWW_x_ShoulderLeft IWW_x_ElbowLeft IWW_x_WristLeft IWW_x_HandLeft IWW_x_ShoulderRight IWW_x_ElbowRight IWW_x_WristRight IWW_x_HandRight IWW_x_HipLeft IWW_x_KneeLeft IWW_x_AnkleLeft IWW_x_FootLeft IWW_x_HipRight IWW_x_KneeRight IWW_x_AnkleRight IWW_x_FootRight IWW_x_SpineShoulder IWW_y_SpineBase IWW_y_Head IWW_y_ShoulderLeft IWW_y_ElbowLeft IWW_y_WristLeft IWW_y_HandLeft…
-0.268998079771269 -0.293986558398881 -0.27 -0.270002880343097 -0.22 -0.212 -0.228975997140858 -0.238 -0.171013441601119 -0.182 -0.248000960114366 -0.311 -0.285998079771269 -0.163001920228731 -0.216995199428172 NaN NaN -0.159040324803358 -0.286998079771269 0.929852277106573 1.66621784495213 1.45011997119657 1.1920460487205 0.959856298350239 0.892115155814144 1.44869449057907 1.17731072968692 0.94…
-0.267017713773802 -0.283088568869008 -0.270011809182534 -0.271988190817466 -0.22 -0.214982286226198 -0.229005904591267 -0.235 -0.183 -0.187017713773802 -0.244023618365069 -0.311 -0.283023618365069 -0.163 -0.218017713773802 NaN NaN -0.208964572452397 -0.285017713773802 0.937086006118697 1.68515806083761 1.45066958667861 1.19868994563045 0.967047938069419 0.897954551211638 1.44922881908175 1.17914…
-0.269965097086716 -0.297825485433582 -0.271976731391144 -0.270023268608856 -0.22 -0.212034902913284 -0.229988365695572 -0.235 -0.183 -0.189965097086716 -0.247953462782289 -0.311 -0.286953462782288 -0.163 -0.220965097086716 NaN NaN -0.203069805826567 -0.287965097086716 0.934757573301494 1.67485204385345 1.45060081440131 1.19368921860954 0.961713174273043 0.893720143852084 1.44903232686089 1.17930…
-0.267013031137497 -0.287047780837487 -0.272 -0.27 -0.22 -0.213991312575002 -0.23 -0.235 -0.181008687424998 -0.183030405987492 -0.246008687424998 -0.311 -0.285008687424998 -0.163 -0.221 NaN NaN -0.158195467062447 -0.288 0.93862301608413 1.68873888396514 1.45185452692225 1.19792127859913 0.96610058360513 0.89804093110213 1.44870143342512 1.18143074789238 0.950230606396774 0.9108890860974 0.9491893…
-0.269982160666038 -0.293976214221383 -0.269 -0.269994053555346 -0.22 -0.212011892889308 -0.230011892889308 -0.235 -0.185994053555346 -0.184988107110692 -0.245982160666038 -0.310994053555346 -0.286988107110692 -0.163 -0.221 NaN NaN -0.157475715572329 -0.288 0.938543260571579 1.67439913757881 1.45173154607561 1.19461302271379 0.962603260571579 0.894303398699554 1.44892356786679 1.18203356786679 0.…
-0.267031559628786 -0.290042079505049 -0.269 -0.269010519876262 -0.22 -0.213978960247476 -0.231978960247476 -0.235 -0.185010519876262 -0.183021039752524 -0.243031559628786 -0.310010519876262 -0.285021039752524 -0.163 -0.221 NaN NaN -0.236158409899029 -0.288 0.940736540675935 1.67921845260632 1.45198726483217 1.19676696147099 0.964796540675935 0.913059385959681 1.44951368807424 1.18262368807424 0.…
-0.267 -0.290999881749023 -0.269 -0.269999881749023 -0.22 -0.214 -0.230000236501954 -0.237999645247069 -0.184000118250977 -0.185999645247069 -0.243999881749023 -0.31 -0.286999763498046 -0.163999881749023 -0.221 NaN NaN -0.15800934182719 -0.288 0.941119957429648 1.67841010169584 1.45202999526996 1.19443027907231 0.962610261334659 0.912500089870743 1.44896006622055 1.18275998462737 0.95061998580988…
-0.267 -0.291007491995362 -0.269 -0.27 -0.219977524013913 -0.211985016009275 -0.235977524013913 -0.239 -0.187985016009275 -0.188977524013913 -0.243970032018551 -0.31 -0.287985016009275 -0.164389583758843 -0.221 NaN NaN -0.157464503712467 -0.287985016009275 0.942545579722736 1.68590253276795 1.4522790260406 1.19683932572042 0.965119325720417 0.911252525512718 1.45504037097215 1.18262546915661 0.95…
-0.267 -0.291990564470354 -0.269 -0.27 -0.217028306588937 -0.210018871059291 -0.233028306588937 -0.239 -0.186018871059291 -0.186028306588937 -0.240037742118582 -0.31 -0.286018871059291 -0.215509352458431 -0.221 NaN NaN -0.218414997161976 -0.286018871059291 0.941965566962491 1.67573756337654 1.45215122661885 1.19675084919767 0.965030849197668 0.895837949104842 1.45246472108767 1.18334311206336 0.9…
NaN NaN NaN NaN NaN NaN NaN NaN NaN NaN NaN NaN NaN NaN NaN NaN NaN NaN NaN NaN NaN NaN NaN NaN NaN NaN NaN NaN NaN NaN NaN NaN NaN NaN NaN NaN NaN NaN NaN NaN NaN NaN NaN NaN NaN NaN NaN NaN NaN NaN NaN NaN NaN NaN NaN NaN NaN
NaN NaN NaN NaN NaN NaN NaN NaN NaN NaN NaN NaN NaN NaN NaN NaN NaN NaN NaN NaN NaN NaN NaN NaN NaN NaN NaN NaN NaN NaN NaN NaN NaN NaN NaN NaN NaN NaN NaN NaN NaN NaN NaN NaN NaN NaN NaN NaN NaN NaN NaN NaN NaN NaN NaN NaN NaN
NaN NaN NaN NaN NaN NaN NaN NaN NaN NaN NaN NaN NaN NaN NaN NaN NaN NaN NaN NaN NaN NaN NaN NaN NaN NaN NaN NaN NaN NaN NaN NaN NaN NaN NaN NaN NaN NaN NaN NaN NaN NaN NaN NaN NaN NaN NaN NaN NaN NaN NaN NaN NaN NaN NaN NaN NaN
-0.268998224469541 -0.297996804045174 -0.271998934681725 -0.271999289787817 -0.216001420424367 -0.210001420424367 -0.230001065318275 -0.236001065318275 -0.188 -0.182001775530459 -0.242999289787817 -0.311 NaN -0.228 -0.219001065318275 NaN NaN -0.15902237168378 -0.286 0.938801651243327 1.67219510997666 1.45258012783819 1.19498216614716 0.96318220520883 0.912040358657153 1.45030086645886 1.178841157…
-0.266 -0.289066998199148 -0.272977667266951 -0.272 -0.21700744424435 -0.211022332733049 -0.2329851115113 -0.2360148884887 -0.188 -0.1870148884887 -0.243 -0.3109851115113 -0.288 -0.2279851115113 -0.219 NaN NaN -0.234612899293812 -0.286 0.94089317600777 1.68262362205297 1.45326307685275 1.19865602953319 0.967034689569211 0.910796700429374 1.45198794032415 1.17902828812853 0.930868411996115 0.88971…
-0.266 -0.297910477459175 -0.270029840846942 -0.272 -0.217990053051019 -0.213970159153058 -0.231019893897961 -0.237980106102039 -0.188 -0.188980106102039 -0.243 -0.309019893897961 -0.288 -0.226019893897961 -0.219 NaN NaN -0.183517241346987 -0.286 0.938672480104696 1.67254205569654 1.45234925066255 1.19549202917572 0.963693819626534 0.919600875337135 1.45039611405735 1.18276220159387 0.93197875994…
-0.266 -0.287 -0.269999918363891 -0.273999972787964 -0.221999891151855 -0.215999945575928 -0.236999918363891 -0.241 -0.189000081636109 -0.189 -0.241 -0.308999863939819 -0.286 -0.225 -0.219 NaN NaN -0.216999972787964 -0.286000054424072 0.942219989387306 1.67972993741232 1.45229999102003 1.20586963454235 0.974289637535678 0.933588858455082 1.45494994231048 1.18291996326375 0.950269588009772 0.88983…
-0.266 -0.286969275444205 -0.267 -0.273023043416846 -0.218030724555795 -0.213976956583154 -0.234 -0.240976956583154 -0.191953913166308 -0.189 -0.240976956583154 -0.304 -0.286061449111589 -0.225076811389487 -0.219 NaN NaN -0.215976956583154 -0.287976956583154 0.941855117324362 1.67749275490521 1.45197867968701 1.19253985480633 0.961072389582186 0.891741851902459 1.45285281298268 1.18157230434168 0…
-0.266 -0.283039801640282 -0.267 -0.275970148769788 -0.221960198359718 -0.211029851230212 -0.234 -0.238029851230212 -0.186059702460423 -0.189 -0.238029851230212 -0.304 -0.293920396719435 -0.234900495899294 -0.219 NaN NaN -0.213029851230212 -0.285029851230212 0.945067462159069 1.68551870514972 1.45308875603662 1.20531064466908 0.974167361033759 0.904768057562464 1.45577044728209 1.18186701487698 0…
-0.263002734225969 -0.283999088591344 -0.267 -0.276 -0.222 -0.211999088591344 -0.230003645634625 -0.238 -0.186999088591344 -0.183005468451938 -0.239998177182687 -0.298005468451938 -0.294 -0.234000911408656 -0.216002734225969 NaN NaN -0.199012759721188 -0.285 0.944790282536684 1.68191336309794 1.45330980860418 1.20567978126192 0.97464968100697 0.918597504587323 1.45182362740645 1.182909052135 0.93…
-0.263007201360855 -0.278 -0.268978395917435 -0.276007201360855 -0.221992798639145 -0.209021604082565 -0.228927986391448 -0.237978395917435 -0.183 -0.182978395917435 -0.237028805443421 -0.293913583669738 NaN -0.232 -0.216 NaN -0.286 -0.204079214969407 -0.282 0.946174670992967 1.68665017647447 1.45486079214969 1.20722611126514 0.976216255292355 0.905109336440959 1.45322226486912 1.18346422901973 0…
-0.263990456525343 -0.278 -0.266028630423971 -0.276990456525343 -0.221009543474657 -0.211971369576029 -0.219095434746571 -0.235028630423971 -0.183 -0.180028630423971 -0.240961826101372 -0.282114521695885 NaN -0.232 -0.216 NaN -0.286 -0.214895021778772 -0.282 0.945447062171246 1.68121277541485 1.45496895021779 1.20669515347632 0.975704962606822 0.922768599195158 1.4480700078072 1.1813109002095 0.9…
-0.257033639641595 -0.269043250967765 -0.266 -0.276004805663085 -0.22299038867383 -0.212995194336915 -0.219 -0.232014416989255 -0.18499038867383 -0.18199038867383 -0.234033639641595 -0.264086501935531 NaN -0.234985583010745 -0.211024028315425 NaN -0.285004805663085 -0.22097116602149 -0.277024028315425 0.950017893949809 1.68861400558349 1.45575620352616 1.20930736110609 0.978466640256624 0.9035934…
-0.255983338108412 -0.273938906397509 -0.259977784144549 -0.274 -0.225 -0.210988892072274 -0.209005553963863 -0.226983338108412 -0.178 -0.178966676216823 -0.231983338108412 -0.259877812795018 NaN -0.230405725866678 -0.205988892072274 -0.261838935047978 -0.285 -0.247911136578195 -0.262983338108412 0.943525551098816 1.67171659489176 1.45316227712518 1.20826277984698 0.977042168910953 0.908182674497…
-0.253029625735195 -0.263108627695716 -0.25603950098026 -0.274 -0.225 -0.20901975049013 -0.209990124754935 -0.224029625735195 -0.178 -0.173059251470391 -0.229029625735195 -0.238217255391432 NaN -0.125056651221966 -0.20401975049013 -0.233286382106888 -0.285 -0.232158003921042 -0.260029625735195 0.946282349313818 1.68174937125279 1.45356595114952 1.20698283781858 0.975653924095542 0.90333858620572 …
-0.240029126389725 -0.262002240491517 -0.246022404915173 -0.270008961966069 -0.222006721474552 -0.213988797542414 -0.19902464540669 -0.219011202457586 -0.169020164423656 -0.164020164423656 -0.225008961966069 -0.233011202457586 NaN -0.230760267407652 -0.198013442949104 -0.207058252779449 -0.284002240491517 -0.212044809830346 -0.252017923932138 0.93822814798129 1.67085469021652 1.45148468262727 1.2…
-0.233993791098414 -0.249975164393654 -0.239956537688894 -0.266956537688894 -0.21998137329524 -0.211987582196827 -0.198950328787308 -0.216944119885721 -0.164956537688894 -0.161944119885721 -0.218 -0.224024835606346 NaN -0.13357121894596 -0.193987582196827 -0.184770270641299 -0.274900657574616 -0.219975164393654 -0.248956537688894 0.940688703467558 1.6821540651336 1.45048280134261 1.20005138796902…
-0.233010280634906 -0.246041122539623 -0.23307196444434 -0.26007196444434 NaN NaN -0.191082245079246 -0.208092525714151 -0.15807196444434 -0.153092525714151 -0.218 -0.227958877460377 NaN -0.224054181588677 -0.192020561269811 -0.14838038349151 -0.259164490158491 -0.216041122539623 -0.24207196444434 0.937315262577726 1.6701257321649 1.44775847735869 1.19076704919351 NaN NaN 1.43995091692692 1.16168…
-0.226032613845193 -0.216139773622255 -0.228023295603709 -0.253032613845193 -0.217995340879258 -0.210995340879258 -0.190004659120742 -0.206009318241484 -0.151032613845193 -0.144041932086677 -0.211032613845193 -0.228995340879258 -0.277013977362226 -0.219027954724451 -0.186027954724451 -0.105200342191899 -0.209232956037092 -0.159265569882285 -0.234037272965935 0.944068224796541 1.68585578020658 1.4…
-0.219869268023814 -0.217730845931382 -0.21187695814006 -0.241915408721292 -0.206946169186276 -0.200946169186276 -0.186923098837538 -0.199915408721292 -0.145915408721292 NaN -0.203915408721292 -0.227 -0.278 -0.155 -0.178792366861352 -0.0877692965126133 -0.148638564536428 -0.0276308744201813 -0.225900028488799 0.93985893479784 1.67063749361791 1.44417924808165 1.19156023640125 0.957501931075701 0.…
-0.203168709047301 NaN -0.196158784985695 -0.231109164677665 -0.200069468431241 -0.194069468431241 -0.177099240616059 -0.189109164677665 -0.135109164677665 NaN -0.193109164677665 -0.227 -0.278 -0.155 -0.15226794966336 -0.0582977218481777 -0.102466430895478 0.0195236450429157 NaN 0.90012142829196 NaN 1.43641840008669 1.18903550483833 0.953916222824862 0.901788178303233 1.44709828960731 1.157075241…
-0.195001599844864 -0.190998400155136 -0.185002199786687 -0.219002399767295 -0.191001799825471 -0.187001399864256 -0.163002799728511 -0.182001399864256 -0.131000799922432 NaN -0.175003599650943 -0.227 -0.278 -0.155999800019392 -0.153999600038784 -0.0510013998642556 -0.0480107989528288 0.0219996000387841 -0.203001999806079 0.930373868594561 1.66226180279488 1.44039918807873 1.19037972602657 0.9551…
-0.182947608970106 -0.161947608970106 -0.172902702373054 -0.200910186805896 -0.180895217940212 -0.175932640104422 -0.147738044850529 -0.175910186805896 NaN NaN -0.16692515567158 -0.226910186805896 -0.277992515567158 -0.156 -0.144940124537264 -0.0268203736117915 0.00541912823915306 0.08177838101557 -0.177917671238738 0.940620286801617 1.682272498393 1.44354568816896 1.19061 0.955328503113432 0.898…
-0.17607034070008 -0.15507034070008 -0.16013063272872 -0.18912058405728 -0.16714068140016 -0.16709043804296 -0.1133517035004 -0.16412058405728 NaN NaN -0.1571004867144 -0.21512058405728 -0.27701004867144 -0.156 -0.13708038937152 -0.00324116811455998 0.06043727439936 0.18395493817024 -0.16711053538584 0.936719893225617 1.66028488926683 1.44429236300971 1.19061 0.955132009734288 0.895556930439459 1…
-0.158007743905764 -0.13900688347179 -0.140008604339738 -0.172007313688777 -0.147008604339738 -0.146009034556725 -0.109001720867948 -0.154004302169869 NaN -0.093004732386856 -0.136009034556725 -0.211001720867948 -0.277 -0.153001290650961 -0.117008604339738 0.00599612804711785 0.107979779801615 0.235978058933668 -0.15400559282083 0.940948162973466 1.67703269491556 1.44431999139566 1.18937053346906…
-0.141796014639269 -0.128640985765113 -0.120853130540273 -0.148853130540273 -0.128836811711415 -0.126820492882556 -0.090934724684566 -0.136844971125844 -0.0889428840989952 -0.085902087026849 -0.122796014639269 -0.203926565270137 -0.277 -0.152 -0.103804174053698 0.0401468694597265 0.138350854820458 0.229603796667765 -0.131877608783561 0.929801812281626 1.65682949934164 1.43657706261081 1.184574062…
-0.117251993466149 -0.0854435085004219 -0.103181435295627 -0.131181435295627 -0.109201594772919 -0.105221754250211 -0.0830806379091676 -0.118191515034273 -0.0820705581705217 -0.0741209568637514 -0.0982519934661488 -0.195090717647814 -0.277 -0.152 -0.0802419137275029 0.0578185647043728 0.180566571238224 0.302254099340199 -0.117151196079689 0.936035993659598 1.67000472990737 1.43622362870591 1.1790…
-0.100037327945753 -0.0790131745690894 -0.0810483067533277 -0.112041719468783 -0.081061481322417 -0.0820505025148426 -0.0590526982763575 -0.103032936422723 -0.0700263491381787 -0.0630241533766638 -0.0840307406612085 -0.181030740661209 -0.274006587284545 -0.152 -0.0560526982763575 0.0809494974851574 0.187984629669396 0.286037327945753 -0.0920548940378723 0.924565383003112 1.64913622077989 1.426052…
-0.0768592573350365 -0.0509530857783455 -0.060812343113382 -0.0868064788356752 -0.0578358002242093 -0.0548475287796229 -0.0378475287796229 -0.0689354929452251 -0.0478944430012774 NaN -0.0608533930573297 -0.173806478835675 -0.273976542889173 -0.148 -0.036876850168157 0.109123149831843 0.219023457110827 0.340035185666241 -0.0648944430012774 0.92601159460706 1.6585703408199 1.42674816259809 1.172214…
-0.0532526380404267 -0.0430842126801423 -0.029336850720569 -0.0543473773055868 -0.0302947443804979 -0.0292736912104623 -0.0122736912104623 -0.0581157924351956 -0.0301894785303201 NaN -0.0362631646254445 -0.141347377305587 -0.270042106340071 -0.148 -0.0162210582853734 0.129778941714627 0.222957893659929 0.345936840489893 -0.0471894785303201 0.912860740441688 1.63682274279474 1.41469895066647 1.161…
-0.0300108056171023 -0.00101973199644763 -0.00601080561710228 -0.0390070471415884 -0.00401221504541996 0.00198543590738389 0.0259821472413093 -0.0330117452359807 -0.0060112754265415 NaN -0.0150098659982238 -0.141999530190561 -0.27 -0.146000939618878 0.0119868453357016 0.152989194382898 0.232995301905608 0.337004228284953 -0.02101221504542 0.910840883241746 1.6510232159517 1.41562950200199 1.15880…
0.00415341900701428 0.00829986442280064 0.0291394718245584 -0.00281868662807403 0.0282161813280656 0.0332161813280656 0.0551534190070143 -0.00280473944561819 0.012271970057889 NaN 0.0231952605543818 -0.130860528175442 -0.264930264087721 -0.23096513204386 0.0520976302771909 0.173278943649117 0.262069735912279 0.352048815138595 0.0161046038684188 0.896897002004876 1.63673873184496 1.40733980499909 …
0.0257830547527965 0.0505759706531931 0.0488027770479968 0.0227436101623958 0.058694304424395 0.063694304424395 0.0767830547527965 0.0247238878671955 0.0506154152435938 NaN 0.0507238878671955 -0.111197222952003 -0.255098611476002 -0.226049305738001 0.0658619439335978 0.212605554095994 0.271901388523998 0.358930971966799 0.0308520827859976 0.903523535865175 1.64783866764359 1.41013199434082 1.1555…
0.0639927466194823 0.0639975185803492 0.0749950371606984 0.0449958006744371 0.0899940827685251 0.0959938918900904 0.0989958006744371 0.0509950371606984 0.0979910287135702 NaN 0.0799944645253944 -0.0920036266902588 -0.239003054054955 -0.114021378384684 0.11299102871357 0.221998282094088 0.273999618243131 0.358000190878435 0.0639937010116557 0.911078570320524 1.64764005917231 1.41362933765183 1.164…
0.0913066259833643 0.109116809898424 0.119131411135728 0.0762044173222428 0.121233619796849 0.132255521652804 0.130270122890107 0.0841752148476367 0.111226319178197 NaN 0.122204417322243 -0.0395838647368628 -0.214737177728545 -0.190007115863392 0.135343129076622 0.247065705567864 0.277029202474606 0.362 0.095233619796849 0.914916066903691 1.65638775158864 1.41560672026426 1.16886562332391 0.93586…
0.132580819291478 0.124840312111039 0.136820351124919 0.103720546194318 0.152680624222078 0.166650682742898 0.166630721756778 0.107760468166559 0.141690604715138 NaN 0.149720546194318 0.0164311118955768 -0.179359297750162 -0.0563573470561677 0.181530916826177 0.255910175562459 0.28096007802776 0.362 0.126680624222078 0.921117023088791 1.66685370774891 1.4192034713954 1.17096864174485 0.9388793598…
0.157994621521791 0.164991394434866 0.171992470130508 0.130994191243534 0.181993760965278 0.193994191243534 0.198993115547893 0.142992470130508 0.170993760965278 0.169994406382663 0.183992685269636 0.0669892430435823 -0.156004948199952 -0.144980637478448 0.204995051800048 0.269996988052203 0.285998924304358 0.378996342634818 0.151994621521791 0.923209563267569 1.67179895872662 1.43297704398838 1.…
0.190212695138725 0.179197502628817 0.198159521354044 0.153258272668452 0.208159521354044 0.220167117608999 0.211227887648634 0.169227887648634 0.196387409002679 0.210319042708088 0.206243080158543 0.169501352826996 -0.0566733610369573 0.0663418314729517 0.242159521354044 0.279015192509909 0.286992403745045 0.376022788764863 0.176197502628817 0.929019799168891 1.67329709157365 1.43651526847246 1.…
0.217721119592036 0.204741039621176 0.218790839694027 0.186661359504615 0.228790839694027 0.241780879679457 0.240701199562896 0.198701199562896 0.246492039256922 0.251581679388054 0.237681279533755 0.23434263903837 NaN NaN 0.262790839694027 0.28098007997086 0.28600996001457 0.37897011995629 0.201741039621176 0.930287151581205 1.67550758996722 1.43848998037071 1.18327163431462 0.949681016357601 0.…
0.239998799898173 0.240998036197011 0.245998527147758 0.205998963548422 0.246999018098505 0.261998908998339 0.26399874534809 0.226998472597675 0.276998363497509 0.289997927096845 0.254999072648588 0.286997163395682 0.0489965633447686 NaN 0.284998799898173 0.287999618149419 0.286 0.379999945449917 0.222998854448256 0.932939855987781 1.68223963396894 1.44285976270714 1.18824973161359 0.955479685246…
0.265144826861831 0.258388745787019 0.270167694261067 0.22921342905954 0.272068602197709 0.285129581929006 0.306137204395419 0.259297276190074 0.324198184126716 0.330304898656486 0.290068602197709 0.346472592917553 0.129754624174802 0.253396368253431 0.310198184126716 0.308228673992364 0.29 0.375778948474048 0.252259163858013 0.934238569680045 1.68517120502563 1.44592475844684 1.19895035198532 0.…
0.283810487546487 0.308491308677414 0.291780564527512 0.256720718489561 0.280910230943073 0.301830436225805 0.323820461886146 0.297611000753316 0.349740667168878 0.369601026413658 0.298910230943073 0.40738159094117 0.227012540373803 0.304481334337755 0.335740667168878 0.337700769810243 0.29 0.347289255850098 0.285660872451609 0.939209529841328 1.6866153377207 1.45040451701116 1.20157336851311 0.9…
0.30899977269421 0.322999872708758 0.317999763601979 0.269999881800989 0.304999781786442 0.3209998272476 0.362999645402968 0.331999690864126 0.403999509019494 0.415999581757347 0.318999818155368 NaN 0.311999236252546 0.370999399912715 0.36099977269421 0.368999718140821 0.3089998272476 0.377999718140821 0.308999790878673 0.940499988725633 1.68539001127437 1.45112999381728 1.20020001272912 0.966240…
0.339111679467407 0.369186132445679 0.344141460658716 0.297148905956543 0.323141460658716 0.340119124765235 0.380409491380494 0.371245694828296 0.445357374295704 0.459297811913087 0.347134015360889 0.503305257210914 0.423699857995753 0.467213583545827 0.395119124765235 NaN NaN 0.448027451100148 0.339186132445679 0.942976728619199 1.68729674281962 1.45315670076804 1.199632601304 0.965128804202104 …
0.353852897385932 0.393754828976554 0.362813670022181 0.316803863181243 0.341813670022181 0.355843090544994 0.434460623748418 0.403676374249051 0.492529271634983 0.498607726362486 0.364823476863119 0.543597919521548 0.516078156951842 0.62740148492713 0.410843090544994 NaN NaN 0.583646655950576 0.363754828976554 0.946504793441033 1.68158697774585 1.45404117384316 1.19601608917465 0.96101109066353 …
0.378939240230827 0.413951392184661 0.396917366713924 0.341939240230827 0.364944101012361 0.375951392184661 0.448965974529263 0.434924657886225 0.527914936323157 0.548878480461653 0.39093680984006 0.583902784369323 0.615759391314074 0.730752100141773 0.437934379449293 NaN NaN 0.652834733427848 0.394924657886225 0.947447788344402 1.67993388862523 1.45166580863393 1.19128144714051 0.956979721563068…
0.41327047984187 0.445262966512929 0.419262966512929 0.363225399868225 0.384202859881402 0.396187833223521 0.483232913197166 0.476225399868225 0.565247939855047 0.583330586473396 0.422293019828692 0.610210373210343 0.678405719762805 0.807473339723272 0.469315559815515 NaN NaN 0.688021812735953 0.424195346552462 0.944213650032944 1.67382702375846 1.44803207950637 1.18780289142754 0.953072590894383…
0.44865044593391 0.479660155769079 0.453660155769079 0.392708704944925 0.410737834450432 0.420757254120771 0.513698995109755 0.505708704944925 0.597679575439417 0.626572767252556 0.460621316428402 0.637728124615263 0.731475668900864 0.869388280384342 0.510592186922895 NaN NaN 0.821679462416992 0.449747544285601 0.936842823763769 1.66820554025717 1.43914777690993 1.18164088066651 0.946871269059918…
0.479934670145765 0.504947314633682 0.48693045531646 0.424932562731113 0.437943099804376 0.447943099804376 0.544934670145765 0.537932562731113 0.638913595999238 0.672903058925974 0.490936777560418 NaN 0.832787151120074 0.958812440095907 0.538940992389724 NaN NaN 0.863913595999238 0.487919918243196 0.931780537073264 1.66848928347902 1.43023862954553 1.17055328693191 0.936272254298733 0.89104405645…
0.517171366213838 0.548005909179788 0.511230458011712 0.455265913090437 0.469183184573412 0.476183184573412 0.574265913090437 0.565265913090438 0.6772836406298 0.715153638674475 0.525082728517025 0.718206821292563 0.865112274415963 1.00213000195533 0.577224548831925 NaN NaN 0.8861418203149 0.517265913090437 0.928097132710734 1.66101172004581 1.42753522509521 1.16422311127664 0.930174765846982 0.8…
0.545656441506011 0.54898815315538 0.549537973059808 NaN 0.49963274781677 0.50663274781677 0.618466891992086 0.609466891992086 0.724431351458225 0.740691982039872 NaN 0.752585360438289 0.883774909952214 1.02373936941835 NaN NaN NaN 0.909715675729112 NaN 0.887726905313895 1.63137741930219 1.4034702476932 NaN 0.904371216608176 0.858783968865549 1.38270889588977 1.15043929772533 0.94150107475202 0.9…
0.59493639856736 0.604927312648412 0.585953272416836 NaN 0.536951974428415 0.545949378451573 0.649959762358942 0.626977934196839 0.743975338219997 0.784942888509466 0.599920822706306 0.767980530173682 0.888993510057894 1.024 0.654948080463151 NaN NaN 0.955940292532624 0.582972742243155 0.914584461077027 1.63819068044314 1.41561384004416 NaN 0.905548065997252 0.86774798062722 1.38854203035109 1.15…
0.630205991351613 0.654023541868756 0.614235418687557 0.577158907614101 0.568300158826635 0.581235418687557 0.678317815228202 0.665188334950046 0.768200105884424 0.801200105884424 0.639088282007834 0.802359013498525 0.917158907614101 1.04105885467189 0.679311929761013 NaN NaN 0.985 0.630176564015668 0.922140749228071 1.66367298041138 1.42115535577514 1.14509947560217 0.910796120885876 0.872791979…
0.664583720081733 0.657952425152198 0.65352425152198 0.603678869777336 0.618393420690524 0.62052425152198 0.731357739554673 0.696619401217584 0.801595613793683 0.834595613793683 NaN 0.862274483571019 0.943678869777336 1.0508810628805 0.731369633266623 NaN NaN 0.985 0.659643188641485 0.917259111748394 1.65749481144817 1.42204917672213 1.14668085112376 0.911817630539572 0.8664468333792 1.4007981341…
0.701838014180108 0.723711052321275 0.690838014180108 0.65378110024339 0.665794234228786 0.668789856233654 0.754899306111959 0.725873038141166 0.818925574082753 0.844956220048678 0.713737320292068 0.884903684107092 0.924087559902644 1.05498248801947 0.74992119608762 NaN NaN 0.987986866014603 0.701816124204447 0.927196044928873 1.67281231619526 1.43367890879681 1.1564969205279 0.921348146366536 0.…
0.743255751632995 0.72531387700413 0.733180188650519 0.696226688947427 0.715279001781449 0.718319689541243 0.812087188056703 0.761127875816497 0.844087188056703 0.863093000593816 0.737319689541243 0.897040687759795 0.923005812537114 1.04000581253711 0.808156938502065 NaN NaN 0.992959312240205 0.7302150638732 0.918499416310124 1.66686580766478 1.43656354564764 1.17422364971756 0.939744579723496 0.…
0.786478944409726 0.778360522684663 0.763632892652307 0.734538155272257 0.762431575719701 0.772348680512157 0.826822367412406 0.782739472204863 0.858822367412406 0.8788105252399 0.791348680512157 0.903917104792456 0.923988157827494 1.04098815782749 0.834680261342332 NaN NaN 0.986082895207544 0.766561839617269 0.92009081568054 1.67122742075407 1.43716277627477 1.18329069674777 0.948968802000167 0.…
0.826965170114259 0.824959945631398 0.803965170114259 0.781959074884254 0.818951238159963 0.824954721148537 0.864966911608546 0.814972136091407 0.872987809539991 0.896984326551417 0.834962557872828 0.916988680287134 0.924 1.04399738775857 0.881959074884254 NaN NaN 0.982003482988574 0.797973006838551 0.926554383680924 1.69126258505713 1.44857006477509 1.19487999511532 0.960450090897507 0.893701471…
NaN NaN NaN NaN NaN NaN NaN NaN NaN NaN NaN NaN NaN NaN NaN NaN NaN NaN NaN NaN NaN NaN NaN NaN NaN NaN NaN NaN NaN NaN NaN NaN NaN NaN NaN NaN NaN NaN NaN NaN NaN NaN NaN NaN NaN NaN NaN NaN NaN NaN NaN NaN NaN NaN NaN NaN NaN
NaN NaN NaN NaN NaN NaN NaN NaN NaN NaN NaN NaN NaN NaN NaN NaN NaN NaN NaN NaN NaN NaN NaN NaN NaN NaN NaN NaN NaN NaN NaN NaN NaN NaN NaN NaN NaN NaN NaN NaN NaN NaN NaN NaN NaN NaN NaN NaN NaN NaN NaN NaN NaN NaN NaN NaN NaN
NaN NaN NaN NaN NaN NaN NaN NaN NaN NaN NaN NaN NaN NaN NaN NaN NaN NaN NaN NaN NaN NaN NaN NaN NaN NaN NaN NaN NaN NaN NaN NaN NaN NaN NaN NaN NaN NaN NaN NaN NaN NaN NaN NaN NaN NaN NaN NaN NaN NaN NaN NaN NaN NaN NaN NaN NaN
0.957187705561222 0.96115160833791 0.948202144450547 0.952353752788457 1.02440428890109 1.04344038612441 0.986418727790418 0.915158827782573 0.938173266671897 0.95418048611656 0.967238241673859 NaN 0.931992780555338 1.03003609722331 1.00815882778257 NaN 0.978469263903055 1.05652701946035 0.935231022229196 0.940606536804847 1.70700184202753 1.46273678627798 1.21756667691717 0.975653235920387 0.903…
0.98269117844604 0.981750567206417 0.97566742294189 1.00041799014831 1.07933484588378 1.1032754571234 1.04331109037963 0.936738689454342 0.961714933950191 0.978703056198116 0.999608034181513 NaN 0.931011877752075 1.03494061123962 1.02973868945434 NaN 1.0422279461151 1.1281329240985 0.966619911933588 0.937418602694245 1.70589342185985 1.46365883491305 1.21983256239271 0.992397246772074 0.910807330…
1.00699358805046 1.03498584027809 1.01898851192374 1.04098931341743 1.13398557311353 1.15198717610092 1.06799358805046 0.966991985063072 0.984993855215022 0.99999438954415 1.02499332088589 0.98099438954415 0.931 1.02900160298739 1.05499332088589 1.17898397012614 1.16096847458142 1.23497168055619 1.00998851192374 0.936560219074943 1.70829935346175 1.46086075073243 1.22001995725367 0.99700882180427…
1.03818148936494 1.06408781743465 1.05421661633879 1.08127516129523 1.17434541524294 1.21132785175601 1.0893395607473 0.99816978037365 1.01016392587801 1.02615221688672 1.06112294440851 0.982052690460788 0.934 1.02797072752178 1.08120490734751 1.21620490734751 1.26748006864273 1.36049177763402 1.03721076184315 0.941052687094862 1.70656957041741 1.45976043740421 1.21935457172102 0.996355695262739 …
1.06868390348156 1.07884705007172 1.09062272351025 1.1275207568914 1.23239839694877 1.26642898693443 1.14640859361066 1.02670429680533 1.03771449346721 1.05173488679099 1.08178587010041 0.990908230043033 0.934 1.02305098330943 1.11564311683402 1.25064311683402 1.34816387372541 1.44314348040164 1.07263292017213 0.923016904812356 1.69473266584248 1.44638857263502 1.20331620558873 0.982186831931147 …
1.09898581968579 1.1459683306316 1.11798723771721 1.14899007378005 1.26398534700865 1.31297825685155 1.15799480055146 NaN 1.06598676504007 1.07998676504007 1.12098156559153 1.00899149181147 0.936998581968579 1.02599858196858 1.13898912842577 1.28598345630009 1.42296502189162 1.54795084157741 1.11597967488297 0.926698170739467 1.69204121478025 1.44607008508189 1.21668359995152 0.991505523747481 0.…
1.12930607704642 1.16530607704642 1.15626683639944 1.20011772194093 1.31321974762307 1.35731392517582 1.21429822891703 NaN 1.09320405136428 1.11323544388186 1.14729822891703 1.04014911445851 0.938015696258791 1.023 1.17326683639945 1.3193453176934 1.47205493690577 1.59308632942335 1.14429822891703 0.918046587114485 1.68541467068776 1.43776903276456 1.20787821507595 0.989948215075949 0.90839968607…
1.16761359209452 1.20361359209452 1.18966313156958 1.21485138157481 1.34072257893965 1.3966036841995 1.25162349998953 NaN 1.11874239472968 NaN 1.18462349998953 1.05881174999476 0.939980184209975 1.023 1.20666313156958 1.36256405261946 1.47893064473491 1.60389101315486 1.18162349998953 0.9101100557917 1.67848985065984 1.43264171921196 1.2039001269748 0.9859701269748 0.9083603963158 1.3862050376350…
1.21551404733153 1.24600779321226 1.24450456711212 1.27300035839051 1.38300506707273 1.43750554973357 1.27551113723869 1.17403602483377 1.18301364165339 1.18202970468749 1.23301452999238 1.09550739705021 0.960503458780692 1.01850923023911 1.26151354737092 1.41550515039949 1.51800513627176 1.63350823031789 1.22300942514811 0.903097171010749 1.65498302128661 1.42130640849323 1.18586564196211 0.9665…
1.26413195237744 1.28077425794689 1.27340298370726 1.29048419601889 1.40882424622745 1.46431091707817 1.31569008536685 1.22988848028579 1.23075197786474 1.22808348374442 1.28360430732274 1.13188286465345 0.971008262097246 1.04022181071747 1.30963911033015 1.44438508882549 1.53735966794283 1.65876475843373 1.26325475760102 0.906097678285243 1.65984668564999 1.42454564655963 1.18495673396329 0.9702…
1.29966327416843 1.31716150671307 1.32006648857143 1.32418561955792 1.42831898655479 1.47836751673082 1.35067400499934 1.28155536406041 1.27065998428149 1.27063382922622 1.31520104378229 1.18153569958523 1.01211791495429 1.10245278604974 1.34764031980631 1.48165220911995 1.5578108474444 1.6807989283995 1.30213971083368 0.90783779173296 1.66499686007898 1.42430522175212 1.18916769793125 0.96990198…
1.35057305974775 1.3550376019701 1.34755711400857 1.34953537595699 1.45302047958607 1.50200442475267 1.40304779176162 1.30713102832767 1.32913102832767 1.32013562581285 1.36407655331756 1.24808331317756 1.05108003779619 1.08369058653779 1.39857418184549 1.50302276014629 1.55949997272645 1.68399652461256 1.34253869679429 0.907073672014348 1.67141499202436 1.4331455233441 1.1895043921694 0.96940954…
1.40206182935329 1.38981852564998 1.38619550480664 1.37881011259831 1.47190280032499 1.51000503629834 1.44628761051998 1.36291149987987 1.38491149987987 1.37787330689319 1.42000174513328 1.32403091422328 1.11548096026328 1.24160845612309 1.44707979065162 1.52335619428665 1.56102357961 1.68354829441501 1.37434041688332 0.933551883648038 1.67772280593901 1.44217374153769 1.19321113841968 0.96896013…
1.43581062933253 1.42266333393148 1.41456431449956 1.40377558365541 1.49281519142818 1.52139819664558 1.50652470672679 1.4046764917764 1.42370016310984 1.43654235422027 1.46376328666566 1.40777886920115 1.15812643763412 1.2262165312282 1.48266859600383 1.53588930045174 1.56545845850371 1.66365278014278 1.40458411838595 0.93991979325816 1.69854078734234 1.44928316669657 1.1896911867828 0.960901638…
1.48406093875285 1.44713928857795 1.4510387082275 1.42653757760957 1.50251060615171 1.52800964523744 1.52703390998734 1.4560783498251 1.48814146496198 1.49912187750571 1.48404297614373 1.49106605296805 1.23912191138109 1.26823287309126 1.53102528930305 1.54702364324294 1.56649995757409 1.6364967503057 1.45209576089734 0.949465811914601 1.65318854569966 1.43948713047264 1.19261696826942 0.96104654…
1.51084835547273 1.50701007314251 1.48877702520611 1.45677489118387 1.51444062494695 1.53695770884743 1.55822620968717 1.48980393029792 1.53805833017928 1.5411659622691 1.52973559469599 1.54681601184423 1.31089768993539 1.33442118762516 1.55690516032103 1.57090857944564 1.571 1.63603758692558 1.48918647701677 0.940524042766107 1.69680025031024 1.45297264234539 1.19688813413677 0.962204274640734 0…
1.53773552066583 1.53076927122382 1.5147450216863 1.47878401974086 1.52984925527831 1.54739718636896 1.57632543172909 1.53357045341538 1.58355499491785 1.59744806975901 1.55079337876524 1.61336356090649 1.41002319632755 1.44243797113551 1.58918177409421 1.59624984319458 1.571 1.636 1.51376005419554 0.94866823489095 1.69645621078079 1.45623962405268 1.19666217188275 0.96066501890292 0.908575083024…
1.57300489713227 1.57900459407954 1.54800638809238 1.50250745480057 1.54100334556758 1.5550023152301 1.61301750366004 1.58051163675507 1.64251345500178 1.66151229131831 1.58400421832521 1.67603224358429 1.53705343222539 1.57152212194361 1.62450539411566 1.6245089336338 1.57400683660803 1.63451937039439 1.55450681234431 0.958355515161478 1.70237553019752 1.46161078632925 1.1937327413121 0.95776721…
1.60083061793642 1.60387040871001 1.579747334879 1.5312314245189 1.55540523438993 1.56543193075217 1.65018026383717 1.63879196776004 1.72661939172576 1.7407056797429 1.60785430933894 1.73399397320748 1.62366510952097 1.6902133778875 1.65441755588431 1.65807240381575 1.60244298866311 1.69760953790487 1.58529278729678 0.969602245805324 1.70499155506925 1.46395098229833 1.19795640883339 0.9607127489…
NaN 1.64164402688728 1.61713042900569 1.55377790539037 1.57233222159752 1.57837175130761 1.68367519994066 1.69247835141985 1.80325197562092 1.81329134532508 1.62928797639631 1.79588830667414 1.73836567520043 1.82714438062045 1.68470472721878 NaN NaN 1.72176861155609 1.61959458617718 NaN 1.71466601879007 1.4571872896421 1.19740196695823 0.956433787231981 0.903105969905878 1.44165147588819 1.186963…
1.68201111869352 1.69150004063402 1.64450694118079 1.58200461124163 1.59150455207733 1.59600278619965 1.73301588384789 1.73001707513648 1.85002104609846 1.87602184029085 1.67250290052691 1.85600533826706 1.86200843334074 1.98350482641575 1.73601270707831 NaN NaN 1.7380065179795 1.66150372630212 0.967488502947336 1.70336868880988 1.46098992412634 1.19272434436631 0.952880322496757 0.89991053648855…
1.70946468295139 1.71169410454365 1.70506319516493 1.6213882090873 1.62440732755332 1.61861763067956 1.77223526135913 1.77217790596106 1.90198672130085 1.9299484843688 1.72044556448537 1.91006319516493 1.98135581192213 2.10726021959202 1.7673882090873 NaN NaN 1.8625602752815 1.70042644601935 0.963792076616902 1.68633363807749 1.44907636749146 1.18828547553477 0.94960739780408 0.90094202864194 1.4…
1.75654960160988 1.76152085277647 1.72877959227718 1.65171251166588 1.63688500466635 1.63979875816612 1.80568376283247 1.82747293805412 1.94558793338777 1.98448252099859 1.75863584811012 1.95259751633224 2.07213753499765 2.16644418922071 1.82049210394306 NaN NaN 1.74315953628094 1.75250168688753 0.957737880984602 1.6727303280448 1.44193909302963 1.17586902017032 0.943231522503501 0.88920374955086…
1.78010400225314 1.79505616121669 1.77606656144201 1.68408112175745 1.67509152198276 1.66707488162226 1.85205200112657 1.86408736189264 1.99508736189264 2.03410400225314 1.79507696166732 NaN 2.1310894419377 2.25508320180251 1.83411648252351 NaN 1.59504160090126 1.7458606369808 1.77609568207289 0.954780978354623 1.67323442119592 1.43161641228899 1.17044649549079 0.938518242728644 0.878216895716105…
1.82900021905654 1.82146011829053 1.80736014019619 1.7222201708641 1.71812019276976 1.70228015772071 1.87650010952827 1.9051601840075 2.0361601840075 2.08300021905654 1.83126016210184 2.04082025848672 2.17314018838863 2.29420017524523 1.88888024534333 NaN 1.61460008762262 1.68033970646423 1.82108020153202 0.936435117809985 1.64710428293618 1.42052675031798 1.15939595049322 0.928289154173371 0.872…
1.85876737716549 NaN 1.8536310120556 1.75970320534907 1.75272726978023 1.74069518387202 NaN 1.94468716239497 2.09056684023919 2.1316149691015 1.85580748455075 2.07076737716549 2.17796791409179 2.2969839570459 1.92769518387202 NaN 1.6626149691015 1.78910961604722 NaN 0.908830189545079 NaN 1.39763329075064 1.15030171200485 0.919489465991271 0.861960615844373 NaN 1.1632927826157 0.97514788886635 0.9…
1.92302021993301 1.91301746266942 1.90101654358156 1.8160243558284 1.80402481537233 1.78802251765267 1.96601562449369 1.96802205810874 2.10202343674054 2.16201654358156 1.93601930084515 2.10301470540583 2.19801470540583 2.32001378631796 1.97702205810874 1.74502113902088 1.70297978006699 NaN 1.90401608403762 0.941278570818371 1.6657694853108 1.41924124536406 1.15055224257439 0.920792192024556 0.85…
1.96622520500406 1.95033085886715 1.93636607682151 1.86806672420944 1.85704911523226 1.83613716011816 1.99940129477587 2.01515476909534 2.1521019421638 2.19736607682151 1.97726042295842 2.13443651273023 2.22943651273023 2.34947173068459 2.02415476909534 1.7901899870497 1.65977479499594 NaN 1.93838368579869 0.938224763919031 1.66466972205444 1.42190227967184 1.15534406819136 0.92547600517885 0.861…
2.02048172015518 1.98665448010345 1.97661608900384 1.92347212238027 1.91643373128066 1.89939534018104 2.04258729567912 2.0397696534023 2.17181764227682 2.21879844672701 2.03445292683047 2.16471206675288 2.23297120667529 2.32028793324712 2.06362568677874 1.8385393068046 1.72535694908142 1.8520594180594 1.98158729567912 0.945627728754972 1.66905728990168 1.42901156786493 1.15924304856662 0.92830341…
2.06100695072266 2.03500629909241 2.02800890561341 1.97301216376466 1.97801368423524 1.96401455307558 2.08400673351258 2.08300347536133 2.18500695072266 2.24300021721008 2.07400825398316 2.1900039097815 2.22600065163025 2.349992180437 2.11500499583191 NaN 1.81801846285708 1.94201868006716 2.03000586467225 0.948600341019831 1.68325103392 1.43429057126252 1.16309089056134 0.931050942691761 0.874720…
2.09231651227235 2.06338058924681 2.06812428134894 2.02780389647661 2.03965438353618 2.02956894757023 2.11433787126384 2.09865825613617 2.21631651227235 2.24397864100851 2.11118835832341 2.2076155381532 2.22893592302553 2.31476892369361 2.13750874319575 NaN NaN NaN 2.05642330722979 0.950136466383362 1.68790833120051 1.43686382585238 1.16710242813489 0.935297301976937 0.876344544074128 1.430204078…
2.1465678624328 2.09673591593116 2.10768790064591 2.08554385479018 2.10944782421969 2.10143181912461 2.17451984714756 2.14463188281313 2.23683994904919 2.26780793885902 2.15267189555083 2.22783994904919 2.22999199745246 2.30705601783278 2.20545582676723 NaN NaN NaN 2.10759187007543 0.909607224168939 1.64668338613055 1.41883588644167 1.1604146573997 0.928297218214916 0.877600156866525 1.4289703232…
2.17801602580575 2.1470170597287 2.15402326326641 2.13802843288117 2.18403153465002 2.17903773818773 2.1890129240369 2.1600149918828 2.2510020678459 2.27300465265328 2.1920191275746 2.25400672049919 2.23000155088443 2.29500155088443 2.22801189011394 NaN NaN NaN 2.1450149918828 0.952742403870862 1.69242367559609 1.44469928142355 1.17896063389756 0.934891445527074 0.8812620316586 1.43368684456994 1…
2.20934598314144 2.18020919910878 2.1992816141849 2.19341035209799 2.24557127448936 2.2525873667285 2.21457127448936 2.18917701463051 2.25509655343482 2.28205632283698 2.22923333746748 2.26712873791309 2.23302413835871 2.29801609223914 2.2514344904567 2.28569196628289 NaN NaN 2.17437012150015 0.95732120567769 1.69943095226811 1.44331225291348 1.19954759819012 0.95710520840623 0.885251230969916 1.…
2.25166290341181 2.20579617415598 2.23372561905613 2.2436001877675 2.31544339865672 2.32442771974564 2.28444339865672 2.21082753197814 2.26690592653353 2.28894512381123 2.25777265578936 2.28287456871137 2.23597648163338 2.29998432108892 2.30457666940088 2.37032580682363 NaN NaN 2.2196393850452 0.94890702734486 1.68731650369769 1.44358780495245 1.2029231106675 0.96752698016584 0.892740341743347 1.…
2.28409652651252 2.26706366642315 2.28208215022342 2.29610679529045 2.37813144035747 2.39813965537981 2.28812527909071 2.24005134388964 2.27802464506703 2.2980143762891 2.31008831149018 2.29099794624441 2.24000616126676 2.31909652651252 2.32509241900135 2.4151129565572 2.29425671944819 2.3562690419817 2.25410268777927 0.959852852930563 1.69875854183353 1.45259279131789 1.21313797036137 0.97173938…
2.3300615324747 2.29738101078119 2.32120130423379 NaN NaN NaN 2.34778198895653 2.26450081514612 2.28976039127014 2.30486022824091 2.35214140205132 2.29001996739416 2.24294009781753 2.3650615324747 2.36910146726301 2.46890179332146 2.41650407573059 2.48438427136566 2.30300163029224 0.95644948653166 1.69806417684985 1.44916008555349 NaN NaN NaN 1.44899718407559 1.17111126729421 0.943104246100413 0.…
2.3677073404398 NaN 2.36962033354352 2.40950959749371 2.50847004890449 2.53842259059743 2.41447795862234 2.29972315987548 2.30190508338588 2.31690508338588 2.3758180764896 2.29793672225725 2.243 2.30746667335276 2.42158869467215 2.52456496551861 2.54499546583389 2.64375026458075 2.33574688902901 0.912460163208926 NaN 1.41428747290195 1.18876394728443 0.97186535643876 0.914638857881071 1.404164434…
2.39604143179256 2.39307694475761 2.40905524239008 2.44408680947012 2.56011640360767 2.60312034949267 2.41709075535513 2.32306510710259 2.33503748590755 2.32904340473506 2.42303551296505 2.30404537767756 2.246 2.301 2.43404932356257 2.57208878241263 2.66417361894025 2.78411837655017 2.37807694475761 0.942978004509583 1.68450135569335 1.43532774802706 1.21082045095829 0.992079963359639 0.916812054…
2.41659291619755 2.43124398722401 2.43645722159673 2.48714706250914 2.61785628836453 2.66281751847858 2.4621082926232 2.35536029688186 2.35363168608349 2.35057353125457 2.44065107102647 2.3265541463116 2.246 2.301 2.45851537642565 2.61612767756617 2.75029412501829 2.84283690342156 2.41624398722401 0.937027860453282 1.6752531877111 1.42925038049587 1.20608382312399 0.997022106037981 0.922791557998…
2.44868508607546 2.4745768344139 2.46868508607546 2.5375079469929 2.65464572183489 2.71746858275234 2.49864572183489 2.38471460925588 2.37479333773702 2.38070476819574 2.46971460925589 2.33987206621816 2.246 2.301 2.49365556289503 2.66947842381248 2.8133898542712 2.93311430458723 2.45660635759432 0.927533194839544 1.66481195338307 1.42992212715189 1.20478200609337 0.997634882648726 0.925999295892…
2.4830874226829 2.51607036459843 NaN 2.57105757103508 2.71108529042234 2.76808955494346 2.53311514207017 2.43208955494346 NaN NaN 2.51007676138011 2.37905970329564 2.24901066130279 2.30102771938726 2.5240874226829 2.70011087754905 2.8360362484295 2.9450255871267 2.4920874226829 0.922949296051996 1.66081820859911 NaN 1.19266963811974 0.999253454262105 0.928705053457524 1.41397270736687 1.157113410…
2.5244154312441 2.54915578671654 2.5404760149672 2.5984760149672 2.75136350233859 2.81036350233859 2.58754525350788 2.47450197941995 NaN NaN 2.54632888306824 2.407354847521 2.25413847708137 2.31404327408793 2.56548466978478 2.75218175116929 2.85343274087927 2.95754525350788 2.53337215715617 0.917676893545404 1.65511772954165 1.42704700493922 1.20164769732463 1.00071481912069 0.931032957380735 1.4…
NaN 2.56684676078211 2.59453176905644 2.65253176905644 2.79264244182492 2.85164244182492 2.64946366273738 2.5315062291868 NaN NaN NaN 2.4476509551148 2.26986378736187 2.31895743355059 NaN 2.77282122091246 2.90257433550586 3.01946366273738 2.57563392853504 NaN 1.63441928988493 1.40285951206402 1.17753883100083 0.983092643287599 0.926826436880699 1.38015091987246 1.14144766819212 NaN NaN NaN 0.5034…
2.62003105864083 2.62902766160199 2.63402329398062 2.66601213228157 2.80200679407768 2.86800776466021 2.68601261757284 2.58102329398062 NaN NaN 2.63502960276704 2.50703057334957 2.3070169851942 2.3450577496603 2.66903348509715 2.82300873524273 2.90300097058253 2.99100194116505 2.62002135281557 0.901662903894683 1.64390445197381 1.41849632819807 1.19064513438156 0.991962722483985 0.933420621172817…
2.68277578758958 2.68490968582197 2.68108184069218 2.69052179202718 2.81573220353522 2.88369394689739 2.71150266370827 2.62808184069218 NaN NaN 2.69483317254632 2.56879491590849 2.34133050883805 2.46172373004937 2.73668014599501 2.84065569025957 2.90496174336217 2.99492348672435 2.66315835396783 0.927731378000107 1.67310035866278 1.43128056672138 1.2010176223859 0.997462690130899 0.93467551575179…
2.73252778299496 2.71174943587488 2.70378798420182 2.72071088754794 2.83778798420182 2.89192290334612 2.76052778299496 2.67851814591323 NaN NaN 2.7435374200767 2.59971088754794 2.37171088754794 2.3857613294571 2.78058560548538 2.8578361696105 2.90797108875479 3.00490362918265 2.69668197630273 0.932330198852433 1.67381855443774 1.43701661056719 1.20295313510696 0.99416315156117 0.933471949981352 1…
2.77609564964584 2.75907326355852 2.74406512316313 2.74005698276773 2.85202035098848 2.89600610529654 2.81702238608732 2.72310786023893 NaN NaN 2.79309971984354 2.70429915953061 2.45723607146633 2.47521165028016 2.8200895443493 2.86703256158156 2.90800610529654 3.01400203509885 2.74107733375621 0.932074413521514 1.67916310603658 1.44375246246961 1.20163325615816 0.990038827307326 0.92541084971984…
2.82210317529957 2.79431307044222 2.77538939594864 2.76746572145506 2.86180918623395 2.89894275587019 2.82779010485735 2.77498868703994 NaN NaN 2.84106501254636 2.84819503763908 NaN 2.57701553683309 2.86316041942938 2.88269469797432 2.91094275587019 3.0149809186234 2.77827490768901 0.948627333921611 1.68546711593466 1.44493691153431 1.20319946979743 0.984664756757561 0.916199555753852 1.434898355…
2.85573663970274 2.8138483683137 2.80576058154795 2.80470471724247 2.87985634892877 2.90098403876986 2.88553712432603 2.82460894986165 2.83964087232192 2.83752914371097 2.85688029077397 2.93135357017946 2.69204232619179 NaN 2.91260894986165 2.89986432954384 2.911 3.01400798061507 2.81074462031781 0.922780528625504 1.6637854139192 1.43669647852352 1.18707000421946 0.962090760931299 0.9101770058227…
2.88604895340986 2.87905959545548 2.85704469659161 2.82005321022811 2.88001064204562 2.90099361477263 2.91008939318322 2.87610003522884 2.90713621818395 2.91217878636644 2.90404682500073 2.99602341250037 2.79819581363943 NaN 2.92905959545548 2.91809365000147 2.9110085136365 3.00697658749963 2.85407236591023 0.951140663329713 1.69368138698881 1.45398219578428 1.19246406173854 0.962639102545284 0.9…
2.90855626828582 2.90645980486969 2.87759485365227 2.84451768291937 2.88490353658387 2.89805787804968 2.95118970730454 2.92209324388841 2.96976526827358 2.99437941460908 2.92557556096905 3.00678778048452 2.88822507314328 NaN 2.95645980486969 2.96115112193809 2.9149228292671 2.99621221951548 2.88734404877034 0.956043343657042 1.69891678414475 1.45958945292512 1.1897338265862 0.957628778538113 0.89…
2.94960455208434 2.94958526194212 2.91761419715546 2.86975887322216 2.88599035492889 2.89403858028445 2.99359490701323 2.96954668165766 3.04131519995093 3.07027661966648 2.96462384222657 3.07830555487982 NaN 3.0553634253065 2.99760455208434 2.97487461407552 2.9734309408043 3.04254668165766 2.92563348729768 0.963557758417359 1.70012919752035 1.46479042433448 1.18617414355174 0.952528707609124 0.90…
2.98101892805578 2.98400792337219 2.94502024861781 2.89100968412156 2.89000396168609 2.88700044018734 3.02102377011656 3.02402024861781 3.11402949255203 3.15103081311406 2.99101320562031 3.14502509067859 3.11604754023312 3.19005810472937 3.02902288974187 NaN NaN 3.12695201957953 2.96001496636969 0.964231913758496 1.69908510511674 1.46327400464838 1.18810860020425 0.954989110821566 0.8963778166707…
3.02308127423219 3.00161541712045 2.9900171770856 2.91252995425833 2.89880770856023 2.88797863428447 3.07384625136136 3.0690171770856 3.17956849705946 3.21950439991287 3.02035902853409 3.20078215421477 3.22169250272271 3.31917972554998 3.07988898279242 NaN NaN 3.02032886299282 2.99327356567197 0.946262488194294 1.6882075867567 1.44995100104552 1.18499794297539 0.953013158745371 0.891525973949031 …
3.05472387529554 3.04164371005876 3.00983076227791 2.94471496804701 2.91386639127203 2.9038574840235 3.10572387529554 3.10964371005876 3.23947447233667 3.28839430709989 3.05667933905288 NaN 3.32509146064983 3.42606473890423 3.11370606079847 2.93593764926028 2.92480404053232 3.02989311301763 3.03364371005876 0.935245485704253 1.66431261602244 1.44520008261839 1.18006373459029 0.950462535338784 0.8…
3.09701499991177 3.10901588225952 3.05302205869377 2.97601676460727 2.93601323521626 2.91701191169464 3.1370216175199 3.16301720578114 3.30302073517215 3.3490251469109 3.10801191169464 NaN 3.42202382338927 3.52602647043253 3.14402029399827 2.96400970582526 2.92199779413062 3.02700220586938 3.07901632343339 0.956020348527362 1.68170839412709 1.44935519120476 1.18349667354898 0.956427763248451 0.87…
3.13034813716579 3.14430979229319 3.10204137818498 3.01327144742058 2.96542482691099 2.94348234421989 3.18506055062128 3.20125227498428 3.34909889549388 3.40490717113088 3.13448234421989 NaN 3.47496468843978 3.58484965382198 3.18911806793018 2.98557820640139 2.9170958621815 3.0319041378185 3.11529061985688 0.956794853775323 1.67813978766813 1.43866897955567 1.17610456016971 0.951457204252043 0.87…
3.17560091162872 3.17968959793345 3.13372507245534 3.03877828423818 2.99771620382487 2.97472507245534 3.21276054697723 3.24560978025919 3.40451222532399 3.45753883121541 3.18455656847635 NaN 3.4978048901296 3.60879602149912 3.2266718606725 3.02465412341156 2.917 3.01515076671804 3.16258317436777 0.950565872371979 1.67241063988 1.4328105511937 1.16554320930627 0.939952077936743 0.867609618749212 1…
3.20055192473414 3.19955161696291 3.16903523382902 3.07203331139565 3.03354268620587 3.00554447235728 3.24054877121585 3.26802881577915 3.426023260567 3.48453196929743 3.20655150594961 NaN 3.51404922520767 3.62603828627263 3.25554634425332 3.05412579775294 2.93103281680512 3.01501093893504 3.18454226742135 0.942123648740247 1.64180384936772 1.41268681058549 1.15941222847257 0.936474920527611 0.86…
3.25305291435991 3.24615029328123 3.20828460070075 3.11227630659001 3.08212418220837 3.05559813696887 3.29207209172937 3.2974559682852 3.44955606802119 3.51788742125142 3.25806937091469 NaN 3.53165480734984 3.63973151682766 3.307567944674 3.09911784100515 2.94276987156656 3.35302554655955 3.23115709531792 0.942560322670095 1.64249901630059 1.41594814580524 1.15447415743927 0.931665106211812 0.861…
3.29709053525615 3.28292015453017 3.25060386287989 3.16451050937743 3.13253593409424 3.10703065115378 3.33211977183756 3.34603575368535 3.49060104100077 3.55266509778553 3.30208107963332 3.4686259846272 3.55271306520372 3.67231962605732 3.35605460479473 3.14364867993275 2.96284030906034 3.36241463104453 3.27972852540258 0.936910716927799 1.66422874694952 1.40981245057687 1.13801333873328 0.915054…
3.35099196978816 3.34901230123012 3.3004916802165 3.21899410447886 3.19649388762749 3.17649254925885 3.3829978303405 3.38249620223651 3.50900057947069 3.57299356063172 3.35549482775325 3.48499073894492 3.55300072360177 3.6675032558806 3.40349327220587 3.2040206226505 3.05100217080532 3.42898690277519 3.33101013042481 0.941690419077156 1.68446214547925 1.42638554358479 1.15152529580519 0.926005299…
3.38337778824086 3.35942686722652 3.33386267025567 3.27149573239947 3.25733579546218 3.24518623852315 3.41684946925174 3.40751817418406 3.52812943513651 3.57692743803494 3.39425735629258 3.49972487012495 3.55496170401342 3.66700836499421 3.43440368922512 3.33659625189966 3.05688511204026 3.3765111186143 3.34303016618556 0.945125036347388 1.65932295039679 1.43192446765279 1.162629956749 0.93129534…
3.42561691488206 3.39666958428465 3.38403875214743 3.32550581033601 3.33578132596563 3.32377914442652 3.46951721683217 3.44168766038372 3.55377109005861 3.5844305946682 3.42869245976976 3.53085589114975 3.55698067747025 3.66501757729846 3.48057870613039 3.407349796189 3.13325608260472 3.42796570126276 3.39056421423308 0.942689316158398 1.66578080330311 1.43333125742418 1.16231683079705 0.93152036…
3.46151655382068 3.44651874782994 3.4250152281761 3.38202571549863 3.41303286594581 3.40953834142751 3.50501411811587 3.46901504857809 3.56150212555074 3.58899779611562 3.4735147123128 3.54600739532322 3.55799996083318 3.63799782222683 3.51051870548264 3.44255719755014 3.20305702782726 3.42852166056492 3.42851887520553 0.946224224530097 1.67590859616282 1.44173235124016 1.16074545338258 0.9317565…
3.49581779708341 3.48480137638171 3.45639526709625 3.43498316985427 3.48070219446201 3.48848545031121 3.5344008180803 3.49991660009325 3.56591171833212 3.58457232546708 3.50390602068867 3.56121098844473 3.5579920218996 3.63357764420068 3.54923483414913 3.56290347143561 3.32336889966723 3.47446802653006 3.46726940591751 0.954847928196139 1.68318920245987 1.4464838863142 1.17200549184961 0.93494667…
3.53717935719646 3.50283728293885 3.50362458045679 3.49601662729403 3.56086356028708 3.57183617191724 3.59354239608539 3.52232276451826 3.58484049320294 3.59193716389176 3.54417936361709 3.58183726367694 3.5594903306839 3.62903866763346 3.59068257709151 3.63991993734331 NaN 3.60801933863221 3.51066163493241 0.944735959347805 1.668880933468 1.43773713665602 1.16619335091711 0.934050410844456 0.874…
3.57150100576142 3.56549544315496 3.54200431256634 3.54450495088356 3.62200708223891 3.64400697016018 3.59349910170363 3.52199467558496 3.58702329220186 3.59253053470865 3.58599959526052 3.59749707467324 3.56300324605542 3.63750076442991 3.61900159736309 3.68600500849297 3.5625106132013 3.59652722643014 3.54700302189795 0.965203565672937 1.68781548623433 1.45051149620192 1.1943250012741 0.9620851…
3.60295193415494 3.59252490206079 3.57932931955845 3.57823191715521 3.66501485026429 3.69086457318596 3.60553247131187 3.54854916876501 3.56813357962518 3.5760333949063 3.61695955933708 3.59947094636034 3.57183886975509 3.64830981611543 3.64651872396753 3.73315655667147 3.64945860348583 3.70259031402757 3.58385286271824 0.97464563423266 1.69119786131177 1.45442086727343 1.18541723750312 0.9649090…
3.62964360193653 3.64258859721477 3.62611200891155 3.65450605368792 3.75344652008708 3.78741262611033 3.65259144612236 3.58964360193653 3.59278268410764 3.58591307364306 3.65667461049345 3.62777110605211 3.57051040925549 3.63263469934102 3.67860883139375 3.79746821516408 3.77248599295651 3.86514745495968 3.63111292198982 0.965573032015639 1.68844754022887 1.45223208943648 1.19983753942167 0.98331…
3.67802854079835 3.67104512216274 3.67551742091124 3.70853817213112 3.81055310867377 3.8610442937674 3.67698526596565 3.60199263298283 3.60099508865522 NaN 3.69202937476945 3.62800392668204 3.56799896909635 3.63549815824571 3.71952759680075 3.85602446342467 3.8890725276067 4.0065716936356 3.66303553707088 0.964152170042428 1.68497072488102 1.44226632660341 1.19551669511679 0.98104951603195 0.9131…
3.70937529752698 3.72494053593755 3.71032043681068 3.75164065343198 3.87277090369511 3.92081864587874 3.72903090652479 3.63832346304561 NaN NaN 3.72730012816952 3.64124807986743 3.5714370183747 3.63402742717383 3.75333263091148 3.90209899556146 3.99295624123255 4.10996741385107 3.70467823174206 0.951756904859379 1.67954566725778 1.43521263954107 1.19010629092358 0.98436119678509 0.914191470634881…
3.75637112271212 3.72092139033901 3.7505774730722 3.80027286063589 3.92323355580539 3.9781942509749 3.78445955858073 3.69543990616548 NaN NaN 3.76849886341122 3.65182312826278 3.573 3.62800982620762 3.80934164408925 3.93962660411032 4.07124338201302 4.20221390339015 3.7325774730722 0.922136713341642 1.62743840725557 1.40239365988231 1.15826321476233 0.957409170620403 0.903559086301419 1.408562449…
3.80397011780307 3.78695803776601 3.78697711150873 3.82898219784013 3.96497393255161 4.0289682104288 3.80098982733722 3.71298919154579 NaN NaN 3.82496439568025 3.67598474100582 3.57599809262573 3.62300317895712 3.83798219784013 3.99096757463737 4.13895740197459 4.26995740197459 3.77397393255161 0.941367614783059 1.6370236611595 1.41177385825484 1.17853683275961 0.984292661967865 0.918940113443356…
3.83344901519169 3.82233881823002 3.82332045206975 3.86630208590947 3.99641228287113 4.06826535358891 3.84713679046697 3.76208169198614 NaN NaN 3.85150411367252 3.69563267679446 3.58287143687806 3.62398163383972 3.89198986118476 4.02830208590947 4.14881633839723 4.25134895704527 3.81621025510808 0.93631476938703 1.64099580071248 1.40356372476152 1.18216241253018 0.987510126317496 0.91933283719749…
3.899433616622 3.879510850719 3.87654517698433 3.911613829515 4.053510850719 4.11460524794866 3.904510850719 NaN NaN NaN 3.91346794288733 3.73367390047933 3.59588843963767 3.66960524794866 3.943562340117 4.09046794288733 4.202536595418 4.32733921939233 3.86954517698433 0.93461390213746 1.63547840003412 1.39875033336177 1.16893507880453 0.982057713508814 0.91990510850719 1.401307177984 NaN NaN NaN…
3.93106382765502 3.91103871513501 3.90906382765502 3.92605754952501 4.06703976149001 4.14401674168 3.92405650317001 NaN NaN NaN 3.94706592036502 3.75807952298002 3.61105231775001 3.66712870166503 3.97805964223501 4.12104813233001 4.218015695325 4.34301674168 3.89505650317001 0.940903766878001 1.6387198985183 1.4083463377575 1.1822168400079 0.992495738181347 0.919503735487351 1.412130882092 NaN Na…
3.99099589808824 3.94739095457811 3.96899589808824 3.98009466221071 4.10437449389104 4.15973662900675 3.97711112289779 NaN NaN NaN 4.00896297671409 3.83274898778207 3.6601769656461 3.78797533548941 4.03406174083656 4.16624280839441 4.23275308969383 4.35873662900675 3.94811112289779 0.944440741526519 1.64801428190024 1.40490761240477 1.17924971127498 0.979104359164873 0.923011235347131 1.422348808…
4.00789628771823 3.9758185035069 4.01172775526035 4.02471479122513 4.13778609341885 4.19079905745407 4.01476016534841 NaN NaN NaN 4.02092869780628 3.90155922280248 3.70868886315469 3.8366953451723 4.05586387763018 4.1858768416654 4.23896110789434 4.36297407192956 3.97483146754212 0.935925939811979 1.62061974634834 1.40105476130727 1.15320956958069 0.945736240107489 0.897367689795586 1.43018995882…
4.07103946845848 4.04303238437619 4.06103238437619 4.04303339638794 4.15401315615283 4.19799696396473 4.07901720419985 4.00305060058779 NaN NaN 4.0930435165055 3.99908602099924 3.78503339638794 NaN 4.10903946845848 4.19301518017634 4.24001012011756 4.36900809609405 4.03203845644672 0.939258602099924 1.66384146741705 1.40954417960855 1.16404582918771 0.9551379253759 0.898831295375047 1.40755160909…
4.10928409876295 4.07441259385678 4.09241259385678 4.07539423741481 4.16676136625432 4.19505506932593 4.09568794048642 4.05208217790122 NaN NaN 4.13521067299505 4.08243970243208 3.81739423741481 NaN 4.14728409876295 4.20772465337037 4.24981643558024 4.3768531484642 4.06930245520493 0.947593970243208 1.66526338315914 1.41359418789464 1.16969426689422 0.95312763070605 0.900086503754271 1.4091108132…
4.1446911217765 4.11266464650021 4.12868229668441 4.1037528974212 4.1798852738027 4.2039205741711 4.14060287085551 4.09264699631601 NaN NaN 4.17862052103971 4.16329399263201 3.91414396606631 4.04411143029063 4.1757528974212 4.2149382243553 4.25 4.3760088250921 4.10667347159231 0.959287275927958 1.66758952578633 1.42087584158043 1.16995858798526 0.949046006375767 0.898355620413017 1.42722894206918…
4.17198023970024 4.15396999361888 4.1639743847966 4.13497731224842 4.18699487695932 4.20599853627409 4.16198463087796 4.15895169704503 4.18395462449684 4.17795242890798 4.19798609460387 4.23694657400435 4.0129282774305 4.14093047301936 4.20897584852251 4.24697658038547 4.25 4.376 4.14297365293365 0.960998821700644 1.67784250572335 1.42207916567623 1.1701298755833 0.943524017927618 0.8934036154029…
4.22505629232514 4.19624852907373 4.20428348120983 4.16644076582231 4.19780776325142 4.21484271538752 4.22684657950851 4.21009124446125 4.26063686669188 4.27232229746692 4.24123105300567 4.31068929489603 4.15939606586012 4.28248344620039 4.26696891198488 4.27451067009452 4.24901747606805 4.37796504786389 4.18917862480152 0.955655069810208 1.67225943882722 1.4266192605656 1.16571846754556 0.936239…
4.23885665898385 4.20985665898385 4.22675742289575 4.18183460651983 4.20986768521586 4.21796692130397 4.25470229173569 4.25550381955948 4.3391399539031 4.35015098013511 4.25980152782379 4.36441560970339 4.24309584897505 4.31763613434362 4.28679050159178 4.28192281637592 4.26086768521586 4.38788973767988 4.2068125540558 0.95642040717815 1.65503097433844 1.42608683626385 1.16028965191518 0.93069042…
4.29796297856861 4.27795733123162 4.28196548849617 4.21997615568826 4.22299184273546 4.2259949801449 4.31696109612295 4.31696172360484 4.41395356634029 4.4419428991482 4.31996235108673 4.44095231137652 4.38091403498136 4.39595105641274 4.34096611597805 4.31997615568826 4.30697113583316 4.43397113583316 4.26696235108673 0.966533656158113 1.67975435687653 1.43649346163873 1.1676953127103 0.93756564…
4.32352428917187 4.30057917888281 4.30261577202344 4.23767066173437 4.23183533086719 4.23679873772656 4.33565236516406 4.36804857834375 4.48860946065625 4.52544479152343 4.3435608823125 4.50579242635937 4.50076781842187 4.62866371283592 4.36554258574219 4.36319495090625 NaN NaN 4.29448769603125 0.971743028177343 1.67373252390742 1.43489982340961 1.17666295231305 0.947534289811328 0.88083865612640…
4.37554582377385 4.36344974803371 4.35454582377385 4.27665936783039 4.26173797525415 4.26178164604512 4.39844974803371 4.42153708961566 4.56037987476814 4.60233620397717 4.38860696288122 4.5674672163501 4.62690823022561 4.70833620397717 4.42250215298288 4.39472924109595 NaN 4.39257645444088 4.35150215298288 0.959726731413145 1.66703799481042 1.42801044037471 1.17414366956871 0.947135153153335 0.8…
4.40397798682233 4.39697405589775 4.3729858486715 4.29998191774691 4.28298349011675 4.28298349011675 4.43996776641841 4.46496619404858 4.608962263124 4.66794889798041 4.42597091115808 4.60696933878825 4.72192609861783 4.83490094070049 4.44997877300725 NaN 4.29098034537708 4.41698034537708 4.37997798682233 0.956482468620639 1.66140438691184 1.42949878141338 1.16986334914775 0.942663514246578 0.866…
4.45414313757018 4.43731114981132 4.43100872777727 4.33637835470778 4.31642875838012 4.30856316817303 4.49407593267372 4.5210423302255 4.67094152288081 4.73289111920847 4.45844555960424 4.63059677062126 4.80262229962264 4.93331987758859 4.50309273389784 NaN 4.30574798163829 4.43174798163829 4.43407593267372 0.941378066802392 1.65042750166111 1.40938375304537 1.16207306569498 0.935561304838104 0.8…
4.49572649430005 4.47276651952443 4.46577319039516 4.37673316517078 4.36169981081713 4.35171315255859 4.54267979820493 4.56173316517078 4.72563977298055 4.78962643123909 4.49972649430005 4.68463977298055 4.84273983604151 4.96678653213662 4.55664644385128 NaN 4.31791994955123 4.43994663303416 4.47473316517078 0.919872689924927 1.61833426836787 1.38464383658514 1.13966956092178 0.912027232423119 0.…
4.52808764116431 4.53807534065002 4.49709532898574 4.40508149090716 4.39208149090716 4.38806457770002 4.57009071629288 4.60605996500716 4.77105996500716 4.83906919039288 4.55007380308573 4.71808456603573 4.86502921372144 4.99602460102858 4.57509686655002 4.38405227718573 4.29201537564286 4.41801691320715 4.51008302847145 0.932929098669212 1.63220643285086 1.39768381899157 1.14147299825036 0.91435…
4.58405262475431 4.58618558970108 4.55796952166259 4.4571191072277 4.4441191072277 4.4293019340295 4.62801938351762 4.64435179588453 4.80935179588453 4.88325207217446 4.59720221031942 4.772085865991 4.88368420825144 5.01173407010647 4.63695290104424 4.41743489897626 4.30183379381655 4.4288171731982 4.56310248660935 0.925967840184069 1.62992855983456 1.39373681488575 1.14338758979423 0.91188188395…
4.63158794252941 4.62863177843054 4.57882465639549 4.49566684715144 4.49257917534919 4.47658794252941 4.66666684715144 4.68960547688986 4.84667561433166 4.91869314869211 4.63864054561076 4.80967561433166 4.91571945023279 5.02984219075594 4.68756164098873 4.45963177843054 4.32380712203504 4.45080712203504 4.59671068305256 0.932659769471852 1.63820644335791 1.39760519429451 1.13785918388106 0.90947…
4.68096976763177 4.68096791667045 4.64096174679938 4.55996051282517 4.54496791667045 4.52696915064466 4.72996112981227 4.72797655448994 4.8609913621805 4.93998704327076 4.69096791667045 4.8539728525673 4.93398889423208 5.06198025641258 4.74296606570913 4.52096236378649 4.37796668269623 4.50096915064466 4.65496421474781 0.940854977724951 1.64697463221217 1.40783370673151 1.15095188661955 0.9253801…
4.715358410685 4.70456005304114 4.67634007956171 4.60515676832886 4.59212010608228 4.58590013260286 4.74767003978086 4.755486728548 4.89634007956171 4.95767003978086 4.72732174843843 4.87559671528771 4.93498166887671 5.05807332449314 4.76950505967128 4.562230092822 4.41628508619186 4.542230092822 4.67856005304114 0.9456701774959 1.65039620769097 1.41495709935618 1.15351233907946 0.926067351524933…
4.76546404683048 4.72181777592236 4.72844260870369 4.66436757525996 4.66027110368945 4.65624966556267 4.80636757525996 4.79952836121082 4.92766770903489 4.97086065217592 4.76262483278133 4.8858928093661 4.935 5.05008575250712 NaN 4.79647030103985 NaN 4.66863867894941 4.73341045151352 0.932998275917737 1.6417938989953 1.40816503344373 1.15379742742479 0.925100611872757 0.859939365888317 1.41691329…
4.80196967888338 4.79993430424732 4.77795872959126 4.71595704508479 4.72594525353943 4.72494272677971 4.85396041409774 4.82098231268197 4.93599326197408 4.97000084225324 4.81895283381859 4.8959915774676 4.935 5.0450042112662 4.84898568169493 4.87293767326028 NaN NaN 4.77596462536394 0.94900638918765 1.66311195051308 1.43195987857011 1.15417967994377 0.925199907352144 0.861868492366701 1.391391359…
4.83831806799283 4.83435492918241 4.80352080453551 4.76802317847622 4.79470985836482 4.79861770539088 4.87264981869902 4.84750237394072 4.94090784702606 4.95920273654267 4.84942865156156 4.9126866798886 4.935 5.04401843059479 4.89415219263974 4.93091259490749 NaN NaN 4.81035492918241 0.965304236432463 1.67123776328705 1.4342965037963 1.15377755654386 0.924483454334196 0.870497995071811 1.43948653…
4.87175958783436 4.88463573914297 4.86157745740584 4.8275701721887 4.86648274958301 4.87048274958301 4.88888343652575 4.87579601392006 4.94199271478286 4.96098542956572 4.89268673566295 4.92491257739431 4.93599271478286 5.044 4.91286886609147 NaN NaN NaN 4.85666488001153 0.970444520992525 1.6782298048539 1.43416131133909 1.15671836290509 0.92877838215761 0.876080222714412 1.46017480562239 1.15796…
4.91903436623705 4.91705007651685 4.8910540040868 4.88305793165674 4.93707266004405 4.94507560572151 4.94602651109715 4.90102552920467 4.94400883703238 4.95600490946244 4.92904811273187 4.95000883703239 4.93600589135492 5.04099705432254 4.96802651109715 5.0180461489469 NaN 4.95806087733421 4.8930461489469 0.969176818668341 1.67984280821251 1.44061928321848 1.17572796314807 0.94998268056649 0.8808…
4.95343500392449 4.96717672000425 4.94511214902419 4.94104757804414 5.00980543686892 5.02075700863387 4.97256414588461 4.92658028862962 4.95285471529487 4.96091928627493 4.97720900549428 4.95885471529487 4.94190314352991 5.03804842823504 4.9945641458846 5.06424129098431 NaN 5.01899914980909 4.93924129098431 0.965992302493847 1.68265383174926 1.43990178420386 1.18369908233793 0.95266593030611 0.88…
4.98678715828098 4.97694195225845 4.97381940702628 5.00061946480538 5.07160656530726 5.09055496731477 5.02466461304881 4.94985165577159 4.96094840200751 4.96497420100375 5.00283875627347 4.96893550250939 4.94398710050188 5.04396130150563 5.03275490953567 5.12759366580914 NaN 5.1074324220826 4.9708000577791 0.96253212263928 1.66852203791911 1.43371011743916 1.18079967173464 0.958889882560838 0.890…
5.03401648236828 5.04102531220843 5.03101707102429 5.05302884414449 5.13403355339257 5.1620353193606 5.05002060296035 4.97501648236828 4.9740176596803 NaN 5.05801471640025 4.9780058865601 4.944 5.04099882268798 5.07001942564833 5.18802825548848 5.17207534796928 5.25108417780944 5.0210176596803 0.956389346591829 1.67597927006655 1.43353949964239 1.19803084177809 0.969652872641329 0.897061365681943…
5.06148709616804 5.08321232625806 5.05946877817404 5.10110241829407 5.18995587434207 5.22090092036008 5.08435887021005 5.00248709616804 5.00345046018004 NaN 5.08254205015003 4.98781682006001 4.944 5.039036635988 5.10239550619804 5.23512073628806 5.29765529676817 5.39138052685819 5.05045046018004 0.955300332973339 1.67476271431256 1.4327055702949 1.19943380526858 0.974440608189286 0.89933750225392…
5.09772192831204 5.12468330724427 5.10961378932228 5.15062151353583 5.25351337454607 5.29642068398342 5.11476827359337 5.04368330724427 NaN NaN 5.12269103145782 5.00486868836957 4.94300772421355 5.03403862106777 5.13276827359337 5.28958289246806 5.400219854431 5.52398812802437 5.09862923774939 0.952571087103004 1.66314029605645 1.42347175794392 1.18757253607838 0.969221324542516 0.897613749100127…
5.13397563827184 5.16097563827184 5.1409790218452 5.18697563827184 5.30896278069309 5.36195601354638 5.15697157798381 NaN NaN NaN 5.15697699170118 5.0429742848425 4.94599796985599 5.03300067671467 5.17197360812783 5.32597563827184 5.48094586282631 5.5839600738344 5.12897969855987 0.940737998767412 1.65751374899928 1.41689440541251 1.18408230082988 0.974956088589201 0.902206880345366 1.44581448353…
5.18306864015664 5.20516177614098 5.18712452174724 5.23705001295978 5.36493824977857 5.4189196225817 5.20018040333785 NaN NaN NaN 5.20705001295978 5.05772059204699 4.946 5.033 5.22401275856604 5.37997550417231 5.53988236818797 5.63208726735351 5.17708726735351 0.932142987972588 1.65007119415225 1.4069290660482 1.18099848939816 0.978296667530652 0.90723462875204 1.44004896910167 NaN NaN NaN 0.9315…
5.21469676589627 5.22877501985853 5.22067720240571 5.2647358928774 5.40560873018874 5.46753047622649 5.24853047622649 NaN NaN NaN 5.23077501985853 5.10751091273592 4.94897065476416 5.03597065476415 5.25470654764155 5.41763807542459 5.54991196429247 5.64983371033022 5.21265763891515 0.921394566857059 1.63874053372168 1.40185822400424 1.18032606468207 0.982994221432083 0.913201994250481 1.416858012…
NaN 5.29395454600495 5.27596153892727 5.31196713326512 5.44896993043405 5.51196923114181 5.26898601415537 NaN NaN NaN 5.2879601403428 5.15296853184958 4.96598811203206 5.036 NaN 5.46096993043405 5.57398321698644 5.66299090920099 5.2669622382195 NaN 1.64527534970666 1.4002410978888 1.17980036363196 0.984369069941332 0.917816811227424 1.46334730808818 NaN NaN NaN 0.929835056003923 0.508691587514455…
5.33203656740272 5.3427127886162 5.33526487605376 5.35781978700636 5.49676555733406 5.55967004729956 5.32770207993468 5.23542312869691 5.19955086566201 5.18352691498106 5.32923124666354 5.20110312110746 4.99446919412483 5.04974374888785 5.36842041718712 5.5191247751572 5.58142396188148 5.6919931847048 5.32019847674549 0.934697273283314 1.64084256435008 1.40380323174382 1.18353080485396 0.99480165…
5.364748047171 5.36897654519092 5.36479603654575 5.38009977883654 5.51056175004747 5.57144372338889 5.37253404176294 5.28867447810736 5.26896848138493 5.2500722472476 5.39028177574985 5.31436906060935 5.05155613454888 5.06984425773645 5.40273940001578 5.52944807033389 5.57987029267166 5.68977517396421 5.35019530419762 0.938897428892194 1.64162542387511 1.40658328836003 1.18362452001149 0.98767351…
5.4114979932267 5.39550867642011 5.40648431396903 5.40450237332774 5.53099741238118 5.58299973495447 5.40601188274809 5.32695142655242 5.32393025351117 5.31092278067309 5.43799612501717 5.36603046011584 5.07411931406347 5.10122810041545 5.45199686134462 5.54200573513766 5.57400934104761 5.67701794576777 5.38799591878079 0.930088354596532 1.63681671197397 1.41253145311105 1.18206620497492 0.984613…
5.45567291997304 5.44243301609547 5.43731965872738 5.43033463706198 5.54385655636128 5.5908567567804 5.45972958830063 5.38751924893294 5.39768900339179 5.38580883006862 5.48412299219103 5.46119061287881 NaN 5.719 5.49324786175084 5.55494153380027 5.578 5.65697498600421 5.431274623514 0.933322864706001 1.66101245661306 1.41341207870831 1.1802739178549 0.976625073708347 0.923903582250821 1.41724495…
5.48618622536845 5.47876930564162 5.47179448792653 5.45523428669312 5.5551132077818 5.58568971191018 5.49981809704418 5.44021978431163 5.46795165489861 5.46812590980027 5.50941596082892 5.53143838797332 NaN 5.47075435858321 5.52994136898628 5.56793985239999 5.57984761028347 5.65731365882299 5.46268622536845 0.943438970099098 1.6647066742371 1.4308762808416 1.17863745192619 0.967844260904129 0.915…
5.5514074569099 5.53101214732159 5.49402176395117 5.47301417187518 5.59691800396536 5.62391060242908 5.53901872712078 5.49543500576105 5.53639727456367 5.58773375294118 5.55001569029038 NaN NaN 5.33205213225514 5.58001467801358 5.60844623312444 5.60044210216632 5.67645869309346 5.50301569029038 0.943928298997267 1.67649212071989 1.43686067316407 1.18495767176336 0.967767450953614 0.91223637001607…
5.55451277953028 5.55904595704386 5.54048784549651 5.50047904626094 5.56760353895845 5.58370604570145 5.56545696305824 5.53436885179388 5.58274456176362 5.62492174630965 5.57904015813353 5.6627666008912 5.53687611530422 5.51941599147446 5.5940040064177 5.61678954069219 5.55307500476855 5.64523869358226 5.53499909022865 0.954940454800967 1.67272670494327 1.43830936915555 1.18044558525713 0.9571572…
5.60634867406025 5.61331240812549 5.5972248305254 5.52481991180048 5.58985205296366 5.60345962574251 5.63328990806645 5.59938872473017 5.67118268628989 5.68917143077742 5.63296125111674 5.74666546474953 5.63322585611756 5.6645230265156 5.64619106947094 5.63636742776476 5.59303382136687 5.6895579303513 5.58883116731294 0.950234230033225 1.6763197152843 1.43639092838584 1.17540744333815 0.951776907…
5.63597897871595 5.63198108084435 5.61196776736446 5.55098178155382 5.58699789787159 5.57201730913064 5.6839733730402 5.63347753949737 5.73146212406607 5.75895546732612 5.64398108084436 5.76846680170346 5.67244885801273 5.77343588579167 5.68198038013489 5.65298809738895 5.61898409228829 5.72198420604124 5.61197687658755 0.950790504510817 1.68361748445301 1.44229030130507 1.16556687395988 0.934309…
5.67428389895208 5.6791186448641 5.63261440712804 5.60077048043336 5.60596693337046 5.60146937103788 5.71117663847235 5.70499172492562 5.80697003133252 5.84652852711599 5.67639406834407 5.84539991709896 5.82124156424565 5.91979266796717 5.70874090395101 5.61481619529689 5.62296815220417 5.71586611111507 5.65224717582142 0.948384985835062 1.68063581915861 1.44227036723131 1.16225375509301 0.936540…
5.6987161299425 5.7023196272205 5.69273029770489 5.61074765269056 5.60462329087481 5.59474512370284 5.73927578186266 5.72837240161215 5.85883924006416 5.91161807774577 5.71673523970421 5.87865269734053 5.91721353617774 6.0161940393102 5.74226336887631 5.62160641337155 5.59494713523177 5.67935647907372 5.68722437514121 0.944457338920241 1.66648891734711 1.43432183683311 1.167992300947 0.9436361675…
5.74594492902227 5.75594025399447 5.7364338866499 5.64945024096184 5.61998030190129 5.61247082221305 5.78894673794712 5.78842255364385 5.93089615494705 5.98291384050002 5.76094327932536 5.93488902105809 6.0303744147073 6.15236795857684 5.79344105013417 5.6489764804307 5.59800164969691 5.71695924296626 5.73644342375565 0.932251306116698 1.66087981550367 1.42151755367825 1.15996303217066 0.93881808…
5.76404586778279 5.76660694134882 5.75984444973577 5.66938678561971 5.63042538235631 5.61474822744122 5.82137477865068 5.82236032044907 5.97417672596018 6.03621623682073 5.77754935773626 5.94858289992331 6.08667273761897 6.20720269274307 5.81498724544935 5.67575490317937 5.60984636063521 5.69072231582243 5.75205426020142 0.92316194232216 1.64232331341084 1.41860613105755 1.16811707822802 0.943125…
5.81421925659362 5.81810048032527 5.79873278969702 5.6907263204483 5.65570866370303 5.63581460417465 5.86022369983438 5.86220613025244 6.02099047432067 6.08364009178435 5.83117964513454 6.00968634681882 6.1547217900442 6.26334974333852 5.8612500687345 5.75401759863638 5.63324868192434 5.68100865404596 5.80318403026641 0.925260500670878 1.64556808261453 1.41874603328144 1.14681027384618 0.91858089…
5.85197231189764 NaN NaN 5.75897175813559 5.70697065061149 5.6869695430874 5.88197286565968 5.89597452694583 6.04098670971087 6.13297784951811 5.88397452694583 6.04797840328016 6.17099778495181 6.30599667742772 5.89297065061149 5.75499944623795 5.61600553762047 5.69199667742772 NaN 0.919275122298937 NaN NaN 1.16093194924241 0.940220510403657 0.885266356245729 1.40311831102576 1.18791066451446 1.0…
NaN 5.86765037141861 5.9340300171424 5.82113007428372 5.78019010856852 5.76007003999893 5.92531017713811 5.93921011999678 6.12590994857281 6.17606003428479 5.92747026856423 6.0980300171424 6.18410005714132 6.31614007999785 5.92250028570662 5.82417009714025 5.646 5.70613007428372 NaN NaN 1.60007138062105 1.39004918228083 1.14027261571118 0.909626509308672 0.853969494000161 1.36800583176521 1.15563…
5.93475178850194 5.93253251685554 5.93726625842777 5.83484576206469 5.80004937145063 5.76844092796206 5.95653251685554 5.96051685459509 6.11704698678137 6.1821096358232 5.97459516589737 6.10173612624149 6.1941096358232 6.33009397356274 5.97284576206469 5.84181443754377 5.64686142432514 5.71956384137646 NaN 0.931987480495878 1.64877864839419 1.42158818176458 1.16033550563785 0.945366097387708 0.85…
5.98199248872866 NaN NaN 5.88799154981975 5.86598951551709 5.85898560339661 5.98999467951614 5.99299483600096 6.11999953054554 6.18899890460626 6.01199405357686 6.14799264521348 6.20099890460626 6.33599906109108 6.02599154981975 5.89299186278939 5.70099139333493 5.7549943665465 NaN 0.935599425700712 NaN NaN 1.16130984508003 0.912445234417212 0.860828763769926 1.41352915967652 1.19164937562557 1.0…
6.01340206495328 6.01237191008179 6.01027139384347 5.94445232307245 5.94548247794394 5.93251263281544 6.03633170358646 6.02330154871496 6.15019098085281 6.20210051623832 6.04930154871496 6.15124123897197 6.2040301548715 6.29 6.05046237469628 5.97743221982478 5.7485327360631 5.7954072273365 5.99636185845796 0.940872822648951 1.66055076070035 1.44332597661904 1.16110578924369 0.941845688727456 0.88…
6.05375168252548 6.04957687263584 6.03797893538202 5.98980412549238 5.99432855516132 5.98445092208407 6.06945450571308 6.05357687263584 6.16952442966894 6.212 6.07997893538202 6.17520977186758 6.20706992395586 6.29 6.09652442966894 6.02235993351024 5.80262573197372 5.93562573197372 6.03275168252548 0.947165934793126 1.66564387291074 1.44091210209024 1.16848399353429 0.949226055416679 0.8715858045…
6.09599290347488 6.08199455382956 6.0929907580138 6.03499240836848 6.06898745730444 6.06598630205617 6.09499570907783 6.08599455382956 6.19899504893596 6.212 6.1349907580138 6.18699801957439 6.21099933985813 6.29 6.12599504893596 6.15497772021184 5.89398465170149 6.02698465170149 6.07499290347488 0.953118999885065 1.67091911375954 1.43822045219718 1.1636508119745 0.945070698100029 0.8713500396085…
6.13912361715181 NaN 6.1610618085759 6.11715452143976 6.17220087787169 6.17833222109548 6.13133222109548 6.11810816500783 6.202 6.21197682178404 6.1781313432238 6.21007726071988 6.217 6.29550553139277 6.17215452143976 6.21848674253524 5.9718962243506 6.10690395042259 6.11817769965572 0.923312646129584 NaN 1.42082850920564 1.16791161194867 0.946924646169642 0.877488906035684 1.45013493594741 1.173…
6.15588850714655 6.13909756765161 6.1697491334765 6.13832404986544 6.199498266953 6.22262021891429 6.17452265126267 6.13257491638894 6.20206968683502 6.20905226512627 6.19581882031152 6.22067944664148 6.217 6.23245296442765 6.19287108543779 6.28152265126267 NaN 6.22340069930138 6.14181882031152 0.938319376103079 1.65179407966031 1.42487571663185 1.16599756369794 0.950406900882268 0.88392383368831…
6.20593678902 6.20092191584823 6.21194670446784 6.21290580324548 6.28389340893568 6.31388473291882 6.20396281707059 6.16495909877764 6.20599504227608 6.21199628170706 6.24194174674392 6.25895166219176 6.217 6.25796777479451 6.24193802845098 6.31096281707059 NaN 6.24597149308745 6.18794174674392 0.968701627216845 1.67962484973739 1.44660255899809 1.19120815901811 0.968257454750465 0.89258905582444…
6.21647831214492 6.22835873410869 6.21957029524972 6.23059789018116 6.31376345976978 6.3677542614593 6.23727594931438 6.18127594931438 6.21212877634671 6.21206438817336 6.2484875104554 6.26 6.23906438817335 6.37502759493144 6.25545991552397 6.36452430369732 6.29312219387848 6.37062810095484 6.21136793241917 0.968714875961807 1.68307923797674 1.44835938313394 1.18769359913442 0.974096528228683 0.9…
6.26840279850439 6.26782310998724 6.2818756489226 6.29592818785795 6.39696321381486 6.45015585657783 6.26763046722427 6.21140279850439 6.22615761680607 6.21912259084916 6.30157792828891 6.26064798020272 6.246 6.37777233128013 6.30535025956904 6.42203326572866 6.41618912230649 6.54757616806067 6.25175305807343 0.961673555402538 1.68178567545527 1.44171406408265 1.20002982397718 0.997483396981996 0…
6.29096980534485 6.3139382978786 6.33093435944532 6.34793042101204 6.45092779538985 6.51491335446783 6.30295273880063 6.23396980534485 6.23498818470016 6.22599081032235 6.33395667723391 6.29695142598954 6.246 6.36501706654422 6.32497374377813 6.47992254414548 6.53883589861331 6.63588184700158 6.29394354912298 0.960191982344751 1.67426006926109 1.43521869080944 1.20562251697677 1.00103524762384 0.…
6.34125997120528 6.33557993576562 6.38603999557004 6.40105999335506 6.52419997785021 6.58431996456034 6.36512998560264 6.28012998560264 6.26209998892511 6.24912998560264 6.38316998117268 6.30096000442996 6.24996000442996 6.34863004097711 6.37429996677532 6.55222997452775 6.6497499169383 6.78045994905549 6.33633996234536 0.908863769676942 1.63611127770624 1.41736559827232 1.19302459838307 1.002599…
6.36770708021215 6.3935919741311 6.3908221862932 6.40803595472943 6.54485507374493 6.61678929884147 6.37854264295351 6.29365774903456 6.27275641138974 6.26244398059833 6.40087151747079 6.29754264295351 6.246 6.31226309961382 6.40464130530869 6.57598662355184 6.72497017982597 6.82721683571393 6.37065774903456 0.935885314811801 1.65587770042572 1.41898005027218 1.19440850046527 1.01029243843345 0.9…
6.40999403753902 6.4289950081722 6.43999306690583 6.46999126430135 6.59599278958207 6.6639933442296 6.41099542415785 6.33299445352467 6.31799362155337 6.28899625612915 6.45299265092018 6.32999542415785 6.246 6.32799778140987 6.44299459218655 6.634991680287 6.78299181894888 6.89998973902063 6.40999445352467 0.930820714108699 1.64617136859279 1.42316940930038 1.19073051859544 1.00027141296459 0.945…
6.44348232621222 6.47230031632082 6.47341862275023 6.49339132126652 6.62238222077195 6.69135491928824 6.45736401978281 6.3624277232448 6.3344277232448 6.3213367182991 6.48644592423394 6.35336401978281 6.25 6.32515470840769 6.47648232621222 6.68027301483711 6.80705460296742 6.93 6.44641862275023 0.923115295483605 1.64009653126804 1.41533750734308 1.18352371676745 0.994817437426193 0.94413478773874…
6.49671808220934 6.50526719338022 6.5199184772445 6.53660118510549 6.66460118510549 6.73016699586264 6.49781827972692 6.40965128386428 6.38165128386428 6.35886837848571 6.53571808220934 6.39343418924286 NaN 6.34205009875879 6.52971808220934 6.7107347817956 6.81356778593296 6.9305510863467 6.49266798345055 0.915795625797688 1.63831671576169 1.40175835698676 1.17283426109723 0.983448769985523 0.931…
6.53897312579228 6.5209900002948 6.57396562601338 6.57197750066331 6.69997750066331 6.73999375018425 6.54596937590283 6.44797562571858 6.41997562571858 6.40996750095811 6.57797312579228 6.41898375047905 NaN 6.34499812505527 6.57197312579228 6.75397250081071 6.84697875062646 6.96297937560803 6.53197500073701 0.899650268447275 1.61988172465434 1.38753904348339 1.160727699773 0.971607531027977 0.926…
6.58551516331546 NaN 6.61323776768406 6.60525758165773 6.72319813973672 6.78606934890785 6.58929720960507 6.4945250703023 6.47061423318382 6.46055479126281 6.63539627947343 6.49285200086788 NaN 6.37324828034131 6.60561423318382 6.77431702357875 6.86702972096051 6.99967306943442 6.58122786069722 0.88737208825544 NaN 1.39104633225227 1.16053583300882 0.96543353623174 0.914422311053095 1.38709521003…
6.63750055282 6.626375414615 6.63770390240312 6.6315631219225 6.7433128455125 6.79309385365375 6.61934413006375 6.54767261785187 6.532875967435 6.51698546336437 6.67551619509563 6.58022120313875 NaN 6.49717095939187 6.6675631219225 6.80615642275625 6.87 6.96704692682687 6.60475082923 0.921666054628738 1.65145382048455 1.40682032226876 1.15912672617852 0.96067362146935 0.903462125213344 1.41389986…
6.66897790290024 6.64998342717518 6.68196892595347 6.66697514076278 6.76298618931265 6.7989958567938 6.64098480824392 6.5899703070222 6.58796133007543 6.57895649633486 6.70797721236588 6.71990194411983 NaN 6.44503659832147 6.70297514076278 6.81599309465633 6.87 6.9699979283969 6.65196685435037 0.928335318176989 1.65546718261978 1.41627336396473 1.15954970307022 0.953355137575693 0.891018735259747…
6.71529063613416 6.70129063613416 6.71535845123213 6.69734876336099 6.78313563019594 6.80916469380936 6.68331969974758 6.63250376929921 6.64754252078377 6.64457158439718 6.75531969974758 6.78039720271669 NaN NaN 6.74626157252075 6.83306781509797 6.874 6.96706781509797 6.67944564207238 0.938494101306408 1.66237878388509 1.41916347704869 1.15928946203606 0.948454359542012 0.894885435792762 1.444868…
6.74564144789726 6.73164144789726 6.75257210217864 6.73334672859311 6.79727738287449 6.82629471930415 6.71681481219382 6.68476280290485 6.70410953149797 6.70428289579452 6.78857210217864 6.82204018577934 NaN NaN 6.77376280290485 6.84029471930415 6.874 6.97393065428138 6.72539873788208 0.941994042508021 1.66946669012497 1.42470714711197 1.1664404490103 0.94892063035129 0.890083475970296 1.45176290…
6.78198822364466 6.76798822364466 6.78498949676415 6.75299363440252 6.81299490752201 6.84299458924214 6.76298504084592 6.72798599568554 6.76697963008806 6.77697644728932 6.82098949676415 6.88098090320755 NaN NaN 6.81698599568554 6.85699458924214 6.874 6.9700012731195 6.7479926795629 0.942789742193302 1.67267895922481 1.42907858365456 1.16929907380557 0.95008962124695 0.87611452593981 1.4479612317…
6.81132700067458 6.78349867602873 6.8371144502361 6.78617167535415 6.83016350033729 6.8601144502361 6.80627795057339 6.77838422579263 6.83440875084322 6.84452320107932 6.86121255043847 6.93716350033729 6.75878480161898 6.89121255043847 6.84038422579263 6.87407357515178 6.87708175016864 6.9736321242411 6.79822072545534 0.923490340872029 1.64858903980501 1.42314117560557 1.16522749684798 0.94302872…
6.85134423472115 6.84451635208172 6.85151635208172 6.80739586992932 6.85018932909663 6.87417211736057 6.84063683423412 6.8256884694423 6.88498106895527 6.90910155110767 6.88734423472115 6.95798106895527 6.85554905624516 6.91872117360574 6.88734423472115 6.88317211736057 6.88706884694423 6.92982616333075 6.82549914034566 0.945404939824196 1.68125822724713 1.42954105027024 1.17102821005405 0.948950…
6.87099345680905 6.87399018521357 6.88099018521357 6.8299924753304 6.86099640124497 6.88399672840452 6.87698789509673 6.86498691361809 6.94098135190578 6.97197906178894 6.90699345680904 7.01398135190578 6.9439705556407 7.01696728404523 6.90699345680904 6.89299672840452 6.89099869136181 6.97698429634171 6.85399051237312 0.947399335866118 1.68286946345834 1.44044636852902 1.1732092737058 0.94956979…
6.92119344446119 6.89157066116051 6.93406770556142 6.86319344446119 6.89412573889977 6.90720311668425 6.92419344446119 6.9152611500226 6.99849328337603 7.04251262782215 6.95716442779201 7.08458033338357 7.07216066676713 7.20516066676713 6.95423213335343 6.90005803333836 6.89393229443858 6.98294196666164 6.90419344446119 0.924879161788092 1.66389142940286 1.42187265989691 1.17449351961055 0.951644…
6.94163883265796 6.95046617518283 6.94169062990049 6.88356976966791 6.90753523817288 6.92850070667786 6.94481149013308 6.94281149013308 7.04981149013308 7.0959841476082 6.9746906299005 7.14486328737562 7.19277837199377 7.32519133657835 6.97869062990049 6.90617265747512 6.88706906299005 6.97705179724254 6.92475969289054 0.937103481416617 1.68031623285745 1.43141749493922 1.1736953271694 0.95090790…
6.97797950386144 6.97698504335835 6.98097784201237 6.9159817196602 6.93798282755959 6.95698393545897 6.99097396436453 6.98897396436453 7.09597396436453 7.15196842486763 7.01397784201237 7.19397230251546 7.29394294318185 7.39296177747134 7.01797784201237 6.91599446050309 6.89099778420124 6.97999833815093 6.96797562621361 0.938439246628421 1.67441332923764 1.43468815534753 1.16603432080759 0.942824…
7.02129277025097 7.00260505851866 7.05303903603346 6.95335132430116 6.97136108330952 6.99129277025096 7.03515614413385 7.02930252925933 7.14936108330952 7.20341963735972 7.06026349322587 7.22736108330952 7.36655626347683 7.49655626347684 7.05730252925933 6.92226349322587 6.894 6.98099024099163 7.00726349322587 0.901783853750457 1.63050462446256 1.40088183226872 1.16067817369843 0.93754539536462 0…
7.0515178597205 7.06444881175777 7.05769047962733 6.98969047962733 7.00874226559938 7.0216214316646 7.05181131356212 7.06063869365528 7.1865178597205 7.24669047962733 7.08746607374845 7.26486309953417 7.42344881175777 7.5535178597205 7.08858690768323 6.95048453119877 6.89412083393478 6.98 7.03469047962733 0.918379618896397 1.66031714244472 1.41014614258907 1.15329885668919 0.930881767318415 0.853…
7.08098691573913 7.08998866030724 7.09698255431884 7.02898255431884 7.05098124589275 7.05698429888695 7.09797950132463 7.09698386274493 7.21598691573913 7.28598255431884 7.11398822416522 7.31397819289855 7.44898866030724 7.58298691573913 7.12198517117101 7.0349624917855 6.9009969470058 6.98 7.07398255431884 0.916650767609971 1.65560209348174 1.40708136076313 1.14811230282991 0.924722734610522 0.8…
7.12141050854083 7.13328640130756 7.13428640130756 7.0664773355126 7.07754416248436 7.09441050854084 7.12538186841008 7.13428640130756 7.25028640130756 7.32030549472806 7.15738186841008 7.33445824209209 7.49009546710252 7.62012410723328 7.15941050854083 7.02919093420504 6.91115274736403 6.9842577611768 7.10739141512033 0.914049355776047 1.65078303090152 1.40743950005063 1.1448572788296 0.92103231…
7.16469158028666 7.16376073831533 7.16481260683683 7.11674344880816 7.13474344880816 7.13779531732966 7.16558784324366 7.164518685215 7.28039765866483 7.35239765866483 7.19781260683683 7.38234579014333 7.5 7.633 7.20263971176516 7.05095371430982 6.92763971176516 7.011 7.14874344880816 0.915080167484939 1.65011567221308 1.41473575595555 1.14255636379336 0.918210312465855 0.834353513729746 1.429753…
7.20396583140153 7.20696241454168 7.2109598518968 7.15896326875665 7.17696326875665 7.18296070611176 7.1989709566913 7.19397437355115 7.30298035305588 7.37498035305588 7.2439598518968 7.40198291570077 7.5 7.633 7.23896839404642 7.16190347370933 6.96396839404642 7.011 7.19096326875665 0.918497027331933 1.65327724942782 1.41960576309379 1.14575721525922 0.921067514234461 0.835688838267652 1.4322178…
7.25040120117886 7.21761647986019 7.27013699552449 7.19945991354649 7.22748926973031 7.23048926973031 7.24032291802201 7.23819570789213 7.32719570789212 7.39612721012988 7.29036205960043 7.42916635170831 7.503 7.63600978539461 7.28639141578425 7.232 7.01006849776224 7.14702935618382 7.22142077196807 0.909871402318498 1.63126023817046 1.39447205623399 1.14685928059381 0.898607946368257 0.839964429…
7.29144708984502 7.28039550255521 7.28479100511042 7.2466878305308 7.27785978816351 7.28096296274313 7.27339550255521 7.2585158728981 7.34767063476753 7.4091719576327 7.32760185171445 7.44622354492251 7.503 7.63705158728981 7.32648148137156 7.2333240737718 7.0178082008737 7.15085978816351 7.2645158728981 0.929290555544014 1.66574261903561 1.42608181216205 1.15393637564622 0.929842050248102 0.8495…
7.31697174420762 7.30297500449136 7.32995000898271 7.28595652955019 7.32694566193773 7.33593914137026 7.29597500449136 7.28796739716264 7.38595761631143 7.41898913238755 7.36196196335641 7.45898587210381 7.503 7.63999673971626 7.35396957068513 7.30891631938411 7.06394892222147 7.19994566193773 7.29396739716264 0.932176804921939 1.66874667451059 1.4278979894917 1.15772580510159 0.933955446470382 0…
7.35328765424723 7.34628765424723 7.36525888882251 7.33642189289594 7.37853695459484 7.39153695459484 7.34023971187269 7.31522053492288 7.39609588474908 7.42909588474908 7.39628765424723 7.46615341559852 7.50603835389963 7.643 7.38725888882251 7.38854654306974 7.1207383125679 7.13794925901587 7.32731641967196 0.935850147723768 1.67432566912666 1.43024178969096 1.15794393493483 0.935224158823594 0…
7.38351841307922 7.37674305874689 7.39281218049079 7.38081218049078 7.43486402179871 7.44781218049078 7.36563937613104 7.33843201089935 7.40622464566766 7.43917280435974 7.42651841307922 7.48217280435974 7.51 7.643 7.41451841307922 7.44615778921027 7.19865892185352 7.23762436098157 7.36063937613104 0.941111045244719 1.6780889715924 1.43883584687962 1.17595786680765 0.944904552453388 0.86586786680…
7.41298877179333 7.41898390623711 7.43898240914288 7.42698240914288 7.48398128632222 7.49398240914288 7.40198615187844 7.36299064316111 7.41899513444378 7.44899625726444 7.45598877179333 7.49199625726444 7.51 7.643 7.44398877179333 7.51197492367177 7.29296406973866 7.32996481828577 7.39698615187844 0.945718244657024 1.68257828956985 1.44712684113119 1.17867896326225 0.942320984339451 0.8685889632…
7.44322406446095 7.42953215309475 7.4851587123265 7.46746680096031 7.53446680096031 7.55158816920998 7.45902800805762 7.38619605640333 7.43213070426889 7.45605601611524 7.4833080886338 7.51218672038412 7.51002800805762 7.64302800805762 7.47812136824968 7.5723080886338 7.39999895405505 7.44714833036235 7.4303080886338 0.934056222979667 1.66714899163223 1.43507578755705 1.1817051855581 0.9454945843…
7.46740730876659 7.48631331443584 7.50273628892422 7.51751696881913 7.58483028325497 7.61489294614214 7.46236031160121 7.40740730876659 7.44615665721792 7.46221932010509 7.51646997165376 7.53215665721792 7.51329764871405 7.64625065154867 7.49142297448838 7.60589294614214 7.50751957501382 7.57033158635231 7.46346997165376 0.947457362889242 1.69355668413648 1.44523154051023 1.19606770226563 0.95465…
7.49299685248612 7.50599757883548 7.54899431026338 7.54999600507854 7.63699358391402 7.67099309968112 7.4849972156608 7.43299685248612 7.45599878941774 7.47599830518484 7.54599636825322 7.54199878941774 7.5319976998937 7.66199806306838 7.5179967314279 7.66199309968111 7.60298825735207 7.65398971005079 7.49299636825322 0.947919943102634 1.69272010289949 1.44470006537144 1.1971798632042 0.966428552…
7.52339775298916 7.54232814621606 7.56846735976227 7.60032814621606 7.69046735976227 7.72752702271065 7.50935797769025 7.45715910119567 7.47315910119567 7.48913921354621 7.57635797769025 7.59225853944296 7.53197016852581 7.66118460637221 7.54836792151498 7.68967618008158 7.7230242139471 7.81803415777183 7.52728837091715 0.947507807832466 1.6903830218843 1.44457191515129 1.1983262342589 0.97410484…
7.56352411574526 7.57540182207136 7.61552411574526 7.6337512325682 7.73768135046883 7.78082111466757 7.54547170417073 7.47352411574526 7.48929699892231 7.50327952839747 7.61252411574526 7.61829699892231 7.529 7.58138017146251 7.58552411574526 7.7577512325682 7.82667717038482 7.92327116822944 7.55659399784462 0.94014983708804 1.68461443622912 1.44062293998167 1.19594130653842 0.978513570204761 0.8…
7.59298206011188 7.59798624608578 7.64498206011188 7.67597428616036 7.77597667814545 7.82697189417528 7.57198385410069 7.50298206011188 7.5059898340634 7.51899043205967 7.64198206011188 7.6349898340634 7.529 7.65895275829462 7.61498206011188 7.79997428616036 7.92094259235802 8.05092226048482 7.5899796681268 0.930585824483676 1.6792432710396 1.43179537598647 1.19489063985601 0.975341931527954 0.90…
7.63029366231345 7.61559711337069 7.68819577487564 7.71934260603236 7.8293230285448 7.87342091598262 7.61216640864429 7.52729366231345 7.53616640864429 7.53626429608211 7.67536218351993 7.66465739396764 7.52897063376865 7.573 7.65919577487564 7.84029366231345 7.9844307047264 8.09139154975127 7.6203230285448 0.903585095146149 1.65332065924876 1.40832429156592 1.17730667182711 0.972133704241294 0.8…
7.66062072745812 7.67627587887027 7.70862072745812 7.75467245474629 7.86284487904022 7.91682763661083 7.62962072745812 7.55751727288177 7.55351727288177 7.56339657587602 7.71256900016994 7.63015518186453 7.52610345457635 7.5745345762159 7.67968969717569 7.87063796988751 8.0282241515821 8.13117242429392 7.65350003045237 0.910053958450191 1.66140706452367 1.40964930299425 1.17680205873772 0.9733729…
7.69598578324757 7.69199368144337 7.74398578324757 7.7929845985182 7.91098064942031 7.9639810443301 7.66498578324757 7.58698815270631 7.58298815270631 7.58599091707484 7.74498696797694 7.63899644581189 7.53199763054126 7.66196485302872 7.71898420360841 7.90698538833778 8.04099486617274 8.1409960509021 7.6819885476161 0.903442657742884 1.65725167046841 1.40277276436853 1.16723384642135 0.964993368…
7.72942243097716 7.72926524735775 7.77742243097716 7.8134519029058 7.94032419121503 8.00029471928639 7.69935366314367 7.62333401519125 7.60946172688201 7.61636348711988 7.78242243097716 7.7872259514529 7.53213753566698 7.57309823976213 7.75246172688201 7.96019647952426 8.08106876783349 8.18403929590485 7.71532419121503 0.898831530924719 1.65202506755616 1.39708999596108 1.1653213344452 0.96462899…
7.77251436107733 7.75659732254141 7.82049776878451 7.85938162273479 7.97349776878451 8.03043139961324 7.73528206897789 7.65759732254141 7.65649776878451 7.65363050712705 7.82553095337015 7.81011614604972 7.54626547668507 7.58338162273479 7.79943139961324 7.98038162273479 8.08816592292817 8.18804977687845 7.74864709941986 0.897027243410219 1.65056148073204 1.39201864056658 1.16347069574171 0.95856…
7.80299140547348 7.79199001925953 7.84999168271627 7.88199362341581 8.00299168271627 8.05599279168744 7.75199528687255 7.69299001925953 7.68599168271627 7.69098946477394 7.85699112823069 7.81699805930046 7.56199556411535 7.60599362341581 7.82499279168744 8.00299362341581 8.09799722757209 8.19099916827163 7.78698918753115 0.900419043512371 1.65301930689302 1.39016052398888 1.16528948710084 0.96377…
7.85030025442331 7.80636781166855 7.88624770989923 7.92815012721165 8.0321726462934 8.08212010176932 7.80512010176932 7.73036030530797 7.73435279894739 7.7313452925868 7.89436781166855 7.88035279894739 7.60942786255321 7.74239783711088 7.87524770989923 8.03012760812991 8.10403002544233 8.19103002544233 7.81330025442331 0.893533746805158 1.64822694909788 1.39782543892386 1.15526194401523 0.9460977…
7.89052147654074 7.85522597316766 7.91957362419482 7.94862577184889 8.05539979868124 8.09822597316766 7.82169530205432 7.77839979868124 7.78169530205433 7.77781697991383 7.94352147654074 7.92786912756791 7.66657362419482 7.79557362419482 7.90852147654075 8.04710429530815 8.10805214765407 8.19493046979457 7.85345194633531 0.912534611409079 1.66373015369364 1.40789073691809 1.1622669745047 0.953776…
7.9199252849229 7.86796762346659 NaN NaN NaN NaN 7.8609003798972 7.80094271844089 7.8209003798972 7.82388294637921 NaN NaN 7.69891781341519 7.82791781341519 7.9379252849229 8.05298505698458 8.11099252849229 8.19100996201028 7.87893524693318 0.912230772055797 1.66599424693906 NaN NaN NaN NaN 1.42723346306294 1.14917713592204 0.923224894469732 0.835210685520389 NaN NaN 0.135687636551286 0.105147761…
