# Supplementary material for: Quantifying Spatiotemporal Gait Parameters with HoloLens in Healthy Adults and People with Parkinson’s Disease: Test-Retest Reliability, Concurrent Validity, and Face Validity
Source: Sensors (Basel). 2020 Jun 5;20(11):3216. doi: 10.3390/s20113216 (PMC7313704; doi:10.3390/s20113216)
Supplement: Supplementary file 1 [file sensors-20-03216-s001.zip › Data/HYA_05_SWS1.csv]

IWW_x_SpineBase IWW_x_AnkleLeft IWW_x_AnkleRight IWW_x_SpineShoulder IWW_y_SpineBase IWW_y_AnkleLeft IWW_y_AnkleRight IWW_y_SpineShoulder IWW_z_SpineBase IWW_z_AnkleLeft IWW_z_AnkleRight IWW_z_SpineShoulder HoloLens_x_position HoloLens_y_position HoloLens_z_position
-0.301 -0.323 -0.329 -0.334 0.95661 0.15212 0.13377 1.48972 1.39 1.32 1.403 1.39 -0.222038702683608 0.035 1.42037431988214
-0.301 -0.325946914286141 -0.327035390475906 -0.334 0.956885045333373 0.153613103238311 0.134241506285783 1.48963159257142 1.39 1.32098230476205 1.40594691428614 1.39 -0.221394438381408 0.0350504549214222 1.41911439214046
-0.298030332172154 -0.327979778551897 -0.328979778551897 -0.334 0.958067968238379 0.160688011644754 0.132666177158482 1.48965969667828 1.3880202214481 1.31506066434431 1.40303033217215 1.39 -0.221628973617655 0.0358775847808101 1.41832121055517
-0.298000303457947 -0.324003338037423 -0.325999393084105 -0.334 0.958429872547662 0.149870921451531 0.133707557163523 1.48984003944953 1.38799908962616 1.3169993930841 1.40100091037384 1.39 -0.22129797207356 0.036 1.41591395807174
-0.298982368013009 -0.334806048143098 -0.324035263973982 -0.334 0.958017405434536 0.185215424788192 0.125801937495278 1.48996770784169 1.38505289596097 1.31503526397398 1.40394710403903 1.39 -0.221537798966724 0.036 1.41501103994826
-0.299 -0.335 -0.324 -0.334 0.957841315232959 0.177842434882229 0.126662185968891 1.48998984526671 1.385 1.315 1.404 1.39 -0.220898268836019 0.0360644841269846 1.41373904985774
-0.299 -0.327000415462268 -0.325999169075464 -0.334998753613196 0.956900162030285 0.163011454117938 0.135365259575521 1.48981006647396 1.385 1.3179987536132 1.4090012463868 1.38699958453773 -0.221194323027705 0.037 1.41273781551508
-0.299 -0.327982595765065 -0.32403480846987 -0.332052212704805 0.957283212348375 0.166449085177727 0.124158582320609 1.48996721532241 1.385 1.31505221270481 1.41194778729519 1.38601740423493 -0.22172571864702 0.037 1.41091495775685
-0.299 -0.328989676844707 -0.325979353689414 -0.332 0.957547315979624 0.16823203770979 0.124108451526706 1.49028669659031 1.385 1.31203096946588 1.40903096946588 1.386 -0.221068344251666 0.0369537856440513 1.40963719052699
-0.299 -0.327002687284899 -0.324 -0.334 0.957629969768045 0.152336758580454 0.126070006718212 1.49068013100514 1.385 1.31099294587714 1.404 1.383 -0.221319102066093 0.036 1.40868632677833
-0.299 -0.334860245470358 -0.324 -0.334 0.957541572238458 0.201338455814517 0.126089650613676 1.49106318696668 1.385 1.29036685564031 1.404 1.383 -0.220663693607804 0.036 1.40747901409134
-0.299 -0.334007627078432 -0.325984745843135 -0.334 0.957520152541569 0.194380177648832 0.14047940736273 1.49033564403804 1.385 1.29992372921568 1.41590847505881 1.383 -0.220900691601001 0.0359315206445119 1.40643599911608
-0.299 -0.316001143500467 -0.324000571750234 -0.331 0.957490037163765 0.161698819335768 0.139769797028667 1.49018995140123 1.385 1.31999942824977 1.41199914237465 1.382 -0.220271539356995 0.0350679347826086 1.40527857573798
-0.299 -0.319930698370435 -0.325965349185218 -0.331 0.957617747697039 0.157641553932526 0.139072301039248 1.49002294531926 1.385 1.31803465081478 1.40905197622217 1.382 -0.220271539356995 0.0359737318840579 1.40527857573798
-0.299 -0.32 -0.324020363356499 -0.331 0.957649694549653 0.157619490916088 0.136337999615186 1.49029714913009 1.385 1.318 1.40405090839125 1.382 -0.220476097953644 0.036 1.4042962613789
-0.299 -0.331000247516 -0.320000742548 -0.332 0.95749990346876 0.17252081432764 0.12448046780524 1.49039995792228 1.385 1.308999257452 1.391000495032 1.379 -0.219607709516942 0.036 1.40399692501761
-0.299 -0.331982453865798 -0.322947361597393 -0.332 0.957116842992339 0.175752273218475 0.126336837806358 1.49023298284281 1.385 1.30605263840261 1.3929649077316 1.379 -0.219879689021621 0.036 1.40307710956412
-0.299 -0.331007811142527 -0.323 -0.332 0.957060390557126 0.175790156222851 0.127064532200231 1.49024984377715 1.385 1.30897656657242 1.393 1.379 -0.219879689021621 0.036 1.40307710956412
-0.299 -0.326999799605104 -0.320000100197448 -0.332 0.957090026051337 0.162979688385937 0.120030357704889 1.49006001001974 1.385 1.31100030059234 1.39100050098724 1.379 -0.219899110466869 0.036 1.40301142760956
-0.299 -0.325035143763631 -0.320982428118184 -0.332 0.957345431310728 0.159924648552447 0.123537268381918 1.49015824281182 1.385 1.31394728435455 1.39591214059092 1.379 -0.220158063070178 0.036 1.40213566821538
-0.299 -0.335885899520624 -0.326937763374886 -0.332 0.957231244732502 0.213547380908967 0.131477432744015 1.49035792544583 1.385 1.29717633710449 1.3979792544583 1.379 -0.219265651476697 0.036 1.40185274515872
-0.299 -0.332000353650558 -0.326000117883519 -0.332 0.957420004715341 0.166980815753954 0.133079945773581 1.49035000589418 1.385 1.30600023576704 1.40099964634944 1.379 -0.220446795222867 0.036 1.40115919649088
-0.299 -0.334947441633012 -0.326982480544337 -0.332 0.957459299221774 0.173778765366815 0.132628058949605 1.49039912402722 1.385 1.30796496108868 1.39805255836699 1.379 -0.220446795222867 0.036 1.40115919649088
-0.302969393951211 -0.335 -0.324022954536592 -0.332 0.956983672725855 0.175577068944387 0.121078987086853 1.49025114772683 1.3840076515122 1.308 1.3970076515122 1.379 -0.220446795222867 0.036 1.40115919649088
-0.303 -0.336 -0.324000559936816 -0.335 0.956949949605687 0.183719686435383 0.122320907097641 1.49019001959779 1.384 1.305 1.39699916009478 1.38 -0.220481986288432 0.036 1.40116960210925
-0.303 -0.336 -0.325965250517756 -0.335 0.956773127453402 0.182619459710057 0.125503705838765 1.49025878376812 1.384 1.305 1.39405212422337 1.38 -0.221405751759488 0.036 1.4014427495915
-0.303 -0.335010077465508 -0.326 -0.334010077465508 0.95680959690138 0.179679728523248 0.12749034894226 1.49010161239448 1.384 1.30796976760348 1.394 1.37604030986203 -0.221505161016188 0.036 1.40147214383607
-0.303 -0.340999027420838 -0.325999708226251 -0.335 0.956359983466154 0.213895888907882 0.126769552613585 1.48997998930163 1.384 1.30000087532125 1.39399990274208 1.38 -0.222362137367056 0.036 1.40172554249615
-0.303 -0.331174995480646 -0.323052498644194 -0.335 0.956192974923171 0.172369705896689 0.122250497921097 1.48987192495029 1.384 1.30884250406742 1.39301749954806 1.38 -0.223323664832729 0.036 1.40200985579275
-0.303 -0.327032841976135 -0.323 -0.335 0.955991642098807 0.160561629113417 0.1233502295121 1.49010802948143 1.384 1.3179261055537 1.40688505308353 1.38 -0.22336734401245 0.036 1.40202277125489
-0.303 -0.32899724537044 -0.32399862268522 -0.335 0.956049917361113 0.169887011921626 0.126555592592704 1.49018988981482 1.384 1.31200826388868 1.40400413194434 1.38 -0.224282621369349 0.036 1.40229340889337
-0.303 -0.340782712320723 -0.322036214613213 -0.335 0.955991086438396 0.208262547530886 0.12813102830943 1.49012126751146 1.384 1.29334403882552 1.40301810730661 1.38 -0.224315959326654 0.036 1.40230326656763
-0.303 -0.336054957566605 -0.322989008486679 -0.335 0.956227362036803 0.18275138501814 0.117903981993139 1.4900606594908 1.384 1.30486810184015 1.40695603394672 1.38 -0.225241577905969 0.036 1.402576961994
-0.303 -0.336 -0.323 -0.336999502697261 0.956160017405596 0.182040104433575 0.128987215104661 1.49007999502697 1.384 1.305 1.41499801078904 1.37700074595411 -0.225357636498458 0.036 1.40251387485986
-0.303 -0.336 -0.323 -0.337 0.956130558929023 0.182069441070977 0.135025419550332 1.49019776428391 1.384 1.305 1.40027946451139 1.377 -0.226494637120073 0.036 1.40190467795404
-0.303 -0.340958402830273 -0.323 -0.337 0.955971331109431 0.212078253928811 0.117736006065742 1.49016033277736 1.384 1.29309983320735 1.39305823603762 1.377 -0.227443044079833 0.036 1.40218511165862
-0.306 -0.338999994103356 -0.326000005896644 -0.337 0.955920000353799 0.181419983194566 0.113990066455174 1.49043999935137 1.385 1.30600001768993 1.40100007075972 1.377 -0.227493022270667 0.036 1.40219988967038
-0.306 -0.338017220164919 -0.326982779835081 -0.337 0.955978966790105 0.178619077470019 0.125065928741365 1.49033189421814 1.385 1.30894833950524 1.41279335802097 1.377 -0.228402000616454 0.036 1.40246866475924
-0.306 -0.326120873574011 -0.328979854404332 -0.338979854404332 0.95609879126426 0.149297852631958 0.125269899272022 1.49039929490415 1.385 1.32780861684115 1.4100302183935 1.37798992720217 -0.228434680711419 0.036 1.4024783279107
-0.306 -0.333 -0.326 -0.339 0.956159959913933 0.18142968933298 0.128098251245321 1.49031989978483 1.385 1.29600175376544 1.40899799569664 1.378 -0.229360957153074 0.036 1.40275221785987
-0.306 -0.333 -0.326 -0.339 0.956002759650618 0.180211387292287 0.121240389758194 1.48992689912654 1.385 1.30287926528548 1.40113798253088 1.378 -0.229437712539491 0.036 1.40277491359943
-0.306 -0.333 -0.326 -0.340980901627796 0.956435798358115 0.179635347544217 0.11460283364455 1.48992990450814 1.385 1.303 1.40892360651119 1.37502864755831 -0.230319913689695 0.036 1.40303577096049
-0.306 -0.334999485255601 -0.3269997426278 -0.339000514744399 0.956449997426278 0.177820465843681 0.121198285901151 1.4902499176409 1.385 1.307998713139 1.3980028310942 1.3779992278834 -0.230392093213957 0.036 1.40305711366699
-0.306 -0.335 -0.328965805915696 -0.340965805915696 0.956479487088735 0.177554616201381 0.127952543320414 1.49013205164506 1.385 1.308 1.40291451478924 1.37505129112646 -0.231251373264691 0.036 1.40331119350626
-0.306 -0.334010194111219 -0.326030582333657 -0.341989805888781 0.956618572824429 0.174392519214789 0.127862140763356 1.48996173299891 1.385 1.30997961177756 1.40102038822244 1.3799490294439 -0.232213792262026 0.036 1.40368416014436
-0.306 -0.334 -0.326998357049709 -0.342 0.956629983570497 0.17436 0.116927990305686 1.49018962212143 1.385 1.31 1.39800492885087 1.38 -0.231954273662312 0.036 1.40456183369836
-0.306 -0.344784921844104 -0.324058657678881 -0.342 0.956875111860093 0.201410544879893 0.114429467975856 1.48999391051193 1.385 1.29823463071552 1.39701955255963 1.38 -0.231945392804575 0.036 1.40459186813127
-0.308971194189028 -0.341038407747963 -0.326971194189028 -0.342 0.956582880581097 0.194908269772004 0.125809193647127 1.4898909601937 1.38599039806301 1.29998079612602 1.39799039806301 1.38 -0.231783144162657 0.036 1.40555403268072
-0.309 -0.340001726447298 -0.324005179341894 -0.342 0.956789637446067 0.19249405715115 0.118203345437614 1.48997984461974 1.386 1.30299482065811 1.3970017264473 1.38 -0.232622126259438 0.036 1.40580211063402
-0.309 -0.34 -0.323019181379599 -0.342 0.956829232744816 0.188694231939047 0.116993401283111 1.4899701918138 1.386 1.303 1.3930767255184 1.38 -0.232346123997687 0.035893298059965 1.40676329987222
-0.309 -0.33901240242149 -0.323 -0.342 0.956948511709421 0.184600477855462 0.127942209097252 1.48991074414529 1.386 1.30596279273553 1.40682636609915 1.38 -0.232346123997687 0.0350114638447968 1.40676329987222
-0.309 -0.322002984170665 -0.321001790502399 -0.342001790502399 0.956349988063317 0.147805854942845 0.117893401954558 1.48979008952512 1.386 1.32299701582933 1.39600059683413 1.38000059683413 -0.232062570897063 0.035 1.40772225640884
-0.309 -0.326903100205562 -0.323941860123337 -0.344941860123337 0.956330387599178 0.157419882603313 0.123479534234341 1.48993709300617 1.386 1.31809689979444 1.39698062004111 1.38098062004111 -0.232062570897063 0.035 1.40772225640884
-0.309 -0.336903273290532 -0.323009672670947 -0.345 0.956260677086966 0.191845615765368 0.111715975324653 1.48993009672671 1.386 1.30215476273515 1.39303869068379 1.381 -0.232062570897063 0.035 1.40772225640884
-0.309 -0.337999863713593 -0.323 -0.345 0.95599003679733 0.17836188347815 0.111500013628641 1.48937007632039 1.386 1.30899904599515 1.393 1.381 -0.232062570897063 0.035 1.40772225640884
-0.309 -0.326205696827429 -0.325948575793143 -0.345 0.955950685656091 0.1539359638468 0.121456357594846 1.48953708596161 1.386 1.32079430317257 1.40086286878171 1.381 -0.232062570897063 0.035 1.40772225640884
-0.309 -0.328966350275844 -0.323033649724156 -0.345 0.955643477138163 0.168786703920597 0.126405823944109 1.48943123382322 1.386 1.31210094917247 1.40693270055169 1.381 -0.232060403763647 0.035 1.40772161561087
-0.309 -0.329 -0.323 -0.345 0.955490123677589 0.169249760889994 0.126859670193095 1.48933008245173 1.386 1.312 1.407 1.381 -0.231103614360443 0.0348869565217394 1.40743870330822
-0.311942428543753 -0.328019190485416 -0.323 -0.345 0.953616653827144 0.163590729100849 0.125182815730061 1.48902594905048 1.38796161902917 1.31494242854375 1.41484647611667 1.381 -0.231028937783042 0.034 1.40741662225005
-0.312 -0.325029047428671 -0.322009682476224 -0.345 0.953193776165727 0.164272254019021 0.126566154059 1.48902990317524 1.388 1.31400968247622 1.41103872990489 1.381 -0.230144657823823 0.034 1.4071551502076
-0.309005071107388 -0.326996619261741 -0.322 -0.345 0.95349947598557 0.154985737336595 0.113032938309087 1.48905994928893 1.38600338073826 1.31799323852348 1.40301352295304 1.381 -0.230049291980402 0.034 1.4071269515567
-0.309 -0.327 -0.322 -0.342052999329817 0.9535 0.155520106791768 0.117450147676409 1.48905017666443 1.386 1.318 1.403 1.38001766644327 -0.229169191425433 0.0339755555555557 1.40684122464917
-0.309 -0.327 -0.322 -0.342 0.954003815467427 0.167107877016161 0.119683564154883 1.48930684710104 1.386 1.3110848857412 1.403 1.38 -0.228510297851205 0.033 1.40562908746973
-0.309 -0.327 -0.322 -0.342 0.954768739715396 0.167409734676925 0.119719983417308 1.48988903820385 1.386 1.311 1.403 1.38 -0.228324517097673 0.0330968660968653 1.40557415410551
-0.306053441039748 -0.323071254719664 -0.322982186320084 -0.342 0.954995902853619 0.155466614347778 0.124130016577177 1.49029269639123 1.38501781367992 1.31983967688076 1.40692874528034 1.38 -0.226553812786865 0.034 1.4049910220934
-0.306 -0.320025350892433 -0.323 -0.339025350892433 0.955842817247144 0.150470730433842 0.125618000577582 1.49076602836019 1.385 1.32594929821513 1.407 1.37801690059496 -0.225588736362585 0.0341711469534053 1.40372241313264
-0.30500042638765 -0.3239982944494 -0.32399957361235 -0.33800042638765 0.956469735639657 0.151489548029091 0.126469641834374 1.49088994883348 1.3810017055506 1.3240008527753 1.40400127916295 1.3740017055506 -0.223874876781445 0.0351519756838905 1.40313640321587
-0.302054931100329 -0.320073241467106 -0.320073241467106 -0.335054931100329 0.956793957578964 0.149811310727188 0.117104680899047 1.49125322516429 1.37903662073355 1.32596337926645 1.39909155183388 1.37301831036678 -0.222136268003001 0.0370880880880885 1.40156689709274
-0.302988713013503 -0.32 -0.319011286986497 -0.335 0.957670067451883 0.148692415685147 0.114774605630564 1.491625823815 1.37603386095949 1.326 1.39405643493249 1.373 -0.219468354208613 0.0380927083333337 1.39963372938766
-0.300000809856592 -0.316001079808789 -0.319999730047803 -0.334000269952197 0.958919665259275 0.133664054682002 0.1125206019934 1.49274969765354 1.3750002699522 1.32000161971318 1.39100080985659 1.36800134976099 -0.216024276871319 0.039 1.39648710301268
-0.296071505899107 -0.312753865086158 -0.32 -0.320250270646874 0.958586078001424 0.124230281171621 0.112716424705045 1.49343748646766 1.36910725884866 1.31651508985159 1.38412513532344 1.37389274115134 -0.212315788729342 0.039 1.39356106917378
-0.293023098357617 -0.311634345398079 -0.32 -0.313053896167772 0.957686929507285 0.123403454403813 0.111330779233555 1.49364846010949 1.36800769945254 1.31672233611753 1.384 1.36804619671523 -0.208492851135947 0.0389010101010102 1.39011848994769
-0.287000671037478 -0.311697922963157 -0.31900011183958 -0.313 0.95817994408021 0.126933189891784 0.109830166640974 1.49416994184342 1.3729994408021 1.319068819253 1.38699966448126 1.368 -0.20341854510306 0.038 1.38642078309497
-0.284052518165783 -0.312 -0.317035012110522 -0.310052518165783 0.958602472396238 0.130569103148736 0.112394309195769 1.49451387288066 1.37201750605526 1.322 1.4046848910053 1.36603501211052 -0.199573492177726 0.0379508547008549 1.38237108701046
-0.278060831811715 -0.312 -0.310070970447001 -0.300101386352858 0.959550368296479 0.128837641225397 0.115944109231088 1.49608398095625 1.36903041590586 1.322 1.391141940894 1.35808110908229 -0.193178693100289 0.037 1.37827545311626
-0.276999283779522 -0.311999283779522 -0.309999045039363 -0.290999761259841 0.959680074009449 0.131460356548112 0.115160009549606 1.49442995463937 1.36499976125984 1.31499952251968 1.39100023874016 1.35399904503936 -0.188047220619061 0.037 1.37481372684046
-0.274051874404902 -0.309051874404902 -0.306069165873202 -0.290017291468301 0.959984639644827 0.17407989610512 0.115199308341268 1.49424328537898 1.3640172914683 1.3130345829366 1.3919827085317 1.3500691658732 -0.18149061170123 0.037 1.37181153330845
-0.265087995162055 -0.30305866344137 -0.28223465376548 -0.279107549642512 0.960722764842231 0.162194757585313 0.112952194335318 1.49469550246949 1.36003910896091 1.30408799516206 1.3850684406816 1.34504888620114 -0.175401862440513 0.037 1.36906949358709
-0.264000063613039 -0.305999809160883 -0.251001972004204 -0.276000190839117 0.96047001653939 0.160320111322818 0.130568877865995 1.49458000763356 1.35600025445216 1.30499993638696 1.4029988549653 1.34400006361304 -0.168431148872131 0.036926751592357 1.36693194535082
-0.261051264055208 -0.303051264055208 -0.234290496312846 -0.273051264055208 0.961236671345646 0.157784087087479 0.127405023419257 1.49496333567282 1.3550170880184 1.3040170880184 1.39611961612882 1.3430170880184 -0.160738469791208 0.0357795138888904 1.36369088647155
-0.258036519641199 -0.303 -0.177693873182779 -0.267073039282398 0.962000748357563 0.157394260624807 0.128565026947108 1.49562196567894 1.35302434642747 1.304 1.39501217321373 1.3400365196412 -0.154079049398005 0.0340434027777777 1.36172176771722
-0.255005084036671 -0.303 -0.137067787155607 -0.262008473394451 0.961450949020179 0.152428422554084 0.116141115698972 1.49467162689173 1.35200169467889 1.304 1.395 1.33700508403667 -0.146907614711145 0.0338857142857132 1.35960125186095
-0.249116298120945 -0.30692246791937 -0.102678405705513 -0.256116298120945 0.960685118755723 0.150909849851043 0.111275752119578 1.49357170898258 1.352 1.30203876604032 1.39696123395969 1.33503876604032 -0.138782360754827 0.0309027777777773 1.35719870193853
-0.234150844505499 -0.305020112600733 -0.0643821394139308 -0.241150844505499 0.958759408659708 0.151394770723809 0.11941633158095 1.49068906270806 1.3460603378022 1.29804022520147 1.3910603378022 1.33104022520147 -0.130698763699891 0.03 1.3549602385452
-0.232003424284591 -0.305 -0.0300582128380422 -0.238005136426886 0.958560308185613 0.151559726057233 0.125090412003146 1.49074984590719 1.3450017121423 1.298 1.39299657571541 1.3300017121423 -0.123109559177131 0.03 1.35360722375231
-0.225134631915764 -0.30794230060753 0.00334607355200137 -0.232115398784941 0.957353656750913 0.150745963498584 0.1342701702268 1.49007327086027 1.345 1.29898076686918 1.39201923313082 1.32803846626165 -0.11432051057281 0.03 1.35100839691489
-0.207219172037454 -0.308 0.0286955943924251 -0.220146114691636 0.956954626965235 0.150848538853084 0.143162605701648 1.48846960372113 1.34006088112151 1.299 1.38804870489721 1.32503652867291 -0.105689669166009 0.0297610441767074 1.34858094182038
-0.194002289267465 -0.307000176097497 0.0429975346350379 -0.20900193707247 0.957019987673175 0.157368851844318 0.141120378609619 1.4888899225171 1.33800035219499 1.29500070438999 1.3889998239025 1.32699964780501 -0.0977888817447941 0.0276620879120883 1.34728043103388
-0.190069623020959 -0.307 0.0547911309371219 -0.202121840286679 0.955673845884679 0.157232436805734 0.145610455698554 1.48891947782734 1.33996518848952 1.295 1.38703481151048 1.32798259424476 -0.0904019950324648 0.0249287356321836 1.346095864703
-0.182061228551615 -0.307 0.0589693857241926 -0.198030614275807 0.952166864027021 0.157091071499653 0.145094592141371 1.48705438870963 1.34297703929314 1.295 1.38799234643105 1.32899234643105 -0.0800740546281972 0.0226924546322838 1.34553435245468
-0.167996880280008 -0.306999593080001 0.0720006781999982 -0.176998507960004 0.953569743640401 0.1569800149204 0.142489081717202 1.4840498413012 1.344 1.29499972872 1.38599972872 1.33100027128 -0.0708704605511531 0.0208837920489302 1.34570265018975
-0.145390213671625 -0.304050897435429 0.076915170940951 -0.166186623929908 0.951712065384321 0.157088133760701 0.135834858545952 1.48289984999982 1.344 1.29303393162362 1.38403393162362 1.33296606837638 -0.0604833307198359 0.0198684470820976 1.34502325850108
-0.134120569025025 -0.304 0.082934235077259 -0.155120569025025 0.949692031249118 0.156842740205114 0.136936518190838 1.4828898903918 1.34597807835909 1.293 1.38103288246137 1.33497807835909 -0.0498802930134526 0.019 1.34612157640655
-0.11802567883888 -0.30300160492743 0.0959791359434097 -0.13902567883888 0.948771444434687 0.15612115554775 0.124430125789973 1.48232091480864 1.34200641970972 1.29599518521771 1.37900320985486 1.33400160492743 -0.0391358057988677 0.0190838509316763 1.3480721318596
-0.102283659474348 -0.303 0.096 -0.122301388191495 0.948632482020401 0.158064897140049 0.124626099682228 1.48107251547078 1.342 1.296 1.379 1.34087589897997 -0.0264581338202105 0.0201101532567045 1.3507448502301
-0.0831574022181555 -0.297049705963628 0.0979834313454573 -0.106132549236341 0.950583679875275 0.160430531830912 0.124540745589454 1.48284500536764 1.34695857836364 1.29401656865454 1.37800828432727 1.34000828432727 -0.0137150623432677 0.0209251054852323 1.35301305534323
-0.0649947490784368 -0.289997613217471 0.104 -0.0869966585044597 0.950819078701944 0.156490288800686 0.128660350857032 1.48151972074644 1.35000095471301 1.29399976132175 1.375 1.346 0.000379479564501017 0.0196107594936714 1.35558075221546
-0.0433860183647972 -0.28017546289309 0.104 -0.0732456480503255 0.947027728676733 0.157678768989936 0.130104206954716 1.48037052915849 1.35392981484276 1.29301754628931 1.375 1.346 0.0155162508034434 0.0178012820512816 1.35896151172037
-0.0251836893890417 -0.269112254626637 0.109938770203653 -0.0611224595926945 0.947108469255091 0.162678669020729 0.126210411665589 1.48229989621687 1.35597959006788 1.29497959006788 1.37203061489817 1.35094897516971 0.0303383080582439 0.02191046386192 1.36320689820522
-0.00299504976751587 -0.257993502819865 0.111 -0.0369950497675159 0.947479761770062 0.153171655233987 0.128970173258137 1.48428980817849 1.36 1.29000030938953 1.375 1.35100216572671 0.0471926733097419 0.0217449856733529 1.36737244123394
0.0127199739921153 -0.237367534135349 0.111 -0.0212800260078847 0.94672347625163 0.158426366303614 0.129520199089724 1.48368085100781 1.36 1.29098249837451 1.375 1.35787748862155 0.0638111758712223 0.0261097683786507 1.37236298663342
0.0318545663222591 -0.228068889636825 0.111 -0.00611481606137442 0.946243597569923 0.138970791760605 0.129708622207264 1.48634933310895 1.36496172797954 1.29000765440409 1.375 1.36097703678773 0.0816304131771982 0.027 1.37639499468646
0.0500010080882873 -0.203999151083548 0.115000159171835 0.00600090197373075 0.947560215943123 0.144160307732214 0.12932037935954 1.48749002440635 1.36699994694272 1.29 1.37699994694272 1.366 0.09785893562762 0.0268012820512826 1.37982172773969
0.0686693097057285 -0.188278476037281 0.11794778574301 0.0227041192103886 0.951559162658017 0.149859052436486 0.13634555602084 1.48794199381393 1.36601740475233 1.29 1.37601740475233 1.366 0.113405199012013 0.0262297650130549 1.38387828434771
0.077909057928018 -0.114747745925185 0.118 0.034878743904024 0.949907582133916 0.219678327763368 0.136935250802908 1.48764313244915 1.36896968597601 1.28109094207198 1.376 1.37094947662668 0.127935130437264 0.0340183276059551 1.38686087923191
0.0910017832457431 -0.0959922185640303 0.118000162113249 0.044001783245743 0.949550186430237 0.222716744765953 0.135789695227091 1.48869977142032 1.3700003242265 1.28300048633975 1.37600048633975 1.3700003242265 0.146536700091677 0.036136363636363 1.39062194883311
0.101809333203973 -0.0488320005644834 0.118982666654907 0.0548093332039725 0.950680066653143 0.202988053569476 0.133942586688776 1.48731444001658 1.37196533330981 1.28594799996472 1.37894799996472 1.37196533330981 0.161692958274743 0.0364523135033062 1.39344408081686
0.11589151035784 -0.00533321818663298 0.119 0.0659147581383032 0.953994272456288 0.198869447188586 0.133800852418617 1.48960194422384 1.372 1.27706974334139 1.379 1.37398450147969 0.174643837618393 0.0329078242229374 1.39649149870065
0.126999700711943 0.0559983403116828 0.119 0.0879994014238856 0.95596994694439 0.179720520217059 0.134869970887434 1.48994999102136 1.37499991837598 1.28699972791995 1.379 1.37799989116798 0.189430377929028 0.032 1.39871105883508
0.136823419271225 0.111591004847259 0.119275319504439 0.0948763934898577 0.957178280570361 0.165008027724235 0.136195798496159 1.49142351289068 1.37401765807288 1.2974685985827 1.37951783925144 1.37898234192712 0.202220428032729 0.032106295149638 1.40093934211792
0.154267744653014 0.161894405088375 0.119853735696168 0.109184690972389 0.955268052986918 0.160016720113181 0.137598984888809 1.48535244966631 1.37202163799913 1.29787857654932 1.38034357566885 1.37758997540456 0.216600454919688 0.033 1.40297218756667
0.169000053056809 0.21900180393151 0.120806527780895 0.125000238755641 0.953210038731471 0.161660089666007 0.139063527458131 1.48026012043896 1.36999994694319 1.28399936331829 1.38144208084784 1.376 0.229558622489091 0.0331261261261261 1.40431908854593
0.170965120060741 0.285814082065202 0.122204974964325 0.133843040273336 0.954644537644341 0.164981052902653 0.140573423596868 1.48472082253788 1.36803487993926 1.26041855927111 1.38277822638404 1.376 0.243207710457698 0.0342398489140697 1.40533980840753
0.173975712610749 0.34056282699348 0.124120356452164 0.151854275664493 0.956217370557589 0.166012066119511 0.142112670697764 1.48838077417493 1.36700809579642 1.25305667057492 1.38431688387307 1.37699190420358 0.255222616211007 0.0360719576719574 1.40568321438591
0.189996323362672 0.385989659457515 0.12662395145012 0.163997242522004 0.951291135161775 0.181916346341655 0.143665266153564 1.48955973574169 1.3640006893695 1.24800114894917 1.38602292491054 1.37500045957967 0.268458484222619 0.037 1.40508789420635
0.198840733241049 0.409575288642798 0.129787039163899 0.180699162788648 0.95364752886428 0.190986663090543 0.145215207357012 1.48783114549953 1.36301769630655 1.24505308891965 1.38786122109208 1.375 0.282002788430324 0.0368469945355194 1.40411540302272
0.21409276212376 0.463451921156174 0.133680898799207 0.199995043646046 0.948446623467097 0.166393841701557 0.146746491700853 1.4801658314458 1.36672492033233 1.24598985039178 1.38979664401331 1.37690984799489 0.292177293642902 0.0360663544106169 1.40273501486124
0.229001803325544 0.485005109422376 0.13837680956175 0.215002704988317 0.942070537992121 0.154025515170623 0.14824311657783 1.47519120522257 1.36999939889149 1.24399879778297 1.39179406526985 1.37699879778297 0.308752316087154 0.0346647398843936 1.4016251626712
0.234895024059253 0.501702568167885 0.143946050657235 0.22384253608888 0.943828682177677 0.172048948581217 0.149689079380689 1.4791298410796 1.36803499198025 1.2400699839605 1.39381835645732 1.3730699839605 0.322734522944676 0.0325866261398193 1.40052582773685
0.242937538134302 0.505968769067151 0.150459901291368 0.238882884001817 0.945268913018839 0.173342348421452 0.151068377502173 1.48048984994682 1.36403123093285 1.24992192266788 1.39583438917134 1.36903123093285 0.337733444498247 0.0294673815907068 1.39906584981857
0.252005260505539 0.507002755502901 0.157989640669856 0.257003507003693 0.945249897294892 0.167058780063715 0.152365008335026 1.48082994238494 1.35999849699842 1.24499974949974 1.39780703500752 1.36399849699842 0.350353741575628 0.0259298245614051 1.39721523608859
0.272634693992454 0.517808649234143 0.166606547998405 0.270756462661636 0.944847132164909 0.162274716202702 0.153562969271994 1.48060400097056 1.35410437314501 1.24401739552417 1.3997011655615 1.35810437314501 0.366428041904743 0.0238279252704034 1.39483353932669
0.294966167728401 0.526905423863758 0.176381902482722 0.288501592641947 0.941553308922703 0.151582650686724 0.154646257705821 1.47606845876523 1.34609355318121 1.24795796616167 1.40148165242889 1.35609551192544 0.381122738288033 0.0228450980392164 1.39253826089042
0.31100108464665 0.533000949065819 0.187386983328512 0.306001898131637 0.939490257603579 0.158830559948833 0.15559887102925 1.47349054096752 1.33999945767667 1.245 1.4031133672053 1.35299905093418 0.396003210247587 0.022 1.39019508973545
0.31886084297897 0.539878237606599 0.199693069741483 0.319756475213198 0.941356950207505 0.162888160187893 0.156404806635026 1.47741059543576 1.33606957851052 1.245 1.40456118148637 1.3461217623934 0.412295699758101 0.0218348813209501 1.38751326104956
0.334875859616306 0.543968964904076 0.213371440927341 0.338852583294363 0.941489224122602 0.16295007758774 0.157048061915894 1.47925611179457 1.32607758773981 1.24698448245204 1.40578996686771 1.34500775877398 0.428358082575912 0.0211778398510246 1.38469046788315
0.370000659962936 0.549000188560839 0.228493376091791 0.353000942804194 0.94611998208672 0.159490023098703 0.157512634264598 1.48365000895664 1.32699990571958 1.24900009428042 1.40676459494495 1.33799976429895 0.443261816362098 0.0221218750000005 1.38139512585639
0.3837498877969 0.552928539370543 0.245130154440542 0.372642696852714 0.945746788759798 0.159971246072892 0.157782521073882 1.4838366056201 1.32503573031473 1.25096426968527 1.40744993731369 1.33308932578682 0.460697558680296 0.023 1.37823585644942
0.409440114396535 0.553 0.263353055179298 0.394769622827002 0.940119004794595 0.118954156254204 0.15784171973649 1.47349942915717 1.32311980382611 1.251 1.40781086556957 1.33398952831032 0.477305837017858 0.0233384932920541 1.37437938456711
0.439001644654431 0.555 0.283233357513767 0.413000822327215 0.933949982639759 0.116979981726062 0.157674227645167 1.48460000182739 1.31899926904248 1.246 1.4078122513082 1.32599963452124 0.493256100256837 0.0251820728291314 1.3705293735372
0.456686100902152 0.555 0.304842340649654 0.421843050451076 0.933763313379366 0.116783487767754 0.157264042192657 1.48461965122322 1.31113951071015 1.246 1.40741896612521 1.32206975535508 0.508548961392612 0.0264806201550381 1.36600743951115
0.477837310930853 0.555992252901469 0.328251283792667 0.447798575438199 0.944942690199558 0.118437062345454 0.156595160771705 1.49101010868546 1.30901549419706 1.24897675870441 1.40659588161621 1.31505422968972 0.524505120497324 0.0306924731182768 1.36128937543275
0.499389598809903 0.559309959668655 0.353531466148511 0.469846674254065 0.951058096964887 0.118909458668971 0.155651580775054 1.49552110321175 1.3077635195119 1.25134131779303 1.40530786937682 1.30839512683951 0.541954315230109 0.0371692789968647 1.35612983682916
0.518523432830807 0.563684929363252 0.380754166922893 0.483545697688587 0.95057091540428 0.117390533550688 0.15441729959545 1.49578622873059 1.30635992253119 1.25274546320309 1.40351980100267 1.30357139586411 0.558339716711609 0.0381887661141804 1.35108800508332
0.534355395279331 0.567465497601589 0.40999066532152 0.492922263075481 0.947469061306557 0.115408173893198 0.152876314625636 1.49420582681047 1.30603041020425 1.25352106668771 1.40119654808937 1.30022540946568 0.572270148297241 0.0392382382382376 1.34612297197376
0.546002068441244 0.569 0.441312240550097 0.502002987748463 0.945740450460538 0.114490266599094 0.151012623258356 1.49318023901988 1.30800068948041 1.254 1.39830298223255 1.29799954034639 0.586829415570011 0.0411253918495295 1.34168719510059
0.554841560936785 0.569 0.474790171814332 0.514771143575355 0.9476654954929 0.115629578965186 0.148810222886356 1.49420169148603 1.31094718697893 1.254 1.39480397502783 1.29603520868071 0.602171768011293 0.042 1.33623858553746
0.567895791161727 0.571975951806552 0.51049573831993 0.531863726903796 0.950100601123952 0.117485170280707 0.14625311090238 1.49598573140522 1.30901603212897 1.25300801606448 1.39066439807082 1.29203206425793 0.615649356638006 0.042 1.33234328589806
0.580002165394927 0.569 0.548500219272599 0.544003093421324 0.952600015467107 0.117389226644669 0.143325284699171 1.49884043307899 1.31100030934213 1.254 1.38584912295715 1.28699969065787 0.630766664239013 0.0418750000000003 1.32895653341029
0.586876435003991 0.569 0.588874893878043 0.553823478577129 0.952649117392886 0.114934130355718 0.140010741669474 1.5002152870008 1.31198234785771 1.254 1.38032302128243 1.28601765214229 0.644819522041967 0.0408467432950197 1.32571370510276
0.601845920801138 0.570979456106818 0.631691041341971 0.571815104961365 0.949096876288261 0.115899522614477 0.136293479206034 1.49707287022909 1.312 1.25696918416023 1.37405096464229 1.286 0.657491100950856 0.0399068273092366 1.32216117693513
0.609003988174018 0.569001087683823 0.677019940870088 0.583005800980389 0.940833440706493 0.117242106481004 0.132157494701594 1.49272220074694 1.31299963743873 1.25399963743873 1.36699782463235 1.2849985497549 0.668730054937946 0.0391036144578313 1.32051312044076
0.619812047842697 0.571948740320736 0.731060239213486 0.598726615043923 0.950157848547927 0.122950727087825 0.125368068127906 1.49868628458229 1.31201708655975 1.25301708655975 1.36110251935853 1.28106834623902 0.685114397579499 0.0393352165725048 1.31727690946456
0.631905770168261 0.572 0.803434621009568 0.609913622654239 0.954963250365622 0.12257376919327 0.114743157826509 1.50089335272973 1.31398429502804 1.253 1.361 1.28000785248598 0.6974304395851 0.0412203228869904 1.31571585421028
0.639001296890705 0.571000389067211 0.846003631293973 0.620001945336057 0.955789863826476 0.121750193236715 0.122881665207665 1.50146976526278 1.31399987031093 1.24999987031093 1.35799974062186 1.27900012968907 0.710151379012635 0.0430704697986581 1.31495863871167
0.648826226470822 0.573947867941246 0.873513434118301 0.634739339706232 0.954758246220564 0.123214107744152 0.135496874788535 1.49969145300878 1.31301737735292 1.24901737735292 1.35603475470584 1.27998262264708 0.723551210211683 0.044 1.31438855305593
0.660876018569643 0.574 0.915566064993752 0.64786568678378 0.952602316657464 0.123685350696362 0.14786322898746 1.49831405122877 1.31497933642827 1.249 1.35204132714345 1.27802066357173 0.735029978371982 0.044 1.31390019757021
0.681001382172044 0.574000197453149 0.949001974531491 0.660002961797236 0.932721459178772 0.125532314150907 0.14244960311917 1.48505091223355 1.311 1.24900059235945 1.352 1.28000019745315 0.748323084194629 0.0435329341317363 1.31348582924487
0.687877860001015 0.574982551428716 0.958825514287165 0.674738271430747 0.939981055058215 0.137045502744557 0.14047507162828 1.48958938760067 1.311 1.25194765428615 1.352 1.28098255142872 0.760873484535167 0.0403925049309667 1.31377172528882
0.696928949329759 0.575 0.971897371254096 0.686905265773012 0.942183500455466 0.13666465776616 0.139199868148645 1.4905827370426 1.30703157807566 1.252 1.34902368355675 1.28298421096217 0.773182557616111 0.0365757575757588 1.31352267705411
0.711996100527789 0.575 0.974999220105558 0.697997140387045 0.938241029460664 0.134920452338776 0.139249984402111 1.48508143240613 1.30799974003519 1.252 1.34800025996481 1.28499948007037 0.786144545455346 0.0335575221238944 1.31478184564647
0.7218269422069 0.575 0.98286155376552 0.71568849597242 0.940284003979035 0.134900346115586 0.138414709912414 1.48742863918745 1.30701730577931 1.252 1.348 1.28401730577931 0.798548319021033 0.030753703703705 1.3154406762705
0.739813343164671 0.575 0.991906671582335 0.734802973340486 0.941685689642625 0.134880207396484 0.131205388621825 1.48808357070901 1.30601036982419 1.252 1.34404147929674 1.28696889052745 0.810964800435446 0.028941111111112 1.31762400008195
0.755004817878307 0.578 1.00200096357566 0.747005460262081 0.933052171257157 0.134379675596194 0.126560038543026 1.48016205884 1.30700032119189 1.25 1.34299967880811 1.296 0.82663659784458 0.027669902912623 1.31991103927232
0.76973839068176 0.578 1.00494767813635 0.763703509439327 0.93969210140058 0.133387615027428 0.126677907125454 1.48645820561801 1.30798255937878 1.25 1.34201744062122 1.296 0.841243191224765 0.025807823129252 1.32221896659342
0.788853204187346 0.580976821713791 1.01095364342758 0.783845478091943 0.940941192251241 0.134818719900712 0.125380121184978 1.48931859871573 1.30998454780919 1.2490077260954 1.33902317828621 1.29798454780919 0.853793870259244 0.025 1.32481987456378
0.810003592404966 0.587001561915203 1.017 0.800002499064325 0.942330021866813 0.135740173372588 0.120639835998904 1.49045026864942 1.30800062476608 1.24599937523392 1.337 1.30200062476608 0.871096235312115 0.0248308605341241 1.32782278151795
0.832597334332077 0.596824927970468 1.017 0.815719884752749 0.942467548991587 0.136830567004722 0.119608382563101 1.49213988761092 1.31192997118819 1.24207002881181 1.337 1.30592997118819 0.887388131208821 0.0241616161616163 1.33041866083072
0.850814002556798 0.602938000852266 1.02095866723484 0.831834668939376 0.942212686629735 0.133574202863167 0.119293099957387 1.4941691269536 1.31892766766098 1.24002066638258 1.33502066638258 1.30896900042613 0.904000269104944 0.0256367041198492 1.33382867537618
0.875995832954511 0.615997833136346 1.021 0.848997166409067 0.931121848501379 0.131950265024093 0.120019878322272 1.48682122844501 1.319 1.23700050004546 1.335 1.31599883322726 0.919990684409706 0.0291111111111111 1.33715777299268
0.897616057092191 0.633685864893611 1.02493019219858 0.868650960992901 0.939687818992905 0.131114834157802 0.121523298515957 1.49356027962056 1.32784293244681 1.237 1.33696509609929 1.31894764414894 0.939135293407534 0.030180924287119 1.34153733054522
0.920814555277132 0.64292743467366 1.025 0.884870994975396 0.94010782304021 0.12663628266317 0.121470645025123 1.49565395500006 1.33196774874385 1.23303225125615 1.337 1.32197581155789 0.956573972610987 0.031 1.34560922099499
0.941493294185773 0.66799334865159 1.03649895149648 0.901494608743225 0.945942507934493 0.125440308622566 0.144176643563271 1.49082452713631 1.33099489050939 1.233 1.34149685448945 1.3299973708851 0.973289686494721 0.0308397435897438 1.35001467517766
0.961134996945004 0.691588693313919 1.03993556827829 0.917698316292547 0.949764318370569 0.130816256351131 0.143794818246095 1.49290576461283 1.33884732453302 1.22906855111435 1.34149888762584 1.33343556827829 0.989785066976379 0.0318448275862025 1.35494211811373
0.978825046609245 0.73150983053042 1.04049803032923 0.929379863515488 0.955048003994664 0.152591019503568 0.146466520784342 1.49403019859018 1.34593500758082 1.22307352542044 1.34496334634281 1.33993489852779 1.00432616235813 0.0388234683281415 1.35957658582629
0.990992628778656 0.747970607137227 1.041 0.942494216070894 0.95346887648633 0.166345181401496 0.147296911405334 1.49088614989061 1.3445018255511 1.21601285937746 1.3465 1.34499471559426 1.01926379761558 0.0382035398230088 1.36372740211876
1.00424449074202 0.791148554986735 1.041 0.960162424497194 0.9618465326108 0.195456048656967 0.15049365870142 1.49544769265902 1.35136740761526 1.21109675511514 1.3465 1.34794266312503 1.03278684914526 0.0388148148148153 1.36791806097848
1.01738493906167 0.817746579631342 1.04050418821886 0.974871689155316 0.965405467843576 0.188781347580714 0.145567852226816 1.49530074186579 1.35496862671866 1.211 1.34501256465659 1.35691981531211 1.04617465570027 0.038 1.37192716248706
1.02849716348778 0.865986190689618 1.0405 0.986496978625624 0.967104530625174 0.149491286234298 0.141266102120615 1.49627472934203 1.36049854072872 1.21499884922414 1.345 1.35899942461207 1.059695586586 0.0378512658227853 1.37529935067281
1.03928376162022 0.927765814351527 1.04491134678392 0.999244249724554 0.96785990390978 0.14948 0.138481347156045 1.49737791540322 1.36491151248336 1.20911754149033 1.34352955107203 1.36390163450944 1.0748378420695 0.037 1.37949743405645
1.04889592209252 0.975409524297467 1.04697487337436 1.01186175682275 0.959100413738357 0.137354277481428 0.138152538497167 1.49279261449273 1.36994305788371 1.20998743668718 1.34448743668718 1.36795562119653 1.08810367130011 0.037 1.38355998860894
1.06296750176654 1.02591447833299 1.04949514736373 1.02297092263322 0.95012523996106 0.118961249617124 0.135573744116626 1.49533698460307 1.3670085521667 1.21698802696662 1.34150340164125 1.37398802696662 1.10072456758125 0.0373012048192769 1.3870104639968
1.07447136889556 1.07895595438231 1.05538362476865 1.03889329185771 0.958574247223203 0.123431256122496 0.13340291361497 1.49052520831209 1.37057894075085 1.22876798986274 1.33904845883283 1.3749315900512 1.11464923319224 0.039249797242498 1.3898748198315
1.07746915803206 1.13443456392101 1.06793715751654 1.0479113835712 0.960045364415706 0.127815381953039 0.156684164626536 1.49420610490996 1.36901542098397 1.22207196459187 1.341 1.37846727559993 1.1253619639653 0.0408718572587185 1.39178163411556
1.08449450276151 1.20796224878999 1.07401187344695 1.06148913278688 0.961334612278784 0.146230238137789 0.168982749909017 1.49590335627425 1.36750223956381 1.21948831018737 1.34211035724065 1.3789980149639 1.14126524121329 0.042 1.39557884457426
1.09088648152237 1.25024315733137 1.07195399717919 1.07525382481011 0.961787247465712 0.14800784855251 0.163902139306232 1.49705928828017 1.3670093638334 1.21557162612457 1.34142297904745 1.3780187276668 1.15405335340834 0.042 1.3982512909037
1.10238712918783 1.28810432729486 1.06439320866065 1.08637910824115 0.962384798665662 0.160134135549274 0.147891951615326 1.49735364652156 1.36403278658817 1.22639731350151 1.33970158518473 1.37898974540618 1.16698851916875 0.0418540489642185 1.40075257946042
1.11350226735687 1.31301718569888 1.0539591878387 1.09500467568672 0.950680750785509 0.160381470798203 0.127401805633441 1.49885127178679 1.35150056468615 1.23650383336073 1.33770989541676 1.37699953243133 1.17889819085648 0.0407047619047629 1.40408098328651
1.12036452814643 1.35712999087208 1.04328161466073 1.11386464134854 0.953969956831206 0.165204741159574 0.108881320157723 1.49042427775159 1.35444180317447 1.24875801320298 1.33621162950787 1.37231547421477 1.19177015975556 0.0378472652218784 1.40671229233058
1.12842902583065 1.39069552986391 1.03499016907412 1.12539308294251 0.953812119879471 0.186796530625841 0.0987801139853149 1.49032230882475 1.3559898575538 1.25791996222854 1.33597050722235 1.37299508453706 1.20398750187971 0.0366783468104224 1.40835594747288
1.13898897854522 1.40498701090454 1.03200442862026 1.13848976674448 0.950784775669817 0.189427258358357 0.100667254255438 1.48761559571317 1.35550137791997 1.26099685101292 1.33699852379325 1.37699793407253 1.2157552420447 0.0348422939068109 1.40958071622565
1.14783163810681 1.4368799139772 1.032 1.1492957503395 0.950822797268821 0.198125823648924 0.101779723411467 1.4882466665416 1.3550081135743 1.27718246673132 1.337 1.37797862264621 1.22912988138903 0.0325771006463529 1.41012976758323
1.16284428546028 1.44739264943486 1.02804463984461 1.16484189226449 0.949164959712956 0.194927983671655 0.0997432127191965 1.48905467309789 1.36094260058746 1.27898219779668 1.33601115996115 1.37651461541853 1.24076025342569 0.0306948798328115 1.40963496222558
1.17900215753546 1.4569906192304 1.06101000960572 1.17800269691932 0.938460604109928 0.183653661416985 0.15919500608955 1.49610982739716 1.35500035958924 1.28000003011412 1.33500653372472 1.37000017979462 1.25350289467423 0.0288163265306128 1.40909283621786
1.19321994801596 1.45650866796746 1.0855543714846 1.19983086129375 0.945867305067161 0.186434111583264 0.185327150617577 1.48154152584823 1.35898266406508 1.27508667967461 1.33498888168877 1.37464780880988 1.2657925466196 0.0278426745329406 1.40834083301313
1.2088665243244 1.46094998432713 1.08154134746915 1.21090539516391 0.946092269548249 0.178840201139716 0.184655149179426 1.48413975075257 1.3575129569465 1.2769806602133 1.34390492191352 1.37103601167766 1.27960676312086 0.0268524251805981 1.4061674915146
1.22448130600066 1.46849317623371 1.09547676733377 1.22698281888962 0.945221278589052 0.174083954158523 0.184772812113553 1.48466888787718 1.35999936525017 1.27350334840816 1.35098838366688 1.36650606206649 1.29371675535371 0.026 1.40306862573182
1.24904854893488 1.47340934499487 1.09304669547294 1.24320238884952 0.946824978557493 0.172852064515288 0.191412137366535 1.48644685579123 1.35852686210878 1.27349969600658 1.35001770541024 1.3665 1.30786235924304 0.0258086606243704 1.40014338329078
1.26534601016644 1.49282985614523 1.09696094819363 1.26033901895475 0.94621421552711 0.147313846863587 0.190684608246483 1.4870046205269 1.35454016050233 1.27052651711488 1.35000332608788 1.36451841720722 1.32287177574075 0.025 1.39759931028478
1.28700700145569 1.48500413722382 1.08100318247986 1.26900731970368 0.941810381897583 0.157999484438263 0.17146046145958 1.4959005378391 1.34300031824799 1.26100159123993 1.32299968175201 1.36200031824799 1.33762413283922 0.0247952522255193 1.39428600191267
1.3086164325979 1.49777334653512 1.09082565118086 1.29159899771598 0.942989078141703 0.1564082445087 0.172884719421225 1.49756053504957 1.34398256511809 1.26591282559043 1.32201743488191 1.36298256511809 1.35249268596102 0.024 1.39111492268584
1.33477043217762 1.51697997638223 1.13481011759332 1.31337591799072 0.939998909687628 0.147256166247832 0.209229750692292 1.48730308694842 1.34702324690003 1.29096996457335 1.34998998819112 1.35653754759293 1.36881945291019 0.0241703011422633 1.3881543618031
1.36298800210581 1.52099623412596 1.14999089265086 1.32949553385388 0.946641038441217 0.141075771201962 0.217496075158716 1.49039868124324 1.34050415490914 1.29299811706298 1.34700530645483 1.35500196463617 1.38515844876483 0.0254240506329111 1.38463050715906
1.37675077624987 1.521 1.16276453410446 1.34570469528145 0.946904196092569 0.144377882854572 0.208124827331205 1.49272714107606 1.34344678040802 1.293 1.35240433518731 1.35107165197935 1.4016582629781 0.0274698235840295 1.3818850224283
1.39630102253358 1.52050531773764 1.13902066992902 1.36233202742712 0.948805190512315 0.150104676859649 0.163110919084781 1.49693719750227 1.34250988419835 1.28900045076616 1.33995866014196 1.34753572160963 1.4175221578032 0.0293784946236556 1.37898725518682
1.42100113191863 1.51900014148983 1.15600066028587 1.37600089610225 0.944560596143812 0.146070456540515 0.156330041503683 1.50719009385492 1.34100103759208 1.28199995283672 1.34400004716328 1.34700009432655 1.43386675548179 0.0307690140845075 1.37548153130606
1.4445827700768 1.5219478462596 1.16975661587813 1.39466969297747 0.956980258907115 0.155581717264309 0.157194701569483 1.50914540468553 1.36261753923707 1.28101738458013 1.34498261541987 1.34896523083973 1.44938526340893 0.030778494623653 1.37290263907841
1.4499131011817 1.52497107591832 1.21761027032774 1.41340142842252 0.960925523563648 0.157822616895646 0.187115201049611 1.49952034228917 1.36440599439968 1.29096726938077 1.33706495494538 1.34401255877206 1.46672518612302 0.0353351063829778 1.36991918717864
1.4609877698416 1.52050179928418 1.27498759089878 1.42249394257674 0.960691195295792 0.157107685524968 0.233110037886462 1.50080830448834 1.36499825191164 1.29300202344783 1.34099912918588 1.34349928923347 1.48194147967287 0.0402688524590158 1.36718159027274
1.47522733062665 1.51853908452428 1.24355691445144 1.43967405055407 0.964596231832061 0.15940850893231 0.174508123344635 1.5018547970162 1.36990977408867 1.29201954226214 1.34394778927018 1.34203038273597 1.49851660180559 0.0424078431372535 1.36360842482119
1.4844184170337 1.51751115986922 1.28061363668309 1.45337564072354 0.963670288978535 0.158278121458206 0.150901817990145 1.50259864956392 1.37 1.29398264232911 1.34597966508858 1.33952343381225 1.51324982026874 0.044 1.36130712932292
1.49400328905486 1.5159993402742 1.34625006480392 1.46400409349609 0.964373794030776 0.153153563775581 0.143528637751324 1.50338457472173 1.37099986592646 1.2950013194516 1.35282505593841 1.33849814425425 1.52801451755676 0.0436220930232549 1.35902619250318
1.50480506101864 1.51403587062693 1.41477017717059 1.47775253660556 0.960342599239918 0.148336714679894 0.136022251000837 1.5021722739931 1.37050875406885 1.29892825874615 1.36428063816147 1.33260675752924 1.54151015262917 0.0418387734915922 1.35723157871677
1.51689286778962 1.51597995302872 1.48361125585623 1.49385058224417 0.961036103123139 0.146259928045852 0.129509849481791 1.50410206180567 1.36900955622124 1.30394988257179 1.37859215705021 1.33645881025599 1.55489895101827 0.0406891615541924 1.35638288837234
1.52799936917799 1.51999860588486 1.550210582934 1.50749942279761 0.960769799934947 0.142253555688189 0.125118624937292 1.50519975263913 1.3695000630822 1.3075007459459 1.3940053578971 1.33799942437554 1.5691255133364 0.039 1.35553420236667
1.53879602370416 1.51705112792163 1.61200544047702 1.51731973948826 0.960961523905228 0.125863522003589 0.123975769110448 1.50630297689465 1.37047944517864 1.3104520330411 1.40876598599459 1.33554559195506 1.58211090444556 0.0391725997842505 1.35586994301847
1.55236283612774 1.51601023025895 1.67140570352008 1.53432758125182 0.961633051279967 0.1180624886854 0.126105925956153 1.50743860588788 1.37198481204883 1.30753069077684 1.41988919896137 1.33747977563799 1.5971842199877 0.0404450811843364 1.35579243989488
1.56499298974858 1.51699830626193 1.73689852507375 1.54699305604125 0.959415118226216 0.126004499212105 0.131251991286589 1.50650022051343 1.37200044911297 1.30550292342739 1.41900156115271 1.337000647991 1.61006495317766 0.042 1.35605029799873
1.57775676247844 1.51601775367013 1.7850429914945 1.56073812025046 0.95315763381515 0.127050727857726 0.140466605921088 1.50109085519793 1.36856391496115 1.30402663050519 1.40625390021575 1.33650798827722 1.62252628343434 0.042 1.35687187158591
1.58890152187495 1.516 1.83352038933067 1.57388153809706 0.955000928277335 0.132138927273505 0.129611409561729 1.50203879653282 1.36899690949775 1.304 1.40798001622211 1.33650190544222 1.63529699370332 0.0418440170940174 1.35780168016935
1.60298448358681 1.516 1.86194639957178 1.58748705270887 0.95445015620807 0.131795063001128 0.141087774965298 1.50189905398691 1.36700141064468 1.304 1.40001531440806 1.3384993953411 1.64898510132318 0.0405652173913057 1.3584082973812
1.61723265541952 1.516 1.89043156859827 1.60123870682307 0.953270756310208 0.129291421083386 0.147747300669321 1.50024085760156 1.36650980054141 1.304 1.39901960108282 1.33751678922942 1.66307764889924 0.0385567665758409 1.35924621311046
1.62839659447621 1.51798098683179 1.91380818729711 1.61635623433704 0.953179603580639 0.128678054920798 0.149912903650395 1.49855049760938 1.36352618594957 1.29954219617779 1.40395830158633 1.33848699271178 1.6767152391084 0.036378935939198 1.35927007471209
1.64350322302697 1.51800040647533 1.92500189688487 1.6330036295023 0.951588853251769 0.129544575713773 0.151799959352467 1.49735349797325 1.3589998319625 1.29949986450822 1.403 1.34199978502895 1.69243465870073 0.0320835913312712 1.36022099434158
1.65921837124182 1.51947314317362 1.93187466814354 1.65019151441544 0.9485615884154 0.128062101612661 0.151652685682638 1.49131439675981 1.35752581881426 1.29900895227546 1.403 1.3415092982795 1.70651313922728 0.0280470809792876 1.36156815747198
1.67090680957818 1.5195 1.93795057171326 1.66289965451983 0.951098827268566 0.128744272244246 0.157818759342744 1.49210249660579 1.35601220235891 1.299 1.40101647609558 1.34546766665995 1.71996824476156 0.024616465863453 1.36335574622224
1.69299855311729 1.51950032268711 1.97798875140607 1.68099890884946 0.946234545179713 0.129930056923785 0.121910115298088 1.4918496320478 1.35249981792031 1.29899978487526 1.40199971878515 1.34850000842721 1.73406773776543 0.0227968749999995 1.36467171796025
1.70576042725055 1.5214640121671 1.97603907065233 1.69670387648501 0.944446289726739 0.130420735864092 0.141950502579954 1.49063762582236 1.35200668484365 1.29948817712396 1.40690232336918 1.35242596912125 1.74882236121157 0.0217709551656919 1.36672791102413
1.7207997361594 1.54192990765579 1.98094993403985 1.71382977573549 0.941475694327427 0.151438605940826 0.126678508829834 1.48160489327206 1.35496996042391 1.29902002638406 1.40897997361594 1.35692990765579 1.76342816120992 0.021 1.36871980217928
1.74095887623258 1.54499383143489 1.98399383143489 1.72896915717443 0.942966936279327 0.15363562031877 0.126011048656069 1.48313685403179 1.36098766286977 1.29800205618837 1.40700411237674 1.35799794381163 1.77798771584631 0.0208019480519479 1.3716730443143
1.76256808079088 1.54892146923471 1.98694110192603 1.75252881540823 0.933980031779438 0.156541887233682 0.13006872065792 1.47723818880177 1.36296073461735 1.29898036730868 1.40601963269132 1.35603926538265 1.79435065223427 0.0197595171773444 1.37469480545374
1.78181640842443 1.55296134914198 1.99096134914198 1.76785505928244 0.940058931644336 0.156283092068641 0.125188410199664 1.48291347312015 1.36597101185649 1.30098067457099 1.40798067457099 1.3569903372855 1.80995427283415 0.0191805555555556 1.37773516358705
1.8089582739818 1.57696291020604 1.99399536377576 1.7839752734707 0.943135332867594 0.168551006934679 0.124600834520364 1.48599531741351 1.36899536377576 1.30599227295959 1.40700154540808 1.36099381836767 1.82632561735674 0.0203613707165107 1.38019488207071
1.82960886244346 1.58288824641242 1.99596274880414 1.80362748804139 0.943611059712994 0.162269576338713 0.124649068720103 1.48919928055075 1.36801862559793 1.30305587679379 1.40209312798965 1.36688824641242 1.8431921588459 0.0230373647984271 1.38291912027535
1.85677554448937 1.60977554448937 1.996 1.81590024199528 0.947080987046959 0.142673270601066 0.129063006406581 1.49078719772273 1.37692518149646 1.30696674733176 1.402 1.36997506049882 1.85972280906962 0.0276488294314369 1.386221495738
1.88000699916635 1.61901081689344 1.996 1.83500477215887 0.949037737996695 0.117841663156282 0.129669592775776 1.49203844109477 1.38200031814392 1.30299809113645 1.402 1.37499968185608 1.87623930289033 0.0311314285714273 1.38941832338501
1.90160936442962 1.65239629048213 1.996 1.84973365756565 0.942056246313883 0.153839059090441 0.128412727887731 1.48722700519522 1.38298224383771 1.29710653697374 1.402 1.37401775616229 1.89104572534303 0.0342457711442783 1.39281694860632
1.92085115543506 1.69863963947437 2.00294516252871 1.87281981973718 0.947843309810157 0.189582914091486 0.1267033176716 1.49311283977469 1.39391382683083 1.30295299645318 1.40299216607553 1.38094516252871 1.90566715786277 0.0347584830339326 1.39576209587645
1.93297722238652 1.70698481492435 2.003 1.88397912052098 0.947271176843363 0.151473002251206 0.127448557417813 1.49302026573882 1.39599620373109 1.30599430559663 1.403 1.38299620373109 1.9210246913511 0.0354285714285678 1.39849566258729
1.94871041336541 1.72074661169474 2.003 1.89872851253007 0.949204344645616 0.16077715297748 0.122481581773188 1.49384479670168 1.39992760334135 1.30403619832932 1.403 1.38496380167068 1.93653495958448 0.04 1.40147460232745
1.96582927306414 1.78237734882217 2.003 1.91384935858601 0.952595955040438 0.149773382770931 0.121835623946122 1.49496875210776 1.40791965791254 1.3069698717172 1.403 1.38598995723907 1.95197844906684 0.0397516339869292 1.40480094880687
1.97797851218671 1.83091404874685 2.00499641869779 1.92597851218671 0.952570107439066 0.136962777082086 0.120362632257128 1.494081611586 1.40999641869779 1.2940232784644 1.39900716260443 1.38799641869779 1.96575873951844 0.0385859872611457 1.40672428733439
1.98878180916644 1.90157184181672 2.00107934212129 1.94462312492386 0.948374896069784 0.14339928385517 0.119075984544724 1.4889243348895 1.41196032893935 1.31164296045418 1.39703967106065 1.39094049340903 1.98169760652407 0.0367548449612413 1.4085068257403
1.99989104497637 1.96970438589984 2.00000990500215 1.95985142496778 0.952190974291537 0.143577164303518 0.118396537301418 1.49184969069343 1.412 1.31824876666504 1.39402971500644 1.39199009499785 1.99722377068862 0.0357858527131786 1.40975538515482
2.01896323018028 2.03012229639143 2.01696710068762 1.97097871220964 0.954276032729978 0.13702276965654 0.110425443324282 1.4949540394187 1.41499419423899 1.30774598094119 1.394 1.39499419423899 2.01229252458922 0.035 1.41039255389612
2.02880427404611 2.08949313125048 2.04053025771065 1.98864769328299 0.955878096669515 0.132586680224947 0.11320421810314 1.4972149830306 1.41401957259539 1.29132875811017 1.39105871778617 1.39401957259539 2.02665180682471 0.0352105820105823 1.41146324433783
2.03693347721754 2.15448444843595 2.06678380095701 1.99990853117412 0.95781403453221 0.139119476319453 0.154117407670339 1.49817234988002 1.414 1.28019125299957 1.40885032373947 1.394 2.0418796548065 0.0369459962755987 1.41230966620319
2.05000466486041 2.22701865944163 2.07388419004946 2.02000495641418 0.959027486806455 0.152118180704441 0.188409874668438 1.49788807574508 1.41299795912357 1.27999970844622 1.41967096734319 1.39199912533867 2.05592351150923 0.0401993355481718 1.41296941219924
2.06571126555983 2.28984506223932 2.06335881896972 2.03669321965732 0.950565555679641 0.145992606431666 0.206587407737674 1.49140910295657 1.40612632131757 1.27901804590251 1.41828520579355 1.38905413770753 2.07069555410511 0.041 1.41330502376979
2.0758994541071 2.32960787101768 2.04456753340679 2.05481901739278 0.954528172908553 0.170648434175959 0.213819246236399 1.4921314535991 1.406 1.27702010917858 1.40979819430368 1.389 2.08496246679197 0.041 1.41388384919183
2.08897939092499 2.36394609934228 2.02687017904971 2.06797939092499 0.957415481856632 0.178238347946051 0.215274629522961 1.49151099874748 1.40400317062692 1.27400475594039 1.39931508808676 1.38700317062692 2.1001526892616 0.041 1.41367443537218
2.10566590668355 2.39341042355921 2.0196266015875 2.08564625413553 0.958998359397678 0.186406490800422 0.21612279695571 1.49065709771678 1.40007861019211 1.27596069490395 1.39194104235592 1.387 2.11566453159457 0.041 1.41349754497689
2.11787669859046 2.41280477276823 2.02791779906031 2.10282532300316 0.958693493539937 0.180730623193023 0.21687198540838 1.48914551542737 1.40296917464762 1.27896917464762 1.39298972488254 1.38403082535238 2.13168410789244 0.0407438794726924 1.41347920316584
2.13996092929819 2.43096803306215 2.03898046464909 2.11797336088513 0.951073550429766 0.178973019099686 0.20865463375377 1.48820165162512 1.40499644811802 1.279 1.40298224059008 1.38499822405901 2.14704228541569 0.0397904191616767 1.41235786324491
2.15176561620662 2.45257029637881 2.03998046801722 2.13564842430993 0.944608520446703 0.146085102702494 0.205904494231961 1.48060137286656 1.40009765991391 1.28292187206887 1.40594140405166 1.37715625586225 2.16305226997323 0.0381306165099267 1.41242507449094
2.17575983539669 2.45695997256612 2.04494996570764 2.1567898559721 0.939747832783492 0.142529320095321 0.204236311179308 1.48227158738041 1.39703002057541 1.28201000685847 1.40797998628306 1.37601000685847 2.17973510767577 0.0345049309664713 1.41071498194516
2.19696043296013 2.46997550611818 2.06096985368391 2.1749660853944 0.936885313288211 0.134564978950807 0.211985341353802 1.48164122469409 1.39600188414476 1.28000376828951 1.42197362197342 1.37001130486853 2.19632308586094 0.0322707692307692 1.40892455103096
2.21366600565399 2.47588211964258 2.06590176636882 2.18970529910646 0.938242691050532 0.132589293452472 0.212294105982129 1.4836987418749 1.39207858690494 1.27705894017871 1.41709823363118 1.37098035327376 2.2141080977533 0.0294966378482256 1.40682103253848
2.23581267749345 2.48591485340611 2.07194891204367 2.20982970681222 0.939549016089388 0.131062771989083 0.217991125855108 1.48409693472262 1.38704257329694 1.27600851465939 1.41402554397817 1.36703405863756 2.23014656839488 0.0275352260778136 1.40490433734432
2.25900650301147 2.49100169643778 2.07500339287555 2.22900650301147 0.938658094334899 0.130814155771864 0.221921795396645 1.48436863719499 1.38099688986408 1.27799943452074 1.41300282739629 1.36199858630185 2.24754804039734 0.0254721407624653 1.40191029546994
2.28158640395512 2.4968921053796 2.08678421075919 2.25158640395512 0.932041201623588 0.110521696967293 0.228155811526739 1.47963667534506 1.37019780680407 1.27603596487347 1.42282017563266 1.35708991218367 2.26421976415387 0.0237613526570046 1.39901351818196
2.29882903244621 2.497 2.09986926010593 2.26189943085071 0.932266480079775 0.109635229595763 0.229121351053161 1.48166847820205 1.36604022765971 1.276 1.42102011382986 1.35601005691493 2.28141864117861 0.0232066276803104 1.39573134449307
2.32595597311132 2.49999510812348 2.1149755406174 2.28795760373682 0.93890915634038 0.126881822791244 0.234041977322507 1.48954716697726 1.36999347749797 1.27500163062551 1.41500978375304 1.34901141437855 2.29896865479515 0.0243924050632902 1.39157392361594
2.34267188359552 2.5 2.14147887394583 2.30467188359552 0.939341700585063 0.125595863293059 0.230970605030003 1.48934424621229 1.37 1.275 1.40028951447454 1.34605790289491 2.31786578140795 0.0264852191641199 1.38707744058584
2.36081862409444 2.5009899235608 2.15486900629043 2.31786900629043 0.947675257146349 0.107038630941778 0.236354579584413 1.49165642113228 1.37 1.27796977068241 1.36436275181111 1.3440201528784 2.33428561974749 0.0287099447513787 1.38301207838631
2.384952024387 2.50399400304837 2.15200599695163 2.34095402337087 0.951562383871436 0.106909880060968 0.21085119397704 1.49559216398321 1.36700599695163 1.27600399796775 1.35801199390325 1.33801199390325 2.34977962900886 0.0313677419354838 1.3786224076988
2.40070218281058 2.504 2.16083247783095 2.3537580235336 0.943581514495117 0.10699832477831 0.233499468025545 1.49199831181782 1.36111168144603 1.276 1.36192554570265 1.33603722714868 2.36750571094957 0.0335052410901469 1.37449548873248
2.41782887592564 2.504 2.1798087436816 2.3728087436816 0.944647618669914 0.106415939011992 0.222199283545949 1.49538486923415 1.361 1.276 1.36496980163394 1.32907046285415 2.38402476169091 0.0368810861423237 1.37039035106273
2.42897840965109 2.50699411172302 2.18199607448202 2.3859744841331 0.947254896826621 0.1113602647154 0.214724465533771 1.49678731102018 1.36000196275899 1.27500196275899 1.36000981379496 1.32700392551798 2.39934919856061 0.0422474576271183 1.36611712927832
2.44371017483294 2.507 2.21014821033469 2.40267153147733 0.95340885308017 0.111899566293986 0.220895990522508 1.49812372251819 1.3609806783222 1.275 1.35917328201488 1.32307728671122 2.41624431122264 0.0436018018018028 1.36221995754614
2.45391674809744 2.50799167480974 2.2674325682202 2.41985847176565 0.955245597420857 0.113496679695591 0.232111062489373 1.49668232128158 1.36199167480974 1.27797502442923 1.36386181147838 1.32002497557077 2.42990179761309 0.045 1.35941785378528
2.46500389849793 2.50800045864682 2.3411006383623 2.42700275188089 0.951896791765526 0.115711497481853 0.240161620811075 1.49667839932261 1.36399931202978 1.27800068797022 1.37113430296659 1.32099885338296 2.44418884355916 0.0447162921348312 1.35736338294427
2.48166414606972 2.50996048777291 2.41840391098477 2.43876292663745 0.938186388028508 0.122110992578545 0.236839604864323 1.48983789767255 1.36105926834064 1.28094073165936 1.37804965726066 1.31609878056773 2.45710662406923 0.0437440087145986 1.35557152918373
2.48991951497199 2.51 2.48659387631137 2.45285915120097 0.948056878557856 0.106371271874885 0.213936954025827 1.49706514892395 1.36495975748599 1.29188933308648 1.38166677514173 1.316 2.47095359383722 0.0424438596491231 1.35389874924515
2.49798726931688 2.51199681732922 2.53292202456586 2.45599522599383 0.950356499062141 0.106110159133539 0.163245607672294 1.49762922024566 1.365 1.29499522599383 1.37904455739094 1.31400318267078 2.48245986968817 0.0408059210526319 1.35336210982644
2.50780220289475 2.5159208811579 2.56044616810531 2.48050550723688 0.952506682433951 0.10433580127605 0.104445595848853 1.50112938643343 1.365 1.29696044057895 1.37213845797367 1.31498022028948 2.49630246897759 0.04 1.35257754555519
2.51691905201106 2.51897301733702 2.61352330628734 2.49190106356907 0.955314906123428 0.103130613180772 0.113031316981003 1.50337030265602 1.36103597688397 1.29501798844199 1.37794603467404 1.31698201155801 2.50798587297918 0.0404169124877065 1.35233350299318
2.52398606462293 2.52399004615924 2.672882544679 2.50297810155032 0.955320039815363 0.109936403053518 0.109048122334062 1.50435806895489 1.361 1.29000995384076 1.39297013847771 1.31600199076815 2.5197196669582 0.0422181208053695 1.35284800365826
2.54066533178188 2.524 2.72495662261409 2.51574407724497 0.936811678585772 0.111263620269866 0.108030276956745 1.4940667068406 1.35805905909732 1.29 1.393 1.31501968636577 2.5316613066201 0.0437777777777792 1.35284444319269
2.54693940936691 2.52103029531655 2.76361625932375 2.52787881873381 0.944002847927195 0.11227000254554 0.116523153425901 1.49740384758892 1.3560201968777 1.29098990156115 1.39201009843885 1.3169798031223 2.54222871550038 0.0461678657074334 1.35333470371416
2.55598556867586 2.52000160348046 2.82190699813331 2.53498877563678 0.948393072964412 0.11516536594147 0.0992578684903988 1.50035531783706 1.35200641392184 1.28800481044138 1.39299839651954 1.317 2.55511904765696 0.0467085714285712 1.35334202783375
2.56483997190342 2.52 2.83771550560608 2.5497332865057 0.948724132303125 0.115228933146023 0.125131117677017 1.49925991460757 1.34807112359848 1.288 1.39005334269886 1.31896443820076 2.56674727833278 0.0457349896480331 1.35396469031787
2.57689971732975 2.52 2.85584957599462 2.56090807421894 0.948650668551135 0.116201810248596 0.132561334637903 1.49990440088424 1.35097492933244 1.288 1.39 1.32098328622162 2.5796757846243 0.0441369047619024 1.35440770747384
2.59000477149825 2.52 2.88300167002439 2.57600405577351 0.950724274202099 0.118550064415226 0.137290474764076 1.49859641899056 1.34899880712544 1.288 1.386 1.32199928427526 2.59212233073892 0.041467422096319 1.3550869816022
2.60964056676819 2.52 2.88987419836887 2.59269448175296 0.927161319878167 0.118815147651371 0.139244236393435 1.48385975464047 1.34408985830795 1.288 1.386 1.31905391498477 2.60455148997036 0.0393009404388725 1.35620935574151
2.61991608106207 2.52297482431862 2.89594964863724 2.60489929727449 0.932977131069106 0.118225035136276 0.138139650677862 1.48903392850308 1.34300839189379 1.28700839189379 1.38401678378759 1.32395804053104 2.61765824412428 0.036208333333337 1.35690897478005
2.63499541832368 2.523 2.89999877821965 2.62099511287859 0.939418048205888 0.116940390969713 0.137960051925665 1.49075948685225 1.34499938910982 1.287 1.38599938910982 1.32899847277456 2.63059287820134 0.0334707692307687 1.35830213164342
2.64677811551978 2.523 2.92453774066622 2.63670415402638 0.943336223410328 0.118981540023429 0.121146740095507 1.49008275835761 1.3469630192533 1.287 1.386 1.33292603850659 2.64409102238054 0.0311371951219514 1.35964472697821
2.66682678261581 2.523 2.92896535652316 2.65484410435423 0.942121259129972 0.119694110608938 0.118946455651498 1.48955450365199 1.34600866086921 1.287 1.38798267826158 1.333 2.65842938674792 0.0287059980334313 1.36095898466035
2.6819674361026 2.523 2.94696092332312 2.6709652651761 0.941012388019143 0.117664428690047 0.110927410830478 1.48894132426516 1.34699782907351 1.287 1.388 1.33699131629403 2.67325142438454 0.0274849315068508 1.36260489757751
2.70165136667143 2.523 2.947 2.68766605851479 0.9285007048271 0.119081516755673 0.112821694947285 1.47810706196539 1.34526741880211 1.287 1.388 1.33405893085033 2.68849274817102 0.025589912280701 1.36402658146946
2.72484965573208 2.523 2.95095990819522 2.71175944917132 0.922772261699386 0.116813253246772 0.112295713082181 1.48588901455434 1.34698997704881 1.287 1.38997995409761 1.34191981639044 2.70584097382098 0.0237213779128679 1.36590461056661
2.74595884768685 2.52599412109812 2.95399412109812 2.7269706054906 0.937142075216074 0.119325022529742 0.112659274935435 1.48871461100661 1.35598236329436 1.28500391926792 1.38900195963396 1.34299804036604 2.72248513752967 0.0224418604651177 1.36828597974037
2.76466088823735 2.53582152012492 2.95694645603748 2.74664304024984 0.941167358690843 0.120027327928869 0.112384997436502 1.49096912810861 1.35894645603748 1.285 1.38703569597502 1.34889291207495 2.73943813982872 0.0217901234567901 1.37100748538933
2.78878047222375 2.54293597106526 2.96492682407458 2.76285364814917 0.942211035949137 0.116502654756717 0.107831984687207 1.49219902361119 1.36395426504662 1.285 1.38799085300932 1.35296341203729 2.75683854041052 0.0237248062015512 1.37535850247851
2.81 2.554 2.965 2.779 0.94645 0.11648 0.10607 1.49464 1.373 1.285 1.388 1.357 2.77418654100109 0.0240338461538464 1.37945705142516
2.83062299110034 2.57167684951457 2.965 2.78194614158576 0.937277679196327 0.109703874352747 0.106904740115966 1.49280357174487 1.37201795280475 1.285 1.388 1.35601795280475 2.79166313012768 0.0278244047619033 1.38382796840036
2.85579080871395 2.58588285287981 2.965 2.82959835273078 0.945866113637767 0.118286532020339 0.106424183825721 1.49736125777382 1.38191632348558 1.28599163234856 1.388 1.36889122053125 2.80913546739227 0.03 1.3878249738569
2.8719679261916 2.59860490176621 2.96300400922605 2.8339919815479 0.946588697001534 0.115683404355645 0.110162482701156 1.49794889746284 1.38698997693487 1.28399784950383 1.38500601383908 1.37099599077395 2.8263021372969 0.03 1.39198914787149
2.88768621533843 2.63113728078944 2.963 2.84576466150382 0.94768803507369 0.125113763990018 0.111434701111661 1.49795980388459 1.39092155383461 1.282 1.385 1.3729607769173 2.84376294036691 0.03 1.3969081580541
2.90383853369606 2.6804954178002 2.963 2.86777798383209 0.94769020183288 0.156684865775334 0.109470284204432 1.49905879827516 1.39495963342402 1.282989908356 1.385 1.37497981671201 2.85897161950948 0.0318412698412608 1.40128740635612
2.92096606817213 2.69098004010125 2.963 2.8799760481215 0.949965449143085 0.146311436931256 0.110857185654276 1.50012788425073 1.40198602807088 1.28200199598988 1.385 1.37999002005063 2.87567844370545 0.0383083573487029 1.40726928021105
2.93276352026344 2.75569936144893 2.963 2.8947044003293 0.948107442624955 0.15233841000212 0.110810985332236 1.4982380338243 1.40494088006586 1.27709853322357 1.385 1.38098029335529 2.89132078604392 0.039 1.41157604166556
2.94982434596905 2.80549370308726 2.963 2.9108346785591 0.952770920197234 0.141593451838814 0.109691675826763 1.50191125278729 1.41192767186961 1.27403099777017 1.385 1.38495866963978 2.90666009795193 0.0387009259259263 1.41481319268865
2.95499148224131 2.85824727494722 2.96998807513783 2.92098296448261 0.954247563921013 0.125869661446505 0.10558698456213 1.50318788759584 1.41699148224131 1.28154414399162 1.38200511065522 1.38400170355174 2.92000334299337 0.038 1.41697710543853
2.97169227561364 2.92170239678294 2.97392759426203 2.93474657991711 0.955811218719158 0.112858598173699 0.181431664185497 1.5040638897233 1.42387328995856 1.29405363613314 1.38396379713102 1.38596379713102 2.93466288551238 0.0382393736017898 1.41971593827503
2.98290791133868 2.99068334239025 2.99978233589142 2.94789116794571 0.955393767263418 0.103441618390427 0.0808112801342579 1.50533936794547 1.424 1.30204291534433 1.34929300937693 1.39095814151758 2.95027719075032 0.039 1.42103510287954
2.99300217963105 3.06001438556495 3.00330115143167 2.96300217963105 0.957818650808378 0.0985000784667179 0.00641591399712112 1.50468929379954 1.42299978203689 1.29599542277479 1.32826545598333 1.392 2.96357588415336 0.0391955835962138 1.42091278330119
3.00282033752893 3.12481422769095 2.98280903768206 2.97282033752893 0.951741211069591 0.0988535321510415 0.00429633361204615 1.50150821064063 1.42201796624711 1.27537729118924 1.32953226073611 1.392 2.97890851061882 0.0402486772486774 1.42077175588236
3.01390795416058 3.18351466739216 2.95377928257319 2.9908493795355 0.95460489658925 0.0989095816098208 0.038597684086937 1.50259037702588 1.422 1.26607531023225 1.342983541248 1.39100836780358 2.99349949797551 0.040731481481482 1.42071132079009
3.02398477690923 3.23392388454615 2.93168517403564 3.00597716536384 0.955868112336745 0.100218005775109 0.073465110529698 1.50251013700782 1.42100152230908 1.26699847769092 1.35850941513172 1.39299695538185 3.00640747395308 0.0397777777777776 1.42064092759078
3.02392415120631 3.25622486281929 2.932 2.99993970626843 0.94517937704461 0.157133289512726 0.073043758048233 1.48374987685315 1.40401199553574 1.27346359950408 1.366 1.38850894773389 3.02084806583858 0.0387195767195773 1.41997390241861
3.03808407964318 3.28820839478657 2.96664616523037 3.01257201033439 0.94778618117048 0.155865112062792 0.0676747938414687 1.48437751942108 1.39815680634106 1.27704807447599 1.366 1.3885244494627 3.03526764541525 0.037376218323586 1.42001264633564
3.0554858254103 3.33845056861199 3.01490288513881 3.02898900390831 0.953471721203566 0.163876470346333 0.195710318907639 1.48307440599015 1.40550174191195 1.28150158024467 1.38096965160588 1.38900116127463 3.04780761372748 0.0357175792507208 1.42035298787895
3.06840461482583 3.34494903127127 3.015 3.05681296244432 0.945449277821153 0.164017873656356 0.190661187317625 1.49687753357606 1.39855517806854 1.287968668225 1.381 1.38901870375557 3.06133359758633 0.0347413087934553 1.42042572023359
3.07811339389161 3.35393147958982 3.01896089487533 3.05903055482769 0.946645776525438 0.166272238409072 0.193897053932465 1.47812802099627 1.39994640333758 1.28797721749128 1.38298044743766 1.38750654633478 3.07568575020821 0.0337327502429548 1.42011015542952
3.10147514701364 3.36398392531914 3.02598704632662 3.07548080898653 0.944819917717431 0.135617235687576 0.193790259073468 1.47601657006562 1.39200994306449 1.29099363823675 1.38100370104954 1.38500381612298 3.08896644050417 0.0324709677419364 1.41930304711301
3.1104960842802 3.38398562780441 2.97100003050073 3.08895492555334 0.943410098633523 0.133461266656879 0.0612498949298903 1.47556743096255 1.39596363200501 1.29050479073186 1.37216071918762 1.38249041853628 3.10292444128217 0.030404896421848 1.41809727900581
3.12562134369877 3.38552459383551 3.02453917953427 3.10605976880562 0.942048534459841 0.130788329475314 0.190507495610195 1.47594880528962 1.39846283833361 1.28998360410966 1.36010054264707 1.38138558998513 3.11649760963518 0.0281806451612908 1.41583367352687
3.14598504107339 3.38999818757869 3.03099923407314 3.12148936579731 0.942585389056257 0.152897663773852 0.199119972426633 1.47455581586708 1.39200173582863 1.28800122742905 1.36500015318537 1.37101016409946 3.13081740457868 0.0256887608069174 1.41300657756747
3.16634165775533 3.40248125345577 3.01136008381929 3.15272993713553 0.93409955592762 0.123176550345224 0.198412963017495 1.49131230984877 1.38559002095482 1.28852380028384 1.36892798323614 1.36910802514579 3.14447719094514 0.024451550387597 1.41068996750936
3.18209594112132 3.40802453835736 2.999124888482 3.17180225990351 0.932939381892842 0.134065491741581 0.206316741012003 1.48841007730941 1.38453494573086 1.28799182054755 1.3739479631325 1.3620728516145 3.1589795658307 0.0227531956735508 1.40741597778714
3.20549322959255 3.41099904013302 2.97900212168146 3.17349328093114 0.935847646768151 0.13760352937172 0.226707845432474 1.47435785686863 1.38449935838524 1.28700031995566 1.36100137909295 1.36099850460233 3.17467426584978 0.02175925925926 1.40356065688466
3.22397672830959 3.41541537964988 2.9878378872877 3.19544614553024 0.93688191285308 0.121168211416205 0.234870315928973 1.47496744135699 1.38594671373878 1.28452589182106 1.36492794990564 1.35897842348245 3.19171987840544 0.0204273224043705 1.39852045317614
3.25001497386559 3.41011187280385 3.03056625442811 3.217044216021 0.945464708636222 0.124607836388864 0.233723214109283 1.47758519425666 1.37888721256186 1.28894859756946 1.365 1.35397081010922 3.20897562438901 0.0199612188365654 1.39375223498925
3.26897911287625 3.41400177139864 3.02900408860664 3.23298570600263 0.947177905808642 0.138778195484695 0.191227025992289 1.47838173092582 1.3759873595566 1.28550287914323 1.37897137975353 1.34950287914323 3.22600523129371 0.0217197452229299 1.38942544439904
3.28492713422079 3.41652739008165 3.03194096394427 3.26266546235089 0.942609539870912 0.132149583915262 0.200894197081845 1.49986629717928 1.37498883117272 1.28646675902971 1.39566546235089 1.34905903605573 3.2451741961254 0.0223089430894277 1.38409862983932
3.30955161919413 3.4215 3.04882807312022 3.27883818646609 0.945655678409738 0.126180029816415 0.192487884975606 1.50262178376502 1.37244366731397 1.286 1.396 1.34603034003761 3.26336909436727 0.0256550387596917 1.37976169062915
3.32847918239955 3.42299696520648 3.0750321780887 3.29895953608637 0.947145169156042 0.128370680505358 0.178644416287771 1.50532457783557 1.36650471891409 1.28550101159784 1.38600586398668 1.34101011597841 3.280070534928 0.0281178082191781 1.37581593038203
3.34394316307595 3.422989609069 3.10444873206908 3.29794771166829 0.946586362379552 0.126390416221581 0.1706034947857 1.48585006998736 1.36597402267251 1.28546882720701 1.37632937029055 1.33600746976167 3.29677039459646 0.0328209277238475 1.37210406547797
3.36003748300361 3.4235282048088 3.13008189191917 3.31304439687655 0.948338335222088 0.127083951710845 0.169420139859551 1.48507270246775 1.36102274775533 1.28146724564013 1.37712738742982 1.3334969072684 3.31596850131258 0.0393093681917203 1.3683608860036
3.37699274695654 3.42599645800564 3.14600395519023 3.32599134088542 0.942120129022361 0.128078756021973 0.169570089890687 1.48232230794508 1.35799982021863 1.27900354199436 1.38099478634015 1.33000123701637 3.33362922967164 0.0406684931506855 1.36420754249975
3.38548927364728 3.42654149866274 3.16761701655332 3.34243240911265 0.940302206125481 0.130835894004554 0.170061295830757 1.47954502032582 1.35651102392883 1.28051596102413 1.35250484181608 1.32550783172401 3.34929957473193 0.042 1.36057708949308
3.39801509244588 3.43299140229385 3.22746310796678 3.36003123637496 0.943796312010525 0.11680018268082 0.22497426968933 1.48436228710074 1.35303096820753 1.28297420688155 1.35992841439557 1.32404298853075 3.36563158334921 0.0413295668549905 1.3571809674825
3.40798739520742 3.43250004864401 3.23698167653926 3.37148918792744 0.947803909265095 0.117059955318594 0.221128856339356 1.48590305692329 1.35449791541591 1.28150014593203 1.35600814376033 1.32600077474998 3.3806727045934 0.0390869565217403 1.35443731666613
3.42295116567774 3.43249117061334 3.2929570080862 3.38491318342709 0.950158673675216 0.118051936246392 0.173424812252467 1.48743378895988 1.35552611883656 1.28152207346665 1.36287461176354 1.32451627810742 3.39499479495571 0.0361345646437986 1.35183033136069
3.43103712941994 3.43248071736064 3.38515014690816 3.39857134233787 0.953002641815717 0.129968088781716 0.12298335253993 1.4910707048517 1.35449490731761 1.28604331019252 1.37835376252188 1.32248689813322 3.40807335105024 0.0333737704918068 1.35062442253634
3.43949257357165 3.4334970102622 3.45894914093522 3.4144839900545 0.954548142655509 0.125761020265752 0.105263053553328 1.49295306711346 1.35649537085582 1.29399103078659 1.38598804104878 1.32149884291121 3.42275908912668 0.030728613569321 1.34878125911258
3.45143357658464 3.43792865739075 3.49264329177727 3.43682287470515 0.954339777354967 0.111368303626779 0.124049657367558 1.51156078722353 1.35499323444032 1.29546617410798 1.38363960667123 1.32007872235327 3.43613025666693 0.0307708333333353 1.34791076921881
3.4610283628641 3.43952941772725 3.55160282229031 3.44155215886637 0.958364113488671 0.111024261586087 0.105732558151057 1.49085195092198 1.3570028977148 1.29350746457663 1.40036801422161 1.316 3.45050233421147 0.0335653153153137 1.34686994257819
3.47098378231073 3.44000025010356 3.59343776194642 3.45398299246695 0.958600395037849 0.113984909990435 0.109009261616114 1.49024593291246 1.35849748573215 1.29150348838124 1.39800160598842 1.31649902588661 3.46446725606818 0.0356487935656851 1.34633792395738
3.48340224655986 3.43902064821906 3.65409163061346 3.46787273760598 0.952194718144434 0.114098958941122 0.115415596488946 1.48582447367034 1.35503910137606 1.28998967589047 1.39301292525856 1.31256011543879 3.47767360930184 0.0375628604382916 1.34613145069848
3.49502715788404 3.44050431270885 3.7080710295877 3.48153517708615 0.950011281505266 0.117613874209099 0.110457096352765 1.48762640610263 1.35200862541769 1.28751293812654 1.3875 1.31402065422086 3.49250186250062 0.0393360071301246 1.34539642332095
3.50549507684692 3.4405 3.74648065527886 3.49349350953644 0.950718642131017 0.118783590250511 0.119311982395095 1.48768435204554 1.35149974666093 1.2875 1.3859996199914 1.31699828238196 3.50581483183131 0.04 1.34545639302064
3.52042249452555 3.4405 3.7857227073493 3.51880406481486 0.943107553993581 0.119142938824543 0.12912173830824 1.50212878055554 1.3490241913575 1.2875 1.38302671843434 1.32196437542088 3.52095136245269 0.0385709023941037 1.34541532424306
3.53354417489298 3.44052460262404 3.80063186933691 3.52453219366694 0.946966837399971 0.119408481154333 0.135502649582418 1.4846544174586 1.348993689301 1.28749179912532 1.38201009105036 1.31850820087468 3.53369740076172 0.0351748633879792 1.3454746656815
3.54898510822763 3.442 3.82398456856563 3.54098313918606 0.94669230484551 0.12009953078563 0.137966841255386 1.48307749927046 1.34800031763991 1.287 1.382 1.31900063527981 3.54730474109539 0.0321023102310236 1.3454111634049
3.56345761563291 3.44150985800391 3.84046079776822 3.55148167835381 0.943627769291727 0.125102500509354 0.138158205454002 1.48115683017995 1.34798059559014 1.28552957401174 1.38248579528301 1.32198897741833 3.56209309708427 0.0277784679089076 1.34586576289349
3.58253169775449 3.44152419707421 3.85844415992646 3.57250033726071 0.943380109194998 0.125396875979515 0.134352748255931 1.47787070868276 1.34199909772816 1.2854919343086 1.38348477088903 1.32450090227184 3.57679257656641 0.0239782608695654 1.34691680161491
3.59849071895635 3.443 3.86000129439478 3.58599283404404 0.942590353433254 0.125495161844825 0.135275824092255 1.47759282481824 1.34100383566778 1.285 1.38250339892323 1.3274961854507 3.59146095003038 0.0210135869565245 1.34773212575291
3.61539574181393 3.44306306871715 3.86993887387463 3.61867610683603 0.932453797002855 0.125890641328715 0.133740768443537 1.49312300581455 1.34304498516166 1.28500420458114 1.38448318167543 1.331 3.60574791482405 0.0184282560706415 1.34879588291422
3.63114755309922 3.450602176427 3.87853364026973 3.62022939459671 0.93002666232299 0.146394569918703 0.13021524638079 1.47088865925231 1.34202874499693 1.2855 1.38399403756897 1.33257079533409 3.62177589696693 0.0166609029779068 1.35100001131057
3.65399678127189 3.45600066027392 3.88549909573978 3.64799668437921 0.931165852860508 0.150946213389409 0.127264788819765 1.4741449246908 1.3454998241895 1.28550016506848 1.38349931100919 1.33899960168724 3.63699726881854 0.0156923076923074 1.35356957491521
3.66995845394292 3.45940304053527 3.8909757334692 3.66148611576148 0.936272979943051 0.152237688133513 0.12728329336195 1.47711558987666 1.34998718767705 1.28551912026993 1.38002474915935 1.34048291690273 3.65341957614604 0.015 1.35631702570008
3.69513879089603 3.45707133630895 3.8974876722339 3.6870346943109 0.935844452648948 0.121039337478653 0.127278861909573 1.48010647525065 1.35197089391219 1.28447477563406 1.38200410925537 1.34501278283309 3.67078596822933 0.015 1.36001818632234
3.72048549625242 3.4704938056667 3.899 3.70449206427128 0.936289088217995 0.127434779328016 0.128991624720473 1.48291314958184 1.35300190042053 1.28100290232569 1.3815 1.34849767813945 3.68916260725962 0.0163333333333333 1.36405441964192
3.73891041939876 3.48544251617779 3.90300335358613 3.72490562673031 0.925065845982272 0.131049206288445 0.122357514843514 1.47794071796924 1.35451197782579 1.28049664641387 1.37903018227521 1.351 3.70771374048394 0.0199376693766925 1.36808518964613
3.76602279531849 3.51295616640672 3.90500909888233 3.73858455224796 0.932128873478852 0.140080801186187 0.126677825101744 1.4851711737055 1.35853786389705 1.27999182062843 1.38298878766766 1.35302031121467 3.7255906122896 0.0233189845474637 1.37244364074054
3.78546279680104 3.52447869449971 3.90649785632201 3.76195383323593 0.935370655209224 0.129013756442879 0.125446859457862 1.48920273041407 1.36249265998013 1.27700631678752 1.38200142911866 1.35799082497516 3.74533423612148 0.0286818181818172 1.37632115865549
3.8029117559117 3.53760034959398 3.90897040263838 3.77644383165319 0.935532757562033 0.132369808793941 0.114921913311488 1.49024863823788 1.36647902923565 1.27400679167851 1.37651973157441 1.35903758049778 3.7638546738181 0.0326213768115943 1.37929705893721
3.82406344495398 3.57898330805657 3.909 3.79551534757756 0.935378767658964 0.158667596560942 0.115713194778172 1.48976831888896 1.3690648655097 1.27396065452746 1.3765 1.36596867075687 3.78094626146953 0.0350802259886946 1.38296550846307
3.84398378907173 3.61004061208209 3.91049655305871 3.81048880803597 0.932739583198191 0.169004214228733 0.120620731382887 1.48851359159111 1.38248258254528 1.27000169217009 1.37600114898043 1.36699413495071 3.79934691594537 0.0390411764705879 1.38687133178376
3.85744836241245 3.64440965570535 3.91099014377325 3.8269153043949 0.931044667618992 0.163033823082138 0.121311814860391 1.48752313930089 1.38600867799985 1.27506888168988 1.37747043131975 1.3679791093196 3.81510738457713 0.041 1.39086299412643
3.87108298240713 3.68740650886397 3.91103506661471 3.84204422996223 0.935699426202447 0.147707109458716 0.12707219040172 1.48991055882806 1.39253088163479 1.28843623839574 1.37756136657575 1.37400089584357 3.83046970071293 0.0416852886405965 1.3935974121254
3.88748464238571 3.73714803212054 3.91399656742861 3.85648555717757 0.934833120661394 0.128487309436063 0.121669926655949 1.49046183295149 1.3979962921503 1.30410820450739 1.3790024800135 1.37549947378449 3.84558166121111 0.0426956521739134 1.39614902024457
3.87916014814653 3.79175108603766 3.90802748410351 3.86110114619781 0.940978435555167 0.110837659091775 0.12011844800074 1.47847761629612 1.40002528654945 1.31608922224455 1.37203224791693 1.36902528654945 3.86218521524578 0.0416615067079459 1.39878837764735
3.89814715780141 3.84933253117791 3.91251086044825 3.87324526300235 0.945468279318363 0.10022139450345 0.116656913619801 1.48054656631797 1.40306540346729 1.31838373382693 1.37275001168919 1.37211445606776 3.87799121388514 0.0399533527696828 1.4011263370939
3.92399522596513 3.90800922810388 3.92099034625018 3.89849084998592 0.936136555708081 0.102101751748684 0.0976537743332842 1.49187009627915 1.4084941392336 1.30499618147426 1.33903861499926 1.38149525267771 3.89316526453727 0.0376892655367239 1.40265765071607
3.94037817000768 3.96497283228585 3.950150232405 3.91143853698106 0.933006136411713 0.112915015232193 0.0858666434287437 1.48638850926273 1.38984534086941 1.2814250349162 1.33240562749351 1.37902119158691 3.90780548145186 0.036733333333333 1.40403169385926
3.95056329121041 4.01786618321713 3.96333409085014 3.92804522115229 0.935396201777223 0.1118371040022 0.0956525578123414 1.48836167312896 1.39447290258065 1.28096834672696 1.33641187456016 1.38203615161799 3.92375589625938 0.0362883771929819 1.40494324742428
3.94398884023167 4.08093583133211 3.95696621980768 3.92998884023167 0.942976001083016 0.119599814003861 0.121042452201152 1.4738696001083 1.40999814003861 1.28200743984555 1.34117241478127 1.38399721005792 3.93902027370266 0.037 1.40657207401266
3.95707922246215 4.15745552915734 3.94079183864098 3.94015844492429 0.941325351187887 0.115028378941442 0.151921453016906 1.47184782505398 1.40800990280777 1.27396038876893 1.34648963733539 1.38303961123107 3.95286921704789 0.0366992143658811 1.40756953186733
3.9652542353226 4.20379902529959 3.92455616671342 3.9561997563249 0.943897590508412 0.148813874448615 0.178174686681331 1.47366577454182 1.4089636806682 1.2702179159908 1.3521659314011 1.387 3.968025037204 0.0352607843137258 1.40866095906697
3.9790117957023 4.24702211694182 3.91800442338836 3.96700810954533 0.945920806724517 0.146339669333591 0.189687279616156 1.47559539230379 1.40699778830582 1.28200221169418 1.35800368615697 1.38699410214885 3.98085068891163 0.0333121387283257 1.40959002100505
3.99512651811437 4.2772609436109 3.92403162952859 3.97811070335008 0.933504993004424 0.172861541738582 0.186033764521773 1.4693551397984 1.40403162952859 1.28500790738215 1.3630158147643 1.37906325905719 3.99367301004535 0.0313689416419388 1.40952229747596
4.01114046673502 4.31024581678629 3.92828093347004 3.99221070010253 0.939132090491285 0.155348655347885 0.190211003971291 1.47001808509213 1.40801755834188 1.28596488331624 1.36507023336751 1.38705267502563 4.00623901074273 0.0293502109704647 1.40930316560692
4.01900493670312 4.32400696946322 3.94400493670312 4.00400522709742 0.938130447207223 0.147449095149508 0.18690970089387 1.47102972122147 1.4089991288171 1.28400145197151 1.36900145197151 1.39 4.01903491238008 0.0276551724137933 1.40941431466419
4.0360946218667 4.34808601987882 3.96094838807271 4.0220946218667 0.939666731244605 0.178624002571589 0.18581230235537 1.47006027975369 1.40601720397576 1.289 1.37395699006059 1.38999139801212 4.03133222721104 0.0263354363827581 1.40921378704229
4.0473740890196 4.35822770635976 3.95529276531969 4.03329276531969 0.939254868161637 0.162344626377841 0.178280645273313 1.46889088048525 1.40791867630009 1.28896747052003 1.36924397109974 1.389 4.04400873225512 0.0239718309859161 1.40932284252635
4.06997355862057 4.3719839052473 3.97297930674653 4.05097930674653 0.937132483190416 0.125772789049673 0.194630870236793 1.46592347186808 1.40300574812596 1.28700229925039 1.38398275562211 1.389 4.05609239348105 0.0210384615384628 1.40880875232391
4.09106977489099 4.37302537268763 3.97101268634382 4.06805074537527 0.925771458929539 0.136782619708971 0.191123403101215 1.45545875357723 1.39099365682809 1.28999365682809 1.38887313656183 1.37895559779664 4.06922802787631 0.0179325513196484 1.40816353054483
4.10232820857262 4.37711487300042 3.97301641042863 4.07636102942988 0.926082544456014 0.13399238903404 0.190261981292053 1.45693617547324 1.39009846257179 1.28901641042863 1.36904923128589 1.37203282085726 4.08220427499852 0.0153839205058744 1.40730553071513
4.12197083070613 4.38398979074715 3.97399854153531 4.09796791377675 0.931022663922592 0.129946008874537 0.200554715290013 1.46329056373343 1.39599124921184 1.28999854153531 1.37199562460592 1.37399708307061 4.09552889138137 0.0137355932203397 1.40608176099562
4.13424532279958 4.39202943873595 4.00002943873595 4.11620607115165 0.931798368485855 0.124074682687083 0.205667601793342 1.464612453228 1.399 1.28999018708802 1.39799018708802 1.37504906455992 4.110501268203 0.0126398348813207 1.40393990459755
4.1594356971306 4.39514523237687 4.00283661357602 4.13730861880084 0.93570685271563 0.121441937597434 0.211529742089077 1.46490139122741 1.39896369190578 1.28907261618843 1.39687292167024 1.37994553785867 4.12559729606865 0.012 1.40120373093527
4.18300966871715 4.40300126113702 3.9940067260641 4.15400798720112 0.93769737263121 0.117227217907541 0.214223136027388 1.46713698588252 1.39699747772596 1.29300252227404 1.38999873886298 1.37699453507292 4.13977362132812 0.0123369565217398 1.39836438216159
4.2061962924816 4.40603413782289 4.0100768101015 4.17315362020299 0.931490880042907 0.134321639009669 0.221712345587185 1.46003836099033 1.39101706891144 1.29901706891144 1.38703413782289 1.364 4.15440329936576 0.0133018018018021 1.39573610682885
4.22934917752074 4.41 4.01957614290922 4.19129680089263 0.936248031082977 0.126388205671737 0.225561659099195 1.46806467554878 1.39293016449585 1.301 1.39120950651244 1.36394762337189 4.17093367877045 0.015879327398618 1.39236023831614
4.2490062889467 4.41000069877185 4.05200349385928 4.20800489140299 0.936700188668401 0.126849047341037 0.230721059803981 1.47283099924375 1.38899906830419 1.30099976707605 1.40299767076048 1.36099976707605 4.18590380016184 0.0200027173913037 1.3899325192831
4.27620545268524 4.413 4.06712840792828 4.22914552898538 0.937589013678534 0.122763509816706 0.2353699013682 1.47713095747655 1.3849828789429 1.3 1.39294863682869 1.35997431841434 4.20175785567409 0.0228717105263183 1.38723917040929
4.30031005606839 4.413 4.07976440737591 4.24632637480884 0.946534220683028 0.123170489562213 0.246649971293056 1.47834924871723 1.38286945007647 1.3 1.39419615368103 1.35693472503823 4.21920163451474 0.0257423764458442 1.38394789537828
4.31897351654958 4.413 4.08699303067094 4.26597212268377 0.934147576647885 0.123199958184026 0.233998064500919 1.47529433492267 1.37501115092649 1.3 1.38899721226838 1.35300557546325 4.2360165695521 0.0266214689265554 1.38042109002944
4.33612784647349 4.417 4.08403995202297 4.27714382728268 0.921667279206675 0.122810479424276 0.189657419082013 1.47193132238601 1.36503196161837 1.299 1.36608789445053 1.345 4.25199663087365 0.0286510721247514 1.37733766137105
4.3521957414705 4.417 4.08908155894604 4.29529361220575 0.930142664654847 0.122875219772547 0.191698966524074 1.47586779354238 1.36904893536763 1.299 1.37693475284317 1.345 4.26908732390331 0.0346840958605633 1.37333804831331
4.36398242605329 4.417 4.0939926775222 4.31297363907993 0.937528986993394 0.123189531361421 0.184410866557051 1.47874570902801 1.37199560651332 1.299 1.37300585798224 1.345 4.28654138687848 0.0371346704871048 1.36925759423616
4.37910295767376 4.417 4.11613830305746 4.33112011728606 0.94150833146364 0.123617511856217 0.173870628844637 1.47837007674638 1.37301715961229 1.299 1.36612098785373 1.34499142019385 4.3007247260904 0.0396090750436276 1.36602969425696
4.39122616868376 4.41704846471795 4.15761612259558 4.34522616868376 0.940215572876582 0.123341308434188 0.16619439191664 1.48070696265128 1.37498384509402 1.29896769018803 1.36336624750615 1.34396769018803 4.31447557841585 0.0412374269005836 1.36318412156463
4.40500412860686 4.42 4.21399043198376 4.35900539894743 0.943598011917004 0.124030342991955 0.160102907638117 1.48173815483032 1.37399936482971 1.297 1.36401393483332 1.34199904724457 4.33140292663556 0.0416526946107802 1.3604936502062
4.41809394102773 4.41999145990657 4.28082552706923 4.37611102121459 0.937366986695238 0.125086173139331 0.154316927874129 1.47596023193074 1.372 1.29706832074744 1.36733634772909 1.33898291981314 4.34686590179537 0.0400000000000016 1.35832547547621
4.42925284996203 4.41918060711573 4.35368570369918 4.38925284996203 0.940561225812233 0.121997616298417 0.147557204489732 1.47954856409534 1.37196387857685 1.30525284996203 1.37260578408727 1.33698193928843 4.36200387088316 0.0366921443736739 1.35695781562704
4.4429805204356 4.42898608602543 4.42813525772085 4.4029805204356 0.94388528316262 0.104494836444612 0.138544489349985 1.48381394742106 1.37000278279491 1.3189805204356 1.37909454180171 1.33600139139746 4.37736180967275 0.0332988505747159 1.355984482638
4.45311772948979 4.43598929731911 4.49973848498143 4.42111772948979 0.940581647441928 0.106403913485157 0.125999534319948 1.48077483021967 1.36998929731911 1.31996789195733 1.38607491876623 1.33598929731911 4.39175743877526 0.032 1.35545117958327
4.46426072264871 4.43495111450337 4.56925472774692 4.4322933129798 0.946203249770286 0.107692118371521 0.113977478880752 1.48306234127219 1.36890222900673 1.31688593384119 1.39308147582772 1.33501629516554 4.40669872675452 0.0323416407061252 1.35457220817549
4.47997732094865 4.43200425232213 4.6448908570654 4.44997448606724 0.94157667614574 0.107819815732708 0.116236739886369 1.48260066619713 1.36300850464425 1.31000992208496 1.39799291279645 1.33599858255929 4.42050453228343 0.0333567251461991 1.35472410118671
4.49008825719937 4.43499369591433 4.70232150836912 4.46407564902803 0.930190779986494 0.109144137200328 0.113069275606578 1.47396286033477 1.36298739182866 1.30898108774299 1.39603152042835 1.33401260817134 4.43332746587983 0.034 1.35507029897259
4.50418065180804 4.43398357710836 4.75359122409906 4.47624634337461 0.931927936879689 0.108217372337338 0.106682188867615 1.47597965357827 1.361 1.30595073132508 1.401 1.33603284578328 4.44577490210846 0.034 1.35605826235081
4.51498453963652 4.43300140548759 4.78894940244679 4.49097891768616 0.934196753323669 0.108060224878014 0.108607245244325 1.47536088545718 1.361 1.30300421646277 1.401 1.33799718902482 4.45861437939182 0.0336505376344096 1.35698153776808
4.53111309847237 4.433 4.82418507022751 4.5061645068689 0.931800849305417 0.108758068984506 0.109932553349834 1.47464642818332 1.35798971832069 1.303 1.401 1.33905140839653 4.47132367679052 0.0320836120401375 1.35721120455508
4.54221250337148 4.433 4.84229423543743 4.52227788902424 0.930920163464132 0.111489096615479 0.125661732065952 1.47330583599643 1.35701634641319 1.303 1.401 1.34395096076043 4.48517965421243 0.0288218750000055 1.35805877758089
4.55501278787842 4.433 4.86000511515137 4.53901108282797 0.930923239474941 0.113237527676839 0.130578209697021 1.47124349523251 1.35800085252523 1.303 1.40099744242432 1.341 4.49840482393559 0.0262256267409489 1.35933344807223
4.57012016851781 4.433 4.86609441812114 4.55215450238004 0.922974592941948 0.110333219062209 0.1284038646605 1.46359399209936 1.35900858346556 1.303 1.398 1.341 4.51213995640762 0.023963414634152 1.36062922961884
4.58432223784083 4.433 4.87712531471588 4.57035804204537 0.920052352450565 0.109555370630681 0.119631840564768 1.46066357764032 1.36 1.303 1.398 1.34112531471588 4.52713462468785 0.020921212121213 1.36254028634792
4.60200539057466 4.433 4.88400073507836 4.59000392041794 0.920730095560187 0.109850090659665 0.120829233068241 1.46470035283761 1.35999975497388 1.303 1.39799975497388 1.34800098010448 4.54154876846151 0.0179602272727324 1.3648150353724
4.6241458800842 4.43302574354427 4.88712013653993 4.60613729890278 0.921091424665859 0.110233129207578 0.11761350169125 1.46615270014851 1.359 1.30299141881858 1.39698283763715 1.35203432472569 4.55653277042281 0.0153621399176988 1.36748211527737
4.64135820854401 4.43606512882618 4.90111397544582 4.62230936192437 0.917837055576918 0.111740067854007 0.107610067854007 1.46765793754125 1.35898371779345 1.30203256441309 1.39501628220655 1.35604884661964 4.57273201186044 0.0136365591397858 1.37069568266922
4.66297088772115 4.43999470685839 4.90799073700218 4.64097485757736 0.920676175705187 0.111140807204095 0.107010807204095 1.46994691674501 1.3580013232854 1.3039973534292 1.3959986767146 1.35899603014379 4.58933861539368 0.0126243093922669 1.37422988252923
4.67724315906647 4.44712968483545 4.91503242120886 4.65523505376426 0.914447324583139 0.10972767089309 0.108382381015917 1.46782595706356 1.35902431590665 1.30104052651108 1.39599189469778 1.35708105302216 4.60593691080094 0.0116635318704292 1.37733713706385
4.70727958552693 4.46312231866803 4.919 4.68426211143149 0.923991079802809 0.0923302699507023 0.107455766451493 1.47346153290299 1.36206989638173 1.306 1.395 1.36701747409543 4.62362454220431 0.0113709349593488 1.38112384348045
4.72297781839695 4.46999029554867 4.919 4.69897920474715 0.928543567335117 0.0934683918337793 0.107779542504437 1.47410908500887 1.36599445459924 1.306 1.395 1.36799861364981 4.64207249453777 0.0146696696696689 1.38515222596337
4.751199035428 4.47055383771271 4.923 4.72313845942818 0.934737548571521 0.0912546832440195 0.107220605759998 1.47528566322281 1.37307788342835 1.30597403885722 1.397 1.37803461485704 4.66101114784929 0.0201575757575723 1.38897949115425
4.77432760129445 4.53462244245945 4.923 4.73927846110028 0.930995266102269 0.159632416797372 0.107286068784467 1.47704478286085 1.38209828038833 1.30298361993528 1.397 1.382 4.67950841424207 0.0235463510848108 1.39290209378089
4.79401630085144 4.57198602784162 4.923 4.75601164346531 0.929501934959693 0.174756684164585 0.107050147483894 1.47492750053611 1.38799922376898 1.302 1.397 1.38200077623102 4.69770637175389 0.027148936170208 1.39687248362331
4.81517460543558 4.55425811238303 4.92299240845932 4.77117460543558 0.919207454548604 0.131940753159113 0.107236887468322 1.47175190530454 1.38709109848813 1.30203036616271 1.39697722537797 1.38303795770339 4.716380928564 0.029 1.40047674187619
4.83821514540639 4.58882472405783 4.922 4.79426893175799 0.930649681543288 0.141702046067209 0.106839502255449 1.47724523946629 1.39903585756773 1.30580278337748 1.394 1.38801792878387 4.73427696729023 0.0282110792741211 1.40348296949503
4.85000450024044 4.62580810381109 4.92200112506011 4.80900421897541 0.931181248816721 0.150193978457809 0.107359907182541 1.47808035158128 1.40100112506011 1.30715254042237 1.39400056253005 1.38900028126503 4.75201358598979 0.0288429003021078 1.40636493989462
4.86611761882493 4.65707671305586 4.926 4.82415962554811 0.935654445513014 0.144121096369995 0.107046298608597 1.47933302448407 1.40507561210174 1.30536306132368 1.396 1.39002520403391 4.76987159854667 0.0316174358974377 1.40954357979043
4.88017915844225 4.69902608926015 4.926 4.8432443069667 0.939771793076941 0.134140746521498 0.108974397525401 1.47971524505323 1.41403257426223 1.30193485147555 1.396 1.39301628713111 4.78790157749857 0.031 1.41199000775218
4.89098094564737 4.76089087052585 4.926 4.85797401679187 0.942894491559876 0.128759492532037 0.109239532302254 1.48123731506849 1.41599653557225 1.2980069288555 1.396 1.39399826778612 4.8036984170685 0.02985786802031 1.41253707369071
4.90306262621915 4.8276151010501 4.92608767670681 4.86811272719447 0.941187179779111 0.127882751547362 0.109285258346174 1.47854085453098 1.41899373737809 1.29349410170744 1.39594363640277 1.394 4.81808808936909 0.028 1.41207521159344
4.91314464457799 4.89439393990331 4.92507930026921 4.88625714591643 0.945549018440319 0.129273101287469 0.123732322838327 1.48187973249659 1.41806428647911 1.2888366505898 1.39496269521905 1.39406428647911 4.83540969272562 0.028 1.41133827711558
4.9219870812001 4.96077554971573 4.92351966857107 4.90197703324461 0.948545621962255 0.130695105390421 0.14932665526103 1.48369734446891 1.42199425831115 1.28469659599379 1.39345447172969 1.39799425831115 4.85133121515235 0.028 1.41074017496503
4.93511109128242 5.02630809311764 4.92235562679569 4.91118800063179 0.948734952811129 0.129913327494279 0.177225619308689 1.48266888551801 1.42004272741632 1.28173595841066 1.39214249069163 1.39401709096653 4.86690528417017 0.0286602150537614 1.41032121134631
4.94817975225079 5.09053973273928 4.92253402012638 4.93313072890967 0.951649936158724 0.124692331237107 0.198586578675713 1.48487290947983 1.425 1.28061675833161 1.39175027686181 1.39601634111371 4.88294814018331 0.0307757201646051 1.40998960993212
4.95900541998863 5.15301863121091 4.92500169374645 4.94100508123934 0.952846958031383 0.112796680256966 0.204566897056511 1.48564827237862 1.42499898375213 1.28200101624787 1.39300135499716 1.39699796750426 4.89811440316741 0.0328059701492516 1.4097393995049
4.97506828698745 5.20830729144353 4.93008535873431 4.9561365739749 0.943867353879236 0.103142975879974 0.195383538792363 1.48055512152406 1.422 1.285 1.39705975111402 1.39103414349373 4.91306122565188 0.034 1.40905518882106
4.9832330213812 5.24466321470034 4.94050189220566 4.97221509665957 0.943559462258351 0.119667904774931 0.192213027255977 1.48113745269486 1.42198207527837 1.285 1.40412547305142 1.39503584944326 4.92749982264169 0.0335985772357732 1.40834353223092
4.99598175655996 5.28094807636296 4.96796070643684 4.9839831599015 0.943530042100246 0.11517642730426 0.18690759207774 1.48045098233908 1.42100140334154 1.285 1.41099017660921 1.39699719331692 4.94191391506826 0.0318257142857176 1.40821095336362
5.00812790103045 5.30030696247309 4.97965893058546 4.99811937429509 0.940341705347073 0.123294036399055 0.181712959222792 1.47923027952169 1.42300852673536 1.28805968714755 1.41565893058546 1.39898294652927 4.95588888413034 0.0292479166666679 1.40818572445408
5.02331471508924 5.33606625580826 4.94 5.01224845928098 0.940501240352167 0.109813975348496 0.0704296687209587 1.47807548535094 1.42393374419174 1.29503312790413 1.376 1.39701656395207 4.97035704028976 0.0267429467084679 1.40782115744704
5.04197223760649 5.33999415528558 4.94 5.02697808232092 0.938203419157937 0.110049649317135 0.0704100292235721 1.47662216254434 1.42000584471442 1.29699707764279 1.376 1.39799853882139 4.984181105765 0.0237802197802219 1.40724705812882
5.06010696141192 5.35504404293432 4.94 5.0420943777164 0.933119744288151 0.108980750983793 0.0703270428315528 1.46914528111418 1.42008808586864 1.29800629184776 1.376 1.39200629184776 4.99751929326982 0.0212620545073411 1.40693261237497
5.07732017228525 5.3620889367459 4.94 5.05732017228525 0.931508004307131 0.107517865518098 0.0698598221265082 1.468432550849 1.434 1.29903557469836 1.376 1.393 5.01200173189625 0.0192331406551071 1.40582393898034
5.09499655310574 5.36699904252937 4.94 5.07499655310574 0.931949913827643 0.107400022979295 0.0698500019149413 1.47022964956575 1.434 1.30099961701175 1.376 1.393 5.02553631375834 0.0170055248618833 1.40478782681685
5.1051449792964 5.37810631815069 4.93745426846204 5.09316430986925 0.935906223395391 0.0879142760523005 0.0750631724664354 1.47129193305729 1.43400966528643 1.30299033471357 1.37712564872354 1.393 5.03935498616139 0.0147005464480888 1.40372996668448
5.12046997443322 5.38905422781922 4.98414460751791 5.11030729097557 0.933479399488664 0.0811335448348704 0.195374478931692 1.471504099233 1.43487346842183 1.30198192406026 1.39001807593974 1.39294577218078 5.05481406570893 0.0136176783812574 1.40254652854661
5.14600385668265 5.39200179978524 4.99198611594247 5.12700514224353 0.933990007713365 0.0786100797047747 0.201017261906562 1.472269598905 1.42799845732694 1.30100025711218 1.39099717176606 1.38999897155129 5.07028062189053 0.0125894428152502 1.40118996731203
5.15762015157037 5.38900836633533 4.938 5.14311599924838 0.933306561829874 0.128677337301686 0.0737580537716343 1.46689154344203 1.40449572429532 1.30549120182528 1.38 1.38004337396019 5.08574991713292 0.0116037924151696 1.39928620739663
5.1716552613649 5.39003931750383 4.93814114411838 5.15663787120308 0.935248402221418 0.138036620621525 0.0782165775590653 1.46768355791488 1.4039911784926 1.30449949429404 1.38007057205919 1.3849483352205 5.10140682963312 0.0105833333333351 1.39678489703444
5.19500018002012 5.40000625746473 4.96661924409497 5.17450449212604 0.933181853768023 0.11249601741042 0.122400570168725 1.46755777914102 1.40399820499331 1.3019990273206 1.38808926414715 1.38449035299138 5.11805327764488 0.0121469740633949 1.39442264102295
5.2157746967157 5.41103978734672 5.00448491098274 5.19568969981436 0.938181646562985 0.088712817702767 0.16237881353022 1.47088689142874 1.40186639088918 1.30401989367336 1.39997469842836 1.37851787412031 5.13507132650363 0.0157984267453267 1.39242456836029
5.24351105270726 5.415 5.0469228528976 5.21504212303162 0.929753651709473 0.0940104872079664 0.196546624274411 1.46844617735548 1.38847413591099 1.306 1.4135388210941 1.38042825420487 5.1529215626265 0.0185390702274976 1.39022965423594
5.25998255556042 5.415 5.08911777795542 5.23497809897303 0.928689112520395 0.0964064635389356 0.223299319032159 1.46664634820518 1.37801028873663 1.306 1.42659357833569 1.37950175747185 5.17097648095853 0.0217753846153817 1.38762427428974
5.28259465742018 5.419 5.12625439427211 5.25209299206016 0.946927473516671 0.0976917622912761 0.241032214434323 1.47502010465851 1.37205229281287 1.305 1.43695091634444 1.36548908536936 5.1887465030671 0.0233784037558674 1.38483069803002
5.29711192007686 5.419 5.15351740996356 5.26609619198785 0.95113040533002 0.0996379474499572 0.248140627111763 1.47869266625155 1.37995280234091 1.305 1.44242278131166 1.36398950121527 5.20676793540874 0.0243793490460131 1.38223772733869
5.31698030335904 5.419 5.16609153314564 5.28747933968471 0.954977581330076 0.104572716281205 0.243019873695341 1.48019849254171 1.37850217208314 1.305 1.44082111942865 1.36400120840881 5.22574829435368 0.0266601671309156 1.37921828666224
5.33009973032671 5.40653510259441 5.15916147193427 5.30358568928895 0.952114299101788 0.131438578433881 0.224065270815915 1.4800709845105 1.37950430851549 1.30698595896224 1.42995787688671 1.36250781877493 5.24419040655112 0.0305513626834309 1.3764040171943
5.34260565583098 5.41145901824985 5.14464199141092 5.3140894624019 0.952581252676279 0.129121423989957 0.198249568083108 1.48020370243768 1.38 1.30501639270006 1.41295941679181 1.36347960876042 5.26220009375432 0.0342057971014455 1.37361287204249
5.36445816106841 5.4115 5.17595022350564 5.33096862507799 0.939634998204312 0.125522204049818 0.190241849310666 1.47581549355395 1.38049773819807 1.305 1.40600891060859 1.36249964152285 5.27895797451321 0.0368246753246713 1.37181869983781
5.38057071385865 5.4145 5.24137604035894 5.35258018225252 0.945444470970972 0.122769072247701 0.182055253955807 1.47744332921767 1.37798022433021 1.307 1.39890405773821 1.35949442692101 5.29520530107485 0.0383808333333323 1.3700443829158
5.38857078722862 5.41452751700385 5.34144519288472 5.36162452551216 0.94903639468697 0.124804793025106 0.184376368767226 1.47944728250899 1.37602223184172 1.30699082766538 1.39024076535191 1.35898818508432 5.30986019242608 0.038392434988181 1.36859844421967
5.39851021433233 5.4160001212371 5.37644634191939 5.37500145484524 0.947475820791583 0.127003636457342 0.171232239033919 1.48016558837345 1.37349732365903 1.30650291881518 1.41103950832145 1.35899780860745 5.32704846998029 0.0362011661807604 1.36736015110756
5.41064540048256 5.41656035554373 5.39050481999119 5.3813003987075 0.949679418401611 0.123225121848779 0.143041025639075 1.47987003144106 1.3714981723856 1.30963146353937 1.4288317266696 1.35900411489918 5.34246221572918 0.0338630952380974 1.36688837787838
5.42650696989689 5.42298921240668 5.43880215701892 5.41485955341403 0.951337682091649 0.107701412968502 0.111800882129777 1.48559173361217 1.3709985278362 1.32199146641469 1.41286346263508 1.3595033352497 5.35755451626378 0.0315844444444462 1.36674956094488
5.43448589767314 5.42250186349649 5.48492168903464 5.4204916087517 0.940044530897234 0.111955322078491 0.0951782252713448 1.47861031183266 1.37000166619075 1.32349647031276 1.40501332952602 1.36149589481766 5.37187809475704 0.0314103896103885 1.36751979433725
5.44509435201473 5.4225851684167 5.58487532014098 5.43408107577345 0.943594804492826 0.128423580443984 0.108874607709016 1.48138177429178 1.37150667971695 1.31600768207961 1.41755093385454 1.35750333985848 5.385372664653 0.0323463626492922 1.36902460544541
5.45756517885305 5.43191839230251 5.6353952525539 5.44509372503872 0.944470283464845 0.120947860848029 0.124499493799335 1.48200956882769 1.37248369496895 1.3164836784605 1.42349995872887 1.35800815251552 5.4009222321854 0.0338423280423273 1.37003078115343
5.47348487069197 5.432 5.70293047013422 5.46548142140621 0.943597060423598 0.120505270237951 0.10477566386311 1.48013672391384 1.37350042281243 1.31500082540182 1.41999949323681 1.35899896319197 5.41487267136482 0.0353984168865421 1.37100118388492
5.48809993626344 5.42497414391311 5.74028605948318 5.48113916261269 0.940219597577942 0.10215767295218 0.13175973411176 1.47891670300415 1.3695 1.31300861869563 1.41952610878341 1.36053922634925 5.42849911815255 0.036 1.37154919109391
5.49953296244445 5.422 5.77321108445242 5.49707443945858 0.938459529040117 0.101905786102533 0.140319983534107 1.4768196032935 1.36946371010912 1.314 1.4224731545172 1.36496889723237 5.44412182836266 0.0351645833333368 1.37227389684252
5.51798674039526 5.42199976713029 5.81048009687964 5.51099613263658 0.926417559183928 0.102760288758442 0.13651815229926 1.46617008526862 1.3665006803248 1.31399930139087 1.42249931053303 1.36699829004583 5.46024362284133 0.033089783281736 1.37352307439946
5.53270069815534 5.421 5.83457934854434 5.5381501617955 0.922154784946701 0.104014432217012 0.130996642017329 1.48072863286938 1.36251674896768 1.311 1.42199165767803 1.37099165767803 5.47564601928173 0.0306358381502935 1.37465491363785
5.55648194165314 5.421 5.84405157640295 5.54905205900116 0.924439699351284 0.105744064057139 0.131765413680338 1.46418010807708 1.36446317385274 1.311 1.42103560520795 1.36953975062411 5.49182822007065 0.0266963906581805 1.37616436088274
5.56499827393616 5.421 5.85349702074535 5.55899789499156 0.924639766206215 0.106519883627065 0.127976163894639 1.46450466406161 1.36350014730751 1.311 1.42299970538497 1.37199963173122 5.50767275404932 0.0225780346820861 1.3778191102144
5.58413387754532 5.421 5.86203831461589 5.57915364749478 0.923709688440611 0.108254023034668 0.126126486999699 1.465180331577 1.36299042134603 1.311 1.42250478932699 1.37503525140831 5.52243509654856 0.019336996336998 1.37978001012435
5.59911341824639 5.42104882949441 5.86605696774348 5.59596289296616 0.924294616106427 0.108667395760298 0.131677153793042 1.46592415470967 1.36201627649814 1.31098372350186 1.423 1.37897135449058 5.53810258365905 0.0162410901467511 1.38178626226078
5.623438439742 5.42399497975995 5.87447816056766 5.61099497975995 0.916260909211407 0.108510267746136 0.131909682803111 1.4726695481784 1.3535286933093 1.31000167341335 1.42000958949136 1.38000167341335 5.5548305675389 0.0137636363636403 1.38373092519134
5.65109871108736 5.42403750947248 5.88201727474892 5.64010041216099 0.923453776767323 0.109205316367931 0.126530780360045 1.46515578846893 1.36603301423894 1.30998124526376 1.42048749684251 1.38850625157875 5.57169233051124 0.0111779744346116 1.38646519781352
5.66464046993334 5.43008112292143 5.88401707823992 5.65258240255034 0.922983156764107 0.111648436783829 0.130987410288161 1.46742230176548 1.36950469596053 1.30703244916857 1.41848377541571 1.38952433687643 5.58879778027529 0.00958871794871951 1.3893230632898
5.69399194859426 5.43499260331053 5.88799644392554 5.67349550466872 0.926168268142618 0.112159230744296 0.116501922378381 1.47041247120731 1.37750108084462 1.30899704132421 1.41400386893257 1.39299778099316 5.60564406590113 0.0085670731707323 1.39225085370028
5.71525567579189 5.45113766078076 5.88751843921873 5.69364750372177 0.928014413697019 0.115760127900299 0.126314579048308 1.47407773008173 1.38302827213164 1.31300983291291 1.41601382941405 1.39553718508924 5.62340376241051 0.009791286727452 1.39546616293658
5.74204489570204 5.46524456513673 5.88948319349189 5.70908766522082 0.921481287794632 0.11669097829023 0.127852936533026 1.47268977615821 1.38599949783434 1.3140326086849 1.41748739511892 1.39949504512448 5.64140044699915 0.0141980676328462 1.39841866279813
5.7594967666092 5.48000239576748 5.88900087698307 5.72849335019074 0.917277084179339 0.111319525202445 0.129228425400304 1.46788392794428 1.39049745476972 1.31599978220296 1.41899889363009 1.40299888783519 5.65875578272985 0.0190467836257242 1.40094998670278
5.78312203776928 5.49135897870484 5.8945 5.74865032155091 0.925548137519371 0.109412652873436 0.120792901646058 1.47445882919429 1.39151282066803 1.31497435866394 1.422 1.40602242475827 5.67720256630263 0.0236468129571551 1.40324152555339
5.79712799279545 5.53326251585498 5.8945 5.76554172099069 0.92468837140042 0.140865864482864 0.121125694700218 1.47705053564674 1.3930262515855 1.312017501057 1.422 1.40849174286359 5.6960456712786 0.0282479423868229 1.40632827761176
5.81349368561114 5.54797753017314 5.8945 5.77599743058228 0.924027970627265 0.131104904985153 0.125541536206522 1.47673067466191 1.39449973214269 1.31299850201154 1.422 1.40700123013114 5.71425950723903 0.0341632653061145 1.40977552239043
5.8110945421852 5.57831591033036 5.89453979567889 5.78012290484076 0.946498392782852 0.15505239067277 0.1252850644697 1.47720229048408 1.388 1.31601707623407 1.42197728055518 1.40703781687408 5.73159064812897 0.0384274509803897 1.41291518786796
5.82090793078783 5.61561486277659 5.89901046051725 5.79288031002418 0.946331565176607 0.155520122042763 0.124461568471614 1.47847803100242 1.388 1.31793527760246 1.41950572008213 1.41096317231513 5.74794612895777 0.039 1.41556630815209
5.83998683250866 5.65299708418673 5.8990009244409 5.81698336737936 0.927902779396856 0.167079098399844 0.123155296581905 1.45820406842495 1.39499514881898 1.31400030692771 1.41700142441768 1.40800207907758 5.76248078095122 0.039 1.41815340593528
5.84708415030215 5.75832611752582 5.90250948950396 5.82614305551365 0.938582468130673 0.12729962005615 0.123939100078023 1.46901185047208 1.39103366012086 1.32536357208863 1.41599060087593 1.411 5.77554659510355 0.039 1.42066654414347
5.85689759668668 5.80248137818105 5.9034576831373 5.84282591436736 0.941202658315344 0.142634890568698 0.11908871866309 1.47622473356471 1.39495903867467 1.30755873091325 1.41451797091047 1.411 5.78914465813947 0.0382090729783037 1.42299441704116
5.8669964542446 5.79196029479665 5.90050312133309 5.84899787254676 0.936881542403598 0.156413008431584 0.113821688514322 1.47207149985453 1.39200106372662 1.30101035787913 1.40900057842782 1.411 5.80265481477233 0.0361623376623412 1.42389869193247
5.87706845881257 5.94546399861852 5.90602281960419 5.85912931109041 0.944136009162436 0.132062494597443 0.133587079263638 1.47615422421994 1.39205324574311 1.31985547584013 1.39902281960419 1.415 5.81624752409195 0.0354182475158077 1.42404824043545
5.88592585473844 5.98371720877315 5.90897528491281 5.87585994783927 0.944913491693707 0.112640014306086 0.13709067142987 1.47799459426232 1.39894233146323 1.3094611447362 1.40197528491281 1.415 5.83078396413232 0.0368537170263759 1.42395709067776
5.90594599291572 6.03595272353774 5.89600192721622 5.89195679433258 0.928873448699304 0.124867674758403 0.0992305615115904 1.46693000093532 1.40897299645786 1.30200115858124 1.37950867585026 1.41898919858314 5.84742355623334 0.039960563380282 1.42398322558408
5.9130840571435 6.09942976593913 5.89997879974417 5.90215877460438 0.936611722222842 0.125766986164887 0.101593780307703 1.47451530400027 1.40200933968261 1.29850042979014 1.38908185034258 1.416 5.86164127792974 0.0428462962962944 1.42420264042552
5.92190802775406 6.14774114701205 5.89755217265907 5.91882627464656 0.945190582538669 0.134788657691435 0.104979772415865 1.47822137165671 1.40298978086156 1.29846880410125 1.39852814850824 1.416 5.87580857742339 0.0444040728831718 1.42368378933795
5.93599397577583 6.19044837124989 5.90399345295094 5.92799612728446 0.948648549883182 0.141520470716931 0.107373482529085 1.47932953957715 1.40000129090518 1.29900165989305 1.40099579917249 1.416 5.89038046308078 0.0445446153846173 1.42266396401105
5.94614219924553 6.23813383458403 5.919 5.93920075187605 0.947465064849714 0.175001195486154 0.138673299811788 1.47952984962479 1.399983270677 1.2980083646615 1.40903345864601 1.41295817669249 5.90411557988153 0.0435233739837406 1.42229451584123
5.96282441962995 6.25383474788701 5.919 5.96275212183052 0.946886093671667 0.191565659020798 0.140233578071272 1.4748195756339 1.39802065651412 1.29898967174294 1.41295868697175 1.40805164128531 5.91762558199252 0.0420600775193835 1.42244315439028
5.98297674200279 6.27797209040335 5.919 5.97898139360223 0.926004304607082 0.18809424458449 0.124807978431842 1.46167524561717 1.40499185970098 1.29600348869958 1.413 1.4179883710014 5.93137489096757 0.0400382165605109 1.42259442582011
5.98915098999802 6.307 5.91904529699941 5.98909814349871 0.925234589059023 0.172780452969994 0.124851959083534 1.45761511134928 1.4049773515003 1.303 1.413 1.4109773515003 5.94586017865626 0.0385215355805258 1.42247235830802
6.00881626731345 6.307 5.92494488019403 6.00188057375374 0.934949236052843 0.17283944880194 0.139433762212921 1.46479293756941 1.40202755990298 1.303 1.413 1.40802755990298 5.96102470686183 0.0371050505050524 1.42249693404884
6.02498610615238 6.31998871124881 5.9289965265381 6.02198263269048 0.930923577665761 0.167964237623523 0.136582596412773 1.46446034734619 1.402 1.303 1.413 1.40500260509643 5.97618413677496 0.0351169590643297 1.42273699162145
6.04512768731346 6.32711856679107 5.932 6.03515504888063 0.93470571987314 0.17054561563059 0.142079771996284 1.46451665798134 1.39897263843283 1.30303648208956 1.41302736156717 1.40197263843283 5.99081187296282 0.033162745098041 1.42248743701762
6.05885160329607 6.33986220306063 5.932 6.05181980400237 0.937470108663922 0.166849961112417 0.149578911801065 1.46523226217187 1.3960317992937 1.30695760094173 1.4159682007063 1.3990317992937 6.00679795609317 0.0307320872274157 1.42194845234088
6.07794237932828 6.34996967333067 5.9349909019992 6.0767722016067 0.923113761383839 0.16503539814714 0.142860682788481 1.4603463786797 1.40596967333067 1.307 1.416 1.39377823916382 6.02320681000731 0.0276422018348657 1.42092073777228
6.09511720167345 6.35309015513342 5.94502704654003 6.09506310859339 0.932390659965172 0.165023346477164 0.154418586397104 1.45734039671958 1.39997295345997 1.304 1.416 1.39 6.03894074763544 0.0241735700197263 1.41940932153594
6.1078870506851 6.36291311591162 5.94797393477349 6.10193918113813 0.93682081527614 0.153402783876554 0.158622813610173 1.4628314317946 1.39702606522651 1.304 1.416 1.39 6.05519795422243 0.0210789743589778 1.4177428587737
6.13498309396477 6.36599812155164 5.95199749540219 6.12798372011422 0.93686 0.155618547333269 0.167564421008373 1.46795681916078 1.38700626149453 1.304 1.41799874770109 1.38700187844836 6.07213549793163 0.0190276923076941 1.41543626434482
6.15128053879772 6.37002805387977 5.95908416163932 6.14521507974492 0.937614909115144 0.156735055582144 0.170743722865947 1.47058931599055 1.38391583836068 1.304 1.41805610775954 1.38397194612023 6.08900117374946 0.0175327715355816 1.412008169562
6.18074890009252 6.37297489000925 5.96792467002775 6.16780749007093 0.929727211075237 0.158316524304965 0.167983519691334 1.46526536538329 1.37507532997225 1.304 1.4239497800185 1.38102510999075 6.10653170987401 0.0174589989350373 1.40833744170977
6.20790288706789 6.37897841934842 5.97796403224737 6.1978920967421 0.914444922758271 0.160860864190831 0.124048509885856 1.45818539323336 1.37400359677526 1.30798561289895 1.42101079032579 1.38199640322474 6.1247011818448 0.0189562682215721 1.40509043348406
6.2351210954987 6.379 6.00694410976983 6.21809315038362 0.94257319444552 0.161992547969311 0.188111656050703 1.47170800535652 1.37097205488492 1.308 1.43497205488492 1.37397205488492 6.14302145571271 0.0227396449704105 1.40171403052178
6.2478612848183 6.379 6.00106402239155 6.22789329601408 0.945013430707506 0.161208536318874 0.147254848917302 1.47570646477374 1.36803201119578 1.308 1.43203201119578 1.37103201119578 6.16207043544516 0.0273284023668607 1.39813825774363
6.27102747717536 6.3830048489133 6.04400646521773 6.24803232608866 0.947300743500039 0.163331147576148 0.192910767366965 1.47719321644582 1.3649951510867 1.308 1.42598868586897 1.365 6.18113818190746 0.03039423076923 1.39414686035149
6.28816872694331 6.386 6.04830370849796 6.26810967251315 0.947780837777499 0.16404253090415 0.162622580124316 1.47918598980649 1.36200843634717 1.308 1.41903374538866 1.36500843634717 6.19949098048654 0.0324738841405495 1.39026663417986
6.30779042068851 6.386 6.08362275723933 6.28086377344753 0.950204116955032 0.164336856310328 0.176877740630206 1.47988255993444 1.36298952103443 1.308 1.4229580841377 1.36598952103443 6.21679877659407 0.036614994934135 1.38671738764407
6.33391771356024 6.3889905054108 6.09994936219092 6.31090505410797 0.930143771990811 0.161668481833021 0.17364076053443 1.46638288389456 1.35602215404147 1.308 1.43296835136932 1.366 6.23509977982806 0.0424079754601169 1.38236697626921
6.34409327751745 6.389 6.16009327751745 6.31814924402792 0.939659549667398 0.162038861364157 0.19821256400205 1.47158930519546 1.35300932775174 1.308 1.41397201674477 1.36293470573779 6.25240009055584 0.0458807429129988 1.37878546833395
6.35391299728258 6.389 6.16991299728258 6.33386079565213 0.943823110847816 0.162971734741845 0.12479051931812 1.47888535698096 1.35399129972826 1.308 1.41102610081522 1.35606090190219 6.26823866032079 0.0484741200828158 1.37570156741974
6.3710097466182 6.393 6.23604107503383 6.34800905043118 0.939904198007694 0.157606707035424 0.154898721770373 1.4729638011811 1.34699791143896 1.308 1.40900069618701 1.3569951266909 6.28267539881969 0.0498888888888875 1.37290810071309
6.3850563134309 6.39293430099729 6.29892631872225 6.36109385571816 0.945963318779948 0.152721946970615 0.175804172754764 1.47845144166558 1.34397184328455 1.30812201243361 1.39433816247437 1.35 6.29699335497815 0.051 1.37069096145978
6.39093638352151 6.3860742192249 6.34704836013531 6.37089397253585 0.949442360250228 0.136218550249623 0.15946461640338 1.48173448079951 1.34103180823924 1.32086216429661 1.3758033817604 1.35 6.31362111615778 0.0495700636942725 1.36849319083584
6.42389733519573 6.40494088996118 6.39858100790215 6.40389733519573 0.924647496371948 0.13073655081087 0.130529269887445 1.46899985261038 1.33800933316402 1.33395955628923 1.36642465705026 1.35099688894533 6.3288742287567 0.0460000000000034 1.36770587290381
6.42807196604659 6.415 6.47169807065194 6.41109355586057 0.936940081807475 0.125373016013004 0.113647350378181 1.47563504418421 1.33494962376739 1.33097841018602 1.37923029134909 1.34797841018602 6.34383540652024 0.0430100401606463 1.36743227482601
6.43789400060277 6.415 6.5669718058469 6.42386220078361 0.941045692251959 0.123055015857746 0.118744986312839 1.47905311220977 1.32807419957806 1.32803179981917 1.41066080192887 1.34503179981917 6.35811023092528 0.0405800000000027 1.36729227153999
6.44802183487901 6.415 6.63709741715252 6.44102687369725 0.941748975440292 0.115006623991783 0.11270151164547 1.47942596894541 1.332 1.32499328157569 1.41499832039392 1.34499496118177 6.37159249665742 0.0385254777070081 1.36698703903472
6.46114334864763 6.415 6.69537102002917 6.45710961955407 0.941142023745614 0.112993675794957 0.113807518248134 1.47701499055337 1.332 1.321 1.41394940635966 1.342 6.38484563967702 0.0384599271402544 1.3666305806332
6.47785454574 6.415 6.73862353015059 6.46988877027177 0.941377946528094 0.112256417099706 0.137999433568321 1.47526522991664 1.332 1.321 1.40805133679765 1.342 6.39838277380636 0.0399105145413841 1.36677951769173
6.48497833209637 6.415 6.77887618340785 6.48993809170393 0.928240797567113 0.105600646416741 0.129487084879532 1.46073506923954 1.32302785873323 1.31800928624441 1.40600619082961 1.3429969045852 6.41313585256346 0.041 1.36679347954135
6.50118181532531 6.41206363536386 6.80918181532531 6.50015454302651 0.919612998381789 0.103463450720592 0.138520727104193 1.45910290825967 1.33 1.3149727277012 1.4099727277012 1.3429727277012 6.42743924070809 0.041 1.36618450545225
6.52081206003654 6.41893422101279 6.82881206003654 6.51684025103106 0.930733532010701 0.129748348388929 0.139678911542156 1.46481530947063 1.33 1.31202819099452 1.40702819099452 1.34002819099452 6.44195180704308 0.0400560303893664 1.36543719999769
6.53399004524887 6.42545402428148 6.85298162199791 6.53298774799861 0.92981078872259 0.148337779137071 0.128798346675948 1.46590920361991 1.33 1.31117496021124 1.40400229725026 1.34299770274974 6.45732317697017 0.0376125000000065 1.36502368925994
6.54413567536022 6.42885327147071 6.8830214224253 6.54318566101925 0.92719614683164 0.152043495658311 0.0855004941202021 1.46477128534552 1.33000714080843 1.31229181131624 1.401 1.34300714080843 6.47374072929762 0.0339182795698971 1.36458203479406
6.56279803593331 6.43030187164499 6.88596811093684 6.56872362811927 0.925290621594177 0.14591162150028 0.0883194927962428 1.46494808665621 1.33098937031228 1.31443245871342 1.401 1.34398937031228 6.48858936883238 0.0301252115059234 1.3646356215891
6.5879490682581 6.43096973386881 6.88999400401549 6.58897002007746 0.921325639758303 0.134988280210608 0.0881303297791479 1.45258855757205 1.3370843057582 1.31665061680671 1.401 1.34799400401549 6.50324545636676 0.0263129251700744 1.36527129049917
6.60912491363117 6.43202676720668 6.89603568960891 6.60911599122895 0.920029437017841 0.124319595336927 0.0872066365256192 1.46234757713239 1.34097323279332 1.318 1.402 1.34802676720668 6.51892694658971 0.0220497512437844 1.36568306103164
6.62286527574902 6.43497113051765 6.89996150735686 6.6218748989098 0.924367465629333 0.11767514879851 0.0967365591087841 1.46428104237325 1.33802886948235 1.318 1.402 1.35097113051765 6.53399103762533 0.0190376984127014 1.36587497326518
6.6459620157829 6.44206710460532 6.9029950455369 6.6449620157829 0.926476581420461 0.114087939068827 0.102051362719329 1.46626674656923 1.3389983485123 1.31771194972195 1.402 1.3519983485123 6.5496248964618 0.0175377906976748 1.36684944151502
6.66421435221598 6.45371971113339 6.91693748060367 6.66117862684665 0.9271133721862 0.112792755263481 0.0897928400946059 1.46724659367626 1.33603572536933 1.31737978737345 1.401973205973 1.349 6.56617651139473 0.017 1.36822044468491
6.68778508208435 6.46978709453191 6.91006268439206 6.68082090173696 0.919786803652115 0.113393969565697 0.115396545414122 1.46247352087792 1.33996418034739 1.31692668315951 1.39902686473946 1.349 6.58385134809341 0.0175005159958716 1.3694823279717
6.71398151448133 6.49012739923098 6.91 6.6969886242962 0.915163242075582 0.1154959541587 0.116359480983514 1.45980186988131 1.34699502312959 1.31627580728513 1.399 1.35299715607405 6.60156787433256 0.0203561643835549 1.37130012786618
6.74011390534495 6.51459876966064 6.9100244082882 6.71716272192136 0.931768875742878 0.118703081225717 0.116591213016247 1.46895840237344 1.34700813609607 1.31535032995533 1.39896745561573 1.35303254438427 6.62063517992861 0.02481661272923 1.3733884557139
6.75386892838503 6.54305935025098 6.91297191322536 6.73681275483577 0.934048279560949 0.122619722949974 0.115530111238869 1.47359581014124 1.34799063774179 1.3140734213751 1.39503744903285 1.35696255096715 6.63990357631582 0.0284074074074007 1.37412153710988
6.77701132098317 6.57536728543205 6.913 6.75701132098317 0.935521760412883 0.126850251514694 0.114800045283933 1.47541170946846 1.34500396234411 1.31236825174945 1.395 1.35400226419663 6.65827493505769 0.0309392971245977 1.37439574831498
6.79718588938472 6.61138071963394 6.91300929446924 6.77718588938472 0.938653422062474 0.130999039103105 0.114941715275726 1.47842665399107 1.352 1.31015799128339 1.39497211659229 1.35797211659229 6.67632328970769 0.0333944444444386 1.37577031051609
6.81679240619937 6.65095779728671 6.91398962030997 6.79679240619937 0.941123843181121 0.134670457898431 0.121451078858192 1.47807373668841 1.352 1.30736581018192 1.39203113907009 1.35503113907009 6.69520688070871 0.035931567328916 1.37797902879669
6.82995987909015 6.69395666282044 6.914 6.80995987909015 0.930981479483111 0.137468880083898 0.121569845688808 1.47181935062344 1.35598765510466 1.30391487865005 1.392 1.35898765510466 6.71500696693837 0.0400263929618652 1.38078890114672
6.84708423423237 6.74023546066518 6.914 6.82613103102813 0.939241073072386 0.138998677842733 0.121673059559934 1.4769664869864 1.35600935935915 1.29972836689278 1.392 1.359 6.73276098157688 0.043 1.38206045885196
6.85590457275723 6.78965233525101 6.914 6.83985155762236 0.942494797950446 0.13886422335816 0.119899191478823 1.47973999343366 1.35698939697303 1.29472944511512 1.392 1.359 6.75048503428446 0.0434531590413946 1.38200969536037
6.870021453116 6.842065431008 6.9140198028763 6.85002640383507 0.93781734356663 0.136669888813404 0.118774320912791 1.47685569332694 1.36 1.28884128352208 1.39197029568554 1.35600165023969 6.76733668948489 0.044917127071822 1.38226902243139
6.88309256636533 6.89733289236622 6.926 6.86609968685497 0.94228933641732 0.132020046391692 0.0850910680734461 1.48031075193936 1.36000712048964 1.28198705231865 1.374 1.35697863853108 6.78394510635085 0.0463836126629424 1.38218129951547
6.89587797604959 6.95531286375575 6.926 6.87986858959186 0.946341327794177 0.12451906827625 0.0852385920313414 1.48179582644884 1.36099061354228 1.27408992170985 1.374 1.35402815937317 6.80139332177505 0.0455027685492836 1.38140687931791
6.91296731441286 7.01586348960664 6.91701730413437 6.89297500513924 0.931947801975888 0.113771326650302 0.0995524287459037 1.47461386253431 1.36399423195521 1.26507306190067 1.37899038659202 1.35699423195521 6.81708131882115 0.0421131498470958 1.38011273457174
6.92314600357512 7.08060119119168 6.91704294222798 6.91017176891191 0.940016183680829 0.104964558786006 0.0993715722450789 1.47888147111399 1.36097423466321 1.25595705777202 1.37895705777202 1.3540085884456 6.83336547606082 0.040518046709131 1.37854661705156
6.93985695426162 7.14941098813607 6.92195792772401 6.92983171089602 0.940723941592257 0.11578735684826 0.0961178518467085 1.481338963862 1.3580252433656 1.25104207227599 1.374042072276 1.3549915855448 6.84863732159594 0.0404821092278714 1.37715978533195
6.94898985349989 7.19694701272166 6.922 6.93998872611099 0.942048511846651 0.133510101585901 0.104860101525451 1.48179950394888 1.3589988726111 1.2490022547778 1.374 1.3520033821667 6.86204472407403 0.041 1.37571192057407
6.96311842296405 7.22733704997461 6.922 6.95311842296405 0.940419635621649 0.143845462769905 0.106916670309555 1.48162216586545 1.356 1.24294534324736 1.374 1.349 6.87648032328833 0.041 1.37404765806311
6.97588364500075 7.26366883577136 6.922 6.96588364500075 0.940380358015382 0.125031489368126 0.108713620796259 1.48077769733072 1.356 1.23705370230735 1.374 1.349 6.89073610548962 0.041 1.37250521311749
6.99593517800398 7.29091249030537 6.922 6.98992221360477 0.922089474181351 0.101725225926384 0.114531136799157 1.46302769157646 1.3530097232994 1.22802916989821 1.374 1.3499967589002 6.90408931744677 0.041 1.37054712629625
7.0131148209603 7.307 6.922 6.99318236270166 0.920002615016516 0.123565061808322 0.114549050593342 1.46175950045186 1.35297973747759 1.232 1.374 1.34993245825864 6.91899577358246 0.0405203520352056 1.36836127502659
7.02981848132234 7.307 6.922 7.0197117056296 0.927656821735355 0.125756189020519 0.115865692057173 1.47187012781217 1.35003203270782 1.232 1.374 1.34010677569274 6.93369621104215 0.0380150659133747 1.36613470538871
7.04002148432773 7.31401273145347 6.92200318286337 7.03002387147525 0.930669275898584 0.124879427084594 0.116194639023357 1.47339889395498 1.34699522570495 1.22800318286337 1.37399761285248 1.33699522570495 6.94858978584532 0.034611940298515 1.36374647074373
7.06709046283113 7.33003618513245 6.926 7.06009046283113 0.929766694249503 0.124146249649669 0.122018190743377 1.47202013183709 1.34097286115066 1.23197286115066 1.371 1.33097286115066 6.96418906508988 0.0315579937304109 1.36075579466452
7.07689248165522 7.33395699266209 6.926 7.06989248165522 0.930492043642487 0.122656342788406 0.121822150366896 1.47311795794539 1.33803225550343 1.22903225550343 1.371 1.32803225550343 6.9791919040512 0.0289929929929936 1.35738622927207
7.09697515806439 7.334 6.926 7.08398261064507 0.91798556347266 0.124068223801604 0.12450665875966 1.46666803636617 1.33600248419356 1.229 1.371 1.32200745258068 6.99433608032497 0.028 1.35445653825802
7.11311616173444 7.344 6.93203318906698 7.10411616173444 0.930729996412858 0.112385638554245 0.125158549771891 1.4735016125863 1.33297510819976 1.226 1.368 1.31595021639953 7.00955585026579 0.028 1.35152109827172
7.1268745101041 7.344 6.93596414574403 7.1178745101041 0.933098397810778 0.115422302587263 0.12380236971831 1.47724584882119 1.33002689069198 1.226 1.368 1.31005378138396 7.02531258982228 0.028 1.34739498713452
7.14398673124571 7.34699765845513 6.94599219485042 7.13398751176067 0.937706417436341 0.108075760200393 0.113298195407063 1.4809271511204 1.32300546360471 1.226 1.37199687794017 1.30700234154488 7.04201066372981 0.028 1.34245754685428
7.17117225954622 7.356 6.95406029084118 7.15511196870504 0.940327650990588 0.100373359061151 0.112791591734092 1.48112623712894 1.31698277404538 1.228 1.376 1.30093970915882 7.05895401014125 0.028 1.33744758214114
7.19083434691334 7.356 6.96094202141967 7.16789232549367 0.932069574296398 0.10075676976481 0.118680386900544 1.47727246800499 1.31501656530867 1.228 1.376 1.29405797858033 7.07591192167177 0.0289856850715724 1.33243331067946
7.21096394078316 7.356 6.96399459111747 7.18796394078316 0.923405523492852 0.102806303930273 0.119029459111747 1.47111107017957 1.3080126207259 1.22400721184337 1.37999278815663 1.29100540888253 7.09296726407373 0.0325454545454475 1.32739022996038
7.23115946488953 7.356 6.98413132402667 7.20813132402667 0.940368459179239 0.106694743971944 0.119306549280952 1.48179583269871 1.30197185913714 1.22397185913714 1.38 1.28497185913714 7.11008838537127 0.0376522187822481 1.32232769913164
7.24781550108654 7.356 6.99784805971833 7.22184805971833 0.944385503203225 0.111368231775459 0.116857132193155 1.48553854200886 1.29903255863179 1.22103255863179 1.38 1.28203255863179 7.1251978592418 0.0419800181652989 1.31734379994166
7.26099455999321 7.356 7.02198995691054 7.23499455999321 0.94737876553692 0.118497037288608 0.120858313597894 1.48786904172188 1.29300251077237 1.221 1.37300292923443 1.27900125538618 7.14056095456652 0.044 1.31227448909437
7.27814060061286 7.356 7.03928120122572 7.252098420429 0.948707803334014 0.119840176187945 0.119421003309494 1.48962922669663 1.28695781981614 1.22097890990807 1.36991563963228 1.27297890990807 7.15745499073665 0.0429116080937203 1.30727910488753
7.29779677481434 7.356 7.07859354962867 7.26585774237004 0.949798721002196 0.122660837185857 0.12934737128124 1.48952111773852 1.2810609675557 1.21803048377785 1.3581219351114 1.27003048377785 7.17336925221351 0.0414291417165679 1.30316872057715
7.31198219837908 7.3599949138226 7.11195803903641 7.28197965529038 0.933780408286836 0.122350432325079 0.130648474146779 1.48047152019182 1.27400890081046 1.218 1.3560025430887 1.26400762926611 7.18902795892292 0.0442386363636247 1.29954899406942
7.32207385972105 7.36 7.1524727022147 7.29607385972105 0.94229586688677 0.12427494860131 0.12703831721082 1.48604644178013 1.2710073859721 1.218 1.35296307013948 1.26395568416737 7.20492478820636 0.0475288065843605 1.29587983781266
7.33191657316059 7.36 7.21546606822777 7.30591657316059 0.948408191932726 0.124934410401759 0.129479310143826 1.48957013319149 1.27199165731606 1.218 1.34804171341971 1.25805005610365 7.22010517218269 0.0485329400196656 1.29243827254478
7.35100619940304 7.36000185982091 7.2860433958213 7.32300991904487 0.944622516957635 0.123693286046505 0.117318078185057 1.48616228138032 1.271 1.21800185982091 1.34299194077604 1.25799814017909 7.23517029131361 0.0484927536231894 1.29005759934128
7.36108420267831 7.36302526080349 7.35642101339155 7.3391347242853 0.948699619224046 0.112748327129842 0.114165941880525 1.48984926229461 1.27097473919651 1.2211094634818 1.32989895678603 1.25501684053566 7.25036263448739 0.0470531400966193 1.28858799646127
7.37089346163814 7.36596803849144 7.40546730819071 7.35482953862103 0.950985176561687 0.098573947932886 0.107868397628313 1.4909282807802 1.26803196150856 1.23386150012958 1.31812784603423 1.25697869232763 7.26583861943652 0.0450215053763466 1.28718979812182
7.38498041038843 7.39495942151889 7.47889785416824 7.36498600742031 0.937748582145832 0.0894625513439842 0.0967355037782994 1.48451899722874 1.268 1.25497061558265 1.32898460816234 1.25400419777391 7.28024047195911 0.0425694822888295 1.28701540472513
7.39111417194493 7.39310601680601 7.5665137737522 7.38213048222278 0.942636228726458 0.0413614788362461 0.0840967886749434 1.48710206960561 1.265 1.22508155138924 1.34098368972215 1.255 7.29376632851115 0.0405781094527376 1.28794345302881
7.40485162180366 7.40586222024626 7.62833229811648 7.39783042491847 0.944588909099235 0.0451490900115809 0.0825071694770049 1.48855431430496 1.265 1.23489401557404 1.33902119688519 1.255 7.30951672874786 0.0405060386473422 1.28946667568676
7.41500861237946 7.40199741628616 7.68603789446964 7.41201377980714 0.943316580885353 0.0526295339040672 0.0648826495305498 1.48681829474887 1.26200258371384 1.235 1.33700086123795 1.25500086123795 7.32479272339506 0.041 1.29146420709596
7.4251033164622 7.39897615773949 7.73039737100845 7.42811126388237 0.939332436201426 0.0637091532826073 0.102559486589136 1.48481687300731 1.26497615773949 1.235 1.33798410515966 1.256 7.33853653421608 0.0404930555555562 1.29234781781179
7.43786158553841 7.39603194179883 7.77946763668618 7.44185093827213 0.937163530458471 0.0660743400882739 0.077798630528153 1.48196098354486 1.26203194179883 1.235 1.33602129453255 1.256 7.3523181463928 0.04 1.29298656312272
7.45793741534443 7.396 7.79993741534443 7.46193741534443 0.916405088041796 0.066708091168005 0.080331206855892 1.4703762678079 1.26000625846556 1.23200938769834 1.33899061230166 1.25300938769834 7.36627655699656 0.04 1.29410108084995
7.46516927822696 7.396 7.81603385564539 7.46816927822696 0.917488341518407 0.0655076426894318 0.0915572915483686 1.46921972091344 1.26002539173404 1.23196614435461 1.34 1.25605924737944 7.38078795845174 0.038952089704386 1.29507106491817
7.48478664155584 7.396 7.81995732831117 7.48778664155584 0.921931674312398 0.0640755751664235 0.0912434137351065 1.47150514374126 1.26296799623338 1.22804267168883 1.34 1.26292532454454 7.39494235664764 0.0359578544061322 1.2960297973761
7.49802139826154 7.40229722381692 7.82000320973923 7.50501711860923 0.924489272459108 0.0691435762333896 0.0964916262678772 1.47084824534255 1.267 1.22649352040681 1.337 1.26700427965231 7.40932479433848 0.0319938461538547 1.29746715550703
7.51814106125967 7.41338663718626 7.82308297721157 7.5211161680962 0.923785604699798 0.0802269798394974 0.0979769750697948 1.46921323611125 1.26700829772116 1.22793037191479 1.337 1.27102489316347 7.42467557325921 0.0272975814931741 1.29999218567046
7.53481891189727 7.42532193460606 7.83289347758663 7.53485086862128 0.92090131758953 0.0946492833711343 0.0940723959205207 1.46959584562588 1.26798934775866 1.23023202785382 1.337 1.27396804327599 7.4387668121102 0.0224221611721624 1.30294328290327
7.55498448343789 7.43415681057438 7.83999456920326 7.55498448343789 0.909398906506652 0.109733984214688 0.0986464156741522 1.46091674194624 1.268 1.23127728986496 1.337 1.27499922417189 7.45392619672987 0.0189602649006647 1.30633392200082
7.57815594783041 7.43594495958927 7.84306421381252 7.57514677442863 0.917708987949654 0.122804579756545 0.0996792641437571 1.46937008875787 1.27503669360716 1.22894495958927 1.337 1.27905504041073 7.47025794036778 0.0168789682539692 1.31018630727439
7.59485271779167 7.43005198195588 7.8499393543848 7.59086138145098 0.920812622836569 0.130789564449779 0.101741806315441 1.47259158319745 1.27896534536275 1.22305198195588 1.337 1.28494801804412 7.48609321728266 0.0154304703476494 1.31392158434843
7.61800723876735 7.42638067948197 7.85300125891606 7.61100503566424 0.921610129038896 0.130355569256883 0.0985718159864182 1.47452028955069 1.28600220310311 1.21946968683789 1.337 1.28900220310311 7.50111605056664 0.015 1.3179268005786
7.64117648503303 7.42730407287875 7.857 7.62715001227808 0.921997939370871 0.123046815177744 0.104337087996955 1.47542358689193 1.29303529700661 1.2192147945628 1.337 1.29603529700661 7.51736875437598 0.0144956140350894 1.32238386667202
7.66082304344776 7.43248476113149 7.857 7.6438495869306 0.919542119569029 0.111725671454928 0.104012919783112 1.47359645695936 1.29696460868955 1.22160583724974 1.337 1.29996460868955 7.5352651689482 0.0150620155038747 1.32672714197408
7.68397968683365 7.44158534322549 7.857 7.66697968683364 0.913635201936949 0.0992545073310006 0.106837500597357 1.47124206664388 1.30399381773198 1.22596134701781 1.337 1.30399646727542 7.55231820776491 0.0185146198830331 1.33133082086724
7.71015739537098 7.45426841814605 7.86 7.68418517102468 0.922414627746283 0.0884956920485277 0.105358888973852 1.47906962736395 1.31403703420494 1.23159985598614 1.337 1.31106480985864 7.5696236260281 0.0220503751339754 1.33577863012746
7.72682180744123 7.47019658487846 7.86 7.70379036169556 0.92502211810551 0.0823115948500748 0.105241257829827 1.48220645787129 1.31795807233911 1.23783989627383 1.337 1.31792662659345 7.58658767314933 0.0256298394711935 1.34020841404772
7.74402256863166 7.48903244240801 7.86000423161844 7.71402680025009 0.928111579804216 0.0835645849782076 0.108129153676313 1.48352988715684 1.322 1.244 1.341 1.32100987377635 7.60313314640102 0.029947214076243 1.34533569126902
7.76010429392311 7.51227276872197 7.863 7.73311231653258 0.929231604521894 0.0940016747238178 0.107537461026807 1.48345024067828 1.32205615826629 1.24387163824849 1.341 1.32803209043788 7.62073714718934 0.0314908896034318 1.35079099562161
7.77287914986243 7.54568393040943 7.863 7.746869853698 0.929428140767114 0.107680597391154 0.108451354567081 1.48347972111507 1.328934926849 1.22814873863086 1.341 1.33196281534229 7.63856086386645 0.0331767068273047 1.35631438773782
7.78996465055551 7.58591682483649 7.863 7.76695841241825 0.919011708717676 0.109366756168623 0.104697839259161 1.47553655185754 1.329 1.24197088869277 1.341 1.332 7.65539842782393 0.0355432835820872 1.36232092572745
7.80308429970723 7.63183066756187 7.863 7.78010958961939 0.927326417473522 0.0995354292871883 0.106521938893266 1.47952643844291 1.33605900979506 1.28520804982446 1.341 1.33602528991217 7.67071219734054 0.036 1.36800662332083
7.81291516942491 7.68360353554396 7.863 7.79288972025238 0.931573353191561 0.0833963265334355 0.106748048896773 1.48144345803786 1.34294061859744 1.34166010171007 1.341 1.33897455082747 7.68620527091422 0.0355432098765442 1.3736419872546
7.82301847836278 7.74141350574117 7.867 7.80302416401286 0.931173269248799 0.0661591576939516 0.106388102777198 1.48075220318941 1.34700852847513 1.39512692403377 1.34098578587479 1.34300426423756 7.70218263398902 0.0339792284866504 1.37937231967951
7.8361202574747 7.80543865511189 7.86709250574977 7.8201202574747 0.933491091310948 0.0530336325553232 0.0979994731025751 1.48230619788523 1.35303700229991 1.42940839647972 1.33097224827507 1.34603700229991 7.71721987307988 0.0324534632034644 1.38465045627531
7.84886074645506 7.87585706061453 7.87689288188851 7.83286074645506 0.93572557707058 0.049229460904137 0.0947653489767924 1.48296282308653 1.3569571527554 1.42830439873208 1.32803213543345 1.3499571527554 7.72994754124465 0.0315388888888902 1.3889896393241
7.85898265019091 7.95284679920748 7.87999479505727 7.84597744524818 0.923271687261364 0.0599563525269796 0.0938016135322455 1.47731981999195 1.36398785513364 1.37561481047501 1.33099479505727 1.35 7.74278259592282 0.031 1.39330236902509
7.8690930075951 8.03658594784915 7.887455737216 7.85913021063315 0.926281904972173 0.0904240172104377 0.094716705599422 1.47881823285569 1.36706510531657 1.25513951139265 1.34110230835461 1.35703720303804 7.75765265909518 0.0314964322120271 1.39830212032261
