# Supplementary material for: Quantifying Spatiotemporal Gait Parameters with HoloLens in Healthy Adults and People with Parkinson’s Disease: Test-Retest Reliability, Concurrent Validity, and Face Validity
Source: Sensors (Basel). 2020 Jun 5;20(11):3216. doi: 10.3390/s20113216 (PMC7313704; doi:10.3390/s20113216)
Supplement: Supplementary file 1 [file sensors-20-03216-s001.zip › Data/HYA_05_SWS1_HoloLens_raw.csv]

Time HoloLens_x_position HoloLens_y_position HoloLens_z_position HoloLens_x_orientation HoloLens_y_orientation HoloLens_z_orientation
248.2464 0.081 0.035 0.748 358.346 285.932 359.185
248.2799 0.08 0.035 0.748 358.379 286.147 359.1
248.3115 0.079 0.035 0.747 358.357 286.309 359.169
248.3456 0.079 0.035 0.747 358.347 286.478 359.205
248.3777 0.078 0.035 0.746 358.25 286.643 359.194
248.418 0.078 0.036 0.745 358.081 286.732 359.304
248.4431 0.077 0.036 0.743 357.995 286.739 359.341
248.4789 0.077 0.036 0.742 357.991 286.781 359.288
248.5109 0.076 0.036 0.741 357.928 286.841 359.24
248.5445 0.076 0.037 0.74 357.774 286.901 359.303
248.5795 0.076 0.037 0.738 357.807 286.954 359.455
248.6115 0.075 0.037 0.737 357.926 287.011 359.54
248.6454 0.075 0.036 0.736 357.945 287.054 359.594
248.6797 0.074 0.036 0.735 358.127 286.994 359.585
248.7108 0.074 0.036 0.734 358.284 286.906 359.645
248.7439 0.073 0.035 0.733 358.154 286.794 359.945
248.7807 0.073 0.036 0.733 358.121 286.805 359.679
248.8102 0.073 0.036 0.732 358.143 286.846 359.858
248.845 0.072 0.036 0.732 358.024 286.886 359.908
248.8793 0.072 0.036 0.731 358.003 286.992 359.822
248.9147 0.072 0.036 0.731 358.26 286.979 359.864
248.9439 0.072 0.036 0.731 358.381 286.865 359.881
248.9804 0.072 0.036 0.73 358.379 286.678 359.819
249.0153 0.071 0.036 0.73 358.385 286.54 359.885
249.0445 0.072 0.036 0.729 358.407 286.409 359.972
249.0794 0.072 0.036 0.729 358.358 286.284 0.005
249.1115 0.072 0.036 0.729 358.247 286.189 0.008
249.1452 0.072 0.036 0.729 358.277 286.127 359.95
249.1779 0.073 0.036 0.729 358.362 286.044 359.876
249.2092 0.073 0.036 0.729 358.394 285.994 359.782
249.2465 0.074 0.036 0.729 358.323 285.99 359.751
249.2779 0.075 0.036 0.729 358.318 285.998 359.752
249.3116 0.075 0.036 0.729 358.342 285.997 359.822
249.3438 0.076 0.036 0.729 358.406 285.936 359.781
249.3786 0.076 0.036 0.729 358.318 285.973 359.621
249.4112 0.077 0.036 0.729 358.34 285.978 359.792
249.443 0.077 0.036 0.729 358.36 286.089 359.795
249.4794 0.078 0.036 0.728 358.218 286.196 359.801
249.5097 0.079 0.036 0.728 358.169 286.252 359.811
249.5448 0.079 0.036 0.728 358.224 286.296 359.855
249.5755 0.08 0.036 0.728 358.247 286.382 359.686
249.612 0.08 0.036 0.728 358.261 286.534 359.747
249.6433 0.081 0.036 0.728 358.323 286.705 359.865
249.6771 0.081 0.036 0.728 358.353 286.744 359.872
249.71 0.082 0.036 0.728 358.303 286.654 359.794
249.7436 0.082 0.036 0.728 358.267 286.612 359.816
249.7808 0.083 0.036 0.728 358.249 286.632 359.894
249.8101 0.084 0.036 0.728 358.219 286.668 359.907
249.8451 0.084 0.036 0.729 358.218 286.648 359.853
249.8788 0.084 0.036 0.729 358.215 286.566 359.801
249.9086 0.084 0.036 0.73 358.254 286.539 359.738
249.9467 0.085 0.036 0.73 358.274 286.484 359.864
249.9757 0.085 0.036 0.731 358.386 286.458 359.632
250.0135 0.085 0.035 0.731 358.423 286.434 359.663
250.0437 0.085 0.035 0.732 358.477 286.323 359.74
250.0791 0.085 0.035 0.732 358.504 286.323 359.724
250.1109 0.085 0.035 0.732 358.444 286.271 359.76
250.142 0.085 0.035 0.732 358.52 286.229 359.739
250.1783 0.085 0.035 0.732 358.519 286.158 359.673
250.213 0.085 0.035 0.732 358.521 286.151 359.664
250.2425 0.084 0.035 0.732 358.555 286.18 359.708
250.277 0.084 0.034 0.732 358.679 286.259 359.67
250.3121 0.083 0.034 0.732 358.76 286.253 359.63
250.3428 0.083 0.034 0.732 358.796 286.248 359.677
250.379 0.082 0.034 0.732 358.916 286.252 359.75
250.409 0.081 0.033 0.731 359.01 286.268 359.785
250.443 0.081 0.033 0.731 359.049 286.304 359.834
250.4781 0.079 0.034 0.731 359.115 286.378 359.842
250.5067 0.078 0.034 0.73 359.281 286.515 359.798
250.5439 0.076 0.035 0.73 359.448 286.704 359.754
250.5768 0.074 0.037 0.729 359.422 286.831 359.712
250.6101 0.071 0.038 0.728 359.59 286.811 359.71
250.6421 0.067 0.039 0.726 359.741 286.612 359.768
250.6801 0.062 0.039 0.724 359.508 286.297 359.603
250.7098 0.058 0.039 0.722 359.574 286.002 359.691
250.7428 0.052 0.038 0.72 359.925 285.685 359.696
250.7782 0.047 0.038 0.717 0.059 285.615 359.535
250.8094 0.04 0.037 0.715 0.139 285.587 359.495
250.8439 0.034 0.037 0.713 0.284 285.586 359.666
250.8763 0.027 0.037 0.712 0.172 285.747 359.726
250.9117 0.02 0.037 0.711 0.068 286.181 359.52
250.9441 0.013 0.037 0.711 0.078 286.773 358.989
250.9755 0.005 0.036 0.71 359.792 287.251 358.739
251.0139 -0.003 0.034 0.71 0.196 287.781 358.783
251.0452 -0.01 0.034 0.71 0.717 288.331 358.626
251.0767 -0.018 0.031 0.71 0.873 288.809 358.66
251.1079 -0.026 0.03 0.71 1.005 289.122 358.521
251.1434 -0.034 0.03 0.711 1.493 289.374 358.264
251.1761 -0.043 0.03 0.711 1.483 289.431 358.169
251.2091 -0.052 0.03 0.711 1.552 289.281 358.277
251.2423 -0.06 0.028 0.712 2.041 289.15 358.49
251.2787 -0.068 0.025 0.713 2.476 289.053 358.877
251.3077 -0.077 0.023 0.715 2.53 288.816 359.129
251.3426 -0.086 0.021 0.718 2.234 288.387 359.158
251.3753 -0.096 0.02 0.72 2.168 287.93 359.357
251.409 -0.106 0.019 0.724 2.099 287.512 359.379
251.4437 -0.116 0.019 0.729 1.957 287.194 359.698
251.4759 -0.127 0.02 0.735 1.361 286.793 359.958
251.5107 -0.139 0.021 0.741 0.704 286.496 359.763
251.5423 -0.151 0.02 0.747 0.238 286.131 359.691
251.5739 -0.164 0.017 0.754 359.812 285.689 359.777
251.6103 -0.178 0.022 0.763 359.17 285.464 359.593
251.6412 -0.192 0.021 0.771 358.627 285.243 359.522
251.6761 -0.207 0.026 0.781 358.126 285.343 359.232
251.7092 -0.223 0.027 0.79 358.052 285.633 359.103
251.7433 -0.238 0.027 0.798 358.08 285.92 359.249
251.7745 -0.251 0.025 0.806 358.829 285.781 359.889
251.8128 -0.266 0.034 0.814 358.279 285.21 0.806
251.8419 -0.281 0.036 0.822 357.624 284.752 1.053
251.8749 -0.295 0.037 0.829 357.737 284.309 1.091
251.9102 -0.307 0.033 0.836 358.457 283.625 1.343
251.9413 -0.32 0.032 0.842 358.548 283.067 1.16
251.9763 -0.332 0.032 0.848 357.914 282.995 0.589
252.0086 -0.345 0.033 0.854 357.776 283.059 0.377
252.0422 -0.357 0.033 0.859 358.72 283.377 0.119
252.0755 -0.37 0.034 0.864 359.34 283.94 359.988
252.1108 -0.382 0.036 0.868 359.899 284.552 359.796
252.1423 -0.394 0.037 0.871 0.258 284.952 359.992
252.1732 -0.407 0.037 0.874 0.081 285.119 0.27
252.2159 -0.42 0.036 0.876 359.6 284.884 0.265
252.2406 -0.433 0.035 0.879 359.385 284.877 -0.003
252.2752 -0.447 0.033 0.882 359.023 284.944 359.702
252.3081 -0.462 0.03 0.885 358.881 285.133 359.725
252.3454 -0.476 0.026 0.887 359.412 285.402 359.593
252.3739 -0.49 0.024 0.889 359.649 285.398 359.433
252.4078 -0.505 0.023 0.891 359.702 285.29 359.118
252.4418 -0.52 0.022 0.893 359.376 285.396 359.142
252.4744 -0.536 0.022 0.895 359.033 285.586 359.41
252.5067 -0.552 0.021 0.897 358.59 285.903 359.549
252.5425 -0.568 0.022 0.898 358.44 286.17 359.653
252.5745 -0.585 0.023 0.9 358.343 286.348 359.775
252.6076 -0.602 0.023 0.901 357.808 286.484 359.949
252.6399 -0.618 0.025 0.902 357.515 286.726 359.668
252.6756 -0.635 0.026 0.902 357.152 286.803 359.712
252.71 -0.652 0.03 0.902 357.005 286.817 359.707
252.741 -0.669 0.037 0.902 356.5 286.716 359.692
252.7729 -0.686 0.038 0.902 356.664 286.441 359.929
252.8091 -0.702 0.039 0.901 357.368 286.291 359.638
252.8424 -0.717 0.041 0.901 357.26 286.34 359.069
252.8743 -0.733 0.042 0.9 356.794 286.404 358.884
252.9103 -0.748 0.042 0.9 356.381 286.782 358.821
252.9424 -0.763 0.042 0.901 356.5 287.204 358.894
252.9744 -0.777 0.041 0.902 356.633 287.587 358.598
253.0092 -0.791 0.04 0.902 356.525 287.839 358.462
253.0507 -0.805 0.039 0.904 356.94 288.045 358.851
253.0738 -0.818 0.039 0.905 357.3 288.195 358.977
253.1092 -0.831 0.041 0.907 357.479 288.21 358.747
253.1443 -0.844 0.043 0.91 357.46 288.259 358.582
253.1741 -0.856 0.044 0.913 357.431 288.42 358.435
253.2105 -0.868 0.044 0.916 357.64 288.563 358.582
253.2412 -0.88 0.044 0.919 357.694 288.685 358.485
253.2746 -0.892 0.041 0.923 357.5 288.81 358.285
253.3084 -0.904 0.037 0.926 357.641 288.767 358.242
253.3414 -0.916 0.034 0.931 358.13 288.595 358.394
253.3753 -0.928 0.031 0.935 358.192 288.578 358.107
253.4113 -0.94 0.029 0.941 358.212 288.602 358.21
253.4413 -0.953 0.028 0.947 358.379 288.607 358.28
253.4722 -0.966 0.026 0.953 358.578 288.48 358.564
253.5114 -0.979 0.025 0.96 358.43 288.095 358.694
253.5407 -0.993 0.025 0.967 357.993 287.858 358.55
253.5744 -1.008 0.024 0.974 357.695 287.535 358.613
253.6074 -1.023 0.025 0.982 357.844 287.27 358.767
253.643 -1.038 0.029 0.99 357.551 287.398 358.775
253.6736 -1.054 0.03 0.999 357.52 287.557 358.798
253.7075 -1.07 0.031 1.008 357.268 287.773 358.931
253.7414 -1.085 0.031 1.017 356.99 287.855 359.379
253.7726 -1.099 0.03 1.026 357.431 287.638 359.958
253.8074 -1.112 0.039 1.035 357.18 287.161 0.147
253.8395 -1.125 0.038 1.043 357.227 286.778 0.259
253.8734 -1.137 0.039 1.051 357.669 286.456 0.988
253.9076 -1.149 0.038 1.059 357.808 286.08 1.464
253.9417 -1.161 0.038 1.066 357.451 285.869 1.53
253.9733 -1.174 0.037 1.074 357.279 285.676 1.847
254.0074 -1.186 0.037 1.082 357.959 285.476 1.818
254.0414 -1.197 0.037 1.089 358.043 285.369 1.673
254.0746 -1.21 0.039 1.096 357.415 285.257 1.302
254.1157 -1.222 0.041 1.102 357.668 285.247 1.157
254.1423 -1.234 0.042 1.109 357.96 284.992 1.359
254.1744 -1.245 0.042 1.115 358.037 284.609 1.421
254.2079 -1.257 0.042 1.121 357.829 284.396 1.244
254.2433 -1.268 0.041 1.128 357.727 284.4 0.989
254.2748 -1.279 0.038 1.134 358.087 284.566 0.658
254.3071 -1.29 0.037 1.139 358.183 284.727 0.512
254.3442 -1.302 0.035 1.144 358.037 285.098 0.448
254.3721 -1.313 0.033 1.148 358.448 285.424 0.205
254.4082 -1.325 0.031 1.151 358.889 285.829 359.718
254.4401 -1.337 0.029 1.154 358.678 286.232 359.538
254.4744 -1.349 0.028 1.157 358.556 286.667 359.358
254.5083 -1.363 0.027 1.159 358.345 287.129 359.308
254.5406 -1.377 0.026 1.16 357.974 287.427 359.37
254.5734 -1.391 0.026 1.161 357.5 287.648 359.35
254.6065 -1.406 0.025 1.163 357.057 287.825 359.324
254.6395 -1.421 0.025 1.164 356.585 287.856 359.306
254.6732 -1.436 0.024 1.165 356.281 287.891 359.292
254.7076 -1.453 0.024 1.167 356.345 288.028 358.902
254.7397 -1.469 0.025 1.168 356.485 288.064 359.104
254.7713 -1.485 0.027 1.17 356.564 287.917 359.739
254.8072 -1.502 0.029 1.172 356.318 287.742 0.118
254.8382 -1.518 0.031 1.173 355.478 287.478 0.268
254.8737 -1.534 0.03 1.175 354.759 287.221 0.31
254.9047 -1.551 0.034 1.177 355.014 287.267 359.72
254.9423 -1.568 0.04 1.179 354.906 287.442 359.178
254.9728 -1.584 0.042 1.18 354.526 287.136 359.651
255.0068 -1.599 0.044 1.182 354.54 287.144 359.482
255.0399 -1.614 0.044 1.184 354.549 287.491 359.299
255.0743 -1.628 0.042 1.186 354.215 287.786 359.215
255.108 -1.641 0.041 1.189 354.359 287.993 359.175
255.1406 -1.655 0.039 1.192 355.214 288.215 359.284
255.1744 -1.667 0.039 1.196 355.888 288.394 359.587
255.2053 -1.681 0.04 1.2 355.977 288.489 359.783
255.2402 -1.694 0.042 1.204 356.622 288.647 359.688
255.2716 -1.705 0.042 1.208 357.3 288.846 359.613
255.3082 -1.718 0.042 1.213 356.989 288.964 359.776
255.3394 -1.73 0.041 1.217 356.705 289.094 359.582
255.3716 -1.743 0.039 1.222 356.732 289.082 359.611
255.4083 -1.757 0.037 1.226 356.613 288.981 359.463
255.439 -1.771 0.033 1.231 357.16 288.779 359.332
255.4713 -1.784 0.029 1.236 358.097 288.613 359.004
255.5067 -1.797 0.025 1.242 358.842 288.548 358.752
255.5399 -1.81 0.023 1.247 359.244 288.508 358.866
255.5719 -1.823 0.022 1.253 359.223 288.465 359.129
255.6061 -1.837 0.021 1.259 358.797 288.317 359.567
255.6403 -1.85 0.021 1.266 358.443 288.096 359.778
255.6711 -1.864 0.02 1.273 358.107 287.797 359.88
255.707 -1.879 0.019 1.281 357.559 287.29 0.135
255.7406 -1.894 0.02 1.288 357.214 286.812 0.157
255.7727 -1.909 0.022 1.295 357.077 286.437 359.931
255.8066 -1.924 0.027 1.303 357.353 286.141 359.848
255.8365 -1.938 0.03 1.31 357.515 285.92 0.35
255.8715 -1.952 0.034 1.318 356.751 286.034 0.33
255.905 -1.965 0.035 1.325 355.953 286.378 359.917
255.9384 -1.979 0.034 1.332 355.284 286.612 359.982
255.972 -1.993 0.04 1.339 355.166 286.602 0.392
256.0042 -2.007 0.04 1.347 354.864 286.764 0.754
256.0399 -2.02 0.039 1.353 355.2 287.064 0.6
256.0713 -2.034 0.037 1.359 355.54 287.024 0.658
256.1057 -2.049 0.036 1.365 355.198 286.883 0.608
256.1401 -2.064 0.035 1.37 355.4 287.059 359.941
256.1731 -2.077 0.035 1.375 355.948 287.492 359.588
256.2046 -2.091 0.036 1.38 356.226 287.683 359.818
256.2404 -2.105 0.04 1.385 356 287.816 359.53
256.2705 -2.118 0.041 1.389 356.046 287.941 359.354
256.3058 -2.132 0.041 1.394 356.401 287.942 359.427
256.3378 -2.146 0.041 1.398 356.606 287.861 359.427
256.3717 -2.161 0.041 1.402 356.491 287.925 359.254
256.404 -2.176 0.041 1.407 356.216 288.127 359.186
256.4394 -2.192 0.04 1.41 355.995 288.461 359.226
256.4728 -2.207 0.039 1.415 355.618 288.921 359.374
256.5047 -2.223 0.035 1.418 355.831 289.38 359.388
256.5385 -2.239 0.033 1.421 356.115 289.895 359.311
256.571 -2.257 0.03 1.424 355.854 290.288 359.451
256.6057 -2.273 0.028 1.427 355.748 290.565 359.69
256.6374 -2.29 0.026 1.429 355.911 290.822 359.8
256.6715 -2.307 0.024 1.431 355.89 291.049 359.828
256.706 -2.325 0.023 1.433 355.605 291.247 359.888
256.7402 -2.343 0.024 1.434 355.782 291.482 359.474
256.7718 -2.362 0.026 1.435 355.665 291.713 359.626
256.8045 -2.379 0.028 1.436 356.02 291.746 359.662
256.8407 -2.396 0.031 1.436 356.414 291.839 359.197
256.8717 -2.413 0.033 1.437 355.745 291.967 359.214
256.9035 -2.43 0.035 1.438 355.633 291.986 359.203
256.9391 -2.446 0.042 1.438 355.554 292.43 358.221
256.9686 -2.463 0.043 1.439 355.875 292.377 358.744
257.0056 -2.478 0.045 1.44 356.108 292.252 359.036
257.0363 -2.492 0.045 1.442 356.076 292.346 358.826
257.0719 -2.505 0.044 1.444 355.829 292.528 358.509
257.1025 -2.519 0.043 1.446 355.636 292.628 358.389
257.1405 -2.531 0.041 1.449 355.6 292.759 358.429
257.1709 -2.544 0.04 1.452 355.772 293.003 358.254
257.206 -2.556 0.04 1.455 356.139 293.222 358.5
257.2399 -2.567 0.042 1.459 356.97 293.191 358.562
257.2697 -2.578 0.043 1.462 357.447 293.136 358.477
257.3084 -2.589 0.046 1.466 357.297 292.938 358.295
257.3362 -2.6 0.047 1.469 357.187 292.866 358.108
257.3712 -2.611 0.046 1.473 357.024 292.815 357.993
257.4034 -2.623 0.045 1.477 356.728 292.669 358.072
257.437 -2.635 0.042 1.481 356.713 292.443 358.061
257.4723 -2.647 0.04 1.486 356.92 292.313 357.902
257.5042 -2.659 0.037 1.49 357.125 292.175 357.918
257.5378 -2.671 0.034 1.495 357.491 292.057 357.974
257.5703 -2.683 0.032 1.5 357.819 291.909 358.103
257.6031 -2.696 0.029 1.505 357.941 291.752 358.338
257.637 -2.71 0.028 1.511 357.925 291.414 358.607
257.6735 -2.725 0.026 1.517 357.699 290.762 359.053
257.7039 -2.74 0.024 1.523 357.329 290.149 359.244
257.7368 -2.755 0.023 1.53 356.769 289.744 358.882
257.7712 -2.771 0.021 1.537 356.764 289.552 358.869
257.8036 -2.786 0.024 1.546 357.198 289.548 358.809
257.838 -2.802 0.023 1.555 357.203 289.928 358.896
257.8705 -2.817 0.027 1.564 356.498 290.196 358.913
257.9041 -2.833 0.03 1.573 356.286 290.201 358.481
257.9398 -2.849 0.03 1.582 356.074 290.209 358.002
257.9678 -2.863 0.03 1.591 355.705 290.196 358.236
258.0063 -2.878 0.03 1.6 355.971 290.16 358.481
258.0357 -2.891 0.038 1.61 355.465 290.298 358.875
258.0704 -2.905 0.039 1.619 355 290.313 358.914
258.1023 -2.919 0.039 1.627 354.964 290.363 358.692
258.1383 -2.932 0.038 1.633 354.641 290.473 358.804
258.1726 -2.945 0.038 1.64 354 290.855 358.626
258.2024 -2.959 0.039 1.646 353.57 291.249 358.531
258.2402 -2.973 0.039 1.65 354.2 291.479 358.268
258.2719 -2.987 0.04 1.654 354.659 291.802 357.372
258.3034 -3.001 0.041 1.658 355.523 292.036 356.958
258.3394 -3.014 0.04 1.662 356.395 291.785 357.537
258.3709 -3.027 0.039 1.665 356.432 291.189 358.199
258.4024 -3.041 0.038 1.669 356.415 290.715 358.383
258.4366 -3.053 0.036 1.673 356.687 290.458 358.157
258.4713 -3.066 0.035 1.677 356.816 290.517 358.195
258.5039 -3.08 0.034 1.681 356.868 290.845 358.198
258.5382 -3.093 0.033 1.684 357.217 291.088 358.654
258.5692 -3.106 0.031 1.687 357.597 291.245 358.918
258.6046 -3.12 0.029 1.689 357.845 291.345 359.28
258.6356 -3.134 0.026 1.69 357.982 291.491 359.402
258.6703 -3.148 0.025 1.692 357.727 291.704 359.401
258.7047 -3.163 0.023 1.693 357.538 291.88 359.615
258.7386 -3.179 0.022 1.694 357.57 291.976 359.674
258.771 -3.196 0.021 1.694 357.663 291.864 359.701
258.8015 -3.213 0.019 1.694 357.634 291.646 359.475
258.8376 -3.231 0.022 1.695 357.184 291.54 359.224
258.869 -3.25 0.021 1.695 356.8 291.327 359.214
258.9018 -3.269 0.025 1.696 356.485 291.459 358.847
258.9362 -3.287 0.027 1.697 356.48 291.482 358.919
258.9727 -3.305 0.031 1.698 355.856 291.458 359.164
259.0036 -3.323 0.039 1.7 355.738 291.671 358.479
259.0342 -3.341 0.04 1.701 355.702 291.826 358.465
259.0707 -3.358 0.042 1.702 355.295 291.645 358.958
259.1012 -3.374 0.042 1.703 355.244 291.651 358.688
259.1366 -3.39 0.04 1.705 355.359 291.632 358.331
259.1688 -3.405 0.037 1.706 354.894 291.713 358.084
259.2067 -3.419 0.034 1.709 355.065 291.923 358.139
259.2372 -3.433 0.031 1.711 355.944 292.068 358.311
259.2711 -3.446 0.03 1.714 356.231 292.238 358.57
259.3047 -3.46 0.033 1.717 356.325 292.386 358.57
259.3343 -3.473 0.035 1.72 356.834 292.645 358.4
259.3716 -3.486 0.037 1.724 357.352 292.771 358.667
259.4005 -3.5 0.039 1.727 357.564 292.886 358.573
259.4379 -3.513 0.04 1.731 357.374 293.025 358.336
259.4668 -3.527 0.04 1.735 357.131 293.022 358.293
259.503 -3.54 0.036 1.739 357.299 293.016 358.241
259.5396 -3.554 0.033 1.743 357.585 293.026 358.189
259.5699 -3.567 0.029 1.747 358.025 293.1 357.984
259.6021 -3.58 0.025 1.752 358.482 293.036 358.073
259.6343 -3.594 0.022 1.757 358.872 292.682 358.243
259.6711 -3.608 0.019 1.762 359.124 292.098 358.501
259.7013 -3.622 0.017 1.768 359.379 291.525 358.711
259.736 -3.636 0.016 1.775 359.263 290.908 358.716
259.7698 -3.651 0.015 1.782 358.753 290.392 358.694
259.8023 -3.666 0.015 1.79 358.125 289.848 358.794
259.8355 -3.682 0.015 1.799 357.494 289.516 358.85
259.8682 -3.699 0.019 1.808 356.655 289.467 358.621
259.9051 -3.716 0.022 1.818 355.984 289.524 358.298
259.9353 -3.732 0.027 1.827 355.609 289.535 357.838
259.9683 -3.75 0.032 1.835 355.179 289.559 357.694
260.0051 -3.766 0.034 1.844 354.815 289.814 357.588
260.0346 -3.782 0.038 1.852 354.91 290.072 357.696
260.0686 -3.796 0.041 1.861 355.329 290.343 358.339
260.1008 -3.81 0.041 1.868 355.427 290.317 358.726
260.1366 -3.824 0.043 1.875 354.431 290.111 358.777
260.1688 -3.839 0.042 1.882 353.709 290.134 358.423
260.2011 -3.853 0.041 1.889 353.566 290.32 358.403
260.2354 -3.868 0.038 1.895 353.733 290.218 358.495
260.2708 -3.882 0.037 1.901 354.254 289.979 357.908
260.3043 -3.897 0.036 1.906 354.853 289.915 357.244
260.3347 -3.911 0.037 1.912 355.309 290.002 357.198
260.3708 -3.924 0.037 1.917 356.039 289.982 357.751
260.4005 -3.938 0.036 1.922 356.492 289.934 357.93
260.4345 -3.95 0.034 1.927 356.835 289.79 358.234
260.4691 -3.963 0.032 1.931 357.203 289.484 358.332
260.5028 -3.975 0.03 1.934 357.949 289.038 358.658
260.5344 -3.987 0.028 1.938 358.639 288.649 358.831
260.5692 -3.999 0.027 1.941 358.928 288.479 358.78
260.6009 -4.011 0.025 1.945 359.01 288.471 358.898
260.6364 -4.023 0.022 1.948 359.229 288.473 359.097
260.6676 -4.035 0.019 1.951 359.349 288.614 359.173
260.7017 -4.048 0.016 1.954 359.165 288.973 359.18
260.7386 -4.062 0.014 1.957 359.246 289.412 359.469
260.7681 -4.075 0.013 1.959 359.267 289.649 359.873
260.8004 -4.09 0.012 1.961 358.985 289.69 0.069
260.834 -4.105 0.012 1.962 358.678 289.587 0.193
260.8708 -4.12 0.013 1.964 358.18 289.559 0.017
260.9004 -4.136 0.014 1.965 357.692 289.662 359.96
260.9341 -4.151 0.019 1.967 357.258 290.056 359.89
260.9709 -4.168 0.022 1.969 356.909 290.433 359.905
261.0013 -4.184 0.025 1.971 356.247 290.801 359.906
261.033 -4.201 0.027 1.972 355.541 291.016 359.973
261.0684 -4.218 0.026 1.974 355.44 291.068 359.966
261.1026 -4.235 0.034 1.975 355.383 291.328 359.236
261.1332 -4.253 0.036 1.976 355.251 291.243 359.459
261.1681 -4.269 0.039 1.977 355.301 290.859 359.605
261.2063 -4.284 0.041 1.978 355.524 290.627 359.299
261.2348 -4.299 0.042 1.98 355.051 290.612 359.138
261.2682 -4.315 0.041 1.982 354.023 290.76 359.062
261.3028 -4.33 0.038 1.985 353.839 290.943 359.138
261.3342 -4.345 0.034 1.988 354.564 291.05 359.121
261.369 -4.359 0.032 1.992 354.952 291.23 359.054
261.4021 -4.374 0.032 1.995 355.444 291.45 359.168
261.4342 -4.387 0.033 1.999 356.315 291.794 359.391
261.4684 -4.4 0.034 2.003 357.238 292.204 359.556
261.5009 -4.411 0.034 2.007 357.712 292.461 359.751
261.5334 -4.423 0.034 2.012 357.497 292.432 359.753
261.5706 -4.436 0.033 2.016 357.11 292.238 359.611
261.6005 -4.448 0.03 2.02 357.13 292.112 359.45
261.6325 -4.46 0.027 2.025 357.254 291.874 359.94
261.6684 -4.473 0.025 2.03 356.959 291.528 0.146
261.7012 -4.487 0.022 2.036 356.958 291.277 0.324
261.7342 -4.5 0.019 2.042 357.281 290.953 0.447
261.7694 -4.514 0.016 2.049 357.631 290.505 0.535
261.8018 -4.528 0.014 2.056 357.587 290.152 0.356
261.8328 -4.542 0.013 2.064 357.309 289.97 0.015
261.869 -4.558 0.012 2.072 357.018 289.88 359.706
261.9009 -4.573 0.011 2.08 356.626 289.674 359.821
261.9337 -4.589 0.012 2.089 356.478 289.366 0.08
261.967 -4.606 0.019 2.098 356.119 289.068 359.944
262 -4.623 0.022 2.107 355.98 288.787 359.517
262.0338 -4.639 0.026 2.116 355.908 288.889 358.991
262.0667 -4.656 0.029 2.125 355.309 289.347 358.917
262.0993 -4.672 0.029 2.133 354.693 289.792 358.811
262.1342 -4.689 0.027 2.141 354.691 290.155 358.595
262.1673 -4.705 0.032 2.149 355.296 290.527 358.335
262.1998 -4.721 0.031 2.157 355.503 291.051 358.603
262.2314 -4.737 0.031 2.163 356.184 291.388 358.695
262.2708 -4.752 0.028 2.167 356.702 290.987 359.096
262.3016 -4.768 0.028 2.171 356.211 290.639 358.874
262.3352 -4.784 0.028 2.175 356.413 290.434 359.118
262.3695 -4.799 0.028 2.179 356.903 290.298 359.281
262.4005 -4.814 0.03 2.183 357.148 290.28 359.165
262.4329 -4.828 0.032 2.187 357.561 290.128 359.438
262.4664 -4.843 0.034 2.191 357.892 289.829 359.651
262.4999 -4.857 0.034 2.194 358.037 289.422 0.295
262.5327 -4.871 0.033 2.198 358.334 288.865 0.625
262.5677 -4.885 0.03 2.202 358.424 288.714 0.638
262.5997 -4.898 0.028 2.206 358.534 288.728 1.066
262.6316 -4.912 0.025 2.209 359.114 288.721 1.411
262.668 -4.925 0.022 2.213 359.437 288.762 1.749
262.6998 -4.939 0.02 2.216 359.436 288.638 2.03
262.7344 -4.953 0.018 2.219 359.431 288.51 2.253
262.7706 -4.967 0.015 2.222 359.568 288.415 2.586
262.8011 -4.981 0.014 2.225 359.526 288.376 2.671
262.8324 -4.995 0.013 2.228 359.273 288.449 2.61
262.8665 -5.011 0.012 2.231 359.094 288.409 2.708
262.8999 -5.026 0.011 2.233 359.16 288.403 2.62
262.9315 -5.042 0.01 2.235 359.105 288.449 2.413
262.9662 -5.059 0.015 2.238 358.795 288.499 2.197
263.0001 -5.077 0.017 2.241 358.296 288.39 2.519
263.0338 -5.095 0.021 2.244 357.909 288.262 2.468
263.0663 -5.113 0.023 2.246 357.794 288.033 2.252
263.1018 -5.131 0.024 2.249 357.375 287.683 2.043
263.1315 -5.149 0.025 2.251 356.704 287.253 2.166
263.1674 -5.168 0.029 2.254 356.467 286.868 1.798
263.1992 -5.187 0.033 2.256 357.035 286.925 0.986
263.2337 -5.203 0.036 2.259 357.481 286.886 1.442
263.2645 -5.22 0.038 2.262 357.16 286.985 1.378
263.3045 -5.236 0.039 2.265 355.896 287.364 1.302
263.3327 -5.251 0.037 2.268 355.588 287.373 1.163
263.367 -5.267 0.035 2.272 356.076 287.367 0.847
263.4006 -5.281 0.032 2.276 357.077 287.572 0.473
263.4306 -5.295 0.031 2.28 357.446 287.833 0.45
263.4691 -5.308 0.032 2.286 357.689 288.188 0.739
263.4998 -5.322 0.033 2.291 358.172 288.545 0.684
263.5313 -5.335 0.035 2.296 358.622 288.741 0.474
263.5692 -5.349 0.036 2.301 358.334 288.668 0.14
263.5997 -5.362 0.036 2.305 357.986 288.673 359.955
263.6317 -5.377 0.034 2.311 357.755 288.767 0.067
263.664 -5.391 0.032 2.316 357.578 288.926 0.126
263.6986 -5.406 0.029 2.322 357.472 289.029 0.292
263.73 -5.421 0.024 2.328 357.835 289.075 0.057
263.7646 -5.435 0.021 2.334 358.369 289 0.29
263.801 -5.45 0.017 2.341 358.42 288.815 0.821
263.8328 -5.465 0.015 2.347 358.497 288.519 1.272
263.8658 -5.48 0.012 2.354 358.783 288.107 1.385
263.8997 -5.496 0.01 2.362 358.637 287.813 1.15
263.9322 -5.511 0.009 2.369 358.308 287.454 1.09
263.965 -5.526 0.008 2.377 357.911 287.018 0.837
263.9979 -5.543 0.012 2.385 357.535 286.675 0.487
264.0324 -5.559 0.017 2.393 356.798 286.374 0.274
264.0666 -5.576 0.022 2.4 356.035 286.096 0.264
264.0985 -5.593 0.026 2.408 355.893 285.972 0.345
264.1309 -5.609 0.031 2.416 355.08 286.087 0.352
264.1652 -5.626 0.038 2.425 354.552 286.331 0.21
264.1992 -5.641 0.039 2.432 355.167 286.304 0.755
264.2298 -5.655 0.039 2.439 355.96 286.006 0.942
264.2657 -5.667 0.039 2.445 355.917 285.665 1.079
264.2997 -5.68 0.039 2.452 354.718 285.694 0.818
264.3335 -5.692 0.037 2.457 354.543 285.882 0.582
264.3643 -5.705 0.035 2.461 354.637 285.932 0.63
264.4012 -5.718 0.036 2.465 354.34 285.843 0.86
264.429 -5.733 0.038 2.469 354.489 285.732 0.729
264.4645 -5.748 0.042 2.474 355.051 285.539 0.814
264.5005 -5.762 0.044 2.478 355.391 285.147 0.816
264.5316 -5.776 0.045 2.481 355.785 284.894 0.744
264.5641 -5.789 0.044 2.484 356.215 284.528 1
264.5969 -5.802 0.043 2.488 356.228 284.086 1.138
264.6313 -5.815 0.041 2.492 356.111 283.881 0.938
264.6627 -5.828 0.039 2.496 356.258 283.974 0.689
264.6983 -5.843 0.038 2.5 356.344 284.324 0.592
264.7313 -5.858 0.036 2.505 356.449 284.657 0.5
264.7655 -5.872 0.034 2.509 356.739 285.023 0.31
264.7995 -5.887 0.032 2.513 357.068 285.442 0.244
264.8316 -5.903 0.029 2.517 357.482 286.022 0.229
264.8643 -5.918 0.026 2.52 357.993 286.569 0.406
264.8981 -5.934 0.022 2.523 358.564 287.181 0.643
264.9306 -5.95 0.02 2.526 358.81 287.809 0.719
264.9631 -5.967 0.018 2.528 358.886 288.276 0.919
264.9987 -5.985 0.017 2.529 358.93 288.408 1.096
265.03 -6.003 0.018 2.531 359.373 288.557 0.999
265.0643 -6.021 0.02 2.533 359.247 288.629 1.129
265.0981 -6.041 0.026 2.535 358.394 288.437 1.476
265.1319 -6.06 0.029 2.537 358.112 288.069 1.153
265.1631 -6.079 0.032 2.538 357.72 287.551 1.096
265.1982 -6.097 0.033 2.54 357.142 286.86 1.059
265.2311 -6.115 0.041 2.541 356.985 286.609 0.372
265.2637 -6.134 0.044 2.542 356.794 286.11 0.41
265.2978 -6.15 0.048 2.544 356.586 285.486 0.507
265.33 -6.166 0.049 2.545 356.469 285.008 0.245
265.3669 -6.18 0.051 2.547 355.377 284.778 359.951
265.3981 -6.196 0.051 2.549 354.473 284.931 359.686
265.4295 -6.211 0.048 2.552 354.49 285.359 359.567
265.4633 -6.225 0.044 2.556 355.377 285.855 359.548
265.4965 -6.24 0.042 2.56 355.949 286.309 359.727
265.5315 -6.253 0.039 2.564 356.867 286.766 359.965
265.5629 -6.266 0.038 2.567 357.94 287.262 359.939
265.5995 -6.279 0.039 2.571 358.636 287.708 0.01
265.6293 -6.292 0.041 2.575 358.72 287.997 359.969
265.6632 -6.306 0.041 2.579 358.398 288.214 359.819
265.6965 -6.32 0.041 2.582 358.039 288.396 359.648
265.7316 -6.335 0.039 2.586 357.616 288.424 359.482
265.7636 -6.35 0.036 2.59 357.482 288.312 359.503
265.7946 -6.365 0.032 2.594 357.526 288.115 359.477
265.834 -6.38 0.028 2.599 357.488 288.036 359.063
265.8634 -6.394 0.024 2.604 357.767 287.965 359.025
265.8969 -6.408 0.02 2.608 357.983 287.726 359.135
265.9305 -6.423 0.018 2.613 357.895 287.433 359.117
265.9649 -6.438 0.017 2.619 357.578 286.844 359.284
265.9969 -6.454 0.017 2.625 357.391 286.3 359.351
266.0292 -6.47 0.018 2.631 357.097 285.789 359.607
266.0657 -6.488 0.023 2.639 356.683 285.252 359.696
266.0966 -6.506 0.027 2.646 355.917 284.742 358.984
266.1317 -6.524 0.03 2.651 355.367 283.942 358.445
266.163 -6.541 0.032 2.657 354.792 283.254 358.812
266.199 -6.558 0.035 2.664 353.723 283.473 358.996
266.2292 -6.576 0.037 2.672 353.462 284.376 358.924
266.2633 -6.593 0.043 2.68 353.51 285.111 359.177
266.2992 -6.611 0.043 2.685 354.382 285.357 358.911
266.3298 -6.627 0.044 2.69 355.14 285.707 358.572
266.366 -6.643 0.046 2.695 354.704 285.973 358.958
266.4018 -6.662 0.047 2.7 353.932 286.144 359.418
266.4319 -6.676 0.043 2.703 354.614 285.915 359.5
266.4646 -6.691 0.041 2.706 355.418 285.645 359.263
266.496 -6.707 0.04 2.709 356.049 285.549 358.979
266.5314 -6.721 0.041 2.712 356.898 285.556 358.962
266.5663 -6.735 0.041 2.714 357.798 285.455 359.383
266.596 -6.749 0.041 2.717 358.338 285.282 359.754
266.6331 -6.763 0.041 2.719 358.081 284.955 0.045
266.6652 -6.777 0.041 2.721 357.636 284.764 0.09
266.6955 -6.791 0.04 2.723 357.642 284.692 0.322
266.7309 -6.806 0.036 2.725 357.752 284.63 0.36
266.7644 -6.822 0.033 2.727 358.216 284.723 0.364
266.7963 -6.837 0.03 2.728 358.547 284.844 0.593
266.8296 -6.852 0.028 2.729 358.619 285.093 0.562
266.8636 -6.868 0.028 2.731 358.339 285.599 0.531
266.8966 -6.883 0.028 2.732 357.692 286.17 0.699
266.9291 -6.9 0.028 2.732 356.875 286.524 0.818
266.9636 -6.918 0.028 2.732 356.425 286.796 0.668
266.997 -6.936 0.028 2.732 356.762 287.114 0.462
267.0296 -6.953 0.03 2.732 356.969 287.644 0.416
267.0626 -6.971 0.035 2.732 356.805 287.947 0.731
267.0949 -6.988 0.04 2.732 356.861 288.281 0.711
267.1316 -7.004 0.044 2.731 356.465 288.418 0.712
267.1627 -7.021 0.044 2.731 355.931 288.31 0.843
267.194 -7.037 0.042 2.731 355.465 288.285 0.745
267.2274 -7.053 0.041 2.732 355.23 288.372 -0.001
267.2626 -7.07 0.047 2.733 355.419 289.002 358.894
267.295 -7.086 0.048 2.734 355.427 289.169 359.585
267.3289 -7.101 0.049 2.735 355.01 289.5 359.748
267.3634 -7.117 0.048 2.738 354.663 289.987 359.71
267.3979 -7.132 0.046 2.741 354.68 290.208 359.594
267.4289 -7.147 0.044 2.744 355.006 290.577 359.231
267.4656 -7.16 0.041 2.749 355.909 291.315 359.052
267.4991 -7.174 0.04 2.754 356.585 292.168 358.958
267.5267 -7.187 0.041 2.76 357.17 293.148 358.806
267.5627 -7.201 0.041 2.766 357.817 294.109 358.585
267.5963 -7.214 0.04 2.77 358.277 294.703 358.223
267.6292 -7.227 0.04 2.775 358.153 295.045 358.029
267.6626 -7.24 0.04 2.78 357.651 295.277 357.68
267.6953 -7.254 0.038 2.785 357.169 295.492 357.455
267.7301 -7.267 0.034 2.79 357.006 295.608 357.429
267.7626 -7.281 0.03 2.796 357.251 295.591 357.497
267.7943 -7.294 0.025 2.803 358.018 295.571 357.54
267.8307 -7.307 0.02 2.81 358.801 295.414 357.842
267.8609 -7.321 0.018 2.818 359.031 295.212 357.969
267.8945 -7.335 0.016 2.826 359.021 294.936 357.962
267.9271 -7.349 0.015 2.834 358.717 294.713 357.854
267.9644 -7.363 0.015 2.843 358.256 294.612 357.666
267.9948 -7.378 0.014 2.852 357.943 294.544 357.522
268.0292 -7.394 0.016 2.861 358.03 294.527 357.21
268.0634 -7.409 0.021 2.871 357.872 294.608 356.964
268.0945 -7.424 0.023 2.879 358.701 294.27 357.067
268.1298 -7.439 0.028 2.889 358.351 294.003 357.625
268.1639 -7.454 0.032 2.899 356.994 293.987 357.38
268.195 -7.469 0.031 2.909 356.777 294.123 357.063
268.2282 -7.484 0.035 2.919 357.502 294.292 357.684
268.2617 -7.498 0.036 2.93 357.529 294.646 358.207
268.2995 -7.512 0.036 2.94 357.681 295.165 358.411
268.3292 -7.525 0.035 2.95 358.336 295.443 358.503
268.3629 -7.538 0.033 2.959 358.206 295.852 358.402
268.3937 -7.55 0.032 2.968 357.941 296.53 357.981
268.4357 -7.562 0.031 2.976 357.599 297.567 357.129
268.4635 -7.574 0.031 2.985 357.099 298.579 356.544
268.4962 -7.585 0.032 2.992 357.566 299.727 355.907
268.5305 -7.597 0.033 2.999 358.319 300.796 355.648
268.562 -7.608 0.034 3.006 358.929 301.677 355.883
268.5966 -7.618 0.033 3.012 359.378 302.367 356.656
268.6301 -7.628 0.032 3.018 359.308 302.861 357.263
268.6617 -7.638 0.031 3.025 359.123 303.181 357.455
268.6942 -7.648 0.03 3.031 359.284 303.423 357.607
268.7265 -7.657 0.028 3.037 359.684 303.72 357.804
268.7608 -7.666 0.028 3.045 359.703 304.429 358.184
268.7946 -7.675 0.026 3.053 359.576 305.716 358.305
268.8292 -7.684 0.024 3.061 359.678 307.189 358.582
268.8612 -7.693 0.023 3.069 359.621 308.666 358.832
268.8961 -7.703 0.02 3.077 359.275 310.114 358.894
268.9273 -7.715 0.018 3.085 359.184 311.261 358.899
268.9617 -7.727 0.016 3.094 359.314 312.238 358.87
268.9929 -7.739 0.015 3.103 359.407 313.306 358.789
269.0286 -7.752 0.013 3.112 359.53 314.341 358.751
269.0606 -7.766 0.012 3.12 359.402 315.311 359.133
269.0931 -7.781 0.012 3.129 359.121 316.213 359.55
269.1314 -7.795 0.014 3.138 358.861 317.05 359.915
269.1615 -7.81 0.017 3.148 358.266 317.76 359.833
269.1932 -7.824 0.02 3.158 358.125 318.38 359.764
269.2281 -7.838 0.022 3.169 358.259 319.047 359.666
269.2623 -7.852 0.025 3.18 358.712 320.07 358.945
269.294 -7.864 0.031 3.192 358.951 321.579 358.298
269.3278 -7.876 0.034 3.203 358.972 323.297 358.205
269.363 -7.886 0.037 3.214 359.018 325.28 358.3
269.3938 -7.898 0.04 3.225 358.293 327.102 358.195
269.4262 -7.909 0.041 3.237 357.709 328.822 358.113
269.4607 -7.92 0.04 3.249 357.493 330.462 358.255
269.4949 -7.93 0.036 3.263 357.736 332.668 357.999
269.5287 -7.939 0.034 3.277 357.913 335.056 358.009
269.5633 -7.946 0.033 3.291 358.555 337.332 358.297
269.5935 -7.952 0.033 3.304 358.968 339.609 358.064
269.6306 -7.957 0.034 3.318 359.716 342.117 357.968
269.6602 -7.961 0.034 3.331 0.892 344.427 357.944
269.6928 -7.964 0.033 3.343 2.279 346.737 357.914
269.7298 -7.965 0.031 3.353 3.413 348.942 357.633
269.7607 -7.967 0.029 3.364 3.65 351.122 357.092
269.7929 -7.969 0.027 3.375 3.448 352.891 356.619
269.8272 -7.97 0.023 3.385 3.525 354.066 356.634
269.862 -7.971 0.019 3.396 3.426 354.962 356.632
269.8933 -7.972 0.016 3.408 3.448 355.902 356.854
269.928 -7.971 0.012 3.421 3.52 355.569 357.91
269.9619 -7.97 0.01 3.434 3.467 355.565 358.375
269.9933 -7.968 0.008 3.45 3.224 355.328 358.424
270.0268 -7.965 0.008 3.465 3.032 355.361 358.415
270.0609 -7.96 0.008 3.482 2.501 355.69 358.099
270.0935 -7.955 0.009 3.499 1.985 356.302 357.411
270.1272 -7.95 0.014 3.517 1.97 357.127 356.819
270.1609 -7.944 0.015 3.535 1.557 357.894 357.181
270.1959 -7.937 0.019 3.554 1.458 359.205 356.541
270.2255 -7.93 0.022 3.572 1.204 0.697 356.106
270.2619 -7.922 0.025 3.589 0.995 2.391 356.111
270.292 -7.915 0.027 3.607 0.883 3.982 356.372
270.3282 -7.907 0.031 3.623 1.677 5.64 356.374
270.3594 -7.9 0.032 3.638 2.358 7.254 356.49
270.394 -7.892 0.033 3.65 2.981 8.611 356.984
270.4265 -7.884 0.034 3.661 3.241 9.999 357.223
270.4627 -7.877 0.035 3.672 2.395 11.499 357.485
270.4928 -7.869 0.035 3.683 0.782 12.996 357.09
270.5285 -7.863 0.029 3.695 1.037 14.576 355.884
270.5632 -7.855 0.023 3.705 2.806 16.359 355.242
270.5927 -7.847 0.018 3.715 4.673 18.714 355.034
270.6272 -7.839 0.014 3.723 6.866 21.672 355.058
270.6603 -7.831 0.014 3.73 8.225 24.773 355.766
270.6958 -7.823 0.017 3.735 8.203 27.767 356.843
270.7258 -7.814 0.02 3.741 7.55 30.433 357.506
270.7595 -7.805 0.023 3.746 6.416 32.764 358.157
270.7941 -7.796 0.023 3.752 5.809 34.656 358.821
270.8265 -7.786 0.022 3.758 5.881 36.533 359.576
270.8606 -7.776 0.021 3.762 5.729 38.967 359.881
270.8932 -7.764 0.021 3.766 5.461 42.238 0.156
270.927 -7.751 0.02 3.769 5.124 45.852 0.582
270.9597 -7.739 0.019 3.772 4.655 50.059 0.465
270.9915 -7.726 0.019 3.774 4.172 54.535 0.321
271.0271 -7.714 0.019 3.777 3.312 58.617 0.373
271.0598 -7.702 0.019 3.781 2.246 62.023 0.195
271.0908 -7.69 0.018 3.787 1.523 64.906 359.956
271.128 -7.678 0.018 3.793 1.173 67.409 359.729
271.16 -7.666 0.02 3.802 0.635 69.596 359.478
271.1941 -7.654 0.023 3.81 359.824 71.724 359.242
271.2256 -7.641 0.027 3.82 359.326 73.672 358.841
271.2631 -7.628 0.031 3.831 359.128 75.422 358.613
271.2972 -7.614 0.036 3.841 358.705 77.529 358.26
271.3253 -7.601 0.038 3.852 357.877 79.639 358.075
271.3614 -7.588 0.041 3.864 357.117 81.605 357.836
271.3924 -7.575 0.04 3.875 356.991 83.351 357.988
271.4256 -7.562 0.036 3.887 357.729 84.853 357.903
271.458 -7.548 0.043 3.896 358.964 87.008 356.239
271.4957 -7.533 0.04 3.905 359.834 88.775 356.618
271.526 -7.52 0.042 3.912 0.151 90.7 357.236
271.5602 -7.505 0.042 3.918 359.819 92.473 357.893
271.5949 -7.49 0.042 3.923 359.084 93.968 358.128
271.6271 -7.475 0.041 3.927 358.601 95.345 358.029
271.6607 -7.46 0.039 3.93 358.937 96.954 358.185
271.6927 -7.446 0.035 3.931 0.23 98.648 358.685
271.7285 -7.431 0.034 3.93 1.794 100.624 358.78
271.7601 -7.417 0.034 3.93 2.583 102.539 359.059
271.795 -7.402 0.034 3.929 2.94 104.254 359.363
271.8243 -7.389 0.032 3.928 3.679 105.758 359.329
271.8607 -7.375 0.031 3.928 3.411 107.127 358.824
271.8929 -7.361 0.03 3.928 2.806 108.145 358.233
271.9244 -7.347 0.028 3.928 2.573 108.986 357.82
271.9599 -7.332 0.024 3.927 2.331 109.947 357.52
271.9918 -7.317 0.02 3.925 2.209 111.35 357.434
272.026 -7.3 0.017 3.923 2.636 112.362 357.724
272.0579 -7.285 0.013 3.921 2.786 112.733 358.302
272.0951 -7.267 0.011 3.918 2.147 113.139 357.847
272.1243 -7.249 0.011 3.912 1.224 114.52 357.456
272.1595 -7.23 0.012 3.904 359.99 116.972 357.846
272.1952 -7.212 0.013 3.893 358.368 120.472 358.26
272.2281 -7.197 0.018 3.878 356.143 126.192 357.669
272.2597 -7.185 0.03 3.86 353.874 133.541 357.593
272.2921 -7.174 0.04 3.844 351.316 140.904 357.164
272.3247 -7.169 0.051 3.829 348.506 150.806 355.49
272.3602 -7.162 0.059 3.816 347.011 159.479 354.829
272.3923 -7.152 0.063 3.81 347.887 165.757 355.217
272.4246 -7.139 0.058 3.807 349.523 169.86 356.462
272.4633 -7.12 0.049 3.807 350.141 171.724 356.918
272.4901 -7.106 0.048 3.805 350.576 173.759 356.755
272.5266 -7.088 0.043 3.806 351.609 173.984 357.141
272.5593 -7.072 0.041 3.805 352.521 173.817 357.705
272.593 -7.052 0.043 3.808 352.689 172.448 358.731
272.6262 -7.03 0.047 3.808 351.608 170.223 359.02
272.6567 -7.011 0.051 3.808 350.022 169.249 358.557
272.6936 -6.988 0.053 3.806 348.524 167.49 358.939
272.7245 -6.966 0.052 3.804 348.331 165.979 359.412
272.7574 -6.94 0.048 3.801 349.079 163.46 0.51
272.7938 -6.906 0.039 3.803 351.712 156.711 3.202
272.8261 -6.867 0.026 3.81 356.52 147.203 4.965
272.8581 -6.829 0.012 3.821 1.608 137.738 4.076
272.8924 -6.792 -0.004 3.83 6.29 128.852 1.564
272.925 -6.755 -0.012 3.833 7.959 122.999 359.755
272.9593 -6.721 -0.017 3.831 9.05 119.001 0.342
272.9934 -6.685 -0.023 3.831 10.122 115.636 0.508
273.0249 -6.65 -0.023 3.829 9.006 113.571 0.157
273.0617 -6.614 -0.019 3.825 9.424 112.599 359.859
273.0929 -6.581 -0.011 3.82 10.899 112.656 359.233
273.1244 -6.548 -0.003 3.815 10.851 113.001 359.213
273.1599 -6.515 0.014 3.807 11.071 114.51 357.842
273.1917 -6.485 0.024 3.8 9.39 115.667 358.126
273.2238 -6.458 0.027 3.794 7.813 116.395 359.364
273.2605 -6.429 0.026 3.788 7.724 116.772 358.928
273.2927 -6.4 0.023 3.781 8.663 117.235 358.96
273.3231 -6.371 0.021 3.773 10.005 117.252 359.558
273.3578 -6.341 0.02 3.765 10.828 117.014 359.93
273.3913 -6.312 0.018 3.756 11.754 116.925 359.639
273.4242 -6.284 0.016 3.746 11.922 117.018 359.611
273.459 -6.256 0.013 3.735 11.429 116.937 359.897
273.4898 -6.228 0.006 3.724 11.438 116.661 359.81
273.5244 -6.201 -0.002 3.712 11.384 116.441 359.325
273.5549 -6.174 -0.011 3.699 11.194 116.301 359.042
273.5917 -6.147 -0.02 3.685 11.19 116.144 358.947
273.6234 -6.119 -0.024 3.669 10.581 115.76 359.696
273.661 -6.089 -0.023 3.652 8.972 115.213 359.274
273.6912 -6.058 -0.018 3.634 7.373 114.924 358.38
273.7234 -6.026 -0.007 3.615 6.547 114.692 357.934
273.7577 -5.995 0.014 3.596 6.014 114.489 358.879
273.7903 -5.965 0.028 3.579 4.6 114.339 359.777
