# Supplementary material for: Quantifying Spatiotemporal Gait Parameters with HoloLens in Healthy Adults and People with Parkinson’s Disease: Test-Retest Reliability, Concurrent Validity, and Face Validity
Source: Sensors (Basel). 2020 Jun 5;20(11):3216. doi: 10.3390/s20113216 (PMC7313704; doi:10.3390/s20113216)
Supplement: Supplementary file 1 [file sensors-20-03216-s001.zip › Data/HYA_05_SWS1_IWW_raw.csv]

IWW_x_SpineBase IWW_x_Head IWW_x_ShoulderLeft IWW_x_ElbowLeft IWW_x_WristLeft IWW_x_HandLeft IWW_x_ShoulderRight IWW_x_ElbowRight IWW_x_WristRight IWW_x_HandRight IWW_x_HipLeft IWW_x_KneeLeft IWW_x_AnkleLeft IWW_x_FootLeft IWW_x_HipRight IWW_x_KneeRight IWW_x_AnkleRight IWW_x_FootRight IWW_x_SpineShoulder IWW_y_SpineBase IWW_y_Head IWW_y_ShoulderLeft IWW_y_ElbowLeft IWW_y_WristLeft IWW_y_HandLeft…
-0.301 -0.33 -0.323 -0.317 -0.251 -0.246 -0.273 -0.27 -0.216 -0.218 -0.273 -0.342 -0.323 -0.2 -0.257 -0.343 -0.329 -0.206 -0.334 0.95661 1.68922 1.44736 1.20152 0.95757 0.89558 1.43717 1.16076 0.93724 0.88623 0.96319 0.51896 0.15212 0.11483 0.94987 0.49256 0.13377 0.09658 1.48972 1.39 1.414 1.239 1.184 1.157 1.169 1.542 1.588 1.589 1.59 1.318 1.321 1.32 1.292 1.443 1.424 1.403 1.375 1.39
-0.301 -0.330982304762047 -0.321035390475906 -0.317 -0.251 -0.246 -0.273 -0.27 -0.217964609524094 -0.218 -0.273 -0.342 -0.325946914286141 -0.2 -0.254053085713859 -0.343 -0.327035390475906 -0.249221409530068 -0.334 0.956885045333373 1.68884672419042 1.4474582304762 1.20301310323831 0.956980617142772 0.895599646095241 1.43722893828572 1.16154584380964 0.937819559809608 0.880905908189705 0.963641860…
-0.298030332172154 -0.331 -0.321 -0.317 -0.251 -0.246 -0.273 -0.27 -0.218 -0.223939335655692 -0.273989889275949 -0.343979778551897 -0.327979778551897 -0.260383245832868 -0.254 -0.343 -0.328979778551897 -0.25 -0.334 0.958067968238379 1.688057987472 1.44758868560587 1.20244606643443 0.956880909965165 0.894847684150279 1.43790312470765 1.16157979778552 0.937661718823089 0.884789354889314 0.965204126…
-0.298000303457947 -0.331 -0.321 -0.314 -0.251 -0.243000910373843 -0.275 -0.27 -0.221 -0.221000606915895 -0.274 -0.344 -0.324003338037423 -0.260002731121528 -0.255 -0.343000606915895 -0.325999393084105 -0.254983916728782 -0.334 0.958429872547662 1.68883991806635 1.44791997572336 1.20304014565981 0.956559887720559 0.895580024276636 1.43837007586449 1.16185031559627 0.937820300423368 0.882640081933…
-0.298982368013009 -0.331 -0.321 -0.314 -0.251 -0.245947104039027 -0.275 -0.27 -0.221 -0.222964736026018 -0.274 -0.344 -0.334806048143098 -0.26884131211708 -0.255 -0.344964736026018 -0.324035263973982 -0.202934495310526 -0.334 0.958017405434536 1.68857476063649 1.44784141055896 1.20351153664624 0.956196523835187 0.895658589441041 1.43861559200325 1.16287166273353 0.938792544332879 0.8829052393635…
-0.299 -0.332984526671071 -0.321 -0.314992263335535 -0.251 -0.246 -0.275 -0.27 -0.221 -0.220023209993394 -0.274 -0.344 -0.335 -0.212440989874477 -0.255 -0.341030946657858 -0.324 -0.259551273461059 -0.334 0.957841315232959 1.68609926429452 1.44768123786631 1.20345054156651 0.949720443052309 0.898130735705483 1.43942373330178 1.16417001970284 0.940129710236262 0.88305883950033 0.964237117731307 0.5…
-0.299 -0.33 -0.321 NaN NaN NaN -0.272000415462268 -0.271 -0.221 -0.219997507226392 -0.274000830924536 -0.344 -0.327000415462268 -0.204000830924536 -0.255 -0.343 -0.325999169075464 -0.262995845377319 -0.334998753613196 0.956900162030285 1.68637986705207 1.44767017864878 NaN NaN NaN 1.43921016618491 1.16513974656802 0.941209850433583 0.886320477781608 0.963110386379909 0.521239759031885 0.16301145…
-0.299 -0.33 -0.321 NaN NaN NaN -0.272982595765065 -0.271 -0.221 -0.21410442540961 -0.27596519153013 -0.344 -0.327982595765065 -0.20596519153013 -0.255 -0.343 -0.32403480846987 -0.253174042349351 -0.332052212704805 0.957283212348375 1.68606556935518 1.44809251617898 NaN NaN NaN 1.43960303830603 1.16454061658331 0.940856265524577 0.887449985129825 0.96402381406151 0.520670094456262 0.1664490851777…
-0.299 -0.33 -0.319020646310586 NaN NaN NaN -0.273 -0.271 -0.221 -0.217958707378827 -0.276 -0.344 -0.328989676844707 -0.206989676844707 -0.255 -0.343989676844707 -0.325979353689414 -0.252010323155293 -0.332 0.957547315979624 1.68694081239179 1.44801092908398 NaN NaN NaN 1.43974855475826 1.16457948384224 0.940948967684471 0.877870134606344 0.964821844707318 0.520620412926212 0.16823203770979 0.130…
-0.299 -0.330999328178775 -0.319 -0.315000335910612 -0.25599865635755 -0.245997984536325 -0.273 -0.271 -0.220999664089388 -0.213999664089388 -0.276 -0.344 -0.327002687284899 -0.260983876290604 -0.255 -0.344 -0.324 -0.25000134364245 -0.334 0.957629969768045 1.68648995633162 1.44866022841922 1.20386015787799 0.967468233110179 0.898450507225025 1.44161995297251 1.16474002351374 0.941110010077318 0.8…
-0.299 -0.329034938632411 -0.319 -0.315982530683795 -0.252069877264821 -0.240104815897232 -0.273 -0.271 -0.220017469316205 -0.213017469316205 -0.276 -0.344 -0.334860245470358 -0.213838527177855 -0.255 -0.344 -0.324 -0.253930122735179 -0.334 0.957541572238458 1.68636227101111 1.44932812086498 1.20432178942138 0.96230188860324 0.89993362133253 1.44148244570427 1.16480877714787 0.941139475920514 0.8…
-0.299 -0.329992372921568 -0.319992372921568 -0.316 -0.252 -0.242977118764703 -0.272007627078432 -0.268022881235297 -0.220992372921568 -0.214984745843135 -0.276 -0.344 -0.334007627078432 -0.212007627078432 -0.255 -0.343007627078432 -0.325984745843135 -0.259954237529405 -0.334 0.957520152541569 1.68487144061765 1.44905221185275 1.20512389833725 0.95934204225667 0.900009618646078 1.44119221185275 1…
-0.299 -0.33 -0.32 NaN NaN NaN -0.272 -0.27 -0.218 -0.215001143500467 -0.276 -0.341 -0.316001143500467 -0.195000571750234 -0.255 -0.343000285875117 -0.324000571750234 -0.258999428249766 -0.331 0.957490037163765 1.6854401286438 1.4488099942825 NaN NaN NaN 1.44122001715251 1.16456009433879 0.94091007432753 0.895410445965182 0.963770077186282 0.522709982847493 0.161698819335768 0.124188822194519 0.9…
-0.299 -0.33 -0.32 -0.316 -0.252982674592609 -0.244051976222174 -0.272 -0.27 -0.218 -0.218930698370435 -0.276 -0.341 -0.319930698370435 -0.196965349185218 -0.255 -0.343982674592609 -0.325965349185218 -0.257034650814782 -0.331 0.957617747697039 1.68588220356667 1.44879034650815 1.20554584190223 0.962359669554271 0.902477157507457 1.44127896047556 1.16488428261556 0.941165495394078 0.89694297236447…
-0.299 -0.33 -0.32 -0.317979636643501 -0.252010181678249 -0.244 -0.272 -0.27 -0.218 -0.219 -0.276 -0.341989818321751 -0.32 -0.198979636643501 -0.255 -0.344 -0.324020363356499 -0.253040726712998 -0.331 0.957649694549653 1.68599888001539 1.44882959273287 1.20288738871449 0.953354791424502 0.89828367939969 1.44155714913009 1.16576104012314 0.94073447993843 0.893287875843088 0.96392122180139 0.521897…
-0.299 -0.33 -0.319999257452 -0.315 -0.253 -0.247 -0.272 -0.27 -0.217999257452 -0.217999257452 -0.276 -0.342 -0.331000247516 -0.266 -0.255 -0.344 -0.320000742548 -0.191021286376012 -0.332 0.95749990346876 1.685799938121 1.44911990346876 1.20276973020756 0.958172089035041 0.90094966832856 1.44122979456172 1.16591000247516 0.939009019836639 0.89005049008168 0.96325970545596 0.52190999009936 0.17252…
-0.299 -0.33 -0.317052638402607 -0.315 -0.253 -0.247 -0.272 -0.27 -0.215052638402607 -0.215052638402607 -0.276 -0.342 -0.331982453865798 -0.266 -0.255 -0.344 -0.322947361597393 -0.275491032458604 -0.332 0.957116842992339 1.68555438653355 1.44873684299234 1.20169912528628 0.966461910627333 0.899633511819831 1.44041456329139 1.16591982453866 0.935119482691441 0.89199525865428 0.962090879899701 0.52…
-0.299 -0.33 -0.317 -0.315 -0.253 -0.24402343342758 -0.272 -0.27 -0.215 -0.216984377714947 -0.276 -0.342 -0.331007811142527 -0.209445235124016 -0.255 -0.344 -0.323 -0.193656135972234 -0.332 0.957060390557126 1.68556984377715 1.44868039055713 1.20182882832862 0.968524924494924 0.900264844645932 1.4405190626629 1.16610851588292 0.93412726436255 0.886156241963757 0.961871562228505 0.521879921888575 …
-0.299 -0.330000100197448 -0.317000200394896 -0.315 -0.256 -0.247 -0.272 -0.267 -0.215 -0.218999899802552 -0.276 -0.342 -0.326999799605104 -0.204 -0.255 -0.344 -0.320000100197448 -0.269992885981198 -0.332 0.957090026051337 1.68516004108095 1.4484599919842 1.202089960923 0.970150065128341 0.899469980962485 1.44029001903752 1.16608999799605 0.933570019037515 0.889600224442283 0.962310045088852 0.52…
-0.299 -0.330982428118184 -0.318964856236369 -0.315 -0.256 -0.247 -0.272 -0.267 -0.215 -0.218017571881816 -0.276 -0.342 -0.325035143763631 -0.204 -0.255 -0.344 -0.320982428118184 -0.200247603608909 -0.332 0.957345431310728 1.68556279552846 1.44838140575055 1.20170685303391 0.97078857827682 0.899283338657545 1.44047666134246 1.16607035143764 0.933756661342455 0.891800638984733 0.962752092653183 0.…
-0.299 -0.331 -0.320979254458295 -0.315 -0.256989627229148 -0.247 -0.272 -0.267 -0.215 -0.218 -0.276 -0.342 -0.335885899520624 -0.272284278811187 -0.255 -0.344 -0.326937763374886 -0.248481361457381 -0.332 0.957231244732502 1.68557989627229 1.44878574716395 1.20264014586769 0.972868320908919 0.901150395463089 1.44046020745542 1.16699035332311 0.943389072939607 0.895244317668268 0.962304771474592 0…
-0.299 -0.331 -0.319 -0.315000353650558 -0.256 -0.247 -0.272 -0.267000353650558 -0.215000235767039 -0.213000943068154 -0.276 -0.342 -0.332000353650558 -0.209 -0.255 -0.341 -0.326000117883519 -0.257000353650558 -0.332 0.957420004715341 1.68568001768253 1.44810999056932 1.20279999056932 0.967639577977001 0.899370254628402 1.44054004951108 1.16684026641675 0.943400244018885 0.896830208653829 0.96278…
-0.299 -0.331 -0.319 -0.317947441633012 -0.256 -0.247 -0.272 -0.269947441633012 -0.216964961088675 -0.2208598443547 -0.276 -0.342 -0.334947441633012 -0.209 -0.255 -0.341 -0.326982480544337 -0.259947441633012 -0.332 0.957459299221774 1.68582737208165 1.44803140155645 1.20272140155645 0.964122719651272 0.901492157975769 1.44095264182862 1.1690604060302 0.945433734726779 0.898568990563477 0.96273105…
-0.302969393951211 -0.331 -0.319 -0.318 -0.256 -0.247 -0.272 -0.27 -0.219977045463408 -0.220007651512197 -0.276 -0.342 -0.335 -0.209 -0.255 -0.346954090926817 -0.324022954536592 -0.202443787707436 -0.332 0.956983672725855 1.68662387879024 1.44776206590829 1.20268030606049 0.969706462895598 0.897143819683911 1.44089053560585 1.16907022954537 0.94537076515122 0.90267855228487 0.962104820452684 0.52…
-0.303 -0.334 -0.321 -0.318000279968408 -0.256999720031592 -0.253998320189553 -0.272 -0.270000279968408 -0.22 -0.217001119873631 -0.276 -0.345 -0.336 -0.213 -0.255 -0.344 -0.324000559936816 -0.201998320189553 -0.335 0.956949949605687 1.68744033316241 1.44782999720032 1.19959998040221 0.963529428864448 0.901729980402212 1.4408299300079 1.16877006159305 0.945090058793366 0.895652150157372 0.9618698…
-0.303 -0.334 -0.321 -0.318982625258878 -0.256017374741122 -0.248104248446732 -0.272 -0.270982625258878 -0.22 -0.220930501035512 -0.276 -0.345 -0.336 -0.213 -0.255 -0.344 -0.325965250517756 -0.196104248446732 -0.335 0.956773127453402 1.68860932405806 1.44782017374741 1.19953121623188 0.961525444471889 0.901661216231879 1.44058434368528 1.16898617755695 0.945296351304364 0.903196561988183 0.961201…
-0.303 -0.334 -0.321 -0.318010077465508 -0.256989922534492 -0.248 -0.272 -0.271 -0.22 -0.217040309862032 -0.276 -0.345 -0.335010077465508 -0.212010077465508 -0.256979845068984 -0.344 -0.326 -0.196 -0.334010077465508 0.95680959690138 1.68836272091569 1.44782 1.19994576746449 0.967132558446605 0.900927457324476 1.44043151161983 1.16941566668983 0.945646472887072 0.901261061902911 0.961259294577415 …
-0.303 -0.334 -0.321 -0.319 -0.257000291773749 -0.253999805484168 -0.272000097257916 -0.271 -0.222 -0.226999416452503 -0.278 -0.345 -0.340999027420838 -0.218999027420838 -0.257 -0.344 -0.325999708226251 -0.193 -0.335 0.956359983466154 1.68778000194516 1.44802000097258 1.20016010503855 0.964790315115649 0.902879780197109 1.44000989107113 1.17060993775493 0.946519950398463 0.900819748101997 0.96079…
-0.303 -0.334 -0.321 -0.319 -0.259947501355806 -0.252034999096129 -0.272982500451936 -0.271 -0.222 -0.221104997288387 -0.278 -0.345 -0.331174995480646 -0.209174995480646 -0.257 -0.344 -0.323052498644194 -0.193 -0.335 0.956192974923171 1.68779965000904 1.44802982500452 1.20122110048809 0.967973301464271 0.900659548978626 1.43890959949383 1.16998119971076 0.946018924769513 0.898275323829487 0.96048…
-0.303 -0.334 -0.321 -0.319 -0.26 -0.253983579011932 -0.273 -0.273975368517899 -0.222 -0.223975368517899 -0.278 -0.345991789505966 -0.327032841976135 -0.206024631482101 -0.257 -0.347967158023865 -0.323 -0.253499159863941 -0.335 0.955991642098807 1.68839507370358 1.44870441686406 1.20144827579625 0.968763924234415 0.899043054685514 1.43848336630255 1.1693550905063 0.945652955777852 0.9045179454678…
-0.303 -0.334 -0.321 -0.319 -0.26 -0.25100413194434 -0.273 -0.274 -0.227991736111321 -0.228993113426101 -0.278 -0.346 -0.32899724537044 -0.20699862268522 -0.25899724537044 -0.344005509259119 -0.32399862268522 -0.25499862268522 -0.335 0.956049917361113 1.6883800275463 1.44788114317127 1.20150991736111 0.961569930439563 0.897831652777736 1.43841009641203 1.1693300275463 0.945000895254607 0.89399458…
-0.303 -0.334 -0.321 -0.319 -0.26 -0.248054321919819 -0.273 -0.274 -0.225054321919819 -0.225072429226426 -0.278 -0.346 -0.340782712320723 -0.274750595844155 -0.259 -0.344 -0.322036214613213 -0.200995901863355 -0.335 0.955991086438396 1.68830144858453 1.44788981892693 1.20091104545703 0.964967167646076 0.902759101320836 1.43840018107307 1.16905507004585 0.941592832353924 0.891652914316657 0.960543…
-0.303 -0.334989008486679 -0.321 -0.321967025460037 -0.26 -0.247010991513321 -0.273 -0.274 -0.225 -0.230934050920074 -0.278 -0.346 -0.336054957566605 -0.269076940593247 -0.259 -0.346967025460037 -0.322989008486679 -0.25835150071406 -0.335 0.956227362036803 1.68910109687421 1.44795923059407 1.20097912067893 0.958284962120849 0.892870904369409 1.43884505381901 1.1692576917822 0.938978358104368 0.89…
-0.303 -0.335 -0.323999254045891 -0.322 -0.26 -0.250999005394522 -0.275999254045891 -0.274 -0.225 -0.228000745954109 -0.278 -0.34500024865137 -0.336 -0.213013924476695 -0.259 -0.344000745954109 -0.323 -0.269997264834935 -0.336999502697261 0.956160017405596 1.68909000497303 1.44816994778321 1.20117995026973 0.96364864733655 0.894999443020932 1.43881000994605 1.16910003978422 0.936430626601451 0.88…
-0.303 -0.335 -0.324 -0.320037261934851 -0.263925476130297 -0.251 -0.276 -0.274 -0.227944107097723 -0.230944107097723 -0.278 -0.345 -0.336 -0.213 -0.259 -0.346944107097723 -0.323 -0.201304167719801 -0.337 0.956130558929023 1.68911944107098 1.44777745238697 1.20222025117453 0.980627684263535 0.908071835513889 1.4394577035615 1.16822658156101 0.935095338115699 0.887397881586284 0.961059501793387 0.…
-0.303 -0.335 -0.325983361132109 -0.32 -0.264 -0.251 -0.276 -0.274 -0.227008319433945 -0.226041597169727 -0.278 -0.345 -0.340958402830273 -0.217958402830273 -0.259 -0.344024958301836 -0.323 -0.248592347736674 -0.337 0.955971331109431 1.68919933444528 1.44777991680566 1.2029440932019 0.981743344452844 0.906693643871671 1.43978733778114 1.16807116472075 0.932759384281093 0.88771692180944 0.96072274…
-0.306 -0.335000023586575 -0.326 -0.322 -0.264000017689931 -0.254000017689931 -0.276000023586575 -0.274000023586575 -0.227000023586575 -0.232000017689931 -0.278 -0.345 -0.338999994103356 -0.270999669787957 -0.259 -0.347 -0.326000005896644 -0.255000035379862 -0.337 0.955920000353799 1.68958000365592 1.44741000218176 1.20276999988207 0.981679996874779 0.907729995105786 1.43981000235866 1.1678000166…
-0.306 -0.338931119340325 -0.326 -0.322 -0.266948339505244 -0.256948339505244 -0.279931119340325 -0.277931119340325 -0.230931119340325 -0.234948339505244 -0.278 -0.345 -0.338017220164919 -0.215964329235452 -0.259 -0.347 -0.326982779835081 -0.260896679010487 -0.337 0.955978966790105 1.69018932349775 1.44777362853898 1.2027503444033 0.981159126687407 0.906914292736883 1.44020311193403 1.17057143913…
-0.306 -0.339 -0.326 -0.322 -0.267 -0.257 -0.28 -0.278 -0.229020145595668 -0.235989927202166 -0.278 -0.345 -0.326120873574011 -0.203120873574011 -0.261969781606497 -0.347 -0.328979854404332 -0.257040291191337 -0.338979854404332 0.95609879126426 1.69037818689639 1.44769090655181 1.20315587015289 0.981605366512996 0.907929524290252 1.44073466141715 1.17065959708809 0.929445467240975 0.8871521711478…
-0.306 -0.339 -0.326000501075839 -0.322000501075839 -0.26699974946208 -0.254000751613759 -0.280000751613759 -0.278000751613759 -0.229000501075839 -0.232000751613759 -0.278000751613759 -0.345000751613759 -0.333 -0.273984466648982 -0.262 -0.347 -0.326 -0.26098546880066 -0.339 0.956159959913933 1.69082959162319 1.44769998496772 1.20255997995697 0.981086712942494 0.907337146373095 1.44051001002152 1.…
-0.306 -0.339 -0.32796550436728 -0.32396550436728 -0.26601724781636 -0.25694825655092 -0.28294825655092 -0.28094825655092 -0.23096550436728 -0.23494825655092 -0.28094825655092 -0.34794825655092 -0.333 -0.213069364614327 -0.262 -0.347 -0.326 -0.204000373348886 -0.339 0.956002759650618 1.68922811394067 1.44764103486898 1.20248137982531 0.968196291350645 0.896146452628342 1.44054931008735 1.16832310…
-0.306 -0.339 -0.328 -0.324 -0.266 -0.255019098372204 -0.283 -0.281 -0.235952254069491 -0.233019098372204 -0.281 -0.348 -0.333 -0.211009549186102 -0.262 -0.349971352441695 -0.326 -0.204980901627796 -0.340980901627796 0.956435798358115 1.68927923606511 1.44794703975231 1.20241066844303 0.96991128359524 0.900238652024179 1.44052028647558 1.16823076393489 0.943721865478155 0.892693606511186 0.961298…
-0.306 -0.341999227883401 -0.328 -0.324 -0.266 -0.256999485255601 -0.283 -0.281 -0.236 -0.233 -0.281 -0.348 -0.334999485255601 -0.212999485255601 -0.262 -0.35 -0.3269997426278 -0.2040002573722 -0.339000514744399 0.956449997426278 1.69005979924968 1.44770006434305 1.20160020847148 0.970449866166456 0.89958018016054 1.44051000257372 1.1679100823591 0.940310918818752 0.89371975549641 0.9610200746379…
-0.306 -0.341017097042152 -0.328 -0.324 -0.266 -0.257 -0.285948708873543 -0.281 -0.233051291126457 -0.233 -0.281 -0.348982902957848 -0.335 -0.263128050850238 -0.262 -0.347051291126457 -0.328965805915696 -0.24429902127176 -0.340965805915696 0.956479487088735 1.68826128758714 1.4474739323197 1.20144273552674 0.971147861100072 0.902282983134081 1.44133563848459 1.16735957434361 0.93746941045182 0.89…
-0.306 -0.341 -0.328 -0.324 -0.266 -0.257 -0.286 -0.281 -0.233 -0.233 -0.281 -0.348010194111219 -0.334010194111219 -0.264 -0.262 -0.347 -0.326030582333657 -0.253908252999028 -0.341989805888781 0.956618572824429 1.68824979611778 1.44773724758997 1.20089560676117 0.964399625779626 0.895045028658572 1.44151826700109 1.16745887864777 0.936014475637931 0.88707629103594 0.96115765535442 0.5213265340021…
-0.306 -0.341 -0.330995071149127 -0.324 -0.266 -0.257 -0.286 -0.281 -0.233 -0.232001642950291 -0.281 -0.348 -0.334 -0.264 -0.262 -0.339013143602327 -0.326998357049709 -0.204082147514546 -0.342 0.956629983570497 1.68817013143602 1.44811937567889 1.20184842276772 0.962253417336605 0.894430887193157 1.44163980284596 1.16828863635126 0.935810312160555 0.888168143466171 0.961489457826404 0.52138990142…
-0.306 -0.341 -0.331 -0.324 -0.266 -0.255039105119254 -0.286 -0.281 -0.233 -0.235921789761492 -0.281 -0.348 -0.344784921844104 -0.274784921844104 -0.262 -0.346843579522984 -0.324058657678881 -0.236354765532311 -0.342 0.956875111860093 1.68821902237202 1.44808078210239 1.20187941342321 0.959896926143105 0.894743743180919 1.44164 1.1680154747167 0.934594245173937 0.890464247010473 0.961774329757708…
-0.308971194189028 -0.341 -0.331 -0.324 -0.264019203873981 -0.255 -0.286 -0.281 -0.235971194189028 -0.237980796126019 -0.281 -0.348 -0.341038407747963 -0.273019203873981 -0.262 -0.347 -0.326971194189028 -0.254827165134167 -0.342 0.956582880581097 1.68839827165134 1.44782249650362 1.20160268854236 0.959374608929756 0.894918367670712 1.44090710543337 1.16780201640677 0.933114114847376 0.89007422485…
-0.309 -0.341 -0.331 -0.324 -0.265996547105404 -0.255 -0.286 -0.281 -0.236 -0.236003452894596 -0.283994820658106 -0.348998273552702 -0.340001726447298 -0.271003452894596 -0.264994820658106 -0.347 -0.324005179341894 -0.251006905789192 -0.342 0.956789637446067 1.68904887780926 1.44766027623157 1.20089122577758 0.966637431463671 0.894530673314446 1.4409 1.16808949933028 0.93132307307619 0.8857275100…
-0.309 -0.341 -0.331 -0.324 -0.264038362759198 -0.260884911722407 -0.286 -0.281 -0.236 -0.237961637240802 -0.284 -0.349 -0.34 -0.271980818620401 -0.265 -0.347 -0.323019181379599 -0.195093338637133 -0.342 0.956829232744816 1.68866748073804 1.44739517897249 1.20084095906898 0.961265305773998 0.894422109951756 1.44053709711045 1.16821750642065 0.931094411717308 0.885759232744816 0.963109642055017 0.…
-0.309 -0.341 -0.331 -0.326962792735532 -0.267950390314042 -0.257049609685958 -0.286 -0.281 -0.236 -0.236024804842979 -0.284 -0.349 -0.33901240242149 -0.21669453560341 -0.265 -0.347 -0.323 -0.202888378206595 -0.342 0.956948511709421 1.68823533304124 1.44733074414529 1.19982277449413 0.96632513533561 0.894015084992811 1.44053987597579 1.16825950390314 0.931099875975785 0.886145163055619 0.96344590…
-0.309 -0.341 -0.331 -0.327 -0.266 -0.255 -0.286001790502399 -0.284 -0.235 -0.232998806331734 -0.284 -0.349 -0.322002984170665 -0.199002984170665 -0.265 -0.349998209497601 -0.321001790502399 -0.199001790502399 -0.342001790502399 0.956349988063317 1.68825042375223 1.44674011339849 1.1997901730819 0.962462840930473 0.896181056396416 1.44022003581005 1.16798999403166 0.930749522532694 0.889068060289…
-0.309 -0.341 -0.331 -0.327 -0.266 -0.255 -0.288941860123337 -0.284 -0.235 -0.231038759917775 -0.284 -0.349 -0.326903100205562 -0.203903100205562 -0.265 -0.347058139876663 -0.323941860123337 -0.201941860123337 -0.344941860123337 0.956330387599178 1.68894624022919 1.44692631780781 1.20007437981192 0.967127751395695 0.897915697472769 1.44027883720247 1.16798019379959 0.92996550396711 0.885882984866…
-0.309 -0.341 -0.331 -0.327 -0.267980654658106 -0.257970981987159 -0.289 -0.284 -0.232029018012841 -0.232980654658106 -0.284 -0.349 -0.336903273290532 -0.267380949059402 -0.265 -0.349970981987159 -0.323009672670947 -0.275284222349933 -0.345 0.956260677086966 1.68931651783846 1.44693 1.20012951636645 0.970547499825619 0.900782336161092 1.4403889360062 1.16792058036026 0.930633325857047 0.887226264…
-0.309 -0.341 -0.331 -0.327 -0.268 -0.255000408859222 -0.289 -0.284 -0.234999591140778 -0.233 -0.284 -0.349 -0.337999863713593 -0.215007223179592 -0.265 -0.347000408859222 -0.323 -0.276999863713593 -0.345 0.95599003679733 1.68894005178883 1.44702998637136 1.19952008313471 0.964990761841017 0.898180358433251 1.44029001362864 1.16584028347573 0.930659997274272 0.88665008040898 0.961140130834951 0.5…
-0.309 -0.343948575793143 -0.331 -0.327 -0.268 -0.257948575793143 -0.289 -0.284 -0.235 -0.234965717195429 -0.284 -0.349 -0.326205696827429 -0.203205696827429 -0.265 -0.337171414022857 -0.325948575793143 -0.204268463769144 -0.345 0.955950685656091 1.68951005798667 1.44710862868782 1.20142674567957 0.968990234492697 0.900017945577726 1.44040794303173 1.16607588606345 0.930610857070114 0.88511674058…
-0.309 -0.344 -0.331 -0.327 -0.264044866298875 -0.253056082873593 -0.289 -0.281033649724156 -0.235 -0.229067299448312 -0.284 -0.348011216574719 -0.328966350275844 -0.206955133701125 -0.265 -0.337 -0.323033649724156 -0.248484037562942 -0.345 0.955643477138163 1.68949033649724 1.44710011216575 1.20170719585632 0.963641466829458 0.898161423657713 1.44012325280667 1.16566471096138 0.931104391712641 0…
-0.309 -0.344 -0.331 -0.327 -0.265998350965473 -0.253 -0.287001649034527 -0.281 -0.23200247355179 -0.229 -0.284 -0.348 -0.329 -0.207 -0.265 -0.349989281275577 -0.323 -0.252996701930947 -0.345 0.955490123677589 1.6890503627876 1.44691015665828 1.20179992579345 0.967396850344054 0.895572119009367 1.43983023911001 1.1650405112007 0.931199925793446 0.884812564248689 0.960270206129316 0.51955984334172…
-0.311942428543753 -0.340076761941663 -0.331 -0.327 -0.266 -0.253 -0.287 -0.281 -0.232 -0.229 -0.284 -0.348 -0.328019190485416 -0.206019190485416 -0.265 -0.34313433339791 -0.323 -0.255942428543753 -0.345 0.953616653827144 1.68779456382133 1.44679230285825 1.20182942428544 0.96850831475148 0.897610083790335 1.43983980809515 1.16488307047767 0.931249040475729 0.887154134739856 0.956856782889247 0.5…
-0.312 -0.34 -0.331 -0.327 -0.266 -0.250029047428671 -0.286009682476224 -0.281 -0.232 -0.225038729904894 -0.284 -0.345029047428671 -0.325029047428671 -0.203029047428671 -0.265 -0.343 -0.322009682476224 -0.256 -0.345 0.953193776165727 1.68790864445333 1.44678009682476 1.20206767620571 0.981968608797646 0.907345208557771 1.44019651430856 1.16549399686474 0.931893706390455 0.886477068207643 0.955284…
-0.309005071107388 -0.34 -0.331 -0.327 -0.264003380738259 -0.254991548154353 -0.286 -0.281 -0.232 -0.228993238523482 -0.284 -0.345 -0.326996619261741 -0.203998309630871 -0.265 -0.343 -0.322 -0.236033807382589 -0.345 0.95349947598557 1.68796989857785 1.44684988167416 1.20185037188121 0.962573063620172 0.896498526445659 1.44026988167416 1.1655 0.930771910117116 0.893318404067772 0.955639374563422 0…
-0.309 -0.340982333556728 -0.331 -0.327 -0.264 -0.251070665773089 -0.286 -0.281 -0.229052999329817 -0.224088332216362 -0.284 -0.345 -0.327 -0.204 -0.265 -0.343 -0.322 -0.200635991957804 -0.342052999329817 0.9535 1.68741989320823 1.44716434673815 1.20284215689229 0.961577313114407 0.908101005976088 1.44025035332887 1.16564735003351 0.930838763348971 0.88770122871995 0.955649823335567 0.51893 0.155…
-0.309 -0.338036379603372 -0.331 -0.327 -0.265975746931085 -0.253963620396628 -0.286 -0.281 -0.229 -0.224987873465543 -0.284 -0.345 -0.327 -0.204987873465543 -0.265 -0.339048506137829 -0.322 -0.2 -0.342 0.954003815467427 1.69039337786594 1.44724902987724 1.2017733391879 0.97056940600575 0.912063919169062 1.44038830228518 1.1658278172238 0.931235149386217 0.889121325136936 0.956519328649677 0.5191…
-0.309 -0.331011607884509 -0.331 -0.327 -0.263004974807647 -0.254 -0.286 -0.281 -0.229 -0.224001658269216 -0.281004974807647 -0.341006633076862 -0.327 -0.205 -0.262004974807647 -0.337003316538431 -0.322 -0.245923719616082 -0.342 0.954768739715396 1.69213716435964 1.44743968492885 1.20274835831348 0.967495289878798 0.899580811278656 1.44040996683462 1.16587991708654 0.932807396517331 0.88610504113…
-0.306053441039748 -0.331 -0.331 -0.327 -0.263 -0.253017813679916 -0.286 -0.278053441039748 -0.227035627359832 -0.221053441039748 -0.282964372640168 -0.335106882079496 -0.323071254719664 -0.20008906839958 -0.262 -0.334053441039748 -0.322982186320084 -0.200819429276135 -0.342 0.954995902853619 1.69145246957594 1.44804895551845 1.20401702035291 0.970328518465043 0.91803492468078 1.44064572471682 1.…
-0.306 -0.331 -0.328025350892433 -0.324025350892433 -0.263 -0.253 -0.283025350892433 -0.278 -0.227 -0.221991549702522 -0.283 -0.328059152082344 -0.320025350892433 -0.199008450297478 -0.259025350892433 -0.324084502974777 -0.323 -0.270400028879087 -0.339025350892433 0.955842817247144 1.69158873245538 1.44867476081556 1.20436721140183 0.968119266678249 0.916436478080081 1.44132425379772 1.1668744786…
-0.30500042638765 -0.33000042638765 -0.328 -0.324 -0.2610008527753 -0.253 -0.28000127916295 -0.27500127916295 -0.227 -0.222 -0.28000127916295 -0.324001705550599 -0.3239982944494 -0.199 -0.2609991472247 -0.324 -0.32399957361235 -0.271 -0.33800042638765 0.956469735639657 1.6919298550282 1.44885992325022 1.20442997441674 0.965541091552384 0.912901500884528 1.44178980386168 1.1675097271119 0.94434981…
-0.302054931100329 -0.327054931100329 -0.326036620733553 -0.324 -0.261 -0.249073241467106 -0.279018310366776 -0.276963379266447 -0.224054931100329 -0.218073241467106 -0.277054931100329 -0.319091551833882 -0.320073241467106 -0.199 -0.258054931100329 -0.319091551833882 -0.320073241467106 -0.200318346407904 -0.335054931100329 0.956793957578964 1.69041819796484 1.44915450688997 1.20600070341316 0.962…
-0.302988713013503 -0.326011286986497 -0.324022573972994 -0.323011286986497 -0.267920991094521 NaN -0.279 -0.274033860959491 -0.224 -0.223932278081018 -0.275022573972994 -0.314056434932485 -0.32 -0.199 -0.257011286986497 -0.319 -0.319011286986497 -0.18911286986497 -0.335 0.957670067451883 1.69117108328067 1.44915011286986 1.2067913090204 0.984965026975032 NaN 1.44242695251365 1.1687145147946 0.94…
-0.300000809856592 -0.323000809856592 -0.324999730047803 -0.324999460095606 -0.268999730047803 NaN -0.276000809856592 -0.274 -0.221000809856592 -0.217001889665381 -0.273000539904394 -0.310001079808789 -0.316001079808789 -0.193001619713183 -0.254000809856592 -0.313001619713183 -0.319999730047803 -0.255981913202786 -0.334000269952197 0.958919665259275 1.69110002159618 1.44957988392056 1.20807965446…
-0.296071505899107 -0.318089382373884 -0.318125135323437 -0.323035752949554 -0.26605362942433 -0.248089382373884 -0.269125135323437 -0.270071505899107 -0.221982123525223 -0.21110725884866 -0.268089382373884 -0.299196641222544 NaN -0.191035752949553 -0.25105362942433 -0.306125135323437 -0.32 -0.191179847335265 -0.320250270646874 0.958586078001424 1.69293657099217 1.4495603575295 1.20796214517697 0…
-0.293023098357617 -0.313038497262695 -0.315023098357617 -0.321015398905078 -0.265007699452539 -0.249984601094922 -0.266023098357617 -0.268015398905078 -0.221007699452539 -0.213976901642383 -0.265023098357617 -0.295030797810156 NaN NaN -0.247030797810156 -0.302030797810156 -0.32 -0.247553431752742 -0.313053896167772 0.957686929507285 1.69374399442702 1.44955007699453 1.20727531262225 0.9859150723…
-0.287000671037478 -0.310000335518739 -0.31400011183958 -0.321 -0.265 -0.256999217122942 -0.26699988816042 -0.265000335518739 -0.22199988816042 -0.215999776320841 -0.266999776320841 -0.292000335518739 NaN NaN -0.24799988816042 -0.293001006556218 -0.31900011183958 -0.260998546085464 -0.313 0.95817994408021 1.6935000279599 1.45095984230619 1.20692003914385 0.986049985460855 0.929469938488231 1.4443…
-0.284052518165783 -0.309017506055261 -0.311052518165783 -0.317070024221044 -0.263035012110522 -0.256017506055261 -0.265035012110522 -0.265 -0.219052518165783 -0.214035012110522 -0.264052518165783 -0.285122542386828 -0.312 NaN -0.248 -0.281210072663133 -0.317035012110522 -0.196155399647232 -0.310052518165783 0.958602472396238 1.69364737409171 1.45199161864198 1.20315704819165 0.981844925916518 0.…
-0.278060831811715 -0.300091247717572 -0.29912166362343 -0.312050693176429 -0.260030415905857 -0.251050693176429 -0.258070970447001 -0.260050693176429 -0.214050693176429 -0.201131802258715 -0.259050693176429 -0.27312166362343 -0.312 -0.189821229458149 -0.243050693176429 -0.268131802258715 -0.310070970447001 -0.18312166362343 -0.300101386352858 0.959550368296479 1.69676806329885 1.4530394558193 1.…
-0.276999283779522 -0.281 -0.291999283779522 -0.307999522519681 -0.260000238740159 -0.249001671181115 -0.254999045039363 -0.256999283779522 -0.204 NaN -0.256999283779522 -0.261999522519681 -0.311999283779522 -0.263981378267572 -0.238 -0.227997851338566 -0.309999045039363 -0.253999045039363 -0.290999761259841 0.959680074009449 1.69318996896378 1.45321010265827 1.20303988301732 0.973230408245672 0.…
-0.274051874404902 -0.281 -0.289051874404902 -0.306034582936601 -0.260982708531699 -0.255878959721896 -0.251069165873202 -0.254051874404902 -0.204 NaN -0.254051874404902 -0.260034582936601 -0.309051874404902 -0.187348734527446 -0.238 -0.219155623214705 -0.306069165873202 -0.250069165873202 -0.290017291468301 0.959984639644827 1.69306224789088 1.45363256466863 1.20255847281947 0.974910431589206 0.…
-0.265087995162055 -0.266146658603425 -0.273156435843653 -0.296097772402283 -0.257039108960913 -0.247087995162055 -0.241097772402283 -0.245087995162055 -0.194097772402283 -0.180166213083881 -0.244097772402283 -0.252078217921827 -0.30305866344137 -0.182039108960913 -0.233048886201142 -0.181371535128676 -0.28223465376548 -0.216332426167763 -0.279107549642512 0.960722764842231 1.69147564358437 1.451…
-0.264000063613039 -0.260000381678233 -0.273 -0.295000063613039 -0.257 -0.250999745547845 -0.239000127226078 -0.246999872773922 -0.194 -0.180999936386961 -0.241000190839117 -0.252999936386961 -0.305999809160883 -0.182 -0.231000127226078 -0.173000508904311 -0.251001972004204 -0.127005661560458 -0.276000190839117 0.96047001653939 1.69378985178162 1.45173999300257 1.1971001882946 0.972260126589947 0…
-0.261051264055208 -0.257051264055208 -0.268085440092014 -0.293034176036805 -0.255034176036805 -0.250017088018403 -0.239 -0.247 -0.191051264055208 NaN -0.238051264055208 -0.258897471889584 -0.303051264055208 -0.249820926730212 -0.228051264055208 -0.166119616128819 -0.234290496312846 -0.176145599079864 -0.273051264055208 0.961236671345646 1.69252204354374 1.45237889278804 1.19749316479264 0.972692…
-0.258036519641199 -0.249097385709864 -0.265036519641199 -0.290036519641199 -0.252036519641199 -0.244073039282398 -0.234060866068665 -0.247 -0.191 NaN -0.235036519641199 -0.259 -0.303 -0.249024346427466 -0.226024346427466 -0.145255637488392 -0.177693873182779 -0.057472958861688 -0.267073039282398 0.962000748357563 1.69229255637488 1.45197511274977 1.19564288564182 0.970477389730899 0.894725897036…
-0.255005084036671 -0.243010168073341 -0.256015252110012 -0.284010168073341 -0.249005084036671 -0.240006778715561 -0.228010168073341 -0.244005084036671 -0.187006778715561 NaN -0.232005084036671 -0.259 -0.303 -0.182113543485642 -0.219011862752231 -0.132022030825572 -0.137067787155607 -0.0160677871556073 -0.262008473394451 0.961450949020179 1.69379744103488 1.45196001694679 1.19536044061651 0.96999…
-0.249116298120945 -0.240058149060473 -0.253058149060473 -0.281058149060473 -0.244096915100788 -0.23215506416126 -0.221135681141103 -0.241058149060473 -0.186019383020158 NaN -0.227096915100788 -0.259 -0.30692246791937 -0.182980616979843 -0.216058149060473 -0.119251979262048 -0.102678405705513 0.0183215942944869 -0.256116298120945 0.960685118755723 1.69314298662351 1.45045965602084 1.1957326344523…
-0.234150844505499 -0.232080450402933 -0.240130731904766 -0.273080450402933 -0.233110619304033 -0.222100563003666 -0.210110619304033 -0.224170957106232 -0.179070394102566 NaN -0.216110619304033 -0.2560301689011 -0.305020112600733 -0.183989943699633 -0.199170957106232 -0.0932614638095316 -0.0643821394139308 0.0645374101831363 -0.241150844505499 0.958759408659708 1.69242713997326 1.44993502815018 1…
-0.232003424284591 -0.226010272853772 -0.235008560711477 -0.265013697138363 -0.229006848569181 -0.216010272853772 -0.207005136426886 -0.222003424284591 -0.176005136426886 -0.171989727146228 -0.210010272853772 -0.253005136426886 -0.305 -0.184 -0.196005136426886 -0.0890068485691814 -0.0300582128380422 0.0450342428459072 -0.238005136426886 0.958560308185613 1.69369780845786 1.44862224290641 1.195971…
-0.225134631915764 -0.214230797569882 -0.228134631915764 -0.251269263831529 -0.216250030700705 -0.203250030700705 -0.196211564439058 -0.215134631915764 -0.175019233130823 -0.158269263831529 -0.205096165654117 -0.25005769939247 -0.30794230060753 -0.184 -0.185211564439058 -0.0772307975698819 0.00334607355200137 0.12934595074918 -0.232115398784941 0.957353656750913 1.69157173589389 1.44622692883921 …
-0.207219172037454 -0.20412176224303 -0.215158290915939 -0.242109586018727 -0.202170467140242 -0.190158290915939 -0.184146114691636 -0.202158290915939 -0.162158290915939 -0.145158290915939 -0.184255700710363 -0.249012176224303 -0.308 -0.184 -0.174133938467333 -0.0602069958131509 0.0286955943924251 0.157671241943819 -0.220146114691636 0.956954626965235 1.69071998450393 1.44518229798655 1.193425067…
-0.194002289267465 -0.196001408779978 -0.208001232682481 -0.232001760974973 -0.193001584877476 -0.176002465364962 -0.170002465364962 -0.19100193707247 -0.155001232682481 -0.140000880487486 -0.175001584877476 -0.242001232682481 -0.307000176097497 -0.183000176097497 -0.157002993657454 -0.0480021131699675 0.0429975346350379 0.169997886830033 -0.20900193707247 0.957019987673175 1.68623078891679 1.445…
-0.190069623020959 -0.189121840286679 -0.199156651797159 -0.222174057552398 -0.176295897839077 -0.167156651797159 -0.163121840286679 -0.180191463307638 -0.145174057552398 -0.133121840286679 -0.167139246041919 -0.23905221726572 -0.307 -0.183 -0.153069623020959 -0.0381740575523984 0.0547911309371219 0.148382926615276 -0.202121840286679 0.955673845884679 1.68475610863286 1.44531982594245 1.193816804…
-0.182061228551615 -0.186022960706856 -0.191061228551615 -0.217038267844759 -0.169053574982663 -0.160053574982663 -0.15208418925847 -0.173053574982663 -0.13408418925847 -0.125061228551615 -0.162038267844759 -0.222130110672181 -0.307 -0.183 -0.148038267844759 -0.0310535749826629 0.0589693857241926 0.147007653568952 -0.198030614275807 0.952166864027021 1.68161403220651 1.44156893049064 1.1925396434…
-0.167996880280008 -0.166998372320004 -0.179997694120006 -0.198998101040005 -0.160995659520011 -0.143997558480006 -0.142997558480006 -0.157997558480006 -0.11999633772001 NaN -0.144997829760006 -0.219999593080001 -0.306999593080001 -0.183 -0.130996744640009 -0.0169983723200042 0.0720006781999982 0.199000813839998 -0.176998507960004 0.953569743640401 1.6809399294672 1.4402597449968 1.1913501939652 …
-0.145390213671625 -0.155203589741718 -0.163288418800767 -0.185237521365337 -0.129542905977914 -0.126305384612576 -0.125305384612576 -0.140305384612576 -0.0934580769188647 NaN -0.129271452988957 -0.217050897435429 -0.304050897435429 -0.183 -0.107407179483435 -0.00520358974171764 0.076915170940951 0.204898205129141 -0.166186623929908 0.951712065384321 1.68042882222214 1.4384118957262 1.19275573888…
-0.134120569025025 -0.143131529845482 -0.152120569025025 -0.169175373127309 -0.127021921640914 -0.115120569025025 -0.110164412306852 -0.122197294768223 -0.0831096082045683 NaN -0.118120569025025 -0.216010960820457 -0.304 -0.18003288246137 -0.0921644123068524 0.00489039179543172 0.082934235077259 0.208956156718173 -0.155120569025025 0.949692031249118 1.67679022621108 1.43821186333948 1.19153381063…
-0.11802567883888 -0.12602728376631 -0.13802246898402 -0.15502246898402 -0.11102567883888 -0.0990256788388804 -0.0960224689840204 -0.10702407391145 -0.0550449379680407 NaN -0.0980320985486005 -0.21300481478229 -0.30300160492743 -0.18 -0.0780224689840204 0.0159823457982697 0.0959791359434097 0.22197913594341 -0.13902567883888 0.948771444434687 1.67414418886059 1.43594364318527 1.19245849136822 0.9…
-0.102283659474348 -0.115195015888614 -0.123265930757201 -0.140265930757201 -0.0962659307572014 -0.0891772871714676 -0.075372303060082 -0.0942304733229079 -0.0441950158886144 NaN -0.0862127446057611 -0.205141829737174 -0.303 -0.18 -0.0622836594743482 0.0297517979599453 0.096 0.222 -0.122301388191495 0.948632482020401 1.67534819367791 1.43654900819537 1.1888452416791 0.964663739756686 0.8846799715…
-0.0831574022181555 -0.10012426490907 -0.106140833563613 -0.123140833563613 -0.0850911275999847 -0.0731325492363414 -0.0621076962545274 -0.0721822551999695 -0.0122650984726829 NaN -0.0631905395272408 -0.187149117890884 -0.297049705963628 -0.257353822472835 -0.0441491178908841 0.0478508821091159 0.0979834313454573 0.225966862690915 -0.106132549236341 0.950583679875275 1.67890050779491 1.4399219161…
-0.0649947490784368 -0.0789985679304828 -0.088994271721931 -0.10099665850446 -0.0609978518957241 -0.0479968971827126 -0.0389971358609655 -0.0469973745392184 0.00200644431282763 0.0140040575302989 -0.0489937943654253 -0.176996181147954 -0.289997613217471 -0.164997851895724 -0.0259952264349425 0.0650023867825288 0.104 0.230000238678253 -0.0869966585044597 0.950819078701944 1.68043996897183 1.439658…
-0.0433860183647972 -0.0731052777358538 -0.0654211109434152 -0.0872456480503255 -0.0521579166037807 -0.0352281017610165 -0.0272105554717076 -0.0361930091823986 0.0285262501886579 0.0307017130817476 -0.0234562035220331 -0.161280740628943 -0.28017546289309 -0.156157916603781 -0.0063509257861793 0.0748245371069104 0.104 0.230982453710691 -0.0732456480503255 0.947027728676733 1.68031228101761 1.43320…
-0.0251836893890417 -0.0591428695248102 -0.0541122546266366 -0.0731428695248102 -0.0331938943550996 -0.0142143042872153 -0.00918368938904172 -0.0152143042872153 0.0497856957127847 0.0557448758485532 -0.00914286952481023 -0.140214304287215 -0.269112254626637 -0.147091844694521 0.0147856957127847 0.0858877453733634 0.109938770203653 0.233969385101826 -0.0611224595926945 0.947108469255091 1.68126020…
-0.00299504976751587 -0.0389978342732882 -0.0359965967151672 -0.0549953591570461 -0.00899504976751587 0.00700556901154465 0.00800649718013543 0.00100495023248413 0.0610061877906052 0.0740049502324841 0.0130049502324841 -0.112990099535032 -0.257993502819865 -0.134993812209395 0.0400046408429539 0.0950027845057723 0.111 0.237 -0.0369950497675159 0.947479761770062 1.68243981746018 1.43605024132383 1…
0.0127199739921153 -0.0321225113784496 -0.0251925178804208 -0.0402625243823919 0.00671997399211526 0.0246849707411297 0.0286324658646513 0.0167199739921153 0.0806499674901441 0.0897199739921153 0.0287199739921153 -0.0815600520157695 -0.237367534135349 -0.115350032509856 0.0547374756176081 0.103842485370565 0.111 0.237 -0.0212800260078847 0.94672347625163 1.68186032595904 1.43681634873212 1.183727…
0.0318545663222591 -0.0141377792736493 -0.00614543367774093 -0.0231301248695577 0.0308162943018009 0.0478239487058926 0.0438851839386256 0.0348622207263507 0.0899311103631753 0.113816294301801 0.0478545663222591 -0.0373367937800316 -0.228068889636825 -0.105076544040916 0.0728622207263507 0.108961727979542 0.111 0.237 -0.00611481606137442 0.946243597569923 1.68538275032143 1.43876507391202 1.18411…
0.0500010080882873 0.00800031834366968 0.00500074280189591 -0.011999044968991 0.0490012733746787 0.0660012733746787 0.0590007958591742 0.0540010080882873 0.116000955031009 0.133001167260122 0.0630010611455656 -0.0239971879642512 -0.203999151083548 -0.0820046690404886 0.0920010611455656 0.112000371400948 0.115000159171835 0.240997028792416 0.00600090197373075 0.947560215943123 1.68373003183437 1.4…
0.0686693097057285 0.0138955714860195 0.0187563334673789 0.00568671445805853 0.072582285944078 0.089582285944078 0.0737389287150488 0.0726693097057284 0.133686714458059 0.154617095448738 0.0826519049533984 0.0280775481265057 -0.188278476037281 -0.168468381794953 0.111651904953398 0.118878166733689 0.11794778574301 0.185974666130485 0.0227041192103886 0.951559162658017 1.6843195571486 1.4402508547…
0.077909057928018 0.02884842988003 0.0318686392293594 0.0129292672773473 0.0838888485786887 0.108808011181371 0.076969685976006 0.0828989532533534 0.149838325205365 0.167868639229359 0.0938888485786887 0.108191626026827 -0.114747745925185 0.00620136790968966 0.120909057928018 0.119989895325335 0.118 0.24439371952012 0.034878743904024 0.949907582133916 1.68103364856663 1.43924050886165 1.190729086…
0.0910017832457431 0.0450011347927456 0.049001296905995 0.024003080151738 0.101002431698741 0.128003080151738 0.101000972679496 0.101002269585491 0.163003080151738 0.189002431698741 0.107001459019244 0.127004052831234 -0.0959922185640303 0.0260082677757178 0.133001783245743 0.127000486339748 0.118000162113249 0.244000162113249 0.044001783245743 0.949550186430237 1.67874969360596 1.43980027559252 …
0.101809333203973 0.0518786665843462 0.0568613332392528 0.0426706664432253 0.115739999823599 0.146670666443225 0.10689599992944 0.114757333168692 0.181670666443225 0.203739999823599 0.115843999894159 0.151566666372665 -0.0488320005644834 0.0761159994002364 0.143809333203973 0.12994799996472 0.118982666654907 0.244982666654907 0.0548093332039725 0.950680066653143 1.67689276002223 1.44147053331334 …
0.11589151035784 0.0758140177562979 0.0669225073984575 0.0499457551789202 0.126914758138303 0.164860513317223 0.117914758138303 0.12889151035784 0.197876011837532 0.219876011837532 0.131876011837532 0.189705528114138 -0.00533321818663298 0.0224262093084841 0.15789151035784 0.141907008878149 0.119 0.245 0.0659147581383032 0.953994272456288 1.68452017571161 1.44247240572505 1.19508163425343 0.98073…
0.126999700711943 0.0799998911679792 0.0799996462959324 0.0609997007119428 0.141999591879922 0.177999646295932 0.136999483047901 0.138999727919948 0.215999510255906 0.236999537463912 0.138999809543964 0.211999401423886 0.0559983403116828 0.133996952703418 0.173999564671917 0.147999836751969 0.119 0.244000027208005 0.0879994014238856 0.95596994694439 1.68484999265384 1.44392996054839 1.19841990966…
0.136823419271225 0.103576206250941 0.0908057611983477 0.0708234192712252 0.151823419271225 0.186841077344103 0.151735128906838 0.152752786979715 0.228770445052593 0.246823419271225 0.148823419271225 0.212 NaN 0.148735128906838 0.180876393489858 0.166664496615328 NaN 0.174253723174301 0.0948763934898577 0.957178280570361 1.69150045484662 1.44491234192712 1.19699560420567 0.984968364395793 0.91487…
NaN NaN 0.126635381669395 0.0907974342607748 0.178726536252046 0.196898717130387 0.187635381669395 0.165868332269504 0.242858203982542 0.260858203982542 NaN 0.231797434260775 NaN 0.194534098799782 0.223564483660666 0.200655638243317 NaN 0.270007427877797 NaN NaN NaN 1.42511276830496 1.18945687369804 0.978644517187943 0.923659351831697 1.4186436325761 1.15635877106847 0.941037353108292 0.880179642…
0.169000053056809 0.144000106113618 0.130000185698832 0.10000029181245 0.182000159170427 0.211000053056809 0.188000106113618 0.176000265284046 0.258000185698832 0.278000212227236 0.181 0.294000132642023 0.21900180393151 0.340000504039687 0.216 NaN NaN 0.168005119982079 0.125000238755641 0.953210038731471 1.68474000636682 1.43230011778612 1.19147003687448 0.977789944820919 0.909549998408296 1.4331…
0.170965120060741 0.147930240121482 0.136877920212594 0.110808160334077 0.187895360182224 0.212965120060741 0.191930240121482 0.185825600303706 0.264877920212594 0.285860480242965 0.181 0.298912800151853 0.285814082065202 0.358668640577042 0.216 NaN NaN 0.357634085861529 0.133843040273336 0.954644537644341 1.68497581440729 1.43666256653485 1.19283575844222 0.975746275136829 0.909491046398178 1.43…
0.173975712610749 0.151967616814332 0.149894754646578 0.123894754646578 0.192959521017915 0.221927137832247 0.202910946239413 0.19591904203583 0.272935233628664 0.293935233628664 0.187943329425081 NaN 0.34056282699348 0.421489964825726 0.222943329425081 NaN NaN 0.406627593364816 0.151854275664493 0.956217370557589 1.68560489964826 1.43999344578775 1.19127295327427 0.973547648836189 0.906206797086…
0.189996323362672 0.172995174413507 0.165996323362672 0.137996782942338 0.198998621261002 0.225999080840668 0.219996093572839 0.207997242522004 0.285997012732171 0.305997242522004 0.201996782942338 0.328995863783006 0.385989659457515 0.482985982820186 0.230998161681336 NaN NaN 0.447990578616847 0.163997242522004 0.951291135161775 1.68372043430278 1.43864031710997 1.19085009421383 0.97133050553763…
0.198840733241049 0.190681466482098 0.177787644321399 0.144876125854149 0.203911518467249 0.22894691108035 0.229823036934499 0.218805340627949 0.292876125854149 0.314840733241049 0.210840733241049 0.360433718190397 0.409575288642798 0.524256755124896 0.241805340627949 NaN NaN 0.475504503416597 0.180699162788648 0.95364752886428 1.68241353608771 1.43782468793444 1.19047672459649 0.971388938221607 …
NaN NaN 0.199776708619182 0.161827456660277 0.21389850391781 0.231969551175343 0.268604165279459 0.23879700783562 0.30289850391781 0.320939102350686 0.222878204701372 0.364959401567124 0.463451921156174 0.59428952742467 NaN NaN NaN 0.513614314887678 NaN NaN NaN 1.42315031569772 1.18388749489466 0.962392259938711 0.904286997957862 1.40673008107471 1.14889214789901 0.929143104204079 0.8676030132516…
0.229001803325544 0.227002704988317 0.216002704988317 0.176003907205346 0.221000901662772 0.238000601108515 0.262005409976633 0.246003606651089 0.317000601108515 0.329002704988317 0.24100120221703 0.371006612193663 0.485005109422376 0.605007213302178 0.279001803325545 NaN NaN 0.532006311639406 0.215002704988317 0.942070537992121 1.66663078745215 1.43087102789556 1.18064870461115 0.957748346951584…
0.234895024059253 0.23584253608888 0.22484253608888 0.188772552128383 0.223947512029627 0.239965008019751 0.279685072177761 0.257790048118507 0.318965008019751 0.33784253608888 0.244930016039502 NaN 0.501702568167885 0.628580096237014 0.284895024059253 NaN NaN 0.552632584207387 0.22384253608888 0.943828682177677 1.66920416050587 1.43423016371377 1.17641540771744 0.952346227945684 0.89918477848859…
0.242937538134302 0.243937538134302 0.238890691735029 0.201898499468241 0.231937538134302 0.246945345867514 0.283968769067151 0.270898499468241 0.32792973040109 0.342960961333939 0.252937538134302 NaN 0.505968769067151 0.634953153600727 0.291945345867514 NaN NaN 0.563914114934665 0.238882884001817 0.945268913018839 1.67020250457612 1.4353714895708 1.17464335122379 0.950216005853085 0.896451627420…
0.252005260505539 0.273002254502374 0.256003757503956 0.214005010005275 0.242003006003165 0.254002254502374 0.295004509004748 0.285004509004748 0.336003256503429 0.349002254502374 0.262004509004748 NaN 0.507002755502901 0.63600400800422 0.302005010005275 NaN NaN 0.571004258504484 0.257003507003693 0.945249897294892 1.67174005511006 1.43066996242496 1.16921979458978 0.944759539079515 0.88589922094…
0.272634693992454 0.28184344028248 0.270739067137467 0.233652089516623 0.253791253709974 0.262843440282481 0.312686880564961 0.302686880564961 0.348773858185805 0.35784344028248 0.279686880564961 NaN 0.517808649234143 0.651721671613299 0.321652089516623 NaN NaN 0.58770427608913 0.270756462661636 0.944847132164909 1.67195617298468 1.43052260932863 1.16841426432982 0.942952007764471 0.8828441000801…
NaN NaN NaN NaN 0.265873898485011 0.275863390025428 0.347632203914615 0.320810847727516 0.364831864646681 0.374821356187099 0.28 0.449842373106263 0.526905423863758 0.65991593232334 NaN NaN NaN 0.601852881565846 NaN NaN NaN NaN NaN 0.931046101514989 0.86250542342144 1.43805605767555 1.14313441355302 0.919002294897711 0.878972227044125 0.935291064062821 0.565060250704416 0.151582650686724 0.087485…
0.31100108464665 0.331000406742494 0.305002033712468 NaN 0.283002576035793 0.297002440454962 0.3540021692933 0.335001626969975 0.376001762550806 0.391001355808312 0.321000813484987 0.463002711616625 0.533000949065819 0.660000406742494 0.36100108464665 NaN NaN 0.60500108464665 0.306001898131637 0.939490257603579 1.67288000271162 1.42629031454753 NaN 0.935750589776616 0.866550012202275 1.4331593234…
0.31886084297897 0.333947816117114 0.319739080585569 0.27673908058557 0.301669502075055 0.314686896702683 0.369721685957941 0.346791264468456 0.388773869840827 0.400826053723713 0.326895632234228 NaN 0.539878237606599 0.662947816117114 0.36886084297897 NaN NaN 0.61286084297897 0.319756475213198 0.941356950207505 1.67289965210745 1.4285696444639 1.1652695517581 0.940024333369815 0.866638434483513 …
0.334875859616306 0.351860342068344 0.340837065746401 0.295852583294363 0.320852583294363 0.332860342068344 0.401751719232611 0.358906894712229 0.406860342068344 0.419852583294363 0.339899135938248 NaN 0.543968964904076 0.671930171034172 0.39082930697242 NaN NaN NaN 0.338852583294363 0.941489224122602 1.67355487920917 1.43029681008423 1.16478434491343 0.939435198378567 0.908522502150266 1.4178506…
0.370000659962936 0.370000707103146 0.350000565682517 0.315000848523775 0.339001131365033 0.355000848523775 0.417001272785662 0.377000801383565 0.425000801383565 0.437001084224823 0.380000282841258 NaN 0.549000188560839 0.674999905719581 0.425000848523775 NaN NaN 0.618000094280419 0.353000942804194 0.94611998208672 1.67557990147696 1.43039014142063 1.16649006505349 0.94134009663743 0.869570106065…
0.3837498877969 0.384732022639535 0.361785618111628 0.332678427167442 0.362571236223256 0.372678427167442 0.443517640751164 0.393696292324807 0.441696292324807 0.459589101380621 0.385892809055814 NaN 0.552928539370543 0.673035730314729 NaN NaN NaN 0.619964269685271 0.372642696852714 0.945746788759798 1.67352733817889 1.43333640452791 1.16784534608284 0.943353376427403 0.87177980339593 1.416002344…
NaN 0.399842924654774 0.380801037896047 0.348832452965092 0.388727736068275 0.402685849309548 0.461811509585729 0.418738207757957 0.46475915113732 0.477811509585729 NaN NaN 0.553 0.690811509585729 NaN NaN NaN NaN 0.394769622827002 NaN 1.65643053193011 1.42944178204183 1.16213073580015 0.938185081087726 0.87051382263038 1.42133303400813 1.14034194143541 0.916880998983334 0.858444766009743 NaN NaN …
0.439001644654431 0.428000182739381 0.401001918763503 0.373001918763503 0.40800301519979 0.427002466981646 0.468000822327216 0.42900155328474 0.482001370545359 0.497001644654431 0.446001370545359 NaN 0.555 0.690999908630309 NaN NaN NaN 0.684996253842685 0.413000822327215 0.933949982639759 1.67858955320221 1.43526003380679 1.18298891909656 0.958319038790855 0.882509472796885 1.42521968020608 1.148…
0.456686100902152 0.429965122322461 0.421633784385844 0.393633784385844 0.440424518320612 0.453529151353228 0.476843050451076 0.445703539740922 0.49673841741846 0.514686100902152 0.46073841741846 NaN 0.555 0.690017438838769 0.51373841741846 NaN NaN 0.644714992389542 0.421843050451076 0.933763313379366 1.67378527592158 1.43562354762966 1.17136630146264 0.947983456583853 0.876840622099699 1.4217810…
0.477837310930853 0.450837310930853 0.441845058029384 0.41880632253673 0.463821816733791 0.486744345748483 0.498829563832322 0.463860552226446 0.524783081241137 0.535837310930853 0.487790828339668 NaN 0.555992252901469 0.69 0.532852805127915 NaN NaN 0.646976758704408 0.447798575438199 0.944942690199558 1.67931615142232 1.43983715230223 1.18734364482296 0.964658376795962 0.890323942221113 1.431315…
NaN NaN NaN NaN NaN NaN NaN NaN NaN NaN NaN NaN NaN NaN NaN NaN NaN NaN NaN NaN NaN NaN NaN NaN NaN NaN NaN NaN NaN NaN NaN NaN NaN NaN NaN NaN NaN NaN NaN NaN NaN NaN NaN NaN NaN NaN NaN NaN NaN NaN NaN NaN NaN NaN NaN NaN NaN
NaN NaN NaN NaN NaN NaN NaN NaN NaN NaN NaN NaN NaN NaN NaN NaN NaN NaN NaN NaN NaN NaN NaN NaN NaN NaN NaN NaN NaN NaN NaN NaN NaN NaN NaN NaN NaN NaN NaN NaN NaN NaN NaN NaN NaN NaN NaN NaN NaN NaN NaN NaN NaN NaN NaN NaN NaN
NaN NaN NaN NaN NaN NaN NaN NaN NaN NaN NaN NaN NaN NaN NaN NaN NaN NaN NaN NaN NaN NaN NaN NaN NaN NaN NaN NaN NaN NaN NaN NaN NaN NaN NaN NaN NaN NaN NaN NaN NaN NaN NaN NaN NaN NaN NaN NaN NaN NaN NaN NaN NaN NaN NaN NaN NaN
0.546002068441244 0.527 0.502003907055683 0.491004136882488 0.562004826362902 0.587005056189707 0.55300091930722 0.521002987748463 0.589003447402073 0.612003217575268 0.560001838614439 NaN 0.569 0.669 0.599001838614439 0.564002068441244 NaN 0.661987129698927 0.502002987748463 0.945740450460538 1.68565012180821 1.44607025051122 1.19739986899872 0.977779404748575 0.902879770173195 1.43607095148297 …
0.554841560936785 0.527 0.518700726213926 0.508683121873569 0.582630308852497 0.60861270451214 0.556929582638571 0.533771143575355 0.603735934894641 0.625753539234998 0.567859165277142 NaN 0.569 0.669 0.606859165277142 0.572841560936784 NaN 0.606985843060007 0.514771143575355 0.9476654954929 1.68617066969961 1.44714081126901 1.196840034474 0.975235595241525 0.901897604340357 1.44013711803092 1.14…
0.567895791161727 0.540887775097244 0.534871742968279 0.521895791161727 0.597879759032761 0.629831662645866 0.571879759032761 0.545903807226209 0.616895791161727 0.639887775097244 0.585855710839314 NaN 0.571975951806552 0.67296793574207 0.611959919677587 0.580935871484139 NaN 0.558384771095163 0.531863726903796 0.950100601123952 1.68653711421679 1.44761631261034 1.1984667734936 0.976618456867145 …
0.580002165394927 0.569002474737059 0.548003402763456 0.539003093421324 0.618005258816251 0.651005568158383 0.583002165394927 0.558001856052794 0.626002784079192 0.650004640131986 0.597003402763456 NaN 0.569 0.669998143947206 0.622003712105589 0.587011755001031 NaN 0.647019179212209 0.544003093421324 0.952600015467107 1.69329049804083 1.44924021035265 1.19855113837905 0.980798267684059 0.90893911…
0.586876435003991 0.576858782861704 0.558805826434842 0.54882347857713 0.63469991358112 0.668682261438833 0.589876435003991 0.563894087146278 0.634841130719417 0.664735217865694 0.607805826434842 NaN 0.569 0.664105912853722 0.633788174292555 0.624329218593092 NaN 0.707905567178203 0.553823478577129 0.952649117392886 1.69487158005092 1.44990799654324 1.20216504011638 0.975298851996807 0.9061206616…
0.601845920801138 0.579969184160227 0.580774017175002 0.569784289121592 0.650835648854547 0.685825376907956 0.609794561068183 0.58775347328182 0.659743201335229 0.670938368320455 0.618887008587501 NaN 0.570979456106818 0.676866464694319 0.646866464694319 0.692301507631823 NaN 0.715928096373864 0.571815104961365 0.949096876288261 1.67982644174658 1.44833643511455 1.19881543821574 0.977624833730853…
0.609003988174018 0.588014139889699 0.59500253792892 0.58400253792892 0.666003625612743 0.701002900490195 0.636999637438726 0.600001812806372 0.662999637438726 0.677002175367646 0.627004713296566 0.602001087683823 0.569001087683823 0.669 0.659002175367646 0.736003625612743 0.677019940870088 0.75102429160538 0.583005800980389 0.940833440706493 1.67739514111887 1.44733143211703 1.19579191794914 0.9…
0.619812047842697 0.626333624169563 0.601880394081716 0.590880394081716 0.675829134402452 0.708863307521962 0.636017086559755 0.604914567201226 0.662017086559755 0.682897480641471 0.639777874723188 0.604948740320736 0.571948740320736 0.669 0.664897480641471 0.745829134402452 0.731060239213486 0.816855200496429 0.598726615043923 0.950157848547927 1.69132771258268 1.45121250808897 1.2009896120989 0…
0.631905770168261 0.634937180112174 0.612913622654239 0.595960737570109 0.678976442542065 0.714952885084131 0.637984295028044 0.605 0.669937180112174 0.688952885084131 0.648929327626196 0.607976442542065 0.572 0.667015704971957 0.673929327626196 0.769811540336523 0.803434621009568 0.87951314586935 0.609913622654239 0.954963250365622 1.6923339535858 1.45297657224898 1.20498906120525 0.983507278972…
0.639001296890705 0.641002334403268 0.624001815646986 0.606002334403268 0.693000907823493 0.722001296890704 0.660001815646986 0.612001945336057 0.677001167201634 0.699001167201634 0.658001556268845 0.611000518756282 0.571000389067211 0.667000389067211 0.681001945336057 0.788003242226761 0.846003631293973 0.948006484453523 0.620001945336057 0.955789863826476 1.69404984307622 1.45440966280842 1.210…
0.648826226470822 0.658687207647479 0.63775671705915 0.623687207647479 0.699878358529575 0.731826226470822 0.67375671705915 0.626739339706232 0.68584360382374 0.707843603823739 0.669791471764986 0.614930490588329 0.573947867941246 0.669947867941247 0.695739339706232 0.812565566177054 0.873513434118301 0.997131132354108 0.634739339706232 0.954758246220564 1.69286102659703 1.45185518111759 1.205365…
0.660876018569643 0.67186568678378 0.644927677498959 0.627958672856548 0.704948341070685 0.732 0.684886350355506 0.635907013927233 0.695896682141369 0.710969004642411 0.67989668214137 0.620938009284822 0.574 0.67 0.702927677498959 0.823886350355506 0.915566064993752 1.02670037820997 0.64786568678378 0.952602316657464 1.69146436118235 1.45143392607863 1.20325107684316 0.978336656007527 0.900617651…
0.681001382172044 0.669007898125963 0.660001382172044 0.637001974531491 0.712 0.735000394906298 0.710001382172043 0.652002369437789 0.725001382172043 0.727001579625193 0.691002566890938 0.632001974531491 0.574000197453149 0.669999407640553 0.733000987265745 0.840002961797236 0.949001974531491 1.06300256689094 0.660002961797236 0.932721459178772 1.66715429065693 1.43866075427103 1.19841045809131 0…
0.687877860001015 0.708302057148659 0.666877860001015 0.646825514287165 0.712 0.736965102857433 0.716877860001015 0.663790617144598 0.731877860001015 0.734860411429732 0.703773168573314 0.641825514287165 0.574982551428716 0.667052345713851 0.737912757143582 0.854738271430747 0.958825514287165 1.07577316857331 0.674738271430747 0.939981055058215 1.68850084254601 1.4424133464577 1.20068951931462 0.…
0.696928949329759 0.712968421924337 0.678905265773012 0.652952632886506 0.714976316443253 0.734023683556747 0.73287368769735 0.678881582216265 0.73894473836759 0.747897371254097 0.715905265773012 0.642 0.575 0.667 0.743952632886506 0.868889476735181 0.971897371254096 1.08790526577301 0.686905265773012 0.942183500455466 1.68811607877957 1.44344234231665 1.19963868397081 0.974294000165624 0.8983950…
0.711996100527789 0.713 0.696995320633347 0.666996360492603 0.718998960140744 0.737998960140744 0.753994540738905 0.71099168112595 0.755995580598161 0.757997400351859 0.723997920281487 0.648998180246302 0.575 0.667 0.761995320633347 0.882996360492603 0.974999220105558 1.09599792028149 0.697997140387045 0.938241029460664 1.67403366030458 1.43854127642724 1.19110221749986 0.967411791157569 0.892481…
0.7218269422069 0.73658466129656 0.70584424798621 0.67191347110345 0.72096538844138 0.738 0.76480963642759 0.72279233064828 0.756 0.77274041331035 0.74168849597242 0.65194808266207 0.575 0.66405191733793 0.76593077688276 0.89086155376552 0.98286155376552 1.096 0.71568849597242 0.940284003979035 1.67975910730662 1.43869723107531 1.19120809636428 0.966751594872138 0.890033091390482 1.42205186628372…
0.739813343164671 0.752834082813041 0.724802973340486 0.688823712988856 0.723968890527445 0.74591704140652 0.779844452637226 0.729927411230705 0.772823712988856 0.790813343164671 0.752885931933965 0.65991704140652 0.575 0.663010369824185 0.786782233692116 0.90089630175815 0.991906671582335 1.10193778105489 0.734802973340486 0.941685689642625 1.68065170414065 1.43975890428812 1.18971565843452 0.96…
0.755004817878307 0.759013168867371 0.744004817878307 0.703004175494532 0.731002890726984 0.747001927151323 0.801005139070194 0.751005781453968 0.798008029797178 NaN 0.765006745029629 0.667001927151323 0.578 0.669 0.805004496686419 0.913005139070194 1.00200096357566 1.10500642383774 0.747005460262081 0.933052171257157 1.66328733923462 1.43228101175444 1.18241063917186 0.95599059741691 0.884318516…
0.76973839068176 0.799284934530143 0.75873839068176 0.715773271924192 0.739843034409056 0.752895356272704 0.816720950060543 0.768686068818112 0.822563984469599 NaN 0.785633746954463 0.672895356272704 0.578 0.669 0.818755831302975 0.928720950060543 1.00494767813635 1.12465118757568 0.763703509439327 0.93969210140058 1.68573148180521 1.43537506204317 1.18436529316378 0.957817560444538 0.87978057567…
0.788853204187346 0.80694591733218 0.771899560759763 0.733860930282749 0.752899560759763 0.764907286855166 0.829899560759763 0.784876382473554 0.842845478091943 0.845806847614929 0.800884108568957 0.684907286855166 0.580976821713791 0.674953643427583 0.838845478091943 0.939915012950569 1.01095364342758 1.12202317828621 0.783845478091943 0.940941192251241 1.6879855522016 1.43747408424347 1.1839832…
0.810003592404966 0.827002030489764 0.796003123830406 0.755001718106723 0.766003280021926 0.779002967638885 0.855001249532162 0.804002655255845 NaN 0.866003904788007 0.826003592404966 0.707003436213446 0.587001561915203 0.676000468574561 0.856003748596487 0.961001093340642 1.017 1.12199968761696 0.800002499064325 0.942330021866813 1.68818019836323 1.43930992034232 1.18014972041718 0.9531097141695…
0.832597334332077 0.839772406361609 0.815649855940936 0.765807420767515 0.786632348737983 0.79766736314389 0.862859942376375 0.820702377549796 NaN 0.890562319926171 0.848597334332077 0.72861484153503 0.596824927970468 0.678947478391141 0.879579827129124 0.967877449579328 1.017 1.12003501440591 0.815719884752749 0.942467548991587 1.68942776585225 1.43880892867351 1.17839133789329 0.951312038181404…
0.850814002556798 0.853855335321954 0.831834668939376 0.789752003409064 0.80679333617422 0.818783002982931 0.896648671496174 0.844752003409064 NaN NaN 0.865824335748087 0.752752003409064 0.602938000852266 0.69879333617422 0.895834668939376 0.976907001278399 1.02095866723484 1.12989666808711 0.831834668939376 0.942212686629735 1.69076625685559 1.4404923302429 1.1790527667661 0.951220619991477 0.87…
0.875995832954511 0.859998999909083 0.85399633299997 0.808996833045428 0.833995499590872 0.849994832863594 0.920995999636331 0.865996499681789 NaN NaN 0.878997833136346 0.778995666272691 0.615997833136346 0.710997999818165 NaN 0.988997999818165 1.021 1.13 0.848997166409067 0.931121848501379 1.67143322529321 1.42880195184411 1.176750385035 0.946930715065006 0.883309351607722 1.41292101509228 1.168…
0.897616057092191 0.898319373936157 0.866773124645386 0.821773124645386 0.864458989538997 0.872598605141836 0.931808028546096 0.884668412943256 0.943808028546096 NaN 0.917319373936157 0.811424085638287 0.633685864893611 0.723773124645386 0.948877836347515 0.995877836347515 1.02493019219858 1.13687783634752 0.868650960992901 0.939687818992905 1.69252530662588 1.43707305457801 1.18113216430142 0.95…
0.920814555277132 0.905943560301736 0.881879057789434 0.845806492463094 0.880870994975396 0.90375005276483 0.948862932161359 0.901862932161358 0.989629110554264 0.984798429649057 0.932879057789434 0.839774241206943 0.64292743467366 0.726975811557887 0.969830680905207 1.00195162311577 1.025 1.137 0.884870994975396 0.94010782304021 1.69348524293972 1.44063226391971 1.18518766811571 0.95935210266343…
0.941493294185773 0.914994076635352 0.901989647991815 0.876494992111899 0.934976119048623 0.955468145813635 0.957996705750256 0.942980727855819 1.00104968607525 1.01206573414774 0.956491862313583 0.91947350564595 0.66799334865159 0.738996807352763 0.992988982856974 1.02199906881122 1.03649895149648 1.16194598688372 0.901494608743225 0.945942507934493 1.68191840774085 1.44059003510005 1.1801194030…
0.961134996945004 0.92726575503273 0.914762748014253 0.888771316903546 0.96051993415769 0.987402976726061 0.968801473068078 0.963615634418091 1.01474894735816 1.03065547184608 0.97466292836121 0.950915995112006 0.691588693313919 0.761605831092506 1.0101800661398 1.03378211054117 1.03993556827829 1.16298063747309 0.917698316292547 0.949764318370569 1.68363134917648 1.44190665716948 1.1853576608617…
0.978825046609245 0.943822749779389 0.926384020963087 0.90433084656853 0.995658408113686 1.01274561217649 0.983845288582097 0.975867500225721 1.02786771833178 1.05129244134662 0.980803932212168 0.931681389844773 0.73150983053042 0.772865203395865 1.02683106467459 1.04191859589648 1.04049803032923 1.13423480688509 0.929379863515488 0.955048003994664 1.68533778259589 1.44297344373795 1.189435144862…
0.990992628778656 0.955002959331268 0.944484600294861 0.922988251397057 1.01048227522039 1.03698362425377 1.00797170640892 0.983985292065788 1.04698774037086 1.07298318224453 0.988985303568614 0.969930191950915 0.747970607137227 0.799950399544071 1.04248734437292 1.05149287854034 1.041 1.13749220977506 0.942494216070894 0.95346887648633 1.67205963293017 1.4377072692942 1.18596598591911 0.96651537…
1.00424449074202 0.976580723240394 0.949897150343912 0.934286773758653 1.02816242449719 1.06202445376562 1.01144444671934 0.989886758638284 1.06957712848788 1.09066528927365 1.02018858625528 1.02715346517979 0.791148554986735 0.870050126895884 1.05672585591311 1.05493298761351 1.041 1.1345537559044 0.960162424497194 0.9618465326108 1.68432391758597 1.44178632955125 1.19603598471271 0.972764314966…
1.01738493906167 0.98393793868709 0.966352880530568 0.947382883312377 1.04385646021994 1.07934252506382 1.02685988646877 1.00288151281285 1.08585295725084 1.10982919843719 1.02941913006234 1.05078739296883 0.817746579631342 0.886832854846842 1.06938912728053 1.0629268212503 1.04050418821886 1.13697905890568 0.974871689155316 0.965405467843576 1.68425243300295 1.44239349026651 1.19849751505374 0.9…
1.02849716348778 0.997496772374282 0.979496670130205 0.961496546496945 1.05599683477864 1.09699558058324 1.03299860195762 1.01349734834994 1.09899691622126 1.12899519005747 1.04449617677263 1.08449085443425 0.865986190689618 0.949484356992176 1.08049716348778 1.07099810860004 1.0405 1.13849969150458 0.986496978625624 0.967104530625174 1.68197546132229 1.44431946608441 1.20717304853799 0.985794391…
1.03928376162022 1.0131851475805 0.989793308195248 0.967382127110778 1.05580409751612 1.11982219646949 1.04966580588128 1.02379363959414 1.10684286376428 1.13733315148981 1.05479363959414 1.09920473782889 0.927765814351527 1.02400683293689 1.09030343471833 1.07394098070567 1.04491134678392 1.13702897112397 0.999244249724554 0.96785990390978 1.68360718505409 1.44638350403601 1.21154714033582 1.008…
1.04889592209252 1.021400668387 1.00285195049765 0.979857057264499 1.05896231006154 1.12890807819674 1.06780205771874 1.03685547516634 1.12430833937515 1.14739551488392 1.06736293171231 1.12174434792149 0.975409524297467 1.09521415205899 1.10236921336872 1.07993284435002 1.04697487337436 1.13502277684652 1.01186175682275 0.959100413738357 1.6755324739514 1.44627514566037 1.21229916733745 1.005893…
1.06296750176654 1.03199828956666 1.00397605393324 0.981977764366579 1.0689828956666 1.13899442672507 1.08148209812622 1.05298012825456 1.13448808464291 1.15948351067038 1.06498802696662 1.14447362286124 1.02591447833299 1.13395748909708 1.12947111488752 1.09398066635662 1.04949514736373 1.13899604103126 1.02297092263322 0.95012523996106 1.67816197403417 1.45013841533203 1.21646437870935 1.001767…
1.07447136889556 1.06900692382506 1.02578572000241 1.002815461595 1.07292266328758 1.14390209523376 1.09326675598702 1.05447099873284 1.13646120825622 1.16244187407811 1.08876650921188 1.16165906074416 1.07895595438231 1.15802532553585 1.12557857058813 1.10282549884677 1.05538362476865 1.14439366202042 1.03889329185771 0.958574247223203 1.6837823416902 1.44340195188267 1.2115258958267 0.999916348…
1.07746915803206 1.07297176434874 1.03937098483183 1.01290436081108 1.07893831606411 1.14003590999055 1.10241333830872 1.06291847863671 1.14442296738553 1.16695829810229 1.09295887737607 1.20160962429425 1.13443456392101 1.21495961315111 1.12847111276957 1.11788329253072 1.06793715751654 1.16132327411079 1.0479113835712 0.960045364415706 1.68570374881586 1.44698706926375 1.21103441925258 0.999385…
1.08449450276151 1.08748640122951 1.05049162687841 1.02299126214871 1.08499847283371 1.12999737864461 1.11049177120414 1.07299002363389 1.14699936368071 1.17099774337431 1.09849612306791 1.21199373917837 1.20796224878999 1.30540835493272 1.13349501181694 1.12099552087237 NaN 1.23884920270319 1.06148913278688 0.961334612278784 1.68529056260685 1.44848307897336 1.21021503404801 0.996760666862613 0.…
1.09088648152237 1.09634253633017 1.06572901785254 1.03429777000231 1.10633276192894 1.13687588598549 1.11934376803365 1.08036775385557 1.15043855884449 1.17591169904777 1.10586939612688 1.23656342205279 1.25024315733137 1.3408631656676 1.14135962172566 1.127874654282 NaN 1.2339919616663 1.07525382481011 0.961787247465712 1.68332973816684 1.45066068601617 1.20329096596411 0.987338218175711 0.9130…
1.10238712918783 1.10985852877337 1.07836676056048 1.05033188088546 1.11046100443143 1.13501241796081 1.13237275870046 1.08742214942314 1.1554487270309 1.17748158389921 1.11837485178731 1.25085441287981 1.28810432729486 1.40980254705994 1.14991384735588 1.12998353642577 NaN 1.06609943549009 1.08637910824115 0.962384798665662 1.68235881067024 1.45086789261384 1.20025057399804 0.982117643711226 0.9…
1.11350226735687 1.11601309192282 1.0830051432554 1.06400236447435 1.11600156600386 1.13499980145891 1.16000093513734 1.10050303489024 1.16000019854109 1.17949986763927 1.12150316725097 1.28799841167127 1.31301718569888 1.45351374511421 1.17200070135301 1.15600450026472 NaN 1.20502466679764 1.09500467568672 0.950680750785509 1.68425450268631 1.45028063121771 1.19095492849468 0.970723427986417 0.9…
1.12036452814643 1.14076857112327 1.10471906438315 1.07282563592765 1.12139348505655 1.13352912671329 1.15887389744452 1.10932586233188 1.16147087328671 1.17851941780886 1.13130644452302 1.27623301370633 1.35712999087208 1.49076506651825 1.17347104308988 1.18933979449873 NaN 1.26482111716413 1.11386464134854 0.953969956831206 1.67558849367413 1.44591109370185 1.1917786273454 0.960928899574944 0.8…
1.12842902583065 1.15239691956137 1.11738478666417 1.08241197747051 1.12348033814823 1.13201474638882 1.17634100330116 1.11990598316348 1.16744331641601 1.18048264011955 1.14190598316348 1.28393362977327 1.39069552986391 1.52419552986391 1.17895053385027 1.20190044465991 1.03499016907412 1.2704618994237 1.12539308294251 0.953812119879471 1.682175319885 1.44656051089363 1.18957521038988 0.95918528…
1.13898897854522 1.15998892844935 1.13598996522302 1.09349271915799 1.12649749082951 1.13499749082951 1.19099267096708 1.12999163609837 1.1699975891163 1.18349877046269 1.15199163609837 1.31399410279286 1.40498701090454 1.51551520531056 1.19098932350146 1.21899665824929 1.03200442862026 1.28649621500627 1.13848976674448 0.950784775669817 1.66910702240482 1.43858671581492 1.18192322194585 0.956273…
1.14783163810681 1.18010983282915 1.14679918380963 1.1042957503395 1.13336580913906 1.13941496068587 1.1988555905632 1.14226368430881 1.17883249647435 1.18497136743945 1.16475900420465 1.32086237566893 1.4368799139772 1.55670258014218 1.19689147833052 1.20331456989959 1.032 1.173 1.1492957503395 0.950822797268821 1.67649122204594 1.43983140482057 1.18039334909021 0.955508151146406 0.8911976915825…
1.16284428546028 1.19089025623908 1.15887670308214 1.11687112310156 1.14191045163819 1.14890247846183 1.216317447819 1.15784295452609 1.18394951150222 1.19192825384151 1.18083843680711 1.32892771649633 1.44739264943486 1.57727892530015 1.21134880317926 1.24462051160573 1.02804463984461 1.21901050224468 1.16484189226449 0.949164959712956 1.67538428999944 1.4409852652861 1.17520083772454 0.94908781…
1.17900215753546 1.20100413527629 1.16500305650857 1.12300341609781 1.14000341609781 1.14600341609781 NaN 1.17797758189509 1.19698528428485 1.20448555397678 1.1944850743761 1.34796469468532 1.4569906192304 1.58699079902503 1.22898306652115 NaN 1.06101000960572 1.21100782240119 1.17800269691932 0.938460604109928 1.6882400233733 1.4449301168665 1.18716977885262 0.961229782448508 0.887259708732713 N…
1.19321994801596 1.22366371956823 1.197333084956 1.15470817123665 1.17166905204232 1.1747375106324 1.24388931340373 1.18634374990418 1.20534708539755 1.21432108149517 1.21069950326919 1.35388264241699 1.45650866796746 1.58896199263679 1.24077417948297 NaN 1.0855543714846 1.21197376941609 1.19983086129375 0.945867305067161 1.67131591960954 1.43551159244076 1.16980454160158 0.943562363071623 0.8800…
1.2088665243244 1.23440930137447 1.2074107309554 1.16639901232371 1.18834880538473 1.20075972760624 1.25886176233123 1.20186528600958 1.21789119990259 1.22787595759256 1.22289386779833 1.36488682044164 1.46094998432713 1.59295636716732 1.2583471845377 1.3099687503155 1.08154134746915 1.21101400399521 1.21090539516391 0.946092269548249 1.67408004701297 1.43679277223807 1.17226966926655 0.944054742…
1.22448130600066 1.24548982782555 1.2284782697121 1.18448313100922 1.219458512404 1.22098016345096 1.27648161812026 1.22147783064253 1.23796401896159 1.24049190673404 1.24048079820079 1.38296591270045 1.46849317623371 1.60149128249485 1.27298401965899 1.29047449274501 1.09547676733377 1.2204795497224 1.22698281888962 0.945221278589052 1.67311542227452 1.4379685891161 1.17239054035444 0.9467004653…
1.24904854893488 1.26612180252318 1.24666606604878 1.20217522274732 1.23423168290564 1.24211264582464 1.29663095922172 1.24015903730417 1.26843228469066 1.26111967456926 1.26259342044732 1.38987180622047 1.47340934499487 1.60248138260951 1.29803848025609 1.29246550115977 1.09304669547294 1.21804669547294 1.24320238884952 0.946824978557493 1.6741806041939 1.43974232127012 1.17190824398036 0.945030…
1.26534601016644 1.27888322941091 1.26135705133196 1.2282572502182 1.26125580248632 1.27024326779482 1.31731953884566 1.26576906104376 1.27495140055409 1.28131250183988 1.27884601016644 1.42273270304752 1.49282985614523 1.62430738898418 1.31533458417091 1.29894180712046 1.09696094819363 1.21899190009235 1.26033901895475 0.94621421552711 1.6745400546617 1.43998996591163 1.17279922175792 0.94364268…
1.28700700145569 1.29100922919159 1.27000572846375 1.23400763795166 1.2680066832077 1.28200859269562 1.3560022277359 1.27800604671173 1.29300922919159 1.30100763795166 1.28800827444763 NaN 1.48500413722382 1.60400604671173 1.3390066832077 1.33900763795166 1.08100318247986 1.16200254598389 1.26900731970368 0.941810381897583 1.69196124116715 1.44373067786821 1.18135089745932 0.955750891094361 0.877…
1.3086164325979 1.3194943884245 1.28768617212555 1.25758156283407 1.28863386747981 1.30852925818833 1.3628779558266 1.29666873724364 1.3214943884245 1.32458156283407 1.31354669307024 NaN 1.49777334653512 1.62266873724364 1.35963386747981 1.36258156283407 1.09082565118086 1.16986052094469 1.29159899771598 0.942989078141703 1.69579200396054 1.44582286370152 1.184120833633 0.958501182330642 0.878920…
1.33477043217762 1.32745744650262 1.31582299748388 1.28338914646262 1.33083479191494 1.34426149258974 1.37578473287053 1.31639415236706 1.3513548155327 1.35229331725782 1.3457672155146 1.48069964573352 1.51697997638223 1.64047818714081 1.3887697151572 1.36476899151753 1.13481011759332 1.2374292003174 1.31337591799072 0.939998909687628 1.67968534110874 1.44084280263646 1.17741473442629 0.951831186…
1.36298800210581 1.34649355365809 1.33249722227335 1.30648962438575 1.35699103658852 1.37798559785464 1.39099395825282 1.35248608804954 1.36949283782638 1.37799095488937 1.37498988504283 1.481 1.52099623412596 1.64749917134989 1.41398771032948 1.38498391333619 1.14999089265086 1.24999097435001 1.32949553385388 0.946641038441217 1.68370365895129 1.44229404328083 1.17763537044024 0.952735889959479 …
1.37675077624987 1.36270417588892 1.34821287269007 1.32516225006074 1.39087654805654 1.40599077812846 1.41309825609748 1.3613377442614 1.40583254465824 1.40648000375718 1.39071391147513 1.4868894056758 1.521 1.65192017061203 1.42676765045964 1.39874402414698 1.16276453410446 1.25883618608381 1.34570469528145 0.946904196092569 1.68908502410836 1.4430023259825 1.18049190711492 0.951067166086573 0.8…
1.39630102253358 1.37685696330608 1.36384251264701 1.34678140439226 1.41030513822814 1.43470966066222 1.42686243129911 1.38080222457667 1.42382139195184 1.43372501285361 1.40683614312168 1.4919498277313 1.52050531773764 1.65249498277313 1.44729098807984 1.42096899510647 1.13902066992902 1.27731286005195 1.36233202742712 0.948805190512315 1.69110984590464 1.44708314835826 1.18598463228851 0.960137…
1.42100113191863 1.3900009904288 1.37700070744914 1.35800084893897 1.42600103759208 1.45400132057174 1.44200042446949 1.39600075461242 1.43500103759208 1.45600127340846 1.42700113191863 NaN 1.51900014148983 1.64200028297966 1.46900094326553 1.43100113191863 1.15600066028587 1.18700047163276 1.37600089610225 0.944560596143812 1.70411017025943 1.45211014243309 1.19722050228889 0.97352014856432 0.89…
1.4445827700768 1.4106349238172 1.391739231298 1.3756870775576 1.44761753923707 1.48151323175627 1.4508435387788 1.41172184671787 1.45661753923707 1.4825306163364 1.4505827700768 NaN 1.5219478462596 1.6478956925192 1.48865230839733 1.4545827700768 1.16975661587813 1.19682615419867 1.39466969297747 0.956980258907115 1.70765724166572 1.455077498568 1.20768485422158 0.97661523857258 0.89957177712224…
1.4499131011817 1.4229099275105 1.41140117527598 1.3938538513729 1.47180513516387 1.50778889642753 1.45693301988233 1.43294976491174 1.5008241771911 1.5267320795293 1.4649054881066 1.50994139239703 1.52497107591832 1.65648363469039 1.49940878835108 1.50062650906408 1.21761027032774 1.30786819151022 1.41340142842252 0.960925523563648 1.69663165847609 1.45094552394271 1.20538037961411 0.97637243581…
1.4609877698416 1.43748536864265 1.42848236552893 1.40999651674352 1.49299542822587 1.53499412200469 1.47197214589813 1.44697400283825 1.53194243485613 1.54596471813762 1.47698673251977 1.5139925722395 1.52050179928418 1.662 1.50949044640002 1.53299303348704 1.27498759089878 1.41944621979768 1.42249394257674 0.960691195295792 1.69679479631315 1.45297611784202 1.20937912483181 0.985508010189735 0.…
1.47522733062665 1.45320229460451 1.44077176186475 1.44064687584639 1.52866748745129 1.56261863179595 1.48278503511648 1.46366778154366 1.54866778154366 1.56953098570869 1.49123160799771 1.52282411964076 1.51853908452428 1.59140704287393 1.52274473420326 1.52219143934268 1.24355691445144 1.37429735649565 1.43967405055407 0.964596231832061 1.69650207103597 1.45459307754076 1.20345540987347 0.97342…
1.4844184170337 1.46389919619611 1.45636026787966 1.45090626475098 1.54237762555056 1.58589362582699 1.49787726056961 1.47094272159915 1.56189362582699 1.58785271268353 1.50289796046197 1.53490180845569 1.51751115986922 1.61401934249791 1.5329092419915 1.52892882781004 1.28061363668309 1.38986498662657 1.45337564072354 0.963670288978535 1.69734246794917 1.45641808552543 1.20536210079416 0.9756160…
1.49400328905486 1.47500333055466 1.47050412328626 NaN NaN NaN 1.50700494794351 1.48200362849191 1.57600461808061 1.59800468086418 1.51200261868718 1.5390019791774 1.5159993402742 1.61250036072081 1.54250266018697 1.56651180484219 NaN 1.48400461808061 1.46400409349609 0.964373794030776 1.69723872364306 1.45684862756817 NaN NaN NaN 1.45592859148541 1.17681779981445 0.961357928460983 0.912160908804…
1.50480506101864 1.48629694771345 1.48277580858172 NaN NaN NaN 1.52173097029806 1.49280271155191 1.58424314177306 1.61322499287171 1.52034883136288 1.54489238811922 1.51403587062693 1.61348185109865 1.55134071805768 1.60431568448034 NaN 1.49774890561152 1.47775253660556 0.960342599239918 1.69330652122799 1.45276953404271 NaN NaN NaN 1.45173658378848 1.1702696285408 0.961227695096147 0.91490988364…
1.51689286778962 1.50780421948469 1.503330679992 1.49989976514358 1.60085967120101 1.61789976514358 1.53585967120101 1.50586969468665 1.59192811126201 1.62390132820942 1.53635825285428 1.54697995302871 1.51597995302872 1.61548324043305 1.55992137518071 1.59063328672593 NaN 1.51284964771536 1.49385058224417 0.961036103123139 1.69592167165896 1.45492008336614 1.19336463428904 0.971573752735694 0.92…
1.52799936917799 1.52699748775247 1.51649871154617 1.51699479887678 1.60399908215473 1.62499785836103 1.52800073648333 1.51299785836103 1.60799816430945 1.635 1.54899905376699 1.5549975524126 1.51999860588486 1.58249991799264 1.5709993959878 1.63699899856944 NaN 1.64595930885948 1.50749942279761 0.960769799934947 1.70021348266933 1.45539469676421 1.19581924430739 0.972599770538681 0.9213604619821…
1.53879602370416 1.53731420352169 1.52877520118745 1.52386349183018 1.60792199533153 1.62990249416441 1.54272328730692 1.52378548716171 1.61878548716171 1.64480498832883 1.55980129197539 1.55401950116712 1.51705112792163 1.59329707735841 1.58130788159621 1.66791521555468 1.61200544047702 1.70482992997296 1.51731973948826 0.960961523905228 1.69995421952047 1.45510846373763 1.20007536493471 0.97227…
1.55236283612774 1.55284269048436 1.53939399921634 NaN NaN NaN 1.54992893921776 1.53389927178307 1.62345939383872 1.64395907896422 1.5788489076746 1.55993956306984 1.51601023025895 1.59745900024559 1.59337802407891 1.68582175765471 1.67140570352008 1.75450643173702 1.53432758125182 0.961633051279967 1.70083092340824 1.45444173462118 NaN NaN NaN 1.49022626442855 1.17515827061167 0.940839437119667 …
1.56499298974858 1.57098114851788 1.55549506630693 1.53100145843891 1.61100039775607 1.63899973482929 1.58897756216372 1.54498282732017 1.62699785714897 1.65149531654187 1.58499435202325 1.56099317369083 1.51699830626193 1.58601385149637 1.60649247434293 1.71397550054114 1.73689852507375 1.80791227569296 1.54699305604125 0.959415118226216 1.69939647782042 1.45504376968691 1.21575939143322 0.96491…
1.57775676247844 1.57346005861392 1.56825320824704 1.55173634313476 1.62241477713733 1.6389982228843 1.59929759242237 1.5597070382126 1.63141477713733 1.6515 1.59579315837655 1.56394407331607 1.51601775367013 1.58501686511228 1.62318219356653 1.73313603227551 1.7850429914945 1.86939039561693 1.56073812025046 0.95315763381515 1.68807311047291 1.45128869221241 1.20050658128837 0.954853473157582 0.8…
1.58890152187495 1.60322310863834 1.57940438003828 1.56042459615509 1.62398787032992 1.64048787032992 1.60693458804403 1.56693005677739 1.6399255488762 1.65298596488769 1.60938035303703 1.56945171365858 1.516 1.58252402700125 1.63192269071286 1.75381803158331 1.83352038933067 1.92301901866262 1.57388153809706 0.955000928277335 1.6963969479777 1.45082696281283 1.19801909865556 0.953764055197903 0.…
1.60298448358681 1.61099370260024 1.58848518924827 1.57248670021726 1.6284938036028 1.6454928464523 1.61248947134446 1.5789770283879 1.64398851419395 1.66049289661446 1.62348367760103 1.57549496208019 1.516 1.61642524193637 1.64498639788781 1.77347717887438 1.86194639957178 1.94897133496879 1.58748705270887 0.95445015620807 1.69637978994886 1.45171315119466 1.19525249173669 0.951188783313641 0.88…
1.61723265541952 1.62032222527342 1.6105833450327 1.58035162689765 1.63291741883411 1.64451866379835 1.63508385462042 1.59174518592336 1.64498039891718 1.66488239350309 1.63282316255789 1.58187821666848 1.516 1.61699019945859 1.66316081207951 1.7818427636407 1.89043156859827 1.98137659637865 1.60123870682307 0.953270756310208 1.69573503622869 1.44734669484019 1.19001736915834 0.949063917250587 0.…
1.62839659447621 1.63782721682061 1.6223900908321 1.5918900908321 1.63745663692084 1.650938790654 1.64888041287486 1.60687490475898 1.65987490475898 1.67590826348992 1.64686574092115 1.58843762375263 1.51798098683179 1.57485443651621 1.67489709224033 1.79636273798115 1.91380818729711 2.02163257255086 1.61635623433704 0.953179603580639 1.69395965793105 1.44614967386842 1.18703283919495 0.947030095…
1.64350322302697 1.6590006161375 1.63800324649374 1.60300246608881 1.64350147602171 1.65650101353388 1.66750553169605 1.62300379376973 1.66400243885197 NaN 1.65750256903486 1.59150112555888 1.51800040647533 1.57850041178421 1.68700401251085 1.81800213909276 1.92500189688487 2.0325013821546 1.6330036295023 0.951588853251769 1.69201770480855 1.44334411031222 1.18295894482683 0.945774053241021 0.877…
1.65921837124182 1.66440533101438 1.6532266315092 1.61626347862317 1.65086813789637 1.66190360099418 1.71328381796309 1.63674933628708 1.67283885904169 NaN 1.6702713928865 1.59788638845134 1.51947314317362 1.57653165705334 1.70615639732167 1.82978998944551 1.93187466814354 2.04183509682686 1.65019151441544 0.9485615884154 1.68323459568146 1.43972550424461 1.17746316913897 0.941319968824087 0.8741…
1.67090680957818 1.68781027369636 1.65746704780884 1.63088271428592 1.659431214296 1.67340650015263 1.71796704780884 1.65981052490082 1.69085171513977 NaN 1.68587447623813 1.60692632170822 1.5195 1.57600396431112 1.71840284526707 1.84140758314207 1.93795057171326 2.024148439573 1.66289965451983 0.951098827268566 1.68422518858848 1.43976417213605 1.17555433977685 0.94158718166264 0.871704391103971…
1.69299855311729 1.70199908250194 1.68549851164503 1.64749915701926 1.67200021578854 1.68450042248607 1.72699995076432 1.67199662542182 1.70699550056243 NaN 1.70599855311729 1.6100007529366 1.51950032268711 1.5779994375703 1.74099855311729 1.85349965335885 1.97798875140607 2.06948919008277 1.68099890884946 0.946234545179713 1.68795897090229 1.43742496856535 1.17050079012945 0.938405478185298 0.87…
1.70576042725055 1.71427122252011 1.69678664742036 1.6583025807223 1.69064835332595 1.70118536876532 1.74220747850923 1.68768743478138 1.72562882880289 NaN 1.7202311242613 1.61539974895144 1.5214640121671 1.578 1.75572135659822 1.86871672696752 1.97603907065233 2.07293984721024 1.69670387648501 0.944446289726739 1.68737618164828 1.43763349806637 1.17157847003696 0.938117294695344 0.87505067975555…
1.7207997361594 1.72781976254346 1.71783978892752 1.68277970977534 1.70691989446376 1.71788985488767 1.76580974935143 1.70680974935143 1.75173965700722 NaN 1.73983978892752 1.6298998680797 1.54192990765579 1.605 1.77680974935143 1.89092990765579 1.98094993403985 2.07239051448917 1.71382977573549 0.941475694327427 1.67805558100348 1.43613919894464 1.15572588680356 0.923198990893086 0.8716306061958…
1.74095887623258 1.73897738192792 1.73596298860932 1.70096298860932 1.74093008959538 1.74095270766747 1.77997121336281 1.72995270766747 1.76796710098606 1.78894653910235 1.75896093242095 1.64197532573955 1.54499383143489 1.605 1.79596093242095 1.90596915717443 1.98399383143489 2.11890335914656 1.72896915717443 0.942966936279327 1.67716187113142 1.43438361889153 1.15661802605916 0.924806545603537 …
1.76256808079088 1.75370550963014 1.76148955002558 1.71962697886485 1.75080367308676 1.76452881540823 1.81039138656897 1.75646991733426 1.79839138656897 1.8056662442475 1.77860734617353 1.65474477501279 1.54892146923471 1.61774477501279 1.81952881540823 1.92070550963014 1.98694110192603 2.12096073461735 1.75252881540823 0.933980031779438 1.66280742260098 1.43213495886313 1.15937483213738 0.926378…
1.78181640842443 1.79163281684886 1.77883573385344 1.73584539656794 1.78071011856489 1.78777775756641 1.82684539656794 1.77284539656794 1.82078742028092 1.8317487694229 1.79781640842443 1.6817391067084 1.55296134914198 1.61502898814351 1.83584539656794 1.93981640842443 1.99096134914198 2.09327055600611 1.76785505928244 0.940058931644336 1.68254461991273 1.43690303920751 1.16348047949768 0.9313022…
1.8089582739818 1.79699227295959 1.79297836428686 1.76595363775756 1.79997063724645 1.81595672857372 1.83997990969494 1.80095672857372 1.85794281990099 1.85795981938988 1.82296136479796 1.7089582739818 1.57696291020604 1.63297218265453 1.86395672857372 1.9509830005111 1.99399536377576 2.08401390867273 1.7839752734707 0.943135332867594 1.68280989182143 1.4403846837962 1.16707449834723 0.9343453637…
1.82960886244346 1.80485099521656 1.8155716112476 1.77777649282484 1.83631085287658 1.84249710885588 1.85864611363932 1.81375786722691 1.87075786722691 1.88842260646416 1.84459023684553 1.73353436005174 1.58288824641242 1.63594412320621 1.88166473923725 1.95786962081449 1.99596274880414 2.084 1.80362748804139 0.943611059712994 1.68559710330188 1.43842725119586 1.16761975592114 0.936391258756305 0…
1.85677554448937 1.82582542349173 1.83186698932703 1.80477554448937 1.85187530249409 1.86977554448937 1.8689168683294 1.83780048399055 1.90273397865407 1.90585867615997 1.86979217082349 1.77862590748228 1.60977554448937 1.63798337366588 1.90778385765643 1.96494180783058 1.996 2.084 1.81590024199528 0.947080987046959 1.69413883928996 1.44306084498315 1.1736693728126 0.93773902661948 0.888682864342…
1.88000699916635 1.8450012725757 1.84800858988597 1.82100699916635 1.89600318143925 1.90100763545419 1.88800540844672 1.86100572659065 1.9240050903028 1.9380063628785 1.89700477215887 1.81501558905231 1.61901081689344 1.67700286329532 1.92700890802989 1.97300095443177 1.996 2.08801527090839 1.83500477215887 0.949037737996695 1.68957477289532 1.44223804977774 1.17845868924703 0.937170302236729 0.8…
1.90160936442962 1.84892897535084 1.87452058361816 1.84260936442962 1.9058224383771 1.92457385210504 1.90469814524107 1.87868038907878 1.93971590140336 1.9576448767542 1.91173365756565 1.86312994804778 1.65239629048213 1.68584019453939 1.95450282745587 1.97594673151313 1.996 2.13514770421007 1.84973365756565 0.942056246313883 1.67344173374643 1.43621884527484 1.17441315538864 0.938103131645824 0.…
1.92085115543506 1.87479631796377 1.88690599290636 1.85589815898189 1.93080415188824 1.95079631796377 1.91789815898189 1.89785115543506 1.96778065011483 1.98379631796377 1.94176498226589 1.91162397162543 1.69863963947437 1.84177007385816 1.97087465720848 1.98195299645318 2.00294516252871 2.13897649822659 1.87281981973718 0.947843309810157 1.68772491964953 1.43852096356354 1.18198960044233 0.93923…
1.93297722238652 1.87999050932772 1.89698101865543 1.87496393544532 1.94497342611761 1.96597152798315 1.93396962984869 1.91396962984869 1.98297152798315 2.00296393544532 1.95198101865543 1.95292217648727 1.70698481492435 1.84599430559663 1.98197912052098 1.9889867130588 2.003 2.139 1.88397912052098 0.947271176843363 1.68892793103344 1.43906899398874 1.18011368238085 0.939319848149244 0.8897467731…
1.94871041336541 1.89571041336541 1.90878281002406 1.8877647108594 1.96071041336541 1.98465611587143 1.95167421503609 1.92872851253007 2.00165611587143 2.0236199175421 1.96869231420075 1.97754752088346 1.72074661169474 1.74191851145415 1.9947647108594 2.0017647108594 2.003 2.139 1.89872851253007 0.949204344645616 1.69010828100241 1.44157384713011 1.1872091430395 0.938151538005948 0.88829678676369…
1.96582927306414 1.91480918754228 1.92384935858601 1.90185940134694 1.97386944410787 1.99885940134694 1.96981923030321 1.94384935858601 2.01684935858601 2.04676901649855 1.98582927306414 2.02254807575802 1.78237734882217 1.81226687845191 2.01380918754228 2.01288952962974 2.003 2.139 1.91384935858601 0.952595955040438 1.6923574037879 1.44341182260271 1.18612235259595 0.936555967989883 0.8894678482…
1.97797851218671 1.9279767215356 1.93997134958228 1.91797134958228 1.98597851218671 2.01397314023339 1.97499104674446 1.96296597762896 2.02897851218671 2.06496776828007 1.99298746544225 2.04895344307121 1.83091404874685 1.88886391051584 2.02098746544225 2.02497851218671 2.00499641869779 2.14099641869779 1.92597851218671 0.952570107439066 1.69092261435062 1.44434835260098 1.18269612402679 0.936530…
1.98878180916644 1.93780164469677 1.9527421381058 1.9307421381058 2.00070246704515 2.0267421381058 2.00244460515095 1.97770246704515 2.04664296045418 2.07676197363612 2.00476197363612 2.0784049340903 1.90157184181672 1.98015529567994 2.03962312492386 2.04656361833289 2.00107934212129 2.07924963841037 1.94462312492386 0.948374896069784 1.67095404975269 1.44211522500914 1.18108253026973 0.939509699…
1.99989104497637 1.9607721849506 1.96488113997423 1.93892075998282 2.01387123497208 2.03492075998282 2.01092075998282 1.98790094997852 2.06185142496778 2.09383161496349 2.01886132996993 2.12058398990979 NaN NaN 2.04792075998282 2.05591085498067 2.00000990500215 2.13443541487757 1.95985142496778 0.952190974291537 1.68835190806138 1.4440996947456 1.1831688032954 0.939579900949978 0.887683256494201 …
2.01896323018028 1.97597097119496 1.97597871220964 1.95097677695597 2.02497871220964 2.05096903594129 2.02896516543395 2.00596516543395 2.07697097119496 2.1069748417023 2.0319748417023 2.13197871220964 NaN 2.08488969054084 2.06995742441927 2.06198838847798 2.01696710068762 2.08409869793714 1.97097871220964 0.954276032729978 1.69162400071362 1.44740363301543 1.18472701970935 0.939849477481509 0.88…
2.02880427404611 1.98874555625994 1.98678470145072 1.96472598366455 2.03970641106916 2.06178470145072 2.03880427404611 2.01776512885533 2.08974555625994 2.11778470145072 2.04474555625994 2.15553025771065 NaN 2.22422069145469 2.07686299183227 2.08258897549682 2.04053025771065 2.17223846641495 1.98864769328299 0.955878096669515 1.69575759937341 1.4493022248909 1.18630848812142 0.939614697422893 0.8…
2.03693347721754 2.00784200839166 2.00385863908728 1.97987526978289 2.04595010791316 2.06894179256535 2.04792516186973 2.03089190047851 2.09991684652193 2.12890853117412 2.05293347721754 2.1837671702614 2.15448444843595 2.29344287169691 2.08592516186973 NaN 2.06678380095701 2.16309146882588 1.99990853117412 0.95781403453221 1.69689118573132 1.44906232829739 1.18575490605521 0.94125619652264 0.882…
2.05000466486041 2.03200349864531 2.02200728884439 1.99700524796796 2.05600524796796 2.08100408175286 2.06701282836612 2.04600379019908 2.11100699729061 2.13800174932265 2.06300495641418 2.22000291553776 2.22701865944163 2.36100524796796 2.10000437330663 2.16998629697255 NaN 2.26298629697255 2.02000495641418 0.959027486806455 1.70124967024973 1.44972757135705 1.18070904661915 0.941748612204029 0.…
2.06571126555983 2.04378344916987 2.04654885243724 2.01467517375481 2.07367517375481 2.09474735736485 2.11020598028953 2.05876540326736 2.13456689833975 2.14389172458494 2.07969321965732 2.22981954097489 2.28984506223932 2.37867517375481 2.11472931146234 2.123848157418 NaN 2.216848157418 2.03669321965732 0.950565555679641 1.66646936632595 1.44155032236791 1.17749901010121 0.93707589849595 0.88038…
2.0758994541071 2.06082907198207 2.047 2.02786929033923 2.08785923574994 2.1048994541071 2.10308043671432 2.07285923574994 2.135 2.15290950869639 2.09187934492852 2.24385923574994 2.32960787101768 2.46611519614246 2.12291956328568 2.12794972705355 NaN 2.22490950869639 2.05481901739278 0.954528172908553 1.68260957471153 1.44256813558464 1.17983566789392 0.936425731115895 0.88131994541071 1.4508885…
2.08897939092499 2.0769746349846 2.0789492699692 2.04597146435768 2.09498890280576 2.11698097623845 2.10699365874615 2.0889746349846 2.14398573217884 2.15998890280576 2.10597780561153 2.26896036716344 2.36394609934228 2.50194451402881 2.13597939092499 2.13498890280576 NaN 2.15511097194237 2.06797939092499 0.957415481856632 1.68973895036517 1.44327889028058 1.17737394743052 0.93680938172775 0.8728…
2.10566590668355 2.09856764394342 2.09468555923158 2.06560694903948 2.11166590668355 2.13268555923158 2.12660694903948 2.09978382197171 2.15576416942369 2.17078382197171 2.12560694903948 2.27782312706776 2.39341042355921 2.52944972865527 2.15266590668355 2.14382312706776 2.0196266015875 2.17656764394342 2.08564625413553 0.958998359397678 1.69364197938434 1.44283884364661 1.17309568510939 0.938643…
2.11787669859046 2.10394862441269 2.09598972488254 2.08084587323808 2.12783559812062 2.14685614835554 2.12601027511746 2.112866423473 2.16589724882539 2.18287669859046 2.13688697370792 2.29383559812062 2.41280477276823 2.54979449765077 2.16289724882539 2.15884587323808 2.02791779906031 2.18293834929523 2.10282532300316 0.958693493539937 1.69222551542737 1.44219657607518 1.16923914819753 0.9382049…
2.13996092929819 2.13394672177025 2.1429165307734 2.09697158494414 2.14197513682612 2.15997691276711 2.15993961800629 2.12996980900314 2.17897691276711 2.19298224059008 2.15896092929819 2.3059786887081 2.43096803306215 2.56497336088513 2.18496092929819 2.16998046464909 2.03898046464909 2.19597691276711 2.11797336088513 0.951073550429766 1.68983422673956 1.43405447391908 1.17026809974314 0.9388588…
2.15176561620662 2.14282421215497 2.15574608422384 2.1234726364649 2.16357029637881 2.18058982836159 2.17176561620662 2.14176561620662 2.19370702025828 2.20672655224106 2.16684374413775 2.32560936034437 2.45257029637881 2.55323438379338 2.20362889232715 2.17392187206887 2.03998046801722 2.19501953198278 2.13564842430993 0.944608520446703 1.66058263904637 1.42907883183287 1.16217133417778 0.930418…
2.17575983539669 2.17269979424586 2.1698599039814 2.1378599039814 2.18181987654752 2.20079986283058 2.18486991083987 2.15684989712293 2.21676984225516 2.21986991083987 2.20065976681198 2.33886991083987 2.45695997256612 2.57873982167975 2.2178599039814 2.19379986283058 2.04494996570764 2.20093995884917 2.1567898559721 0.939747832783492 1.68393803416217 1.42889090061726 1.16405928580296 0.932606183…
2.19696043296013 2.18397927440769 2.19395478052587 2.16195478052587 2.20495666467062 2.22096231710489 2.20496231710489 2.17696231710489 2.22298869513147 2.23696796953916 2.22096231710489 2.35297362197342 2.46997550611818 2.58598681098671 2.24195478052587 NaN 2.06096985368391 2.21497362197342 2.1749660853944 0.936885313288211 1.68253310883885 1.42851071597501 1.16541747524603 0.933638097013797 0.8…
2.21366600565399 2.20066600565399 2.20674459255893 2.17670529910646 2.22460706547528 2.24452847857034 2.22460706547528 2.18974459255893 2.23280353273764 2.24876423928517 2.23374459255893 2.36574459255893 2.47588211964258 2.59776423928517 2.25866600565399 2.21396070654753 2.06590176636882 2.22088211964258 2.18970529910646 0.938242691050532 1.6834417285446 1.42978445925589 1.16699836877076 0.936404…
2.23581267749345 2.21785525079039 2.23277861885589 2.20476158953711 2.25276158953711 2.26978713351528 2.23491485340611 2.21082119215283 2.25778713351528 2.26585525079039 2.25680416283406 2.38582970681222 2.48591485340611 2.60593188272489 2.28180416283406 2.22986376544978 2.07194891204367 2.22298297068122 2.20982970681222 0.939549016089388 1.68298408703651 1.42707350045991 1.16515609270625 0.93457…
2.25900650301147 2.23900367561518 2.24800593753221 2.22200735123036 2.27600735123036 2.29100791670962 2.27900565479258 2.22900735123036 2.26900763396999 2.28300706849073 2.27800537205295 2.39801046136628 2.49100169643778 2.604 2.30100876492851 2.24000763396999 2.07500339287555 2.22600282739629 2.22900650301147 0.938658094334899 1.68139765891587 1.4305796918138 1.16444977946309 0.934089963243848 0…
2.28158640395512 2.25176622832246 2.26862236882859 2.24753245664491 2.30153245664491 2.31849649177145 2.29864035126532 2.25453245664492 2.29551447420818 2.30755043908165 2.29665833370205 2.43433464984084 2.4968921053796 2.604 2.33144254446124 2.26651447420818 2.08678421075919 2.23582017563266 2.25158640395512 0.932041201623588 1.67326889457616 1.42950960085604 1.16368402630065 0.933962337716775 0…
2.29882903244621 2.26288937393578 2.29176869095664 2.26680891861635 2.3227888047865 2.33879886170143 2.31780891861636 2.26687931702086 2.30886926010593 2.32284914627607 2.31877874787157 2.43796982925521 2.497 2.604 2.34486926010593 2.27986926010593 2.09986926010593 2.249859203191 2.26189943085071 0.932266480079775 1.67181327512771 1.42652017074479 1.16881770404237 0.93659324860629 0.8877827535047…
2.32595597311132 2.2929510812348 2.31196738748987 2.28996249561335 2.34795923436233 2.35996575686436 2.32798369374493 2.28896412623885 2.34294455873277 2.34097064874088 2.34994945060929 2.45796738748987 2.49999510812348 2.60100489187652 2.36896086498784 2.30296249561335 2.1149755406174 2.2649755406174 2.28795760373682 0.93890915634038 1.68295178591309 1.42957496136718 1.17584860192771 0.936370407…
2.34267188359552 2.31065258263056 2.33063328166559 2.30961398070062 2.37153677684074 2.38942097105093 2.3534981749108 2.31155607780571 2.36163328166559 2.36944027201589 2.36765258263056 2.46094209710509 2.5 2.60884559228025 2.38371048552546 2.34222796140123 2.14147887394583 2.28853677684074 2.30467188359552 0.939341700585063 1.68498043302181 1.43244364118229 1.18707919696075 0.953816635833199 0.8…
2.36081862409444 2.32188915916883 2.34683877697284 2.32682870053364 2.38783877697284 2.41177831833765 2.35202015287839 2.32684885341204 2.37882870053364 2.39375816545926 2.38284885341204 2.46990931204722 2.5009899235608 2.61592946492562 2.40775816545926 2.41724426706018 2.15486900629043 2.30285892985123 2.31786900629043 0.947675257146349 1.68596042738276 1.43543017373998 1.19095281793936 0.958436…
2.384952024387 2.34295802133862 2.36596201930637 2.350952024387 2.40895802133862 2.4319600203225 2.36896601727412 2.3469600203225 2.40794202946762 2.42094602743537 2.40994602743537 2.4739920040645 2.50399400304837 2.616 2.42895802133862 2.44394802641925 2.15200599695163 2.30499600203225 2.34095402337087 0.951562383871436 1.68833526240822 1.43893304353612 1.1975568466861 0.966304327966419 0.894169…
2.40070218281058 2.34790693212831 2.38268356923624 2.3637580235336 2.42764634208756 2.45555327421587 2.41021822987777 2.36760911493889 2.42860911493889 2.43964634208756 2.41883247783095 2.47792554570265 2.504 2.62286970497963 2.44764634208756 2.44694415927698 2.16083247783095 2.31186970497963 2.3537580235336 0.943581514495117 1.67893831804217 1.43771326696792 1.20018048789226 0.972502734481666 0.…
2.41782887592564 2.3856174873632 2.39586914041373 2.38478861143756 2.45373828082746 2.47777854531554 2.4159496693899 2.38383894204766 2.44582887592564 2.46276847919352 2.44572821470543 2.48492953714585 2.504 2.61706039673213 2.45789933877979 2.45491947102383 2.1798087436816 2.32981880980362 2.3728087436816 0.944647618669914 1.69038182372747 1.43854134313506 1.19621086845541 0.969966977207016 0.90…
2.42897840965109 2.38899411172302 2.40498233516907 2.39198626068706 2.4669744841331 2.49596467033814 2.43296663309714 2.39298233516907 2.46695878206117 2.48296074482016 2.45298626068706 2.49398233516907 2.50699411172302 2.61799803724101 2.46598429792806 2.46897252137411 2.18199607448202 2.33299411172302 2.3859744841331 0.947254896826621 1.69018062808288 1.44227267890896 1.19652929340676 0.9714869…
2.44371017483294 2.40665220979953 2.42167153147733 2.41161356644392 2.4915169580549 2.5205169580549 2.43594203496659 2.41261356644392 2.4924976363771 2.50555560141051 2.47457492308832 2.50282610489977 2.507 2.618 2.48267153147733 2.4944976363771 NaN 2.36143967134369 2.40267153147733 0.95340885308017 1.68965043370601 1.44633020147067 1.19766758685375 0.974412421400145 0.901708939371194 1.447005924…
2.45391674809744 2.41989177252667 2.43290842290718 2.42885847176565 2.50687512214616 2.53785847176565 2.43996669923898 2.41895004885846 2.49895004885846 2.52682517100463 2.48194172366821 2.5119250732877 2.50799167480974 2.618 2.49688344733642 2.54557541529695 NaN 2.40365034200925 2.41985847176565 0.955245597420857 1.68876732616743 1.4460232468242 1.19940559742086 0.972734569082948 0.9018787512214…
2.46500389849793 2.42600321052771 2.44300206391067 2.43900343985112 2.51800458646815 2.55000389849793 2.44901031955335 2.4310089436129 2.50800848496609 2.53600389849793 2.49300160526385 2.51700183458726 2.50800045864682 2.61799610150207 2.50400710902564 2.54900275188089 NaN 2.45000160526385 2.42700275188089 0.951896791765526 1.68681561074998 1.44662943357118 1.20115828236768 0.975888715788917 0.9…
2.48166414606972 2.43972341441036 2.45182219497809 2.45370365829681 2.53760487772908 2.56666414606972 2.49311097489043 NaN 2.5442690237988 2.55266414606972 2.49986170720518 2.52484195109163 2.50996048777291 2.60133585393028 2.53438756048008 2.56076292663745 NaN 2.45686170720518 2.43876292663745 0.938186388028508 1.66805813201327 1.44420879760046 1.19381797329046 0.970400634235857 0.90222801961577…
2.48991951497199 2.48355733234592 2.47080884805846 2.46290945434348 2.54492957560049 2.57491951497199 2.48608048502801 2.4690100606285 2.53906036377101 2.55695975748599 2.51286921182948 2.53687927245798 2.51 2.61089939371498 2.5359899393715 2.62039636228989 NaN 2.54708448280633 2.45285915120097 0.948056878557856 1.69756626962553 1.44812965687971 1.20580665669457 0.976991889545042 0.90753476714952…
2.49798726931688 2.484 2.4819824953107 2.46998886065227 2.55298726931688 2.58198886065227 2.49099204332305 2.47199522599383 2.54798567798148 2.57097772130453 2.51998886065227 2.537 2.51199681732922 2.60401113934773 2.54099204332305 2.62399522599383 2.53292202456586 2.66581222242391 2.45599522599383 0.950356499062141 1.69797982495311 1.44917839275126 1.20777705602953 0.978507692563684 0.9124222979…
2.50780220289475 2.49086154202633 2.49180220289475 2.48078242318423 2.5608417623158 2.5859208811579 2.50472308405265 2.47788132173685 2.55486154202633 NaN 2.5317626434737 2.5409208811579 2.5159208811579 2.60988132173685 2.54982198260528 2.61517801739472 2.56044616810531 2.65913845797367 2.48050550723688 0.952506682433951 1.69705859292789 1.45219907849158 1.20805446168105 0.979607846724212 0.91151…
2.51691905201106 2.50487408090609 2.50983810402212 2.48991905201106 2.56793704045305 2.59392804623205 2.52184709824311 2.48493704045304 2.5698650866851 NaN 2.5478560924641 2.53802698266298 2.51897301733702 2.60405396532596 2.55594603467404 2.62788307512708 2.61352330628734 2.70656827739231 2.49190106356907 0.955314906123428 1.69831839745492 1.451457285319 1.20709872439436 0.976220940120218 0.9131…
2.52398606462293 2.51498009231847 2.51299402769554 2.49698606462293 2.57099402769554 2.59499800923185 2.53297810155032 2.49398208308663 2.57499004615924 2.59698606462293 2.55199203692739 2.53999601846369 2.52399004615924 2.60899004615924 2.56697810155032 2.6659243508102 2.672882544679 2.80480490472105 2.50297810155032 0.955320039815363 1.69610443941298 1.45161966156941 1.20559298615223 0.97764709…
2.54066533178188 2.52382282270805 2.52574407724497 2.51170470451342 2.58080313634228 2.60088188180537 2.55260627268456 2.50968501814765 2.58578344997651 2.60582282270805 2.55788188180537 2.53901968636577 2.524 2.609 2.59346846812416 2.68658658631879 2.72495662261409 2.82460627268456 2.51574407724497 0.936811678585772 1.66989621655708 1.44601260601221 1.20017866873906 0.972032802875872 0.911832362…
2.54693940936691 2.54973744058993 2.53787881873382 2.51991921248921 2.5829798031223 2.60198990156115 2.55893940936691 2.51890911405036 2.58698990156115 2.60105049219424 2.57086872029497 2.54196970468345 2.52103029531655 2.609 2.594 2.70085862185612 2.76361625932375 2.85172734215108 2.52787881873381 0.944002847927195 1.69279107093684 1.44897859385518 1.20031747539029 0.972711921248921 0.9095829234…
2.55598556867586 2.55399358607816 2.54199358607816 2.52698877563678 2.58599518955862 2.602 2.57297755127356 2.5339759477931 2.59498717215632 2.60699037911724 2.57998556867586 2.5469919825977 2.52000160348046 2.60500641392184 2.5989919825977 2.71797274083218 2.82190699813331 2.91889256680916 2.53498877563678 0.948393072964412 1.69352919825977 1.44975879738965 1.19979084984464 0.971062661777564 0.9…
2.56483997190342 2.57069772470646 2.55967994380684 2.53583997190342 2.58894665730114 2.60887553370266 2.59657325840912 2.54480441010418 2.60875106740532 2.62271550560608 2.5898221910038 2.547 2.52 2.60401778089962 2.60783997190342 2.73469772470646 2.83771550560608 2.94551991571026 2.5497332865057 0.948724132303125 1.69365768848305 1.44875813651761 1.19992751067405 0.970293869101704 0.908562709831…
2.57689971732975 2.58289971732975 2.57189971732975 2.54591643110812 2.59594150177569 2.61494985866487 2.60989136044056 2.55590807421894 2.62089971732975 2.623 2.59694150177569 2.55394150177569 2.52 2.59904178444594 2.623866289773 2.74888300355137 2.85584957599462 2.961866289773 2.56090807421894 0.948650668551135 1.69181554381389 1.44785743763138 1.19723273073859 0.966541505472237 0.90469267543672…
2.59000477149825 2.59799952285017 2.58300310147386 2.5580057257979 2.6020057257979 2.61800334004878 2.6160038171986 2.57800286289895 2.64200143144948 2.6480019085993 2.61000262432404 2.56000143144948 2.52 2.595 2.63300858869685 2.76300429434843 2.88300167002439 2.98000238574913 2.57600405577351 0.950724274202099 1.68672473942318 1.44742807947195 1.19356540266144 0.962475300074223 0.90551422887286…
2.60964056676819 2.59603594332318 2.59576636839933 2.58156868012183 2.62556868012183 2.63174839673774 2.63171245341456 2.58978434006092 2.64789217003046 2.65585622670728 2.62080231172251 2.56589217003046 2.52 2.595 2.66835302018275 2.78067651009137 2.88987419836887 2.9898202833841 2.59269448175296 0.927161319878167 1.66507627513807 1.4395246718758 1.17464631391885 0.943134041733329 0.881764734493…
2.61991608106207 2.64062236477933 2.61285733780552 2.58596643242483 2.62897482431862 2.63993286484966 2.6726559323545 2.60189929727449 2.65989929727449 NaN 2.64182377023035 2.57393286484966 2.52297482431862 2.59797482431862 2.67296643242483 2.79389090538069 2.89594964863724 3.00784894591173 2.60489929727449 0.932977131069106 1.68549385414929 1.43980639148567 1.17493462918797 0.943097314593986 0.8…
2.63499541832368 2.64699816732947 2.62399664010403 2.60099541832368 2.63999664010403 2.64999694554912 2.67100061089018 2.61699541832368 2.66499847277456 NaN 2.64899786188438 2.58499664010403 2.523 2.60099908366474 2.68399664010403 2.8019975564393 2.89999877821965 3.008 2.62099511287859 0.939418048205888 1.68460032682624 1.43855038486081 1.17256072695931 0.940510791102778 0.875430122178035 1.44559…
2.64677811551978 2.65779660589314 2.63872264439973 2.61179660589314 2.64785207701319 2.66177811551978 2.68179660589314 2.63074113477308 2.68168566365303 2.69770415402638 2.66764868290633 2.59677811551978 2.523 2.601 2.69087056738654 2.80887056738654 2.92453774066622 3.02272264439973 2.63670415402638 0.943336223410328 1.68034024822034 1.44142582320608 1.17113681104136 0.938517535457903 0.872740663…
2.66682678261581 2.67683544348502 2.65486142609265 2.6328181217466 2.67377481740055 2.68083544348502 2.69786142609265 2.64983544348502 2.69786142609265 2.71088740870028 2.68287008696186 2.60393937391553 2.523 2.601 2.71578347826976 2.82684410435423 2.92896535652316 3.02597401739237 2.65484410435423 0.942121259129972 1.6815190006961 1.4412321652173 1.16943463686896 0.918078240688331 0.865611838606…
2.6819674361026 2.69595875239662 2.67395875239662 2.64896526517611 2.68298046166156 2.69297394888208 2.71695875239662 2.66995658147013 2.71695875239662 2.73295223961714 2.69696960702909 2.61298046166156 2.523 2.60399348722052 2.72996960702909 2.8419674361026 2.94696092332312 3.0419652651761 2.6709652651761 0.941012388019143 1.67934475432902 1.4387254490255 1.16908073811501 0.917490890079862 0.866…
NaN 2.69403928723355 2.68870534574834 2.67154819681413 2.69868570213157 2.71162677128124 2.76797853192759 2.69254819681413 2.74935176064636 NaN NaN 2.61692142553289 2.523 2.60301964361678 NaN 2.86062677128124 2.947 3.042 2.68766605851479 NaN 1.65767412393077 1.43241630845588 1.15974700723172 0.925342654629616 0.867362713617236 1.39413284737953 1.15313297754893 0.924455851113218 NaN NaN 0.49962589…
2.72484965573208 2.74151889834264 2.71968928851296 2.68981958687849 2.72077949507371 2.73476947212252 2.77394988524403 2.7127995409761 2.7697995409761 NaN 2.73874942622013 2.6358095639273 2.523 2.603 2.77595990819522 2.87881958687849 2.95095990819522 3.03903006885359 2.71175944917132 0.922772261699386 1.67991047441764 1.43757647744062 1.16791540629191 0.933697009964106 0.878200449143439 1.3979300…
2.74595884768685 2.74898628256228 2.73197648439248 2.70996080732081 2.74295688805289 2.75795492841893 2.78697452475852 2.72397844402644 2.79495100915101 NaN 2.76295296878497 2.64697844402644 2.52599412109812 2.60599412109812 2.79396472658872 2.88598628256228 2.95399412109812 3.0439902018302 2.7269706054906 0.937142075216074 1.68048931412811 1.43811903977936 1.17021564961261 0.935975688805289 0.87…
2.76466088823735 2.76569658421237 2.75360734427483 2.72964304024984 2.76558949628732 2.78157164829981 2.79092860804997 2.74757164829981 2.80973228018738 NaN 2.78460734427483 2.67351810433729 2.53582152012492 2.62466088823735 2.80873228018738 2.90466088823735 2.95694645603748 3.044 2.74664304024984 0.941167358690843 1.68165876089487 1.43972090778036 1.17198787362249 0.939407710523598 0.88054573186…
2.78878047222375 2.78383535416782 2.77381706018646 2.74882620717714 2.78680791319578 2.80578047222375 2.81279876620511 2.77078961921443 2.83080791319578 2.84878961921443 2.80580791319578 2.68886279513985 2.54293597106526 2.62896341203729 2.83278047222375 2.91193597106526 2.96492682407458 3.04994511805594 2.76285364814917 0.942211035949137 1.68351307806725 1.43987881089121 1.17673646032438 0.94400…
2.81 2.8 2.789 2.764 2.809 2.829 2.824 2.79 2.852 2.87 2.83 2.715 2.554 2.635 2.854 2.924 2.965 3.053 2.779 0.94645 1.68368 1.44272 1.18439 0.9527 0.8837 1.45133 1.17401 0.94617 0.86393 0.94612 0.51855 0.11648 0.04316 0.947 0.49245 0.10607 0.03924 1.49464 1.373 1.391 1.199 1.137 1.115 1.132 1.504 1.569 1.575 1.583 1.282 1.279 1.285 1.258 1.42 1.401 1.388 1.367 1.357
2.83062299110034 2.80196409439051 2.79587433036678 2.78560503829559 2.83355117988135 2.85453322707661 2.82792818878102 2.80865889670983 2.8755691326861 2.89455117988135 2.83883842475729 2.75035369902915 2.57167684951457 2.65267684951457 2.8903357462244 2.93283842475729 2.965 3.053 2.78194614158576 0.937277679196327 1.65851013038564 1.43917480962513 1.1807073230178 0.949243193872706 0.879634324611…
2.85579080871395 2.84662345568511 2.83566529394232 2.8048410146226 2.85383264697116 2.87483264697116 2.87956488212502 2.82387448522837 2.91169876454809 2.92078244106251 2.88362345568511 2.78074897045674 2.58588285287981 2.66688285287981 2.89893305878846 2.93597489704567 2.965 3.053 2.82959835273078 0.945866113637767 1.68950457809626 1.44805452378399 1.19175619862734 0.960583772008417 0.8946030627…
2.8719679261916 2.85198997693487 2.84198797232185 2.81797394003067 2.87096592157857 2.89396191235252 2.88698596770882 2.84894988467437 2.9159919815479 2.93796592157857 2.89298195848277 2.79796592157857 NaN 2.66799799538697 2.91297193541765 2.936 2.96300400922605 3.05200200461303 2.8339919815479 0.946588697001534 1.6904286769554 1.4480302004613 1.20003356217319 0.969182920697026 0.903342700189593 …
2.88768621533843 2.86376466150382 2.85474504996247 2.83270582687977 2.88668621533843 2.90968621533843 2.89974504996247 2.86076466150382 2.93462738071438 2.95564699225573 2.91162738071438 2.83819592680472 2.63113728078944 2.67388233075191 2.93162738071438 2.94188233075191 2.963 3.07847048838359 2.84576466150382 0.94768803507369 1.69031235338496 1.44906921176617 1.19834412408195 0.96810196492631 0.…
2.90383853369606 2.87983853369606 2.87380825876407 2.85180825876407 2.90283853369606 2.92682844205207 2.91484862534006 2.88376789218809 2.95380825876407 2.97381835040807 2.92783853369606 2.88453578437618 2.6804954178002 2.6997376172561 2.94387890027205 2.94694954178002 2.963 3.0532623827439 2.86777798383209 0.94769020183288 1.69309164248037 1.44905040366576 1.19716170630704 0.966713926468715 0.91…
2.92096606817213 2.8919760481215 2.89296207619238 2.85898602807088 2.9149760481215 2.94596207619238 2.92597804411138 2.89897006015188 2.97096606817213 2.989968064162 2.94197205614175 2.90795409223288 2.69098004010125 2.74790419248601 2.96196407218225 2.95698004010125 2.963 3.05200199598987 2.8799760481215 0.949965449143085 1.69265093811524 1.44892025947868 1.19845738525326 0.968386626777111 0.906…
2.93276352026344 2.89494088006586 2.90868469368459 2.87468469368459 2.93362557375045 2.9607044003293 2.92992117342115 2.91272410697402 2.98472410697402 3.00274381361873 2.9498423468423 2.96387672125135 2.75569936144893 2.79211320098791 2.97572410697402 2.96876352026344 2.963 3.05298029335529 2.8947044003293 0.948107442624955 1.6856409025097 1.44578306126308 1.19510739672492 0.964831535120309 0.90…
2.94982434596905 2.93359702898782 2.91592767186961 2.88687600891933 2.94488634150938 2.97188634150938 2.96661769416793 2.92388634150938 2.99291733927955 3.01091733927955 2.97078301560883 2.98578301560883 2.80549370308726 NaN 2.98985534373922 2.97889667409944 2.963 3.04904133036022 2.9108346785591 0.952770920197234 1.6944169033636 1.44876817562263 1.19847414591251 0.962750975157814 0.9062337907100…
2.95499148224131 2.93998977868957 2.92598296448261 2.89498637158609 2.95697955737913 2.98597615027566 2.97598466803435 2.93498126093087 3.00398126093087 3.02198126093087 2.97599148224131 3.03391822951653 NaN NaN 2.99998296448261 2.99297615027565 2.96998807513783 3.03801873906913 2.92098296448261 0.954247563921013 1.69654652475445 1.45134565594307 1.19932860308757 0.96659340725477 0.90500219758174…
2.97169227561364 2.95472847848262 2.94072847848262 2.91267417417914 2.97271037704813 3.00563797131016 2.98680088422059 2.95071037704813 3.01283708708957 3.02985518852406 2.9887646813516 3.0467646813516 NaN 2.99442075409626 3.01571037704813 3.00281898565508 2.97392759426203 3.10575100102006 2.93474657991711 0.955811218719158 1.69737479479503 1.45367709960025 1.19583444110679 0.967346242909786 0.89…
2.98290791133868 2.96888279624923 2.94794139812461 2.91994139812461 2.98489953964219 3.01690791133868 3.00484930946329 2.96389116794571 3.02093302642813 3.03495814151758 3.00189116794571 3.07377396419494 NaN 3.0316902472301 3.02294139812461 3.03869861892658 2.99978233589142 3.07328463768045 2.94789116794571 0.955393767263418 1.69868903307761 1.45520744245527 1.19981584347835 0.971366178346205 0.8…
2.99300217963105 2.984 2.96300261555726 2.93500261555726 2.99500305148347 3.02900217963105 3.01600523111453 2.97600174370484 3.02600174370484 3.04600130777863 3.01000217963105 3.1130039233359 3.06001438556495 3.14201547538048 3.03400370537279 NaN NaN 3.15600043592621 2.96300217963105 0.957818650808378 1.69845858977871 1.4539991717402 1.19537921969208 0.967029391882936 0.899449886659185 1.44933646…
3.00282033752893 2.984 2.97478440503472 2.94678440503472 3.0087484725405 3.03882033752893 3.03956881006944 2.98385627002315 3.03385627002315 3.05189220251736 3.01982033752893 3.13067660755208 3.12481422769095 3.21172439645542 3.05069457379918 NaN NaN 3.15796406750579 2.97282033752893 0.951741211069591 1.69210624161878 1.45026827173901 1.19186431916464 0.964290125829428 0.898939342448495 1.4333917…
3.01390795416058 3.01672386248175 2.98590795416058 2.95989121855342 3.02288285074983 3.05288285074983 3.0459497931785 2.995899586357 3.03796652878567 3.05894142537492 3.03487448294625 3.15083264392833 3.18351466739216 3.2665481386065 3.0569497931785 NaN NaN NaN 2.9908493795355 0.95460489658925 1.69504422716496 1.45455326534227 1.19217682023464 0.964507740693032 0.897987949413404 1.43878205248547 …
3.02398477690923 3.02498782152738 2.99997868767292 2.97497716536384 3.03398325460015 3.05998934383646 3.05298934383646 3.00698325460015 3.06495889765492 3.07098173229108 3.04398629921831 3.1729665092003 3.23392388454615 3.33589496067368 3.06798325460015 NaN NaN NaN 3.00597716536384 0.955868112336745 1.69644789921347 1.45634732073602 1.19095187244016 0.962423181625971 0.89914821889838 1.4418953265…
3.02392415120631 3.00994438707973 3.00494977528723 2.98139791756501 3.04841286306677 3.06847783760963 3.04990096536686 3.02173156798336 3.08051484766593 3.08180314985446 3.04146289210788 3.18084545028242 3.25622486281929 3.37901611497385 3.07091164394603 3.122 2.932 3.21359125637134 2.99993970626843 0.94517937704461 1.6640302748839 1.43685747830442 1.17767413012013 0.944070545636559 0.88893734334…
3.03808407964318 3.02863916864554 3.02110037928498 2.99308294434865 3.05752589560235 3.08254333053868 3.04959666255627 3.03189890435153 3.08919281150825 3.1036175033762 3.05658294434865 3.19454250608926 3.28820839478657 3.4018117610241 3.08307283478381 3.1220162996418 2.96664616523037 3.23367290322367 3.01257201033439 0.94778618117048 1.6683517800896 1.43594595301595 1.17766269589298 0.9450039183…
3.0554858254103 3.04698902191699 3.03798857293249 3.01198076734461 3.07048539443448 3.09598814195667 3.07196545549183 3.04297774451098 3.10898527478743 3.12048684302632 3.07597932475565 3.2094887165911 3.33845056861199 3.46492845678157 3.09749030283867 3.12299023121475 3.01490288513881 3.29640520168519 3.02898900390831 0.953471721203566 1.66451485189673 1.43591058992537 1.17288091405141 0.9400517…
3.06840461482583 3.07288777746659 3.05436675066367 3.02545419370537 3.08291537644892 3.10594343208228 3.07505472141752 3.05379425868875 3.09681296244431 3.11481296244432 3.08449440081101 3.20606734943695 3.34494903127127 3.45381188810852 3.11827462173501 3.04918241135712 3.015 3.29516229785624 3.05681296244432 0.945449277821153 1.69048882982049 1.42898106981038 1.17093931060177 0.938773300273136 …
3.07811339389161 3.07394920107396 3.06706477181178 3.04107446165094 3.0951475244337 3.11764429448731 3.08515249901628 3.06786313206365 3.10690223718832 3.11004853563783 3.10107594696114 3.21419483408734 3.35393147958982 3.47363565274441 3.12310379049445 3.07541227279549 3.01896089487533 3.3168814586418 3.05903055482769 0.946645776525438 1.66286267008999 1.43288860868775 1.17443269157688 0.9379091…
3.10147514701364 3.08798219454268 3.08447895846176 3.05947953850382 3.11648127863001 3.13898046844107 3.1199538659788 3.08995928845508 3.11747259202365 3.12398381492056 3.1244743368247 3.22599723823743 3.36398392531914 3.47448125058085 3.14197861324144 3.0754927082995 3.02598704632662 3.31199790997863 3.07548080898653 0.944819917717431 1.65925748702114 1.43272548357815 1.17153776926752 0.93676763…
3.1104960842802 3.10895841104527 3.10142879164204 3.07942683378214 3.12791093395453 3.1514013524908 3.12367945188719 3.08644185859769 3.13047887921265 3.14389786699887 3.1319960842802 3.24511586713305 3.38398562780441 3.50401655244758 3.15448171208461 3.13524828671368 2.97100003050073 3.27820778130085 3.08895492555334 0.943410098633523 1.65887979428667 1.43053286733183 1.16348991978057 0.93597460…
3.12562134369877 3.12553553618762 3.11612152430752 3.09607251724526 3.14218309920067 3.16710512841718 3.1331304446877 3.10209274119505 3.1446951252053 3.1566094983029 3.14362607480199 3.25921314657441 3.38552459383551 3.50505756622494 3.17112954164394 3.16513116712271 3.02453917953427 3.32345644237192 3.10605976880562 0.942048534459841 1.65967642278024 1.43089852719572 1.16527660683448 0.93665797…
3.14598504107339 3.13949244394401 3.13448558776931 3.11249008482677 3.16698147367528 3.1859869875319 3.15098759167234 3.10397430252878 3.16597929743871 3.17498751507965 3.17500068933417 3.31400038296343 3.38999818757869 3.50699629856469 3.19098449437746 3.17298972101151 3.03099923407314 3.31101696477571 3.12148936579731 0.942585389056257 1.65794676792788 1.42900641275884 1.1650011411926 0.9386728…
3.16634165775533 3.16985596647228 3.14840269824578 3.12117312414073 3.17917312414073 3.20117953614594 3.17286348386124 3.12514747611988 3.18531082955394 3.19489628624056 3.17791490634386 3.31294845107645 3.40248125345577 3.52045042525438 3.21279664727792 3.17107053205733 3.01136008381929 3.27933447834866 3.15272993713553 0.93409955592762 1.68566717098033 1.42614139156316 1.14438448840365 0.922413…
3.18209594112132 3.181875111518 3.16751191867574 3.15298069655524 3.21212791108647 3.2306383340729 3.19303720487776 3.14831081919322 3.20356546684548 3.21406694692186 3.19903720487776 3.3280290254253 3.40802453835736 3.51648808132426 3.22909891688702 3.18216358904906 2.999124888482 3.28362119609748 3.17180225990351 0.932939381892842 1.67590220040777 1.42398205570555 1.16016746174091 0.93369860144…
3.20549322959255 3.1984880589634 3.17999632136163 3.16549632136163 3.22999338531178 3.25599109258012 3.23249238773372 3.16698985728232 3.22949253663919 3.23399381475839 3.22199413812093 3.33999551891732 3.41099904013302 3.51600240562949 3.26599787831854 NaN 2.97900212168146 3.28599738220236 3.17349328093114 0.935847646768151 1.65662068304864 1.42860326681835 1.16614782153252 0.936455245514695 0.8…
3.22397672830959 3.2080373351125 3.20240580517955 3.18541518709612 3.24597560134527 3.27392813300665 3.23574335216946 3.18914672031937 3.24400487405929 3.25441049613783 3.24100262013065 3.36332080917466 3.41541537964988 3.50901857127937 3.28171179962257 NaN 2.9878378872877 3.28658593041544 3.19544614553024 0.93688191285308 1.65621737118327 1.43105580994412 1.16878632845951 0.939634650704222 0.879…
3.25001497386559 3.22211681182774 3.22300391986034 3.20560769162035 3.27456535713257 3.29706535713257 3.2521490592092 3.20661662010797 3.26864493029033 3.27760060974007 3.26953815330428 3.37569241286053 3.41011187280385 3.51598089721554 3.3077377352356 NaN 3.03056625442811 3.31090916377846 3.217044216021 0.945464708636222 1.6586925568014 1.43199592970784 1.17364862726507 0.940801984142739 0.88085…
3.26897911287625 3.24497315115217 3.23848367782518 3.22698274126646 3.29348478556978 3.31698367782518 3.27896953888783 3.24000299698791 3.28200674322279 3.29000786709325 3.28847965868562 3.39498485503685 3.41400177139864 3.51300112387046 3.33494480381039 NaN 3.02900408860664 3.32547659223064 3.23298570600263 0.947177905808642 1.66110382775862 1.43296139664264 1.17602614600447 0.943676745067181 0.…
3.28492713422079 3.27496064262952 3.25743936702117 3.24733086874079 3.31237900148079 3.33738006545389 3.29879895725516 3.2481787012365 3.30021593066078 3.31120103889107 3.29851861278525 3.40141171142797 3.41652739008165 3.51599627705757 3.35068514103613 NaN 3.03194096394427 3.3265691409099 3.26266546235089 0.942609539870912 1.69676676301193 1.42994429643852 1.17639277344759 0.943173941610867 0.88…
3.30955161919413 3.30568648627805 3.28058159312902 3.26467657160665 3.33353681527803 3.35652345285111 3.31373688557915 3.27228239563556 3.32946512222328 3.33844851071531 3.33293822161665 3.40666430748786 3.4215 3.51107042731837 3.35215490342574 3.3107142948429 3.04882807312022 3.33547435053261 3.27883818646609 0.945655678409738 1.70042237835337 1.43304675222508 1.18055096950098 0.948307075132961 …
3.32847918239955 3.31797572165182 3.29898297659489 3.2914741272241 3.35347437660637 3.37797041428035 3.33848095621296 3.28899714177841 3.367481460605 3.37597446348546 3.3464810346508 3.41899418823648 3.42299696520648 3.51249974780398 3.37547935334398 3.35299277038068 NaN 3.55299949560795 3.29895953608637 0.947145169156042 1.70179728891779 1.43600091953577 1.17859135822842 0.949169864682939 0.8910…
3.34394316307595 3.30600632237343 3.3143897478363 3.30546767981877 3.37343423272961 3.39944088877977 3.35134444923148 3.30317664582693 3.38987301405157 3.40189915821742 3.36393942819511 3.42392855722933 3.422989609069 3.53147694384183 3.39040452052128 3.31081555073467 NaN 3.56 3.29794771166829 0.946586362379552 1.66619288984423 1.43619211413145 1.17938933264196 0.947763929117516 0.880506536849764…
3.36003748300361 3.32497506701548 3.32663647449295 3.32653911891575 3.39255203915922 3.41953147663309 3.35574438599173 3.33259062079693 3.4101233751568 3.42609698535282 3.38299799386349 3.42598180179574 3.4235282048088 3.52954713142279 3.40410899809387 3.38321408261461 3.13008189191917 3.35735882094133 3.31304439687655 0.948338335222088 1.66896548673111 1.43641474515907 1.17612255128668 0.9491378…
3.37699274695654 3.32899904338232 3.35298291926303 3.34399018303311 3.41348992408768 3.4354926785191 3.38247860043236 3.34949204928429 3.44298724882032 3.44898541474901 3.3949947030984 3.42850053934412 3.42599645800564 3.53149707651383 3.42598707976557 3.41596708626905 3.14600395519023 3.32356052648262 3.32599134088542 0.942120129022361 1.66272968815023 1.42975974101198 1.17589899743963 0.9431725…
3.38548927364728 3.33854326383633 3.36199653050217 3.35646954554921 3.42794517793195 3.45634594228934 3.39333404591527 3.36988771824508 3.45553511425309 3.46838569606161 3.40544981745113 3.43647012041833 3.42654149866274 3.50705339503681 3.43347012041833 3.43187699189236 3.16761701655332 3.31201659060623 3.34243240911265 0.940302206125481 1.65964926761012 1.42997217610902 1.1740979077034 0.942735…
3.39801509244588 3.38143763076355 3.37258975017297 3.37255290588754 3.44705290588754 3.47009142031801 3.40060212099058 3.37504606065341 3.46598105211568 3.48504430818139 3.42249272194449 3.44349447441651 3.43299140229385 3.51440409218903 3.44006773016599 3.46526636423669 3.22746310796678 3.36225226213355 3.36003123637496 0.943796312010525 1.67348863456249 1.432216234074 1.17455199880935 0.9406360…
3.40798739520742 3.3894953443917 3.38997600296092 3.3864860367293 3.46198400078922 3.48748375756916 3.40750028830987 3.3719991244078 3.47248967436756 3.49798710334335 3.43049146708758 3.44749476421776 3.43250004864401 3.53699873170151 3.4524852133353 3.49649111947111 3.23698167653926 3.37058932037255 3.37148918792744 0.947803909265095 1.67439940839124 1.43675477564353 1.17850325330503 0.939492006…
3.42295116567774 3.40388908727549 3.40735376972886 3.40041079141872 3.47842845019203 3.50488025788883 3.41596100640687 3.38502648815997 3.4795013806659 3.51140803008693 3.44943148421947 3.45198813658591 3.43249117061334 3.50627812567973 3.46394233629108 3.51341419476957 NaN 3.40406725004482 3.38491318342709 0.950158673675216 1.67724598200655 1.43629202497704 1.18185955790814 0.956009685880879 0.8…
3.43103712941994 3.41806115697309 3.41795599427028 3.41304696701612 3.49296509154487 3.51852877246695 3.42508152770266 3.40212118107158 3.48308187547125 3.51508553229485 3.45902185137276 3.45799564763921 3.43248071736064 3.53550217618039 3.46958879656544 3.53159719830283 NaN 3.45988552660724 3.39857134233787 0.953002641815717 1.67805748246932 1.43791928312227 1.18326747906164 0.948902520945608 0.…
3.43949257357165 3.43198553362856 3.42449337690828 3.42598845868915 3.50248646553062 3.52998945526842 3.43399807072967 3.4169869797923 3.49498685122688 3.52549504904776 3.46749180217912 3.46399215593128 3.4334970102622 3.54097933054422 3.47949434154344 3.54898958383384 3.45894914093522 3.51443268140524 3.4144839900545 0.954548142655509 1.67927697610183 1.4389975344306 1.18605760195507 0.952124693…
3.45143357658464 3.45682287470515 3.4458800701043 3.4364188170966 3.51343911186925 3.54141205153691 3.4470861001909 3.4180861001909 3.50351352921297 3.53348585278991 3.47447293776127 3.46354120563604 3.43792865739075 3.5127459997284 3.49342312210614 3.56490220933637 3.49264329177727 3.55945939901635 3.43682287470515 0.954339777354967 1.7043559041765 1.43605420027527 1.18242607010274 0.95339438502…
3.4610283628641 3.46894256681787 3.45505259944564 3.44403187486278 3.52252028400359 3.54854452058513 3.45724236581539 3.42816157721026 3.51347242512439 3.54540489652549 3.48354970173084 3.46849025199245 3.43952941772725 3.54545933062952 3.50199437827501 3.58848875655003 3.55160282229031 3.62568528004248 3.44155215886637 0.958364113488671 1.67720430388344 1.43903401524767 1.18376231984784 0.953861…
3.47098378231073 3.4784843483518 3.46847818773395 3.45398500652768 3.52948921891875 3.55948265022858 3.4719830187678 3.43798867917853 3.51899050896966 3.54499852567949 3.49498167611519 3.47249302323751 3.44000025010356 3.51154068912333 3.51048629657858 3.6074686967036 3.59343776194642 3.67642308441162 3.45398299246695 0.958600395037849 1.68041612419997 1.43885553181233 1.18597222995508 0.95603282…
3.48340224655986 3.47961023236843 3.47799260263988 3.46644207962327 3.53892659345898 3.56745610241286 3.49318389639846 3.46796679236606 3.53579160810446 3.5583908249193 3.50446715820974 3.47502137990641 3.43902064821906 3.51304979132926 3.52783733490998 3.63330892348713 3.65409163061346 3.73857610420587 3.46787273760598 0.952194718144434 1.66931677319587 1.43677876066883 1.18318047737557 0.955866…
3.49502715788404 3.50747540537789 3.49253517708615 3.47649848446106 3.54599477796779 3.57151202880317 3.50559002987 3.47850650366317 3.54005764995375 3.56349046525894 3.5180142197575 3.4815366926251 3.44050431270885 3.51248766808904 3.53705273102933 3.64962672249509 3.7080710295877 3.7993431717524 3.48153517708615 0.950011281505266 1.67871024140816 1.44064814235554 1.17987711555779 0.954241712530…
3.50549507684692 3.51949431682971 3.50399350953644 3.48499772842776 3.55149891572963 3.57699840905149 3.51899088159363 3.48599768115169 3.54749497381542 3.56799929573823 3.52649469683831 3.48649628778682 3.4405 3.5100013139714 3.54749505320888 3.67148767605859 3.74648065527886 3.87496240998676 3.49349350953644 0.950718642131017 1.67886422203589 1.43854256102634 1.17877883937831 0.95145008423903 0…
3.52042249452555 3.5418753139731 3.51244668588305 3.49497340431739 3.5589663627923 3.58147647109964 3.5414052219414 3.50536201613179 3.56392808838463 3.57693964435797 3.53696835016372 3.49147274186025 3.4405 3.50599681046603 3.56686520566576 3.69235190782446 3.7857227073493 3.89276152146239 3.51880406481486 0.943107553993581 1.69923440283669 1.43626871346471 1.17471322061836 0.949108082273096 0.8…
3.53354417489298 3.55636881634531 3.52656057664234 3.50804606506867 3.565512621398 3.58355867129657 3.55096658666951 3.5195580614648 3.56853786419399 3.58852777314363 3.55503219366694 3.50053848919585 3.44052460262404 3.50590184285929 3.57754101954349 3.70503155349499 3.80063186933691 3.88913207718209 3.52453219366694 0.946966837399971 1.67520354985918 1.43627586080221 1.17216659875993 0.94466932…
3.54898510822763 3.56199136377876 3.54048987119704 3.52048844181747 3.57049565028831 3.58949790455413 3.56248739490912 3.53648736249346 3.57200254111924 3.58700254111924 3.57098415530792 3.50849447534649 3.442 3.52949355158409 3.59248558468749 3.72048167902 3.82398456856563 3.94894728969664 3.54098313918606 0.94669230484551 1.67454554734401 1.43257184559854 1.16825905340264 0.942123870725428 0.87…
3.56345761563291 3.57742602406362 3.55439994378516 3.5294228419283 3.57993417610793 3.59546693225499 3.58142602406362 3.54895210434207 3.58009562768767 3.59505216055691 3.5819892072022 3.51843619366549 3.44150985800391 3.50554028499544 3.60941181934663 3.73788573906817 3.84046079776822 3.94731917964233 3.55148167835381 0.943627769291727 1.67153483722579 1.43237624011706 1.16483497355057 0.9339696…
3.58253169775449 3.5915651452975 3.57110609352079 3.54256813461858 3.58501285955616 3.60052808866713 3.59443554733577 3.5532581021249 3.59133875903893 3.60137102180454 3.6030045113592 3.52553406730929 3.44152419707421 3.5090080656914 3.62605888414978 3.74809441874203 3.85844415992646 3.96071234192501 3.57250033726071 0.943380109194998 1.66934312411198 1.42996412470437 1.16018976329989 0.931296260…
3.59849071895635 3.61048307401888 3.59249283932366 3.5579958173412 3.59149875840141 3.60749791131041 3.62100596659433 3.56901960452421 3.61202471874792 3.62401108081803 3.61549240785873 3.53349492801325 3.443 3.50850766077632 3.64399157132697 3.76349410204072 3.86000129439478 3.97097554523304 3.58599283404404 0.942590353433254 1.66663438850801 1.42453043991544 1.15637739999988 0.927652579827807 0…
3.61539574181393 3.63487404154735 3.60938792052169 3.57591070703755 3.60246830594264 3.61796468923154 3.64415643865206 3.5921261374343 3.64111772827201 NaN 3.63042634962203 3.53946586497163 3.44306306871715 3.51530331771237 3.66288615691155 3.77740229787526 3.86993887387463 3.99547486200396 3.61867610683603 0.932453797002855 1.68818781412402 1.42024278293766 1.14925856034372 0.919925489976501 0.8…
3.63114755309922 3.6288839772852 3.62759251074176 3.59259338944042 3.61811880810229 3.6305411716385 3.66269311823101 3.60763163609416 3.65559448102979 NaN 3.64762897556703 3.54859357789999 3.450602176427 3.550102176427 3.68061880810229 3.78912477053332 3.87853364026973 4.00402435150364 3.62022939459671 0.93002666232299 1.6497957003308 1.41953754729147 1.14553052779767 0.915869121154711 0.86164952…
3.65399678127189 3.66949411869217 3.65199865445896 3.61349840323981 3.63949916040642 3.6469993254749 3.68399822019646 3.64100594246531 3.68700594246531 NaN 3.66899734465313 3.56349848215762 3.45600066027392 3.55849975601371 3.70199651931073 3.80799827763023 3.88549909573978 4.01199872614392 3.64799668437921 0.931165852860508 1.67035883564843 1.42312407486028 1.14423640322031 0.906833983527829 0.8…
3.66995845394292 3.68098339953127 3.67300814869062 3.63342943400926 3.6619287549517 3.66990400579236 3.69694719616408 3.65914849495608 3.70508909697365 NaN 3.68744564161997 3.57797689515529 3.45940304053527 3.5635671310257 3.71447553704019 3.82244020915955 3.8909757334692 4.01552115744258 3.66148611576148 0.936272979943051 1.67156435234581 1.42106456018827 1.14731853603296 0.917639142067239 0.863…
3.69513879089603 3.70059279271977 3.69803480807765 3.65606790965407 3.68979453723168 3.69109313402001 3.71215465908376 3.67439994931908 3.71476656952823 3.73533329109923 3.71165933717287 3.60713924596303 3.45707133630895 3.53213422657368 3.7386305723853 3.83656745458708 3.8974876722339 4.02197945372317 3.6870346943109 0.935844452648948 1.6695838869526 1.42483098960669 1.14771166082697 0.921935071…
3.72048549625242 3.71898908243304 3.71549243795685 3.67549032287587 3.71048673669525 3.71498821567576 3.73097329860364 3.69797213767337 3.75994659720728 3.75497678139447 3.73848517820218 3.6349834924421 3.4704938056667 3.54848614834924 3.76398597332777 3.85099224717363 3.899 4.02350023853768 3.70449206427128 0.936289088217995 1.67496566607202 1.42733259751887 1.15144252529895 0.922002761891281 0.…
3.73891041939876 3.72702204371133 3.74279640003375 3.69689891955804 3.73733424545136 3.74482131165545 3.75711402192858 3.72015426496219 3.8209128067605 NaN 3.75096024264215 3.6544310214642 3.48544251617779 3.55197748343075 3.790818916603 3.86442766275093 3.90300335358613 4.02997940049813 3.72490562673031 0.925065845982272 1.66055871535161 1.42153704833148 1.1541221619421 0.914459497274373 0.86950…
3.76602279531849 3.75994219554208 3.75362361008425 3.71550643657536 3.75397068612832 3.76557187154789 3.77605817511173 3.7432617398901 3.80832717486263 3.81139260983515 3.78055036639397 3.71084754292321 3.51295616640672 3.55390566118903 3.81152490876851 3.87498125337838 3.90500909888233 4.03050514641079 3.73858455224796 0.932128873478852 1.6774587679673 1.42660123557829 1.16216037735019 0.9328968…
3.78546279680104 3.76997880874616 3.78343967332895 3.73047206903917 3.76897003960763 3.78646187078197 3.78947340094454 3.75897713410142 3.82797141762678 3.83496570115214 3.80046329990063 3.72397939202587 3.52447869449971 3.58195805245924 3.82996463180601 3.88098817819757 3.90649785632201 4.03249551821745 3.76195383323593 0.935370655209224 1.68044889215876 1.43000913600211 1.16567794624424 0.93639…
3.8029117559117 3.78339450271716 3.79497590739468 3.74447218982487 3.78441978678014 3.80590005520573 3.81137417541393 3.78512077236178 3.85118115854267 3.85918978513994 3.81690436850437 3.76570209600052 3.53760034959398 3.57600520393684 3.84892469580761 3.88546237176994 3.90897040263838 4.00412154459393 3.77644383165319 0.935532757562033 1.67957699476273 1.43165883540937 1.16730534481903 0.937831…
3.82406344495398 3.8000007610711 3.80957290713572 3.76301461190309 3.8015546930501 3.82506636225527 3.83003285138533 3.79925651934089 3.87222445442328 3.88143287638775 3.83604741249517 3.80685794000492 3.57898330805657 3.64944107096524 3.87154741249517 3.89205540332796 3.909 4.00646940643134 3.79551534757756 0.935378767658964 1.67841716189313 1.43101321869959 1.16406003020573 0.934661575359549 0.…
3.84398378907173 3.81248711586589 3.82648500065328 3.78047864996035 3.81848935122563 3.84298699571875 3.84848131341772 3.81501776778592 3.88602792080644 3.90801861387096 3.84901269127565 NaN 3.61004061208209 3.66002199821113 3.89248088532009 3.90548741876127 3.91049655305871 4.00250919184345 3.81048880803597 0.932739583198191 1.6755098735217 1.42789581865341 1.1593097427592 0.929810572851856 0.88…
3.85744836241245 3.83093784905716 3.83790082594735 3.79246284086001 3.8368747466044 3.85591124861585 3.85745991796446 3.83612167337151 3.9190243346743 3.93016223116202 3.86791124861585 NaN NaN NaN 3.9079199719591 3.91592171662775 3.91099014377325 4.0024918884419 3.8269153043949 0.931044667618992 1.66928150313134 1.42788354465558 1.15693417842063 0.928111421746821 0.881525188380898 1.4499642423756…
3.87108298240713 3.85950776835421 3.85206773993665 3.80802301082469 3.85001374502128 3.87052669665487 3.8805889590742 3.85129806622507 3.92235066614714 3.95026299961036 3.88303914913874 NaN NaN 3.69231916965198 3.91810051571449 3.92404931078572 3.91103506661471 3.99855678490199 3.84204422996223 0.935699426202447 1.68381769386476 1.4293663020089 1.16067872774626 0.931257596974693 0.872972677135815…
3.88748464238571 3.8719858702219 3.86648905185608 3.81848975347677 3.86698048385253 3.88498458027858 3.90397453350163 3.86800456053444 3.94200385891376 3.96500350810342 3.89300245567239 3.93700315729307 NaN 3.75946843710408 3.93498600786106 3.93399328592129 3.91399656742861 4.00149625438429 3.85648555717757 0.934833120661394 1.68485965921087 1.42956639748493 1.16242340472625 0.921831868934256 0.8…
3.87916014814653 3.87408428849817 3.876891162363 3.82994704866384 3.87799248924401 3.89947929658077 3.90316014814653 3.88106743079854 3.95306743079854 3.97510114619781 3.90591956456033 3.94635401169233 NaN 3.85660532621874 3.94790948754497 3.93411800389744 3.90802748410351 4.03434568737885 3.86110114619781 0.940978435555167 1.67186780849905 1.4290688064651 1.16448759958463 0.936295140814327 0.876…
3.89814715780141 3.88426161386917 3.88374002762048 3.84502644620496 3.87722891213553 3.90817985953506 3.93455595285036 3.88924526300235 3.96117985953506 3.98709810520094 3.91756438332048 3.9981535479779 NaN 3.93473266919335 3.96252325111672 3.94801635086682 3.91251086044825 3.98894873482083 3.87324526300235 0.945468279318363 1.67160738386131 1.43002970750517 1.15997172392871 0.934008528421986 0.8…
3.92399522596513 3.91249016043236 3.90547750981045 3.85649275954136 3.89098069250037 3.91898482982172 3.9454925208835 3.90397931339325 3.97198482982172 3.9929917253573 3.9269834507146 4.02498485594917 3.90800922810388 3.97947512264674 3.9724963928344 3.94899862089288 3.92099034625018 4.00700326077971 3.89849084998592 0.936136555708081 1.68109503475358 1.4275041712794 1.15708516047305 0.9339201241…
3.94037817000768 3.92300238575319 3.9144463226127 3.86891868866799 3.90708262782275 3.9380450697215 3.953967788211 3.91705258134175 3.981030046481 4.000030046481 3.9391051626835 4.05981402044106 3.96497283228585 4.01150315422115 3.9680450697215 3.9580450697215 3.950150232405 4.01061595286051 3.91143853698106 0.933006136411713 1.66353446190971 1.42670386196174 1.15303892569205 0.928410422062013 0.…
3.95056329121041 3.94799098797444 3.92750906186647 3.87960848935921 3.91816269953356 3.94436155451903 3.96706781255886 3.92421693271142 3.98512654408166 4.00412654408166 3.95321693271142 4.08408589795264 4.01786618321713 4.07501982088422 3.97421693271142 3.96512081900899 NaN 4.09277734221591 3.92804522115229 0.935396201777223 1.67982301707452 1.4293169335228 1.15706000403709 0.932422768909619 0.8…
3.94398884023167 3.94799442011584 3.92799349013514 3.88698326034751 3.92699163017375 3.96398140038612 3.96898791025098 3.93598884023167 3.99199349013514 4.01099349013514 3.96498884023167 4.0989841903282 4.08093583133211 4.15992560154448 3.98598884023167 4.02594234119697 NaN 4.13496001083016 3.92998884023167 0.942976001083016 1.6709783911334 1.42706823303668 1.156049469911 0.932030371992278 0.8672…
3.95707922246215 3.94928718142528 3.967 3.89814854211652 3.97307922246215 3.98808912526991 3.98308912526991 3.94710893088545 3.99207922246215 4.01398019438446 3.97808912526991 4.12111883369322 4.15745552915734 4.28344562634957 3.99908912526991 4.07246524838051 NaN 4.17451476241935 3.94015844492429 0.941325351187887 1.65985408218134 1.42004158628509 1.15624792591791 0.90727580053973 0.865234753347…
3.9652542353226 3.978181596659 3.9671997563249 3.9133087143203 3.9810544789977 3.9973268739862 3.992181596659 3.9581634369931 4.0001271176613 4.012181596659 3.9873087143203 4.1332542353226 4.20379902529959 4.32881718496549 4.0081634369931 4.0191271176613 NaN 4.12481962171652 3.9561997563249 0.943897590508412 1.6722932321886 1.42123250580196 1.1590612468091 0.938816586214744 0.86570273613364 1.438…
3.9790117957023 3.98800294892558 3.9780117957023 3.93001548185927 3.98401621909067 4.01500884677673 4.00200884677673 3.96701769355346 4.00701916801624 4.02200368615697 4.00400884677673 4.14701400739649 4.24702211694182 4.373024328636 4.01701695632206 4.02600810954533 3.91800442338836 4.06100663508255 3.96700810954533 0.945920806724517 1.67405909525996 1.42298452974306 1.16019930277247 0.936999494…
3.99512651811437 3.9922293140823 3.99411861073223 3.95109488858578 4.00616605502512 4.02715814764297 4.01411070335008 3.99100790738215 4.033 4.02704744429289 4.01613442549652 4.16611070335008 4.2772609436109 4.40623722146445 4.04007907382148 4.03707116643934 3.92403162952859 4.07003953691074 3.97811070335008 0.933504993004424 1.63243695322133 1.41559198252237 1.14570181869789 0.922775261247546 0.…
4.01114046673502 4.02112290839314 4.00914046673502 3.96322825844441 4.02719314176065 4.04717558341878 4.02828093347004 3.99208779170939 4.03307023336751 4.03308779170939 4.03312290839314 4.18033360849567 4.31024581678629 4.43571906652996 4.05014046673502 4.04626337512816 3.92828093347004 4.07524581678629 3.99221070010253 0.939132090491285 1.66598846927845 1.41835983267145 1.14591402190889 0.92465…
4.01900493670312 4.02800261354871 4.01700261354871 3.97600435591452 4.03800174236581 4.05700464630882 4.04400203276011 3.99700377512591 4.03700174236581 4.03800203276011 4.04000493670312 4.19900406552021 4.32400696946322 4.42001684286946 4.05800580788602 4.06100203276011 3.94400493670312 4.08900464630882 4.00400522709742 0.938130447207223 1.66925978510822 1.41890999709606 1.1450210802668 0.922670…
4.0360946218667 4.0371892437334 4.02622365168493 3.9911892437334 4.04414623379399 4.07312042783035 4.0510946218667 4.01012042783035 4.0430946218667 4.0450946218667 4.05711182584246 4.21312902981823 4.34808601987882 4.47806021391517 4.0780946218667 4.06793118409695 3.96094838807271 4.10497419403636 4.0220946218667 0.939666731244605 1.66851131199224 1.41887539831466 1.14877260153407 0.9245508811364…
4.0473740890196 4.05921144161978 4.05224397109974 4.01329276531969 4.06121144161978 4.08721144161978 4.06229276531969 4.02417891213981 4.05416264739983 4.05624397109974 4.07042288323955 4.22824397109974 4.35822770635976 4.48527650057971 4.08932529479966 4.06058553063938 3.95529276531969 4.10224397109974 4.03329276531969 0.939254868161637 1.66745860342165 1.41602926527161 1.15254593944518 0.928114…
4.06997355862057 4.07198505487249 4.06698275562211 4.03097930674653 4.07398505487249 4.09998505487249 4.07997930674653 4.03498735412288 4.06398850374807 4.07098275562211 4.09597010974499 4.24298275562211 4.3719839052473 4.50198045637172 4.10897700749615 4.09595861349306 3.97297930674653 4.11698275562211 4.05097930674653 0.937132483190416 1.66435363281561 1.41538075875263 1.15350887336731 0.928369…
4.09106977489099 4.07206977489099 4.08112686343817 4.04812052026626 4.09213954978198 4.12011417709435 4.09113954978198 4.05408246123481 4.08506977489099 4.08410783392244 4.10710783392244 4.24908880440672 4.37302537268763 4.50001902951573 4.14102537268763 4.09715857929771 3.97101268634382 4.11304440220336 4.06805074537527 0.925771458929539 1.62676807483681 1.40990164602157 1.14719876617947 0.92150…
4.10232820857262 4.08367282757387 4.1012133355722 4.06722974600083 4.11436102942988 4.13836102942988 4.11336102942988 4.06722974600083 4.09624615642946 4.10124615642946 4.12432820857262 4.26318051471494 4.37711487300042 4.50313128342905 4.14534461900125 4.12201641042863 3.97301641042863 4.12 4.07636102942988 0.926082544456014 1.62541856954474 1.40555846257179 1.13607314906583 0.910496287770204 0.…
4.12197083070613 4.12394020294757 4.11398103995899 4.08097958149429 4.13596791377675 4.15996791377675 4.13496791377675 4.08097958149429 4.1109781230296 4.1159781230296 4.14397083070613 4.27398395688837 4.38398979074715 4.51098833228245 4.16596937224144 4.12299854153531 3.97399854153531 4.12 4.09796791377675 0.931022663922592 1.65645391251569 1.41145124921184 1.13805705390132 0.913864997466102 0.8…
4.13424532279958 4.13419625823967 4.13424532279958 4.1041766324157 4.1512355098876 4.17820607115165 4.15016681950372 4.10813738076777 4.1351766324157 4.1342355098876 4.16028457444752 4.29209812911983 4.39202943873595 4.52104906455992 4.17621588406363 4.15407850329587 4.00002943873595 4.14202943873595 4.11620607115165 0.931798368485855 1.65692071441451 1.41274531731292 1.14605952769485 0.919902088…
4.1594356971306 4.15425415665952 4.1592178485653 4.12239938903639 4.17539938903639 4.1994175430835 4.16719969451819 4.12236308094217 4.15361723760169 4.15849015927193 4.18932677284795 4.30230861880084 4.39514523237687 4.52607261618843 4.19854462141326 4.16149168668096 4.00283661357602 4.14481845952892 4.13730861880084 0.93570685271563 1.66008081605781 1.41527948592677 1.14797626402056 0.923082270…
4.18300966871715 4.16799915924199 4.17100966871715 4.14401092985417 4.19701092985417 4.22201092985417 4.17800924833814 4.14200882795914 4.18700546492708 4.18500924833814 4.20700840758013 4.31900756682212 4.40300126113702 4.53000252227404 4.22800966871715 4.13401597440225 3.9940067260641 4.13500756682212 4.15400798720112 0.93769737263121 1.6633587884919 1.41416783504812 1.14506620818136 0.91995624…
4.2061962924816 4.16637551605176 4.19414508574727 4.17017922357016 4.2231962924816 4.24818775802588 4.20033284377315 4.16320482693732 4.20017068911443 4.20723043030449 4.22725603367165 4.33710241346866 4.40603413782289 4.53605120673433 4.25112801683583 NaN 4.0100768101015 4.15305974119005 4.17315362020299 0.931490880042907 1.63694033027312 1.40904944387224 1.13623135718409 0.911201101150415 0.849…
4.22934917752074 4.21019204763641 4.21136663639678 4.19134917752074 4.24648884852904 4.27036663639678 4.23924442426452 4.18740155414885 4.2206110606613 4.23441901302489 4.25724442426452 4.34924442426452 4.41 4.54196508224793 4.26643647190093 NaN 4.01957614290922 4.16055868403319 4.19129680089263 0.936248031082977 1.6648868866691 1.41254454940068 1.15729022302942 0.932225334544129 0.86088109597322…
4.2490062889467 4.22100256216347 4.23200465847904 4.21100465847904 4.27400279508742 4.29100535725089 4.25300232923952 4.21000489140299 4.25500465847904 4.2580067547946 4.27100652187065 4.36300163046766 4.41000069877185 4.54000116461976 4.2910062889467 4.24500605602275 4.05200349385928 4.19200256216347 4.20800489140299 0.936700188668401 1.66640070575957 1.41674066849174 1.15674138822675 0.93140145…
4.27620545268524 4.23214552898538 4.25220545268524 4.23122257374235 4.28622257374235 4.3142311342709 4.26312840792828 4.2312140132138 4.27526537638511 4.28725681585656 4.29928249744221 4.37014552898538 4.413 4.545 4.31811128687117 4.27126537638511 4.06712840792828 4.20311128687117 4.22914552898538 0.937589013678534 1.66945499674337 1.41961316739556 1.16269118265559 0.937630155392165 0.86632442914…
4.30031005606839 4.24914686866398 4.27627741858751 4.25727741858751 4.31235901228972 4.3413100560684 4.27845692473237 4.25626109984707 4.30640796851105 4.31742428725149 4.33216318740442 4.38704895622133 4.413 4.545 4.33153851843458 NaN NaN 4.21611423118309 4.24632637480884 0.946534220683028 1.67212447500709 1.41991129810274 1.16167179506145 0.936499301682052 0.871362296313084 1.41824037623607 1.1…
4.31897351654958 4.25798745520769 4.2929763042812 4.2739763042812 4.33396933495214 4.35997351654958 4.30596097175727 4.27197769814701 4.33096515335471 4.3429637594889 4.34198606134188 4.38999581840256 4.413 4.545 4.36395400242821 NaN 4.08699303067094 4.22299024293932 4.26597212268377 0.934147576647885 1.65854926322552 1.41577586817507 1.16177984667476 0.937059205496487 0.864879199514357 1.4068261…
4.33612784647349 NaN 4.30619176971024 4.29114382728268 4.35716779849646 4.38811186566431 4.36003196161837 4.28915980809187 4.3551198560689 4.37020775051943 4.35322373132861 4.40103196161837 4.417 4.492 4.38603196161837 4.36308789445053 4.08403995202297 4.22802397121378 4.27714382728268 0.921667279206675 NaN 1.41637564919874 1.16054322808885 0.937006891680704 0.875354039123567 1.38563920889804 1.1…
4.3521957414705 4.31314680610287 4.33024467683813 4.30935885936258 4.37829361220575 4.40232623578417 4.36401631178921 4.30927730041654 4.37057091262229 4.396391482941 4.3811957414705 4.40524467683813 4.417 4.49196737642158 4.39021205325971 4.37416311789208 4.08908155894604 4.23109787073525 4.29529361220575 0.930142664654847 1.67251474411101 1.41961415514017 1.16602092016662 0.94410604905415 0.879…
4.36398242605329 4.32198681953997 4.34497803256661 4.33096778109769 4.39597363907993 4.42197071008881 4.36499853550444 4.32597510357549 4.40494874265542 4.41996485210657 4.39298242605329 4.41997803256661 4.417 4.49000292899112 4.40298096155773 4.38398535504441 4.0939926775222 4.23699121302664 4.31297363907993 0.937528986993394 1.67460688062446 1.42287513787474 1.1727000414302 0.946276763464814 0.…
4.37910295767376 4.3321286970922 4.36215443651064 4.34611153747991 4.41015443651065 4.4381286970922 4.36503431922459 4.33915443651065 4.4191458567045 4.44717159612294 4.41306005864303 4.43008579806147 4.417 4.484 4.4101286970922 4.41318017592909 NaN 4.244291713409 4.33112011728606 0.94150833146364 1.67267738768496 1.42421300293215 1.17061191687887 0.946528769505625 0.884796204615459 1.42010115374…
4.39122616868376 4.34735540793163 4.38022616868376 4.35933925302565 4.42824232358975 4.4532907883077 4.36933925302565 4.35716154905983 4.4364846471795 4.46725847849573 4.42024232358975 4.44014539415385 4.41704846471795 4.48404846471795 4.42517770396581 4.43506622379489 NaN 4.27893698454702 4.34522616868376 0.940215572876582 1.6712035219959 1.42457276237573 1.17422471813812 0.942904652839316 0.878…
4.40500412860686 4.36900063517029 4.39400285826629 4.380004446192 4.44300349343657 4.47100254068114 4.39000349343657 4.36700381102172 4.46600698687315 4.48300571653257 4.43500349343657 4.44900127034057 4.42 4.48700031758514 4.43600635170286 4.50000635170286 NaN 4.33601048030972 4.35900539894743 0.943598011917004 1.67019421359869 1.42534910758575 1.16963859944952 0.941969625249531 0.87775010162724…
4.41809394102773 4.37135868392406 4.40315372168174 4.3940854009343 4.45412810140145 4.47911102121459 4.40112810140145 4.3790854009343 4.48805978065401 4.50110248112116 4.44609394102773 4.45305124056058 4.41999145990657 4.48790605897227 4.4560854009343 4.52024766270947 NaN 4.36977714850212 4.37611102121459 0.937366986695238 1.65218282721896 1.42256886551579 1.16526253775597 0.940817584501779 0.878…
4.42925284996203 4.41316254640416 4.42125284996203 4.40425284996203 4.46918060711573 4.49216254640416 4.41623478925045 4.38925284996203 4.49509030355787 4.51318060711573 4.45723478925045 4.45909030355787 4.41918060711573 4.47736121423147 4.46625284996203 4.54941539636619 NaN 4.46052376063563 4.38925284996203 0.940561225812233 1.67574769949734 1.42597147302798 1.16908677724297 0.94406569360028 0.8…
4.4429805204356 4.42198747742288 4.4349805204356 4.4179805204356 4.47898608602543 4.50098747742289 4.42898191183306 4.4029805204356 4.49999304301271 4.52298608602543 4.46998191183306 4.46399304301271 4.42898608602543 4.49697217205085 4.4799805204356 4.57196799785848 NaN 4.48895964947374 4.4029805204356 0.94388528316262 1.67670863643049 1.42876603451725 1.17162639628059 0.946546479764433 0.8843036…
4.45311772948979 4.42723545897959 4.45011772948979 4.43307491876623 4.48707491876623 4.50808562144712 4.44012843217068 4.41623545897959 4.52292508123377 4.53402140536178 4.47620335093691 4.46405351340445 4.43598929731911 4.49703210804267 4.49706421608534 4.58517124289424 4.49973848498143 4.56735924047306 4.42111772948979 0.940581647441928 1.66446407656503 1.42515354589796 1.16904812002421 0.94330…
4.46426072264871 4.44924442748317 4.46121183715208 4.44016295165544 4.49417924682099 4.51611406615881 4.45240737913861 4.43804888549663 4.51627701781425 4.53613036132435 4.4951466564899 4.46901629516554 4.43495111450337 4.5 4.50322813231762 4.60153774046296 4.56925472774692 4.69430361324355 4.4322933129798 0.946203249770286 1.67318362799004 1.42730474249341 1.16792457954175 0.942158979236448 0.87…
4.47997732094865 4.46397873838936 4.47398157327078 4.44998582559291 4.5049844081522 4.52299007791504 4.47696456398227 4.44099574767787 4.53297590350795 4.54398866047433 4.50398724303362 4.46999858255929 4.43200425232213 4.5 4.51698015583007 4.6339532244566 4.6448908570654 4.77288660474327 4.44997448606724 0.94157667614574 1.67460794471097 1.4257821970331 1.16639221120751 0.940891828498515 0.87163…
4.49008825719937 4.47023955525542 4.48209456128504 4.46504412859968 4.51109456128504 4.53406934494236 4.50700630408567 4.45704412859968 4.53701891225701 4.55802521634268 4.51505673677102 4.47005673677102 4.43499369591433 4.502 4.53605043268535 4.64912608171338 4.70232150836912 4.78835933288314 4.46407564902803 0.930190779986494 1.64815329186726 1.42198176514399 1.16158457848632 0.934858297896869 …
4.50418065180804 4.50806569156656 4.49719707469968 4.47219707469969 4.52618065180804 4.5451642289164 4.50822992048297 4.46419707469969 4.54021349759133 4.56214780602476 4.52439414939937 4.47914780602476 4.43398357710836 4.502 4.5441642289164 4.66927918915789 4.75359122409906 4.84572260723218 4.47624634337461 0.931927936879689 1.67074 1.42223947138545 1.16069124197573 0.934548121626317 0.869756861…
4.51498453963652 4.51199437804964 4.50898313414893 4.48398313414893 4.53698453963652 4.55498594512411 4.52198032317375 4.47598313414893 4.55298172866134 4.5709873506117 4.54796626829786 4.4879873506117 4.43300140548759 4.502 4.55398594512411 4.68597610671098 4.78894940244679 4.88893815854607 4.49097891768616 0.934196753323669 1.67074 1.42101175685949 1.15837331695071 0.932043583993353 0.868971124…
4.53111309847237 4.5271542251896 4.521 4.49910281679306 4.54811309847237 4.56613366183098 4.5381542251896 4.4911645068689 4.5571645068689 4.5771542251896 4.55411309847237 4.49306169007584 4.433 4.495 4.58008225343445 4.7041542251896 4.82418507022751 4.92238042213434 4.5061645068689 0.931800849305417 1.66673810002308 1.4209644211221 1.15567581128256 0.928782315511593 0.879309315588518 1.4315015957…
4.54221250337148 4.542343274677 4.52165385652762 4.50922884978467 4.55916346413191 4.57908173206595 4.55327788902424 4.50719615695829 4.57311442489233 4.59214711771871 4.56524519619786 4.49911442489233 4.433 4.49493461434724 4.58813077130552 4.71921250337148 4.84229423543743 4.95903269282638 4.52227788902424 0.930920163464132 1.6646110381607 1.4212870175969 1.15424167199286 0.927010854672205 0.87…
4.55501278787842 4.56300255757568 4.56100937777751 4.52301193535319 4.56901534545411 4.58401534545411 4.57001364040365 4.5190213131307 4.58001364040365 4.60101534545411 4.58000682020182 4.50600170505046 4.433 4.491 4.59602046060547 4.73201875555502 4.86000511515137 4.96100937777751 4.53901108282797 0.930923239474941 1.66344404913206 1.41508510650519 1.15012519175771 0.922845421939525 0.8661970673…
4.57012016851781 4.56612875198337 4.57206866772446 4.53714591891449 4.5871030015867 4.60212016851781 4.58629183782897 4.54414591891449 4.59615450238004 4.6191030015867 4.58814591891449 4.50808583465558 4.433 4.491 4.62012875198337 4.75409441812114 4.86609441812114 4.97211158505225 4.55215450238004 0.922974592941948 1.63304476356076 1.40936090100126 1.1444677688242 0.917454077934015 0.862772016851…
4.58432223784083 4.58164447568167 4.58037594414764 4.5542864336363 4.59925062943176 4.61621482522722 4.62012531471588 4.56123272732949 4.61421482522722 NaN 4.60532223784084 4.51814321681815 4.433 4.491 4.63526853153403 4.76519692312495 4.87712531471588 4.985 4.57035804204537 0.920052352450565 1.63511430778117 1.41066511329772 1.14193920560397 0.914491507699993 0.8638640782495 1.41922375944148 1.1…
4.60200539057466 4.61700220523509 4.60100441047018 4.57000514554854 4.6130046554963 4.62800367539182 4.62700612565302 4.57400637067915 4.6260046554963 NaN 4.62300441047018 4.52600245026121 4.433 4.49100049005224 4.65000514554854 4.77600269528733 4.88400073507836 4.985 4.59000392041794 0.920730095560187 1.65509993384295 1.41314038714127 1.14408993384295 0.916219870136156 0.84763001960209 1.4194291…
4.6241458800842 4.62618878599132 4.61913729890278 4.59116304244705 4.63212871772135 4.64313729890278 4.65216304244705 4.60015446126562 4.64518878599132 4.66121452953559 4.64115446126563 4.53612871772135 4.43302574354427 4.49311155535851 4.67120594835417 4.78712871772135 4.88712013653993 4.98507723063281 4.60613729890278 0.921091424665859 1.65486269430122 1.41473003998227 1.14384093808267 0.915709…
4.64135820854401 4.64827679751128 4.63535820854401 4.61030936192437 4.64732564413092 4.65934192633747 4.67140705516365 4.61829307971783 4.66735820854401 4.68629307971783 4.65945590178329 4.55124423309819 4.43606512882618 4.506 4.69517910427201 4.80227679751128 4.90111397544582 4.99417910427201 4.62230936192437 0.917837055576918 1.65869763901117 1.41590432834176 1.14626260515305 0.917983093619244 …
4.66297088772115 4.66497750414816 4.65697088772115 4.62897485757736 4.66697353429195 4.67997221100655 4.69596691786494 4.63597618086276 4.68897088772115 4.70397618086276 4.68696294800874 4.56598015071897 4.43999470685839 4.506 4.70598544386058 4.81897750414816 4.90799073700218 5.00498544386057 4.64097485757736 0.920676175705187 1.66217531556968 1.41676883550885 1.14641978827434 0.918169748575774 …
4.67724315906647 4.67132421208863 4.67221073785761 4.6482026325554 4.69412157953324 4.70316210604432 NaN 4.66217831664875 4.71422694846204 4.72924315906648 4.69529989618199 4.58021073785761 4.44712968483545 4.50608105302216 4.73116210604432 4.82714589543989 4.91503242120886 5.00808915832437 4.65523505376426 0.914447324583139 1.64026052517682 1.41274872324812 1.14050981713035 0.912999037078406 0.8…
4.70727958552693 4.71119221504976 4.69827958552693 4.67327958552693 4.70948927467212 4.72343685238582 4.7420524222863 4.68426211143149 4.74243685238582 4.75938443009953 4.73227958552693 4.60638443009953 4.46312231866803 4.51617474095433 4.75126211143149 4.84519221504976 4.919 5.019 4.68426211143149 0.923991079802809 1.66478986502465 1.41513453485629 1.14787700531671 0.919065003635011 0.8638735743…
4.72297781839695 4.72198475014791 4.71397781839696 4.68897781839696 4.73696118219467 4.74796534124524 4.74499584094943 4.69897920474715 4.76696534124524 4.78096950029581 4.74797781839696 4.62796950029581 4.46999029554867 4.5259861364981 4.76597920474715 4.85598475014791 4.919 5.019 4.69897920474715 0.928543567335117 1.66422080408311 1.42044249984547 1.15051627071799 0.922714842777292 0.8629513031…
4.751199035428 4.73719038171374 4.73216442057096 4.70919038171374 4.7611557668567 4.7761557668567 4.75339807085601 4.72321634285653 4.79319038171374 4.80917307428522 4.77617307428522 4.65969229714088 4.47055383771271 4.53422499657079 4.79318172799948 4.86700865371426 4.923 5.019 4.72313845942818 0.934737548571521 1.66488331679991 1.42474582637704 1.15474159597711 0.927309172937117 0.8691190665598…
4.77432760129445 4.7591474205825 4.75122932090611 4.73131122122973 4.77939312155334 4.79439312155334 4.79924570097084 4.74845864181223 4.81557330226528 4.82942588168278 4.79631122122973 4.73975348297723 4.53462244245945 4.56230958912586 4.81432760129445 4.86813104051778 4.923 5.01904914019417 4.73927846110028 0.930995266102269 1.66860909064079 1.42883165432751 1.15607262081036 0.928371138444011 0…
4.79401630085144 4.76800465738613 4.76502095823756 4.75001009100327 4.80301241969633 4.81801630085144 4.81403260170288 4.77601164346531 4.85001241969633 4.85501707708246 4.81501164346531 4.78501009100327 4.57198602784162 4.70098758030367 4.83402483939267 4.87600310492408 4.923 5.02200232869306 4.75601164346531 0.929501934959693 1.66314222992748 1.42772520289229 1.15623003104924 0.929040186295445 …
4.81517460543558 4.77436439395251 4.79208350694745 4.7631670138949 4.81917460543558 4.83918978851693 4.85596963383729 4.79114423927287 4.86614423927287 4.8771670138949 4.83025052084235 4.79835680241184 4.55425811238303 4.68524292930168 4.86606073232542 4.88004554924406 4.92299240845932 5.025 4.77117460543558 0.919207454548604 1.65329175489814 1.42157824053132 1.15632018008388 0.929279468592153 0.…
4.83821514540639 4.82219721662252 4.80308964391933 4.78519721662252 4.84228686054185 4.86432271810959 4.85226893175799 4.81034064689345 4.88539443324505 4.89939443324505 4.86314343027093 4.84525100297412 4.58882472405783 4.71786058162556 4.87428686054185 4.88614343027093 4.922 5.025 4.79426893175799 0.930649681543288 1.67311601554858 1.4252597805932 1.16287892427297 0.929164281601142 0.8792665132…
4.85000450024044 4.8330030939153 4.80800956301093 4.79600450024044 4.85800421897541 4.88200450024044 4.86700112506011 4.82900506277049 4.90700337518033 4.92100534403552 4.87100450024044 4.85901406325136 NaN 4.76501406325136 4.89000450024044 4.89400281265027 4.92200112506011 5.02499493722951 4.80900421897541 0.931181248816721 1.67234992968374 1.4247004922138 1.16282115318661 0.926660509089699 0.87…
4.86611761882493 4.84415122420348 4.8420672107571 4.81211761882493 4.87310081613565 4.89810921748029 4.87109241479101 4.84711761882493 4.91912602016956 4.94018482958203 4.88711761882493 4.90908401344638 NaN 4.81441190587537 4.90609241479101 4.90424363899449 4.926 5.007 4.82415962554811 0.935654445513014 1.67211066970769 1.42645730916983 1.16689034325343 0.928477981277406 0.879546805089156 1.41957…
4.88017915844225 4.86230945549116 4.85017915844225 4.82619544557336 4.88516287131114 4.91117915844225 4.88234202975338 4.86130945549116 4.93429316836004 4.96229316836004 4.90117915844225 4.91942346540895 4.69902608926015 4.74622153483352 4.9172443069667 4.93317915844225 4.926 5.007 4.8432443069667 0.939771793076941 1.67337065148524 1.4273522485196 1.16342534307452 0.929488243079366 0.880350162871…
4.89098094564737 4.88096708793637 4.86098094564737 4.8379792134335 4.89498267786125 4.92198094564737 4.90296362350862 4.87996708793637 4.95196882015024 4.97996882015024 4.91198094564737 4.94495496243924 4.76089087052585 4.81987008395935 4.93197401679187 4.94398094564737 4.926 5.007 4.85797401679187 0.942894491559876 1.67340993071144 1.42929657021653 1.16555624109589 0.933602742023862 0.8803599826…
4.90306262621915 4.87923797963277 4.87906888884106 4.84906262621915 4.90706888884107 4.93706262621915 4.90110020195064 4.89109393932873 4.96607515146298 4.9920814140849 4.92011272719447 4.99810646457256 NaN 4.92118161603554 4.9430438383534 4.95321919176703 4.92608767670681 5.04711272719447 4.86811272719447 0.941187179779111 1.65863631912505 1.42476016564257 1.16446722221027 0.936315488871194 0.88…
4.91314464457799 4.91716071619777 4.89017678781754 4.85919285943732 4.9182089310571 4.94712857295821 4.91725714591643 4.90612857295821 4.97814464457799 5.00522500267687 4.93812857295821 5.01553036345263 NaN 4.95080358098883 4.95019285943732 4.98817678781754 NaN 5.06551429183286 4.88625714591643 0.945549018440319 1.67393575018738 1.42800998273751 1.16719646424365 0.940361928594373 0.88190266098388…
4.9219870812001 4.92698564577788 4.90098421035567 4.87098277493346 4.93098133951125 4.95498851662231 4.93297703324461 4.91398851662231 4.9869870812001 5.01897990408904 4.94598851662231 5.04795263106702 NaN 4.99992822888942 4.96198277493346 4.99898421035567 NaN 5.09695406648923 4.90197703324461 0.948545621962255 1.67489859328623 1.43106553583692 1.16698031579289 0.940479827749335 0.883287976054682…
4.93511109128242 4.92929054643096 4.91315381869874 4.88611109128242 4.94208545483263 4.96411963676569 4.95107690934937 4.9260940003159 4.99515381869874 5.02511109128242 4.95713672773221 5.07618800063179 NaN 5.05549563802928 4.97906836386611 5.002162364182 NaN NaN 4.91118800063179 0.948734952811129 1.67331213101707 1.42984341819331 1.16781939646243 0.940703756443472 0.884523943414374 1.44148161471…
4.94817975225079 4.96311438779596 4.93117975225079 4.8991960933645 4.95224511670562 4.97813072890967 4.96017975225079 4.9371960933645 5.01304902334112 5.03811438779596 4.97311438779596 5.09822877559192 NaN 5.11528775591917 4.98711438779596 NaN NaN NaN 4.93313072890967 0.951649936158724 1.67702055407469 1.43025715816939 1.17119061791596 0.943424866605527 0.87684937827609 1.4475453325342 1.15062840…
4.95900541998863 4.96999966125071 4.94200575873792 4.91100609748721 4.96700270999431 4.98600338749289 4.97100575873792 4.94900372624218 5.01600338749289 5.04500237124502 4.98000440374076 5.11200982372939 5.15301863121091 5.25302371245025 4.9940094849801 NaN 4.92500169374645 5.05000135499716 4.94100508123934 0.952846958031383 1.67584565384662 1.43128814365389 1.16881724596828 0.941306832694146 0.8…
4.97506828698745 4.96936704255755 4.95910243048117 4.92909389460775 4.97511096635461 4.99609389460774 4.98814510984833 4.96006828698745 5.02605975111402 5.05202560762029 4.99311950222804 5.1411365739749 5.20830729144353 5.32334143493725 5.022 NaN 4.93008535873431 5.05410243048118 4.9561365739749 0.943867353879236 1.6630956278386 1.42582203558154 1.16068889033645 0.93195940248886 0.876725645352191…
4.9832330213812 5.01207169888652 4.97126887082446 4.94034056971099 4.98814339777305 5.00721509665957 5.00508962360815 4.96819717193794 5.03335849443262 5.05512547305142 5.00719717193794 5.15725094610283 5.24466321470034 5.36344811804077 5.02217924721631 NaN 4.94050189220566 5.0664660427624 4.97221509665957 0.943559462258351 1.67186637721156 1.42723218881071 1.16049170681059 0.93179822542525 0.861…
4.99598175655996 5.01599438663383 4.98597894987688 4.95897333651071 4.99598877326767 5.0189831599015 5.00999298329229 4.97898456324304 5.05297193316917 5.06199017660921 5.01798456324304 5.17098035321842 5.28094807636296 5.38796491646146 5.03198596658458 NaN 4.96796070643684 5.09196351311992 4.9839831599015 0.943530042100246 1.67112106653957 1.42789904572775 1.15675534673127 0.926777185108693 0.86…
5.00812790103045 5.02912790103045 5.00111937429509 4.96915348123655 5.01412790103045 5.03411937429509 5.02705968714754 4.99006821388291 5.057093794089 5.07008526735364 5.03011937429509 5.18612790103045 5.30030696247309 5.42316200797191 5.05012790103045 NaN 4.97965893058546 5.10442018199528 4.99811937429509 0.940341705347073 1.67037334914642 1.42815379920281 1.15401910949836 0.92440842735953 0.855…
5.02331471508924 5.04423189532892 5.01523189532892 4.98728158718511 5.02934784299337 5.04824845928098 5.03454661041816 4.99823189532892 5.06814907556859 5.08013251161652 5.04429815113718 5.20131471508924 5.33606625580826 5.44219876742479 5.06531471508924 NaN 4.94 5.03701656395207 5.01224845928098 0.940501240352167 1.66957813558327 1.42622130198093 1.15158668720959 0.92190248459281 0.8704054005869…
5.04197223760649 5.05797954349952 5.02897954349952 5.00397515996371 5.04996931524928 5.06297808232092 5.06695178110602 5.01197954349952 5.07698684939255 5.08798831057116 5.0619736987851 5.21997223760649 5.33999415528558 5.45398246585673 5.08397223760649 NaN 4.94 5.03799853882139 5.02697808232092 0.938203419157937 1.66828192875576 1.4233342958651 1.15139029223572 0.922049780823209 0.86657569859656…
5.06010696141192 5.06111325325968 5.04907550217312 5.02208808586864 5.06410696141192 5.080157296194 5.0750629184776 5.0230943777164 5.08506921032536 5.09807550217312 5.07811325325968 5.2350943777164 5.35504404293432 5.49304404293432 5.10210696141192 NaN 4.94 5.04101258369552 5.0420943777164 0.933119744288151 1.65559012987489 1.41768892634794 1.14462942969576 0.914662198108778 0.865857946229334 1.…
5.07732017228525 5.07949804577706 5.06123123553935 5.03626681023771 5.08128459758689 5.10524902288853 5.08567591926887 5.03839132168198 5.09614229879345 5.11019566084099 5.09630238493607 5.25012451144427 5.3620889367459 5.5 5.11930238493607 NaN 4.94 5.043 5.05732017228525 0.931508004307131 1.65727591289654 1.41599567440294 1.14296675919269 0.913438360054115 0.849728971843508 1.44861921592535 1.15…
5.09499655310574 5.10699463816448 5.07399751057637 5.05099712758812 5.09699693609399 5.11899731908224 5.12299272322323 5.05999578712924 5.103998468047 5.12099789356462 5.11299674459987 5.25699865954112 5.36699904252937 5.5 5.13599674459987 NaN 4.94 5.043 5.07499655310574 0.931949913827643 1.66201907508337 1.41906940062339 1.14333992723223 0.913899909997761 0.849120118726358 1.43201323816566 1.159…
5.1051449792964 5.12413531400997 5.09513531400997 5.0751449792964 5.12130928916565 5.13723196687423 5.10752192546703 5.09407732229141 5.1201449792964 5.1351449792964 5.12809665286426 5.2741836404421 5.37810631815069 5.514 5.1471449792964 NaN 4.93745426846204 5.03966690476342 5.09316430986925 0.935906223395391 1.66370763557628 1.41937840879919 1.1428818883023 0.913577243719482 0.857403740890096 1.…
5.12046997443322 5.13830729097557 5.10932536691531 5.09028921503583 5.15310845563844 5.16127113909609 5.16107230375896 5.10214460751791 5.13534344285504 5.15032536691531 5.13846997443322 5.29321691127687 5.38905422781922 5.51401807593974 5.16239767067426 5.04010845563844 4.98414460751791 5.10816268345765 5.11030729097557 0.933479399488664 1.6645037377142 1.42024903796987 1.14412440251865 0.899173…
5.14600385668265 5.15500128556088 5.12700231400959 5.10600539935571 5.15900539935571 5.17600565646788 5.16500154267306 5.11000797047747 5.15400591358006 5.168004370907 5.16400411379482 5.30500231400959 5.39200179978524 5.51500128556088 5.18400514224353 5.04600231400959 4.99198611594247 5.1169791739137 5.12700514224353 0.933990007713365 1.66524868615678 1.42073982002148 1.14544990229737 0.91133122…
5.15762015157037 5.16217127495248 5.15073150496602 5.13560298706032 5.19057287205355 5.20913787130249 5.16625288348941 5.130098958121 5.1741543572078 5.18316352553056 5.18414165347644 5.31362033664439 5.38900836633533 5.49713898174663 5.19908569916758 5.05509406550292 4.938 5.03595724295322 5.14311599924838 0.933306561829874 1.65078168294805 1.41729625135564 1.15112353138217 0.926174658571421 0.8…
5.1716552613649 5.18210636379474 5.17753655029449 5.14767718870691 5.19926943525513 5.2251124180928 5.19542187069831 5.14166887290547 5.19204940327612 5.2021477041224 5.20062022818829 5.32758065783148 5.39003931750383 5.51286769156245 5.20922532771814 5.10413232261098 4.93814114411838 5.03110585808878 5.15663787120308 0.935248402221418 1.65332290290662 1.41802991461711 1.15437823280577 0.92899694…
5.19500018002012 5.1955024465325 5.18701877239418 5.1689994078102 5.22350858331312 5.24200628713273 5.20502335553632 5.16000905481882 5.21450917550293 5.22750823249153 5.22300264700198 5.33949459453057 5.40000625746473 5.49848352378621 5.23599524605638 5.14502268356115 NaN NaN 5.17450449212604 0.933181853768023 1.65670153735475 1.41779199587552 1.1508760651824 0.925117939302468 0.876346842566246 …
5.2157746967157 5.21210444178513 5.21114695860235 5.18971864274526 5.24818109934638 5.26469014860392 5.22041327924486 5.18575072720313 5.23768020176724 5.25418109934638 5.2427414535508 5.34667612592804 5.41103978734672 5.48991361999686 5.25478894378636 5.1581614668009 NaN 5.52721166208971 5.19568969981436 0.938181646562985 1.66030391343865 1.41640615440911 1.14858020725564 0.923601282171508 0.877…
5.24351105270726 5.22254148279505 5.22611386882675 5.21202129809024 5.26659825012072 5.28408572173835 5.26182950282104 5.21104847076666 5.25611061141538 5.27263973291576 5.26703090323665 5.36445720861755 5.415 5.48106459073581 5.2840535099143 5.1748229879983 NaN 5.44586423506714 5.21504212303162 0.929753651709473 1.65394031223887 1.41958431314718 1.15165678290877 0.925229148280491 0.8778091986109…
5.25998255556042 5.23498804493502 5.26346259429228 5.23547518289841 5.29447050935195 5.31097103441357 5.26450038191001 5.23147860669861 5.27947302618051 5.29996938542125 5.28548150543718 5.37449074405057 5.415 5.47600447392344 5.30147956567835 5.22395917495539 NaN 5.53492501522418 5.23497809897303 0.928689112520395 1.65194687696752 1.41906038321089 1.15392245862093 0.928331640425892 0.88017673284…
5.28259465742018 5.26614183238519 5.27359780241785 5.25561167632377 5.31312906667214 5.33513251915996 5.28311216953632 5.25361845953165 5.30760754490101 5.32365915877894 5.30861519276621 5.38155327923796 5.419 5.48575979256285 5.32458207742951 5.24211667240385 NaN 5.538 5.25209299206016 0.946927473516671 1.66592908526513 1.42112801457843 1.15570952626505 0.929438300901794 0.884082359326382 1.4453…
5.29711192007686 5.28805946632937 5.28862066236811 5.27209970497482 5.33264165993757 5.35464867251945 5.29952452394849 5.27105075082224 5.32360144807624 5.34712420213919 5.32657519441838 5.38953848215196 5.419 5.52060329817978 5.33712066236811 5.26018185840684 NaN 5.538 5.26609619198785 0.95113040533002 1.66899340869141 1.42726748401473 1.16475445462738 0.939097461466675 0.884399472776053 1.45037…
5.31698030335904 5.30198657487397 5.30598150667998 5.29447708602341 5.35647491394027 5.37747354237513 5.31398544804332 5.28548423963451 5.34847588270247 5.37597009048076 5.34648272017666 5.39849099553054 5.419 5.4875219248629 5.35548086423043 5.29746583806839 NaN 5.5419974302018 5.28747933968471 0.954977581330076 1.66937448762277 1.42960259836662 1.17122481691794 0.94589451226491 0.88718955608893…
5.33009973032671 5.31314775846758 5.31959653730253 5.30966882002422 5.37966419427348 5.39621302067039 5.32509302704309 5.30158058251742 5.36765398073041 5.39468414033882 5.35961026110503 5.40155473142449 5.40653510259441 5.51802648556343 5.37058568928895 5.31426291414064 5.15916147193427 5.30314743089651 5.30358568928895 0.952114299101788 1.67050139322633 1.43087930244825 1.17004450294714 0.94690…
5.34260565583098 5.33204023448397 5.3320974096632 5.33149935236931 5.40053613630896 5.4235644249921 5.33707706824136 5.31159351075917 5.38752793995893 5.41806052608807 5.37358521477365 5.4085772176946 5.41145901824985 5.521934578653 5.38108131586961 5.40500734944836 5.14464199141092 5.23122350655151 5.3140894624019 0.952581252676279 1.67018294832632 1.43086069899007 1.16727375884393 0.94450678095…
5.36445816106841 5.34049726878191 5.35744889198267 5.34647361809802 5.41448087291997 5.44148051444282 5.36144746662743 5.32847040891038 5.39998622441714 5.43597385708278 5.39545661622079 5.41948609637139 5.4115 5.48910485342049 5.39896375155035 5.42197660540762 5.17595022350564 5.26496703771833 5.33096862507799 0.939634998204312 1.65885907537266 1.42934244907114 1.1622274516901 0.938084821540736 …
5.38057071385865 5.37214796002399 5.37356166490581 5.36759186819717 5.43808365812638 5.46207892392944 5.37804914007911 5.34904440588217 5.42361817617365 5.4550573501499 5.41008365812638 5.43254009112626 5.4145 5.51146713295143 5.41904914007911 5.45771393968571 5.24137604035894 5.36466695521582 5.35258018225252 0.945444470970972 1.67062049234525 1.42961489653541 1.1683086057237 0.944871493922235 0…
5.38857078722862 5.38910353826186 5.38064939993494 5.37808519359262 5.44762582123632 5.47112188293109 5.38366251057479 5.3541769169388 5.43703409789015 5.46163105526571 5.41957078722862 5.43706684892339 5.41452751700385 5.45606527517406 5.42457995956323 5.48215204251601 5.34144519288472 5.38149841984083 5.36162452551216 0.94903639468697 1.67238768782687 1.43338626695819 1.16863220220891 0.9460777…
5.39851021433233 5.39252846985383 5.39800425242331 5.38700437366042 5.46000705304295 5.48850729551716 5.40001009309523 5.3695090019613 5.44500729247559 5.47800133360814 5.42950948690971 5.4450013366497 5.4160001212371 5.46052798490541 5.43351325438461 5.50551154794047 NaN 5.36805235660476 5.37500145484524 0.947475820791583 1.66411578787808 1.43626603762413 1.17082143901019 0.948122157985138 0.890…
5.41064540048256 5.41068312961435 5.40664883140973 5.39616711862087 5.46815591756571 5.49762550995865 5.41166757829125 5.37662962485783 5.45709098745241 5.48360264817795 5.43866117610728 5.44758253335242 5.41656035554373 5.47676085302844 5.44913488339941 5.52321192284149 5.39050481999119 5.48188841490312 5.3813003987075 0.949679418401611 1.67240720397047 1.43592339470606 1.1720602915726 0.9498786…
5.42650696989689 5.42907602042356 5.42253109848901 5.41446910938385 5.48496430197035 5.51146096672065 5.42959750408557 5.39100696989689 5.46747989697717 5.495019229654 5.4560155034822 5.4560029443276 5.42298921240668 5.50488299168657 5.46398990272627 5.54744567111132 5.43880215701892 5.52564852254818 5.41485955341403 0.951337682091649 1.67364488009705 1.43790346700913 1.17590155513876 0.952844502…
5.43448589767314 5.4270082267868 5.43597415762122 5.4214875638639 5.49049006315003 5.50351925433243 5.44447320393676 5.40197935349921 5.47448679106306 5.49600090981204 5.46448506457777 5.4579966676185 5.42250186349649 5.53543527076699 5.4709875638639 5.55648500428323 5.48492168903464 5.60084998817198 5.4204916087517 0.940044530897234 1.66546288028368 1.43536127686778 1.16612663189195 0.9433357647…
5.44509435201473 5.45661439116559 5.44812532991104 5.43208099258083 5.49505444009827 5.51705435690564 5.45368194111988 5.41261096811448 5.48705435690564 5.49608850827518 5.47457773591498 5.45953774080589 5.4225851684167 5.52907072342752 5.48406771633955 5.57862783379212 5.58487532014098 5.67249246881665 5.43408107577345 0.943594804492826 1.67291135499667 1.43426528110267 1.16888932099166 0.944670…
5.45756517885305 5.4720814838841 5.46405292118998 5.4425814838841 5.50254074606916 5.52402035239902 5.47697952378759 5.42706924272948 5.49413448761634 5.50591839230251 5.48509372503872 5.46450813600707 5.43191839230251 5.53640616765634 5.49311818258529 5.59667525019395 5.6353952525539 5.73548072602639 5.44509372503872 0.944470283464845 1.67335137827999 1.43547696167357 1.17014586016951 0.94483064…
5.47348487069197 5.4874841727456 5.48148307220985 5.45948334734378 5.51748834020076 5.53499102781243 5.48649039359379 5.44298389761166 5.50848229031271 5.51899284651759 5.50198334734378 5.47549248743289 5.432 5.49952133299178 5.51347996178575 5.6269710533259 5.70293047013422 5.7969211216975 5.46548142140621 0.943597060423598 1.67049215550025 1.4321377858085 1.16704343412029 0.94163903618611 0.884…
5.48809993626344 5.50019150652778 5.49610855495907 5.46713872039377 5.52455646374051 5.53807820000197 5.50516539774436 5.45709112804542 5.51559131756781 5.53861673143579 5.51511286430689 5.47905640056638 5.42497414391311 5.49948688243416 5.52611305382928 5.63970874391903 5.74028605948318 5.8444972175261 5.48113916261269 0.940219597577942 1.66938684186765 1.42929595396162 1.16508650276743 0.938914…
5.49953296244445 5.52203907940611 5.50861461469893 5.48300574502629 5.53105962195957 5.54704629220201 5.52402963499802 5.46762794445649 5.52600574502629 5.55201870284849 5.52803296244445 5.48556406521209 5.422 5.49801332975756 5.53904685010506 5.66350278951523 5.77321108445242 5.90140262037994 5.49707443945858 0.938459529040117 1.66786623720349 1.42766658998568 1.1606596369674 0.933161999948563 0…
5.51798674039526 5.52700608876784 5.5274903931733 5.49798821747971 5.54099520115773 5.5569955504623 5.54898307847505 5.4929838752347 5.54248661481824 5.55197707871556 5.54448879965399 5.49549508472288 5.42199976713029 5.49600229212844 5.56048548703835 5.67899339305304 5.81048009687964 5.92448060832989 5.51099613263658 0.926417559183928 1.65099125497189 1.4208296286316 1.15031470509931 0.921825884…
5.53270069815534 5.55810845018564 5.54172155396027 5.5091714357047 5.5501421410922 5.57113379877023 5.56162961152831 5.50620470850699 5.55260856275217 5.55507537035455 5.5581840617542 5.50109192635103 5.421 5.49796234698459 5.57569651091342 5.70661695331694 5.83457934854434 5.9609788225764 5.5381501617955 0.922154784946701 1.67326171952851 1.41777479015656 1.14691501891351 0.918047342616486 0.856…
5.55648194165314 5.57556960586225 5.56795523774718 5.52948316259246 5.56710961222925 5.58699389530342 5.57713217071904 5.50880976456709 5.56568924134892 5.56391439405519 5.57998547659964 5.51197914504773 5.421 5.49353329120076 5.598959993633 5.72058596067158 5.84405157640295 5.95845269688466 5.54905205900116 0.924439699351284 1.65690568694161 1.41360835310848 1.14687480178459 0.917587208958292 0.…
5.56499827393616 5.59249749577227 5.57349918980868 5.53549911615492 5.57999761105235 5.58850088492202 5.5929965371965 5.51799583053249 5.58899306264024 5.57399536725833 5.58799882153989 5.51349977903873 5.421 5.5334814690333 5.60599849489743 5.73449588391156 5.85349702074535 5.95100094682302 5.55899789499156 0.924639766206215 1.65599011412025 1.4140747681494 1.14580020774667 0.910801045381862 0.8…
5.58413387754532 5.60162613681589 5.58961360675949 5.5536559862557 5.59709628737609 5.60762613681589 5.62214713204839 5.54110859382221 5.58402506011282 5.59705012022564 5.60764579496021 5.5225335252889 5.421 5.53353107472284 5.62663387754532 5.76110943007402 5.86203831461589 5.97070599467619 5.57915364749478 0.923709688440611 1.65780998670474 1.41444192361534 1.14710106947175 0.917876085124473 0.…
5.59911341824639 5.61559316960632 5.60205664446812 5.57107669914297 5.60761777831874 5.62160130785539 5.63801595322278 5.55389336224619 5.58697539128758 5.60295078257516 5.62406445944184 5.52612207373602 5.42104882949441 5.53698359419172 5.64162155649546 5.7730851606674 5.86605696774348 5.99440514936183 5.59596289296616 0.924294616106427 1.65901309979599 1.4174501488642 1.14821558055289 0.9189006…
5.623438439742 5.64896987855969 5.62942123483178 5.59394094986203 5.63093859007158 5.64244734285627 5.64797336582198 5.59387214011513 5.63584337164104 5.63888492610362 5.6464417865687 5.54843950194304 5.42399497975995 5.50360708265358 5.66693600478676 5.79543950194304 5.87447816056766 6.00497252911531 5.61099497975995 0.916260909211407 1.66805100404801 1.41258569254592 1.13683382712793 0.90594164…
5.65109871108736 5.66159541948326 5.64910507320926 5.6121317253263 5.64472440592122 5.66368349430149 5.68661757636676 5.60716035487485 5.65210375903667 5.65231127711 5.66214378631119 5.5561187799962 5.42403750947248 5.50213512747356 5.69660178160516 5.80811593056471 5.88201727474892 6.00853290369579 5.64010041216099 0.923453776767323 1.66197529820833 1.41180631889594 1.14130042782534 0.9109966546…
5.66464046993334 5.67611442574564 5.66258752619323 5.62908837984886 5.67201750250412 5.68703628976439 5.70212808765395 5.62382579614193 5.66288727985654 5.68466183956963 5.68508752619323 5.57730784283726 5.43008112292143 5.51689923445358 5.71117505409554 5.82402988649259 5.88401707823992 6.0129765167792 5.65258240255034 0.922983156764107 1.66216147707161 1.41365709639158 1.13927089539568 0.910388…
5.69399194859426 5.68900369766225 5.6834996864594 5.6510041811082 5.69150270177031 5.70800386825009 5.72549001412798 5.64603584392014 5.70001911675741 5.70503345432547 5.71399610206739 5.59451760841948 5.43499260331053 5.5220764953472 5.73849032698609 5.83550216168924 5.88799644392554 6.01600073966895 5.67349550466872 0.926168268142618 1.6626069403925 1.41980574527786 1.14354756581529 0.912959402…
5.71525567579189 5.70956483388924 5.7072731950553 5.68063367430772 5.71968560876632 5.73674768278961 5.74570835113797 5.67623970984353 5.7163319059372 5.73335034515593 5.73772709700847 5.63366808950291 5.45113766078076 5.59052181238823 5.75775137263898 5.84959126611025 5.88751843921873 6.0175 5.69364750372177 0.928014413697019 1.66533416284425 1.42180541408944 1.15667785046 0.927370640829356 0.86…
5.74204489570204 5.71614303962067 5.7359665712855 5.69464103095802 5.7391034673976 5.76258640980666 5.76762717066278 5.70178151539454 5.75169748285398 5.77068067634587 5.76153304406945 5.65121440049904 5.46524456513673 5.59258647658777 5.78408590764099 5.85899504512448 5.88948319349189 6.01749184782878 5.70908766522082 0.921481287794632 1.65882413498537 1.41706146185847 1.15322992762624 0.9247458…
5.7594967666092 5.7334931381886 5.75399324129222 5.7179915904297 5.77048441351253 5.7894894807935 5.78849742000033 5.71199117222031 5.7779770477728 5.79797616499483 5.78249224382083 5.68898504951896 5.48000239576748 5.56802624236244 5.80149842326662 5.86399821705937 5.88900087698307 6.01649456086881 5.72849335019074 0.917277084179339 1.65100557306236 1.41394299780636 1.14321006018963 0.9159291392…
5.78312203776928 5.76210789587847 5.76210948134581 5.73268556697721 5.78173442580521 5.81018556697721 5.81169759491157 5.74505445360679 5.8072813436351 5.83723596562944 5.81011798281472 5.73607035997644 5.49135897870484 5.63247176542243 5.82761296216815 5.87309238712177 5.8945 5.993 5.74865032155091 0.925548137519371 1.66713635419395 1.42182847962106 1.15550772585044 0.927733665048676 0.865607676…
5.79712799279545 5.77457924814859 5.77465874299322 5.75356846596828 5.8080387025547 5.83109471755378 5.78382992335095 5.75094897700528 5.83773638119397 5.86277890035623 5.82288945017812 5.80048940643231 5.53326251585498 5.57557548886683 5.8406364966279 5.88355373665123 5.8945 5.993 5.76554172099069 0.92468837140042 1.66781641444911 1.42220835861325 1.15473654907601 0.928158415136429 0.87247855078…
5.81349368561114 5.78300314103437 5.79449068963423 5.76649714908054 5.82049863342457 5.84549341775383 5.80001583300297 5.77101979125372 5.85104848857161 5.89002572862983 5.83349070327865 5.82549685393437 5.54797753017314 5.55899101206925 5.85649714908054 5.89099522453288 5.8945 5.993 5.77599743058228 0.924027970627265 1.6672208733428 1.42295644955157 1.15655759916008 0.930337153756249 0.872954783…
5.8110945421852 5.7930945421852 5.80862548829815 5.78411557602889 5.84261557602889 5.86712259339186 5.81613235905927 5.79121744702595 5.90810703791186 5.91920126864815 5.85011557602889 5.8728270683952 5.57831591033036 5.58029779378958 5.87909666759185 5.9001126811226 5.89453979567889 5.99398288727551 5.78012290484076 0.946498392782852 1.67119633432641 1.42214773292726 1.16095162275448 0.934934899…
5.82090793078783 5.80290793078783 5.82256150950747 5.7970753198893 5.8555753198893 5.88054769912565 5.82987110310297 5.81378824081202 5.92008341018899 5.94155355618229 5.86305104899022 5.90864184378091 5.61561486277659 5.7299806222388 5.89006137253296 5.90188031002418 5.89901046051725 5.99477237581254 5.79288031002418 0.946331565176607 1.67185383136278 1.42238819409256 1.1600451670421 0.934402094…
5.83998683250866 5.80899584184484 5.85298348491576 5.81249388030366 5.87149353379073 5.89649353379073 5.86197782317249 5.82699099066382 5.93299592101527 5.95699480474456 5.88049156981104 5.94049076534505 5.65299708418673 5.76594558893523 5.9054926477158 5.90899514881898 5.8990009244409 5.99498151118205 5.81698336737936 0.927902779396856 1.63727398562501 1.41135222113438 1.15411410656188 0.9287038…
5.84708415030215 5.83616830060429 5.8541184329973 5.82509023562508 5.88259023562508 5.90561861375708 5.86608415030215 5.843117810423 5.94265119940419 5.97211440624197 5.89108280468872 5.94822191374199 5.75832611752582 5.87995434999306 5.91955970854558 5.9150589052115 5.90250948950396 5.99641616974878 5.82614305551365 0.938582468130673 1.66866391257176 1.42185390353637 1.15812761561488 0.932351272…
5.85689759668668 5.85579519337336 5.87049121586731 5.83706309950917 5.89455411405394 5.92101440760471 5.87589759668668 5.85685663536135 5.96200552281074 5.98701054231514 5.9025206819852 5.98047585537031 5.80248137818105 5.87177546022475 5.9281040608345 5.92192831768068 5.9034576831373 5.91028316597153 5.84282591436736 0.941202658315344 1.67261873146473 1.42162045430583 1.16371489366983 0.93782522…
5.8669964542446 5.85200141830216 5.88349058943621 5.84898545706115 5.90798561106667 5.93398647422326 5.88899539051798 5.86999539051798 5.95899787254676 5.98599751797122 5.90999185373285 5.99598970299736 5.79196029479665 5.92341828485229 5.9424845706223 5.92499893627338 5.90050312133309 5.96297366293932 5.84899787254676 0.936881542403598 1.64845858427382 1.41910072206315 1.16121457689504 0.9356642…
5.87706845881257 5.87904563920838 5.88509888495149 5.85112931109041 5.9080760653473 5.9340760653473 5.9020760653473 5.87611409802095 5.96609888495149 5.9960760653473 5.90909888495149 5.99917495029878 5.94546399861852 6.08168052554135 5.91309888495149 5.92802281960419 5.90602281960419 6.04205324574311 5.85912931109041 0.944136009162436 1.67256 1.43484406171657 1.1737624799033 0.950293047800231 0.8…
5.88592585473844 5.88495056982562 5.90455456114279 5.87305610283439 5.92656691868638 5.95154890026999 5.96105790947818 5.89087642456406 6.0055095151018 6.02803088185359 5.93105456114279 6.03870256270294 5.98371720877315 6.0352676133513 5.9645275335182 5.93076243436133 5.90897528491281 6.04894233146323 5.87585994783927 0.944913491693707 1.67256 1.42460233465833 1.16450299658427 0.937968735013528 0…
5.90594599291572 5.89397569681207 5.92346874982766 5.88798417881496 5.93898784390303 5.9654810930175 5.97597935739715 5.90396489539522 6.01249131964674 6.03349594946868 5.94648012828364 6.06797067704389 6.03595272353774 6.14480652572144 5.97698417881496 5.97249865207439 5.89600192721622 5.95310876028853 5.89195679433258 0.928873448699304 1.64221217177873 1.41623729340754 1.16179169498501 0.935176…
5.9130840571435 5.92509339682611 5.92915994827436 5.89718249575083 5.95113917780866 5.97614427744011 5.98762344912419 5.91012141587394 5.99209339682611 6.01609339682611 5.95609800881719 6.08768071874005 6.09942976593913 6.19897087708038 5.99011582860214 5.97091058698558 5.89997879974417 6.02108541725476 5.90215877460438 0.936611722222842 1.67318008031761 1.41871059016128 1.16300327712 0.936610517…
5.92190802775406 5.93489780861562 5.94700878719824 5.91699453545747 5.96650367762902 5.99198476304741 6.00158292182945 5.92286715120031 6.0269923815237 6.0484141225351 5.96705683549991 6.10804867854018 6.14774114701205 6.25254342534459 6.00302053003194 5.96036269970642 5.89755217265907 5.97586950443408 5.91882627464656 0.945190582538669 1.67528802885236 1.42028019545519 1.15789447415876 0.9306795…
5.93599397577583 5.94499569698274 5.9554894672743 5.92898421113042 5.97898774606739 6.00348880138375 5.95899698788792 5.93299569698274 6.03299429311645 6.04800271520942 5.96599569698274 6.13397943693553 6.19044837124989 6.31292000033573 6.01298944683635 5.98545965161794 5.90399345295094 5.97649394456652 5.92799612728446 0.948648549883182 1.67320090793664 1.42167033571268 1.15746239758156 0.930272…
5.94614219924553 5.96205855263051 5.96015892856854 5.93113383458403 5.97919238721455 6.00516729323004 5.97219238721455 5.94308364661502 6.01508364661502 6.03605855263051 5.97910874059953 6.12816729323004 6.23813383458403 6.33316729323004 5.98614219924553 5.94703345864601 5.919 5.98502509398451 5.93920075187605 0.947465064849714 1.67257319548939 1.42449671240498 1.16809058552631 0.942992379699023 …
5.96282441962995 5.96892770220057 5.97880376311583 5.94683474788701 6.00176245008758 6.02479343485877 5.99476245008758 5.95289671742938 6.02489671742938 6.04292770220057 5.9918657326582 6.14779343485876 6.25383474788701 6.35279343485877 6.00282441962995 5.95095868697175 5.919 5.98796901522882 5.96275212183052 0.946886093671667 1.66825544433107 1.43114997441712 1.16815927702201 0.944444714179549 0…
5.98297674200279 5.98797790490265 6.01895348400558 5.97197092750349 6.02197674200279 6.05496511300419 6.02196860170377 5.97297674200279 6.0349883710014 6.04899302260084 6.02196511300419 6.17097325330321 6.27797209040335 6.40194301790684 6.01898139360223 5.95000116289986 5.919 6.02895232110572 5.97898139360223 0.926004304607082 1.63801515446278 1.41185254862829 1.1567233152034 0.933113210542414 0.…
5.98915098999802 5.99230197999605 6.02503019799961 5.98207549499901 6.03215098999802 6.05217363849773 6.02805284649931 5.97912834149832 6.04507549499901 6.06207549499901 6.02807549499901 6.18109814349871 6.307 6.44281881200237 6.02619628699743 5.95407549499901 5.91904529699941 5.9890226484997 5.98909814349871 0.925234589059023 1.63667963726278 1.40876413608903 1.15465607426005 0.930435174494801 0…
6.00881626731345 6.03163253462689 6.02896325346269 5.99190813365672 6.05181626731345 6.07478870741047 6.03493569355971 5.99584382721643 6.05490813365672 6.07190813365672 6.03790813365672 6.19388057375374 6.307 6.41922047922386 6.05176114750748 5.96390813365672 5.92494488019403 5.99197244009702 6.00188057375374 0.934949236052843 1.65877357632666 1.4184197872509 1.15414477704985 0.932411534865002 0…
6.02498610615238 6.03499739490357 6.05597655413215 6.02497134393929 6.06498871124881 6.09498263269048 6.05098610615238 6.00599131634524 6.07198523778691 6.08898523778691 6.06497655413215 6.20698871124881 6.31998871124881 6.419 6.06199131634524 5.96999478980714 5.9289965265381 5.992 6.02198263269048 0.930923577665761 1.65830059048852 1.41201564437559 1.15793670021119 0.932669791592286 0.8833088103…
6.04512768731346 6.05520977201497 6.0620912052239 6.03511856679107 6.0821824104478 6.11811856679107 6.06115504888063 6.02215504888063 6.0811824104478 6.10211856679107 6.08112768731346 6.22111856679107 6.32711856679107 6.46215504888063 6.07815504888063 5.98011856679107 5.932 6.071 6.03515504888063 0.93470571987314 1.65907149185821 1.41233912704105 1.15749958306717 0.932797882742548 0.8691341042350…
6.05885160329607 6.07775620541497 6.07189400235433 6.04786220306063 6.10178800470867 6.13086220306063 6.07781980400237 6.03881980400237 6.10078800470867 6.11486220306063 6.09485160329607 6.23386220306063 6.33986220306063 6.47881980400237 6.09481980400237 5.99286220306063 5.932 6.071 6.05181980400237 0.937470108663922 1.66030664429665 1.41654452701001 1.16175399702178 0.937944351236025 0.869575230…
6.07794237932828 NaN NaN NaN NaN 6.15393024866055 6.09494844466214 6.06492115065975 6.12393024866055 6.13493934666134 6.11693328132748 6.24696057532987 6.34996967333067 6.4849818039984 6.11095147732908 5.99698786933227 5.9349909019992 6.071 NaN 0.923113761383839 NaN NaN NaN NaN 0.868054639980407 1.45384530541345 1.15821332120871 0.935253836762091 0.883065299366254 0.921064072451411 0.516668604973…
6.09511720167345 6.11809015513342 6.12503606205337 6.09809015513342 6.14815326372681 6.17418031026684 6.134 6.07911720167345 6.14105409308005 6.15211720167345 6.13111720167345 6.26009015513342 6.35309015513342 6.45542372912707 6.13406310859339 6.01006310859339 5.94502704654003 6.08103606205337 6.09506310859339 0.932390659965172 1.66209110352103 1.40768210966712 1.14361068884441 0.918616285682493 …
6.1078870506851 6.12791311591162 6.12896524636465 6.10791311591162 6.16485229704975 6.19382623182324 6.134 6.09188705068511 6.14694786954697 6.16488705068511 6.14388705068511 6.26991311591162 6.36291311591162 6.50159164478461 6.14093918113813 6.01693918113813 5.94797393477349 6.08496524636465 6.10193918113813 0.93682081527614 1.66548002498951 1.41335978099692 1.1524022387409 0.92910720779361 0.85…
6.13498309396477 6.14798747701094 6.15198559856258 6.13398372011422 6.18498747701094 6.2109893554593 6.14998998160875 6.12797745861969 6.17398309396477 6.18798559856258 6.17098309396477 6.29398497241313 6.36599812155164 6.50499812155164 6.17497871091859 6.03598810316039 5.95199749540219 6.09099624310328 6.12798372011422 0.93686 1.66487040073565 1.41942623058029 1.15280979337068 0.928920175321847 …
6.15128053879772 6.16802805387977 6.16930859267749 6.14828053879772 6.20524313362469 6.22827118750446 6.17433664655726 6.14530859267749 6.19130859267749 6.20425248491795 6.19121507974492 6.31709351293257 6.37002805387977 6.45553302371567 6.18830859267749 6.05021507974492 5.95908416163932 6.00595383191225 6.14521507974492 0.937614909115144 1.66515475088057 1.42124522495665 1.15414839851258 0.93130…
6.18074890009252 6.17097489000925 6.20172379010177 6.17774890009252 6.23078238008018 6.25675727008943 6.20969868011102 6.17772379010177 6.22372379010177 6.23077401008326 6.21380749007093 6.32691630003084 6.37297489000925 6.51152291017578 6.22072379010177 6.07280749007093 5.96792467002775 6.10614626031455 6.16780749007093 0.929727211075237 1.64569580963891 1.41969322459513 1.15187933469288 0.92779…
6.20790288706789 6.18694245159579 6.23787051609052 6.21088130641631 6.27085612898947 6.29386691931526 6.23690288706789 6.19394245159579 6.24293166127 6.25391727416894 6.25086691931526 6.33995324192158 6.37897841934842 6.51498920967421 6.23793885482052 6.09292806449473 5.97796403224737 6.07810430648264 6.1978920967421 0.914444922758271 1.64556985612899 1.41635201322938 1.15115255371044 0.927969280…
6.2351210954987 6.23109315038362 6.2421210954987 6.2251210954987 6.2851210954987 6.30715835565215 6.25009315038362 6.21418630076723 6.26718630076723 6.27722356092068 6.27109315038362 6.34303726015345 6.379 6.519 6.27409315038362 6.12927945115085 6.00694410976983 6.14594410976983 6.21809315038362 0.94257319444552 1.67668966030742 1.42535452588337 1.15575762717851 0.932740794291549 0.86080356147058…
6.2478612848183 6.24089329601408 6.2548612848183 6.2378612848183 6.2978612848183 6.32381860322394 6.25989329601408 6.23378659202816 6.28678659202816 6.30074391043379 6.28089329601408 6.34695731840563 6.379 6.519 6.28389329601408 6.15867988804224 6.00106402239155 6.14006402239155 6.22789329601408 0.945013430707506 1.67560184414244 1.43003899549473 1.16287253290622 0.940188904970701 0.8664386452080…
6.27102747717536 6.26002262826206 6.27202747717536 6.26101616304433 6.3280145467399 6.35102586087093 6.27303717500196 6.25402262826206 6.31302747717536 6.3270436402197 6.30702262826207 6.36001616304433 6.3830048489133 6.522 6.30703232608866 6.18910667609259 6.04400646521773 6.1830048489133 6.24803232608866 0.947300743500039 1.67270693394602 1.42996518833723 1.16755242445665 0.945623281097999 0.86…
6.28816872694331 6.27405905443016 6.28910967251315 6.27110967251315 6.33713498155465 6.36716872694331 6.29608436347166 6.26813498155465 6.33016872694331 6.35413498155465 6.32119403598481 6.37008436347166 6.386 6.522 6.32713498155465 6.25514341790182 6.04830370849796 6.18627839945647 6.26810967251315 0.947780837777499 1.6769888189114 1.43317523053524 1.16904907200181 0.947653374538866 0.8751559054…
6.30779042068851 6.28092664724098 6.30186377344753 6.28386377344753 6.35283233655081 6.38679042068851 6.30589521034426 6.28383233655081 6.34979042068851 6.36983233655081 6.34375898379179 6.37989521034426 6.386 6.522 6.34283233655081 6.27182185758524 6.08362275723933 6.21865419413605 6.28086377344753 0.950204116955032 1.67685146705518 1.43378350304134 1.16894115268621 0.94804580841377 0.8758426647…
6.33391771356024 6.29694936219092 6.35084492170969 6.3208829000665 6.3928734054773 6.41391454869718 6.34986074602503 6.31091454869718 6.38588606492957 6.40588606492957 6.37091454869718 6.39893986760172 6.3889905054108 6.52798101082159 6.37390188924491 6.31087657034037 6.09994936219092 6.11433231062209 6.31090505410797 0.930143771990811 1.6544909878786 1.42226658581706 1.15651943419382 0.935898579…
6.34409327751745 6.33706529426221 6.35106529426221 6.32812126077268 6.39909327751745 6.42714924402792 6.3500839497657 6.31715857177966 6.39612126077268 6.42018655503489 6.38109327751745 6.40212126077268 6.389 6.528 6.38012126077268 6.35041042107677 6.16009327751745 6.29512126077268 6.31814924402792 0.939659549667398 1.6770801672494 1.42523593114985 1.15939647150932 0.939589755528065 0.88154854942…
6.35391299728258 6.34393909809781 6.35793909809781 6.34088689646736 6.40891299728258 6.44286079565213 6.35892169755433 6.33385209538039 6.40888689646736 6.43982599456517 6.39091299728258 6.41488689646736 6.389 6.528 6.39288689646736 6.39361718804337 6.16991299728258 6.30788689646736 6.33386079565213 0.943823110847816 1.6781505167038 1.42796581324456 1.16323598193749 0.942722246133144 0.8740266440…
6.3710097466182 6.34402088561042 6.37500696187014 6.36100696187014 6.4320048733091 6.4630048733091 6.37300696187014 6.34700696187014 6.42900905043118 6.45601183517924 6.4070097466182 6.42200696187014 6.393 6.52792063468041 6.41000905043118 6.43601879704938 6.23604107503383 6.37397702582854 6.34800905043118 0.939904198007694 1.66121868145206 1.42931131579346 1.16289295879481 0.942942436654549 0.87…
6.3850563134309 6.3740563134309 6.38509385571816 6.3710563134309 6.43906569900271 6.4700563134309 6.3830563134309 6.35706569900271 6.44206569900271 6.47309385571816 6.42109385571816 6.43202815671545 6.39293430099729 6.41503241289978 6.42303754228726 6.4634035795881 NaN 6.34176023131711 6.36109385571816 0.945963318779948 1.6737027130838 1.43121501691491 1.16715435992488 0.946453327511979 0.8763657…
6.39093638352151 6.37993638352151 6.39489397253585 6.37693638352151 6.4459257807751 6.47593638352151 6.38893638352151 6.3639257807751 6.4489257807751 6.48289397253585 6.43089397253585 6.43496819176076 6.3860742192249 6.52283369789439 6.42695758901434 6.50554408190417 NaN 6.42114117754041 6.37089397253585 0.949442360250228 1.67607434135368 1.43278303560574 1.16865377779799 0.947844944100091 0.8759…
6.42389733519573 6.40691600152378 6.44683822515691 6.41687555781301 6.47490977941443 6.50291600152378 6.43585378043029 6.38991911257846 6.47591600152378 6.50592844574248 6.46688800203171 6.44895644523455 6.40494088996118 6.47714621956971 6.45291911257846 6.51995644523455 NaN 6.47682889199289 6.40389733519573 0.924647496371948 1.65130737192976 1.42186412826978 1.16072479510576 0.937203257174473 0.…
6.42807196604659 6.43305037623261 6.44405037623261 6.41707196604659 6.47505037623261 6.49907196604659 6.43604317962795 6.39707196604659 6.48207196604659 6.50609355586057 6.46705037623261 6.45602158981398 6.415 6.55397121358136 6.46307196604659 6.55625907776773 6.47169807065194 6.60671246386126 6.41109355586057 0.936940081807475 1.67981445861441 1.42534993131443 1.16275467779303 0.939404245996749 …
6.43789400060277 6.43992580042194 6.45092580042194 6.42689400060277 6.48192580042194 6.50889400060277 6.44193640036166 6.40689400060277 6.49189400060277 6.51886220078361 6.47392580042194 6.45896820018083 6.415 6.55004239975889 6.47289400060277 6.59161840216998 6.5669718058469 6.70395060596745 6.42386220078361 0.941045692251959 1.67905816195359 1.42670537208318 1.16339311003918 0.939983746035564 0…
6.44802183487901 6.45002687369725 6.46402351448509 6.44002183487901 6.49501679606078 6.51901679606078 6.45203359212156 6.42002855330333 6.50202855330333 6.53303191251548 6.48402183487901 6.46308230069782 6.415 6.55087738875631 6.48302855330333 6.60506550463704 6.63709741715252 6.77201175724255 6.44102687369725 0.941748975440292 1.67567568341238 1.42854709428148 1.16620551545177 0.942295549043893 …
6.46114334864763 6.46616864546781 6.47813491637424 6.4530843227339 6.50505902591373 6.52905902591373 6.47210961955407 6.43707589046051 6.51913491637424 6.5520843227339 6.49714334864763 6.51180605771202 6.415 6.47797470317983 6.50010961955407 6.64400843227339 6.69537102002917 6.77950593640341 6.45710961955407 0.941142023745614 1.67307753574745 1.42680844778546 1.16356293578362 0.939665178092102 0.…
6.47785454574 6.48582887734118 6.49386310187294 6.46291443867059 6.51194010706941 6.53594010706941 6.48488877027177 6.44592299480353 6.53486310187294 6.56191443867059 6.51385454574 6.48919679105764 6.415 6.47502566839882 6.51288877027177 6.64499144386706 6.73862353015059 6.83848663202354 6.46988877027177 0.941377946528094 1.66929294111182 1.42546172190213 1.1662367273184 0.941434598960706 0.86719…
6.48497833209637 6.49895975960755 6.5199195192151 6.47994737794834 6.52196904585196 6.54596904585196 6.50792880545951 6.46593809170393 6.54795975960755 6.57495975960755 6.52097833209637 6.51791023297069 6.415 6.49792880545952 6.51698761834079 6.68088856506707 6.77887618340785 6.90878332096374 6.48993809170393 0.928240797567113 1.63795719602484 1.4180629370237 1.16003931538838 0.934282256032438 0.…
6.50118181532531 6.50636363065062 6.53006363536386 6.49311817996145 6.53214545226025 6.55911817996145 6.52109090766266 6.47915454302651 6.55818181532531 6.58815454302652 6.53714545226025 6.54750000785539 6.41206363536386 6.49190909233734 6.53620908762411 6.70209090766266 6.80918181532531 6.94996363693494 6.50015454302651 0.919612998381789 1.63929426904666 1.41412272691566 1.15455154511605 0.92874…
6.52081206003654 6.54562412007308 6.53693422101279 6.50587783902375 6.54784964802923 6.57187783902375 6.53090603001827 6.49584025103106 6.57781206003654 6.60484025103106 6.55284964802923 6.49351683489951 6.41893422101279 6.48209396998173 6.55878386904202 6.71190603001827 6.82881206003654 6.94603758799269 6.51684025103106 0.930733532010701 1.66458783935708 1.41657650750457 1.15687772911433 0.93151…
6.53399004524887 6.55299463974939 6.54399463974939 6.52298698224852 6.56798468499826 6.58898698224852 6.55098468499826 6.51598468499826 6.59099004524887 6.61799004524887 6.56998698224852 6.49599770274974 NaN 6.49199234249913 6.56899234249913 6.734982387748 6.85298162199791 6.95998927949878 6.53298774799861 0.92981078872259 1.66246181482771 1.41881830003481 1.15472166933519 0.92959149321267 0.8547…
6.54413567536022 6.55918566101925 6.56314281616866 6.53611425293493 6.57511425293492 6.59911425293493 6.56418566101925 6.52918566101925 6.61409283050963 6.63412139374336 6.57713567536022 6.49607140808433 NaN 6.49258554629149 6.57914281616866 6.74507140808433 6.8830214224253 6.997 6.54318566101925 0.92719614683164 1.66094835761406 1.41563379036486 1.15241507284218 0.926516143963446 0.8501852156583…
6.56279803593331 6.58472362811927 6.58278740624559 6.55182992499647 6.59082992499648 6.61482992499648 6.58972362811927 6.55472362811927 6.62686181405964 6.65081929530875 6.59579803593331 6.5058937031228 NaN 6.57312836560694 6.5987874062456 6.7548937031228 6.88596811093684 6.997 6.56872362811927 0.925290621594177 1.66072244482818 1.41340412939113 1.15173733448453 0.925985740031369 0.84952712189077…
NaN NaN NaN 6.57895952710458 6.60797451706584 6.63197451706584 6.62295053312781 6.57097601606197 6.64297601606197 6.66997151907359 NaN 6.54194603613943 NaN 6.49811392370564 6.6249610261007 6.76897901405422 6.88999400401549 6.99999550301162 6.58897002007746 NaN NaN NaN 1.14401158724006 0.917183206155877 0.846234931697257 1.3965643270113 1.15265428712892 0.932798486013912 0.863741813785313 NaN 0.45…
6.60912491363117 6.62806245681559 6.62608922402227 6.5891695256423 6.62420521525121 6.6481338360334 6.63014275843562 6.59120521525121 6.65917844804453 6.68717844804453 6.64510706882672 6.54208922402226 6.43202676720668 6.50806245681559 6.64806245681558 6.78611599122894 6.89603568960891 7.00691077597774 6.60911599122895 0.920029437017841 1.65692543575585 1.41011961546589 1.14810624568156 0.9219066…
6.62286527574902 6.63493263787451 6.63590376839216 6.6078171599451 6.64677866730196 6.66285565258824 6.64584602942745 6.61377866730196 6.67880753678431 6.70680753678431 6.65688452207059 6.55190376839216 6.43497113051765 6.51493263787451 6.65493263787451 6.7988748989098 6.89996150735686 6.99709623160784 6.6218748989098 0.924367465629333 1.65862335193184 1.41447727316612 1.14879326378745 0.92264278…
6.6459620157829 6.6539686217337 6.6539702732214 6.627966970246 6.6589801821476 6.6859620157829 6.6649686217337 6.6299735761968 6.7029603642952 6.7259686217337 6.6809603642952 6.571966970246 NaN 6.5179950455369 6.684950455369 6.8159719247091 6.9029950455369 7.036933940492 6.6449620157829 0.926476581420461 1.66079643278657 1.41743517765592 1.14783160194307 0.921182427686919 0.846280594535572 1.4215…
6.66421435221598 6.67006251939633 6.6773572536933 6.64812503879265 6.68317862684665 6.70620542087365 6.67826794026997 6.65320542087365 6.72921435221598 6.75017862684665 6.70423221490064 6.58515183281965 NaN 6.52883061483691 6.70217862684665 6.82917862684665 6.91693748060367 7.03388389254968 6.66117862684665 0.9271133721862 1.66306023069932 1.41594345218939 1.14993830614837 0.923241700058455 0.848…
6.68778508208435 6.67693731560793 6.71664180347391 6.66187463121587 6.70282090173696 6.7287940369975 6.70773135260543 6.6757940369975 6.75278508208435 6.76982090173696 6.72976717225804 6.60184776647641 NaN 6.62016719307685 6.72182090173696 6.84882090173696 6.91006268439206 7.02111641387098 6.68082090173696 0.919786803652115 1.64989008538537 1.40532680261118 1.15085167193077 0.924528269063771 0.85…
6.71398151448133 6.6929886242962 6.72999075724067 6.68898080349984 6.73297867055538 6.75498151448133 6.71799289018513 6.69598578037025 6.77298578037025 6.78998578037026 6.74998578037026 NaN NaN 6.52107109814873 6.74798151448133 6.85599502312959 6.91 7.02399786705554 6.6969886242962 0.915163242075582 1.6470119623089 1.40578960185037 1.15077006398833 0.924679900462592 0.849130853177785 1.4125292819…
6.74011390534495 6.74004881657641 6.74313831363316 6.71213831363316 6.75618713020956 6.78218713020956 6.74111390534495 6.71316272192136 6.79318713020956 6.81316272192136 6.78010576924888 NaN NaN 6.55222855050627 6.77513831363316 6.85924408288204 6.9100244082882 7.021 6.71716272192136 0.931768875742878 1.67231422337179 1.42042051775842 1.15963269230987 0.933399282547681 0.854479053261126 1.4276097…
6.75386892838503 6.74594382645073 6.7598408416104 6.7288408416104 6.77878466806113 6.80478466806113 6.75486892838504 6.73281275483576 6.81578466806113 6.83281275483576 6.79287829064325 NaN NaN 6.70058629901002 6.7918408416104 6.88871913225365 6.91297191322536 7.021 6.73681275483577 0.934048279560949 1.67161664720333 1.42531337595411 1.16116539487719 0.935727811448038 0.859195061160584 1.429997249…
6.77701132098317 6.76600962283569 6.7730135851798 6.75500962283569 6.7950135851798 6.82501301913064 6.77800962283569 6.75300962283569 6.8360135851798 6.8600135851798 6.81301132098317 NaN NaN 6.72301981172055 6.81201301913065 6.87700169814747 6.913 7.05097509383703 6.75701132098317 0.935521760412883 1.67361099624652 1.42982051510473 1.17012949055576 0.943540039623441 0.864790283024579 1.4302927057…
6.79718588938472 6.78324165620013 6.79724165620013 6.77221377279242 6.81924165620013 6.84824165620013 6.79515800597701 6.77021377279242 6.86021377279242 6.88421377279243 6.83321377279242 6.71730671748478 NaN 6.75846472346179 6.83518588938472 6.88006506128465 6.91300929446924 7.00693493871535 6.77718588938472 0.938653422062474 1.67537715674131 1.43072944233185 1.16921076044868 0.943595221793915 0.…
6.81679240619937 6.80873012805919 6.82273012805919 6.79476126712928 6.84473012805919 6.87373012805919 6.81182354526947 6.79276126712928 6.88276126712928 6.90676126712928 6.85576126712928 6.74965747022897 NaN 6.80748101549844 6.85479240619938 6.88692734216978 6.91398962030997 7.00007265783022 6.79679240619937 0.941123843181121 1.67613200763868 1.4306706227814 1.16718148595836 0.94203650370715 0.86…
6.82995987909015 6.81298765510466 6.84592901685181 6.80496913776166 6.85496913776166 6.89094753419482 6.83492901685181 6.80994753419482 6.90592901685181 6.92394753419482 6.86895987909015 6.77292901685181 NaN 6.83391975818031 6.86895679286632 6.89298148265699 6.914 7.00697839643316 6.80995987909015 0.930981479483111 1.65335055107685 1.41840796055316 1.16460790073302 0.939378178493161 0.86668200668…
6.84708423423237 6.84602807807746 6.84606551551407 6.81509359359152 6.86515910910559 6.90812167166898 6.84215910910559 6.82015910910559 6.91715910910559 6.94114974974644 6.87909359359152 NaN NaN NaN 6.88510295295068 6.90006551551407 6.914 7.00743988988016 6.82613103102813 0.939241073072386 1.67654233983979 1.42893501851752 1.16754391641655 0.942674492492393 0.867503398397881 1.43575275775703 1.17…
6.85590457275723 6.84896819091908 6.85292577881118 6.82489396973026 6.88181974854144 6.92086216064934 6.85881974854144 6.83681974854144 6.93381974854144 6.95683035156841 6.88889396973026 NaN NaN 6.82835387198825 6.89588336670329 6.90692577881118 6.914 7.05350165773222 6.83985155762236 0.942494797950446 1.67678734924326 1.43364899944025 1.16690689196753 0.943144910547053 0.869953492432565 1.439182…
6.870021453116 6.85603795551292 6.87600660095877 6.83801650239692 6.892021453116 6.935021453116 6.87901650239692 6.85302310335569 6.94701815263661 6.97402805407476 6.90601650239692 6.96102805407476 NaN 6.92409406366245 6.909021453116 6.91001155167784 6.9140198028763 7.05401320191754 6.85002640383507 0.93781734356663 1.66474755855032 1.42566810267689 1.1675921288092 0.943492227823584 0.87297460416…
6.88309256636533 6.87912104832389 6.88007120489641 6.84807120489641 6.90507120489641 6.94807120489641 6.88912104832389 6.86711392783425 6.95807120489641 6.99109256636533 6.91607120489641 6.97823497615815 NaN 6.98134178350276 6.92212104832389 6.91702136146892 6.926 7.06163685502832 6.86609968685497 0.94228933641732 1.67539335520602 1.43060147256421 1.16888085445876 0.944844913137852 0.875772460856…
6.89587797604959 6.89584043021869 6.88990613542276 6.85790613542276 6.91490613542276 6.95790613542276 6.90584043021869 6.88284981667641 6.96790613542276 7.00387797604959 6.92590613542276 7.01069024689511 NaN 7.02854945002924 6.93884043021869 6.91997184062683 6.926 7.01147870934393 6.87986858959186 0.946341327794177 1.67861921241867 1.43494851185686 1.16899887362507 0.94552352334417 0.877493573698…
6.91296731441286 6.89899423195521 6.92293655150731 6.87097500513924 6.92498077318403 6.97197308245765 6.92596154636807 6.89397885050244 7.01091732469134 7.02096731441286 6.94496346904966 7.05890771128336 7.01586348960664 7.08489232983059 6.94898077318403 6.92299423195521 6.91701730413437 7.00700769072639 6.89297500513924 0.931947801975888 1.65700170296383 1.42146605233563 1.16757274943468 0.94399…
6.92314600357512 6.93606011911917 6.92308588445596 6.88118035735751 6.93814600357512 6.98114600357512 6.93317176891191 6.90717176891191 7.01105153067357 7.03114600357512 6.95613741512953 7.06928341870465 7.08060119119168 7.17354107207252 6.96614600357512 6.92603435378238 6.91704294222798 7.007 6.91017176891191 0.940016183680829 1.68315029505648 1.43324709100674 1.17130474996995 0.94766985455596 0…
6.93985695426162 6.94294109881361 6.93291585544801 6.90182329644082 6.95485695426162 6.99785695426162 6.95283171089602 6.92683171089602 7.01694951326881 7.04785695426162 6.97186536871682 7.10172232297843 7.14941098813607 7.23546988932247 6.98285695426162 6.9299663421792 6.92195792772401 7.007 6.92983171089602 0.940723941592257 1.68203950833437 1.43520325523415 1.16841473849829 0.944219534737748 0…
6.94898985349989 6.95598534394429 6.9300033821667 6.91098985349989 6.96199210827769 7.00798872611099 6.96298872611099 6.93698872611099 7.02698872611099 7.05798872611099 6.98198872611099 7.12896956049968 7.19694701272166 7.28594363055496 6.9889932356666 6.9329966178333 6.922 7.0040033821667 6.93998872611099 0.942048511846651 1.68014213076502 1.43567948140111 1.16771076662445 0.943191127388901 0.87…
6.96311842296405 6.97311842296405 6.96306376621141 6.92812753242282 6.97909109458773 7.02211842296405 6.97615486079914 6.95412753242282 7.04111842296405 7.07209109458773 6.99611842296405 7.14314575134037 7.22733704997461 7.33366499049044 7.00612753242283 6.93606376621141 6.922 7.004 6.95311842296405 0.940419635621649 1.67717772263531 1.43469280352757 1.16876154860799 0.944846629500254 0.871161872…
6.97588364500075 6.98588364500075 6.9699373473081 6.94187469461619 6.98891049615442 7.03488364500075 6.99284784346252 6.96787469461619 7.05388364500075 7.08191049615442 7.00888364500075 7.15885679384708 7.26366883577136 7.40534662192729 7.01987469461619 6.9429373473081 6.922 7.004 6.96588364500075 0.940380358015382 1.67693223759614 1.4339170708038 1.16892847843463 0.944483311642286 0.869207811265…
6.99593517800398 7.00294490130338 7.01884118610975 6.96193517800398 7.01491573140517 7.05493517800398 7.02290276700597 6.98793517800398 7.07094490130338 7.09894490130338 7.03192545470457 7.17295462460278 7.29091249030537 7.41895786570259 7.03594814240318 6.9459902767006 6.922 7.0010097232994 6.98992221360477 0.922089474181351 1.64251191517613 1.40924021722008 1.16161378967254 0.937971164381701 0.…
7.0131148209603 7.00329718366197 7.02604727921895 6.97811482096031 7.02511482096031 7.07211482096031 7.02711482096031 7.00111482096031 7.08511482096031 7.10908780426376 7.04611482096031 7.18606754174136 7.307 7.40904052504481 7.05311482096031 6.95606754174136 6.922 6.998 6.99318236270166 0.920002615016516 1.64372903786722 1.4068899057023 1.15994168472125 0.935640063719462 0.864401621001793 1.4198…
7.02981848132234 7.04653018695194 7.03292525701508 6.99481848132234 7.04181848132234 7.08881848132234 7.04381848132234 7.01781848132234 7.10181848132234 7.12186119159944 7.06281848132234 7.19589322430726 7.307 7.41493593458436 7.06981848132234 6.96589322430726 6.922 6.998 7.0197117056296 0.927656821735355 1.67559372642844 1.41705948715801 1.16164152780516 0.937104090421782 0.864637437383374 1.426…
7.04002148432773 7.05001830146436 7.04002944148614 7.00803262434951 7.05802944148614 7.10202387147525 7.05402387147525 7.02802705433862 7.10901830146436 7.13301830146436 7.07302068861188 7.20301591431683 7.31401273145347 7.45301273145347 7.08002466719109 6.9730190971802 6.92200318286337 6.99799681713663 7.03002387147525 0.930669275898584 1.67630860749728 1.42078367620719 1.16223062861551 0.938449…
7.06709046283113 7.07309950911424 7.07702713884934 7.04909046283113 7.09509046283113 7.13218092566225 7.08409046283113 7.06206332398179 7.13209046283113 7.15609950911424 7.09909950911424 7.22309046283113 7.33003618513245 7.46903618513245 7.11109046283113 6.99702713884934 6.926 6.99403618513245 7.06009046283113 0.929766694249503 1.67455131556821 1.42540226157078 1.16301574824694 0.938387738429222 …
7.07689248165522 7.08388172982074 7.07996774449657 7.05889248165522 7.10489248165522 7.15178496331044 7.09389248165522 7.06892473715866 7.14189248165522 7.16688172982074 7.10988172982075 7.23289248165522 7.33395699266209 7.47295699266209 7.12089248165522 6.99996774449657 6.926 6.99795699266209 7.06989248165522 0.930492043642487 1.6736103217611 1.42564731204138 1.1625550533622 0.938142687958619 0.…
7.09697515806439 7.09398757903219 NaN 7.08197143177405 7.13496273709658 7.17197515806439 7.13195280032234 7.08897515806439 7.15897888435473 7.17998385274185 7.13297143177405 7.23999130532254 7.334 7.47599627370966 7.13797888435473 7.00699130532254 6.926 6.998 7.08398261064507 0.91798556347266 1.64882081642113 NaN 1.15473971319682 0.930998880991981 0.854999986458116 1.40972409667754 1.171942856822…
7.11311616173444 7.13104978360048 7.131 7.0981991344019 7.14916594533492 7.19216594533492 7.1380912699342 7.10614105353468 7.17314105353468 7.1971078644677 7.1501078644677 7.25311616173444 7.344 7.44928210706936 7.15513275626793 7.01714105353468 6.93203318906698 7.00105808086722 7.10411616173444 0.930729996412858 1.67839862915742 1.41889958513666 1.16056455990957 0.935843564237558 0.8612333189066…
7.1268745101041 7.13694621861604 7.131 7.12178487446418 7.16882072872015 7.21182072872015 7.14890140079608 7.12284761941213 7.18984761941213 7.2098834736681 7.1628834736681 7.2668745101041 7.344 7.48269523882425 7.17085658297612 7.03384761941213 6.93596414574403 7.00793725505205 7.1178745101041 0.933098397810778 1.67942067789345 1.4188504481782 1.16347346785058 0.938634543478261 0.861626414574403…
7.14398673124571 7.14799141433546 7.15797892609613 7.13598907279058 7.18598673124571 7.22898673124571 7.16198985330554 7.13299219485042 7.20298985330554 7.22698673124571 7.18298438970083 7.27399453639529 7.34699765845513 7.48999453639529 7.18498907279058 7.04798907279058 6.94599219485042 7.01799219485042 7.13398751176067 0.937706417436341 1.68165825945164 1.4344078473821 1.16524863409882 0.940818…
7.17117225954622 7.171 7.17531006718319 7.16214642061429 7.21614642061429 7.25217225954622 7.18611196870504 7.15714642061429 7.22314642061429 7.24714642061429 7.20717225954622 7.28714642061428 7.356 7.49253489922521 7.20919809847815 7.07517225954622 6.95406029084118 7.018 7.15511196870504 0.940327650990588 1.68240232883729 1.43744128966712 1.16227881207582 0.938335539144437 0.863379664427227 1.43…
7.19083434691334 7.171 7.21070182444401 7.17885919487634 7.23285919487634 7.27183434691334 7.19889232549367 7.17385919487634 7.23985919487634 7.26385919487634 7.22683434691334 7.30385919487634 7.356 7.43944726333399 7.23180949895034 7.09483434691334 6.96094202141967 7.018 7.16789232549367 0.932069574296398 1.67125392530014 1.41590147295644 1.15986037532966 0.935543522738306 0.8621999391852 1.4342…
7.21096394078316 7.19096394078315 7.23395853190063 7.19996213782231 7.25296394078316 7.28896934966568 7.22595132005726 7.19396394078316 7.25696934966568 7.28096934966568 7.24995853190063 7.32096934966568 7.356 7.439 7.24597475854821 7.10897475854821 6.96399459111747 7.02398918223495 7.18796394078316 0.923405523492852 1.65772426785294 1.41070905086343 1.15855232581949 0.934302199612228 0.862689098…
7.23115946488953 7.22506566201333 7.23809380287619 7.21615946488953 7.27718760575239 7.31318760575239 7.23709380287619 7.20812194373905 7.27415946488953 7.29515946488953 7.27015946488953 7.32802814086286 7.356 7.496 7.27113132402667 7.15518760575239 6.98413132402667 7.02418760575239 7.20813132402667 0.940368459179239 1.68823065662013 1.4329257588832 1.16330373212768 0.939943581429677 0.8682667168…
7.24781550108654 7.23192402985916 7.24789147122738 7.23281550108654 7.29678294245476 7.33278294245476 7.24689147122738 7.22085891259559 7.29081550108654 7.31181550108654 7.28681550108654 7.33096744136821 7.356 7.496 7.28484805971833 7.17478294245476 6.99784805971833 7.04378294245476 7.22184805971833 0.944385503203225 1.68829924029859 1.4345717671662 1.16578254222053 0.943451146699401 0.8679237985…
7.26099455999321 7.24199581537939 7.26099455999321 7.24699414153115 7.30999455999321 7.34999288614496 7.25699581537939 7.23199539691733 7.30099581537939 7.32899288614496 7.30099414153115 7.33799707076557 7.356 7.496 7.29799455999321 7.22597865843489 7.02198995691054 7.05099707076557 7.23499455999321 0.94737876553692 1.69041911286043 1.43682906264498 1.16746930535298 0.945349221660567 0.8714785102…
7.27814060061286 7.25911248049029 7.27811951052093 7.26316872073543 7.33011951052093 7.36711951052093 7.277098420429 7.245098420429 7.32209139039836 7.34915466067415 7.31814060061286 7.34408436036772 7.356 7.496 7.31511951052093 7.2663444715015 7.03928120122572 7.07601232441259 7.252098420429 0.948707803334014 1.691291282762 1.43870344471502 1.16897597552605 0.947178804894791 0.872685483423901 1.…
7.29779677481434 7.27483741985147 7.29482725859219 7.2867561297772 7.34682725859219 7.38382725859219 7.29085774237004 7.25885774237004 7.33486790362932 7.37077645229577 7.33779677481434 7.3558780648886 7.356 7.496 7.33182725859219 7.31450209829513 7.07859354962867 7.21753677866323 7.26585774237004 0.949798721002196 1.69007259996151 1.43918502098295 1.16981136292961 0.947011727414078 0.87345207421…
7.31198219837908 7.29197838374603 7.33095422440336 7.29998346992343 7.35798601301214 7.39798219837908 7.32096185366946 7.27198346992343 7.35297711220168 7.38398346992344 7.35298092683473 7.36299109918954 7.3599949138226 7.4999949138226 7.35197456911298 7.33896948293557 7.11195803903641 7.12811571053596 7.28197965529038 0.933780408286836 1.66441265325894 1.4234200776853 1.16672394178749 0.94418359…
7.32207385972105 7.31505170180473 7.33505170180473 7.31409601763736 7.37511817555368 7.41107385972105 7.32105170180473 7.28205170180473 7.36404431583263 7.39804431583263 7.36308124569315 7.37002215791631 7.36 7.5 7.35808124569315 7.38525112305156 7.1524727022147 7.1794653162426 7.29607385972105 0.94229586688677 1.68979576105824 1.42974295741999 1.16723480088187 0.94522915860541 0.873712170869569 …
7.33191657316059 7.32194160121241 7.34194160121241 7.32689154510877 7.39086651705694 7.42091657316059 7.32794160121241 7.28894160121241 7.36994994389635 7.40394994389635 7.37390823047665 7.37297497194818 7.36 7.5 7.36890823047665 7.418716348746 7.21546606822777 7.24147441091171 7.30591657316059 0.948408191932726 1.69056349270653 1.43680018295614 1.16787457725544 0.946449655071913 0.87266884324497…
7.35100619940304 7.32901983808974 7.36300433958213 7.35000495952243 7.40200805922396 7.43800619940304 7.33800867916426 7.30600619940304 7.38700619940304 7.42100619940304 7.39400619940304 7.38600433958213 7.36000185982091 7.50000185982091 7.38200619940304 7.45201053898517 7.2860433958213 7.32105455474678 7.32300991904487 0.944622516957635 1.6793657096502 1.43440252935644 1.16780003719642 0.9434703…
7.36108420267831 7.36108420267831 7.3701094634818 7.35808420267831 7.4151094634818 7.44805052160699 7.35209262294614 7.31608420267831 7.39705894187482 7.43103368107132 7.40408420267831 7.39302526080349 7.36302526080349 7.5025116244658 7.39208420267831 7.46920208642794 7.35642101339155 7.40945469446287 7.3391347242853 0.948699619224046 1.68857783084908 1.43852201713648 1.16785604247412 0.944108905…
7.37089346163814 7.37089346163814 7.38286150012958 7.36789346163814 7.42786150012958 7.45393607698288 7.36288280780196 7.32589346163814 7.4039254231467 7.43495738465526 7.41389346163814 7.39596803849144 7.36596803849144 7.44561792249878 7.40189346163814 7.49274430793154 7.40546730819071 7.46242469284596 7.35482953862103 0.950985176561687 1.68949009193235 1.44341683735743 1.16739500730301 0.943981…
7.38498041038843 7.37799020519422 7.41595382448702 7.3809818096464 7.43798600742031 7.46398600742031 7.38596781706671 7.33598600742031 7.41099020519422 7.44099160445218 7.42398600742031 7.39999440296812 7.39495942151889 7.53487406678277 7.4149818096464 7.53893563413341 7.47889785416824 7.6157859135307 7.36498600742031 0.937748582145832 1.66782037789051 1.43047820434618 1.16569237873855 0.94102414…
7.39111417194493 7.41105708597247 7.42004893083354 7.39111417194493 7.44808155138924 7.47108155138924 7.39310601680601 7.34612232708386 7.441 7.44504893083354 7.43410601680601 7.42323649902879 7.39310601680601 7.49492660374969 7.42608155138924 7.54922018875094 7.5665137737522 7.70216310277848 7.38213048222278 0.942636228726458 1.68998918448611 1.43650210042648 1.16638959224305 0.942053720543029 0…
7.40485162180366 7.41792581090183 7.42593640934443 7.40485162180366 7.45789401557404 7.48089401557404 7.40586222024626 7.36084102336107 7.441 7.45093640934443 7.44686222024626 7.45169264516473 7.40586222024626 7.48609538598336 7.43589401557404 7.57571384204992 7.62833229811648 7.72178803114809 7.39783042491847 0.944588909099235 1.68989105984426 1.43916127822057 1.16634052992213 0.941298160800799 …
7.41500861237946 7.4310111960933 7.44000861237947 7.41800861237946 7.46800861237946 7.49100602866563 7.42001377980714 7.37501377980714 7.44100602866563 7.45800258371384 7.45700861237946 7.45302497590045 7.40199741628616 7.48299397133437 7.4460111960933 7.58900861237947 7.68603789446964 7.79902583713839 7.41201377980714 0.943316580885353 1.68794838087266 1.44003894928971 1.16630913014967 0.9409485…
7.4251033164622 7.44411126388237 7.4501033164622 7.4281033164622 7.47807947420169 7.4981033164622 7.43611126388237 7.39107947420169 7.44805563194118 7.46107947420169 7.46711126388237 7.48207947420169 7.39897615773949 7.47607947420169 7.45911126388237 7.59911126388237 7.73039737100845 7.82934173906727 7.42811126388237 0.939332436201426 1.68604623721369 1.43880911203437 1.16527782669773 0.939265442…
7.43786158553841 7.45785093827213 7.46286158553841 7.44086158553841 7.48789352733724 7.51086158553841 7.44985093827213 7.40089352733724 7.45492546913607 7.47089352733724 7.48085093827213 7.49189352733724 7.39603194179883 7.48589352733724 7.47285093827213 7.61285093827213 7.77946763668618 7.87154216755012 7.44185093827213 0.937163530458471 1.68311183532617 1.4374645867548 1.16253970587291 0.936232…
7.45793741534443 7.47793741534443 7.50287483068885 7.46093741534443 7.50095931997388 7.52794680304276 7.48987483068886 7.42492489841331 7.46397183690499 7.48096870767221 7.49694993227554 7.5059561907411 7.396 7.46307197235391 7.49592802764609 7.67580285833495 7.79993741534443 7.91586231375774 7.46193741534443 0.916405088041796 1.65336328242913 1.41099304983795 1.15341853860294 0.926689852880708 0…
7.46516927822696 7.48420313387235 7.50305924737944 7.46808463911348 7.51505078346809 7.53708463911348 7.49011003084753 7.43513542258157 7.47408463911348 7.49108463911348 7.50714388649292 7.549 7.396 7.46631316471988 7.49914388649292 7.67325391734044 7.81603385564539 7.95274608265956 7.46816927822696 0.917488341518407 1.65504901517816 1.41582350450433 1.15253270845163 0.926261608143156 0.854380689…
7.48478664155584 7.50774396986701 7.50992532454455 7.47789332077792 7.52093599246675 7.54689332077792 7.5028613170113 7.45082931324467 7.48389332077792 7.50089332077792 7.52381864532247 7.549 7.396 7.50260528687831 7.51581864532247 7.70267996233376 7.81995732831117 7.92332003766624 7.48778664155584 0.921931674312398 1.66768259716196 1.42086516687985 1.15284658626489 0.926447973094781 0.8533017347…
7.49802139826154 7.52101818852231 7.52301711860923 7.49801390887 7.53501711860923 7.56101390887 7.51301497878308 7.46501711860923 7.50101711860923 7.51801711860923 7.54102139826154 7.55200427965231 NaN 7.50600427965231 7.53301711860923 7.70301390887 7.82000320973923 7.92300320973923 7.50501711860923 0.924489272459108 1.67007886589214 1.42372042796523 1.15305822394429 0.926068373732123 0.851840502…
7.51814106125967 7.53813276353851 7.5391161680962 7.51116595442314 7.55114106125967 7.57414106125967 7.52719084758661 7.48114106125967 7.51714106125967 7.53416595442314 7.56113276353851 7.55528639598049 NaN 7.50980085469223 7.54916595442314 7.71619084758661 7.82308297721157 7.9260580840481 7.5211161680962 0.923785604699798 1.66902871260722 1.42412904451606 1.15139435754961 0.92454419159519 0.8522…
7.53481891189727 7.55382956413861 7.55285086862128 7.53078695517326 7.56781891189727 7.59081891189727 7.54975499844925 7.49781891189727 7.53381891189727 7.55378695517326 7.57682956413861 7.47091609275497 NaN 7.48625565379208 7.56878695517326 7.73875499844925 7.83289347758663 7.93292543431064 7.53485086862128 0.92090131758953 1.6700588151466 1.42519838905694 1.15072724352411 0.923857456568936 0.85…
7.55498448343789 7.56399224171894 7.59196974270388 7.55398215595357 7.58398758675031 7.60998525926599 7.57697905264115 7.52497905264115 7.56397672515683 7.57398448343789 7.59698448343789 7.47399689668758 NaN 7.57293250295481 7.58898448343789 7.74899224171894 7.83999456920326 7.93999456920326 7.55498448343789 0.909398906506652 1.64808706821832 1.4117604426463 1.14400521356487 0.916255896293602 0.8…
7.57815594783041 7.60006421381252 7.602 7.57118346803578 7.60818346803578 7.63018346803578 7.58714677442863 7.53822016164294 7.57424768184831 7.59421098824115 7.61718346803578 7.48709173401789 7.43594495958927 7.57297247979463 7.61212842762505 7.75609173401789 7.84306421381252 7.94309173401789 7.57514677442863 0.917708987949654 1.67394210988241 1.4158938518367 1.15444540734681 0.927062288390198 0…
7.59485271779167 7.6069393543848 7.602 7.59082672681373 7.62782672681373 7.64982672681373 7.60286138145098 7.56179207217647 7.60076608119853 7.61680073583578 7.63682672681372 7.49691336340686 7.43005198195588 7.57002599097794 7.62587870876961 7.76591336340686 7.8499393543848 7.95291336340686 7.59086138145098 0.920812622836569 1.67416800735836 1.41737691787444 1.16037767149775 0.932660617141912 0.…
7.61800723876735 7.62300629458031 7.66300220310311 7.60700849768341 7.65100723876735 7.67300755349637 7.62000723876735 7.58200723876735 7.62400629458031 7.6410081829544 7.66000755349637 7.51706011324192 NaN 7.56996726818241 7.64900723876735 7.79600220310311 7.85300125891606 7.95599905581295 7.61100503566424 0.921610129038896 1.67572982689904 1.42018992131775 1.16111027066695 0.934220103860575 0.8…
7.64117648503303 7.64306176976156 7.67029120030451 7.63416766078138 7.67422943054295 7.69722943054295 7.64317648503304 7.60517648503304 7.64426472754955 7.6672382547946 7.68420295778799 7.70773527245045 NaN 7.46585881197357 7.67217648503304 7.80302647275496 7.857 7.953 7.62715001227808 0.921997939370871 1.67513623171181 1.41989579049922 1.16195120434398 0.934536675380006 0.860490939616432 1.43340…
7.66082304344776 7.64993806520672 7.70270802168881 7.65283189127538 7.69976995648209 7.72276995648209 7.66282304344776 7.62482304344776 7.67373456517165 7.69376110865448 7.70679649996493 7.67826543482835 NaN 7.45014156524179 7.69182304344776 7.80597345651717 7.857 7.953 7.6438495869306 0.919542119569029 1.67026388522495 1.41497432761633 1.15985884587281 0.933053360219694 0.858369111307641 1.42896…
7.68397968683365 7.6629885186451 7.7159885186451 7.6769788036525 7.72697615410906 7.74997615410906 7.68298233637708 7.64498233637708 7.6979788036525 7.72397350456562 7.72997968683365 7.68099735045656 NaN 7.47597703729021 7.71198233637708 7.81599116818854 7.857 7.953 7.66697968683364 0.913635201936949 1.66225703895373 1.413711077481 1.15749207547569 0.931401448417079 0.859958578078355 1.4233049723…
7.71015739537098 7.70606480985864 7.73203703420494 7.70018517102468 7.74724072233209 7.77324072233209 7.69718517102469 7.66218517102468 7.72121294667839 7.74827775653703 7.75615739537098 7.70218517102468 NaN 7.61179638833955 7.74018517102469 7.81209258551234 7.86 7.95 7.68418517102468 0.922414627746283 1.68121046292756 1.41776212946678 1.1673560157643 0.940973237434264 0.865993887826851 1.4275236…
7.72682180744123 7.71292662659345 7.73595807233911 7.71979036169556 7.77272747020423 7.79872747020423 7.71679036169556 7.68179036169556 7.7437589159499 7.77768554254335 7.77282180744123 7.72179036169557 NaN 7.48436264897883 7.75979036169556 7.82189518084778 7.86 7.95 7.70379036169556 0.92502211810551 1.68125947590424 1.4179875891595 1.17116922534979 0.945551049455914 0.867464277127167 1.427905912…
7.74402256863166 7.72303244240801 7.77201833701322 7.73603244240801 7.79004090564488 7.81904513726331 7.72302397917113 7.69502821078957 7.76103808456592 7.79803385294748 7.78902397917113 7.74504231618435 7.48903244240801 7.62903244240801 7.77302397917113 7.82600987377635 7.86000423161844 7.953 7.71402680025009 0.928111579804216 1.68135860356592 1.42599894209539 1.16794128359093 0.942313722374418 …
7.76010429392311 7.7460802260947 7.78511231653258 7.75911231653258 7.81911231653257 7.85112836175151 7.74010429392311 7.71510429392311 7.78813638436098 7.82216045218939 7.80610429392311 7.77527276872197 7.51227276872197 7.65224870089356 7.79012836175152 7.8330802260947 7.863 7.953 7.73311231653258 0.929231604521894 1.68036534688651 1.42525890509651 1.16886371866219 0.930795776278818 0.86064379888…
7.77287914986243 7.75590703835571 7.798869853698 7.772869853698 7.832869853698 7.86685126136914 7.75287914986243 7.72787914986243 7.80484196520471 7.84181407671143 7.81887914986243 7.80868393040943 7.54568393040943 7.68271181890271 7.80585126136914 7.84290703835571 7.863 7.953 7.746869853698 0.929428140767114 1.67979539177537 1.42634968125748 1.17054410355883 0.931503306761611 0.862334010597183 1…
7.78996465055551 7.76897296807186 7.82195217428098 7.7889667299346 7.85295841241825 7.88695841241825 7.77295841241824 7.75195009490189 7.82495841241825 7.85896465055551 7.83596465055551 7.84891682483649 7.58591682483649 7.72191890421558 7.82296465055551 7.85297920620912 7.863 7.953 7.76695841241825 0.919011708717676 1.66504073322292 1.4207816237291 1.1647620811925 0.928825593529746 0.862020686195…
7.80308429970723 7.79505900979506 7.8291095896194 7.80208429970723 7.86610958961939 7.9041095896194 7.78310958961939 7.76208429970723 7.83808429970723 7.87208429970723 7.84910958961939 NaN NaN 7.66362381783348 7.83308429970723 7.86305900979506 7.863 7.95297471008783 7.78010958961939 0.927326417473522 1.67507778723823 1.4233668073069 1.16694588001012 0.926776185543788 0.861037755573065 1.430098798…
7.81291516942491 7.80194061859744 7.84188972025238 7.81191516942491 7.87888972025238 7.91688972025238 7.79588972025238 7.77191516942491 7.84791516942491 7.88191516942491 7.86188972025238 NaN NaN 7.73637225374432 7.84291516942491 7.86994061859744 7.863 7.95002544917253 7.79288972025238 0.931573353191561 1.67715210074866 1.42649302387712 1.16996395701345 0.928663712529582 0.861942195587092 1.432291…
7.82301847836278 7.80903553531303 7.84203695672555 7.83401421412521 7.88902558542538 7.9300198997753 7.81001847836277 7.78201421412521 7.85800994988765 7.89200568565009 7.86901847836277 7.93205117085076 NaN 7.85507107062606 7.85601421412521 7.87900426423756 7.867 8.003 7.80302416401286 0.931173269248799 1.67384679435185 1.42536464801894 1.16983602678909 0.930649153896636 0.861012928109794 1.42991…
7.8361202574747 7.83409250574977 7.86809250574977 7.84414800919964 7.90715725977461 7.9441202574747 7.82309250574977 7.79209250574977 7.86506475402484 7.89605550344986 7.8821202574747 7.96822201379945 NaN 7.90531451954923 7.8661202574747 7.88201850114995 7.86709250574977 8.00258372412602 7.8201202574747 0.933491091310948 1.67861713232176 1.42863749296573 1.17405667917203 0.937107936736431 0.86308…
7.84886074645506 7.84389288188851 7.87789288188851 7.85982861102161 7.92381789921046 7.95686074645506 7.83289288188851 7.80189288188851 7.87192501732196 7.9019357291331 7.89486074645506 7.99174291653242 NaN 7.93863579842093 7.87886074645506 7.8839785763777 7.87689288188851 7.95848203150172 7.83286074645506 0.93572557707058 1.67831332066146 1.42943132343297 1.17264542500806 0.940067650330329 0.864…
7.85898265019091 7.85398265019091 7.90096009543909 7.87397571026727 7.93398265019091 7.96698265019091 7.86694101064909 7.81198265019091 7.87798959011455 7.90599306007636 7.90498265019091 8.01895315551545 NaN NaN 7.89297571026727 7.88998959011454 7.87999479505727 7.95400693992364 7.84597744524818 0.923271687261364 1.66677005637931 1.42321082628087 1.16687001083985 0.937594354802082 0.8640903122965…
7.8690930075951 7.8710930075951 7.90118601519021 7.88414881215216 7.94415811291168 7.9800930075951 7.86705580455706 7.82205580455706 7.88202790227853 7.90602790227853 7.91512090987363 8.04527902278531 8.03658594784915 NaN 7.8990930075951 7.91835342886139 7.887455737216 7.95411609114124 7.85913021063315 0.926281904972173 1.66862534625319 1.42414083706836 1.16959702712401 0.940074932769593 0.862778…
