# Supplementary material for: Quantifying Spatiotemporal Gait Parameters with HoloLens in Healthy Adults and People with Parkinson’s Disease: Test-Retest Reliability, Concurrent Validity, and Face Validity
Source: Sensors (Basel). 2020 Jun 5;20(11):3216. doi: 10.3390/s20113216 (PMC7313704; doi:10.3390/s20113216)
Supplement: Supplementary file 1 [file sensors-20-03216-s001.zip › Data/HYA_05_SWS2.csv]

IWW_x_SpineBase IWW_x_AnkleLeft IWW_x_AnkleRight IWW_x_SpineShoulder IWW_y_SpineBase IWW_y_AnkleLeft IWW_y_AnkleRight IWW_y_SpineShoulder IWW_z_SpineBase IWW_z_AnkleLeft IWW_z_AnkleRight IWW_z_SpineShoulder HoloLens_x_position HoloLens_y_position HoloLens_z_position
-0.212000913610737 -0.288 0.0549974418899364 -0.22400073088859 0.944650079484134 0.153679841945343 0.139571348489448 1.48741002009944 1.36700009136107 1.339 1.43099981727785 1.35499972591678 -0.108888545154192 0.0219959349593495 1.37611198749931
-0.205929628206968 -0.288 0.0571608498126452 -0.213889415753806 0.943011454853703 0.153962968516145 0.146037989377342 1.48354386190545 1.365 1.339 1.42995978754684 1.35402010622658 -0.100481175313366 0.0199633027522923 1.37572300443517
-0.198629904879282 -0.288 0.0731409886174164 -0.202876634959761 0.942192205707243 0.155333052487495 0.145886702479519 1.48095766349598 1.36508811788589 1.339 1.42592950569129 1.35601762357718 -0.0901150462527923 0.018 1.37478620617689
-0.178002599040536 -0.288 0.0809990098893198 -0.196000866346845 0.943429844057568 0.160519346526951 0.148489672025837 1.48027008663468 1.36999938118083 1.339 1.42200049505534 1.35699987623617 -0.079351592827301 0.018 1.3745288778294
-0.174894381712997 -0.287983323428368 0.08508338285816 -0.188911058284629 0.943049209874032 0.161425046674103 0.148083472365147 1.48023776457116 1.36802779428605 1.33899444114279 1.42402223542884 1.357 -0.0686334511442296 0.0169967532467541 1.37453810409118
-0.155794548376966 -0.285 0.100047411913008 -0.172826156318971 0.939304713646396 0.158731509353927 0.139742931711317 1.47625762940435 1.37296839205799 1.338 1.427984196029 1.35703160794201 -0.0551487089283521 0.0159262371615311 1.37505765254726
-0.143024059600853 -0.285 0.102994447784418 -0.162020358123799 0.937732961181643 0.157582165364077 0.138681998797609 1.47611027761078 1.37100370147705 1.338 1.42700185073853 1.35899629852295 -0.0439582622746559 0.0149844509232259 1.37659828871684
-0.133804062444361 -0.284975507805545 0.103081640648183 -0.147885703092544 0.936740489843889 0.156184324995549 0.136629183593518 1.4744242433549 1.37 1.33798367187036 1.42699183593518 1.35900816406482 -0.0311156974377128 0.0130408163265303 1.37884900492622
-0.10980915529268 -0.282 0.11319084470732 -0.133774456254986 0.936792713202084 0.154265773394545 0.136241824491947 1.47254036165798 1.37003469903769 1.336 1.42603469903769 1.36013879615078 -0.0176579462533532 0.013 1.38120753526007
-0.0989919537035918 -0.281998658950599 0.124001341049401 -0.120990165637723 0.936377653163548 0.15345938758744 0.119920500658443 1.47425871706274 1.3720013410494 1.33599955298353 1.42799955298353 1.3679986589506 -0.00300689187054282 0.013 1.38422922678873
-0.080934549954827 -0.278963638863793 0.127007272227241 -0.0989200055003441 0.931126582053197 0.152123306800766 0.121072143244407 1.47139770856088 1.37497818331828 1.33497818331828 1.42696363886379 1.36501454445448 0.0119761004391985 0.013 1.38685506236634
-0.0715891113817044 -0.273946405832396 0.128107188335208 -0.0875533819366353 0.930654461936014 0.156667677586071 0.125423377318804 1.47245964695017 1.37214291778028 1.33198213527747 1.42196427055493 1.3670535941676 0.0284614652907067 0.0150302144249514 1.39069340916931
-0.0490425453700627 -0.271005549396095 0.13398890120781 -0.0630462449674594 0.930350573437597 0.156540240473831 0.123413792087332 1.4729890011087 1.37998520161041 1.3310018497987 1.4200036995974 1.36999445060391 0.0449766386163575 0.0160140449438183 1.39491507694866
-0.0268001592670024 -0.256936050965441 0.133 -0.0479280573361209 0.928287905729677 0.125290607636945 0.126003277388021 1.47505783375673 1.38402398088796 1.33196802548272 1.417 1.37397601911204 0.0608454591074193 0.0188230337078664 1.39897152170054
-0.00165656035803017 -0.248719003929297 0.133031221785634 -0.038672171250847 0.930522020387469 0.130368090578473 0.126460110965942 1.4761014978891 1.38707805446408 1.32792194553592 1.41698438910718 1.37103122178563 0.0791173751486736 0.0220574018126933 1.40364225434726
0.0199570106073512 -0.23103517313944 0.134996091873396 -0.0180410353293466 0.931278495371257 0.132765232085543 0.1296137274568 1.48060105039008 1.39199022968349 1.32300977031651 1.4160019540633 1.3729960918734 0.0962087718082048 0.0251656050955468 1.40801121839982
0.0341317924125069 -0.219714449772902 0.14 -0.00386820758749313 0.934033599166444 0.117097565150953 0.133605930658563 1.48157702892867 1.39301464360139 1.32502928720278 1.417 1.37401464360139 0.113980500048332 0.0315521126760633 1.41241447529956
0.0523036150530599 -0.180932529988209 0.14 0.0142024100353733 0.931773228843574 0.138547711015328 0.134401228898467 1.48252173492356 1.39493252998821 1.3290337350059 1.417 1.37610120501769 0.129407354197356 0.0380603174603168 1.41466336632169
0.0699638671242634 -0.177008029527941 0.14 0.0259759114161756 0.929634376092728 0.143649561613676 0.133891043838632 1.48204098361717 1.39100802952794 1.33099598523603 1.417 1.38198795570809 0.147432050434554 0.0410761316872436 1.41597353826684
0.0830975453178189 -0.110707364046543 0.14001625755297 0.048089416541334 0.923395524358163 0.198453318354047 0.134116746884483 1.47185926199042 1.38798374244703 1.32098374244703 1.41699187122352 1.37901625755297 0.165156098214936 0.0417994100294987 1.41805868137056
0.0953075021674608 -0.0740945769513654 0.142034166907496 0.0593075021674608 0.926716538955811 0.209760903609148 0.134953154259386 1.47679982188937 1.38605125036124 1.31906833381499 1.41605125036124 1.38105125036124 0.181819738702822 0.0399190476190473 1.41930833258045
0.113002178820415 -0.0219931522786956 0.144 0.0770043576408301 0.938599411718488 0.205191318171241 0.135709878608577 1.48542023655765 1.389 1.32299906621982 1.419 1.38400031126006 0.197456385430178 0.0389270833333328 1.42158178973431
0.12007646302483 0.000772276550782534 0.144 0.091084109327313 0.936744331898149 0.145421682965235 0.135316253311783 1.48619819819991 1.389 1.32007646302483 1.419 1.38501529260497 0.214138748712038 0.0370746268656717 1.42302360443773
0.130189330210177 0.101654049816976 0.138753840043288 0.10229260123391 0.941154560749558 0.174615638665727 0.133392451934195 1.48852196183959 1.38889672897627 1.33001721183729 1.41718969572261 1.38698278816271 0.229779989727348 0.0379301397205583 1.4234737555385
0.140977991131721 0.138923969364126 0.12902406538455 0.118965986294477 0.938565282128387 0.124791640955326 0.130169234759326 1.48635442178172 1.38301200483724 1.33099799919379 1.41461134942536 1.38600200080621 0.244245025720512 0.0370693170234461 1.42325464770052
0.157187388193366 0.200627750447777 0.116784264139262 0.133159279964361 0.945646406976697 0.1392560364491 0.12598448281994 1.4894387998658 1.38008432468701 1.32370954830028 1.41145455453392 1.387 0.257795895385929 0.0380828571428574 1.42229539861749
0.177047063123088 0.268004013292549 0.104008024422898 0.150125501661569 0.939982510033231 0.149533462259568 0.121176077148805 1.48617106166124 1.38896862458461 1.29287449833843 1.40790890447398 1.38704706312309 0.271151509940846 0.0390754332313974 1.42030068499508
0.179994403001571 0.330880597366847 0.0926689343509346 0.157985074670856 0.940139701493417 0.157265317207454 0.116081898778686 1.48811630598104 1.38700373133229 1.28501492532914 1.40416399267122 1.38999440300157 0.285338897221681 0.0408914728682168 1.41807311480047
0.187060425652861 0.388356511351883 0.0847405820388458 0.173102723609865 0.938146615272343 0.166304491463521 0.111039828742348 1.48677084417695 1.38099395743471 1.28690936152071 1.40040941255132 1.387 0.298365096929212 0.0389256965944248 1.41420957818989
0.197322997802978 0.447502441026854 0.082196555602107 0.190215331868652 0.934396540454446 0.129413129729428 0.106387748072559 1.48038508906973 1.37991027838806 1.27196411135522 1.39683475753997 1.38694616703284 0.312485511135903 0.035889224572002 1.41106906054438
0.214965438458756 0.47494623760251 0.087010443156193 0.201976958972504 0.939669669939339 0.140508264630729 0.102463537802083 1.48339410533713 1.37500960042812 1.27000384017125 1.39362962106284 1.38400576025687 0.326267847926442 0.0337596899224793 1.40806512368831
0.232155832816579 0.51204921036313 0.101155832816579 0.221106622453449 0.941416315329935 0.167060020945574 0.099605078963687 1.48354835965456 1.37603280690875 1.27198359654562 1.39098359654562 1.38000820172719 0.339839118233797 0.0299147727272698 1.40603413881501
0.251257579284753 0.518085859761584 0.120051515856951 0.234326267094021 0.942157676461988 0.154944585510571 0.0990616875764738 1.48332750474247 1.37994848414305 1.27001717195232 1.38898282804768 1.38091414023842 0.353991764437231 0.0270738636363613 1.40378497820747
0.265993236333415 0.522997745444472 0.122998647266683 0.252991432688992 0.940880586184437 0.153490667348436 0.102018642757572 1.48204059069355 1.37700135273332 1.27099954908889 1.38800045091111 1.37600225455553 0.370316144762258 0.0239323383084572 1.40119068222623
0.280145240376876 0.532 0.123065358169594 0.272108930282657 0.937126486783297 0.175234624105534 0.102226092233654 1.4809691874541 1.37789106971734 1.267 1.38797095192462 1.37497821394347 0.385250386036507 0.0229406779661021 1.39880143209128
0.30052037399396 0.532190803797785 0.131947962600604 0.28726018699698 0.925877560426055 0.188012673595826 0.107094953250755 1.47543822132344 1.36324284119718 1.2670346915996 1.3840346915996 1.37193061680081 0.401128727740415 0.0219967320261409 1.39602501482637
0.329996639705709 0.542998767892093 0.129000336029429 0.301998319852854 0.935368917985238 0.179101015928974 0.103410420036786 1.47816968861273 1.37699843186266 1.26899977598038 1.38599977598038 1.36800044803924 0.417898575554877 0.0187558823529405 1.39206033226402
0.339231490022107 0.54498993521643 0.133261684372817 0.319161036537118 0.936459352164301 0.187327879450489 0.104835918526878 1.48051658491855 1.37590941694787 1.26496980564929 1.37997987043286 1.36095974086572 0.432042319419404 0.0161875000000035 1.38777204264508
0.362298388526628 0.544052656798817 0.158982447733728 0.3353159407929 0.926657239555148 0.190115460369645 0.127891858872662 1.47732056969396 1.36692979093491 1.26198244773373 1.37796489546746 1.35692979093491 0.446990599239221 0.0191121304791015 1.38227185129064
0.378956970881778 0.546992406626196 0.158002531124601 0.352954439757177 0.932085977569709 0.192653444387283 0.119621362691635 1.48237693939706 1.36301012449841 1.2610025311246 1.3760050622492 1.35301012449841 0.462295381238262 0.0212989898989928 1.3765609939516
0.401105728172449 0.55 0.164052864086224 0.374090624147813 0.933966060120953 0.192230302080493 0.135662512150893 1.48545347960412 1.35698489597536 1.259 1.37500755201232 1.34395468792609 0.477089609034411 0.0253856749311268 1.37005147692353
0.415524725832505 0.550052472583251 0.171069963444334 0.386314835499503 0.930967972684767 0.192283293054423 0.147905355402088 1.47944319608039 1.3548950548335 1.25898250913892 1.37601749086108 1.338 0.490642401079286 0.0299770431588645 1.36408819639213
0.444997082236716 0.552999708223672 0.174999610964895 0.40399824934203 0.939279177190754 0.19302992608333 0.152699525377172 1.48523942617322 1.34900058355266 1.25800009725878 1.37699990274122 1.338 0.505888808083908 0.0339601990049738 1.35952631491112
0.461171349549571 0.579020158770538 0.187486111500857 0.422211667090647 0.941720317541076 0.136438683430849 0.148670308076976 1.48974288020456 1.34496976184419 1.26103023815581 1.38041547665651 1.32997984122946 0.522662285214596 0.0341556195965421 1.3545992657286
0.478351192562982 0.581052678884447 0.21041134164613 0.443263394422237 0.945691062565734 0.141157663320071 0.136824081189682 1.49201914898273 1.3419648807437 1.2639648807437 1.38630069297822 1.32787708260296 0.5386057996994 0.0360793650793678 1.35084265750202
0.497997229908734 0.58399958448631 0.242292494728182 0.457997922431551 0.946309912742125 0.1376704916912 0.11971920159825 1.49364977008242 1.34000027700913 1.26200027700913 1.39367564411849 1.32100096953194 0.555059308131371 0.0380969696969729 1.34696588458658
0.516172997507982 0.581 0.281646764074477 0.471135389354073 0.945483862251789 0.128412986038674 0.0999140261856374 1.49517059042364 1.33890221879984 1.264 1.40156042248949 1.319 0.571784425652055 0.0410438871473369 1.34302776289592
0.539157067831107 0.581052355943702 0.326991343012481 0.489314135662213 0.928980488448934 0.121018795621507 0.0799669118348018 1.49136137860325 1.3260523559437 1.26396509603753 1.40897512050336 1.31886038415013 0.588225175358118 0.0420879917184268 1.33939216897733
0.547998488117131 0.583999496039044 0.37684342486966 0.506996976234262 0.936888647704767 0.128268760256048 0.0624362154287014 1.49537931293323 1.32899949603904 1.26200033597397 1.41493983057226 1.31100134389588 0.605656158354168 0.043 1.33727818827779
0.563079852518214 0.585 0.42972020297348 0.525111793525499 0.939261480327399 0.128723034395692 0.0498802938502942 1.49567894348204 1.32999201474818 1.266 1.41847464510835 1.30998402949636 0.620929026436356 0.0428645161290333 1.3347821179248
0.573224628629813 0.585016044902129 0.484138870651406 0.539256718434072 0.941935455266724 0.129078178933104 0.0448575039825381 1.49681567184341 1.32895186529361 1.26604813470639 1.41859965652379 1.30793582039148 0.638916248098698 0.041 1.33283728254074
0.58697179082318 0.585997985058799 0.538616621230905 0.554967760940777 0.942269314919992 0.127742740320034 0.0499262027083913 1.49838677609408 1.3260060448236 1.2689939551764 1.41433495723072 1.30400805976481 0.654029536085882 0.040960539979232 1.33211573228501
0.603039985489801 0.586011424425657 0.591670648039442 0.572074258766773 0.942455208996323 0.12699027201911 0.0676447469108116 1.4981094895284 1.323 1.26901713663849 1.40470063964129 1.29998857557434 0.670682280822926 0.04 1.33044733919971
0.610236003193601 0.58804720063872 0.641818144404483 0.585236003193601 0.938208126255219 0.106427854426599 0.100571493472757 1.49633616876008 1.32301573354624 1.27196853290752 1.38871679616768 1.29801573354624 0.685414611178585 0.0400408602150533 1.33001183219775
0.624968707735554 0.590993741547111 0.69289152014992 0.599968707735554 0.94246096696633 0.123773158573992 0.138120246448682 1.49984255244106 1.32399791384904 1.27000417230193 1.37103755071734 1.29899791384904 0.702014498840264 0.0420885572139307 1.32960672220652
0.637122935057925 0.591 0.764647457971737 0.621106543716868 0.944505407860593 0.123625409142549 0.135812722518651 1.50170278780994 1.32600819567053 1.27 1.36798360865894 1.29698360865894 0.717628148282715 0.0429169139465882 1.33004763235792
0.652171787657021 0.591017178765702 0.843687150628085 0.634257681485532 0.946356772350409 0.124280171787657 0.119514543200006 1.50080852654287 1.3269828212343 1.27005153629711 1.3660171787657 1.2950171787657 0.732011921144332 0.0418479166666669 1.32989799016863
0.662004344966176 0.592000868993235 0.883016221207056 0.649004344966176 0.945599107833612 0.124290657538215 0.13751231441865 1.49957957708996 1.32600028966441 1.27299971033559 1.36699913100677 1.296 0.746117126825102 0.0398868868868874 1.33001568440987
0.677079264848792 0.595 0.939201210770011 0.664079264848792 0.942468599794207 0.126560426810724 0.145540607991766 1.4980696973075 1.32698170811182 1.272 1.364 1.29598780540788 0.759742524363031 0.0386779661016937 1.33009780548181
0.690193709600449 0.595048427400112 0.972403561667603 0.677242137000562 0.934124544878747 0.126633228493341 0.152200517591427 1.48987855550735 1.32403228493341 1.2719838575333 1.364 1.2940161424667 0.77353552098235 0.0357853457172273 1.32998587824559
0.701994477240744 0.597998619310186 0.996988494251551 0.691993096550931 0.936229015107933 0.126829907954012 0.154668844822856 1.49039975607813 1.32599907954012 1.27100046022994 1.364 1.29499953977006 0.788785102083527 0.0316764132553598 1.33079285797566
0.723104664443359 0.598 1.02504025555514 0.708128817776442 0.934732093288867 0.127323381466632 0.159796024311463 1.48915734313336 1.32504025555514 1.271 1.36201610222206 1.29902415333308 0.803391856561893 0.0277564102564059 1.3315453098231
0.736282068739347 0.598 1.03010969339863 0.724297739224866 0.93496555404259 0.127741096933986 0.155472883251706 1.48878831650852 1.32998432951448 1.271 1.364 1.30204701145656 0.82003539329848 0.0236492753623194 1.33233026162524
0.753966629234347 0.598 1.03698702248002 0.742964775302922 0.933432892133023 0.1278098702248 0.14687622189997 1.48617493145759 1.32900185393143 1.271 1.364 1.30499443820572 0.835082463235181 0.0208347742555213 1.33489230972142
0.769108295818048 0.598 1.04407979691856 0.757113995597946 0.930772951430668 0.127656529361702 0.134622501675715 1.48502696666178 1.33001139955979 1.271 1.36498290066031 1.30302849889949 0.851751005452817 0.019 1.33700139458559
0.788372036246172 0.598 1.05807086404689 0.777336604222727 0.924366868397629 0.130553641329026 0.131546614864526 1.47758360048208 1.33196456797656 1.271 1.36203543202344 1.30805314803517 0.868907291721725 0.0189321175278609 1.34041042748991
0.808986888953678 0.598 1.06199750265784 0.795988137624757 0.927517995882919 0.131309519261635 0.130250824122912 1.48110775863541 1.33000124867108 1.271 1.36399875132892 1.31099812699338 0.887653469736001 0.0179242424242431 1.34330696526897
0.830200222716642 0.601110122494153 1.06806006681499 0.820150167037482 0.929016685189343 0.132450456124594 0.128765862026813 1.48240191325164 1.32905005567916 1.26898998886417 1.36097997772834 1.315 0.905588907800111 0.017 1.34686986336672
0.850381440764938 0.612104029299529 1.07413870573271 0.835433455414703 0.927703814407649 0.137447628815299 0.125333130649591 1.48362750671345 1.33401733821659 1.26796532356682 1.359 1.3151387057327 0.926442855048062 0.0175257201646082 1.35066100543254
0.87200702243378 0.61800468162252 1.082 0.860005559426743 0.92792033063959 0.137879730806705 0.122109268496481 1.48632066420519 1.33500117040563 1.26599882959437 1.359 1.32300058520282 0.94748815912482 0.0238964102564095 1.35607604317639
0.89612812383243 0.63408153334791 1.082 0.879110652400735 0.929037129378651 0.136984285290056 0.119602894951111 1.48858353557027 1.33905241429509 1.26198835237887 1.359 1.3250174714317 0.968471754054746 0.0234615384615356 1.36037005969616
0.918362146390976 0.648220436933638 1.08211021846682 0.898314909905197 0.9269127441881 0.141149209504217 0.11838212725237 1.48759100574158 1.34806298198104 1.26001574549526 1.359 1.3280787274763 0.985201329308513 0.027132942326495 1.36495382751664
0.949457304984505 0.661968530613568 1.08898426530678 0.918971315754388 0.941834756668186 0.142347257667754 0.117891123906658 1.48347770558172 1.34899328790464 1.26099775218668 1.359 1.3369952670542 1.00393695060028 0.0310940170940129 1.36955948252384
0.967672813542015 0.683170712605952 1.10150452959075 0.935668748956159 0.946803992494612 0.14344065369012 0.154313971457579 1.48814011404157 1.35254076631679 1.25898374165658 1.36051358877226 1.34103298169175 1.02368870986484 0.039 1.37355890121922
0.987781397574614 0.70432926685428 1.10205709102885 0.95529818355853 0.941174904361091 0.139926794133297 0.13891921199814 1.48993835967233 1.35705598441895 1.25696864125197 1.3620724015329 1.34502425680095 1.03847745356857 0.039 1.37733925287281
1.00496021338313 0.724961314909897 1.10549116857705 0.973457179282021 0.940556394970316 0.144112152453151 0.138748526023113 1.492548319904 1.36049236053102 1.2550036842943 1.36648972374789 1.3464964421433 1.05822655797141 0.04 1.38145659478002
1.01805142550145 0.77516570439356 1.098 0.987085709169083 0.93530840009551 0.181669542884432 0.115429942860554 1.50028685733047 1.36197714422158 1.25399428605539 1.363 1.35000571394461 1.07322706039445 0.04 1.38487575125309
1.02742586057461 0.80490282441818 1.098 1.00234068845969 0.935092857020813 0.18146922594104 0.115402624888556 1.49977015092868 1.358 1.25296593115403 1.363 1.35108517211492 1.08952676837317 0.04 1.38761623722043
1.05195276118942 0.856899853721565 1.098 1.02196220895153 0.938713027551558 0.174513396926681 0.114401927343472 1.50150665549221 1.358 1.25100377910485 1.363 1.35599055223788 1.10484423464476 0.0399875706214675 1.38949181169127
1.07110076616179 0.949258820281347 1.1044950226869 1.03867540809213 0.948990522835554 0.200704127634857 0.136315544615232 1.49107092034206 1.36250622386215 1.25402986387862 1.36498009074759 1.3584975069019 1.1225983062038 0.0388820224719095 1.39099030603155
1.08268105009298 1.04095750524074 1.10401513541172 1.05867348238713 0.946546539911406 0.222648604151203 0.135224028983288 1.49429283867008 1.36307370956969 1.25636958418543 1.36276512852051 1.35855100645211 1.13748035263671 0.038 1.39146066762976
1.09349919178567 1.12132704629725 1.10500364234786 1.06900023707502 0.94653581873271 0.231309006772692 0.130916372198028 1.4941304005506 1.36749890580304 1.25668054238571 1.34800772486414 1.36149983669935 1.15357564618879 0.0380848126232737 1.39191570808926
1.10759567079079 1.19100383726851 1.10838904841646 1.08668032399566 0.94749562919542 0.230302799215311 0.132587266647786 1.49603174469758 1.37446904823207 1.25574148877005 1.33437979459583 1.36508465320486 1.16793189776332 0.0391486068111468 1.39183736414651
1.11427783802426 1.25062427197216 1.1132099481122 1.09527783802426 0.939889346641312 0.223247445195048 0.139309895771471 1.50394722161976 1.36606945950606 1.254331173629 1.32552015260763 1.36406945950606 1.18244105771336 0.041 1.39297926261946
1.13199285866886 1.30082474422583 1.11909567629969 1.11649634626345 0.948996532796039 0.213760408427889 0.149935214964668 1.49019069012261 1.37649625289526 1.25322834725314 1.32081424697984 1.37450104833782 1.19820118883949 0.0408092540132186 1.39438931521927
1.14260025259533 1.34224164784716 1.12567556784357 1.12860025259533 0.948619801560391 0.205459152629823 0.163314179622963 1.49206323672992 1.37550066685744 1.25321175993304 1.31964752579275 1.37250066685744 1.21138907420346 0.0389141104294485 1.39535137902205
1.15566792855577 1.3755113766538 1.13257895760846 1.14170677136421 0.945914629511529 0.201961141516837 0.17829774514194 1.49181247214119 1.37550124158389 1.25506016195927 1.32140543712662 1.3725228090515 1.22633809226457 0.0367948717948705 1.39523989341681
1.16648269095325 1.4089172203194 1.13943518045898 1.15498134051934 0.945236708358421 0.206608483885611 0.193736866917185 1.49069602041942 1.37550473630731 1.25899026121405 1.32547342906176 1.37399729521673 1.24190350086138 0.033642458100561 1.39595119171758
1.18364842407606 1.45411728552152 1.14587357125975 1.16965974571106 0.939273411191424 0.217018228875068 0.208482500344282 1.48572322402465 1.37392346619965 1.26302932138038 1.33123694967845 1.3745145519844 1.25562853325273 0.0307677419354835 1.39577251515964
1.19626306637621 1.47088691716134 1.15152346487542 1.19170711300136 0.938176681736717 0.213748574650975 0.221385600818817 1.48142561296143 1.36901753775841 1.26711497074314 1.33808144705697 1.37646659453298 1.27195452185927 0.026647727272725 1.39532016658873
1.21599359951774 1.52392902965349 1.15601419617059 1.20349547365891 0.941983366063549 0.194525720179282 0.231297123736375 1.48393022427524 1.3729881391898 1.27399080014027 1.34539236927761 1.37450200381763 1.28590671029014 0.0237157784743969 1.39513522775442
1.22713544176077 1.52704522401845 1.15897510000989 1.21812701983095 0.940677777350873 0.199726830115426 0.237068024492541 1.48443929489064 1.373493347257 1.27303014934563 1.35255516442065 1.37000986396721 1.30191314904018 0.0198067885117473 1.39463715387196
1.24286733447621 1.53301523259666 1.16003551125796 1.233264808162 0.939053262614342 0.211037682248786 0.2375492584829 1.48367472407398 1.37202050593773 1.27704569778999 1.35895528056638 1.37099882852137 1.31625222265941 0.0180661444734544 1.39398892461529
1.26498889229251 1.53399912335334 1.1588247647794 1.24899335951834 0.938650187088283 0.203137039472713 0.231591781103037 1.48307519008077 1.37349786437834 1.27999737006001 1.36397816579508 1.37099958967417 1.33503835909547 0.0169151329243352 1.39409018515336
1.28212351793488 1.561 1.15497219543886 1.26872891351925 0.937804381395169 0.181788424408202 0.218046547748536 1.48348259618887 1.37147305682057 1.276 1.36700926818705 1.37008513644685 1.35294326508534 0.016 1.39300707611176
1.29744904200749 1.5611473825097 1.15216375834411 1.28436573599211 0.929325527737023 0.181601167790427 0.205058300613712 1.49233348319992 1.3685235235864 1.27606550333765 1.36798362416559 1.36996516800075 1.37147047070726 0.0157731755424041 1.39168037679911
1.32348553631544 1.5699917482068 1.16199083134089 1.30999290921644 0.933300826740528 0.180471054395797 0.217558337465618 1.47909805379138 1.36999794654513 1.27999633253636 1.36700091686591 1.3690084905031 1.38972742248946 0.014 1.39025062517617
1.33978064971898 1.58700980643659 1.17623535447807 1.32668712411008 0.936528790184371 0.157714606459878 0.220270763992384 1.48208250699318 1.36643120915936 1.27702941930976 1.36511767723903 1.36493600303925 1.4089839819387 0.0142248520710068 1.38766344932122
1.36831077337368 1.58806177540869 1.20004633155652 1.34579424576011 0.933933547054793 0.157152394008524 0.21237131167025 1.48135964055972 1.35948902678971 1.28003088770434 1.37687644918262 1.3585010837614 1.42763653310027 0.0161943634596692 1.38507586166034
1.38698432050338 1.59199476126284 1.20299607094713 1.36348505490611 0.937476803084257 0.15603149304009 0.218821408471062 1.48382222548862 1.35899892899748 1.28199738063142 1.36901047747432 1.35850057528156 1.44504248991565 0.0182958333333327 1.38191753643773
1.41321509496197 1.5972356865532 1.20624534573112 1.38413059336977 0.94382573070627 0.149561728335763 0.225605332753247 1.49814604185432 1.35598463607415 1.28330745477773 1.35605259798377 1.35697695411122 1.46356685249812 0.0223404907975442 1.37855627556608
1.44138636064477 1.60136573606886 1.21709549668073 1.40136879879728 0.954996765779668 0.141301714037599 0.227907481255663 1.50157234455859 1.35401756184749 1.28470882967501 1.34468179794498 1.35394731445753 1.48164742186036 0.0251281310211947 1.37527554134034
1.46299248107009 1.6040616078658 1.23464714646459 1.42199282283963 0.960408116849828 0.134169278428125 0.226405870057249 1.50505878671813 1.35499965823046 1.28600513489264 1.33505282389304 1.35100102530862 1.49864286078329 0.0264834605597912 1.37227309654035
1.48716721268189 1.605 1.25800091775129 1.4411436002238 0.957557157725173 0.131082249789865 0.221778515236944 1.4946315255529 1.35390908151367 1.287 1.32732042236309 1.34846882594323 1.51399985295818 0.0315725190839723 1.37034331145672
1.50626746308275 1.60504572083612 1.28625743320945 1.45776517577144 0.9592118973577 0.132693352861315 0.214703432873687 1.49856516253326 1.34393919306528 1.28698475972129 1.32163933989023 1.34491846577844 1.53418215591292 0.0342155251141562 1.36800857249448
1.52247512692621 1.60799260038545 1.31851731550768 1.47348163513071 0.957517461300326 0.1329094573616 0.205858639046419 1.49976845547264 1.34050124797407 1.28600246653818 1.31816432300957 1.34000705775551 1.54894792979805 0.0360224828934506 1.36646365485462
1.54667572898548 1.60995425623754 1.35388118731459 1.49229276007974 0.956183195449919 0.136488146162629 0.195922149834078 1.49078235531348 1.35353875403143 1.28898170249502 1.31705011825623 1.34398170249502 1.5629001250268 0.0370000000000038 1.36535826556251
1.5667598804929 1.605 1.39144967129878 1.50624231488865 0.934168622970184 0.151450867750298 0.185571981315603 1.51035540430364 1.35807786352868 1.287 1.31845147216533 1.343 1.58001266785336 0.039 1.36477317244309
1.58149526524733 1.605 1.43032339012887 1.52399862257847 0.942292057786979 0.15149995420234 0.175486149569934 1.4914779373014 1.36250042767761 1.287 1.32252313127197 1.3434991143458 1.59391097832558 0.0389161793372309 1.3637542691453
1.58711987496852 1.60501844230285 1.46960296647346 1.54012909611995 0.944077755665788 0.153163280020146 0.166342670676011 1.48632633133661 1.35505532690855 1.28702766345427 1.32941984211127 1.33898155769715 1.60819819183447 0.0378006644518263 1.36352098691794
1.6021534031001 1.59550837572436 1.50838902300117 1.55372191750162 0.946734841421592 0.133995996670375 0.158819560712772 1.5002410563518 1.36449162427564 1.28952512717308 1.33929635121835 1.33999962284834 1.62403673789056 0.0348409321175268 1.36254476277657
1.61098576116188 1.5959987290043 1.5457821823806 1.56648052981599 0.949297030842581 0.133172357420666 0.153594835759157 1.50202252137363 1.3640012709957 1.2909961870129 1.35230740512831 1.33999876584507 1.63972993035844 0.0338380952380949 1.36309198578365
1.61711356470749 1.582969716078 1.58088306728037 1.57910599372699 0.94807772870585 0.124156996789855 0.151346511894105 1.51267097792172 1.3750075709805 1.29412113568799 1.36860775037628 1.343 1.65393900072976 0.0332380952380965 1.36384390360334
1.63219367342355 1.58597860268085 1.61279230036908 1.59331692014763 0.947774365864042 0.12613862033668 0.152752605196555 1.51411581020271 1.37598239332513 1.29665609927529 1.38835213349737 1.34298239332513 1.66871707578095 0.0352290388548063 1.36462593210213
1.64299893027957 1.60188499694304 1.65699562387097 1.61099824954839 0.94746003111914 0.137367690596634 0.152340040843871 1.51443996790839 1.37500009724731 1.29788138144973 1.40799805505377 1.34200009724731 1.68379774697479 0.0371329365079374 1.36529860638324
1.65857988135825 1.614 1.75311445613978 1.62464217191953 0.947506666766221 0.145546616848319 0.133993688624777 1.50341609727595 1.36006215219108 1.298 1.41553221397801 1.34000496664048 1.6981730206464 0.038 1.36528410700024
1.66819927882344 1.61406238705026 1.82345741065962 1.64121833777819 0.950644070102947 0.146569261017742 0.128092973280388 1.50484131926724 1.36648267214134 1.29803119352513 1.41850693283323 1.34049133607067 1.7120695621644 0.0378790476190475 1.36619974789981
1.67999584581912 1.61799748547211 1.88047830745776 1.65399618558795 0.951434917626611 0.15598398399202 0.14199819078462 1.50370553965278 1.36550014443157 1.29999874273605 1.41899944358381 1.34000007221579 1.72606599458245 0.0368385744234803 1.36611141902852
1.68823910469458 1.618 1.94920231935695 1.6682666936978 0.942173637987058 0.156473126753698 0.127773210931221 1.48437429389448 1.35393562565915 1.3 1.41100919633441 1.34101839266881 1.74144369762252 0.0346261398176295 1.36696715164362
1.71079203113699 1.618 1.97177934703699 1.68967603032141 0.940222617504334 0.156770513083459 0.144185785602639 1.47632661775698 1.35007630190487 1.3 1.41206927529218 1.34113368975981 1.75555447717927 0.0316125356125325 1.36813050284895
1.72998934709726 1.618 2.01597003871105 1.70799267612937 0.943050964181971 0.15453151803864 0.138843621986931 1.47988320170399 1.35099733677432 1.3 1.41599733677432 1.34200066580642 1.77002315476953 0.0288259958071273 1.36971741752065
1.73008313096731 1.61803694709658 2.03406465741902 1.71714778838633 0.943797851258024 0.151806908064636 0.136221171728767 1.48474815264517 1.35103694709658 1.30001847354829 1.416 1.34603694709658 1.78553078445401 0.0266126126126074 1.37065982916908
1.73930273075443 1.622 2.04106727350099 1.73323545725345 0.944634786303674 0.14935320935784 0.14164239013151 1.48456480017022 1.35505045512574 1.302 1.41603363675049 1.34996636324951 1.80079575118404 0.0238702594810371 1.37236756172554
1.75695466982048 1.622 2.04498992662677 1.74696474319371 0.944330780686425 0.150706524686237 0.137700123740093 1.48542778385789 1.35799244497008 1.302 1.41799496331339 1.34800503668661 1.8168773299701 0.0227460317460299 1.37394290435816
1.77216924015044 1.622 2.04816154741633 1.76515385468222 0.944993134064596 0.151338692235201 0.140343685305899 1.48420922185708 1.35901538546822 1.302 1.41698461453178 1.35096153632945 1.83315850794379 0.0208787878787874 1.37634484382937
1.79464106612183 1.622 2.06912100922202 1.78528739690229 0.9391452429352 0.151110251696629 0.124014151017977 1.46365968195551 1.36086597638923 1.302 1.41501512615275 1.34616638768027 1.84997318858098 0.02 1.37889269522105
1.81394942886445 1.622 2.07697977154578 1.80395195742123 0.936415052693001 0.147229987799271 0.121685992679563 1.47597829189801 1.36399241432967 1.302 1.41599747144322 1.35697218587545 1.86814616713775 0.0198310502283103 1.38207758997765
1.82520294141746 1.62803758174397 2.08412026158072 1.82012026158072 0.939898601198653 0.153644885626717 0.125303859386707 1.48130535288816 1.36596993460482 1.29901503269759 1.41703006539518 1.36103006539518 1.88442075267807 0.019 1.38492978297349
1.85224334284028 1.63304562678255 2.1 1.83630417855034 0.927955321562742 0.154201636131125 0.115250608357101 1.4754939532799 1.36206083571007 1.30098479107248 1.421 1.3650912535651 1.90253225563545 0.0195010615711271 1.38827452642532
1.8679580887726 1.63599214164486 2.1 1.85594761096575 0.936048415717889 0.14849521901445 0.115289895221932 1.48091554062655 1.36598952219315 1.30000261945171 1.421 1.37098428328972 1.92040652987934 0.0231676190476196 1.39290295397824
1.89230685996749 1.64808630436586 2.10002876812195 1.87420137685367 0.941745441482265 0.151581920464948 0.117739781161464 1.48462089997512 1.37707671499187 1.30189451688617 1.42099041062602 1.37103835749594 1.93770637666483 0.0243818181818158 1.39761988742827
1.92005206301289 1.65719096929717 2.103 1.89536457774914 0.93812788637111 0.118715416890035 0.118792360462281 1.47260350260207 1.38289157773209 1.29112152591638 1.42 1.37510416507118 1.9546938364129 0.0271373737373748 1.4020352335995
1.94198356590426 1.66798995694149 2.103 1.9159808268883 0.937375248425802 0.117890766924468 0.121187772267022 1.48863509062314 1.385 1.29799360896277 1.42 1.38099452196809 1.97095163557122 0.0281479229989866 1.40651827733551
1.95822410318497 1.68809860540139 2.1029910358726 1.92820617493017 0.946159053768673 0.125685547924003 0.121351673196503 1.49270233067312 1.38907171301919 1.3039910358726 1.4199731076178 1.38403585650959 1.9876933572668 0.0299008498583625 1.41004371235643
1.98321043748207 1.69955037495311 2.10204856249586 1.95124281247931 0.947157571875207 0.118801355604436 0.128224713745338 1.49297100749906 1.3970809374931 1.30293525000552 1.41696762500276 1.38803237499724 2.0040035982501 0.0352164502164537 1.4140597365197
1.995967316875 1.73291452105768 2.10499245774038 1.96596228870192 0.947010377112981 0.133432514969707 0.131541502387499 1.49363829042115 1.40198742956731 1.29901005634615 1.41500502817308 1.38999497182692 2.02239273679327 0.0371634168987935 1.41720831816943
2.01918243708911 1.76017542027799 2.106 1.98221752114471 0.949409263652029 0.1562836529184 0.126884631095339 1.4936256044687 1.40695088232216 1.29505613448896 1.418 1.3940350840556 2.03771032775791 0.0379011976047896 1.41946810099358
2.04312604136853 1.78571211304204 2.106 2.00186777892287 0.939680232547266 0.151285518752069 0.127589538298577 1.48055851104651 1.41036973134387 1.30298451928169 1.418 1.39775120618574 2.05406207257796 0.0367147058823509 1.42166558224778
2.05896514776112 1.83088548550082 2.106 2.01998257388056 0.932990636473177 0.160516599211037 0.13073203377397 1.47285552117796 1.41596016886985 1.30200248944563 1.418 1.39999751055437 2.07039499176111 0.0338430173292526 1.42192033561341
2.06607498384521 1.86241241114866 2.106 2.03205998707617 0.943277389790173 0.152023375573959 0.128208009046682 1.48484456755264 1.42399250161548 1.30697000646192 1.418 1.40202999353808 2.08560747974323 0.0317935483870973 1.42272535244398
2.07613721113535 1.9178842495389 2.106 2.04021343954387 0.949584607697471 0.166819152222018 0.122651981938622 1.48945750437699 1.42306098272682 1.30301524568171 1.418 1.40596950863659 2.10103437199932 0.0301554307116109 1.42344748488214
2.08499468551537 1.97496575109907 2.106 2.05399173302391 0.951818659568877 0.153208166591378 0.122779923235222 1.4918785473742 1.42699763800683 1.30399940950171 1.418 1.40400118099658 2.11391414397319 0.031 1.42355495406934
2.10024194515479 2.03103533827374 2.10602791674863 2.06920472282329 0.955707675618708 0.131386375063467 0.122828368021404 1.49411481189757 1.42803722233151 1.31124910171948 1.41799069441712 1.40494416650274 2.12806997595558 0.0311506410256414 1.42386135821615
2.12604949752062 2.08886622215022 2.10954447272682 2.0911649917354 0.928019403008065 0.114526499428884 0.12092574327328 1.47251633266095 1.43198350082646 1.31952833430142 1.41671951404982 1.39911549421478 2.14153379348042 0.032 1.42509307033684
2.12899227520857 2.14966696327432 2.14191502729426 2.10097425069523 0.942252637758781 0.106466383073911 0.0814336667009991 1.48716155628798 1.43100257493048 1.32351094599849 1.40004377381811 1.40598197548666 2.1536550227657 0.032155105973026 1.42547617361532
2.13607384253621 2.21464612219186 2.15353645363663 2.1101384547554 0.946639167801804 0.111043869384832 0.0744510652825336 1.48979122972916 1.43100923031703 1.31787077556163 1.38573059530442 1.41000923031703 2.16589346760316 0.033123123123123 1.42586298160569
2.14418632493704 2.28508689546606 2.13990322519859 2.12515527078087 0.949829313438291 0.127863554376593 0.102681928326541 1.49208397437028 1.43192236460957 1.30393789168765 1.37831660277441 1.41098447292191 2.17861779164398 0.034 1.42626514628237
2.15597009279717 2.35382554131684 2.11437992625495 2.13497507733098 0.953580479540433 0.147061276182059 0.142489373988044 1.49296775695979 1.42701246133451 1.30000996906761 1.37626089481693 1.4100024922669 2.19167428567268 0.034 1.42667780951562
2.16814527869512 2.3993486688683 2.09033114108052 2.15314527869512 0.949272493816151 0.170696464901933 0.170236520422067 1.48686302652155 1.42196368032622 1.29596368032622 1.37802257002086 1.40997094426098 2.20443966494625 0.0338506493506481 1.42698676697171
2.18815181743763 2.44728845313151 2.08112145395011 2.17310627220634 0.93874801421206 0.171575293659433 0.162286485783634 1.47779926865333 1.417 1.29107590871882 1.38206072697505 1.406 2.21970055891293 0.0325969868173225 1.42661206689004
2.19797500979863 2.46595251861741 2.08898000783891 2.17998250685904 0.943148804389788 0.171270774696242 0.121942634757009 1.4835753057616 1.417 1.29598750489932 1.38599000391945 1.406 2.23329561742863 0.0306919959473151 1.42553497243556
2.21410465445129 2.49021678422052 2.08908222849744 2.19513455572308 0.943921702397077 0.17102823694769 0.119403761633999 1.48501798166415 1.41006727786154 1.2930149506359 1.38599252468205 1.407 2.24760079869081 0.028531249999997 1.42440161715134
2.22820288710316 2.5195748467923 2.10011835081018 2.21325360887896 0.942836907258597 0.160875614940011 0.11606810758531 1.48477671346858 1.41903381451719 1.29494927822421 1.3850169072586 1.40689855644842 2.26131121241414 0.0256495176848893 1.4233153834604
2.23999179492016 2.55297675227379 2.10699521370343 2.2279897436502 0.943819316243347 0.124595251133209 0.124674010291717 1.48632891966449 1.42099863248669 1.29200205126996 1.38599931624335 1.40100410253992 2.27654498542709 0.0225042253521108 1.42187689267813
2.26123022277976 2.5811387452722 2.11508288020072 2.23827626733572 0.940529434302035 0.0909498291506458 0.12561300561526 1.48542210488628 1.41983423959857 1.28841209016594 1.38596316435524 1.39995395544405 2.29153220103923 0.0196563467492274 1.41938339394914
2.28622578932558 2.60207084301782 2.1241736840966 2.26813894727728 0.924456789390518 0.0676168025571861 0.130286199969696 1.46962984202665 1.40210421045796 1.2862076318311 1.382 1.39501736840966 2.306906962037 0.0167078189300384 1.41679338668801
2.29898296916492 2.6166186719738 2.13398689935763 2.2759895194861 0.931620436531068 0.053282680002626 0.132896515229129 1.47640096055676 1.40799213961458 1.28518447426226 1.382 1.39599868993576 2.32198224625897 0.0146724470134866 1.41335426414336
2.3201741566643 2.62562785860331 2.14911915982294 2.29518332280452 0.935547688060768 0.0466339701367615 0.13758926929865 1.47941986121296 1.40596333543909 1.28513841545622 1.38298166771955 1.39096333543909 2.33720267714654 0.013 1.40982682569615
2.3393595618619 2.62994402936951 2.16211440604697 2.31527784325692 0.92678875819125 0.0463571816093888 0.148411361400364 1.47409708170271 1.40203268744199 1.28586525340977 1.38095096883701 1.38695096883701 2.35335881848336 0.0134972067039081 1.40590212070021
2.36096784687191 2.63041281073558 2.16898976945924 2.33197515440102 0.935127591815567 0.0511388230703042 0.153901830182452 1.47993131865541 1.40399707698836 1.28716078611972 1.37800438451747 1.38400438451747 2.36879612195804 0.016111468381565 1.40140915542743
2.38118729253497 2.62787982916466 2.15605993361119 2.34917230913218 0.936041556200882 0.0596654031693038 0.232711739229314 1.48359392319366 1.39887264107622 1.28882081158288 1.40894755809021 1.37495504979161 2.38654336833069 0.0176888217522649 1.39721716303434
2.40628743341321 2.62319071111994 2.1640756403719 2.37228743341321 0.920584938995115 0.0706234305561838 0.213265606001728 1.47499007049785 1.38204538422314 1.29064112779604 1.4020756403719 1.3689243596281 2.40347997885652 0.0215948203842969 1.39302410729665
2.42495072889992 2.61719108306458 2.16898703392103 2.39095072889992 0.935839727358721 0.0826994138807404 0.225966469719785 1.48473427529932 1.38499222035262 1.29241753275601 1.40698703392103 1.36401296607897 2.41708849325462 0.0249365079365087 1.38896085390229
2.44615625179627 2.61072657146174 2.17709672730245 2.40707440561727 0.940177723647957 0.0945798617927697 0.229813036094069 1.48813071440889 1.38398511887655 1.29394582445958 1.40698511887655 1.35799255943827 2.43618753776534 0.0276716417910458 1.38458222926514
2.46724183553532 2.60464280277458 2.21797623756486 2.41743832690777 0.945250507452167 0.104951282942068 0.213301145613137 1.48961864511732 1.38193954111617 1.29502180090357 1.39380194146716 1.35687908223234 2.45296018400075 0.0324180064308713 1.38152650923306
2.48295973075246 2.59978540346628 2.25982382204199 2.44592701198882 0.947883254901036 0.112500185978431 0.205472534982141 1.49343023470747 1.37801006731189 1.29544126008478 1.3840528533874 1.34902013462377 2.46913526357897 0.0353438045375227 1.3779539392453
2.50417744739344 2.597 2.27319519213278 2.46113308554508 0.948991236138333 0.115913079551656 0.223815952881479 1.49615940171514 1.37289353156394 1.295 1.39000887236967 1.34394676578197 2.48308603360272 0.037053291536051 1.37557255622624
2.52420767087423 2.59703461181237 2.29448134637071 2.47625958859279 0.933529111347981 0.115124078566309 0.235836003402705 1.48934811970703 1.36105191771856 1.29506922362474 1.39573849688271 1.33801730590619 2.49846007223807 0.0382041259500539 1.37207667263369
2.53598907863501 2.5989981797725 2.33128072306292 2.49098634829376 0.935747943142926 0.11422083730465 0.235075180838387 1.48697220247527 1.36399726965875 1.298996359545 1.39770951690106 1.33899908988625 2.51403827526337 0.0398352380952368 1.36853436435352
2.55210827322392 2.599 2.37912472531392 2.50117143260454 0.943566812896132 0.11451027068306 0.225351693173955 1.4925762562568 1.36801804553732 1.299 1.39757636808502 1.33902706830598 2.52805754761524 0.0387461300309603 1.36548508545391
2.56418355826335 2.599 2.43354475622819 2.52021693249305 0.947690098151279 0.114540333742297 0.210483748394839 1.49550271901402 1.37005006134455 1.299 1.39699348609493 1.3419666257703 2.54236572316193 0.0366850715746416 1.36352822952298
2.57497158433932 2.599 2.49007221891023 2.53296641785556 0.952397600438975 0.114559948335162 0.194289554486466 1.49801338690079 1.37299225027436 1.299 1.39761530659111 1.34000516648376 2.555997126373 0.0348309317963492 1.36262534452858
2.58508171311381 2.6 2.54423851646454 2.54707428464892 0.956105440208812 0.113757445894333 0.180587319434267 1.50081368580484 1.37601485692978 1.30207428464892 1.40109626523386 1.33799257153511 2.56973453368094 0.0342760736196323 1.3617013812455
2.59613619652527 2.60007566473626 2.5915750519956 2.56316767824885 0.954173922311472 0.111907635730792 0.173195251223671 1.50197130601037 1.37795460115824 1.31203026589451 1.40909079768352 1.33535072061937 2.58379233834772 0.036163541666666 1.3616142678739
2.60499508331783 2.60499726850991 2.62897924067528 2.57698907403962 0.955079497405823 0.100696222334435 0.159877391412195 1.50252860147707 1.37500163889406 1.31399890740396 1.41499672221189 1.33300218519208 2.59842978342288 0.0376080246913599 1.36049718771144
2.61506740961588 2.60799251004268 2.6674793572685 2.58710485940248 0.954191985745667 0.0952523931584327 0.112708534923435 1.50336745341451 1.37397753012804 1.31297753012804 1.4030748995732 1.33198502008536 2.61212197100689 0.0402112676056335 1.35978720961724
2.6242088816497 2.60701492011784 2.73189520707016 2.60123872188538 0.953130298402357 0.100942660973861 0.119016461424318 1.50302820958586 1.37097015976433 1.30992539941082 1.41289555917515 1.32995523964649 2.62574422011986 0.041 1.35951536680337
2.63797827190218 2.60799844799301 2.79090687958078 2.61697516788821 0.95314996895986 0.105732441725973 0.110872850617852 1.50291018624084 1.36900310401397 1.30500776003494 1.40601086404891 1.32700465602096 2.63918067715248 0.0408302277432711 1.35866294244011
2.65006420858886 2.608 2.86143111481094 2.62809172655552 0.945666057563561 0.111359633093778 0.114946893935252 1.49777000722179 1.364 1.305 1.40195413672224 1.32599082734445 2.65313811559536 0.0394018126888223 1.35792722031924
2.65729488142275 2.60798265403396 2.90891933620032 2.64296029707183 0.944243434096671 0.111314622750526 0.107253988560676 1.49531737682075 1.36394796210187 1.30494796210187 1.397 1.32527015104003 2.66739384491512 0.0364142857142828 1.35762410499454
2.67398407850598 2.60700093655847 2.96095036240101 2.6589803322721 0.948965495153752 0.111010290333126 0.118798986072374 1.49537819244215 1.36100280967541 1.30200280967541 1.397 1.32400093655847 2.68016270735268 0.0335373134328332 1.35681403360395
2.68410914252959 2.607 2.98720918984838 2.67212733295119 0.950335179538276 0.110360181904216 0.108488830771829 1.49555054571265 1.359954523946 1.302 1.38987266704881 1.3219818095784 2.69374240575352 0.0305222929936259 1.35607211396447
2.69618574563629 2.607 3.01021670324233 2.68621670324233 0.949780435486225 0.11037969042394 0.13226514381533 1.49556573062335 1.35492260598488 1.302 1.37598452119698 1.32001547880302 2.70869303610246 0.0274022988505748 1.35594959695419
2.70796864570292 2.607 3.02396341998674 2.69996341998674 0.947904990558951 0.110360052257162 0.128150947875396 1.49275747277414 1.35001306429045 1.302 1.37500261285809 1.32099738714191 2.72199608246113 0.0246686868686858 1.35601187900739
2.72215096543613 2.607 3.04401887067952 2.71512265941686 0.94739517921586 0.111743491075711 0.113456037157302 1.49107593404304 1.34797169398073 1.302 1.36996225864097 1.32298112932048 2.73690430439203 0.0224759036144562 1.3559551192906
2.73824027544265 2.60704805508853 3.04604805508853 2.72830434889402 0.940610183137182 0.112182403000051 0.11306659048232 1.48438235709294 1.34501601836284 1.30198398163716 1.36598398163716 1.32104805508853 2.75266553270696 0.0196337448559654 1.35651120723005
2.75298562328585 2.60999712465717 3.04899712465717 2.74698178949541 0.941848792356012 0.116625667816804 0.114698408976968 1.48636806393583 1.34599904155239 1.30100095844761 1.36500095844761 1.32399712465717 2.76771309809653 0.0178032473734479 1.35730749666094
2.77411900167995 2.61002231281499 3.05305206323498 2.76209668886496 0.936208085517121 0.116591974544045 0.111752859899203 1.48588839017876 1.34497768718501 1.300992562395 1.35898512479001 1.32498512479001 2.78219972988873 0.017 1.35823378992521
2.79027229465511 2.613 3.06009076488504 2.77540844198267 0.929312221534188 0.118216624366278 0.110822388671642 1.4817420068088 1.342 1.3 1.35695461755748 1.32304538244252 2.79818895360601 0.017 1.35999214764314
2.80796295575566 2.613 3.06598765191855 2.80194443363348 0.931405616431086 0.119946377896109 0.11227695413991 1.48642020385538 1.342 1.3 1.35400617404072 1.32599382595928 2.81378535989812 0.0168180924287115 1.36140514996461
2.82518624661844 2.61902660665978 3.07203547554637 2.81613303329889 0.934680267388065 0.11521957839752 0.110556785358977 1.48730625322578 1.34899113111341 1.29699113111341 1.35201773777319 1.32701773777319 2.82999107936722 0.0167021943573685 1.36297155100285
2.84648306099685 2.62208626089229 3.07605175653538 2.83137954792609 0.930323500543741 0.116280338780063 0.109139002450329 1.48581778853433 1.34798274782154 1.29603450435692 1.35396549564308 1.32901725217846 2.84746198949938 0.0208250244379311 1.3652847545797
2.87397187893925 2.62699497838201 3.07899698702921 2.85297790488084 0.935075139073784 0.115730562421215 0.112496565213294 1.48853721802363 1.3470010043236 1.2979979913528 1.3520020086472 1.3299989956764 2.86296157008691 0.0247527527527505 1.36783023854202
2.89620068630068 2.63209122104577 3.10289965684966 2.87313683156865 0.936410102945103 0.0980013800397435 0.0668635736305255 1.49059961252484 1.35601824420915 1.292 1.34207297683661 1.33600912210458 2.88082048893008 0.0285815384615399 1.370046896102
2.91833466705834 2.64235140041126 3.09201673335292 2.88831793370542 0.939698574021738 0.101297384534868 0.113305391233886 1.49277233538288 1.3581004001175 1.29196653329417 1.34988286652958 1.33705020005875 2.89996676738215 0.0311959706959724 1.37249237767663
2.93794827890556 2.66294569285084 3.09299741394528 2.90695086496028 0.940787129479259 0.0946974041482789 0.0749411664607237 1.49525345728155 1.36398448367167 1.29000517210944 1.34301810238305 1.33999224183583 2.91617032702892 0.0314769560557321 1.37448327826233
2.96211074552165 2.68388584418833 3.093 2.92308859641732 0.941711870637501 0.110343095008505 0.0746980804109581 1.49643232164383 1.37200738303478 1.28833127341513 1.343 1.34501476606955 2.93420857887132 0.0289459459459476 1.37702703615059
2.9772257482696 2.7012257482696 3.09290970069216 2.93525584803888 0.937962959247362 0.119644135614549 0.0746707147315307 1.49542558480389 1.37301504988464 1.28901504988464 1.34303009976928 1.347 2.94958025883735 0.0328288288288292 1.38045725507367
2.99196127503566 2.71596127503566 3.08701548998574 2.95195611170708 0.940114346155206 0.101637321906424 0.0897304230864445 1.49709561117071 1.37399741833571 1.28999741833571 1.34499483667142 1.347 2.96370221547555 0.032185830429735 1.38297437659906
3.01208798932986 2.73805132710909 3.084 2.97311731910648 0.949920907769248 0.119274999399696 0.0985352793597918 1.49949271300434 1.38301466488831 1.28405865955324 1.347 1.35302932977662 2.97984246414141 0.034 1.3863098386803
3.0242119101533 2.7752930988945 3.08410595507665 2.9892119101533 0.948707104176659 0.13667339519581 0.0992955606829587 1.49986105955077 1.38501513643952 1.28090995558148 1.347 1.35701513643952 2.99360858709519 0.034 1.38908147313823
3.02099223459393 2.82015552861369 3.08000686938222 2.98249295139962 0.9440169844415 0.145945353243854 0.144494635084658 1.48483138761628 1.36899821651839 1.27839969406355 1.3529913983318 1.35250036693545 3.00718975106342 0.034 1.39154633269385
3.03008164631932 2.86131623346722 3.0779939832663 2.99313450294638 0.942220113231958 0.155261025991967 0.134279063304237 1.48371455275811 1.37299003034796 1.26989722412315 1.35199097489945 1.35599492781779 3.02112282921319 0.0341501597444095 1.39442567208977
3.04202137723022 2.9022563991548 3.07691811797767 3.01294964356912 0.940049190241145 0.151938719335915 0.143988665017114 1.47780050390142 1.37152847736289 1.25708489183478 1.35043235665911 1.35503422686085 3.03636410516465 0.0348048309178744 1.39730540053896
3.05297699536031 2.97489322386768 3.07400076250617 3.02248058624376 0.944786040311705 0.0975199955240011 0.143830004679223 1.48124691042444 1.37249855707929 1.26199278539646 1.34650434518045 1.35799281823312 3.0511025487535 0.0341691995947326 1.39900390062427
3.06207342522328 3.0264106173496 3.0821440203398 3.03707895438631 0.946168005171524 0.108302842704431 0.10051438073268 1.4849474659103 1.37250935503458 1.26874300961282 1.33287398220268 1.36152285694144 3.06620632198627 0.0355471124620038 1.40064808252359
3.07202293038812 3.06751898413246 3.09863319704435 3.04704583590563 0.947558233164472 0.138558700404079 0.0943307759839539 1.4866901130976 1.37400781548205 1.27013743310501 1.31898333691989 1.36449948394199 3.08037026276848 0.0384046121593304 1.40174113349771
3.082986712157 3.12290716779191 3.13597233170122 3.06197996072368 0.951181489372021 0.13513518172507 0.155704522054163 1.4869603456655 1.37499975175948 1.26201350286663 1.31800072811313 1.36549927188687 3.09444113759112 0.0404401473296505 1.40262098692614
3.07402497802178 3.18134969230498 3.14585615191065 3.05504995604357 0.935711328928716 0.16110796387496 0.189821772674789 1.46795951802214 1.35400624450545 1.24297502197822 1.32310671468565 1.36100624450545 3.10681911430333 0.042 1.40262947269822
3.07796286571889 3.23648012006451 3.12931855045574 3.06259774891839 0.932767757875127 0.133985762361119 0.187119069010549 1.457224787357 1.35499071642972 1.23903713428111 1.33024418379769 1.35673580411644 3.11864712214314 0.041899527186759 1.4020947616748
3.09496967773142 3.28790903319427 3.1053741326402 3.08695719209142 0.940566016083197 0.18675525182901 0.168378570790802 1.46608752070863 1.35999108168571 1.23001605296572 1.33751443101013 1.35900535098857 3.13239442349514 0.0407690821256035 1.40152934779179
3.12157842025259 3.31244945273656 3.09303750376774 3.11259493592715 0.952850358547537 0.183857353181503 0.154382437744903 1.48676953411247 1.38348987865496 1.2350551959501 1.34301875188387 1.36699136946117 3.14369933980936 0.0395891238670667 1.40120500458882
3.13058727466432 3.36842812191394 3.09688108730416 3.12354674394903 0.95227708721897 0.193491576771505 0.154506478030099 1.48615447458117 1.38247799599758 1.24192976935785 1.34498301247202 1.36597104141848 3.15586163600902 0.0373830409356744 1.40070511045313
3.14598098940349 3.42644648719119 3.09000513633537 3.13848040162428 0.950566938775306 0.135341750547418 0.146785767370862 1.48425254597367 1.38349735691719 1.24499453231746 1.3440007337622 1.37049049277811 3.16728981803881 0.0344236760124598 1.40038132863846
3.15609741939844 3.45277923675595 3.105 3.15008948163242 0.949975576234537 0.150282689373183 0.142394719097999 1.4831018403836 1.38093568992335 1.25948907056398 1.345 1.36497804940975 3.17993082110737 0.0315697674418595 1.39980986438349
3.1670101011881 3.48878510914214 3.10505027811094 3.17718435307343 0.941115739171072 0.133292320391458 0.136619831679156 1.49860631293853 1.37257530325161 1.25751251257034 1.34498324062969 1.366 3.19191822672523 0.0294311377245478 1.39908380039555
3.1799544126652 3.48950298426787 3.10799793074785 3.17297008356043 0.942611403588239 0.152710167078336 0.138368772243724 1.47701037728962 1.3789772063326 1.26197858583403 1.34400068975072 1.36498794331817 3.2040973647206 0.026805985552116 1.3977462294727
3.19417185847237 3.4950300498775 3.08203781999726 3.18759284871875 0.943274563951971 0.153583823636417 0.0707102167521577 1.47800904717452 1.37842030317867 1.26700574170636 1.33301890999863 1.36599527250034 3.21695813871972 0.0253462686567126 1.39711192496638
3.21399424589386 3.4985181048758 3.09710621350943 3.19859489728204 0.941124012161857 0.152326629588481 0.116502710587493 1.47519684917601 1.37052984238189 1.26752247777885 1.33734645249646 1.3655 3.23033222968728 0.0223649851632041 1.39600909952179
3.226483331302 3.51547189596906 3.09700169831302 3.23398822492862 0.9429824996953 0.128850906957573 0.120385133493051 1.49381949628861 1.37399714429845 1.2699966662604 1.33749943389566 1.365 3.24430329188629 0.02 1.3940883347374
3.2446283008111 3.51708280080168 3.1056189760758 3.2501414184479 0.942606445995113 0.13964032197988 0.123744959802944 1.4937156631676 1.37450389421166 1.27650471394826 1.34003105053202 1.36200942789653 3.25908073577251 0.0198333333333343 1.39254950510635
3.26108600398866 3.52945828042545 3.11753913131643 3.26531898244843 0.934248716958229 0.130339213479249 0.154577072499785 1.49328451128288 1.37450929899437 1.27700839427496 1.34348695622786 1.36291605725041 3.27551345243691 0.0187640562248992 1.38987484307685
3.27748079248537 3.53399481020129 3.11949810934572 3.26748045351131 0.939735940419481 0.126705145582979 0.161545594428645 1.47432885205115 1.36950873732106 1.27849791356173 1.34449771777774 1.35899994740608 3.2922352384496 0.0177628968253968 1.38721913824003
3.2976939061181 3.5469845441161 3.09100934428728 3.28667054539991 0.942342437043208 0.106111078355615 0.0829801884983606 1.47503173183409 1.36505157047236 1.28099227205805 1.33702803286183 1.35697762434682 3.30878225062645 0.0179418960244655 1.38515852810759
3.32055296640894 3.54503970045393 3.09226898971633 3.3070193426944 0.942784574961624 0.11078763416872 0.0823900534191344 1.47648656865872 1.37000911510909 1.28003666208424 1.34006724742908 1.35399802540098 3.32703764943742 0.0212429543245882 1.38206421427669
3.34147485827247 3.5509908085364 3.10798651436385 3.3229815531438 0.941161300070172 0.109692064962772 0.108687436845021 1.47839234837588 1.37199542025045 1.28499289169367 1.34399662859096 1.35299960254725 3.34547544674873 0.0231061061061045 1.37962185377581
3.37311983676117 3.5585 3.1355467942884 3.34660430539275 0.944080676210575 0.106824433227921 0.141944432891818 1.47989044228434 1.3759189165912 1.287 1.3510218339982 1.3489641227107 3.36363900697979 0.0272163742690064 1.37708843044852
3.38714340367371 3.5585 3.14210653856589 3.37326824029648 0.94189833383829 0.108877266649221 0.144752182182444 1.50174893508777 1.3650904055695 1.287 1.35400171236773 1.34694970494441 3.38199213276055 0.028 1.373670290598
3.41144281895884 3.56049266716682 3.15398419741642 3.37596141358364 0.943025559366966 0.10981270753044 0.150722255980693 1.4821246575793 1.3640051503332 1.2865018332083 1.35250995137471 1.34250104787507 3.39999758526927 0.027538611925707 1.37019605128711
3.43214778451194 3.56050760582204 3.14849043025037 3.39567318841829 0.947213472177882 0.108940251035965 0.106485412460956 1.48734275052894 1.36103262927274 1.28648075684241 1.35604715675484 1.34147710578455 3.41616039887291 0.0282637681159369 1.36638777183869
3.45155175584636 3.56102702731799 3.20057660403549 3.41797018490339 0.947874519179419 0.111801483073845 0.200675865237086 1.49379262148295 1.36410287654839 1.28398599735201 1.3610311677857 1.33801667614872 3.43226637313811 0.037565079365082 1.3626042486178
3.47294989977929 3.56199724643657 3.2368981181529 3.42947187345117 0.954681641713333 0.111498329643416 0.209864226646248 1.49458286403881 1.36948485540111 1.28200550712687 1.36299449287313 1.33700325919639 3.44870890020504 0.0407236024844725 1.35879358106354
3.4866225765283 3.5635 3.24534562206075 3.44858797870475 0.954821984673768 0.111006957971526 0.212825902002098 1.49365627454254 1.37149332738985 1.2815 1.3670421490318 1.33494977733652 3.4645351377236 0.043 1.3553818691393
3.50249519462821 3.5635 3.28652829707945 3.46840754346129 0.953535676710622 0.111278845803388 0.203068047217311 1.51197943369443 1.37053950014466 1.2815 1.37166792755006 1.33593962319092 3.47971693512637 0.043 1.35304363510363
3.51397952634944 3.5635 3.32095177271064 3.48346244622909 0.956304974956911 0.111504581991464 0.135175117993839 1.49388457689766 1.37299624669087 1.2815 1.35003031429617 1.32799876598901 3.49566137407174 0.0427986512524076 1.3512047172279
3.52760130331094 3.56551662255686 3.34725250223443 3.49563610940893 0.95947491510866 0.111674592942693 0.136349437345011 1.49474019263075 1.37501766321304 1.28249168872157 1.34597194419617 1.32647818114774 3.51040702869161 0.0416310679611654 1.34904645727378
3.53902194271346 3.56749218757429 3.37640513950116 3.51102352217896 0.959999325437327 0.116755656363598 0.151439172600469 1.49589064005192 1.37701122045067 1.28153415953991 1.34374120651294 1.32399451432164 3.52617371833284 0.0397702448210913 1.34785125678875
3.5509852647697 3.56849846304524 3.52436173104956 3.52398310977712 0.962716945979051 0.119676910199145 0.172915356475221 1.4986621286258 1.37999631619243 1.28299769456785 1.3919637229837 1.32200276489062 3.5402223177972 0.0391860940695288 1.34745462264684
3.56312575415051 3.5685145855245 3.58120753720969 3.53362066761624 0.959208402106645 0.118994668765779 0.158487710018442 1.49722815272503 1.37846353618876 1.29353756692523 1.39052144925107 1.3219918186416 3.5558335273878 0.04 1.34626327834259
3.58095132803695 3.57048851756891 3.61173930488373 3.56323345278473 0.94936488439644 0.104390073532314 0.121386516911939 1.5136723294085 1.37352036847828 1.29847703513781 1.3945619106208 1.32498332480109 3.57095979269227 0.0395126196692762 1.34601698990543
3.5894754493096 3.57448682100652 3.6678342292745 3.56346200481024 0.952588843791152 0.110929172834504 0.113016680424049 1.49373965185646 1.37300130190711 1.29999505787744 1.39998706089009 1.32099800715874 3.58443631890485 0.0378591397849462 1.3455913734171
3.60257444909316 3.57599632180222 3.73292191943215 3.57856093332787 0.952709598743702 0.114029130427087 0.118223555826068 1.49359675342533 1.3694959227936 1.29948896540665 1.41305853927617 1.3224959227936 3.59812962898863 0.0365772870662446 1.34507496497137
3.6130731682494 3.57549243844152 3.79299160452717 3.58709042044703 0.952689640181403 0.116803830304602 0.127664527350366 1.49385342831276 1.36892619524114 1.29797731532456 1.42144249267458 1.32200181082594 3.61300510754096 0.0342514970059881 1.34496714941507
3.63147370624738 3.57699708957147 3.84093321195572 3.60747029404345 0.952384479077094 0.120668902719472 0.123532321691232 1.49193731372015 1.36400536902958 1.29600235837718 1.41451194271376 1.32299864517362 3.62650985365636 0.0312727272727236 1.34507983340445
3.64310618770601 3.57301144627953 3.88372206759518 3.62011404154217 0.950424251599266 0.110048195376369 0.131018155731971 1.48920686479719 1.36249164571567 1.29549523815905 1.41047000680482 1.32348855372047 3.64024741207191 0.0282924528301888 1.34512509770186
3.65903335633371 3.57497677109328 3.91753747280542 3.63752598020451 0.944757020507631 0.121089722539876 0.148616812945345 1.48157003377899 1.36147485565979 1.29499070843731 1.40598687757034 1.32153115529548 3.65494681831672 0.0252279202279165 1.34526900394375
3.67197089941728 3.57250466286785 3.94344142547534 3.65096922012527 0.944765922246747 0.114067253126274 0.146088294316674 1.48235955519613 1.35800727473344 1.29400186514714 1.39901454946687 1.3234958963465 3.66852889822671 0.0221191919191907 1.34623786895559
3.68509130808664 3.575 3.96805629647224 3.66611849512253 0.940838481886318 0.127398116144541 0.143906870942409 1.48067738542916 1.35448866111 1.291 1.39297752120888 1.32449197643261 3.68352780932539 0.0183214285714259 1.34724489478755
3.69707178891416 3.575 3.97555202267417 3.68153456820428 0.936153915687308 0.125284916120856 0.146663814333369 1.47520634643781 1.35298265910861 1.291 1.38997522405292 1.32355206810556 3.69882296324267 0.0153313069908808 1.34891916692461
3.71097802367252 3.57699813487065 3.99397802497716 3.69298087981492 0.933769883966955 0.12753766386026 0.138519761110598 1.47489142426683 1.35150297303914 1.29050046628234 1.38600582918153 1.32649457865244 3.71499874360337 0.0125145833333329 1.35047516813313
3.72761278374805 3.579 3.99704371218407 3.71759838597745 0.930603889526523 0.128975187962784 0.135256772495141 1.47354339881211 1.34848137868949 1.2915 1.38249775397687 1.33299115016065 3.73099034013597 0.0104770114942538 1.3523526482531
3.74259992792995 3.579 4.00253262832544 3.74232715849352 0.926948026880288 0.127498247307435 0.131841004150876 1.48774688754723 1.34600566177506 1.2915 1.38198368583728 1.33505165660424 3.74765733108427 0.00853596757852068 1.35470834739543
3.76095590315761 3.58198775428932 4.01047632144965 3.74695903378691 0.928422111429112 0.130358786782788 0.130826281491885 1.47335145464937 1.34201483150122 1.29050408190356 1.38050163451627 1.33349632453195 3.76440833199925 0.00651696606786485 1.35788306577879
3.77963510856533 3.5875203520896 4.01854748820906 3.76613200256639 0.928468580461594 0.135939116789069 0.13083948261728 1.47397125482047 1.34402967008642 1.28998953793921 1.3815 1.3370203520896 3.7809944714172 0.00525000000000089 1.36055899365033
3.79954812271823 3.59050579937851 4.02548342360858 3.78553113545475 0.92839147714666 0.138204876445396 0.130738087648029 1.47643457414474 1.34847396341376 1.28849806687383 1.38149247293135 1.33999827230986 3.79826578094526 0.00733333333333821 1.36416853816873
3.81995346328909 3.5934932879057 4.03198702217322 3.80595480475554 0.927836561485362 0.141752669966032 0.132328817025324 1.47806123684294 1.35049597242595 1.28750223736477 1.38299776184156 1.34199552527047 3.81559215864402 0.0121904761904787 1.36787097237604
3.84416907480704 3.60406617920531 4.03702042291239 3.82763244760063 0.925326928735586 0.146384047296831 0.127395252591827 1.47933206807295 1.3520062049777 1.28651421793469 1.37948638472508 1.34599870549045 3.83329881318359 0.0179130434782641 1.37119128635105
3.86949382868959 3.61362345241667 4.03998504341611 3.84700585684899 0.916298625491301 0.138063458169086 0.125917599038437 1.47644167934767 1.35297494788575 1.28847993341371 1.37750997105593 1.34552748264102 3.85032795856121 0.0245498281786943 1.37478342106182
3.88995234557796 3.63245534905328 4.04049899884156 3.86046856410478 0.917992180661064 0.145786940499875 0.126528695067311 1.47835548655477 1.35499662459729 1.28600563502325 1.37899699652468 1.34849367843384 3.86994883429317 0.0275048372911175 1.37785124939928
3.8942488191246 3.63420953079296 4.04201555119529 3.87016328755052 0.923753201801939 0.123169727975891 0.125584113807772 1.46655632875505 1.36006998037879 1.28545529544772 1.37852332679293 1.34804665358586 3.88605788347088 0.0288333333333333 1.38067443141645
3.92567331098171 3.66198110054342 4.04401712748362 3.89078561033174 0.927946407434121 0.136581015683395 0.125467890891131 1.46861856103317 1.3689081187136 1.27951771814127 1.38148439112344 1.35393874580907 3.90470677147203 0.0287575757575799 1.38417203925301
3.94097389867541 3.67996579433414 4.0464935897247 3.90198085902864 0.931004744933317 0.136882810688101 0.118636407330698 1.47009745947107 1.37099651982339 1.27949958798909 1.38249743588988 1.354 3.92025708101858 0.0307572362278245 1.38779649475881
3.96406183298649 3.68549466389191 4.04704540636289 3.91910511607703 0.935076857519242 0.12311107669573 0.121969460696455 1.47213752073828 1.37299381670135 1.27594435031216 1.384 1.36098145010405 3.93526370366578 0.03 1.3909271335485
3.97388438852106 3.76407510816849 4.05203438016847 3.93580346048581 0.929811967752711 0.183647486455304 0.13020789760188 1.46538942508603 1.37201156114789 1.26710405033104 1.38400859504212 1.35803468344368 3.95135207744065 0.0297358674463941 1.39302558637189
4.00191796063903 3.77197949015976 4.05399750290788 3.9539472604108 0.934894881317763 0.185057949015976 0.133435764011696 1.46731411074587 1.38396484027387 1.267 1.38449937572697 1.36597656018258 3.96634901780584 0.029 1.39520713051621
4.01307352317122 3.78731276466713 4.0565 3.97309190396402 0.934560586487941 0.146861716248429 0.129359717732665 1.47132677468819 1.3860183807928 1.28060892241285 1.3785 1.36900612693094 3.981505330449 0.029 1.39615848908748
4.02485986044941 3.83597664340823 4.064 3.98782482556176 0.937860760925834 0.137704810124968 0.105700467131835 1.47561896584699 1.38896496511235 1.28183650385764 1.37 1.36998832170412 3.9973952937418 0.0292486938349018 1.39769082792154
4.03699249945384 3.91395124644998 4.06699812486346 3.99999249945384 0.941497749836153 0.164052823749302 0.104170956319635 1.47740891242081 1.39099874990897 1.27100687550064 1.36900062504551 1.37299812486346 4.01352121935489 0.0305676767676764 1.39906151116218
4.05106468212768 4.00625064324474 4.0649595736702 4.01712127898939 0.943443428868074 0.111400764567106 0.103359356842014 1.47354973537552 1.38903234106384 1.30975744202122 1.36581403888293 1.37000808526596 4.02997056192634 0.0330430107526896 1.39951982223875
4.05892112912832 4.03669437537225 4.0600492942948 4.03185211711561 0.937786787027607 0.155220097713222 0.0996373650754569 1.46865909711762 1.39296056456416 1.28029576576879 1.34322675375607 1.37099014114104 4.04561557763676 0.036 1.40048207274123
4.06997980302123 4.08402159585392 4.07696878648735 4.04697245866531 0.940504895672638 0.163149564959475 0.101396695039837 1.47456903854879 1.39200183608898 1.27566988467184 1.35797245866531 1.37299632782204 4.06254591771069 0.036 1.40076214663159
4.08209826975305 4.15257324022612 4.09111998199866 4.06509008060696 0.943183193766974 0.136779009345195 0.110404589886705 1.47630294809259 1.38702456743826 1.27881164963999 1.37581830226376 1.37999181085391 4.07818284784438 0.0351858407079618 1.40056223607512
4.09385865196583 4.22117546980068 4.0963649455008 4.07587043096868 0.94356540618889 0.127086494338162 0.124674621032863 1.47665575955897 1.38996466299146 1.25627091706549 1.38508487932028 1.37901177900285 4.0930854792774 0.032534591194967 1.40088599960457
4.10797911581807 4.29089707081763 4.09548853467601 4.09397314890895 0.943270447518184 0.127459269053632 0.141721410736848 1.47657013425546 1.38800298345456 1.26498657445447 1.38810039401039 1.379 4.10661935333981 0.0305034013605395 1.4005663670748
4.12008462699076 4.35332548842599 4.09127560720654 4.10707160745372 0.944450625933331 0.131384842349566 0.159059581257194 1.4758654481398 1.38998698046296 1.26599349023148 1.3871930505096 1.37695443162036 4.12253083907864 0.0272119402985068 1.39925053630441
4.13284695417206 4.40241136220022 4.08651102077462 4.11787049968405 0.943036952768634 0.153228056179098 0.174203754852438 1.46763865569524 1.38802354551199 1.265011772756 1.38469105299344 1.37008240929197 4.13654528392312 0.0243589108910865 1.39782055078274
4.14793889918744 4.43885335804985 4.08397963306248 4.13592667902493 0.940560061267135 0.158977555634853 0.184668553781114 1.47039830937786 1.38999185322499 1.265 1.38292260563742 1.37 4.14765323916681 0.0218790218790202 1.39633451276582
4.16016510752034 4.46614259285848 4.084 4.14709756353475 0.942234576931999 0.159286829447432 0.188910807037695 1.47232748533814 1.39201500977458 1.26902251466187 1.383 1.36998499022542 4.1650466065169 0.019430379746834 1.39467712936233
4.18174496919409 4.48477974612217 4.084 4.15984929997833 0.937604715700177 0.160179450998483 0.190323307074522 1.46938477692808 1.39397681538128 1.27196522307192 1.383 1.36802318461872 4.17891301343474 0.0174069981583787 1.39264852354748
4.19897017028666 4.49897543435372 4.09498069842078 4.17896666090862 0.939686244965497 0.160319771890427 0.193993577838187 1.47029833304543 1.39100526406706 1.27100175468902 1.38200175468902 1.368 4.19149587159581 0.0155113871635588 1.39086981744861
4.21112258933927 4.50204290626875 4.09802451786785 4.19710420093838 0.938048941540192 0.159304544774402 0.193807609507884 1.46745709373125 1.39297548213214 1.27 1.37405516520267 1.3689325758634 4.20598723343053 0.0137376093294459 1.38866795626336
4.2308124930464 4.50893437256624 4.10196249860928 4.21384061908944 0.929848096646174 0.158428344059435 0.193423656385595 1.46056562743376 1.38903750139072 1.27 1.38291562187088 1.35810312882448 4.22064555888689 0.0127520576131684 1.38608958070247
4.25595283917251 4.53594906630631 4.1099849085352 4.23196604420421 0.930937792873273 0.132089764105169 0.19833071874915 1.46454235994595 1.3899981135669 1.2739924542676 1.3839981135669 1.3589981135669 4.23611994948017 0.0117315369261479 1.38253425068901
4.27314237127021 4.53610169376444 4.11108135501155 4.25311525293303 0.92882555948545 0.133343017707156 0.201639898193072 1.46428233884342 1.38698644083141 1.2740067795843 1.38701355916859 1.35797966124711 4.2526720919568 0.011 1.37865133754997
4.2937908515427 4.55085060824478 4.12288048659583 4.26983068934409 0.926731213629241 0.123628399369436 0.203075459202492 1.46607187380037 1.3850199189007 1.27499004054965 1.3889800810993 1.35502987835104 4.26912455405154 0.011 1.37479993671062
4.32098053877254 4.55399783764139 4.12799639606899 4.29298342191735 0.934674255333969 0.125278738624146 0.216030665818683 1.46528058383682 1.38200216235861 1.2740007207862 1.38400360393101 1.3569985584276 4.28585830026412 0.012017875920082 1.3707995566424
4.34415490171044 4.55404956854734 4.13312392136835 4.31511152923151 0.93406821189689 0.12425214202197 0.223030172581064 1.46990499221344 1.37594423538424 1.274 1.37207435282101 1.34795662752108 4.30411435463414 0.0158410404624297 1.36641926357753
4.36875028309209 4.56192009058947 4.15280022647367 4.3328202038263 0.921081850527377 0.118241030812293 0.219881963764213 1.46434643602119 1.36708989808685 1.274 1.3838801358842 1.34106992073422 4.32211737850965 0.0190316004077491 1.3617949373852
4.38693211915531 4.562 4.17093211915531 4.35392080568119 0.925741860729835 0.118040527962125 0.218505091063352 1.46587400385872 1.367 1.274 1.384 1.34000377115804 4.34054460416051 0.0227976539589465 1.35657038858473
4.41112978509485 4.563 4.18812978509485 4.37611124436701 0.935290987001547 0.116576427452316 0.231027450432957 1.47157737847477 1.37199381975739 1.277 1.38099381975739 1.339 4.35881344614251 0.0252538226299698 1.35214668242086
4.43175678701968 4.563 4.20154190438741 4.39379153173116 0.943394452043447 0.117597955166689 0.22390425911551 1.47592869364272 1.37101158157049 1.277 1.36415095018233 1.339 4.37701685669754 0.0269528888888911 1.34773882014063
4.45396086548077 4.56599466347465 4.21299288463287 4.41596086548077 0.945246869238462 0.116961156247159 0.214055304191036 1.4800128134792 1.36201600957605 1.27600177884178 1.34805692293706 1.33101423073426 4.39395603519436 0.0303253697383397 1.3436458827864
4.47213646189575 4.56602481125377 4.22099379718656 4.43410544782854 0.944375960024553 0.119692170984705 0.213619360602176 1.48120056357686 1.36294417467901 1.27601240562689 1.3490434196941 1.32398139155967 4.41321695292044 0.0325432098765438 1.33933567420123
4.49378333643211 4.56996060662402 4.220009848344 4.45083257815209 0.937389923242364 0.120036553079602 0.186550927943301 1.47335849130164 1.35408863509595 1.27798030331201 1.35593106159204 1.32102954503198 4.42965208706276 0.034 1.33622632434245
4.50897159907205 4.57 4.25193941135372 4.47196023870088 0.94016460382369 0.122146004936136 0.192947352120088 1.47702289976801 1.35599621320961 1.278 1.36198863962882 1.3200018933952 4.44375673726346 0.033823315118396 1.33314980367916
4.52311431696344 4.56902857924086 4.31360478419058 4.48907859291236 0.940410926091027 0.120426850814904 0.20589091359478 1.4782565732254 1.35397856556936 1.27501428962043 1.36425249448861 1.31699285518978 4.45791191849806 0.0328836363636365 1.3308846681533
4.53885178452998 4.5729629461325 4.38939485846205 4.49989810186436 0.939161764602933 0.117240013632679 0.210534703465408 1.47916147761047 1.35102779040063 1.27698147306625 1.36487387229092 1.31600926346688 4.47653489511194 0.032 1.32805237537671
4.55197442004564 4.573 4.46452938178233 4.51996064622406 0.939070157415104 0.11912622203751 0.203581798657036 1.47984866197162 1.3519980323112 1.277 1.36732088613644 1.31200787075519 4.49293574309741 0.0317046533713208 1.32632712765179
4.56606781403841 4.57301232982517 4.52422810176558 4.5340369894755 0.936360506034622 0.119009545331839 0.181735276094728 1.47737283585979 1.34999383508742 1.27701849473775 1.37506164912583 1.31098150526225 4.50875774764467 0.031 1.32492754687702
4.57689208204762 4.57498037855411 4.56063700325109 4.53994113566234 0.934845108513333 0.114148464971341 0.147461707480123 1.47782548706745 1.34900981072294 1.27997056783117 1.38490189277056 1.30802943216883 4.52574553678811 0.0312825670498091 1.32409097405866
4.59094578213243 4.57699225459035 4.59318053555262 4.57187607344556 0.945110033686193 0.10962738844467 0.121758917512938 1.4832987388505 1.35099225459035 1.28597676377104 1.37777585654847 1.30899612729517 4.5423802360936 0.032 1.32316478524803
4.60208595445214 4.583 4.6465034475054 4.58212279207449 0.944871112682741 0.104095732493676 0.113297321236574 1.48300760555455 1.34998772079255 1.29095702277393 1.37106753564097 1.30896930198138 4.55892786162979 0.0317406249999992 1.32216482585308
4.61583866692951 4.583 4.72705504915858 4.60176952418502 0.946649141938744 0.10981293153784 0.117668719131167 1.48262449427839 1.3480230475815 1.28408066653524 1.38187323830176 1.30405761895375 4.57570563868057 0.0306970649895174 1.32105484189624
4.6289944381061 4.58200042783799 4.7909730462065 4.61599401026811 0.943431386195094 0.107041215059897 0.110503088990302 1.48148048773531 1.34600085567598 1.28000171135197 1.38899700513406 1.30200085567598 4.59188960994909 0.0290589887640412 1.32116938880222
4.64108671105937 4.582 4.85135303788458 4.62906813011808 0.943692004715118 0.106082049383668 0.106879785962415 1.48034896982804 1.3489876127058 1.28 1.3869876127058 1.3009938063529 4.60748544266206 0.0261859756097579 1.3207937309192
4.65486130362702 4.582 4.9074353076243 4.63989102427837 0.939244779114705 0.109584731493728 0.108434347123621 1.47541963348776 1.34701981376757 1.28 1.38501981376757 1.30000990688378 4.62309555111972 0.0228966861598506 1.32137437180091
4.66697916206576 4.582 4.94892880372469 4.65896700660412 0.938890538313301 0.109679895810329 0.125270740067342 1.47449152811518 1.3420086824726 1.28 1.38300347298904 1.30299479051644 4.63819417567618 0.0191892744479522 1.32233719801073
4.68113194771217 4.582 4.98019404075319 4.6741397093423 0.937768903468031 0.111629844767397 0.12745667500191 1.47301406365251 1.33997671510962 1.28 1.37794566858911 1.304 4.65412560143145 0.0161306818181862 1.32426682084839
4.69780253687091 4.582 5.00470961304546 4.69179092139273 0.928786397780144 0.111610232309564 0.128300010688764 1.46847377966398 1.33703484643454 1.28 1.37108130834727 1.304 4.66782842025786 0.0132732558139543 1.32688077675412
4.71197471369564 4.58599277534161 5.01298555068322 4.70497651986023 0.928001228191926 0.110452095150933 0.128938862116304 1.46964777841755 1.3379981938354 1.28199638767081 1.3719981938354 1.30998916301242 4.68241814874402 0.0105005727376886 1.32909364934678
4.72611892129695 4.586 5.01607729884302 4.72110702916726 0.923363344613058 0.110617946504784 0.13004828625225 1.4660490316132 1.33697026967576 1.282 1.37102973032424 1.314 4.69905848026228 0.00835393258426979 1.33230327463144
4.7457688383749 4.586 5.02884974494369 4.73879195453741 0.912349566090867 0.115235677018102 0.128112769420072 1.45927963517985 1.33205779040627 1.282 1.37594220959373 1.314 4.71408312361476 0.00672020202020358 1.33580520822052
4.76096379565669 4.586 5.04097103652535 4.75895172754225 0.918145663080049 0.116287586377113 0.119011963968275 1.46187353149066 1.33399517275423 1.282 1.37101206811444 1.31998551826268 4.72993159211616 0.00542195367573064 1.33949915841145
4.78311700408005 4.5890246324379 5.04704926487581 4.77709852975162 0.923186541451842 0.116711970595032 0.118502538680682 1.46279317835428 1.33501847432843 1.28099384189052 1.36900615810948 1.3200246324379 4.74615177073955 0.004 1.34312518041868
4.8017749663169 4.59295262448777 5.05490524897554 4.79281049795107 0.92741895288557 0.117026209959021 0.122096651406308 1.46489465410096 1.33796446836583 1.28001184387806 1.36998815612194 1.32395262448777 4.76333346235853 0.00520036934441147 1.34631637142279
4.82196429242624 4.593 5.06498214621312 4.81296429242624 0.92948639353505 0.11779862525841 0.115731462131178 1.46899271565495 1.34498750234918 1.28 1.36900178537869 1.32998928772787 4.78105856751849 0.00880398671096322 1.34910499563463
4.84911367118307 4.59908974040769 5.06501794808154 4.82913760195845 0.928995120894879 0.110628276402067 0.115816290729816 1.46843540222702 1.34801794808154 1.27701196538769 1.36899401730615 1.33501196538769 4.79952060516908 0.0126142857142854 1.35307348267247
4.86782189768315 4.61385939290775 5.06797187858155 4.85178440245855 0.923254649289853 0.0971780461920063 0.115205811759813 1.46603287208701 1.35097187858155 1.2789812523877 1.36800937380615 1.3369812523877 4.8161529410303 0.0171712259371848 1.3579244156669
4.89494857764745 4.62098666827897 5.07498666827897 4.87196190936848 0.92786110583754 0.0953432567489948 0.110718551346776 1.4714596012576 1.3549923818737 1.279 1.36500571359473 1.34298857281054 4.83253628205661 0.0211001821493611 1.36225844397324
4.91417935572586 4.6272540872783 5.075 4.8881195704839 0.93213481087541 0.0947266886008307 0.111082751039413 1.47502442318962 1.35805978524195 1.27695516106854 1.365 1.34702989262098 4.84794539016796 0.0246644951140058 1.36677839520539
4.93772303218937 4.66060762893495 5.075 4.90381535479292 0.93539168611953 0.106106132224864 0.11013119411568 1.4769177271719 1.36590767739646 1.27106924195266 1.365 1.35095383869823 4.86591907232078 0.0284249748237583 1.37221326059374
4.96495107420987 4.67933646295892 5.0720054361989 4.92596013454138 0.9368873543832 0.107952514831323 0.112964835611042 1.47953528862762 1.3699927517348 1.26652247477534 1.3659981879337 1.3529963758674 4.88200681955665 0.0322793834296722 1.37645809130686
4.98309836960803 4.7033012569246 5.072 4.94207377720603 0.936371700064322 0.113048187895469 0.113010040077187 1.47879692594975 1.37702459240201 1.26803688860301 1.366 1.35701844430151 4.89803524196666 0.0332560975609754 1.37982687605097
4.99881487527922 4.75143305554263 5.072 4.95386115645942 0.935045619898315 0.13352875934824 0.111418743877978 1.47830578514752 1.38095371881981 1.27393057822971 1.366 1.35996528911485 4.91370390871348 0.0337242798353905 1.38337357156389
5.01893554673316 4.77891298808976 5.072 4.97094521472318 0.937781105449176 0.144614937422838 0.110851772464838 1.47991477928539 1.38698066401995 1.27001289065337 1.366 1.36697744135661 4.92854773277983 0.032716475095786 1.38630386173181
5.03510131412951 4.81542084330718 5.073 4.99009352073493 0.939333380183732 0.154015212436121 0.111934909838584 1.48060771546063 1.39104676036746 1.27 1.37 1.37002338018373 4.94361594319829 0.0314782608695654 1.38894463215935
5.04784843671211 4.86837042941953 5.073 5.00186009542656 0.94227502385664 0.147121960762606 0.112552655009894 1.48157845787269 1.39693004771328 1.27 1.37 1.37296502385664 4.9589981104684 0.0294629107981236 1.39115271618654
5.05897973198213 4.9209041875519 5.073 5.02296130651134 0.944296333331313 0.126567790640588 0.112919336683052 1.48321699664826 1.39899631490584 1.26700552764124 1.37 1.37898894471753 4.97352634078794 0.028 1.39205979149711
5.07508692260851 4.98221158365985 5.07602370616596 5.03708692260851 0.944047198670383 0.101890238647225 0.111318656650596 1.48322055314387 1.403 1.26426271568674 1.36799209794468 1.37999209794468 4.99034205580208 0.0282781456953643 1.39332395118757
5.08589281633975 5.0523166467065 5.07897076809266 5.04789281633975 0.942455785229964 0.078184653449217 0.111151656474749 1.48328931792216 1.403 1.26264039793464 1.36700974396911 1.37900974396911 5.00655730538923 0.0298963730569929 1.39412004956476
5.09697924095194 5.12668953023755 5.09148864033938 5.06696414346244 0.945414376185162 0.0593643239841581 0.155262400369502 1.4855157915748 1.40499622562763 1.26207182517892 1.38011963085952 1.38199433844144 5.02080223158321 0.032 1.39529897456939
5.10807748677282 5.20080038779868 5.10620262695001 5.07910848148195 0.946062397883652 0.0493425391896405 0.216323981724814 1.48535503664023 1.40499225132272 1.2624902482136 1.39821351025696 1.38500774867728 5.03705347197028 0.0322715231788072 1.39632357189342
5.11788221579002 5.27011937293555 5.11013864934509 5.09283510210603 0.947631154526403 0.0520325880032568 0.245487832134113 1.48599234402635 1.404011778421 1.26382891783267 1.40567044511924 1.385988221579 5.05308257537807 0.0327040905134905 1.39733438318969
5.1289800622562 5.33011663919386 5.09032262894519 5.10797281216754 0.947071051262855 0.0713477593625996 0.193905383190827 1.48558076125931 1.40300181252216 1.26602108483013 1.38686949840419 1.38699818747784 5.06687637027318 0.0317758215962455 1.39732482123498
5.1440915139951 5.37626234011928 5.0570915139951 5.12307321119608 0.945283704978742 0.111201342205261 0.0773562063612743 1.48372334445289 1.39701220186601 1.269 1.34800610093301 1.38796949533497 5.08453234372791 0.0299569230769234 1.3975528409095
5.14889572237655 5.41123731861239 5.0718256946425 5.12940459043996 0.940216339494685 0.160740931699437 0.0735253193929508 1.47059755618936 1.3865269107684 1.2725 1.34898837964283 1.38802905089292 5.09954655738979 0.0266290018832443 1.39686603215672
5.15796726285117 5.45137079136313 5.0729958008217 5.14743873858227 0.940883639788585 0.162459686060214 0.0723049550303979 1.47007115563002 1.3859995718612 1.27499034463023 1.35198740246509 1.38999244421938 5.11371922663355 0.02276482617587 1.39598115655988
5.16842736614015 5.46996436888128 5.07329208159707 5.15993649369005 0.94267037852876 0.130946343536097 0.0728890699537134 1.46957153586551 1.38849037990859 1.27503700274114 1.35207910543254 1.39099391496673 5.12911313835148 0.018796657381619 1.3955260923454
5.18481480160447 5.47444549854146 5.12043243020138 5.18125869392694 0.943426764017486 0.158233521303741 0.179259302398162 1.46955600923802 1.39245313311342 1.27747173086291 1.36484628317954 1.38852826913709 5.14411039693827 0.0154653679653668 1.39508275371756
5.19897246577933 5.48947354338347 5.07310123145544 5.19197845310527 0.941847594484552 0.13061795542196 0.0714305968195481 1.46867172305828 1.3925 1.28049446968223 1.35202741685252 1.3885 5.16036229052984 0.0130952380952396 1.39423305321938
5.22516693052076 5.48470539756753 5.12756280101705 5.21416693052076 0.940597122502684 0.146873715880357 0.187272724871287 1.47629432449609 1.41093640742066 1.28002120026351 1.36489666205858 1.38399205092758 5.17623673108805 0.010722772277228 1.39283716248524
5.23525426576642 5.49390564579646 5.07351421821838 5.23244555411954 0.941543636309073 0.145200862699198 0.0714023903659859 1.46461760857972 1.38603739768861 1.28148597586677 1.35212154248798 1.38283259760214 5.19344596613177 0.00966666666666777 1.3914117590698
5.25545996190157 5.50947737132467 5.073 5.24746549097234 0.938629651334934 0.143361004408147 0.0709778770275003 1.46464422497682 1.38151404908272 1.28199955910427 1.352 1.37351801714429 5.20952015556186 0.00995731707317106 1.38900287794455
5.26942208259119 5.5135105255719 5.077 5.26584416518238 0.939574005461608 0.143672116415952 0.0724409823867105 1.46557272601706 1.37801782048407 1.28399649147603 1.354 1.37052372607504 5.22728907688628 0.0123244837758118 1.38650647418056
5.27791511966336 5.51696489010149 5.077 5.28283023932673 0.93905571296127 0.144231736565026 0.0725783791306081 1.46432542825024 1.37997143288668 1.28201909639981 1.354 1.36802488521907 5.24571570343649 0.0136342451874356 1.38340746077269
5.29548109202768 5.52199552648761 5.07999837975114 5.29748803156939 0.935916728622014 0.142991027022802 0.073609443714557 1.46494863456103 1.38000177309762 1.28050081012443 1.35200108016591 1.36750204313909 5.26453722011985 0.0146561181434596 1.38064346872333
5.31240396932012 5.52400290994448 5.0800523790007 5.31932813870379 0.924019575297502 0.140978748976001 0.0744115917880644 1.45817402715902 1.38104964111598 1.28150872983345 1.35202327955586 1.37140174510278 5.28310061709201 0.0146649076517135 1.37716417290191
5.33918603937653 5.52943593915878 5.08889570185005 5.33481982616746 0.937271755171821 0.14078197319542 0.0780570059848531 1.46602107235265 1.38050576203337 1.28446513702514 1.35595364526669 1.36556985518288 5.30048225664162 0.0165084388185657 1.37416359620366
5.35545203635884 5.54098218873948 5.09597332623646 5.35744027282534 0.938186232658985 0.131183028314318 0.0823238433203694 1.46951369666441 1.37999800378046 1.28250371958693 1.35699618946235 1.36300172336739 5.3209178489483 0.0186301075268787 1.371054441145
5.40894800380885 5.55376475292609 5.11404525038353 5.39012708196932 0.940848149735371 0.147878679119185 0.0918540922623002 1.47003192310773 1.36653127323825 1.2859454905604 1.3640064643405 1.34967427329381 5.34119839211105 0.02 1.3671803524483
5.41345375683933 5.55298843920983 5.12091907446884 5.40087899963774 0.941749798442347 0.0946397108967521 0.0939947974774376 1.47167057993808 1.36847687841967 1.2899653176295 1.36498843920983 1.35098304674923 5.36002241849145 0.0220402298850506 1.3639600492604
5.44499185509102 5.55599888933059 5.13999296576043 5.42199333598357 0.945909192913565 0.0956096445857901 0.0918607996819722 1.48583897077968 1.39299666799178 1.28900037022314 1.36799888933059 1.36 5.37928186734697 0.0276097308488579 1.36094776727282
5.4597219778528 5.55101527079573 5.17553137821055 5.43973419448939 0.935544284607612 0.150905210998045 0.110745408821597 1.47066844297293 1.36704638471884 1.28400305415915 1.36909310042672 1.34999083752256 5.39773025513576 0.0316666666666645 1.35789830672066
5.47138595989946 5.54703819406702 5.21931546689788 5.45336606260338 0.943054011396904 0.145903437958077 0.141583842601166 1.47636303748025 1.36303942524021 1.28399987688268 1.36803479309857 1.34702947659217 5.41428665323064 0.0342156862745103 1.35567647685476
5.48497376053951 5.54849669502667 5.262254878227 5.46547562215424 0.944252273837101 0.148539720530596 0.164916629715492 1.47892980919133 1.36000660994665 1.284 1.36696077563411 1.34550330497333 5.43077052749323 0.0376118143459898 1.35348459017557
5.50383927252167 5.5505 5.29525925860251 5.48339063483771 0.944732035347299 0.146535632611784 0.161284298859391 1.48017695085505 1.35506405092116 1.285 1.36800785632129 1.34299214367871 5.44698515064912 0.0383391304347834 1.35292008676009
5.52034367870881 5.5505 5.32767063558611 5.49736643031736 0.946488957963086 0.131566476135264 0.145569691837036 1.48052699819136 1.35599177945297 1.29193629549606 1.36899001926019 1.34200998073981 5.46323645872914 0.0363663570691457 1.35218541075268
5.52898781747184 5.5505 5.40691461476281 5.51147737966656 0.94879039809758 0.131639443520598 0.202977712009882 1.48219105114738 1.35350494869619 1.292 1.35901080825787 1.34050386787041 5.47979142042974 0.0336587301587322 1.35184405486979
5.54779985641037 5.55197266359767 5.47726631790124 5.53328171298235 0.936097479491546 0.129182177487056 0.225468735051156 1.47255415982009 1.35353346505186 1.29347266359767 1.35261657069406 1.34493323157666 5.49574521059159 0.0299655172413773 1.35234828997428
5.56086378244688 5.55348607624462 5.53135860595536 5.54735061369168 0.948750809633114 0.126761894787625 0.200363636645985 1.48045459698335 1.354488126662 1.29548143499282 1.35470331811213 1.34400669166918 5.5117781317376 0.028 1.35285502609072
5.57047052308382 5.5599846545282 5.58282526132676 5.55896387896776 0.948835681022329 0.121185382349347 0.155585215202507 1.48321362357865 1.35200538945589 1.30146840489503 1.36560926398171 1.34050954456798 5.52655955735696 0.0283353353353354 1.35353439806112
5.58045543898316 5.57085819740599 5.64530006641702 5.56995587740415 0.948288424528788 0.109876047707712 0.11905626912886 1.48339046276151 1.34656554555677 1.30939248536336 1.38567262177243 1.34053472637835 5.54061416977483 0.0293313609467449 1.35418951284183
5.58891159946823 5.56754357385075 5.72368954086569 5.58583176112641 0.945107987482701 0.117515428063125 0.109726763109098 1.48253367361531 1.34847985202322 1.29961283427137 1.40777459509326 1.34099420710659 5.55468088765345 0.0303184965380815 1.35411024181109
5.60646878190344 5.56700093632675 5.79038153088995 5.60496597292318 0.945084931566594 0.113297122909156 0.111826398201091 1.48067833703512 1.35099562903419 1.29450881959861 1.40949703568578 1.34149914134023 5.5684348402323 0.0306770508826593 1.35453368391858
5.62333754225109 5.567 5.83592376935617 5.61987916600509 0.932695605076143 0.11249899076579 0.112604923366602 1.46826796763427 1.34999391186385 1.2959687821845 1.40905939156293 1.34246142031407 5.58229393600682 0.0290169491525429 1.35529645815962
5.63241579594645 5.56551360077258 5.89346422567155 5.63089766158301 0.93383792717802 0.117181399767554 0.122370028452574 1.47124103969173 1.3490094137708 1.296 1.40553190843056 1.3429952931146 5.59590262552159 0.0263985278654064 1.35560901138155
5.64598540211491 5.56600302188933 5.92445945224165 5.64298363353565 0.935776385181106 0.11464630976206 0.132879375817472 1.47160151018562 1.34700184324845 1.29500191668178 1.40750081023836 1.34349904165911 5.61138880610855 0.0235591397849464 1.35688953872894
5.66341143651263 5.56599595712437 5.950918535281 5.65695078334191 0.93075626232691 0.111762424710427 0.141349708645642 1.46996167419953 1.34398284151461 1.29498787137312 1.40799092726587 1.34398787137312 5.62603785874761 0.0198934426229543 1.35883142881655
5.67684510211949 5.56600011590042 5.96483896165578 5.67825392462587 0.931427140567835 0.116826250295677 0.140446047859863 1.46894712780334 1.34301158552489 1.29055143945947 1.40503406117213 1.34449467083924 5.63984337824052 0.0171400560224106 1.36015720120516
5.69744923507958 5.56799462419159 5.99392400947553 5.6949599866964 0.928785461699348 0.12043411033933 0.125570379125471 1.4679165216736 1.34499406456375 1.29349277572915 1.40350445157719 1.34649630307511 5.65455861816029 0.0144648526077115 1.36144058046199
5.71145731152221 5.5660308446055 5.99356517689022 5.70549543131919 0.926398121433863 0.12034290392571 0.130125053302904 1.46400307875143 1.34498496828153 1.292 1.40251202537478 1.34750901903108 5.67095224286791 0.0123257142857151 1.36400748996578
5.73129385289977 5.566 5.99745326979774 5.72826843161696 0.926085023588791 0.0991728038121355 0.131088736024566 1.46566776545397 1.3445113420575 1.295 1.40447663489887 1.35096461185524 5.68563192022268 0.0106984126984143 1.36597825481213
5.75045397285975 5.56301284217845 6.00646853479596 5.74246301916069 0.924342218970235 0.0993990154329852 0.127386726201662 1.46569546538896 1.34300112509073 1.2969914385477 1.40350428072615 1.35349635951595 5.70151330085978 0.01 1.36905723051705
5.77230302832616 5.56301825023999 6.01145665079527 5.76380302832616 0.9236287443916 0.0985478708053341 0.132715268032501 1.46522858120851 1.34644334251448 1.29698783317334 1.40302167460237 1.35700608341333 5.71800403784853 0.0103603351955308 1.37239606765885
5.78882330784487 5.56596516452613 6.01644790205734 5.78032330784487 0.926015516143496 0.0982040641386176 0.132703419663317 1.46684552560289 1.35045802358685 1.29502322364924 1.40151741773693 1.35997112570659 5.73428086880788 0.0122960662525856 1.37525245363959
5.8079536853109 5.57099060643066 6.02498004876002 5.7979565033817 0.928883451013845 0.0981500939356934 0.135112137792306 1.46870536954943 1.353491709077 1.29699624257226 1.40299519084315 1.36349076972006 5.75271885372274 0.0164148827726812 1.37941882411343
5.83574716674404 5.5781187228191 6.02798097258585 5.82372342218022 0.923151718375711 0.102662898511969 0.131019742809827 1.46273277409361 1.35596671525986 1.29800791485461 1.40102298484145 1.36990887329505 5.77037627675682 0.0203593314763187 1.38340881360051
5.86810440025133 5.59285042898683 6.02948504289868 5.83981384206218 0.92145143660067 0.107985955007243 0.130904650106018 1.46470410329368 1.3604434844044 1.29899002859912 1.40000997140088 1.37148504289868 5.78727668351326 0.0242194092827003 1.38710856724308
5.89147234874859 5.60298076137756 6.03299773506143 5.86147587291042 0.929411334445224 0.110106017605155 0.13214411457672 1.47157850840956 1.36899066922409 1.29800192386224 1.4 1.37449486678174 5.80459815898148 0.0280333333333302 1.39061623785509
5.906044039588 5.62413723520193 6.033 5.87598527738852 0.929337101629099 0.115737681906407 0.131764569573238 1.47531997397691 1.36901559490931 1.29699376203628 1.4 1.37845096858804 5.82120720113257 0.0307112462006082 1.3944705410046
5.92727864347728 5.67028450089779 6.033 5.89530665004321 0.932568042083896 0.139269615636804 0.131839334974838 1.47820132144087 1.37345338572725 1.29200585742051 1.4 1.38295338572725 5.8370818526167 0.0323547758284585 1.39874506578862
5.94998266489797 5.69997728217765 6.033 5.91248690919591 0.93019684423597 0.146769281392398 0.129836537044721 1.47743061344447 1.37499883893557 1.29499767463656 1.4 1.38549805842346 5.85243328707926 0.0359911504424751 1.40232316762597
5.93980767097879 5.70429880660556 6.03501524523498 5.92268462432379 0.933107138355846 0.158975374190019 0.13087840219392 1.47269778778685 1.38567304066394 1.29703049046995 1.40100609809399 1.38790515693068 5.86768563411255 0.042 1.40560247440707
5.98924939936708 5.76026298587383 6.03895797058411 5.93580043903696 0.929378046431416 0.177137598934179 0.13384046246402 1.47146551222228 1.39244766254302 1.30046811488746 1.40198839417181 1.39005205938166 5.88343355868719 0.042 1.40822101421179
6.00096962834756 5.85357216595559 6.04049904742608 5.96044547654665 0.930182705867922 0.184152680602296 0.134659501486318 1.47751649992971 1.39498953984382 1.30674143203286 1.40549777732753 1.391 5.90069780702902 0.041634408602152 1.41076798468285
6.02182314850431 5.9401891963605 6.04247255772835 5.98475607780093 0.932696773828734 0.160706644760727 0.133737924249007 1.47885286836522 1.39800913376719 1.3157256358122 1.40549695345998 1.39102133748587 5.9172238981055 0.041 1.41272241235378
6.03188531019465 5.99156659909133 6.04546979450194 5.99587384121412 0.932958822611871 0.109626489616112 0.129268289185067 1.47954444318878 1.4009655930584 1.32393065585461 1.40649273246301 1.39298126348247 5.93425671546052 0.041 1.41389296649371
6.0544468216379 6.03462764518894 6.04949226990309 6.01146283560672 0.930263399498583 0.0982710257411943 0.118487742104606 1.47746629355177 1.40648594002382 1.31918988177772 1.38854731638418 1.39699107647946 5.95149109600782 0.0413503727369542 1.41495405849849
6.03594442886378 6.08583351444935 6.046 6.00881476287927 0.937752048826406 0.12001172356887 0.118919071009877 1.46789760594003 1.389 1.30510950730684 1.37894442886378 1.40187033401549 5.96937868166834 0.0423693181818188 1.41560809887372
6.03895987836829 6.15515744573408 6.046 6.01886626122763 0.93992004251499 0.144187975337003 0.118298559281432 1.47366122786308 1.389 1.29008024326342 1.38294650449105 1.39904012163171 5.98482381815653 0.0433084025854103 1.41589671879136
6.06598301768118 6.23495031099308 6.05899182332798 6.04798175973164 0.953551439653365 0.149946546928507 0.137667804179188 1.48148512544552 1.38300377384863 1.28200503179817 1.38599811307569 1.40199811307569 6.00017563599532 0.044 1.41638192797322
6.06893760471729 6.28004327233174 6.04920798427571 6.05191680628972 0.95314873533958 0.156265850142167 0.149636051199359 1.48153896007862 1.383 1.28297920157243 1.39872962044158 1.40297920157243 6.01712248252056 0.0436413373860189 1.41657712245603
6.08188627430806 6.33056259349253 6.049 6.06191251869851 0.953377900448764 0.177176639192068 0.138629378758497 1.48057848568624 1.38002624439045 1.283 1.39602624439045 1.403 6.03256668255278 0.0423049242424249 1.4164565215867
6.08898094496554 6.3669020026799 6.05498366711332 6.07097550066997 0.952033674899504 0.177758911140888 0.137014137664627 1.4804802449933 1.38 1.28399727785222 1.39899183355666 1.40599183355666 6.04758417300518 0.0400489296636102 1.4170314657013
6.11152430584265 6.40617270581331 6.052062047064 6.09744157642399 0.931963781447131 0.17787751811744 0.120577049911316 1.46276414379593 1.38391727058133 1.28791727058133 1.399 1.40697931764533 6.06253505153453 0.0366419753086388 1.41825716124567
6.11496558911133 6.41688529703777 6.05496558911133 6.10393117822266 0.937787507727869 0.187043670354011 0.125706454558923 1.46791588104411 1.38004588118489 1.28503441088867 1.399 1.407 6.07675616732486 0.0329501466275669 1.41997292644803
6.13796042591218 6.4459501022371 6.05799483816246 6.12097074958727 0.943390467806673 0.183296641564303 0.134185495236509 1.47157380579495 1.38099827938749 1.2919879557124 1.399 1.40400516183754 6.09078585030978 0.0299692307692315 1.42061026682512
6.15076181597949 6.45581678152269 6.058 6.1367068504363 0.937107443043956 0.190436616948518 0.132354445073734 1.46338298742855 1.38394503445681 1.292 1.399 1.404 6.10507343783905 0.0273043478260898 1.42053643517838
6.17372961667422 6.48268259348713 6.06788244203227 6.15676488406454 0.939223431899293 0.175232449965916 0.137814637769943 1.46552272655149 1.38498824420323 1.28903526739032 1.399 1.39807053478064 6.11870420475308 0.0249273927392753 1.42030843362506
6.1809948405296 6.51897346558078 6.0749948405296 6.17698525865599 0.940039417716912 0.132421443286774 0.139758614313663 1.46705888702853 1.385 1.2899992629328 1.3960022112016 1.3950022112016 6.13339829642528 0.0225968992248078 1.41919457693989
6.19375088290704 6.52194251144009 6.07205748855991 6.19367423149382 0.920746933324499 0.127672173324395 0.129127725329821 1.45320077111719 1.38794251144009 1.29 1.396 1.395 6.14854907084651 0.0216257309941529 1.4177114363146
6.21679761843525 6.522 6.0749736024046 6.20688561041993 0.931273208816861 0.132902748304231 0.141250537971068 1.46081004637219 1.3850263975954 1.29 1.396 1.38806159438927 6.1644477437625 0.021 1.4156805438973
6.23395581856544 6.51501819235541 6.08198180764459 6.22994022511795 0.933424646249694 0.174860793889397 0.148451521764722 1.46301443833706 1.38599740109208 1.29997401092085 1.39300779672375 1.38500779672375 6.18127511998374 0.0206183127572021 1.41238470642911
6.25359101939781 6.52185685678923 6.08787730581934 6.24665236648814 0.934644643202664 0.16771152731311 0.154200373173861 1.46358813956254 1.37914314321077 1.3 1.39593865290967 1.38206134709033 6.19924518369661 0.0203855072463775 1.40806678485341
6.28968378760263 6.53488581218984 6.09791216322295 6.27673648966886 0.934640263510331 0.160958499293513 0.159107574836686 1.46342158106199 1.38296486528918 1.3 1.39996486528918 1.37605270206623 6.21763196110286 0.0224444444444435 1.40359499315436
6.29599602612956 6.53799801306478 6.10099801306478 6.2869933768826 0.935169648974778 0.160959960261296 0.16472630430049 1.46501894030122 1.38000198693522 1.3 1.4 1.37300198693522 6.23724868072719 0.025369678089304 1.39879036431014
6.3333061350006 6.54487218276327 6.10787218276327 6.31547047144783 0.92279025362217 0.149620898440607 0.165269957217114 1.45808891281305 1.37607303842099 1.3 1.4 1.37692696157901 6.25746530311173 0.0279494047618988 1.39381875896719
6.3537555847449 6.54796333771174 6.11392667542347 6.31698777923725 0.923755212877067 0.147592486203469 0.170386818656557 1.45879961235166 1.37007332457653 1.3 1.40691445466072 1.37403666228826 6.27701735853103 0.0316736657917763 1.38861760785219
6.37998043297505 6.548 6.13098720617599 6.36396462883951 0.935840908859177 0.146840549381854 0.110315290136981 1.47298932091984 1.37099924742212 1.3 1.39400978351248 1.35401505155765 6.29649858572016 0.0335741399762741 1.38280086987575
6.40252681020137 6.55191770612198 6.14373254489642 6.37673254489642 0.938719719734348 0.13934738704172 0.118751833754079 1.47600683944862 1.36806172040852 1.30097942653049 1.40379426530494 1.35693827959148 6.31788314600858 0.035 1.37683016576312
6.42677514624203 6.55794378656051 6.16975640842887 6.40077514624203 0.940038101488641 0.129600691015715 0.116463328577389 1.47847723355701 1.36106558234607 1.29703747562633 1.41390631093418 1.35402810671975 6.33703697373459 0.0388178294573583 1.37213891080654
6.44694136792083 6.558 6.19991205188124 6.41695309433666 0.942074048843964 0.132082436461787 0.136680488439638 1.47968651139129 1.35800879481188 1.297 1.40801758962375 1.35100879481188 6.35605763229706 0.0461528662420378 1.36710487634364
6.46663138739725 6.558 6.24515219101367 6.43957609550684 0.933314585527129 0.136605219101367 0.171507187080525 1.47359445421315 1.35505529189041 1.297 1.40898156936986 1.34805529189041 6.37414942556068 0.0492244897959152 1.36255493586505
6.48285101680965 6.558 6.25293481985422 6.45386963970845 0.939074317532607 0.137472643954977 0.144866530430881 1.4788990663718 1.35202793434819 1.297 1.40206518014578 1.34502793434819 6.39066929450932 0.0517757936507932 1.35966735216773
6.4999766112109 6.5619944967555 6.30492845782156 6.47397248377752 0.94542133238992 0.140755487339514 0.10161922866888 1.48016832151043 1.34600825486674 1.29400412743337 1.40000275162225 1.34200412743337 6.407088526045 0.0522766761095396 1.3567973593456
6.50981490326999 6.562 6.34720408406094 6.48675937425098 0.946725567231638 0.14092685335559 0.146109845942462 1.48270224504366 1.343055529019 1.294 1.40687043228899 1.33611105803801 6.42349213386104 0.0503032258064506 1.35432266741237
6.52684725012554 6.562 6.40646986808274 6.50682029426534 0.948305893099829 0.141187663825449 0.14263908599729 1.48485095119213 1.3400269558602 1.294 1.41195507356633 1.3330269558602 6.44045755384854 0.0478774928774945 1.3524686953694
6.54698608582024 6.56499791287304 6.48594503898995 6.52398817294721 0.939316268337981 0.13122693621861 0.102248092728934 1.48012330461769 1.33700208712696 1.29699791287304 1.40900208712696 1.333 6.45682428970921 0.0449105431309912 1.35105726189029
6.55679381544366 6.56402061845563 6.56432464659897 6.53673196007676 0.934755875818699 0.11429628691336 0.0901702377879749 1.47597721606733 1.337 1.30679381544366 1.40677085524915 1.333 6.47321684793253 0.043 1.35084801018479
6.57682193983253 6.57093767894139 6.63636991723509 6.55979523080741 0.946850492997006 0.106417573833555 0.103044092738222 1.48353135780544 1.33402670902512 1.30402670902512 1.40591300237655 1.33101780601675 6.48973888991683 0.0437482161060136 1.35105834337144
6.58697087821056 6.571 6.70179614747395 6.57296214167373 0.947707815865792 0.107187553769687 0.119330884879907 1.48480647626348 1.33100873653683 1.304 1.40396505385268 1.331 6.50672589954803 0.0453875502008038 1.35127459580991
6.60270673865535 6.58081671165959 6.7648269546214 6.58968840982131 0.949702792466897 0.0848373475511066 0.127625304640697 1.4848590835583 1.32805498650212 1.30105498650212 1.40203665766808 1.32805498650212 6.52299877435158 0.0463801169590637 1.35159514555423
6.61587876897501 6.57505595278076 6.83831924116737 6.60684146712117 0.948779045699557 0.119747453972989 0.129652374874059 1.48347305564885 1.328 1.28415853287883 1.4069533726827 1.328 6.53884396145696 0.047 1.35209594815315
6.62996836272893 6.58198418136446 6.89986215189032 6.62296384311877 0.946125988483453 0.108346575307702 0.0965849351363436 1.48065635005227 1.32500677941523 1.29397740194923 1.40201129902538 1.328 6.55517129512324 0.0461829871414459 1.35299972620862
6.65061308982792 6.582 6.93631830112538 6.6455762412401 0.919450588065499 0.108162947887025 0.135881001571322 1.46596562743687 1.33187102994264 1.294 1.39218424293909 1.33192630282437 6.57095564834499 0.0438313953488382 1.35442975613522
6.66090478497697 6.58497143549309 6.99642870986183 6.65788574197237 0.927279924165633 0.105089516657139 0.0963570490686117 1.47011743888471 1.32902856450691 1.29796191399079 1.3910095215023 1.32902856450691 6.58655230017941 0.0406219739292414 1.35539313385719
6.67499080525172 6.59099605939359 7.01698686464532 6.67099146201946 0.928399316961556 0.0984243609377554 0.108671652482098 1.46962035465458 1.32300394060641 1.3009980296968 1.3939980296968 1.329 6.60276840072603 0.0364034519956859 1.35630442068795
6.69462353255418 6.59786823639396 7.03368000267105 6.69062353255417 0.917911221849794 0.110625837248697 0.112536024146895 1.46095621037733 1.323 1.301 1.39105647011687 1.32998117662771 6.62036711712566 0.0314861538461573 1.35839228904611
6.70788260457602 6.6052846438923 7.03796387833108 6.71081939165542 0.918681150191116 0.125590745610766 0.113392865970389 1.46175124049529 1.32696387833108 1.30032480833471 1.391 1.33 6.63754251239595 0.0271021194605043 1.35992888811111
6.72794692557807 6.61342584729876 7.04797346278903 6.72795488674136 0.922519809710989 0.137736403134533 0.112522335274565 1.46159045113259 1.327 1.29952248779938 1.3919973462789 1.33398938511561 6.65474501457686 0.0225120167189186 1.36204252686791
6.74758718871055 6.62253667909902 7.05387615661316 6.75052526701713 0.909259679648606 0.147264164317177 0.113489565841172 1.45070931667129 1.32797935943553 1.29859022959893 1.392 1.33106192169342 6.67370739813478 0.0191608832807562 1.36403353588723
6.76773216913296 6.63286197177878 7.06090625919654 6.76382590993642 0.916359831255726 0.154375383655879 0.11054030854549 1.45618259687942 1.328 1.29752522493829 1.392 1.33790625919653 6.69258758414356 0.0167555555555569 1.3660998830931
6.80395692655285 6.64464655782371 7.1049473546757 6.79696051600678 0.919686135354603 0.159271415647821 0.0727152630140481 1.46061478332696 1.32899880351536 1.29632466502238 1.38600717890786 1.33899880351536 6.71047134966799 0.0146225641025641 1.36879703358222
6.81774399045473 6.65813526971951 7.08536572792181 6.80976227685082 0.922458432363025 0.162153614790182 0.109926031268369 1.46378111780459 1.329 1.29498574105612 1.386 1.34194514081173 6.72903098636595 0.014 1.3715961159751
6.85067880441073 6.67357293995186 7.08797080040098 6.83673720360878 0.927500944673639 0.163223335580143 0.111798417492387 1.46630576433281 1.32999026680033 1.29350564424444 1.386 1.3459610672013 6.7481516720514 0.0166612200435644 1.37466398447126
6.87697828047725 6.69120440100645 7.088 6.85298663413985 0.927999624085183 0.162681932514886 0.121971504325139 1.46871800347464 1.33399665853496 1.29188156579226 1.386 1.34999665853496 6.76871591852942 0.024293218720152 1.37864176413674
6.89956479351392 6.71127448536896 7.10762155957733 6.86967832564073 0.918787677778446 0.16073076009159 0.0766640081561662 1.46435420299405 1.33792431191547 1.2901106969045 1.3830567660634 1.35 6.78809248581425 0.031799999999995 1.38275345938279
6.92378685358762 6.73402802552508 7.0951154543067 6.89279573468814 0.921890603557293 0.157571172807436 0.125772126100995 1.46288243354072 1.34196447559794 1.28819022878608 1.383 1.35396447559794 6.8073019980208 0.0380602526724979 1.38695367830529
6.94297266682785 6.75970985396049 7.095 6.91297122823985 0.930277959018375 0.153404525159605 0.125091625604449 1.47182709586557 1.34499568423598 1.28611735264193 1.383 1.354 6.82673317015292 0.0418127572016434 1.39152893209445
6.96262133649356 6.78856480316089 7.095 6.92967813601952 0.934194645962218 0.148432171645278 0.124668141265389 1.47640196073475 1.34892426729871 1.28388925967698 1.383 1.35792426729871 6.8458631138601 0.0442051282051269 1.39578535838927
6.97983957631469 6.82083770561195 7.095 6.94584901300206 0.934309622532505 0.142855466761636 0.124204340876191 1.47766877034203 1.35296225325052 1.28150314109614 1.383 1.358 6.86383068981425 0.0452680514342265 1.39947753864139
6.9959778394022 6.85677339379937 7.095 6.96297645436483 0.933011800548572 0.136875765005858 0.121094307466198 1.47747029085785 1.353 1.27895618810433 1.383 1.36199445985055 6.88334772527424 0.0432402116402133 1.40238053576869
7.01268838355143 6.89661670020883 7.09205499113798 6.98557840127547 0.928455052960079 0.130694420875126 0.120206497341395 1.47084373006046 1.35987168734471 1.27624559190649 1.383 1.36298166962067 6.90133651295446 0.0412203389830535 1.40398053291819
7.02587283953313 6.94061245732601 7.0880391262975 6.99887283953313 0.932558623940397 0.124512788866621 0.118665063624536 1.47654248434268 1.3639608737025 1.27336854370753 1.383 1.363 6.91776348308503 0.039293172690764 1.4051094511407
7.0389854450604 6.98900549763661 7.09099664116778 7.0119854450604 0.936106070166308 0.118532223477523 0.120158309387785 1.47974647322617 1.364 1.27032223471238 1.38599664116778 1.36699552155705 6.93462856256466 0.038 1.40605162974468
7.04881486285221 7.0420406536263 7.08216662343301 7.02574080799309 0.93930964528982 0.112954079205012 0.109618837296727 1.48317538713542 1.36694445885566 1.26710385612595 1.37618513714779 1.367 6.95055601459704 0.0395100864553305 1.40655503240688
7.06185673794117 7.09996275778078 7.08496693952489 7.04479061699094 0.941268841295927 0.10797971054627 0.106106917530545 1.48477291875452 1.37095591936651 1.26371059915318 1.37105510079186 1.37095591936651 6.96627994341399 0.0423724867724848 1.40705200251928
7.08197897199093 7.16301664258573 7.085 7.06198212619229 0.933138579427699 0.103810471998477 0.105800283878122 1.47652869508175 1.371 1.26013965499899 1.371 1.371 6.98265470143392 0.0438172690763041 1.40756954272366
7.091815135777 7.23144714052684 7.0918705950439 7.071815135777 0.930391577118216 0.100647718058814 0.105868705950439 1.47350675331646 1.3719815135777 1.25638821486829 1.3719815135777 1.371 6.99842295172987 0.0454138972809678 1.40767506015088
7.10488573128703 7.30238470693016 7.092 7.09182420198005 0.937565921621727 0.102590574318795 0.104056085518826 1.4790106886554 1.372 1.255008789901 1.372 1.371991210099 7.01359102773837 0.04560861423221 1.40722667193609
7.11497955362266 7.36487323246051 7.09898568753586 7.10497341970946 0.940074990637553 0.111871025761831 0.0995192622089336 1.48004797580864 1.372 1.2609877321736 1.372 1.372 7.02857091291984 0.0439096573208718 1.40643251775033
7.12776060966449 7.42095036545198 7.099 7.11874219502329 0.939746260978006 0.101966172022465 0.0990192073205967 1.48019723780382 1.372 1.26198158535881 1.372 1.37690792679403 7.04442564366486 0.0412061538461544 1.40534850322995
7.14485135170732 7.4646240072597 7.10197376794835 7.13188632777619 0.937846701072883 0.129644205676051 0.0997930922263992 1.47940699521377 1.36902623205165 1.26993004786227 1.372 1.37204372008608 7.06008872574612 0.0387810650887568 1.40488548198661
7.15799131155325 7.48798462813267 7.10499799497383 7.14798930652707 0.935921276533331 0.134177132812571 0.0997200534673647 1.47819080869389 1.37299732663177 1.27 1.372 1.37299933165794 7.07544642086797 0.0358119402985089 1.4044314883822
7.17464920182765 7.53696824066955 7.11185555369374 7.16464920182765 0.921582099131955 0.138577348012126 0.0924433194365046 1.46581082875874 1.373 1.27783491850713 1.372 1.373 7.09103182683243 0.0331629392971237 1.4044832254015
7.19181055702465 7.54393313777341 7.1149665688867 7.18181055702465 0.925136539552714 0.141191583553698 0.0941391612727118 1.46857590026444 1.37398885629557 1.2809665688867 1.372 1.37398885629557 7.10667739431108 0.0306686217008815 1.40516168749314
7.21198611637389 7.55799028146172 7.11899722327478 7.1989881989178 0.928097972990588 0.144507716143505 0.0939401527198872 1.46907967373479 1.37899652909347 1.281 1.37699652909347 1.37499930581869 7.12226994766313 0.0277824858757061 1.40552610401412
7.23256513929294 7.56485504643098 7.12193787704185 7.21760655459837 0.920265661221739 0.140308835830157 0.0941456513929294 1.46062870704295 1.37606212295815 1.28197929234728 1.377 1.37108283061087 7.13847936766615 0.0248135048231543 1.40585043421831
7.24588652025571 7.57788652025571 7.13488652025571 7.23187779104461 0.922756605714255 0.131486904349782 0.116037259018934 1.46311651842214 1.376 1.282 1.36609602132209 1.3680261876333 7.15535547272536 0.0217398843930645 1.40571934911215
7.26596381309676 7.59097647851289 7.14198733458387 7.25196381309676 0.92253045233629 0.124971670276295 0.119693721572288 1.46475706886084 1.37999276261935 1.282 1.36899457196451 1.36899819065484 7.17285580616301 0.0187284345047955 1.40468449822896
7.29734170682289 7.60765028174966 7.14885599836751 7.2774651367936 0.905791569699901 0.116987453326928 0.111972310411482 1.45277179714025 1.37314400163249 1.28591771335286 1.36997942833822 1.36312342997071 7.19009552637859 0.0162051948051965 1.40318636415986
7.3098334788804 7.6109583697201 7.1519583697201 7.29180572536047 0.913486765638674 0.116080407569975 0.119797598244272 1.45760839591857 1.37694449296013 1.286 1.3729583697201 1.363 7.20701809778084 0.0143462365591439 1.40138481572274
7.32794535727933 7.61399089287989 7.13903946418715 7.31193928586592 0.918774244682206 0.111912658896956 0.105134989173354 1.46369169468857 1.37400910712011 1.286 1.37997875005307 1.363 7.22694302829512 0.012604232804234 1.39948462201151
7.35351081521363 7.6179247408021 7.16451081521363 7.33456725961205 0.922400761537929 0.112645700752398 0.1374789234693 1.46701659412577 1.37498118520052 1.286 1.38098118520052 1.36103762959895 7.24666615554942 0.013229226361031 1.39677028277209
7.38074840926611 7.62394409094802 7.17886954554539 7.36472045474012 0.92740359548686 0.119951418229576 0.147788868245279 1.46973502729012 1.37599068182467 1.28897204547401 1.381 1.36000931817533 7.26715822496102 0.0170670995670944 1.39379411247401
7.40397717991688 7.6349890860472 7.18899007822473 7.38498015644946 0.93184563441888 0.100998891060117 0.156011923674929 1.47378600152457 1.37699900782247 1.28600297653258 1.38499603128989 1.35700297653258 7.28866904966931 0.0230708812260561 1.3905813861035
7.43737080833072 7.635 7.19488896617601 7.40462988725336 0.923948970380521 0.100292953946132 0.158316696808643 1.46950086963514 1.36816655073599 1.286 1.385 1.354055516912 7.30960074400281 0.0282358208955226 1.3878085751243
7.45773174540572 7.64091952362172 7.21177198359486 7.42473174540572 0.926680834829235 0.0868525472514103 0.161891982427623 1.47063350234245 1.36898658727029 1.28994634908114 1.38894634908114 1.35202682545943 7.33145279986718 0.0315806763285038 1.38538843567199
7.4779386478892 7.641 7.21598772957784 7.45191717465042 0.937785949578507 0.089571073267879 0.103629424248027 1.48169601093062 1.36600920281662 1.29 1.38202147323878 1.34900920281662 7.35345658173411 0.0355681341719038 1.38379818691191
7.50743379960765 7.63805662003923 7.23562253307177 7.47162253307177 0.941253943287559 0.0990086271409835 0.108159407937224 1.48567412914742 1.36011324007847 1.29 1.38592450661435 1.34311324007847 7.37576789981255 0.0405149700598799 1.38313060176652
7.52484612454779 7.638 7.25185517604498 7.48884612454779 0.943282078035566 0.0974459306350522 0.106258193509349 1.48753370730506 1.35702715449157 1.29 1.38302715449157 1.34002715449157 7.39645080639044 0.0452294117647019 1.38255203557897
7.54198421612925 7.638 7.27897493149939 7.51297771688835 0.942970306392785 0.0978196378994357 0.0747192930071918 1.48922844018218 1.35400278538896 1.29 1.38000278538896 1.33700278538896 7.41519758379808 0.0473685185185181 1.38295781618734
7.55868419434427 7.64094426959016 7.35260673975411 7.52870277114754 0.935462112545081 0.0992136209393445 0.109785693514761 1.4832138758041 1.35792569278689 1.28705573040984 1.38196284639344 1.337 7.43366508059764 0.0476394557823146 1.38365557046756
7.57485632018556 7.641 7.41048814066104 7.54584734019715 0.942177858480253 0.102619378239547 0.112174374820179 1.48866953246518 1.358 1.287 1.38001795997681 1.33402693996521 7.45217802671367 0.0465894538606409 1.38470278667352
7.5889871293177 7.641 7.49092645324398 7.56298437131435 0.946396175568687 0.108025053980658 0.146878080707888 1.49079808778434 1.3619963226622 1.287 1.38499540332775 1.3379963226622 7.4682490516132 0.0448967551622461 1.38628181832837
7.60175861648975 7.641 7.54105303392131 7.58262864075346 0.947283288833905 0.107715941747945 0.103972348351816 1.49328302305531 1.362 1.28994429611302 1.38598143203767 1.33505570388698 7.48539253904183 0.042170731707318 1.38881097311039
7.61884734158499 7.641 7.61137140652641 7.59885632149175 0.947904522256873 0.0981466561002871 0.0906235958205836 1.49446967310722 1.362 1.2929730602797 1.37807183925412 1.335 7.50158791012973 0.041 1.39238173100686
7.6349852906488 7.64399724199665 7.67893840459183 7.61598437131435 0.942055387299878 0.0848021995681547 0.0935272236099603 1.48926479892583 1.3659963226622 1.30598804865215 1.38299540332775 1.33599908066555 7.51595521094703 0.041 1.39651538256746
7.64873992705339 7.65381423360957 7.7447553651841 7.63268419713626 0.936249787936746 0.0866154474513794 0.103059620834889 1.48625684451547 1.36305572991713 1.30992569344383 1.40360989058009 1.33305572991713 7.53195608335984 0.0405950920245387 1.39988387329226
7.65890935930401 7.65102719220879 7.82131113071051 7.64984591081682 0.939578547678493 0.0926947091754487 0.106589363444757 1.48946017921102 1.3659728077912 1.29711783290478 1.42282778267763 1.3359728077912 7.54718095136344 0.0391631631631641 1.40274207297505
7.67498350081498 7.651 7.88293709685711 7.66997937601872 0.940119474088477 0.0906221964540058 0.108438123217704 1.48908042279162 1.36699896880094 1.29300412479625 1.43099175040749 1.33699896880094 7.56132737894381 0.0372064393939399 1.40566550208425
7.68775712380048 7.651 7.93795376406362 7.68275712380048 0.937185861525889 0.0903354180075277 0.0995100133396617 1.48775522175918 1.36994395164627 1.293 1.44473844101591 1.33994395164627 7.57627946600919 0.0352065573770513 1.40892004733027
7.70187430849452 7.651 7.98260496955421 7.68894613221194 0.935435352319598 0.102331276847761 0.105642900144654 1.4867984392868 1.37099102203532 1.293 1.45590124238855 1.34396408814129 7.59154668868361 0.0327126436781609 1.41253317342216
7.72194108894905 7.651 8.01291163342357 7.71592047008121 0.932139690867882 0.108163092528377 0.107295287115924 1.48192437429643 1.37399116334236 1.29000883665764 1.46397643557962 1.35097938113217 7.60544023791926 0.0297414330218081 1.41605789975353
7.73770236945788 7.64805580572665 8.04833033128022 7.73268376754899 0.922512298707051 0.108543117293713 0.100086724030288 1.47242969443981 1.37498139809112 1.29 1.47381398091117 1.34805580572665 7.62057589545323 0.0262499999999983 1.42049434223387
