# Supplementary material for: Quantifying Spatiotemporal Gait Parameters with HoloLens in Healthy Adults and People with Parkinson’s Disease: Test-Retest Reliability, Concurrent Validity, and Face Validity
Source: Sensors (Basel). 2020 Jun 5;20(11):3216. doi: 10.3390/s20113216 (PMC7313704; doi:10.3390/s20113216)
Supplement: Supplementary file 1 [file sensors-20-03216-s001.zip › Data/HYA_05_SWS2_HoloLens_raw.csv]

Time HoloLens_x_position HoloLens_y_position HoloLens_z_position HoloLens_x_orientation HoloLens_y_orientation HoloLens_z_orientation
294.2067 0.024 0.037 0.741 0.662 289.987 357.894
294.2392 0.02 0.038 0.739 1.003 290.059 357.937
294.2731 0.017 0.039 0.738 0.99 289.945 357.897
294.3064 0.012 0.039 0.736 1.079 289.856 357.887
294.3395 0.008 0.038 0.734 1.325 289.733 357.8
294.3718 0.004 0.035 0.732 1.104 289.704 357.649
294.4063 -0.001 0.032 0.731 0.836 289.87 357.447
294.4409 -0.006 0.029 0.73 1.078 290.283 356.957
294.4732 -0.012 0.029 0.73 1.561 290.91 356.654
294.5049 -0.017 0.028 0.729 1.641 291.446 356.852
294.5416 -0.024 0.027 0.73 1.808 291.947 357.249
294.5714 -0.03 0.027 0.73 2.418 292.455 357.501
294.605 -0.036 0.027 0.73 2.907 292.78 357.65
294.6404 -0.043 0.028 0.731 2.871 292.684 357.79
294.6708 -0.05 0.026 0.731 2.947 292.442 357.852
294.7058 -0.057 0.025 0.732 3.199 292.255 357.896
294.7395 -0.064 0.024 0.733 2.777 292.079 357.898
294.7733 -0.073 0.022 0.734 2.176 291.787 357.913
294.8061 -0.081 0.02 0.736 2.057 291.353 358.023
294.8388 -0.091 0.018 0.738 1.901 290.721 358.309
294.8741 -0.102 0.018 0.741 1.398 290.072 358.419
294.9066 -0.112 0.017 0.744 1.206 289.609 358.482
294.9374 -0.124 0.016 0.748 1.334 289.144 358.612
294.9731 -0.135 0.015 0.753 1.444 288.814 358.576
295.0074 -0.147 0.013 0.759 1.367 288.675 358.478
295.0401 -0.159 0.013 0.765 1.268 288.572 358.537
295.073 -0.172 0.013 0.772 0.844 288.411 358.757
295.1073 -0.186 0.013 0.779 359.971 288.222 359.064
295.139 -0.2 0.015 0.787 359.291 287.935 359.122
295.1732 -0.215 0.016 0.796 358.832 287.695 358.831
295.2088 -0.23 0.019 0.805 358.483 287.617 358.464
295.2394 -0.245 0.022 0.814 357.817 287.849 358.342
295.2725 -0.26 0.025 0.823 356.822 288.557 358.052
295.3039 -0.275 0.031 0.832 356.592 289.123 357.661
295.3394 -0.29 0.038 0.839 355.206 289.072 358.086
295.3709 -0.306 0.041 0.845 354.596 288.255 358.204
295.4033 -0.322 0.042 0.852 354.415 287.917 358.213
295.4372 -0.338 0.04 0.858 354.846 287.966 358.256
295.4722 -0.353 0.039 0.865 355.068 288.449 358.297
295.5042 -0.368 0.037 0.871 355.458 288.76 358.036
295.5377 -0.383 0.038 0.876 355.681 288.8 357.372
295.5711 -0.397 0.037 0.88 356.953 288.817 356.806
295.6038 -0.41 0.038 0.883 358.219 288.735 357.102
295.6388 -0.424 0.039 0.885 358.165 288.534 357.706
295.6715 -0.438 0.041 0.887 357.675 288.233 358.05
295.7059 -0.452 0.039 0.887 357.762 287.938 358.601
295.7382 -0.466 0.036 0.888 357.719 287.498 359.312
295.7713 -0.48 0.034 0.889 357.839 287.111 359.337
295.8057 -0.494 0.03 0.891 358.144 287.039 359.373
295.8409 -0.509 0.027 0.893 358.228 287.298 359.749
295.8711 -0.524 0.024 0.895 358.416 287.625 0.004
295.9046 -0.539 0.023 0.897 358.178 288.016 0.121
295.94 -0.556 0.022 0.899 357.515 288.514 0.016
295.9706 -0.572 0.019 0.9 357.879 288.709 359.874
296.0046 -0.587 0.016 0.9 359.171 288.886 359.523
296.0382 -0.603 0.019 0.899 359.351 289.16 359.119
296.0709 -0.619 0.021 0.898 359.134 289.313 358.918
296.1039 -0.635 0.025 0.896 359.178 289.389 358.462
296.1402 -0.651 0.03 0.894 358.369 289.266 358.387
296.1737 -0.667 0.034 0.894 357.391 288.946 358.881
296.204 -0.683 0.034 0.894 356.933 288.858 358.896
296.2387 -0.7 0.036 0.895 357.002 288.878 358.195
296.2723 -0.717 0.038 0.896 357.088 288.846 357.966
296.3053 -0.734 0.041 0.897 357.126 288.504 358.21
296.3372 -0.75 0.042 0.898 356.949 288.377 358.183
296.3694 -0.767 0.043 0.901 356.568 288.474 358.026
296.4046 -0.783 0.043 0.903 356.251 288.632 357.708
296.4356 -0.8 0.041 0.906 356.457 288.829 357.457
296.4721 -0.816 0.041 0.91 356.471 289.208 357.431
296.5042 -0.832 0.04 0.913 356.583 289.616 357.642
296.5394 -0.847 0.04 0.917 357.116 289.889 357.759
296.5704 -0.862 0.042 0.921 356.913 290.24 357.791
296.6039 -0.877 0.043 0.926 356.749 290.609 358.035
296.6376 -0.891 0.042 0.93 357.109 290.848 358.393
296.6696 -0.904 0.04 0.934 357.289 291.052 358.438
296.7029 -0.917 0.039 0.938 357.142 291.206 358.357
296.7383 -0.931 0.036 0.942 356.92 291.089 358.245
296.7706 -0.945 0.032 0.947 356.889 290.738 358.404
296.8048 -0.959 0.028 0.952 357.131 290.415 358.164
296.836 -0.974 0.024 0.957 357.711 290.18 358.132
296.8705 -0.988 0.021 0.964 358.175 289.807 358.393
296.9052 -1.004 0.019 0.971 358.209 289.533 358.294
296.9378 -1.019 0.019 0.979 357.806 289.335 358.084
296.9707 -1.036 0.018 0.987 357.273 289.068 358.05
297.0059 -1.053 0.017 0.996 356.78 288.764 358.122
297.0376 -1.071 0.017 1.005 356.15 288.381 358.069
297.07 -1.089 0.024 1.016 355.809 288.396 357.478
297.1025 -1.108 0.023 1.026 355.865 288.482 357.64
297.1389 -1.124 0.027 1.036 356.12 288.712 357.889
297.173 -1.141 0.031 1.046 355.84 288.669 357.911
297.2042 -1.158 0.039 1.055 355.142 288.847 357.837
297.2424 -1.173 0.039 1.064 355.024 288.732 358.394
297.2688 -1.188 0.04 1.072 355.689 288.618 358.906
297.304 -1.202 0.04 1.08 355.881 288.472 359.261
297.3352 -1.216 0.04 1.087 355.328 288.373 359.506
297.373 -1.232 0.04 1.094 354.845 288.351 359.433
297.4025 -1.247 0.039 1.1 355.193 288.221 359.514
297.4381 -1.262 0.038 1.105 355.876 287.949 359.346
297.4705 -1.277 0.038 1.11 356.561 287.557 359.131
297.5043 -1.291 0.039 1.114 357.411 287.124 359.11
297.5366 -1.304 0.041 1.119 357.584 286.911 359.129
297.57 -1.319 0.041 1.125 357.319 286.848 359.312
297.6053 -1.332 0.039 1.13 357.477 286.92 359.481
297.6379 -1.346 0.037 1.134 357.782 287.095 359.726
297.6691 -1.36 0.034 1.139 357.973 287.293 359.798
297.7049 -1.374 0.031 1.143 358.285 287.488 0.001
297.7359 -1.389 0.027 1.147 358.781 287.552 0.22
297.7711 -1.403 0.024 1.151 359.437 287.604 0.193
297.803 -1.418 0.02 1.155 359.908 287.615 0.282
297.8413 -1.434 0.018 1.159 359.778 287.675 0.385
297.8706 -1.45 0.017 1.164 359.442 287.893 0.412
297.9032 -1.467 0.016 1.168 359.497 288.135 0.416
297.9362 -1.485 0.016 1.172 359.158 288.286 0.636
297.97 -1.503 0.014 1.176 359.004 288.479 0.539
298.0029 -1.522 0.014 1.179 358.739 288.674 0.294
298.0367 -1.541 0.016 1.182 358.809 288.852 0.038
298.071 -1.559 0.018 1.184 358.791 289.113 0.077
298.103 -1.577 0.022 1.186 358.378 289.4 359.954
298.1356 -1.595 0.025 1.188 357.217 289.408 0.196
298.1702 -1.613 0.026 1.19 355.794 289.138 0.399
298.2095 -1.631 0.032 1.193 356.609 289.092 359.481
298.2361 -1.648 0.034 1.196 356.676 289.236 359.095
298.2726 -1.664 0.036 1.199 356.873 289.151 359.637
298.3067 -1.678 0.037 1.202 356.726 289.244 359.55
298.3362 -1.693 0.039 1.206 356.569 289.286 359.38
298.3705 -1.707 0.039 1.209 356.36 289.132 359.01
298.4047 -1.721 0.038 1.213 356.319 289.084 358.851
298.4348 -1.735 0.035 1.216 356.566 289.111 358.787
298.4677 -1.75 0.034 1.221 356.92 289.31 358.736
298.5027 -1.764 0.033 1.226 357.527 289.521 358.831
298.5363 -1.778 0.035 1.231 358.072 289.796 358.956
298.5689 -1.792 0.037 1.236 358.275 290.062 359.116
298.6025 -1.806 0.038 1.24 358.607 290.054 359.224
298.6358 -1.819 0.038 1.245 358.438 289.875 359.377
298.6708 -1.833 0.037 1.249 358.107 289.801 359.141
298.7026 -1.847 0.035 1.254 358.2 289.815 358.89
298.7355 -1.86 0.032 1.259 358.17 289.908 358.744
298.7706 -1.874 0.029 1.265 357.678 289.933 358.709
298.8024 -1.888 0.027 1.27 357.857 289.759 358.716
298.8357 -1.902 0.024 1.276 358.197 289.423 358.686
298.8691 -1.917 0.023 1.282 358.092 289.216 358.378
298.9027 -1.932 0.021 1.289 358.062 288.848 358.542
298.9357 -1.947 0.02 1.296 357.883 288.42 358.659
298.9672 -1.963 0.02 1.304 357.447 288.096 358.434
299.0037 -1.979 0.019 1.312 356.822 287.72 358.311
299.0361 -1.995 0.019 1.32 356.841 287.312 358.193
299.0675 -2.01 0.023 1.329 356.468 287.375 358.152
299.1025 -2.026 0.024 1.339 356.49 287.713 358.041
299.1355 -2.041 0.027 1.348 356.31 288.274 358.018
299.1685 -2.055 0.028 1.357 356.026 288.703 358.425
299.2014 -2.07 0.029 1.365 355.929 288.904 358.533
299.2367 -2.085 0.035 1.374 355.124 289.159 358.681
299.2675 -2.101 0.037 1.382 355.075 289.294 358.695
299.3034 -2.116 0.038 1.389 355.539 289.516 358.989
299.3368 -2.131 0.037 1.396 355.613 289.457 359.662
299.3708 -2.147 0.034 1.401 355.528 289.118 359.647
299.4035 -2.161 0.032 1.406 355.969 288.941 359.358
299.4345 -2.175 0.03 1.411 356.734 288.729 359.594
299.4701 -2.188 0.031 1.415 357.018 288.533 359.408
299.502 -2.201 0.031 1.419 357.506 288.383 359.403
299.5332 -2.213 0.032 1.424 358.634 288.235 359.262
299.568 -2.225 0.032 1.428 359.296 287.868 359.537
299.6026 -2.237 0.033 1.432 358.92 287.278 0.119
299.6359 -2.249 0.034 1.436 358.728 286.91 0.235
299.6678 -2.261 0.034 1.44 358.662 286.774 359.977
299.7021 -2.273 0.034 1.444 358.322 286.756 0.021
299.7329 -2.287 0.033 1.448 358.146 286.799 0.413
299.7683 -2.301 0.031 1.451 358.457 286.915 0.497
299.8012 -2.315 0.029 1.454 358.815 287.154 0.461
299.8364 -2.329 0.026 1.457 358.939 287.338 0.762
299.8675 -2.343 0.023 1.46 359.106 287.572 0.883
299.903 -2.359 0.02 1.462 359.24 287.915 0.843
299.9353 -2.374 0.017 1.464 359.49 288.174 1.011
299.9677 -2.389 0.015 1.465 359.895 288.383 1.422
300.0023 -2.405 0.013 1.466 359.977 288.585 1.512
300.0341 -2.421 0.013 1.467 359.817 288.641 1.745
300.0699 -2.438 0.016 1.467 359.664 288.706 1.582
300.101 -2.455 0.017 1.468 359.381 288.808 1.655
300.1341 -2.473 0.021 1.469 358.981 288.919 1.736
300.174 -2.49 0.025 1.469 358.746 289.053 1.641
300.2022 -2.507 0.027 1.47 358.262 289.375 1.343
300.2357 -2.524 0.032 1.472 358.097 290.03 0.543
300.2668 -2.54 0.035 1.473 357.837 290.793 0.163
300.305 -2.556 0.037 1.475 357.651 290.99 0.855
300.3369 -2.571 0.038 1.476 357.695 290.972 0.625
300.3676 -2.586 0.04 1.477 357.385 290.856 0.382
300.4026 -2.601 0.039 1.478 356.996 290.639 359.991
300.4349 -2.615 0.037 1.48 356.937 290.693 359.677
300.4675 -2.628 0.035 1.483 357.343 290.939 359.333
300.5022 -2.642 0.034 1.486 357.712 291.245 359.245
300.5348 -2.655 0.036 1.49 357.507 291.48 359.423
300.5668 -2.669 0.037 1.493 357.621 291.694 359.326
300.5992 -2.682 0.04 1.496 357.88 292.056 359.041
300.6347 -2.696 0.041 1.5 357.938 292.294 359.197
300.6679 -2.709 0.041 1.503 357.489 292.657 358.633
300.7001 -2.722 0.04 1.506 357.079 293.044 358.174
300.7332 -2.736 0.037 1.51 357.407 293.267 357.905
300.7682 -2.749 0.034 1.513 357.594 293.584 357.578
300.8017 -2.762 0.031 1.516 357.721 293.733 357.594
300.8331 -2.776 0.028 1.52 358.102 293.687 357.752
300.8679 -2.789 0.025 1.524 358.479 293.564 358.044
300.9009 -2.803 0.023 1.528 358.488 293.583 358.164
300.9341 -2.818 0.02 1.533 358.359 293.589 358.472
300.9665 -2.832 0.018 1.538 358.432 293.434 358.775
301.0014 -2.846 0.017 1.543 358.391 293.232 358.738
301.0327 -2.86 0.017 1.549 358.049 292.989 358.506
301.0672 -2.875 0.017 1.555 357.75 292.743 358.382
301.1011 -2.89 0.016 1.561 357.296 292.497 358.415
301.133 -2.906 0.02 1.568 357.283 292.271 358.363
301.1671 -2.92 0.024 1.575 356.609 292.299 358.15
301.2004 -2.936 0.028 1.582 356.19 292.06 357.842
301.2329 -2.954 0.031 1.59 355.425 291.866 357.662
301.2693 -2.97 0.032 1.597 354.853 291.447 357.937
301.3004 -2.986 0.028 1.604 355.241 290.772 357.983
301.3337 -3 0.033 1.612 355.904 290.538 358.063
301.3707 -3.014 0.032 1.619 356.276 290.539 358.412
301.3994 -3.027 0.034 1.626 355.645 290.636 358.811
301.4343 -3.04 0.034 1.633 355.606 290.431 359.309
301.4668 -3.052 0.034 1.639 355.559 290.074 359.393
301.502 -3.065 0.034 1.646 354.903 289.833 359.683
301.5333 -3.078 0.035 1.653 354.131 289.729 359.951
301.5678 -3.092 0.034 1.659 354.589 289.786 359.623
301.6007 -3.106 0.035 1.665 355.317 290.094 359.315
301.6336 -3.119 0.038 1.67 355.874 290.485 359.319
301.6654 -3.132 0.04 1.675 356.269 290.624 359.429
301.7016 -3.145 0.042 1.679 356.16 290.528 359.612
301.7372 -3.157 0.042 1.682 356.239 290.294 359.575
301.7654 -3.169 0.041 1.685 356.526 290.063 359.571
301.7999 -3.18 0.04 1.688 356.482 289.895 359.604
301.833 -3.192 0.038 1.691 356.458 289.88 359.478
301.8672 -3.203 0.035 1.694 356.615 289.953 359.393
301.8993 -3.215 0.032 1.697 356.732 289.938 359.515
301.9337 -3.227 0.03 1.7 356.523 289.845 359.69
301.9671 -3.239 0.027 1.702 356.366 289.763 359.957
301.9994 -3.251 0.026 1.705 356.688 289.808 0.019
302.0329 -3.264 0.023 1.708 357.306 290.029 359.933
302.0666 -3.278 0.02 1.71 357.668 290.117 0.437
302.1016 -3.293 0.02 1.713 357.478 290.12 0.798
302.1322 -3.308 0.019 1.715 357.056 290.067 0.904
302.1654 -3.325 0.018 1.717 356.909 289.973 1.12
302.199 -3.341 0.017 1.72 356.707 290.114 0.953
302.2317 -3.359 0.021 1.722 356.766 290.331 0.868
302.266 -3.378 0.022 1.725 356.12 290.455 1.34
302.2993 -3.396 0.027 1.728 355.769 290.629 1.384
302.3335 -3.415 0.028 1.73 355.853 290.679 1.395
302.3655 -3.433 0.028 1.732 355.795 290.771 1.138
302.3996 -3.45 0.026 1.733 356.284 290.927 0.672
302.4341 -3.467 0.037 1.734 356.35 291.371 359.579
302.4656 -3.483 0.04 1.735 356.309 291.519 359.754
302.4978 -3.499 0.043 1.736 356.389 291.7 359.845
302.5334 -3.515 0.043 1.738 355.747 292.212 359.388
302.5664 -3.531 0.043 1.741 354.746 292.737 359.33
302.601 -3.546 0.042 1.743 354.735 293.174 359.337
302.6319 -3.561 0.04 1.746 355.481 293.48 359.458
302.6673 -3.575 0.039 1.75 355.713 293.854 359.357
302.6999 -3.59 0.04 1.753 355.943 294.363 359.222
302.7307 -3.604 0.04 1.757 356.579 294.654 359.549
302.769 -3.619 0.038 1.761 357.421 294.579 359.886
302.8 -3.631 0.037 1.764 357.711 294.244 359.695
302.8317 -3.645 0.035 1.768 357.826 293.712 359.429
302.8651 -3.658 0.032 1.772 357.962 293.12 359.645
302.8992 -3.671 0.029 1.776 358.139 292.563 359.736
302.931 -3.685 0.026 1.78 358.363 292.08 359.694
302.9661 -3.698 0.023 1.785 358.591 291.602 359.795
302.9991 -3.712 0.019 1.79 358.713 291.144 359.97
303.0327 -3.726 0.016 1.796 358.788 290.646 0.296
303.0656 -3.741 0.013 1.802 359.011 290.372 0.252
303.0976 -3.755 0.011 1.808 359.156 290.292 0.049
303.1324 -3.771 0.009 1.815 359.167 290.262 359.906
303.1653 -3.786 0.007 1.823 359.276 290.078 0.031
303.1987 -3.801 0.005 1.83 359.321 289.817 0.176
303.2307 -3.816 0.006 1.838 359.078 289.539 -0.001
303.2657 -3.832 0.011 1.847 358.922 289.28 359.608
303.2979 -3.848 0.016 1.855 357.832 289.295 359.068
303.3347 -3.864 0.024 1.864 356.908 289.189 358.833
303.3638 -3.881 0.027 1.872 356.703 288.943 358.802
303.4017 -3.897 0.029 1.88 355.743 289.1 358.742
303.4317 -3.913 0.028 1.888 355.742 289.306 358.757
303.4647 -3.927 0.031 1.896 355.893 289.617 359.133
303.5004 -3.941 0.03 1.904 356.195 289.89 359.749
303.531 -3.955 0.03 1.91 355.963 290.117 359.852
303.5652 -3.969 0.029 1.917 355.587 290.287 0.058
303.5984 -3.983 0.029 1.922 355.258 290.415 0.097
303.6321 -3.998 0.029 1.928 355.203 290.543 0.433
303.664 -4.012 0.03 1.934 355.095 290.627 0.899
303.697 -4.028 0.032 1.939 355.306 290.711 0.304
303.7342 -4.044 0.036 1.945 355.198 290.795 -0.001
303.7645 -4.059 0.036 1.95 355.854 290.681 0.322
303.7975 -4.074 0.036 1.954 356.696 290.585 0.402
303.8314 -4.089 0.033 1.959 356.712 290.578 0.855
303.8685 -4.103 0.031 1.963 357.007 290.378 1.172
303.8979 -4.117 0.028 1.966 357.535 290.182 1.119
303.9314 -4.132 0.025 1.969 358.221 289.881 0.817
303.9718 -4.145 0.022 1.971 359.068 289.719 0.753
303.9977 -4.159 0.02 1.974 359.675 289.829 0.795
304.0293 -4.173 0.018 1.976 359.959 290.093 0.864
304.0655 -4.186 0.016 1.978 359.6 290.351 0.99
304.0977 -4.2 0.014 1.98 359.319 290.597 1.02
304.132 -4.215 0.013 1.982 359.059 290.94 0.977
304.1644 -4.23 0.012 1.983 358.871 291.367 0.966
304.1978 -4.247 0.011 1.984 358.482 291.69 1.337
304.2292 -4.263 0.011 1.985 358.046 291.878 1.671
304.2653 -4.281 0.011 1.986 357.807 291.974 1.741
304.297 -4.299 0.015 1.987 357.508 292.057 1.701
304.3316 -4.318 0.018 1.988 357.388 291.69 2.113
304.3643 -4.337 0.022 1.988 357.158 291.317 1.968
304.3984 -4.356 0.025 1.989 356.597 290.992 1.658
304.4311 -4.375 0.026 1.99 355.949 290.611 1.546
304.4686 -4.394 0.03 1.991 356.22 290.583 1.027
304.4979 -4.412 0.032 1.992 356.344 291.048 0.74
304.5303 -4.429 0.034 1.994 356.251 291.126 1.226
304.5669 -4.445 0.034 1.995 356.154 291.194 1.053
304.6035 -4.46 0.033 1.997 355.874 291.168 0.887
304.631 -4.476 0.032 1.999 355.454 291.198 0.746
304.663 -4.492 0.032 2.002 355.202 291.344 0.602
304.6981 -4.508 0.031 2.005 355.607 291.658 0.588
304.7302 -4.524 0.031 2.009 355.867 292.021 0.609
304.765 -4.541 0.032 2.013 356.184 292.432 0.501
304.7984 -4.557 0.032 2.017 357.259 292.947 0.43
304.8304 -4.573 0.031 2.02 357.917 293.331 0.658
304.8622 -4.588 0.03 2.025 358.162 293.538 1.401
304.8978 -4.604 0.027 2.029 358.359 293.449 1.591
304.9306 -4.619 0.024 2.034 358.704 293.2 1.224
304.9648 -4.633 0.02 2.039 358.81 292.829 1.029
304.9965 -4.648 0.017 2.045 358.996 292.471 1.141
305.0317 -4.661 0.014 2.052 359.342 292.164 1.248
305.0661 -4.674 0.011 2.058 359.567 291.92 1.223
305.0952 -4.688 0.009 2.065 359.536 291.552 1.316
305.1308 -4.702 0.007 2.073 359.331 291.171 1.271
305.1638 -4.716 0.006 2.081 359.189 290.658 1.307
305.1969 -4.73 0.004 2.089 358.725 289.984 1.121
305.2292 -4.745 0.004 2.097 358.106 289.255 0.806
305.2653 -4.762 0.008 2.105 357.91 288.558 0.566
305.2954 -4.778 0.011 2.113 357.799 288.484 0.114
305.3304 -4.793 0.016 2.123 357.903 288.841 0.198
305.3633 -4.808 0.02 2.132 357.699 289.3 0.223
305.3999 -4.822 0.024 2.141 355.974 289.712 0.412
305.4306 -4.837 0.027 2.151 355.413 289.847 0.672
305.4637 -4.851 0.032 2.16 355.282 289.896 0.821
305.4983 -4.866 0.033 2.168 355.45 289.718 1.105
305.5311 -4.88 0.034 2.176 355.664 289.257 1.675
305.5635 -4.893 0.033 2.183 355.843 288.719 1.983
305.5983 -4.907 0.032 2.19 355.611 288.439 1.812
305.6305 -4.921 0.03 2.197 355.56 288.367 1.547
305.666 -4.935 0.028 2.202 356.225 288.143 1.324
305.6983 -4.95 0.028 2.208 356.747 287.949 0.782
305.7285 -4.965 0.029 2.213 356.857 287.78 0.404
305.7671 -4.98 0.032 2.219 357.189 287.746 359.917
305.7985 -4.994 0.032 2.224 357.881 287.883 359.785
305.8287 -5.009 0.033 2.23 357.906 287.864 359.861
305.867 -5.023 0.032 2.234 357.62 287.707 0.134
305.8954 -5.038 0.031 2.239 357.835 287.263 0.473
305.9279 -5.053 0.028 2.243 357.982 286.802 0.484
305.9633 -5.067 0.024 2.246 358.33 286.413 0.711
305.9959 -5.082 0.02 2.25 358.87 286.233 0.979
306.0318 -5.097 0.016 2.254 359.469 286.494 0.801
306.0626 -5.112 0.014 2.258 0.024 286.865 0.838
306.0983 -5.128 0.011 2.261 0.52 287.218 1.066
306.1286 -5.144 0.01 2.265 1.026 287.576 0.964
306.1629 -5.16 0.009 2.267 0.961 288.066 0.889
306.1957 -5.177 0.012 2.27 359.917 288.448 1.043
306.2296 -5.196 0.013 2.272 359.249 288.693 1.036
306.2625 -5.214 0.015 2.275 359.245 288.967 0.876
306.2941 -5.233 0.014 2.277 359.231 289.126 1.402
306.332 -5.252 0.016 2.279 359.184 289.442 1.386
306.3636 -5.271 0.018 2.282 358.806 289.641 1.428
306.3946 -5.291 0.02 2.284 357.97 289.519 1.527
306.4282 -5.31 0.02 2.286 357.812 289.24 1.376
306.463 -5.33 0.026 2.289 358.461 289.1 0.61
306.4952 -5.349 0.031 2.291 358.724 288.986 0.589
306.5297 -5.366 0.033 2.294 359.246 288.717 1.112
306.5637 -5.383 0.037 2.296 359.232 288.769 0.848
306.5953 -5.398 0.039 2.3 358.687 289.009 0.564
306.6298 -5.414 0.037 2.304 358.099 289.306 0.388
306.6621 -5.43 0.035 2.308 357.878 289.646 0.301
306.6957 -5.445 0.031 2.313 358.329 289.994 0.421
306.7276 -5.46 0.028 2.318 359.25 290.286 0.482
306.7622 -5.475 0.028 2.323 0.096 290.598 0.492
306.7955 -5.488 0.029 2.328 1.065 290.808 0.701
306.8293 -5.502 0.03 2.332 1.957 290.821 0.915
306.863 -5.515 0.031 2.336 1.652 290.676 0.915
306.8951 -5.528 0.03 2.341 1.159 290.522 0.66
306.9305 -5.541 0.027 2.345 1.056 290.446 0.384
306.9622 -5.555 0.025 2.35 0.846 290.467 0.331
306.9932 -5.568 0.021 2.356 0.824 290.53 0.336
307.0298 -5.582 0.018 2.362 1.224 290.515 0.091
307.0655 -5.596 0.015 2.367 1.558 290.358 359.987
307.0949 -5.61 0.013 2.374 1.574 290.216 0.073
307.1299 -5.624 0.011 2.38 1.325 290.061 0.112
307.1635 -5.638 0.01 2.387 0.811 289.903 0.153
307.1938 -5.652 0.01 2.395 0.218 289.667 0.314
307.2296 -5.667 0.011 2.402 359.6 289.356 0.558
307.2618 -5.683 0.015 2.411 358.898 289.1 0.524
307.2945 -5.699 0.019 2.42 358.458 289.116 0.076
307.3304 -5.715 0.023 2.429 358.526 288.991 0.109
307.362 -5.73 0.027 2.437 358.486 288.793 0.186
307.395 -5.745 0.03 2.445 357.903 288.727 0.105
307.4279 -5.759 0.032 2.454 357.091 288.738 359.961
307.4621 -5.773 0.033 2.462 356.62 288.725 359.814
307.496 -5.787 0.042 2.47 355.885 288.643 0.094
307.5306 -5.801 0.042 2.477 355.485 288.643 0.046
307.5609 -5.816 0.042 2.484 355.006 288.748 0.01
307.595 -5.831 0.041 2.491 354.787 288.832 359.874
307.6275 -5.847 0.041 2.497 354.714 288.884 359.749
307.6624 -5.863 0.041 2.503 354.696 288.739 359.58
307.6937 -5.88 0.042 2.509 355.066 288.616 359.311
307.7289 -5.896 0.043 2.514 356.215 288.254 359.793
307.765 -5.911 0.044 2.519 357.541 287.549 0.377
307.7949 -5.926 0.044 2.524 358.092 286.752 0.949
307.8278 -5.941 0.043 2.528 358.265 285.732 1.498
307.863 -5.956 0.041 2.533 358.526 284.795 1.828
307.8957 -5.97 0.038 2.538 358.987 284.308 1.688
307.9281 -5.983 0.034 2.544 359.444 284.321 1.579
307.9622 -5.996 0.031 2.549 359.852 284.648 1.178
307.9947 -6.01 0.028 2.553 0.25 285.232 0.927
308.0292 -6.023 0.026 2.557 0.51 285.987 0.788
308.0595 -6.036 0.023 2.56 0.614 287.093 0.401
308.0939 -6.051 0.022 2.563 0.22 288.39 0.062
308.1281 -6.067 0.021 2.566 359.649 289.536 0.085
308.161 -6.083 0.021 2.568 359.309 290.422 0.686
308.1934 -6.101 0.02 2.569 359.085 290.988 0.882
308.2279 -6.12 0.021 2.57 358.609 291.099 0.793
308.2615 -6.14 0.025 2.571 358.28 291.074 0.803
308.2936 -6.16 0.026 2.572 357.37 290.811 1.222
308.3272 -6.181 0.031 2.573 356.492 290.527 1.262
308.3653 -6.203 0.033 2.573 356.434 290.015 1.283
308.3934 -6.223 0.035 2.573 356.092 289.495 1.209
308.4269 -6.243 0.035 2.574 355.735 289.049 0.981
308.4613 -6.263 0.045 2.575 356.091 289.058 0.085
308.4927 -6.282 0.048 2.575 356.375 288.998 0.74
308.527 -6.299 0.051 2.577 356.191 289.084 1.002
308.5606 -6.316 0.053 2.579 355.682 289.32 0.628
308.5959 -6.333 0.051 2.581 355.479 289.591 0.142
308.6269 -6.349 0.049 2.584 355.686 289.74 0.244
308.662 -6.366 0.046 2.587 356.148 289.963 0.274
308.6933 -6.381 0.043 2.591 356.901 290.369 0.295
308.7278 -6.397 0.043 2.596 357.216 290.723 0.334
308.7605 -6.413 0.045 2.601 357.24 291.029 0.276
308.7937 -6.429 0.046 2.606 357.605 291.221 0.313
308.8279 -6.444 0.047 2.611 357.939 291.303 0.195
308.8596 -6.459 0.047 2.616 357.94 291.335 359.944
308.8933 -6.474 0.045 2.622 357.68 291.344 359.72
308.9277 -6.489 0.042 2.628 357.307 291.392 359.394
308.9635 -6.505 0.038 2.633 356.985 291.458 359.038
308.9944 -6.52 0.033 2.64 356.915 291.608 358.797
309.0269 -6.536 0.029 2.646 356.861 291.668 358.715
309.0615 -6.552 0.024 2.653 356.99 291.519 358.945
309.0934 -6.568 0.02 2.66 357.015 291.372 358.927
309.1251 -6.586 0.018 2.667 357.001 291.177 358.87
309.1611 -6.603 0.015 2.675 357.108 290.935 358.894
309.1936 -6.62 0.014 2.683 357.016 290.563 358.978
309.2284 -6.637 0.014 2.691 356.94 290.134 358.929
309.259 -6.655 0.021 2.7 356.893 289.785 358.633
309.2939 -6.673 0.029 2.71 355.337 289.729 358.359
309.3259 -6.69 0.036 2.719 354.363 289.787 358.7
309.3602 -6.707 0.041 2.729 353.574 290.073 358.997
309.3926 -6.725 0.043 2.739 353.076 290.55 359.372
309.4277 -6.741 0.046 2.748 353.167 291.096 359.414
309.4614 -6.759 0.044 2.757 353.325 291.602 359.574
309.4929 -6.776 0.042 2.764 353.485 291.828 359.494
309.5283 -6.792 0.04 2.77 353.994 291.867 359.121
309.5615 -6.808 0.038 2.776 354.617 291.912 358.686
309.5936 -6.823 0.038 2.781 354.897 292.068 358.029
309.6283 -6.838 0.042 2.786 355.264 292.323 357.4
309.6598 -6.853 0.043 2.791 356.137 292.738 357.192
309.693 -6.868 0.045 2.796 356.904 293.018 357.52
309.7261 -6.883 0.046 2.8 357.156 292.983 358.139
309.7617 -6.898 0.045 2.804 357.211 292.566 358.881
309.7938 -6.913 0.042 2.807 357.596 291.848 359.632
309.8263 -6.928 0.04 2.811 357.971 291.205 0.061
309.8601 -6.943 0.037 2.815 358.55 290.751 0.429
309.8936 -6.958 0.034 2.819 359.047 290.649 0.659
309.9249 -6.972 0.032 2.824 359.34 290.84 0.862
309.959 -6.987 0.029 2.829 359.406 291.329 1.047
309.9944 -7.003 0.026 2.834 359.391 291.958 1.272
310.0255 -7.018 0.023 2.839 359.325 292.575 1.453
310.0601 -7.035 0.02 2.843 359.322 293.15 1.717
310.0914 -7.052 0.017 2.847 359.225 293.837 1.565
310.1299 -7.07 0.015 2.85 359.133 294.53 1.566
310.1609 -7.088 0.013 2.854 359.002 295.105 1.78
310.1924 -7.107 0.012 2.857 358.528 295.731 1.72
310.2273 -7.127 0.015 2.86 358.009 296.235 1.568
310.2581 -7.148 0.02 2.863 357.026 296.441 1.715
310.2929 -7.169 0.027 2.866 356.294 296.464 1.82
310.3264 -7.191 0.03 2.87 356.156 296.537 1.349
310.3609 -7.213 0.034 2.874 355.831 296.776 1.059
310.3927 -7.234 0.038 2.88 356.019 297.2 0.196
310.4261 -7.255 0.044 2.885 355.988 298.275 359.169
310.4601 -7.274 0.047 2.891 356.589 299.28 359.383
310.4961 -7.292 0.048 2.897 356.83 300.486 359.076
310.5255 -7.309 0.047 2.903 356.643 301.812 358.535
310.5609 -7.325 0.046 2.909 356.838 303.346 358.169
310.5948 -7.34 0.043 2.916 357.509 304.765 358.001
310.6235 -7.355 0.041 2.923 358.127 306.364 357.926
310.6611 -7.368 0.041 2.932 358.45 308.211 358.054
310.6935 -7.382 0.041 2.94 358.716 309.886 357.932
310.7261 -7.396 0.04 2.947 359.495 311.145 357.751
310.7594 -7.409 0.038 2.954 0.303 312.197 357.584
310.7946 -7.422 0.036 2.961 0.597 313.165 357.344
310.8251 -7.436 0.034 2.969 0.684 314.206 357.024
310.8599 -7.448 0.031 2.976 0.719 315.248 356.771
310.892 -7.461 0.028 2.984 0.645 316.035 356.932
310.9256 -7.474 0.024 2.993 0.593 316.6 357.276
310.9582 -7.486 0.02 3.002 0.662 316.983 357.605
310.9926 -7.499 0.016 3.012 0.757 317.205 357.849
311.0236 -7.512 0.013 3.022 0.879 317.425 357.876
311.0621 -7.524 0.011 3.033 0.968 317.458 358.013
311.091 -7.536 0.009 3.045 0.937 317.663 357.817
311.1252 -7.548 0.009 3.057 0.588 317.847 357.644
311.1595 -7.559 0.009 3.07 0.044 318.085 357.559
311.1925 -7.571 0.011 3.085 359.508 318.459 357.214
311.2243 -7.582 0.018 3.101 359.122 319.453 356.483
311.2579 -7.594 0.02 3.118 359.057 320.356 356.063
311.2925 -7.606 0.026 3.136 358.843 321.843 355.778
311.325 -7.617 0.03 3.153 358.635 323.222 355.637
311.3581 -7.628 0.032 3.171 358.806 324.624 355.788
311.3916 -7.638 0.034 3.189 359.672 325.976 356.196
311.4277 -7.647 0.034 3.206 0.241 326.994 356.729
311.4576 -7.656 0.035 3.222 0.721 327.99 356.54
311.4947 -7.664 0.031 3.238 1.776 329.209 356.432
311.5236 -7.673 0.03 3.254 2.39 330.437 356.631
311.562 -7.681 0.027 3.268 3.093 331.683 356.326
311.5918 -7.687 0.025 3.282 3.849 333.13 356.094
311.6246 -7.693 0.025 3.297 4.581 334.827 355.538
311.6621 -7.697 0.024 3.311 5.883 337.532 355.469
311.6912 -7.7 0.023 3.325 6.945 340.184 355.952
311.7247 -7.702 0.022 3.338 7.634 343.044 356.714
311.7598 -7.703 0.019 3.351 8.443 345.796 357.284
311.794 -7.703 0.017 3.363 9.271 348.549 357.567
311.8281 -7.703 0.014 3.375 10.066 351.488 357.604
311.8577 -7.702 0.01 3.386 10.914 354.394 357.857
311.8931 -7.702 0.006 3.397 12.305 357.502 358.115
311.9235 -7.702 0.002 3.408 13.784 0.539 358.463
311.9578 -7.703 -0.005 3.419 15.726 3.443 358.926
311.9915 -7.704 -0.011 3.429 17.734 6.159 359.185
312.0255 -7.705 -0.014 3.442 18.467 8.83 359.322
312.0573 -7.706 -0.015 3.455 18.142 11.363 359.695
312.0912 -7.706 -0.016 3.467 18.03 13.605 0.141
312.1248 -7.707 -0.016 3.479 17.853 15.706 0.65
312.1579 -7.708 -0.016 3.492 17.441 17.708 1.072
312.1913 -7.71 -0.014 3.506 17.377 19.515 1.199
312.2247 -7.714 -0.013 3.519 17.424 21.266 1.088
312.2591 -7.717 -0.007 3.533 16.548 23.3 0.854
312.2904 -7.72 -0.003 3.547 15.599 25.241 0.983
312.3232 -7.724 0.001 3.562 14.716 27.282 1.199
312.3575 -7.727 0.004 3.576 13.643 29.427 1.539
312.3902 -7.729 0.007 3.588 12.467 31.548 1.679
312.424 -7.732 0.006 3.6 11.866 33.457 2.138
312.4585 -7.734 0.012 3.612 12.636 35.387 1.854
312.4914 -7.735 0.017 3.623 12.376 37.249 2.25
312.5261 -7.735 0.024 3.633 10.863 38.849 2.62
312.5577 -7.733 0.029 3.641 9.275 40.915 2.761
312.5925 -7.729 0.032 3.651 6.834 43.401 1.908
312.6261 -7.722 0.032 3.659 5.283 46.763 0.878
312.6572 -7.715 0.029 3.666 5.316 50.385 0.812
312.6931 -7.706 0.029 3.67 6.764 54.441 1.247
312.7245 -7.697 0.031 3.675 6.922 58.507 1.355
312.7573 -7.688 0.034 3.679 6.541 62.131 1.647
312.7898 -7.68 0.036 3.683 6.113 65.05 1.975
312.8227 -7.673 0.036 3.687 5.902 67.024 1.969
312.8562 -7.666 0.034 3.692 5.468 68.507 1.439
312.8909 -7.658 0.032 3.697 5.186 70.153 0.89
312.9243 -7.649 0.029 3.701 4.528 71.904 0.465
312.9586 -7.639 0.027 3.705 3.943 73.551 0.021
312.9903 -7.628 0.025 3.71 3.844 75.381 359.662
313.0229 -7.615 0.023 3.713 3.342 77.502 359.401
313.0586 -7.602 0.021 3.716 2.694 79.723 359.396
313.0907 -7.59 0.018 3.72 2.353 81.485 359.428
313.1233 -7.578 0.015 3.723 2.456 83.225 358.942
313.1576 -7.565 0.013 3.726 2.376 84.877 358.781
313.1939 -7.551 0.012 3.73 2.089 86.467 358.688
313.2239 -7.536 0.013 3.734 1.682 87.755 358.572
313.2567 -7.521 0.015 3.739 1.315 88.552 358.957
313.2905 -7.504 0.018 3.744 0.621 89.351 358.446
313.3251 -7.486 0.026 3.748 359.714 90.637 357.563
313.3567 -7.468 0.031 3.751 358.504 92.018 357.243
313.3897 -7.447 0.038 3.755 357.454 94.489 355.865
313.4248 -7.427 0.043 3.759 356.991 96.957 355.499
313.4557 -7.407 0.047 3.763 356.381 98.883 355.843
313.4906 -7.388 0.049 3.767 355.996 100.387 356.003
313.5227 -7.369 0.05 3.772 356.436 101.559 355.973
313.561 -7.352 0.048 3.777 356.859 102.348 356.569
313.5897 -7.336 0.046 3.782 356.918 103.486 356.189
313.6246 -7.32 0.044 3.786 357.089 104.701 355.669
313.6611 -7.306 0.039 3.793 358.028 105.491 355.651
313.6904 -7.29 0.037 3.799 358.654 106.219 355.462
313.7249 -7.274 0.037 3.805 359.369 106.667 355.513
313.7581 -7.258 0.038 3.811 359.939 107.231 355.948
313.789 -7.242 0.04 3.816 0.079 107.842 356.73
313.8259 -7.226 0.043 3.82 359.572 108.126 358.221
313.856 -7.209 0.043 3.825 359.117 108.378 359.118
313.8926 -7.192 0.042 3.828 358.776 108.244 359.812
313.9221 -7.175 0.039 3.833 358.791 108.108 0.286
313.9562 -7.157 0.036 3.836 358.686 107.973 0.508
313.9909 -7.139 0.034 3.84 358.519 108.03 0.552
314.0258 -7.12 0.03 3.843 358.327 108.243 0.618
314.0551 -7.102 0.027 3.847 358.198 108.532 0.961
314.092 -7.083 0.024 3.85 358.329 108.88 1.118
314.1245 -7.063 0.02 3.855 358.256 109.231 1.161
314.1565 -7.043 0.018 3.86 358.003 109.718 1.14
314.1881 -7.022 0.017 3.865 357.457 110.277 0.954
314.2226 -7.001 0.016 3.871 357.205 110.693 0.786
314.2588 -6.98 0.022 3.877 357.644 111.025 0.131
314.2879 -6.958 0.028 3.882 357.474 111.464 0.09
314.3232 -6.937 0.034 3.887 357.531 111.832 359.063
314.3555 -6.915 0.037 3.892 357.186 112.283 358.848
314.3905 -6.893 0.045 3.895 357.628 113.069 358.24
314.4218 -6.872 0.052 3.896 358.449 114.026 358.807
314.4555 -6.851 0.055 3.898 358.06 114.469 359.426
314.49 -6.827 0.057 3.899 356.115 115.402 358.022
314.523 -6.803 0.059 3.898 354.88 116.86 357.102
314.5579 -6.778 0.056 3.895 354.668 118.059 357.336
314.592 -6.754 0.054 3.893 354.715 118.999 357.682
314.6245 -6.729 0.055 3.889 354.462 119.744 357.594
314.6579 -6.705 0.056 3.885 354.559 120.078 357.16
314.69 -6.681 0.054 3.88 354.917 120.364 356.535
314.7235 -6.658 0.052 3.875 354.757 120.685 355.978
314.7557 -6.635 0.049 3.869 354.813 120.949 355.784
314.7905 -6.613 0.042 3.863 355.22 121.001 355.837
314.8237 -6.591 0.035 3.855 355.109 121 355.739
314.857 -6.568 0.029 3.848 354.531 120.848 355.651
314.8892 -6.545 0.025 3.84 354.255 120.334 355.379
314.9214 -6.522 0.02 3.831 354.492 120.05 354.732
314.9578 -6.498 0.017 3.819 353.949 120.171 354.481
314.9873 -6.474 0.016 3.807 352.935 120.519 354.485
315.0231 -6.45 0.018 3.794 352.197 121.022 354.193
315.0557 -6.425 0.029 3.781 351.766 121.725 353.027
315.0896 -6.399 0.036 3.768 350.063 122.17 354.32
315.1218 -6.375 0.046 3.756 349.92 122.546 354.483
315.1547 -6.351 0.059 3.744 350.036 123.156 354.585
315.1905 -6.327 0.058 3.736 350.957 123.076 356.008
315.2231 -6.303 0.055 3.729 351.608 122.356 356.582
315.2558 -6.279 0.058 3.722 350.697 122.184 355.995
315.2889 -6.255 0.059 3.715 350.334 121.887 355.904
315.3256 -6.23 0.057 3.71 351.292 121.325 356.491
315.3544 -6.206 0.057 3.704 352.786 120.534 357.281
315.3892 -6.181 0.057 3.7 353.43 119.36 357.672
315.4215 -6.155 0.057 3.695 353.28 118.286 358.041
315.457 -6.129 0.055 3.691 353.226 117.113 358.794
315.4888 -6.103 0.05 3.687 353.843 116.21 359.599
315.5203 -6.077 0.045 3.683 354.107 115.517 0.693
315.5561 -6.049 0.038 3.679 354.041 114.588 1.753
315.5909 -6.022 0.03 3.676 354.142 113.647 2.122
315.6212 -5.994 0.022 3.673 354.768 112.707 2.27
315.6556 -5.966 0.014 3.671 355.894 111.87 2.268
315.6922 -5.937 0.01 3.67 356.285 111.204 2.545
