# Supplementary material for: Quantifying Spatiotemporal Gait Parameters with HoloLens in Healthy Adults and People with Parkinson’s Disease: Test-Retest Reliability, Concurrent Validity, and Face Validity
Source: Sensors (Basel). 2020 Jun 5;20(11):3216. doi: 10.3390/s20113216 (PMC7313704; doi:10.3390/s20113216)
Supplement: Supplementary file 1 [file sensors-20-03216-s001.zip › Data/HYA_05_SWS2_IWW_raw.csv]

IWW_x_SpineBase IWW_x_Head IWW_x_ShoulderLeft IWW_x_ElbowLeft IWW_x_WristLeft IWW_x_HandLeft IWW_x_ShoulderRight IWW_x_ElbowRight IWW_x_WristRight IWW_x_HandRight IWW_x_HipLeft IWW_x_KneeLeft IWW_x_AnkleLeft IWW_x_FootLeft IWW_x_HipRight IWW_x_KneeRight IWW_x_AnkleRight IWW_x_FootRight IWW_x_SpineShoulder IWW_y_SpineBase IWW_y_Head IWW_y_ShoulderLeft IWW_y_ElbowLeft IWW_y_WristLeft IWW_y_HandLeft…
-0.280970175793975 -0.298980117195983 -0.295 -0.302970175793975 -0.249 -0.237970175793975 -0.251960234391967 -0.258980117195983 -0.209 -0.203970175793975 -0.252 -0.289860820371883 -0.306970175793975 -0.252870761773891 -0.236980117195983 NaN -0.295 -0.170556718512468 -0.302970175793975 0.947164771872964 1.6923539765608 1.45044926328583 1.19688063730015 0.955988807031759 0.899831233784269 1.4409753…
-0.277982456812869 -0.296947370438606 -0.294912284064343 -0.299982456812869 -0.248964913625737 -0.234894740877212 -0.247947370438606 -0.256947370438606 -0.208964913625737 -0.200929827251474 -0.251947370438606 -0.275807024941555 -0.304 -0.24 -0.234947370438606 NaN -0.294947370438606 -0.225947370438606 -0.299982456812869 0.947624561995325 1.69270158080352 1.44939719232339 1.19799894510876 0.9558552…
-0.27699874035252 -0.294 -0.289999160235013 -0.299000419882493 -0.246999580117507 -0.229000419882493 -0.244999580117507 -0.253999580117507 -0.206999580117507 -0.19699874035252 -0.248999580117507 -0.26499748070504 -0.303998320470027 -0.24 -0.231999160235013 NaN -0.292 -0.223 -0.29899874035252 0.946760197344772 1.68998998740353 1.4503597816611 1.20130121346041 0.95503720098476 0.901687644459212 1.4…
-0.274 -0.293977957046115 -0.287977957046116 -0.299977957046116 -0.246007347651295 -0.230029390605179 -0.244 -0.253007347651295 -0.205977957046115 -0.193992652348705 -0.248 -0.258955914092231 -0.299970609394821 -0.240073476512948 -0.229977957046115 NaN -0.291970609394821 -0.223036738256474 -0.295977957046115 0.947232645154466 1.68996117562421 1.4498445555438 1.2041939677317 0.972151491112976 0.89…
-0.273984071418849 -0.290904428513097 -0.284984071418849 -0.297015928581151 -0.247 -0.233984071418849 -0.243952214256548 -0.253968142837699 -0.202952214256548 -0.192936285675398 -0.247952214256548 -0.252936285675398 -0.296 -0.25 -0.227 NaN -0.288 -0.22772921412044 -0.292984071418849 0.947602583579109 1.69013019429194 1.45046605286084 1.20471964642225 0.968276584985709 0.895724281455599 1.44082681…
-0.273001856386411 -0.285011138318467 -0.284001856386411 -0.297998143613589 -0.247 -0.233001856386411 -0.241005569159234 -0.252003712772822 -0.200005569159234 -0.189007425545645 -0.245005569159234 -0.249007425545645 -0.296 -0.25 -0.227 NaN -0.288 -0.211031558568991 -0.292001856386411 0.948378533454735 1.6907588119127 1.45083929457316 1.20408120665117 0.966832728888025 0.898454839245777 1.44063037…
-0.270922911600917 -0.288855459251719 -0.277990363950115 -0.290980727900229 -0.246980727900229 -0.233038544199542 -0.239980727900229 -0.250009636049885 -0.2 -0.186980727900229 -0.242922911600917 NaN -0.292980727900229 -0.248922911600917 -0.224942183700688 -0.215836187151948 NaN -0.215009636049885 -0.277 0.941696210055688 1.66166073001802 1.44751385441995 1.19195734488979 0.965117548003767 0.89740…
-0.262948241295016 -0.273948241295016 -0.276948241295016 -0.289 -0.245017252901661 -0.236948241295016 -0.237982747098339 -0.250965494196677 -0.199948241295016 -0.184930988393354 -0.234913735491693 -0.228138023213291 -0.290913735491693 -0.241017252901661 -0.218913735491693 -0.198551424556804 -0.260861976786709 -0.215689447770095 -0.276896482590032 0.944404664966412 1.68744000668296 1.4479455409774…
-0.259999863977656 -0.270999954659219 -0.273999727955312 -0.288999909318437 -0.245999909318437 -0.234000045340781 -0.236999863977656 -0.248999909318437 -0.196999773296093 -0.181 -0.230000045340781 -0.236 -0.285999863977656 -0.241996100692807 -0.214 -0.172998730458123 -0.252997823642497 -0.197994649787805 -0.270999909318437 0.945240043073742 1.68801005848961 1.44996997778302 1.19310003763285 0.960…
-0.257015280350332 -0.269984719649668 -0.267977079474503 -0.286977079474503 -0.244 -0.234992359824834 -0.233977079474503 -0.247 -0.192 -0.180961799124171 -0.230977079474503 -0.236068761576492 -0.283045841050995 -0.156573013137432 -0.214 -0.14494651877384 -0.204824275971188 -0.0803208873569619 -0.268977079474503 0.946189159580732 1.68929220702133 1.44947793715271 1.19392167220907 0.966746773867496…
-0.258947170634461 -0.267788682537843 -0.264929560845948 -0.283947170634461 -0.243964780422974 -0.233911951057435 -0.230911951057435 -0.246947170634461 -0.191947170634461 -0.175964780422974 -0.227982390211487 -0.245 -0.289 -0.2297849245926 -0.213947170634461 -0.137718243383791 -0.181242779093939 -0.120062923263565 -0.265911951057435 0.946084578545013 1.68828739611118 1.44922461612447 1.1928893074…
-0.255998936376529 -0.25599975454843 -0.26099975454843 -0.28099975454843 -0.24199975454843 -0.22900016363438 -0.22599983636562 -0.24399983636562 -0.188999509096859 -0.17400032726876 -0.22699975454843 -0.244999427279669 -0.289 -0.162005563568926 -0.21099975454843 -0.121999181828099 -0.138997381849917 -0.011997381849917 -0.26099983636562 0.946340088362565 1.68869998118205 1.45004001799978 1.1956400…
-0.243 -0.252918807062709 -0.25792895617987 -0.277969552648516 -0.238979701765677 -0.230959403531354 -0.223959403531354 -0.241969552648516 -0.182979701765677 -0.177979701765677 -0.223969552648516 -0.238040596468646 -0.289 -0.22992895617987 -0.207969552648516 -0.111888359711225 -0.106624482665029 0.02036536821781 -0.258939105297032 0.94741370754736 1.68846614333548 1.45023432273358 1.1962669013996…
-0.24289413102946 -0.24489413102946 -0.250911775857883 -0.274911775857883 -0.236876486201036 NaN -0.219876486201037 -0.23894706551473 -0.18089413102946 -0.175929420686307 -0.22089413102946 -0.242 -0.289 -0.221941310294599 -0.204911775857883 -0.100770617230496 -0.0691706930641024 0.0568469517643209 -0.25289413102946 0.946799117758579 1.68805523968801 1.44775029155269 1.1969343536549 0.969121300273…
-0.237000406666981 -0.239000406666981 -0.246000338889151 -0.270000338889151 -0.230000474444811 NaN -0.213000474444811 -0.23600020333349 -0.175000406666981 -0.172000271111321 -0.215000406666981 -0.242 -0.289 -0.16300406666981 -0.200000338889151 -0.0880008811117921 -0.0230031855580178 0.103996746664152 -0.247000406666981 0.946750003388891 1.68612013352233 1.4488799220555 1.19662002168891 0.96641018…
-0.226961606621289 -0.231976963972774 -0.239946249269805 -0.263969285297031 -0.224969285297031 -0.210961606621289 -0.205969285297031 -0.22793089191832 -0.170976963972774 -0.169976963972774 -0.206946249269805 -0.238 -0.288992321324258 -0.16 -0.19293089191832 -0.0768771411881253 -0.00673892502476616 0.119253396299492 -0.241923213242578 0.945202457176238 1.68758637330087 1.44817354991238 1.193139710…
-0.221824684976512 -0.228649369953023 -0.232947405492953 -0.259824684976512 -0.220824684976512 -0.205877279483558 -0.201737027464767 -0.218807153474163 -0.167737027464767 -0.166877279483558 -0.19984221647886 -0.237947405492953 -0.288 -0.160035063004698 -0.183824684976512 -0.0608246849765115 0.0274908820657677 0.150615011314441 -0.231859747981209 0.945504747592957 1.68839895515352 1.4473347405493 …
-0.212000913610737 -0.209001827221474 -0.230000274083221 -0.250000913610737 -0.211000913610737 -0.199000639527516 -0.187001370416105 -0.208001004971811 -0.153001370416105 -0.160000639527516 -0.191000822249663 -0.235000274083221 -0.288 -0.161999817277853 -0.174000913610737 -0.051000913610737 0.0549974418899364 0.0730072175248222 -0.22400073088859 0.944650079484134 1.68778005755748 1.44704002740832…
-0.205929628206968 -0.204969840660129 -0.217919575093677 -0.242909521980387 -0.203899468867097 -0.188929628206968 -0.173949734433548 -0.200909521980387 NaN NaN -0.186949734433548 -0.227939681320258 -0.288 -0.16198994688671 -0.167899468867097 -0.0368693095272257 0.0571608498126452 0.181170902925936 -0.213889415753806 0.943011454853703 1.68642893587993 1.44402467184996 1.19030622723479 0.9566266464…
-0.198629904879282 -0.201876634959761 -0.20982376422823 -0.23382376422823 -0.193911882114115 -0.181770893496698 -0.168841387805407 -0.191876634959761 NaN NaN -0.181488916261866 -0.221947129268469 -0.288 -0.160947129268469 -0.157541786993397 -0.0238413878054066 0.0731409886174164 0.19770039918799 -0.202876634959761 0.942192205707243 1.68339291065033 1.44347973288625 1.18889765797578 0.961163428317…
-0.178002599040536 -0.195000866346845 -0.20000123763835 -0.22400123763835 -0.189000618819175 -0.169001608929855 -0.160001113874515 -0.185000866346845 NaN NaN -0.153003589151216 -0.219000371291505 -0.288 -0.158000371291505 -0.132003217859711 -0.0150011138745153 0.0809990098893198 0.181002103985195 -0.196000866346845 0.943429844057568 1.68466983910701 1.44235014232841 1.18598036757859 0.95801039728…
-0.174894381712997 -0.187838793140891 -0.195894381712997 -0.219899940570208 -0.180899940570208 -0.168922175999051 -0.152899940570208 -0.164922175999051 NaN NaN -0.148955529142315 -0.211983323428368 -0.287983323428368 -0.159988882285579 -0.128938852570683 -0.00392773485626137 0.08508338285816 0.21108338285816 -0.188911058284629 0.943049209874032 1.67960408978242 1.44122432402267 1.18571333531433 0…
-0.155794548376966 -0.158841960289974 -0.176889372202982 -0.201778744405963 -0.16293678411599 -0.154841960289974 -0.134826156318971 -0.150857764260976 NaN NaN -0.140794548376966 -0.208889372202982 -0.285 -0.158031607942005 -0.117794548376966 0.00911062779701836 0.100047411913008 0.226047411913008 -0.172826156318971 0.939304713646396 1.67318916630318 1.43839297520959 1.18620853850616 0.95103640858…
-0.143024059600853 -0.149018507385272 -0.17001295516969 -0.188025910339381 -0.159007402954109 -0.145018507385272 -0.124020358123799 -0.142016656646745 NaN NaN -0.128024059600853 -0.20201295516969 -0.285 -0.159996298522946 -0.105024059600853 0.0159870448303097 0.102994447784418 0.228994447784418 -0.162020358123799 0.937732961181643 1.67375892657165 1.43671316476288 1.17990188174134 0.9501915916351…
-0.133804062444361 -0.144861210898089 -0.15585304683327 -0.17885304683327 -0.144836718703634 -0.130861210898089 -0.109893867157362 -0.125836718703634 -0.0817877343147239 NaN -0.114804062444361 -0.191820390573997 -0.284975507805545 -0.157 -0.0928285546388155 0.0230816406481831 0.103081640648183 0.227114296907456 -0.147885703092544 0.936740489843889 1.6744996695198 1.43718587616786 1.1794501632813 …
-0.10980915529268 -0.127739757217292 -0.137739757217292 -0.160739757217292 -0.124826504811528 -0.113826504811528 -0.096705058179597 -0.105774456254986 -0.0557571067361387 NaN -0.0908091552926804 -0.17 -0.282 -0.156930601924611 -0.0718091552926804 0.0332255437450141 0.11319084470732 0.241138796150778 -0.133774456254986 0.936792713202084 1.66962723874459 1.43546375417321 1.17944935407257 0.94593641…
-0.0989919537035918 -0.11299687088473 -0.122991953703592 -0.145991059670658 -0.11499374176946 -0.103991953703592 -0.079992400720059 -0.0929915066871247 -0.0419906126541905 NaN -0.0799928477365261 -0.169998211934132 -0.281998658950599 -0.152998658950599 -0.0609910596706576 0.0460062582305397 0.124001341049401 0.249001341049401 -0.120990165637723 0.936377653163548 1.6711702905607 1.43510773809668 1…
-0.080934549954827 -0.105818194318964 -0.104832738773447 -0.125861827682413 -0.10084728322793 -0.0858618276824125 -0.0628836443641369 -0.0738763721368954 NaN NaN -0.0638763721368954 -0.165941822182068 -0.278963638863793 -0.149978183318276 -0.0408836443641369 0.0601236278631046 0.127007272227241 0.252021816681724 -0.0989200055003441 0.931126582053197 1.67186486964208 1.43005319977999 1.17670301866…
-0.0715891113817044 -0.0808034880521195 -0.0818213527746541 -0.106785623329585 -0.079606976104239 -0.0666248408267736 -0.0467141644394466 -0.0566605702718428 NaN NaN -0.0467141644394466 -0.15780348805212 -0.273946405832396 -0.148464907247836 -0.0245712466591699 0.0772501061154842 0.128107188335208 0.255071458890138 -0.0875533819366353 0.930654461936014 1.67793533394904 1.43049857506682 1.17571945…
-0.0490425453700627 -0.0700203477856821 -0.0720184979869838 -0.0950221975843805 -0.0580406955713643 -0.0460388457726659 -0.031029596779174 -0.0380351461752692 NaN NaN -0.031029596779174 -0.147020347785682 -0.271005549396095 -0.228848316506733 -0.00104439516876105 0.0909741028182227 0.13398890120781 0.258992600805206 -0.0630462449674594 0.930350573437597 1.67493566038402 1.43096911209662 1.1740431…
-0.0268001592670024 -0.0559360509654408 -0.0517921656376825 -0.0718880891895213 -0.0397841720083626 -0.0248561146722417 -0.0109120700774811 -0.0218241401549621 0.0361199044397986 NaN -0.00578417200836259 -0.127736210232443 -0.256936050965441 -0.21502398088796 0.0201758598450379 0.098087929922519 0.133 0.257624299421965 -0.0479280573361209 0.928287905729677 1.67466542770459 1.43247742611192 1.1721…
-0.00165656035803017 -0.0476097276795797 -0.0257814475005646 -0.0575941167867629 -0.012672171250847 -0.00650045142986206 0.000530770355771563 0.000359050534786645 0.0515619921414052 0.0624371049988707 0.0213590505347866 -0.0945316732154957 -0.248719003929297 -0.217625338572397 0.0423590505347866 0.109156108928168 0.133031221785634 0.210968778214366 -0.038672171250847 0.930522020387469 1.676614812…
0.0199570106073512 -0.0230488515825555 -0.0120273568862311 -0.0320508056458577 0.00795896467065339 0.024937469974329 0.0339335618477245 0.022955056544049 0.0869296537211201 0.0899452862275378 0.043955056544049 -0.0650586218990666 -0.23103517313944 -0.194046897519253 0.064955056544049 0.118980459366978 0.134996091873396 0.209003908126604 -0.0180410353293466 0.931278495371257 1.67880564243884 1.435…
0.0341317924125069 -0.00591213839166209 0.0101171488111172 -0.019875529388188 0.0271464360138965 0.0442196540208448 0.0411171488111172 0.0341830450173707 0.102073218006948 0.109131792412507 0.0571391142132017 -0.03378766777985 -0.219714449772902 -0.0917144497729018 0.0811098270104224 0.124021965402084 0.14 0.209417342639605 -0.00386820758749313 0.934033599166444 1.67854820041678 1.43885043930804 …
0.0523036150530599 0.00630361505305992 0.026 -0.0028144574675745 0.047371085064851 0.0742867475501121 0.0571180725206344 0.059219277538321 0.112404820070747 0.127354217561903 0.0762361450412688 -0.00457831242630567 -0.180932529988209 -0.0529156624852611 0.0963542175619032 0.127084337514739 0.14 0.265983132497052 0.0142024100353733 0.931773228843574 1.67960113241471 1.43891 1.17748643380637 0.9513…
0.0699638671242634 0.0239638671242634 0.026 0.00797791879816098 0.068955837596322 0.0909658745062488 0.0639859483261025 0.0719739040341903 0.135951822832351 0.147957844978307 0.0899718966522049 0.0199498154503659 -0.177008029527941 -0.0480100369099268 0.116957844978307 0.131989963090073 0.14 0.265002007381985 0.0259759114161756 0.929634376092728 1.67617700576313 1.43891 1.17960566405491 0.9538849…
0.0830975453178189 0.0351300604237586 0.0730325151059396 0.0310325151059396 0.093089416541334 0.115121931647274 0.088 0.100146317976728 0.158121931647274 0.172154446753213 0.0971625755296982 0.118357666165336 -0.110707364046543 0.0163171827752676 0.136048772658909 0.140048772658909 0.14001625755297 0.268504144634421 0.048089416541334 0.923395524358163 1.65969471148051 1.43338129899931 1.173568208…
0.0953075021674608 0.0515125036124347 0.0771195841762348 0.0352562518062173 0.104051250361243 0.130136667629983 0.0886662546961651 0.118205001444974 0.173205001444974 0.19123916835247 0.1173929194362 0.162495420158687 -0.0740945769513654 -0.0640445625016268 0.14223916835247 0.14615375108373 0.142034166907496 0.208017083453748 0.0593075021674608 0.926716538955811 1.66307353589575 1.43481842541182 …
0.113002178820415 0.0810012450402372 0.0840031126005929 0.0500034238606522 0.10700435764083 0.13800435764083 0.127003735120711 0.130003423860652 0.185007470241423 0.205006536461245 0.140000622520119 0.191003112600593 -0.0219931522786956 0.10597790053579 0.156003423860652 0.155001556300296 0.144 0.209018675603557 0.0770043576408301 0.938599411718488 1.68398889502679 1.43818071901074 1.186169856820…
0.12007646302483 0.0851529260496599 0.09407646302483 0.061084109327313 0.121053524117381 0.152068816722347 0.139030585209932 0.141107048234762 0.209084109327313 0.226114694537245 0.142053524117381 0.201412900334082 0.000772276550782534 0.0359022636929935 0.167099401932279 0.16007646302483 0.144 0.269007646302483 0.091084109327313 0.936744331898149 1.68046454463097 1.44051859717129 1.1857163464310…
0.130189330210177 0.105258177559332 0.10429260123391 0.0721721183728883 0.128189330210177 0.161051635511866 0.143654049816976 0.155189330210177 0.220223753884755 0.241172118372888 0.149172118372888 0.254827881627112 0.101654049816976 0.153481931444087 0.180206542047466 0.170206542047466 NaN 0.270103271023733 0.10229260123391 0.941154560749558 1.68359767601464 1.44424239252285 1.1865723582541 0.96…
0.140977991131721 0.119969987906892 0.120965986294477 0.0819799919379279 0.138977991131721 0.163993997581378 0.180923969364126 0.165977991131721 0.232973989519306 0.250979991937928 0.158979991937928 0.245020008062072 0.138923969364126 NaN 0.191975990325514 0.181975990325514 NaN 0.275987995162757 0.118965986294477 0.938565282128387 1.68061608245087 1.44494855941953 1.18841623848433 0.9634571588551…
0.157187388193366 0.13805621645801 0.128149910554693 0.105121802325688 0.14711243291602 0.175028108229005 0.184215496422371 0.183131171735356 0.249121802325688 0.265140541145025 0.173131171735356 0.256580903399436 0.200627750447777 0.260440362254411 0.207290451699718 NaN NaN 0.248637119857446 0.133159279964361 0.945646406976697 1.68608954203929 1.44670074217349 1.19129736918601 0.963918025044686 …
0.177047063123088 0.14436081727701 0.144235315615441 0.118345129569314 0.159517694353971 NaN 0.207266691030833 0.197219627907745 0.262235315615441 0.280219627907745 0.187031375415392 0.318596132892451 0.268004013292549 0.308945275754314 0.238 NaN NaN NaN 0.150125501661569 0.939982510033231 1.67872204671125 1.44259502372109 1.1867376030563 0.959179266643466 NaN 1.44190587375382 1.16247012039878 0.…
0.179994403001571 0.166957089678711 0.158972015007855 0.139958955344854 0.19193843301728 0.203951492680281 0.223968283675569 0.210973880673998 0.276972015007855 0.293973880673998 0.188996268667714 0.355929104686565 0.330880597366847 0.430768657398265 0.238 NaN NaN NaN 0.157985074670856 0.940139701493417 1.68386024256607 1.44541464553817 1.18345623132492 0.940345764819962 0.889071828117033 1.43601…
0.187060425652861 0.176060425652861 0.172066468218148 0.155072510783434 0.203030212826431 0.216096681044578 0.244030212826431 0.223120851305723 0.294072510783434 0.30807855334872 0.194042297957003 0.363205447219729 0.388356511351883 0.483513618049323 0.24607855334872 NaN NaN 0.352181276958584 0.173102723609865 0.938146615272343 1.67455069266727 1.44330857866051 1.17812353356405 0.952154167587853 …
0.197322997802978 0.186645995605955 0.183233276191039 0.167376830770141 0.20830505348059 0.232215331868652 0.249269164835815 0.243215331868652 0.306233276191039 0.321143554579101 0.201484496704467 0.397233276191039 0.447502441026854 0.568233276191039 NaN NaN NaN 0.382215331868652 0.190215331868652 0.934396540454446 1.66664833358292 1.43817840084991 1.17392306506997 0.946408040659698 0.87576049882…
0.214965438458756 0.221930876917513 0.19597503888688 0.187959678201882 0.224967358544381 0.243976958972504 0.26397119871563 0.254976958972504 0.31897503888688 0.328984639315003 0.227948157688135 0.40997503888688 0.47494623760251 0.58097503888688 0.270976958972504 NaN NaN 0.393976958972504 0.201976958972504 0.939669669939339 1.6780277078059 1.44027589101676 1.18228362166962 0.954494159293597 0.907…
0.232155832816579 0.231106622453449 0.215139429362202 0.206082017271884 0.243229648361274 0.270131227635014 0.274090218999072 0.269114824180637 0.334024605181565 0.346032806908753 0.238180437998144 0.417065613817507 0.51204921036313 0.632131227635014 0.287164034543767 NaN 0.101155832816579 0.254155832816579 0.221106622453449 0.941416315329935 1.67842246051816 1.44033359654562 1.17679993019707 0.9…
0.251257579284753 0.244429298807922 0.232326267094021 0.216377782950971 0.271137375618535 0.286206063427802 0.285240407332436 0.283206063427802 0.337309095141704 0.350240407332436 0.260291923189387 0.425171719523169 0.518085859761584 0.648412126855605 0.30727475123707 NaN 0.120051515856951 0.273051515856951 0.234326267094021 0.942157676461988 1.6786992219377 1.43826637259222 1.17934205231332 0.94…
0.265993236333415 0.268988727222358 0.250991432688992 0.237990079955675 0.278996392711155 0.297994589066732 0.298993687244521 0.294994589066732 0.354991883600098 0.363993687244521 0.276992334511204 0.434995490888943 0.522997745444472 0.671989178133464 0.322992785422309 NaN 0.122998647266683 0.275998647266683 0.252991432688992 0.940880586184437 1.67751054560244 1.43348219593708 1.1868965324936 0.9…
0.280145240376876 0.279087144226125 0.2661161923015 0.253210598546469 0.290196074508782 0.316203336527626 0.316210598546469 0.311130716339188 0.360072620188438 0.376087144226125 0.293043572113063 0.445101668263813 0.532 0.665978213943469 0.335174288452251 NaN 0.123065358169594 0.279036310094219 0.272108930282657 0.937126486783297 1.67643953096956 1.43190708146863 1.18488197846996 0.95693566051356…
0.30052037399396 0.291537719793758 0.282242841197181 0.282190803797785 0.317503028194161 NaN 0.345069383199195 0.329208149597584 0.370364261795772 0.388312224396376 NaN 0.459208149597584 0.532190803797785 0.663052037399396 0.359416299195168 NaN 0.131947962600604 0.283930616800805 0.28726018699698 0.925877560426055 1.65611683073113 1.42609568001735 1.16340766508652 0.934651957439888 NaN 1.42804723…
0.329996639705709 0.321996527695899 0.295998431862664 0.292998767892093 0.345996751715519 NaN 0.348999551960761 0.340998655882284 0.390997647793996 0.405997983823425 0.343994959558563 0.470998655882284 0.542998767892093 0.665999663970571 0.382997311764567 NaN 0.129000336029429 0.280000448039239 0.301998319852854 0.935368917985238 1.67009840610041 1.42924964044851 1.1706391756078 0.944958825017096…
0.339231490022107 0.33003019435071 0.311281813939957 0.313201295671398 0.365100647835699 NaN 0.365543498312773 0.350191230887828 0.407110712619269 0.416140906969978 0.349130842186408 0.486191230887828 0.54498993521643 0.673 0.391332137857806 NaN 0.133261684372817 0.286211360454967 0.319161036537118 0.936459352164301 1.67260588732866 1.4320806536412 1.18350063166686 0.95737311894345 NaN 1.43076518…
0.362298388526628 0.333561672520711 0.339105313597633 0.333193074928995 0.375351045325445 NaN 0.419070209065089 0.369228179461539 0.418280836260356 0.430280836260356 0.362386149857989 0.50515797039645 0.544052656798817 0.672824477337278 NaN NaN 0.158982447733728 0.307052656798817 0.3353159407929 0.926657239555148 1.66642427004521 1.42537830227467 1.17200292336521 0.944171353244794 NaN 1.410680379…
0.378956970881778 0.364919004012759 0.344984813252392 0.343972157629386 0.394949377507974 NaN 0.422989875501595 0.381967095380183 0.433959502006379 0.445959502006379 0.383944315258771 0.513977219878588 0.546992406626196 0.663025311246013 0.433974688753987 NaN 0.158002531124601 0.309992406626196 0.352954439757177 0.932085977569709 1.67336207963782 1.43198294022019 1.18556496923552 0.95876231155468…
0.401105728172449 0.382030208049271 0.360143488234037 0.360219008357215 0.40920390433258 NaN 0.433083072135495 0.399143488234037 0.450113280184766 0.462128384209402 0.410052864086224 0.532128384209402 0.55 0.668015104024635 0.454188800307944 NaN 0.164052864086224 0.313045312073907 0.374090624147813 0.933966060120953 1.67472247217724 1.43472631802506 1.19181922333621 0.965591142683031 NaN 1.417308…
0.415524725832505 0.386612180137923 0.379209890333002 0.389157417749752 NaN NaN 0.444384798943837 0.418367308082754 0.46529734463842 0.479314835499503 0.417717125304424 0.549122436027585 0.550052472583251 0.67 NaN NaN 0.171069963444334 0.319 0.386314835499503 0.930967972684767 1.66348988398652 1.43040791861289 1.16456899040401 NaN NaN 1.42367833519496 1.16486526629778 0.938207045593067 0.90845221…
0.444997082236716 0.420996595942835 0.390998832894686 0.397999124671015 0.452998346600806 0.475997374013044 0.465997860306925 0.438997957565701 0.481998346600806 0.49699824934203 0.457996012390179 0.555999319188567 0.552999708223672 0.67 0.494998443859582 NaN 0.174999610964895 0.319 0.40399824934203 0.939279177190754 1.67864849929708 1.43646939991335 1.18978750336722 0.963697386656685 0.910691348…
0.461171349549571 0.431171349549571 0.410141111393765 0.41109071446742 0.468211667090647 0.491211667090647 0.483201587705378 0.451171349549571 0.49918142893484 0.514201587705378 0.468120952623227 0.567141111393765 0.579020158770538 0.700979841229462 0.519151190779033 NaN NaN 0.328070555696882 0.422211667090647 0.941720317541076 1.68051485951351 1.43932017393006 1.19862794130578 0.973825177054588 …
0.478351192562982 0.448386311819281 0.424386311819281 0.420421431075579 0.489210715537789 0.512316073306684 0.503263394422237 0.46840387144743 0.517456550331877 0.534333632934833 0.480491669588175 0.581158036653342 0.581052678884447 0.699263394422237 0.534263394422237 NaN NaN 0.335087798140746 0.443263394422237 0.945691062565734 1.68011851850196 1.44524246733599 1.20047498860024 0.977322669896402…
0.497997229908734 0.469996952899608 0.445996952899608 0.443996675890481 0.500998337945241 0.529997506917861 0.517997922431551 0.490996814395044 0.542996398881355 0.552997368413298 0.507996121872228 0.58999875345893 0.58399958448631 0.713997922431551 0.548997922431551 NaN NaN 0.339999307477184 0.457997922431551 0.946309912742125 1.6861891440418 1.44593990166176 1.20522932963791 0.979709663433911 0…
0.516172997507982 0.482060173046255 0.460188040769545 0.453203084031109 0.517150432615636 0.547135389354073 0.529157954246418 0.500127867723291 0.5532482138158 0.570142910984854 0.526120346092509 0.592052651415473 0.581 0.717 0.567233170554236 NaN NaN 0.347097781200164 0.471135389354073 0.945483862251789 1.68641072201156 1.44940696496511 1.20451078968999 0.978548533200753 0.900044783692182 1.4398…
0.539157067831107 0.490698079249363 0.485191971793575 0.480174519812341 0.537209423774809 0.565209423774809 0.550122163868639 0.517226875756043 0.586279231699745 0.589349039624681 0.542331587643447 0.599034903962468 0.581052355943702 0.71644153660051 0.598034903962468 NaN NaN 0.360052355943702 0.489314135662213 0.928980488448934 1.67616867332486 1.43986982533266 1.19153326335821 0.965291762458317…
0.547998488117131 0.529993280520583 0.49599815214316 0.489998320130146 0.548997984156175 0.576997984156175 0.556998824091102 0.52999781616919 0.601997312208233 0.608996640260291 0.560996808247277 0.600999664026029 0.583999496039044 0.685005375583534 0.599999664026029 NaN NaN 0.362999496039044 0.506996976234262 0.936888647704767 1.68847789512307 1.44548903911444 1.19790890976446 0.97270873169826 0…
0.563079852518214 0.534135749280963 0.512111793525499 0.507127764029142 0.562135749280963 0.590111793525499 0.570111793525499 0.54511977877732 0.614111793525499 0.627127764029142 0.568143734532784 NaN 0.585 0.689 0.612079852518214 NaN NaN 0.382071867266392 0.525111793525499 0.939261480327399 1.6880105405324 1.45092994469433 1.20634029486322 0.978994127784099 0.899052328046626 1.44189660932379 1.1…
0.573224628629813 0.551288808238331 0.52632089804259 0.523224628629813 0.579160449021295 0.604224628629813 0.584433212357497 0.560224628629813 0.628288808238331 0.643240673531943 0.586224628629813 NaN 0.585016044902129 0.689240673531943 0.622176493923425 0.58932089804259 NaN 0.391240673531943 0.539256718434072 0.941935455266724 1.68935401519251 1.4546379663234 1.20265080224511 0.975769410364595 0…
0.58697179082318 0.568963731058374 0.545959701175972 0.53697179082318 0.588979850587986 0.61797179082318 0.610945596587562 0.57397179082318 0.645963731058374 0.657969775881979 0.59997179082318 NaN 0.585997985058799 0.703969775881979 0.632977835646784 0.608959701175972 NaN 0.405969775881979 0.554967760940777 0.942269314919992 1.69143572832465 1.4539015112059 1.20269989925294 0.975121329861193 0.89…
0.603039985489801 0.590034273276972 0.563119956469403 0.551148517533546 0.605102819830917 0.63208568319243 0.620119956469403 0.587079970979602 0.664034273276972 0.68208568319243 0.616062834341116 NaN 0.586011424425657 0.711039985489801 0.647062834341116 0.622291322854264 NaN 0.428787922615383 0.572074258766773 0.942455208996323 1.69376814399016 1.45524314897216 1.20467173542915 0.97330898631189 0…
0.610236003193601 0.596582141210882 0.584236003193601 0.57711013482368 0.623361871563521 0.647220269647361 0.64111013482368 0.601141601916161 0.67004720063872 0.69714160191616 0.627220269647361 NaN 0.58804720063872 0.717716796167679 0.65811013482368 0.674384552069124 0.641818144404483 0.740755210219522 0.585236003193601 0.938208126255219 1.67978998765348 1.45234665916274 1.19455658969315 0.966029…
0.624968707735554 0.632922812414366 0.598968707735554 0.583985396943258 0.645952018527849 0.660970793886517 0.647985396943259 0.609981224641332 0.672993741547111 0.705981224641332 0.640970793886517 0.620987483094221 0.590993741547111 0.700037550717335 0.664985396943259 0.760816418715249 0.69289152014992 0.787899864753772 0.599968707735554 0.94246096696633 1.69664420164947 1.45463513926826 1.19621…
0.637122935057925 0.642122935057925 0.615106543716868 0.59914752206951 0.65614752206951 0.675122935057925 0.648204891763208 0.616081956705283 0.688106543716868 0.715106543716868 0.65314752206951 0.62104917402317 0.591 0.702991804329472 0.680122935057925 0.783180304751623 0.764647457971737 0.858573696936982 0.621106543716868 0.944505407860593 1.69672270457127 1.45621852349735 1.20162123063253 0.95…
0.652171787657021 0.65724050271983 0.628292039016936 0.617171787657021 0.674120251359915 0.690188966422723 0.673154608891319 0.626171787657021 0.701 0.728 0.671171787657021 0.627137430125617 0.591017178765702 0.702017178765702 0.695188966422723 0.805377932845447 0.843687150628085 0.929099441004936 0.634257681485532 0.946356772350409 1.69705223323954 1.45720980168826 1.20055123882949 0.95870525278…
0.662004344966176 0.671004055301764 0.645003765637352 0.627004344966176 0.681005213959411 0.701005213959411 0.682006082952646 0.636004344966176 0.701004055301764 0.728004055301764 0.681003186308529 0.63500173798647 0.592000868993235 0.702999710335588 0.706005213959411 0.827005213959411 0.883016221207056 0.992014483220586 0.649004344966176 0.945599107833612 1.69717909914368 1.45490924107924 1.2000…
0.677079264848792 0.685 0.658073167552731 0.642085362144853 0.699073167552731 0.719091459440914 0.703201210770011 0.65106707025667 0.715042681072427 0.742012194592122 0.692079264848792 0.641024389184244 0.595 0.701981708111817 0.724103654033036 0.845103654033036 0.939201210770011 1.04227437832274 0.664079264848792 0.942468599794207 1.69395677321215 1.45225683070943 1.20156048908707 0.962075731023…
0.690193709600449 0.685726411001685 0.670242137000562 0.656129139733633 0.711193709600449 0.73419370960045 0.736048427400112 0.66227442193397 0.722209852067154 0.74419370960045 0.705258279467266 0.645096854800225 0.595048427400112 0.699032284933408 0.741096854800225 0.862258279467266 0.972403561667603 1.08733899180079 0.677242137000562 0.934124544878747 1.67576812637196 1.44685936263069 1.1967939…
0.701994477240744 0.729979289652792 0.684993096550931 0.663996318160496 0.722994477240745 0.745994477240745 0.738998619310186 0.678992176091055 0.734994017010807 0.755994477240745 0.720992636320993 0.650997238620372 0.597998619310186 0.700999079540124 0.746997238620372 0.877992636320993 0.996988494251551 1.1079903351713 0.691993096550931 0.936229015107933 1.69210235558073 1.44742973306664 1.19946…
0.723104664443359 0.735096613332332 0.699072459999249 0.682096613332332 0.740088562221304 0.761112715554387 0.761056357777193 0.702112715554387 0.741080511110276 0.768080511110276 0.738128817776442 0.665 0.598 0.701 0.764120766665415 0.894144919998497 1.02504025555514 1.1411449199985 0.708128817776442 0.934732093288867 1.69115761791134 1.44608106326676 1.20309742364447 0.958427004466594 0.8936389…
0.736282068739347 0.747313409710386 0.708297739224866 0.694297739224866 0.751235057282789 0.77521938679727 0.768 0.716235057282789 0.751329080195905 0.778250727768309 0.754282068739347 0.665109693398635 0.598 0.701188045826231 0.779282068739347 0.912235057282789 1.03010969339863 1.15910969339864 0.724297739224866 0.93496555404259 1.68837884484455 1.44495194983092 1.20272687705409 0.95926147971635…
0.753966629234347 0.766962921371497 0.726964775302922 0.712964775302922 0.765972191028622 0.788974044960048 0.768 0.730972191028622 0.771961067440071 0.793970337097197 0.771966629234347 0.671987022480024 0.598 0.712977752822898 0.796966629234347 0.926972191028622 1.03698702248002 1.16598702248002 0.742964775302922 0.933432892133023 1.68705250280742 1.44319331853725 1.19939628482753 0.957473374155…
0.769108295818048 0.781039898459281 0.749085496698459 0.729131094937638 0.777102596038151 0.796085496698459 0.823039898459281 0.747153894057227 0.787113995597946 NaN 0.783085496698459 0.680108295818048 0.598 0.712931602641233 0.810159593837124 0.942085496698459 1.04407979691856 1.16602279911959 0.757113995597946 0.930772951430668 1.68475122281438 1.43801560494204 1.19731433853558 0.95526870198092…
0.788372036246172 0.788655492433731 0.764425184281339 0.752248024164115 0.795194876128947 0.811336604222727 0.830336604222727 0.774336604222727 0.80728345618756 NaN 0.798513764339952 0.69907086404689 0.598 0.701106296070335 0.838265740175837 0.957248024164115 1.05807086404689 1.17 0.777336604222727 0.924366868397629 1.66771363600813 1.43381208507446 1.18588462525629 0.946328858005861 0.8884494738…
0.808986888953678 0.824976899585052 0.787985015947061 0.765991259302452 0.80599313230907 0.829988137624757 0.848988137624757 0.792988137624757 0.822990010631374 NaN 0.826981894269365 0.702997502657843 0.598 0.706996253986765 0.852990634966913 0.970991259302452 1.06199750265784 1.17 0.795988137624757 0.927517995882919 1.67844317601256 1.43669816445352 1.1872491321736 0.94681968783223 0.87844636197…
0.830200222716642 0.83624026725997 0.810250278395803 0.786200222716642 0.823200222716642 0.844130144765817 0.87519021158081 0.81524026725997 0.863150167037482 NaN 0.841220244988306 0.715150167037482 0.601110122494153 0.707060066814993 0.87419021158081 0.986220244988306 1.06806006681499 1.17612013362999 0.820150167037482 0.929016685189343 1.67881983318478 1.43837378195995 1.18543769743876 0.948123…
0.850381440764938 0.860329426115174 0.83527741146541 0.806329426115174 0.843225396815645 0.857312087898586 0.894052014649764 0.83936410254835 0.878346764331762 NaN 0.863416117198115 0.730416117198115 0.612104029299529 0.713104029299529 0.893381440764939 1.00819072038247 1.07413870573271 1.188 0.835433455414703 0.927703814407649 1.68180623687267 1.43680519657967 1.18525837362428 0.948404512821616 …
0.87200702243378 0.87900468162252 0.851007607636595 0.82500702243378 0.856006729832372 0.875004974223928 0.89701521527319 0.860007315035188 0.898006144629558 NaN 0.887005559426743 0.754009655846448 0.61800468162252 0.719002048209852 0.91500819283941 1.01900438902111 1.082 1.188 0.860005559426743 0.92792033063959 1.68386099484479 1.43880042427204 1.18799889104067 0.946958738887934 0.88042128159416…
0.89612812383243 0.895052414295085 0.877099004779605 0.849110652400735 0.879110652400735 0.89213977145356 0.94905823810565 0.88509318096904 0.919215480990906 NaN 0.90612812383243 0.787192185748646 0.63408153334791 0.72603494286339 0.94313977145356 1.03405823810565 1.082 1.18798252856831 0.879110652400735 0.929037129378651 1.68721212827716 1.44024638923745 1.18418355990003 0.942645515665865 0.8848…
0.918362146390976 0.904661310800913 0.907811512023722 0.883755631064451 0.921219509718762 0.93380286755023 0.957204535949363 0.901251927924157 NaN NaN 0.928425128372016 0.820472364857795 0.648220436933638 0.732236182428897 0.967251927924157 1.06108181437975 1.08211021846682 1.20757548508384 0.898314909905197 0.9269127441881 1.67927382060461 1.425578886868 1.17165607478732 0.934563552402826 0.8798…
0.949457304984505 0.94190669337075 0.926468181353579 0.898975368087275 0.934475780036435 0.951968624647325 0.969478708462664 NaN 1.03204344278712 1.00507801969933 0.954939309040452 0.849932565600502 0.661968530613568 0.746966282800251 0.996970935149813 1.06599148338507 1.08898426530678 1.21199396851755 0.918971315754388 0.941834756668186 1.67940889834443 1.43651684966723 1.18132754416057 0.939188…
0.967672813542015 0.949588146332369 0.941155625188793 0.902186970949376 0.945130066747392 0.961227616807936 0.982645635997486 NaN 1.02516306526717 1.03332613053435 0.984194531485991 0.928302070737843 0.683170712605952 0.76212193757568 1.01616061978445 1.07503437670644 1.10150452959075 1.21676446128075 0.935668748956159 0.946803992494612 1.68058059867374 1.44008306177559 1.19274398217534 0.9532171…
0.987781397574614 0.960395948502284 0.959330280046491 0.938215729118821 0.981423987420604 1.00292546290047 0.999779922094744 0.998114919797637 1.0434432620766 1.05983443103382 1.00676498046067 0.964128832474988 0.70432926685428 0.777721251204613 1.03475677190369 1.07912091513481 1.10205709102885 1.19110671124066 0.95529818355853 0.941174904361091 1.67912271058445 1.44163607021853 1.18121273937459…
1.00496021338313 0.984442153219251 0.979452700351749 0.951470760515633 1.00744204478685 1.0289404555149 1.01696180265509 0.994968665493291 1.06992880685564 1.08045575245806 1.02296285016626 1.00240948231578 0.724961314909897 0.822915261231203 1.05046416855782 1.0864826080345 1.10549116857705 1.19748286090969 0.973457179282021 0.940556394970316 1.68105440821926 1.44291694042329 1.18540120954514 0.…
1.01805142550145 1.00303999761224 0.982091423113688 0.961074281279872 1.00708570916908 1.03313713467053 1.03501714183382 1.02603428366763 1.09106856733527 1.10412570678132 1.02903999761224 1.00497143027697 0.77516570439356 0.827108564947505 1.06507999522448 1.08102856972303 1.098 1.19201714183382 0.987085709169083 0.93530840009551 1.69796725790353 1.4489413148042 1.20364971489971 0.95514937206303…
1.02742586057461 1.01057917038147 0.998255516344768 0.974272550767753 1.02225551634477 1.05725551634477 1.03868137691938 1.03225551634477 1.10339179172864 1.12632365403671 1.03640882615163 NaN 0.80490282441818 0.847192409608917 1.07932365403671 1.08623848192178 1.098 1.19503406884597 1.00234068845969 0.935092857020813 1.69586787820705 1.44749200529966 1.20191570256316 0.953435082974267 0.89239401…
1.05195276118942 1.04393575521761 1.01297165671365 0.989969767161227 1.03697165671365 1.07197165671365 1.07792441790307 1.04697165671365 1.12595654029426 1.14496409850396 1.05995465074184 NaN 0.856899853721565 0.915867731330369 1.09796409850396 1.09997354626607 1.098 1.19699622089515 1.02196220895153 0.938713027551558 1.70265692429723 1.45106312202918 1.20512382116358 0.961215015849283 0.89953624…
1.07110076616179 1.0551380738023 1.040615689218 1.0116430511154 1.072108236573 1.10063435192136 1.08324259737746 1.07559330463369 1.14467539920902 1.16966420691687 1.09006718040223 1.16446510550965 0.949258820281347 1.04412593043433 1.11810947423895 1.11921771969505 1.1044950226869 1.22150132416624 1.03867540809213 0.948990522835554 1.68126148818158 1.44020938997594 1.19002106052053 0.95358534531…
1.08268105009298 1.07171047347092 1.05414321156369 1.0286605870622 1.08420572069945 1.11621244095981 1.1101603144643 1.08623850420756 1.1652320565451 1.18878923806178 1.09769842559149 1.16434136455729 NaN 1.10535006608896 1.13070290576506 1.14317124230034 1.10401513541172 1.15514015368323 1.05867348238713 0.946546539911406 1.68542576360376 1.44456939432049 1.18938785235432 0.966045327478923 0.891…
1.09349919178567 1.08400034317915 1.0625019927635 1.0380002287861 1.09700169102897 1.12899980436959 1.11999781989501 1.10049848138654 1.17899946947937 1.2064959091948 1.10949897128849 1.18499745267503 NaN 1.15797936526955 1.14250006548545 1.15899232404346 1.10500364234786 1.16499465998611 1.06900023707502 0.94653581873271 1.68567517227806 1.44787388945646 1.19195411987616 0.964927025684247 0.8965…
1.10759567079079 1.09969570824386 1.07710291403057 1.04759477302214 1.12555645583341 1.14755741469258 1.13468032399566 1.11362662255873 1.19164667892175 1.21811297275733 1.12212841809604 1.21329007222141 NaN 1.21487095108011 1.15755292584929 1.17396360052961 NaN 1.20575757327199 1.08668032399566 0.94749562919542 1.6872706099609 1.44924444079336 1.19302796275643 0.951608199588741 0.897123260772926…
1.11427783802426 1.10859040580155 1.08924268978453 1.0592426374737 1.13213834359293 1.15469896372823 1.15031256777729 1.12864744451788 1.20918191271673 1.23172506335384 1.13714749682871 1.25091529233297 NaN 1.26074323717499 1.1648028391223 1.17010356152906 NaN 1.24738919012129 1.09527783802426 0.939889346641312 1.70233965270247 1.44649268209084 1.19719144787905 0.951029701082453 0.900432607574055…
1.13199285866886 1.14049234479717 1.10299303510804 1.07299277302358 1.13999433523309 1.16599233192565 1.16599556258439 1.13699625804387 1.21949425216212 1.2444920724155 1.14549652012832 1.27448431612156 NaN 1.30296775004725 1.18198867304049 1.17599476860811 NaN 1.32597218162101 1.11649634626345 0.948996532796039 1.68486783109469 1.44721890138889 1.19556651113422 0.961480993516782 0.90679816342558…
1.14260025259533 1.149586444966 1.11213860609894 1.09508240955841 1.14608847980127 1.1750847778224 1.17660395457421 1.15059688404518 1.22856156566301 1.25551444022381 1.15558914665871 1.30916681968913 NaN 1.38102544115926 1.19061976277586 1.19121471477464 NaN NaN 1.12860025259533 0.948619801560391 1.68540515017918 1.44905622107838 1.19242267933283 0.96343140036294 0.900883418608473 1.444386320760…
1.15566792855577 1.1607666850067 1.13019098592406 1.10572908378216 1.15775065124977 1.18624437258875 1.19023660402706 1.16313809589292 1.2366458644546 1.25714487118749 1.17518048587781 1.32537601224544 1.3755113766538 1.44785832083855 1.20619098592406 NaN NaN 1.48610875986361 1.14170677136421 0.945914629511529 1.68407996583446 1.44598416893195 1.1915859252888 0.966451823459266 0.898134520886333 1…
1.16648269095325 1.17797065447193 1.14248093343144 1.12047674121315 1.17396930012257 1.20197525377812 1.2054755238649 1.17198850760769 1.24598823752091 1.26648444847506 1.18098107043256 1.34993913258779 1.4089172203194 1.43993801308616 1.21848093343144 NaN NaN 1.49299621878505 1.15498134051934 0.945236708358421 1.67985409566578 1.44917348241163 1.19228891280242 0.96721845142348 0.890767456041258 …
1.18364842407606 1.18712741139286 1.16061198976216 1.13660799847225 1.18864497631508 1.21209732907197 1.22357911191502 1.18808299449914 1.25603589078496 1.2785032303494 1.19560088553873 1.36807330345095 1.45411728552152 1.43126179618922 1.23518173674635 NaN NaN 1.48085746226956 1.16965974571106 0.939273411191424 1.67416564034765 1.44571569810886 1.18825892898776 0.962716916110981 0.89326495861154…
1.19626306637621 1.2049891110796 1.1762810227648 1.15183029594043 1.20866326860532 1.22577879603173 1.23470544295155 1.19969500402254 1.261266825106 1.27914740089671 1.20231567965146 1.37633029594043 1.47088691716134 1.61183764398571 1.2452455286178 NaN NaN 1.46172537685734 1.19170711300136 0.938176681736717 1.66699987878051 1.43706735028894 1.18734747284614 0.96284532178945 0.891198615297082 1.4…
1.21599359951774 1.23347625471104 1.19248955946337 1.17098561666634 1.21799563575449 1.24198706060848 1.24649359951774 1.21099175779569 1.27649337258394 1.28749757473389 1.22898561666634 1.39548561666634 1.52392902965349 1.66193297245052 1.26650020326524 NaN NaN 1.44453736806498 1.20349547365891 0.941983366063549 1.68114914388467 1.44201789507142 1.18544670598769 0.958758949290864 0.8952609625799…
1.22713544176077 1.24314386369058 1.20762064580995 1.1856612649942 1.235164149069 1.25767140768341 1.25912059738254 1.22561831917914 1.28456406735947 1.29655336722627 1.23865633301059 1.40328641878352 1.52704522401845 1.66603768668204 1.27664558444998 NaN NaN 1.47511687714174 1.21812701983095 0.940677777350873 1.68097065877743 1.44490576212087 1.18747313257993 0.958487304513751 0.894312806712611 …
1.24286733447621 1.2592612937261 1.22191478779693 1.20384448558121 1.25433335484699 1.27732515112211 1.27551438035288 1.23999329036306 1.2931031103663 1.30270680815915 1.25636557894549 1.44107616298332 1.53301523259666 1.67107616298332 1.29381402038789 1.29503046519333 NaN 1.48854042444892 1.233264808162 0.939053262614342 1.67539513511141 1.44402502875444 1.18615226105735 0.956100259629181 0.8913…
1.26498889229251 1.27499212854084 1.2464899832825 1.22449020726251 1.27448941460835 1.29649275321 1.30499380656581 1.2579877269467 1.29899884337833 1.31499478647834 1.27898517136253 1.44599561676668 1.53399912335334 1.67599561676668 1.31249196055584 1.29699824670667 NaN 1.490998629035 1.24899335951834 0.938650187088283 1.67319667207721 1.4403107245684 1.18113942137891 0.950134492107097 0.88524455…
1.28212351793488 1.29839989287908 1.2647069316183 1.24417998843887 1.29417018605508 1.31267945424212 1.32016198626153 1.27772772495257 1.31117416577868 1.32509624757049 1.29316522477659 1.45708341368342 1.561 1.699 1.33310961565431 1.35703362722134 1.15497219543886 1.49155281796536 1.26872891351925 0.937804381395169 1.67652981115256 1.43900825922294 1.18044045362196 0.951145521893615 0.8932392419…
1.29744904200749 1.31038315199173 1.26948764798948 1.26538093825681 1.31484662634017 1.33443058584265 1.3396443919861 1.30318533500459 1.33126682749854 1.33673654283825 1.31287535075264 1.46639302002587 1.5611473825097 1.69916375834411 1.34693669342943 1.36124979817702 1.15216375834411 1.49863516733614 1.28436573599211 0.929325527737023 1.69079435399991 1.44874429720077 1.18149226320818 0.9504308…
1.32348553631544 1.33296711761599 1.30849115686586 1.28748750838907 1.33498832488689 1.35948509686934 1.36249054110424 1.31399330525501 1.34649426552845 1.35049191096929 1.33448966221204 1.48997799521815 1.5699917482068 1.70899083134089 1.37248328212438 1.37598895963536 1.16199083134089 1.50649537769674 1.30999290921644 0.933300826740528 1.67744697215714 1.43347756592565 1.18551143651133 0.953781…
1.33978064971898 1.34809872039627 1.3227462907448 1.30826085461514 1.36176564849503 1.37979510425093 1.37527556427002 1.3296969669928 1.35969155352863 1.36718196576885 1.35276114618421 1.50316670942196 1.58700980643659 1.72304903218293 1.39325082950175 1.39525573272005 1.17623535447807 1.51662283558026 1.32668712411008 0.936528790184371 1.67818121019013 1.43835615251067 1.18405763666433 0.9542410…
1.36831077337368 1.35848607455458 1.34781632777697 1.3348052189704 1.38883488731706 1.40984816364643 1.4031026881582 1.35137065245214 1.37932174658397 1.38587132942469 1.37931849529977 1.5201698823739 1.58806177540869 1.72803088770434 1.41881619218069 1.42098916238599 1.20004633155652 1.52908155430646 1.34579424576011 0.933933547054793 1.67035589772299 1.43496480710452 1.17181703644451 0.94433233…
1.38698432050338 1.38797279038397 1.36698251509813 1.35298612590863 1.40848761307153 1.43048515282413 1.4099879558022 1.37496856757705 1.3984853915059 1.4079831882977 1.39848366566123 1.53098559347282 1.59199476126284 1.72999738063142 1.43748719691115 1.42099424718445 1.20299607094713 1.53399575270477 1.36348505490611 0.937476803084257 1.67882027687847 1.43579977845476 1.17830146042998 0.94970674…
1.41321509496197 1.40312291140684 1.38213059336977 1.36515363925855 1.41726886870246 1.44420741299904 1.42992318037073 NaN 1.42798463607415 1.42516132122148 1.42020741299904 NaN NaN NaN 1.45825350477661 1.45006145570342 NaN 1.70702304588878 1.38413059336977 0.94382573070627 1.6973457614722 1.44505952563403 1.19128029383032 0.964313564468872 0.893310076819629 1.46347320504679 NaN 0.922520885170137…
1.44138636064477 1.41942148433975 1.39922830401737 1.38542148433975 1.45228098955984 1.47143904618724 NaN NaN NaN NaN 1.44743904618724 NaN NaN NaN 1.49126342771235 1.45821074216988 NaN 1.71010537108494 1.40136879879728 0.954996765779668 1.69815234455859 1.44636288166708 1.19265249967093 0.954690607563679 0.893483676418604 NaN NaN NaN NaN 0.965139028313704 NaN NaN NaN 0.945416238924244 0.468910971…
1.46299248107009 1.44299179753101 1.41199555699596 1.40899179753101 1.46799453168734 1.49599145576147 NaN NaN NaN NaN 1.47199145576147 NaN NaN NaN 1.50599487345688 1.4699958987655 NaN 1.71599794938275 1.42199282283963 0.960408116849828 1.70163878671813 1.4504385816564 1.19502917291771 0.968705122948646 0.902636814707875 NaN NaN NaN NaN 0.969558462037064 NaN NaN NaN 0.950798127102914 0.46449153796…
1.48716721268189 1.45265494262183 1.44361545860646 1.43867762741787 1.5077068759994 1.53317948274196 1.48915879357233 1.45513610877628 1.49719660156574 1.51221928636179 1.49966225476721 1.58502268479605 1.605 1.74301512319736 1.53517973219526 1.48425781156376 NaN 1.56654536959209 1.4411436002238 0.957557157725173 1.69013622544699 1.44837052734485 1.19105823000188 0.956613480076761 0.8938637629642…
1.50626746308275 1.47074018222216 1.45578057023024 1.45981958331251 1.53099789203435 1.55343708509963 1.51010668195094 1.47325908473799 1.5139479049358 1.53442504451774 1.51830663034512 1.58807620139353 1.60504572083612 1.74501524027871 1.55576959621397 1.51095553754562 NaN 1.57278194515605 1.45776517577144 0.9592118973577 1.69530666925234 1.45189271855173 1.19326751841633 0.964710406488781 0.901…
1.52247512692621 1.48498322496382 1.47297055041386 1.49095560231271 1.57392600385452 1.58992600385452 1.51698273423272 1.48995806885089 1.54096065485118 1.55996435465845 1.53697001556783 1.59298766730909 1.60799260038545 1.74599753346182 1.57197723690037 1.56498038897893 NaN 1.59095436904362 1.47348163513071 0.957517461300326 1.69465833699427 1.4535527727267 1.18473306902771 0.940733287745107 0.8…
1.54667572898548 1.50201295412876 1.49710063627741 NaN NaN NaN 1.53241169386214 1.49820127255482 1.56473955003788 1.58674976024196 1.56113079034128 1.60109148752492 1.60995425623754 1.74745107485048 1.59225107802687 1.56817338586725 NaN 1.59603794891317 1.49229276007974 0.956183195449919 1.69499770202584 1.44720516320462 NaN NaN NaN 1.45030272503649 1.16612120928943 0.955287616812415 0.9090105046…
1.5667598804929 1.52036347233297 NaN 1.53315619505358 1.60534710011907 1.62934710011907 1.57701735500595 1.52026032508931 1.59371658657726 1.61632057621411 1.5683807805393 1.6112256150774 1.605 1.68803471001191 1.62065584405642 1.58919022647098 NaN 1.60067355005954 1.50624231488865 0.934168622970184 1.70668917334936 NaN 1.17282113136411 0.936474057554822 0.888629198153155 1.43009358522524 1.16205…
1.58149526524733 1.52948754024315 1.53797252140415 1.54199175642124 1.6249816809361 1.6489816809361 1.57799908404681 1.53498626070207 1.60599626860576 1.63449321775627 1.59349425839717 1.62398809260846 1.605 1.68999816809361 1.62949892906011 1.60000311493921 NaN 1.61049084046805 1.52399862257847 0.942292057786979 1.68405567755408 1.44487470579053 1.17514782919093 0.937269258077912 0.8891495145448…
1.58711987496852 1.55702766345427 1.54513831727137 NaN NaN NaN 1.58008299036282 1.54910143266567 1.63416598072565 1.67012909611995 1.6061475384228 1.63000922115142 1.60501844230285 1.69283401927435 1.64209221151425 1.6021475384228 NaN NaN 1.54012909611995 0.944077755665788 1.68613654701751 1.44721364730411 NaN NaN NaN 1.44686794008882 1.1757220484505 0.956402980464231 0.920359650951126 0.93796789…
1.6021534031001 1.56474817612969 1.55465189449345 NaN NaN NaN 1.58367128600381 1.56038528332053 1.64282808346886 1.67329080905481 1.61712827592702 1.63115076303847 1.59550837572436 1.65550837572436 1.64964615883073 1.61927311010263 NaN 1.52839037024366 1.55372191750162 0.946734841421592 1.69737800787302 1.45289899949987 NaN NaN NaN 1.46781964327824 1.18004735833973 0.96867984927352 0.921122695859…
1.61098576116188 1.57898041929368 1.56348082454216 NaN NaN NaN 1.59348692163527 1.58294153419773 1.66148379019153 1.68997653262503 1.62448957414899 1.63997712207737 1.5959987290043 1.6559987290043 1.65799073462238 1.69380680865336 NaN 1.60978901471354 1.56648052981599 0.949297030842581 1.69984176669665 1.45457681330034 NaN NaN NaN 1.47214630749397 1.16876923290114 0.955748927708558 0.916064993895…
1.61711356470749 1.59909842274649 1.56224984235647 NaN NaN NaN 1.59323470039547 NaN 1.66918170353198 1.69310599372699 1.62811356470749 NaN 1.582969716078 1.64013627764898 1.66209085176599 1.64868895922542 NaN 1.6430378549025 1.57910599372699 0.94807772870585 1.71106909778808 1.45764227129415 NaN NaN NaN 1.49051832807855 NaN 0.957334504712942 0.913204031536888 0.945904479489977 NaN 0.1241569967898…
1.63219367342355 1.61231692014763 1.59526410012303 NaN NaN NaN 1.62426410012303 NaN 1.69310564004921 1.70721128009842 NaN NaN NaN 1.65787675327592 1.67422888677329 1.73936974017224 1.61279230036908 1.64914443386644 1.59331692014763 0.947774365864042 1.70966957921378 1.45792080872439 NaN NaN NaN 1.49166616529283 NaN 0.950040104457399 0.909760208914798 NaN NaN NaN 0.0335854909172581 0.9519833452682…
1.64299893027957 1.62999824954839 1.60999854129032 1.60399873578495 1.67199922202151 1.69899893027957 1.63899854129032 NaN 1.69899941651613 1.71899883303226 NaN NaN NaN 1.65100068073118 1.68699873578495 1.75999795780645 1.65699562387097 1.71299367892474 1.61099824954839 0.94746003111914 1.71131983662452 1.45685010599957 1.21102995623871 0.957440064183226 0.896530002917419 1.49479968978108 NaN 0.9…
1.65857988135825 1.64315841727873 1.63157746722311 1.62410471456064 1.68854980477498 1.70704121693179 1.66305021988558 1.62810526804144 1.70355235728032 1.73152135036988 1.67360109335793 1.65006391273945 1.614 1.66646630221402 1.70506605013419 1.81013720527905 1.75311445613978 1.92307519145817 1.62464217191953 0.947506666766221 1.69958328351372 1.45071800020269 1.19920779500882 0.958937284105582 …
1.66819927882344 1.66167588367959 1.64129371649801 1.6361724214874 1.69409877386367 1.71212390010361 1.67014210195918 1.64223395143847 1.70814037086308 1.73462476565166 1.68566721975026 1.65853379016927 1.61406238705026 1.66246100809359 1.71272960680052 1.82629632159101 1.82345741065962 1.93387341870361 1.64121833777819 0.950644070102947 1.70072526760144 1.45243634603602 1.19934462410234 0.957372…
1.67999584581912 1.67199678876708 1.65849480934527 1.64649582036628 1.69999768080936 1.7194972220618 1.69498994188843 1.65699057052041 1.71699434231224 1.741997464162 1.69549686098287 1.66049946903665 1.61799748547211 1.66000157157993 1.72649434645498 1.85498868462449 1.88047830745776 1.98896479660952 1.65399618558795 0.951434917626611 1.70101997603854 1.45168499912406 1.1986243677516 0.958244216…
1.68823910469458 1.66694482199356 1.67619312302255 1.67208276700966 1.72604598167203 1.73307357067526 1.73705517800644 1.67211955234729 1.72606437434085 1.74610115967848 1.70615633768492 1.67603678533763 1.618 1.75900919633441 1.74333106803865 1.8771287486817 1.94920231935695 2.04817473035373 1.6682666936978 0.942173637987058 1.66184462590286 1.44525708490864 1.17926238293761 0.939539564187783 0.…
NaN 1.66210840467483 1.69712123176131 1.68120782587653 1.73110391293827 1.74117318823044 1.74325978234566 1.68522514469958 1.73313855058435 1.7571558694074 NaN 1.68005195646913 1.618 1.76 NaN 1.89139833293002 1.97177934703699 2.06848941878181 NaN NaN 1.64365349059206 1.42568006436106 1.1710257346553 0.940687767996701 0.875831841611992 1.42823876220872 1.17049219401843 0.941122796936616 0.89604969…
1.72998934709726 1.72495738838904 1.70399533935505 1.69299201032295 1.73699600516147 1.75099334193579 1.75799001290368 1.69799134451652 1.74099467354863 1.76599400774221 1.74798335483947 1.68299800258074 1.618 1.76 1.78299733677432 1.91398468645231 2.01597003871105 2.15294274064778 1.70799267612937 0.943050964181971 1.68354295494317 1.43305499979378 1.17815516624538 0.947365472516336 0.8991841671…
1.73008313096731 1.72813855161218 1.71611084128975 1.70111084128975 1.74911084128975 1.76311084128975 1.76717549870877 1.71813855161218 1.75515702516048 1.77711084128975 1.7491016045156 1.69800923677415 1.61803694709658 1.75917792710104 1.78608313096731 1.92411084128975 2.03406465741902 2.16805542064487 1.71714778838633 0.943797851258024 1.68329314050321 1.4414714050321 1.18053993191618 0.9429048…
1.73930273075443 1.74335318588017 1.72831954912968 1.71316818375246 1.76118500212771 1.77516818375246 1.78623545725345 1.73338682263067 1.77226909400394 1.7892186388782 1.7602522756287 1.69905045512574 1.622 1.671 1.79526909400394 1.93616818375246 2.04106727350099 2.17413454700197 1.73323545725345 0.944634786303674 1.68356592199031 1.44482604074855 1.17944402254352 0.943369544874261 0.88741746337…
1.75695466982048 1.76394711479056 1.74695215147717 1.72297481656693 1.77197229822363 1.78497481656693 1.79996474319371 1.75594207810395 1.78795970650709 1.80196726153701 1.7749622248504 1.70199244497008 1.622 1.671 1.81095970650709 1.94597481656693 2.04498992662677 2.18197985325355 1.74696474319371 0.944330780686425 1.679829594888 1.44401209022494 1.17851239242614 0.94042755502992 0.8861033745800…
1.77216924015044 1.78810000554344 1.76123078202333 1.73720001108688 1.78414616194811 1.793138469214 1.81619231835277 1.77022308928922 1.79823847475744 1.81419231835277 1.79012308374577 1.71104615640467 1.622 1.67210769827755 1.82622308928922 1.96118462561866 2.04816154741633 2.18514616194811 1.76515385468222 0.944993134064596 1.68266859479713 1.4432007604039 1.1779646123144 0.938880536828355 0.89…
NaN NaN 1.79124201844404 1.76315126152752 1.80313613537477 1.81115126152752 1.84119663998578 1.79913613537477 1.82918151383303 1.83925714459679 NaN 1.71707563076376 1.622 1.68618151383303 NaN 1.98509075691651 2.06912100922202 2.20410588306927 1.78528739690229 NaN NaN 1.42279220257505 1.17081757981556 0.935066688985578 0.866390134522344 1.43281645402813 1.14261863925513 0.911466051069977 0.8620157…
1.81394942886445 1.82094942886445 1.80695954309156 1.77297471443222 1.811977242989 1.82097471443222 1.85396712876189 1.807977242989 1.84096965731867 1.85595701453478 1.83492667185345 1.72198735721611 1.622 1.69796965731867 1.86597218587545 1.99098482865933 2.07697977154578 2.21098230010256 1.80395195742123 0.936415052693001 1.67734205591116 1.43137790041376 1.17066040456908 0.934202225129964 0.86…
1.82520294141746 1.83207516348795 1.83115784332469 1.78919542506867 1.83119542506867 1.84216535967349 1.87827058855662 1.83909019618554 1.86526307220782 1.87516535967349 1.84318039237108 1.72906764713916 1.62803758174397 1.68994738555844 1.87724803951023 2.00513529427831 2.08412026158072 2.22012026158072 1.82012026158072 0.939898601198653 1.67990209779233 1.43850731039495 1.17200130708422 0.93327…
1.85224334284028 1.84245626782552 1.85222813391276 1.81539543211545 1.85724334284028 1.86430417855034 1.91406083571007 1.85138022318793 1.90019771605772 1.897441058898 1.86730417855034 1.73827376069531 1.63304562678255 1.68310646249262 1.91018250713021 2.02318250713021 2.1 2.23603041785503 1.83630417855034 0.927955321562742 1.65294672357271 1.4315965393182 1.16047144250528 0.928978744352378 0.873…
1.8679580887726 1.87192141644862 1.86696070822431 1.84093189425547 1.8729580887726 1.88394761096575 1.91798952219315 1.87593451370719 1.91296594712774 1.92592403590034 1.88694761096575 1.75595284986917 1.63599214164486 1.68998166383801 1.92196856657945 2.03496856657945 2.1 2.23799476109658 1.85594761096575 0.936048415717889 1.68502444870707 1.43460198447776 1.17218874994107 0.933418160078259 0.87…
1.89230685996749 1.88015342998375 1.88141234308132 1.85326850247155 1.8952397343496 1.90822055560163 1.92815342998375 1.89127809184554 1.93233562808944 1.94725891309757 1.90921096622765 1.78022055560163 1.64808630436586 1.68950823682116 1.94241234308132 2.05009589373984 2.10002876812195 2.23901917874797 1.87420137685367 0.941745441482265 1.68585161804316 1.43814241953438 1.16902308334025 0.934781…
NaN 1.89653818620111 1.92413888676158 1.88127777352315 1.92038193859433 1.93138193859433 1.94443402112992 1.92022569098756 1.96760762958189 1.97445138197512 NaN 1.80353818620111 1.65719096929717 1.74193055661921 1.98512152591638 2.06015624760677 2.103 2.2410173608452 1.89536457774914 NaN 1.65052919129213 1.42305763647439 1.17248548541442 0.930915206721894 0.881478158065577 1.43532715297455 1.1600…
1.94198356590426 1.92697169683511 1.93199269595745 1.8969853919149 1.94197991388298 1.95297991388298 1.96897717486703 1.93298813093085 2.00196804481384 1.99997626186171 1.96197169683511 1.83397169683511 1.66798995694149 1.73800365202128 1.99199360896277 2.06899178295213 2.103 2.24199908699468 1.9159808268883 0.937375248425802 1.68780533318804 1.4319717099117 1.17505760792606 0.936864467187767 0.8…
1.95822410318497 1.93520617493017 1.94522410318497 1.91426892382196 1.96421513905757 1.97723306731237 1.97714342603838 1.94723306731237 2.01322410318497 2.02820617493017 1.97825099556716 1.86848406287953 1.68809860540139 1.7410268923822 2.00517928254797 2.07608964127399 2.1029910358726 2.2419820717452 1.92820617493017 0.946159053768673 1.68921492027417 1.44155443224511 1.17903478065339 0.93846083…
1.98321043748207 1.95811331249035 1.97019424998345 1.94416187498621 1.98833993747104 2.00332374997242 1.99324281247931 1.97325899997793 2.03832374997241 2.05146943746 2.00621043748207 1.92276081243518 1.69955037495311 1.74417806248483 2.02529137497517 2.086 2.10204856249586 2.24004856249586 1.95124281247931 0.947157571875207 1.69198116937405 1.44317606187278 1.19274647250712 0.961448354402405 0.8…
1.995967316875 1.96498240139423 1.98196983096154 1.95397485913461 2.00894720418269 2.02294971826923 2.00796228870192 1.98895977461538 2.05794971826923 2.07992709149038 2.018967316875 1.96888183793268 1.73291452105768 1.75497234504807 2.0429547464423 2.086 2.10499245774038 2.24299245774038 1.96596228870192 0.947010377112981 1.69265826528029 1.44475595232067 1.18768297268654 0.941949954899525 0.889…
2.01918243708911 1.98697894956664 1.99311928578903 1.97111226897791 2.02909823535568 2.04316840346687 2.02244205910054 2.00807718492232 2.07818243708911 2.09916138665575 2.04304210086672 2.0231052521668 1.76017542027799 1.77997533674563 2.06230172287815 2.08902105043336 2.106 2.243 1.98221752114471 0.949409263652029 1.69388171953592 1.44736625331513 1.18026211339657 0.936792772684547 0.8881664978…
NaN NaN 2.01024769149288 1.98723221077458 2.04313932646475 2.06717028790136 NaN 2.01935605652102 2.10412384574644 2.12224769149288 NaN 2.03885143950679 1.78571211304204 1.91880499735187 NaN 2.09213932646475 2.106 2.2430154807183 NaN NaN NaN 1.43697953829858 1.1692765344952 0.935769225964085 0.87924997284674 NaN 1.1989765236147 0.936509940253227 0.894752229767461 NaN 0.517396971763489 0.1512855187…
2.05896514776112 2.01991037995716 2.02596016886985 2.00196265831548 2.05197759498929 2.07797261609802 2.07003734168452 2.04194274275041 2.11198008443493 2.13796016886985 2.07892531663097 2.09286308049011 1.83088548550082 1.96987054882701 2.10699502110873 2.10097759498929 2.106 2.24399751055437 2.01998257388056 0.932990636473177 1.66553128154894 1.44012203377397 1.1715941249083 0.935720124472282 0…
2.06607498384521 2.04602249515356 2.03107498384521 2.01306748546069 2.07010497738329 2.09710497738329 2.07607498384521 2.05309747899877 2.12909747899877 2.14911247576782 2.08505248869165 2.10530743376536 1.86241241114866 1.99756509369778 2.11505998707617 2.11002999353808 2.106 2.17750239176291 2.03205998707617 0.943277389790173 1.69392467614699 1.4441351674234 1.17426773756081 0.937530102132432 0…
2.07613721113535 2.04910671977194 2.04124393090728 2.02215245681705 2.08416770249876 2.11122868522558 2.08624393090728 2.06618294818046 2.14210671977194 2.16407622840853 2.09213721113535 2.14633540499751 1.9178842495389 1.94103670635595 2.12316770249876 2.11415245681705 2.106 2.244 2.04021343954387 0.949584607697471 1.69323661779306 1.44874380558443 1.18192143426128 0.936238447274863 0.8820975946…
2.08499468551537 2.05599586651196 2.05699055202733 2.03199409501708 2.09499350451879 2.12599114252562 2.10199055202733 2.0779929140205 2.14899586651196 2.16899704750854 2.10099468551537 2.16798700903758 1.97496575109907 2.00795984611615 2.13399350451879 2.12399409501708 2.106 2.244 2.05399173302391 0.951818659568877 1.69430935635686 1.44576178920982 1.18265955712628 0.937429285497067 0.8838789311…
2.10024194515479 2.0791581949089 2.06604652791438 2.0401209725774 2.11309305582877 2.14111166699452 2.11140944564657 2.09118611165753 2.16216750049178 2.18210236141164 2.11614888932603 2.17423263957192 NaN NaN 2.14637222331507 2.13710236141164 2.10602791674863 2.24399069441712 2.06920472282329 0.955707675618708 1.69773690416655 1.45052179007751 1.18195676506276 0.936908976385884 0.885829899940986…
2.12604949752062 2.09642897851204 2.07128048595018 2.05318149090894 2.12314849256186 2.1531649917354 2.15498350082646 2.11113199338832 2.18003299834708 2.1930824958677 2.1321649917354 2.199824958677 NaN 2.1854949752062 2.186 2.14818149090894 2.10954447272682 2.2426700165292 2.0911649917354 0.928019403008065 1.64816229031339 1.44337103943792 1.17425437527265 0.936778221090927 0.883703034347097 1.4…
2.12899227520857 2.1219330518076 2.08795622618189 2.06397167576475 2.13197682562571 2.16297425069523 2.15400257493048 2.11897940055619 2.18199485013905 2.19798712534762 2.14197425069523 2.24887125347616 NaN 2.21492275208569 2.186 2.15897167576475 2.14191502729426 2.22305149860954 2.10097425069523 0.942252637758781 1.6952663518385 1.44997267071789 1.17986527139767 0.935483398908229 0.8844779658049…
2.13607384253621 2.12315691538945 2.10407384253621 2.0761384547554 2.14410153348729 2.17406461221919 2.15915691538945 2.13010153348729 2.18903692126811 2.20708307285324 2.14910153348729 2.2583138307789 2.21464612219186 2.28277534663023 2.18904615158513 NaN NaN 2.26038767331511 2.1101384547554 0.946639167801804 1.69472910675624 1.44854236862482 1.18139289265589 0.936365938660508 0.885056459752255 …
2.14418632493704 2.14009316246852 2.11238817695217 2.09120185201513 2.15535712279599 2.18117079785895 2.17612421662469 2.14120185201513 2.19307763539043 2.21606210831235 2.16015527078087 2.29218632493704 2.28508689546606 2.36794088476082 2.19418632493704 NaN NaN 2.30359928904292 2.12515527078087 0.949829313438291 1.69676338602645 1.44980245721032 1.1806056224874 0.935889163784632 0.88892233187027…
2.15597009279717 2.14598504639859 2.13693769332744 2.10396760053027 2.17794267786125 2.19197258506407 2.18398006186478 2.15396760053027 2.19798753866549 2.21999003093239 2.16997507733098 2.30397009279717 2.35382554131684 2.49068846663721 2.20597009279717 NaN NaN 2.40474329650906 2.13497507733098 0.953580479540433 1.69571266672559 1.44553084136103 1.17906391285904 0.933306554661953 0.8859076512593…
2.16814527869512 2.16108716721707 2.15209443115183 2.12113075082561 2.18404358360854 2.20106537541281 2.18720339017317 2.16309443115183 2.20507990328232 2.22605084754329 2.18209443115183 2.32424697378171 2.3993486688683 2.53715980656464 2.22414527869512 NaN NaN 2.46138014254937 2.15314527869512 0.949272493816151 1.67830029030467 1.44224099267036 1.17458111376963 0.934941840213653 0.88195995154007…
2.18815181743763 2.17339472533785 2.16521254441269 2.13915181743763 2.19024290790022 2.21027327138774 2.2151669991814 2.1761669991814 2.21621254441269 2.23307590871882 2.19525808964398 2.35804554523129 2.44728845313151 2.55925808964398 2.24404554523129 NaN 2.08112145395011 2.24015181743763 2.17310627220634 0.93874801421206 1.65818477740087 1.43695979611954 1.17201108267295 0.936586112599273 0.879…
2.19797500979863 2.19893502547645 2.17896501371809 2.14897500979863 2.20596001567781 2.22795501763754 2.2259725107785 2.1869725107785 2.22996501371809 2.23798750489932 2.21195751665768 2.36099250293959 2.46595251861741 2.57595751665768 2.24699250293959 NaN 2.08898000783891 2.24997500979863 2.17998250685904 0.943148804389788 1.6804932472527 1.44018180321395 1.1727281757153 0.938275701685365 0.8761…
2.21410465445129 2.20815698167693 2.20007475317949 2.16414950635898 2.21614950635898 2.24013455572308 2.25106727786154 2.20108222849744 2.23907475317949 2.25007475317949 2.22713455572308 NaN 2.49021678422052 2.60632891398975 2.26307475317949 NaN 2.08908222849744 2.25306727786154 2.19513455572308 0.943921702397077 1.68073529054969 1.43858642877344 1.17016829760292 0.93972392806641 0.87604431875835…
2.22820288710316 2.22930433065475 2.21028742339615 2.18430433065475 2.23616907258597 2.25823670162036 2.26011835081018 2.21223670162036 2.24921979436176 2.26021979436176 2.24527051613755 NaN 2.5195748467923 2.65018597984457 2.27320288710316 NaN 2.10011835081018 2.26211835081018 2.21325360887896 0.942836907258597 1.68011659383085 1.43942359995916 1.17125123294296 0.937579855644842 0.87528830927414…
2.23999179492016 2.24698769238024 2.22698837613689 2.20198769238024 2.24599316243347 2.27199042740685 2.26699521370343 2.22599042740685 2.26199111116351 2.27299111116351 2.26098905989355 NaN 2.55297675227379 2.66099247867681 2.28499179492016 NaN 2.10699521370343 2.26899521370343 2.2279897436502 0.943819316243347 1.68049973333491 1.43847066324395 1.17016075896989 0.936990410253992 0.87519006837566…
2.26123022277976 2.25912892475667 2.24517496931262 2.21523943169095 2.27511050693429 2.289193387135 2.28708288020071 2.24014734257905 2.27316576040143 2.28515655149024 2.28012892475667 2.42628547624691 NaN 2.6691012980231 2.30735914753643 NaN 2.11508288020072 2.27609208911191 2.23827626733572 0.940529434302035 1.68065577528746 1.43559980704625 1.16932813277952 0.936728208205912 0.873780975267033 …
2.28622578932558 2.27367736797674 2.26424315773524 2.2412605261449 2.28727789455456 2.31022578932558 2.29648631547048 2.2563473681932 2.29124315773524 2.30220842091592 2.29445157865116 2.45703473681932 NaN 2.68005210522898 2.34605210522898 NaN 2.1241736840966 2.28612157886762 2.26813894727728 0.924456789390518 1.64954866806116 1.42491326835987 1.16062820519218 0.93020053676304 0.873295273365901 1…
2.29898296916492 2.31194890749475 2.27798165910068 2.25598034903644 2.3029790389722 2.32298296916491 2.32396331820136 2.27597379871525 2.30498165910068 2.31398427922915 2.31996593832983 2.45899737987153 NaN 2.68299606980729 2.34899606980729 NaN 2.13398689935763 2.29299082955034 2.2759895194861 0.931620436531068 1.68054861507074 1.43018296495505 1.1667418382998 0.937010908154193 0.90071339680521 1…
2.3201741566643 2.31606416298158 2.30213749210339 2.27525665192633 2.32926581806656 2.3551741566643 2.33024748578611 2.29116499052407 2.32120165508498 2.33116499052407 2.33414665824362 2.46715582438385 NaN 2.687 2.36821998736543 NaN 2.14911915982294 2.31110999368271 2.29518332280452 0.935547688060768 1.67836361674059 1.42980995287436 1.16634547037281 0.937430145104323 0.867188104421881 1.42851810…
2.3393595618619 2.3233595618619 2.31727784325692 2.30332687441991 2.35814709348896 2.3743595618619 2.35714709348896 2.30942493674588 2.34337590558289 2.34929418697791 2.35055568651384 NaN NaN 2.68708171860498 2.39221246837294 NaN 2.16211440604697 2.32309806232597 2.31527784325692 0.92678875819125 1.66266878852144 1.4244869485957 1.15961515581493 0.931177371489237 0.874526465041767 1.4251788491818…
2.36096784687191 2.34496784687191 2.33397515440102 2.32297076988355 2.3669868464476 2.39596784687191 2.3659868464476 2.33496200084862 2.36596638536608 2.3669736928952 2.38395030880204 NaN NaN 2.69199269247089 2.40498100042431 NaN 2.16898976945924 2.32899123096507 2.33197515440102 0.935127591815567 1.67040848333412 1.42971222478902 1.17434807741266 0.944240561972561 0.873112104568384 1.43172026637…
2.38118729253497 2.3640224751042 2.35808240871539 2.34019478423637 2.38917230913218 2.41317980083358 2.39820976763917 2.35117230913218 2.38220227593777 2.39016481743078 2.39811986722238 NaN NaN 2.73964039833285 2.42631465145876 2.52108240871539 2.15605993361119 2.31106742531259 2.34917230913218 0.936041556200882 1.67489803510122 1.4316393200614 1.17770867047448 0.949076009499112 0.875940887633227…
2.40628743341321 2.36765050719832 2.36931768956197 2.36621179304131 2.41240845800825 2.43731768956197 2.42622692111569 2.37427230533883 2.40930256148759 2.41249922645453 2.41448409838015 NaN NaN 2.692 2.46812102459504 2.53201512807438 2.1640756403719 2.32004538422314 2.37228743341321 0.920584938995115 1.65913015303825 1.4264365291571 1.16054962869817 0.930280928341229 0.86575651025784 1.422289379…
2.42495072889992 2.40988849172086 2.38994554246833 2.37996369497889 2.43892998317357 2.45794554246833 2.44096110176309 2.39195332211571 2.42894813568412 2.4449144238788 2.4459170170946 NaN NaN 2.692 2.47597925427365 2.53299740678421 2.16898703392103 2.32299222035262 2.39095072889992 0.935839727358721 1.68446312096468 1.43854802564926 1.17610892346183 0.948521843982708 0.88500917297044 1.422898392…
2.44615625179627 2.41714137067282 2.40311160842591 2.398163692358 2.45814881123454 2.48012648954936 2.471081846179 2.41811904898763 2.46212648954936 2.46620089516663 2.46219345460491 2.563 NaN 2.71597023775309 2.49115625179627 NaN 2.17709672730245 2.32910416786418 2.40707440561727 0.940177723647957 1.68322788699543 1.44175998546376 1.18338727721425 0.955509732599623 0.894821414281535 1.4243247619…
2.46724183553532 2.43624183553532 2.41830229441916 2.42025695025628 2.47830229441915 2.49736275330299 2.48237786802394 2.43431740914011 2.47937786802394 2.49342321218682 2.48821160609341 2.56309068832575 NaN 2.71154655837127 2.5122871796982 NaN NaN 2.344073145188 2.41743832690777 0.945250507452167 1.68427304722836 1.44581486643708 1.1884325506606 0.960897060792717 0.901480183388939 1.424938990537…
2.48295973075246 2.45195973075246 2.43794966344057 2.43695721392448 2.49794966344057 2.52093959612868 2.50693707930071 2.4549471466126 2.50393707930071 2.5209295288168 2.5019647644084 2.56898489903217 NaN 2.68207550483915 2.53095218026854 NaN 2.25982382204199 2.41382130521402 2.44592701198882 0.947883254901036 1.68382115774087 1.44938086391446 1.19314791922574 0.966555503070884 0.888493272465784 …
2.50417744739344 2.47004436184836 2.45715970265409 2.45517744739344 2.51814195791475 2.5392218092418 2.51821293687212 2.47123068161147 2.53326617109015 2.55119519213278 2.52409759606639 2.57505323421803 2.597 2.687 2.55525729872048 2.55310646843606 2.27319519213278 2.42218631976311 2.46113308554508 0.948991236138333 1.68296530603787 1.45078305077722 1.19439497692081 0.968865039866782 0.8954549769…
2.52420767087423 2.4751211413433 2.47520767087423 2.47527689449898 2.53427689449898 2.56429420040516 2.54196538818763 2.49725958859279 2.56322497678042 2.57351917718558 2.53525958859279 2.58113844724949 2.59703461181237 2.68717305906186 2.5841211413433 2.56534611812372 NaN 2.44320767087423 2.47625958859279 0.933529111347981 1.6712641159919 1.44104819455821 1.18386774094436 0.957233798011529 0.884…
2.53598907863501 2.48199362920375 2.48698907863501 2.49098543818001 2.54998543818001 2.58098452806626 2.5400018202275 2.51198634829376 2.57598816852126 2.60297269658752 2.54998634829376 2.58899271909 2.5989981797725 2.6969908988625 2.59099362920375 2.58498179772501 NaN 2.45498907863501 2.49098634829376 0.935747943142926 1.67093030943867 1.43981114674332 1.18884538572329 0.962555067183478 0.887337…
2.55210827322392 2.52706315938062 2.50516240983588 2.50809925045526 2.56714436429856 2.59412631876124 2.56606315938062 2.52512631876124 2.60610827322392 2.62521654644783 2.5661353415299 2.5990902276866 2.599 2.69399097723134 2.60209925045526 2.5687398670301 NaN 2.36101055008989 2.50117143260454 0.943566812896132 1.69014586479963 1.44653637703091 1.19269043586522 0.966165127704924 0.89053711271402…
2.56418355826335 2.53425030672275 2.52315018403365 2.51928368095245 2.58318355826335 2.6082002453782 2.57308343557425 2.53925030672275 2.61821693249305 2.6493671165267 2.5811334969188 2.6091334969188 2.599 2.6929666257703 2.6132002453782 2.6502669938376 NaN 2.47218355826335 2.52021693249305 0.947690098151279 1.6908347214678 1.45162666257703 1.19173011042019 0.965691408582647 0.890243028218493 1.4…
2.57497158433932 2.5489612513718 2.53197675082308 2.53595608488803 2.59397158433932 2.61996900109744 2.5779870837906 2.5539612513718 2.63096641785556 2.67094316867863 2.58897933406496 2.61697933406496 2.599 2.69100516648376 2.62496900109744 2.66595866812992 NaN 2.48297158433932 2.53296641785556 0.952397600438975 1.69346307691176 1.45143051664838 1.19702605049385 0.969300493669881 0.89159643512620…
2.58508171311381 2.562 2.55311885543827 2.54612628390316 2.6090965700436 2.63211142697338 2.5811857116223 2.56608171311381 2.64430456706057 2.68206685618403 2.6020891415787 2.62608171311381 2.6 2.68497771460532 2.63310399850849 2.69025999627122 NaN 2.51656740609221 2.54707428464892 0.956105440208812 1.69545564749771 1.45310162326411 1.19883055485142 0.970394714791763 0.89323175440397 1.4640618488…
2.59613619652527 NaN 2.569 2.56313619652527 2.62210593063077 2.64710593063077 NaN 2.57718159536703 2.68493946821099 2.69119672831429 2.61418159536703 2.63701513294725 2.60007566473626 2.68212106357802 2.647 2.72524212715604 2.5915750519956 2.72533415032088 NaN 0.954173922311472 NaN 1.44932906751354 1.19358300207982 0.96569498161778 0.892144224970418 NaN 1.18935137793145 0.939459681374856 0.899549…
2.60499508331783 2.60797487029113 2.569 2.57199508331783 2.62899617591387 2.65399617591387 2.61999235182774 2.58899344442377 2.68100218519208 2.70399289812576 2.62599344442377 2.63799945370198 2.60499726850991 2.68999562961585 2.647 2.7409912592317 2.62897924067528 2.68202403711283 2.57698907403962 0.955079497405823 1.69289231904986 1.4505693116645 1.19507916962701 0.966669459164961 0.89306948647…
2.61506740961588 2.61105991965856 2.596 2.58210485940248 2.64005242970124 2.66106740961588 2.63312732927444 2.59809736944516 2.6850374497866 2.71008238953052 2.63909736944516 2.64297004017072 2.60799251004268 2.70199251004268 2.65608238953052 2.73616477906105 2.6674793572685 2.72665911624418 2.58710485940248 0.954191985745667 1.693526141765 1.45472082389531 1.19828164597666 0.964753593365559 0.89…
2.6242088816497 2.61935808282806 2.59635808282806 2.59613428106052 2.6471641212962 2.67007460058918 2.65004476035351 2.61110444082485 2.69014920117836 2.72113428106052 2.65213428106052 2.63904476035351 2.60701492011784 2.70095523964649 2.66717904141403 2.75841776329941 2.73189520707016 2.8151190088377 2.60123872188538 0.953130298402357 1.69434462523653 1.45488818845956 1.20113060384681 0.96782121…
2.63797827190218 2.64296275183231 2.61996275183231 2.60498603193712 2.65798292792314 2.67499223996507 2.65299534397904 2.61798913595109 2.69998447993013 2.72998603193712 2.66098603193712 2.64199534397904 2.60799844799301 2.69800465602096 2.67898137591616 2.78595654380436 2.79090687958078 2.88888359947598 2.61697516788821 0.95314996895986 1.69464951887783 1.45872394717275 1.19985201760908 0.963946…
2.65006420858886 2.64102751796666 2.63709172655552 2.61807338124442 2.66406420858886 2.68208255389997 2.67507338124442 2.63210089921107 2.7070183453111 2.73405503593331 2.66505503593331 2.64102751796666 2.608 2.6910183453111 2.70407338124442 2.81014676248883 2.86143111481094 2.95651366871091 2.62809172655552 0.945666057563561 1.67407688129711 1.452436697844 1.19212605936901 0.961209544978119 0.89…
2.65729488142275 NaN 2.64705203789813 2.62615611369439 2.67117345966044 2.69108672983022 NaN 2.64320815159253 2.70919080562648 2.74008672983022 2.67136426528692 2.64405203789813 2.60798265403396 2.693 2.71217345966044 2.82632957335483 2.90891933620032 3.01340502324955 NaN 0.944243434096671 NaN 1.45206542938852 1.18951484834924 0.958971899535009 0.88684893367827 NaN 1.17360431092774 0.948685698605…
2.67398407850598 2.69295410863489 2.64999719032459 2.63499157097376 2.68099063441528 2.69599531720764 2.69099250753223 2.65498876129834 2.71998969785681 2.74499531720764 2.6919803322721 2.64699719032458 2.60700093655847 2.693 2.72199063441528 2.84498220538904 2.96095036240101 3.0929241387638 2.6589803322721 0.948965495153752 1.68847618576254 1.45124078670912 1.18809135800978 0.957381517224724 0.8…
2.68410914252959 2.69815461858359 2.65424557069158 2.65006366647559 2.69110004731879 2.70608185689719 2.71209095210799 2.67606366647559 2.7330363808432 2.75406366647559 2.70111823774039 2.65606366647559 2.607 2.688 2.72910914252959 2.86615461858359 2.98720918984838 3.10211823774039 2.67212733295119 0.950335179538276 1.6887047105821 1.45101582093491 1.18482926765126 0.953597621049555 0.87990736238…
2.69618574563629 2.71521670324233 2.68110835162117 2.65715478803024 2.70217026683326 2.71517026683326 2.72227861845443 2.68318574563629 2.73712383042419 2.76109287281814 2.71420122443931 2.66304643640907 2.607 2.68804643640907 2.74124766084838 2.88329409725745 3.01021670324233 3.11515478803024 2.68621670324233 0.949780435486225 1.6848635601247 1.45166300219454 1.18360814600987 0.950021706134566 0…
2.70796864570292 2.72896341998674 2.68798170999337 2.6669738714191 2.71297125856101 2.72597125856101 2.73995296855439 2.69496864570292 2.74497909713528 2.76698432285146 2.72696603284483 2.66599216142573 2.607 2.69099216142573 2.75695819427057 2.9019503556963 3.02396341998674 3.1249738714191 2.69996341998674 0.947904990558951 1.68508939904264 1.4524878051992 1.1803187530746 0.94695815211724 0.8795…
2.72215096543613 2.74302830601928 2.70302830601927 2.68210378873734 2.72013209475662 2.73710378873734 2.75132080155178 2.70914153009638 2.76503774135903 2.77910378873734 2.74008491805783 2.67605661203855 2.607 2.68808491805783 2.77017927145541 2.91512265941686 3.04401887067952 3.14607548271807 2.71512265941686 0.94739517921586 1.68064054859866 1.45316386556901 1.17812452458265 0.946644713289448 0…
2.73824027544265 2.74652860597383 2.70660869778804 2.69330434889402 2.7342242570798 2.74824027544265 2.7851121285399 2.72417620199127 2.76940045907108 2.7902242570798 2.74933638561971 2.68220823871696 2.60704805508853 2.697 2.78917620199128 2.92814416526559 3.04604805508853 3.15395194491147 2.72830434889402 0.940610183137182 1.66824961150896 1.45136523990701 1.17546473689382 0.94399608697788 0.88…
2.75298562328585 2.77896837122888 2.74396357899083 2.71198178949541 2.74798658173346 2.76298562328585 2.79199329086673 2.73498945707629 2.79397603880976 2.80398658173346 2.76997987260019 2.69498754018107 2.60999712465717 2.697 2.79998945707629 2.93699137397151 3.04899712465717 3.15100287534283 2.74698178949541 0.941848792356012 1.67743104809932 1.44493626824737 1.1763691182282 0.944369635789908 0…
2.77411900167995 2.78602231281499 2.75917106491493 2.72518594012492 2.76613387688995 2.78013387688995 2.82504462562998 2.75316362730993 2.81809668886496 2.81913387688995 2.78809668886496 2.70007437604997 2.61002231281499 2.69697768718501 2.82218594012492 2.94807437604997 3.05305206323498 3.15604462562998 2.76209668886496 0.936208085517121 1.67838450830928 1.44174967386603 1.17462981048115 0.94112…
2.79027229465511 2.78969586411862 2.78216640228923 2.75024203969343 2.78433280457847 2.79828742213595 2.83154458931022 2.77531767709763 NaN 2.83730254961679 2.80131767709763 2.71016640228923 2.613 2.694 2.84713614732756 2.95818152977007 3.06009076488504 3.162 2.77540844198267 0.929312221534188 1.66855612411326 1.43110851162556 1.17336605950333 0.941328089526424 0.878153041358814 1.42610065152783 …
2.80796295575566 2.83490533137557 2.79297736185068 2.76596707178281 2.80595472370136 2.81696089774208 2.86692591151131 2.79595678171493 NaN 2.85695883972851 2.82195678171493 2.72097736185068 2.613 2.694 2.85598147787783 2.9699753038371 3.06598765191855 3.162 2.80194443363348 0.931405616431086 1.68454651611914 1.43620931890955 1.1796069316138 0.945102097227873 0.877700946686244 1.41184984119683 1.…
2.82518624661844 2.83806208220615 2.810239459938 2.78422172216481 2.82716850884526 2.83820398439163 2.87817737773185 2.81319511550504 NaN 2.877239459938 2.8391241644123 2.73114190218548 2.61902660665978 2.71498226222681 2.87527493548437 2.98413303329889 3.07203547554637 3.17799113111341 2.81613303329889 0.934680267388065 1.68434002316332 1.44267423654518 1.18469866966701 0.946884056524515 0.87968…
2.84648306099685 2.84555206971068 2.83722427831997 2.80932779139072 2.84637954792609 2.8613795479261 2.89827603485534 2.83532779139072 NaN 2.90443130446147 2.85370733931681 2.74731053921226 2.62208626089229 2.71305175653538 2.90627603485534 2.99925878267688 3.07605175653538 3.17705175653538 2.83137954792609 0.930323500543741 1.68108540454688 1.43760744349076 1.18455327791391 0.950720881399441 0.8…
2.87397187893925 2.87696786164485 2.84998694379322 2.82798091785163 2.86797790488084 2.88297790488084 2.91398393082243 2.85398091785163 NaN 2.92897489191004 2.89395882273247 2.76498192217523 2.62699497838201 2.71599698702921 2.92198393082243 3.01398493514602 3.07899698702921 3.17999698702921 2.85297790488084 0.935075139073784 1.6865144460905 1.4403072381101 1.18473980917852 0.952478202260759 0.87…
2.89620068630068 2.88814595367323 2.87313683156865 2.85016419788238 2.89718244209153 2.91022805261441 2.92818244209153 2.88214595367323 NaN 2.9511550757778 2.91124629682357 2.79022805261441 2.63209122104577 2.724 2.93923717471899 3.02707297683661 3.10289965684966 3.2077263368627 2.87313683156865 0.936410102945103 1.68524189305098 1.44337596368301 1.18638415098615 0.952341094652549 0.8841777194738…
2.91833466705834 2.90428446699959 2.88830120035251 2.86836813376417 2.91736813376417 2.93536813376417 2.94831793370542 NaN NaN NaN 2.93826773364667 2.81563586741085 2.64235140041126 2.72405020005875 2.96531793370542 3.03506693341167 3.09201673335292 3.17835140041126 2.88831793370542 0.939698574021738 1.68766116404818 1.44513175335879 1.19116443798179 0.952544336098702 0.884050480141003 1.42980196…
2.93794827890556 2.92095603706973 2.905953451015 2.88994310679612 2.93894310679612 2.95694310679612 2.96695086496028 2.91894569285084 NaN 2.99193793468667 2.95395862312445 2.85290172992057 2.66294569285084 2.72699224183583 2.98395086496028 3.03898965578111 3.09299741394528 3.19894569285084 2.90695086496028 0.940787129479259 1.69007363830538 1.44640663812886 1.19025240503089 0.957486966284201 0.89…
2.96211074552165 2.93703691517388 2.92911074552165 2.90616242676509 2.96213289462598 2.98014766069553 2.97907383034777 2.94211074552165 NaN 3.01416242676508 2.98205906427821 2.86455372760824 NaN 2.75707383034777 3.00513289462598 3.04605906427821 3.093 3.19902214910433 2.92308859641732 0.941711870637501 1.69033832678081 1.44499018056375 1.18999958189672 0.959120139636451 0.89740265789252 1.4314073…
2.9772257482696 2.94210534919248 2.94428594780816 2.92818059861568 2.9803009976928 3.00034614734672 2.98903009976928 2.9572257482696 3.02821069838496 3.03634614734672 2.99024079815424 2.9396019953856 2.7012257482696 2.76713544896176 3.02319564850032 3.05404514965392 3.09290970069216 3.2017742517304 2.93525584803888 0.937962959247362 1.68604689025379 1.44366503353807 1.18595951412047 0.95652404543…
2.99196127503566 2.94898192834997 2.9629509483785 2.93996902002853 2.99994836671421 3.02294062172135 2.99099483667142 2.97196127503566 3.04196385669995 3.05894062172135 3.00595869337137 2.97889673342843 2.71596127503566 2.7759767650214 3.03596643836424 3.05699225500713 3.08701548998574 3.18703872496434 2.95195611170708 0.940114346155206 1.68388567966144 1.44334085194922 1.18919150632449 0.9613572…
3.01208798932986 2.99505865955324 2.97708798932986 2.95513931643895 3.01508065688571 3.04409532177402 2.99538861954023 2.98709532177402 3.05813198399479 3.08115398132726 3.03607332444155 2.99516864621557 2.73805132710909 2.77313931643895 3.05210265421817 3.06304399466493 3.084 3.186 2.97311731910648 0.949920907769248 1.69281934008003 1.44587275845283 1.19443748939644 0.963878222640859 0.895463721…
3.0242119101533 3.00322704659282 2.98927245591138 2.97416650083473 3.02622704659282 3.05719677371377 3.04807568219761 3.00024218303234 3.0762875923509 3.10231786522994 3.0462119101533 3.01830272879042 NaN 2.79321091516169 3.06613622795569 3.0692119101533 3.08410595507665 3.18598486356048 2.9892119101533 0.948707104176659 1.6927395359569 1.44760893049932 1.19138848635605 0.960903208502047 0.893262…
3.02099223459393 2.99298973430664 2.99649083511298 2.97549185059328 3.04098830069528 3.06398971724144 3.03449610023176 3.01598880415238 3.09498670493096 3.12298530545 3.05999020363334 3.03798600519048 NaN 2.99901860275039 3.06749398394512 3.07449223459393 3.08000686938222 3.19748744736793 2.98249295139962 0.9440169844415 1.66537039603464 1.4387795211904 1.17912796672227 0.94337760538278 0.8843444…
3.03008164631932 3.00156377083059 3.01206153230285 2.98412246947898 3.05107751868859 3.07657262121876 3.03904134729681 3.02822136342705 3.10507115253012 3.13912649338689 3.07304743502008 3.09013439922357 2.86131623346722 3.06930931043836 3.0756403449677 3.08408052705544 3.0779939832663 3.16070551349736 2.99313450294638 0.942220113231958 1.66426753048334 1.43711292013319 1.17941437565551 0.9416007…
3.04202137723022 3.01121963826268 3.02060132994786 3.00198113074446 3.06202739685513 3.08703013654064 3.04650960810735 3.05610187020174 3.11164238681444 3.14009693108459 3.0620531345325 3.11642526955474 2.9022563991548 3.10099369788862 3.0959441641981 3.09558107164151 3.07691811797767 3.19433550240675 3.01294964356912 0.940049190241145 1.65641489193438 1.43654267398196 1.1770498692121 0.938684061…
3.05297699536031 3.04043960255937 3.03596693596118 3.01347556064877 3.07247700356948 3.09548345566685 3.05797698715115 3.06609179691135 3.1194841771272 3.14748275883398 3.07746336970523 3.14843812680201 2.97489322386768 3.11949468708432 3.10099207214527 3.11296191036619 3.07400076250617 3.21047263376154 3.02248058624376 0.944786040311705 1.66292976948243 1.43986133597465 1.1801716886693 0.9400129…
3.06207342522328 3.0500640701887 3.05056095184384 3.02207480751404 3.08507445375069 3.1105519505726 3.07215581895517 3.07150205705482 3.12657930814966 3.15702976839523 3.08656892458766 3.15921127439861 NaN 3.11923030546849 3.10906995311507 3.12856959935173 3.0821440203398 3.19541310563249 3.03707895438631 0.946168005171524 1.6646423711157 1.44133144321025 1.18146453682261 0.940483528374677 0.8859…
3.07202293038812 3.05856510414642 3.05853750436557 3.03202032522744 3.09453750436557 3.11753750436557 3.09089535212658 3.07062079489552 3.1369120152067 3.15997812659852 3.09601459884807 3.18809378578454 3.06751898413246 3.15034153528703 3.11804583590563 3.13714633044433 3.09863319704435 3.18692740610704 3.04704583590563 0.947558233164472 1.66649674642831 1.44268716264267 1.18427236366521 0.942313…
3.082986712157 3.07897211712068 3.0694862322844 3.04098960800106 3.10448792014273 3.12698876407189 3.09598916134535 3.07699334777428 3.13749771645303 3.16199470479294 3.10399129585938 3.21447254716794 3.12290716779191 3.20796028461775 3.128986712157 3.15597800801638 3.13597233170122 3.24195922566496 3.06197996072368 0.951181489372021 1.66965527464772 1.44396424060325 1.18469501818954 0.9438777268…
3.07402497802178 3.06698751098911 3.07606868955991 3.04804371153812 3.11703122252723 3.14000624450545 3.09003746703268 3.06802497802178 3.12909991208714 3.155 3.10000624450545 3.23609366758169 3.18134969230498 3.19539964834855 3.12307493406535 3.13908742307625 NaN 3.23071899725492 3.05504995604357 0.935711328928716 1.63694246082493 1.4285654590936 1.1702394467858 0.923315753736297 0.8752201433787…
3.07796286571889 NaN 3.08689788072696 3.05493501500806 3.12195358214862 3.14099071642972 3.09594429857834 3.07196286571889 3.14485146287558 3.155 3.10099071642972 3.25086074644585 3.23648012006451 3.2584058515023 3.13488859715668 3.15287003001613 NaN 3.18641776066244 NaN 0.932767757875127 NaN 1.42469648443119 1.16857568923377 0.922646312827788 0.883125452930679 1.43223496061615 1.1493776350233 0.…
3.09496967773142 3.10792330249713 3.09398751436 NaN NaN NaN 3.11696254307999 3.07998573069714 3.15298573069714 3.16598037970857 3.12395897575428 3.27096432674285 3.28790903319427 3.42270747929137 3.14697859604571 3.20590546586855 NaN NaN 3.08695719209142 0.940566016083197 1.6494000039301 1.42618727099583 NaN NaN NaN 1.43083253280126 1.1503380022976 0.936359340044743 0.87872024336417 0.94318318005…
3.12157842025259 3.13107447768472 3.11557447768472 3.09310313536128 3.14808438347741 3.17209375941934 3.13716270498395 3.10359493592715 3.15801161215124 3.17400468797097 3.13957128051996 3.28812455455916 3.31244945273656 3.4468676017066 3.16757543864018 3.23114981757885 3.09303750376774 3.22503750376774 3.11259493592715 0.952850358547537 1.67065362925444 1.44249000818691 1.19121118661458 0.957897…
3.13058727466432 3.13959229113876 3.12406680984679 3.09401470699774 3.1555583160828 3.18002320076173 3.15650894917795 3.11453825018504 3.15907450577124 3.17453397505595 3.14761081785162 3.30211623324583 3.36842812191394 3.49006036717584 3.17658419629454 NaN 3.09688108730416 3.31494875967447 3.12354674394903 0.95227708721897 1.66750726061397 1.44073122892435 1.1849872128255 0.943531599539621 0.884…
3.14598098940349 3.15448183361474 3.13898040162428 3.10947860275272 3.16848330113913 3.18998836640665 3.17347941143004 3.12299089904041 3.16898645708603 3.17899431141934 3.16348062252239 3.32297361240033 3.42644648719119 3.53843672738453 3.19298025564129 NaN 3.09000513633537 3.30200083651672 3.13848040162428 0.950566938775306 1.665638018569 1.44034560451863 1.17797624983016 0.940978393382981 0.88…
3.15609741939844 3.16753455929769 3.14712871187151 3.12063333695381 3.17710517372805 3.19809415257382 3.17928114532289 3.13363329109471 3.17261156979998 3.18503923023909 3.17210209033985 3.33908458139549 3.45277923675595 3.58023048119763 3.20111619488228 NaN 3.105 3.30638045489241 3.15008948163242 0.949975576234537 1.66292403047249 1.44018496982236 1.18116539559179 0.941103993053289 0.87982055069…
3.1670101011881 3.20036870614687 3.16300183541774 3.13798346845927 3.1900445376376 3.21003868324947 3.21182172914428 3.15144076623941 3.1850101011881 3.19006290459607 3.18401767707918 3.35159492966333 3.48878510914214 3.61126249538369 3.21498335454448 NaN 3.10505027811094 3.20875214918054 3.17718435307343 0.941115739171072 1.6898546370015 1.43428686435495 1.16995992473254 0.938402532795173 0.8805…
3.1799544126652 3.20141605375721 3.17696038120093 3.1474817953669 3.20396537491577 3.22695331823394 3.21447663619224 3.15948282999298 3.18849259215765 3.19898214024226 3.19695940638004 3.36648299545279 3.48950298426787 3.61249764567767 3.22496813391864 NaN 3.10799793074785 3.22295268828841 3.17297008356043 0.942611403588239 1.65581591061595 1.4348216737473 1.17046017848355 0.942615979049465 0.876…
3.19417185847237 3.20756988189331 3.18715057652648 3.16067319981807 3.21514755030123 3.23712492700965 3.21917894152443 3.16516678743886 3.20156685566806 3.21357326804727 3.21264552188783 3.37367218561137 3.4950300498775 3.61704895987613 3.23673061688166 3.2887400694931 3.08203781999726 3.23748380548248 3.18759284871875 0.943274563951971 1.65615366755986 1.43565350958091 1.17120670565233 0.9396620…
3.21399424589386 3.21673593933998 3.20549942404537 3.18149405390899 3.23220391050657 3.25157241950318 3.24046520876043 3.18503582578184 3.20914959587918 3.22209071636386 3.22953064763033 3.39445446848766 3.4985181048758 3.62248388959085 3.26245366323921 3.25437590954673 3.09710621350943 3.23456444163658 3.19859489728204 0.941124012161857 1.6513100594258 1.43071834883838 1.16736041073104 0.9368302…
3.226483331302 3.2699757956866 3.21998258906507 3.18997856344826 3.23997499068963 3.26396784517239 3.25697675188909 3.20547356910222 3.23945683751778 3.23797990949611 3.24348235004605 3.40548657697531 3.51547189596906 3.63697409749998 3.27398172105527 3.25499821362069 3.09700169831302 3.23400089318966 3.23398822492862 0.9429824996953 1.68558632356105 1.43049609711122 1.15813276888793 0.9263730011…
3.2446283008111 3.27608485106874 3.23517226265746 3.2156208200204 3.27109058922499 3.29112358686284 3.27113916370946 3.22115453423362 3.25909427896526 3.2631283008111 3.25911221186048 3.40004980316384 3.51708280080168 3.6450462165848 3.29063660133841 3.28401660105461 3.1056189760758 3.23801414184479 3.2501414184479 0.942606445995113 1.68699839725759 1.43279784358497 1.16324590143633 0.92946335592…
3.26108600398866 3.28555402214728 3.26051354737264 3.23110744203576 3.28364476391337 3.30711118681354 3.28706444004143 3.24405267868907 3.26921825114893 3.27960279253858 3.27408135449147 3.40891630905066 3.52945828042545 3.65308135449147 3.3085720554971 3.23059517708291 3.11753913131643 3.23944963435025 3.26531898244843 0.934248716958229 1.68688859203921 1.42113340978787 1.16075017597343 0.930463…
3.27748079248537 3.30045036964342 3.27648327049161 3.2524731246804 3.307970556078 3.32647715436687 3.30447530171482 3.26647351624838 3.29596672217552 3.30047399841251 3.29647030770009 3.44194233368101 3.53399481020129 3.65001486803749 3.32348341368168 3.23849297214093 3.11949810934572 3.23650203384435 3.26748045351131 0.939735940419481 1.66382981555959 1.42569090976909 1.16696993591939 0.93141448…
3.2976939061181 3.30767925840686 3.29169309794543 3.26871888318161 3.32268923397446 3.35016380252296 3.32815562019303 3.28410306465567 3.31466685832127 3.32471645866362 3.31569777008907 3.46813703222178 3.5469845441161 3.67136637736121 3.34866685832127 3.29827820591017 3.09100934428728 3.23152704779682 3.28667054539991 0.942342437043208 1.66454224770844 1.42974007892805 1.17158571187541 0.9345524…
3.32055296640894 3.32848911193978 3.31448840275933 3.29398035142092 3.34509499605212 3.36906243610826 3.34515363590468 3.29663808946597 3.33414345702491 3.35006405611705 3.33903883833114 3.48494637311615 3.54503970045393 3.65416968987595 3.36807620959583 3.33358800526008 3.09226898971633 3.2349263212413 3.3070193426944 0.942784574961624 1.65784533747333 1.43092553014737 1.16987183781768 0.9390439…
3.34147485827247 3.35196613618175 3.32948198256105 3.3124748982281 3.37096857683615 3.38847529568085 3.3624794619954 3.31947317256795 3.36346314624322 3.37097568514248 3.35897611455974 3.49448909885851 3.5509908085364 3.67346537324074 3.38897403140246 3.34198664222185 3.10798651436385 3.23699500681544 3.3229815531438 0.941161300070172 1.66538302049977 1.43289754968046 1.16919189978643 0.940488807…
3.37311983676117 3.36454495589058 3.35064946146647 3.33769322955444 3.39924468825794 3.42117447180246 3.37827421287167 3.33208128359195 3.38469307941708 3.40315889038825 3.38864628512869 3.50606252583996 3.5585 3.67956996622656 3.41817913621756 3.37012505167992 3.1355467942884 3.25403905362708 3.34660430539275 0.944080676210575 1.6654698479351 1.43314067116979 1.17040334874426 0.939479041089258 0…
3.38714340367371 3.39113412014824 3.36858057968657 3.36741912546325 3.42536883040766 3.44445265550031 3.412976833834 3.34484767145957 3.40803452071796 3.42312086952986 3.40556210230031 3.51588282419967 3.5585 3.68687426236102 3.44055885689423 3.38976564839933 3.14210653856589 3.25996908334688 3.37326824029648 0.94189833383829 1.69609429051053 1.43214220426638 1.18347916174907 0.954632673019796 0.…
3.41144281895884 3.39142571054294 3.3914423829173 3.39198253541552 3.44698463116566 3.47098113824877 3.42996883316667 3.36891200600179 3.43343024904261 3.44844657212528 3.42992946370938 3.52297433508386 3.56049266716682 3.68099973975045 3.45746883316667 3.41391200600179 3.15398419741642 3.26349310320835 3.37596141358364 0.943025559366966 1.6690155050692 1.43280121845469 1.18343003492917 0.9530311…
3.43214778451194 3.41810967865242 3.40966702766953 3.4101791956684 3.47618862701937 3.49922635242325 3.44184082350047 3.37922894215445 3.45605887083972 3.46026164817652 3.4511539452607 3.54006100007497 3.56050760582204 3.65298182146004 3.47665866093619 3.42628127178975 3.14849043025037 3.27359564186623 3.39567318841829 0.947213472177882 1.67654431585949 1.43795837384405 1.189253855782 0.954735456…
3.45155175584636 3.43302216930552 3.43148004708367 3.42504603413379 3.49106733973921 3.51456685075022 3.48257377361367 3.41359948012001 3.46489700917372 3.4995422629943 3.47104189366608 3.54798953455284 3.56102702731799 3.65001667614872 3.4970185178268 3.4054253891808 3.20057660403549 3.41092018295178 3.41797018490339 0.947874519179419 1.68308995677712 1.44044778731728 1.18405199986695 0.94515541…
3.47294989977929 3.44646687195725 3.44546650644144 3.44545164207682 3.51793930587697 3.53994343622213 3.47003731322351 3.42498083472717 3.49894076188398 3.52795121566916 3.4924509110452 3.55648215667328 3.56199724643657 3.64700674379145 3.51595678368788 3.42345751471951 3.2368981181529 3.42895181263989 3.42947187345117 0.954681641713333 1.6835291480404 1.44221231223271 1.18302199005768 0.94710494…
3.4866225765283 3.46402704661529 3.45673179599769 3.46767455638798 3.53914523015306 3.56314856645814 3.47706356788378 3.44011343437257 3.51619350569439 3.54012010698272 3.51109237169527 3.55955215794703 3.5635 3.67629648539039 3.52961818353777 3.45407341055027 3.24534562206075 3.42723198592363 3.44858797870475 0.954821984673768 1.68569105677256 1.44200791252776 1.18276793872696 0.95099897287978 0…
3.50249519462821 3.48637735505675 3.48891236605745 3.4905183244768 3.55807933933278 3.58261241896839 3.49086963563826 3.45684170041789 3.54472995953641 3.55783238867777 3.523044006513 3.56605395630003 3.5635 3.64627646097265 3.54550965078358 3.46391307255122 3.28652829707945 3.455973806603 3.46840754346129 0.953535676710622 1.70757833927377 1.43805231944147 1.18127051962079 0.95234739367606 0.885…
3.51397952634944 3.50293589515899 3.50098161391288 3.50347900197934 3.57846558253273 3.60546213772634 3.50397180386383 3.47097207100735 3.55697606086344 3.58195212172688 3.53797377811226 3.5749848221723 3.5635 3.64550068896128 3.55797907393513 3.56285689124221 3.32095177271064 3.42554394961013 3.48346244622909 0.956304974956911 1.6873844033788 1.44076954644406 1.18373993915199 0.956841826576844 0…
3.52760130331094 3.51114857632658 3.51361429055667 3.51914130570432 3.5966470223278 3.6141579142902 3.51755194898294 3.47714129173334 3.57004155639216 3.59209973534118 3.54911065524555 3.58107584914755 3.56551662255686 3.6467618052706 3.5676028642952 3.60127273216046 3.34725250223443 3.46295663491311 3.49563610940893 0.95947491510866 1.68776674466992 1.44315402586696 1.18432763292449 0.9563340717…
3.53902194271346 3.52798362786674 3.52654828982766 3.53501413028774 3.60383942637532 3.63278207865222 3.52361295178858 3.49380501774146 3.5749426522769 3.60386236546456 3.56156732270404 3.58951279991618 3.56749218757429 3.67762358268094 3.56489677409842 3.63238015287121 3.37640513950116 3.51527951489106 3.51102352217896 0.959999325437327 1.68802484216568 1.44247951145631 1.18353588348332 0.949646…
3.5509852647697 3.53948541520927 3.54048188184127 3.54998188998103 3.61898621624572 3.64698713516268 3.54147697009783 3.50099356758134 3.58299264866439 3.61299172974743 3.57847881607151 3.59799002607357 3.56849846304524 3.63903645579893 3.57698897299658 3.64648219086017 3.52436173104956 3.5659262505906 3.52398310977712 0.962716945979051 1.69012776284129 1.44471276398086 1.18838555410914 0.9544755…
3.56312575415051 3.54609302871691 3.55160387586376 3.55960807380188 NaN NaN 3.55959370279523 3.52104332753781 3.6298714265928 3.61310522402039 3.58514233138514 3.60751326789267 3.5685145855245 3.64107513385045 3.60161934998441 3.67509284472388 3.58120753720969 3.65172959948947 3.53362066761624 0.959208402106645 1.68723792991479 1.44343192193673 1.18516318428377 NaN NaN 1.46855540405085 1.14565750…
3.58095132803695 3.578366854376 3.5664685516836 3.5749685516836 3.64787369325795 3.67487369325795 3.57250299897688 3.52791962298233 3.61640115581453 3.62980479867138 3.60542836317476 3.6100098370879 3.57048851756891 3.65090404467889 3.61894818320531 3.69609730895479 3.61173930488373 3.68228742839905 3.56323345278473 0.94936488439644 1.70809282454512 1.44058132362501 1.18022184718691 0.94876286032…
3.5894754493096 3.58990216832779 3.57547380193542 3.58198039143216 3.6549769367614 3.68895387352281 3.58496227031612 3.54095716827118 3.64293004248313 3.64895600066414 3.61547050718705 3.61349054118315 3.57448682100652 3.68488590575294 3.62797414740249 3.71594170530824 3.6678342292745 3.73683640766045 3.56346200481024 0.952588843791152 1.68534110406919 1.44282279703864 1.18092777050945 0.95016532…
3.60257444909316 3.59907613224786 3.58858468566928 3.59005198089783 3.67154422549365 3.69102623351334 3.61105597098399 3.5450721421617 3.63097376648666 3.65654613341649 3.62507444909316 3.61351431378252 3.57599632180222 3.68548568621748 3.64009939846041 3.73568656530162 3.73292191943215 3.86691048583018 3.57856093332787 0.952709598743702 1.68588680780875 1.4440839937553 1.18089615290663 0.9581969…
3.6130731682494 3.61004441458669 3.60050117431648 3.59754473284142 3.67800117431648 3.70653748953767 3.61852662458204 3.55587348388407 3.62704600586034 3.63405750732542 3.6355731682494 3.61550937238442 3.57549243844152 3.68351331229102 3.65406166678431 3.76205315046164 3.79299160452717 3.92516070678 3.58709042044703 0.952689640181403 1.68546713729351 1.44246474061812 1.18520667007909 0.9611610517…
3.63147370624738 3.63096944099247 3.60998625096041 3.60798630123636 3.68449136926631 3.71598660223599 3.62299302509232 3.57097440847051 3.63199146949017 3.64298464508231 3.65297541234935 3.62198961288839 3.57699708957147 3.68549693907165 3.67197455929836 3.79145774933042 3.84093321195572 3.92949317559214 3.60747029404345 0.952384479077094 1.68337232373926 1.44204025287906 1.18013147503179 0.95579…
3.64310618770601 3.64203049364335 3.62906600187951 3.61855221680482 3.68955823229398 3.71901077733011 3.64655397090119 3.5811203097832 3.63707218586992 3.6470601548916 3.66407803285783 3.62753358563855 3.57301144627953 3.64125206584593 3.68860017221685 3.80862958071324 3.88372206759518 4.01472507533976 3.62011404154217 0.950424251599266 1.68079453280313 1.4385954098931 1.17925764430143 0.95386705…
3.65903335633371 3.64618831789674 3.63908036440671 3.62655330463301 3.69848060196025 3.7205 3.65453553642201 3.60081416874623 3.64888850124774 3.65690708437311 3.67604592850381 3.63253690159594 3.57497677109328 3.68259718219698 3.70356642706268 3.82805112454471 3.91753747280542 4.04902490063532 3.63752598020451 0.944757020507631 1.6613717088583 1.43388763383625 1.17401566622746 0.947799844964533 …
3.67197089941728 3.6794293036679 3.65296791419248 3.63697593564436 3.70099384369526 3.72099906742643 3.66497742908124 3.61297761823431 3.65498880911715 3.66698134852859 3.69146586319021 3.64397593729333 3.57250466286785 3.67950690137422 3.71497257706033 3.84496194539183 3.94344142547534 4.07294552912885 3.65096922012527 0.944765922246747 1.67079829491261 1.431705391446 1.17150058694017 0.94375908…
3.68509130808664 3.68854495758224 3.66564568215843 3.65408779377514 3.70903772997037 3.72652287676888 3.70256882929552 3.63109389494208 NaN NaN 3.70256060673925 3.65304104529298 3.575 3.68150802356739 3.73109522037589 3.86559833670962 3.96805629647224 4.09806392206186 3.66611849512253 0.940838481886318 1.66971376060113 1.43427560086492 1.16069748610053 0.930850193358169 0.865546817914059 1.448968…
3.69707178891416 3.6946536426739 3.68452708771719 3.66552221430429 3.71406689278556 3.72952971750708 3.71168827902528 3.64288085738329 NaN NaN 3.71058917523694 3.65853964605847 3.575 3.68249254222861 3.74358912980555 3.87852223701999 3.97555202267417 4.10653218828708 3.68153456820428 0.936153915687308 1.66124082975418 1.42355354568317 1.15767834246033 0.9269003418619 0.860032860770057 1.456015978…
3.71097802367252 3.72196281039588 3.69797744049344 3.67598443603313 3.72248630116248 3.73649032366303 3.73246362475918 3.65498880922391 NaN NaN 3.72397901468557 3.66499078994537 3.57699813487065 3.68349854270462 3.75647738204507 3.88848595177688 3.99397802497716 4.12298093956792 3.69298087981492 0.933769883966955 1.66464706775991 1.42314645632211 1.15458458874005 0.923379969922599 0.8616290168122…
3.72761278374805 3.73556669128767 3.71061621990933 3.68861819742611 3.73012374535736 3.74461159360989 3.74608796138084 3.6800924534271 NaN NaN 3.74111278374805 3.67505137188527 3.579 3.68451967719549 3.77661278374805 3.90656114335643 3.99704371218407 4.12755572967836 3.71759838597745 0.930603889526523 1.66562401003545 1.42410766786486 1.15195560169283 0.920055298171246 0.859880541218584 1.4407348…
3.74259992792995 3.75839603396584 3.72661058031761 3.70408746613157 3.74656458548843 3.75908837083693 3.75915272278245 3.69386680204842 NaN NaN 3.75608270906187 3.68153648068978 3.579 3.6869904858606 3.79157409962783 3.9140670660616 4.00253262832544 4.13451065238766 3.74232715849352 0.926948026880288 1.67800010690611 1.41865129437917 1.14860666359051 0.91671343987093 0.860850283110625 1.457804929…
3.76095590315761 3.77291603539627 3.74496188760971 3.72046107473869 3.76096774243279 3.77496161957744 3.78743004525224 3.7218857067003 NaN NaN 3.77246107473869 3.68649006327336 3.58198775428932 3.65513062091395 3.81044937386676 3.92646393733572 4.01047632144965 4.14048149303073 3.74695903378691 0.928422111429112 1.66697261357009 1.42294006484288 1.14782373091636 0.91563470114821 0.86215203697443 …
3.77963510856533 3.7841068283819 3.76511165047679 3.73763339246938 3.77465546065493 3.79210854447785 3.80061982440964 3.73816151194489 3.79502484799152 NaN 3.79163200256639 3.69557887439143 3.5875203520896 3.69502174199258 3.82763649846832 3.93711050641282 4.01854748820906 4.15103334811734 3.76613200256639 0.928468580461594 1.66660483272813 1.4227588992736 1.14638277234378 0.914134275419682 0.868…
3.79954812271823 3.80001414819128 3.78160060676276 3.75759155744 3.79751628675348 3.80807609243063 3.81849736636383 3.76370911499095 3.79895524846015 NaN 3.81103113545475 3.70715481849744 3.59050579937851 3.69846084240263 3.84804832815425 3.95350662112263 4.02548342360858 4.15602665289433 3.78553113545475 0.92839147714666 1.66891171155762 1.42489218346754 1.15185732676271 0.919795922591272 0.8677…
3.81995346328909 3.81746151684983 3.80644361872538 3.78144362031273 3.81795435760005 3.83094898776588 3.83695972664055 3.78695882518652 3.82495345455867 NaN 3.83095569986018 3.72695167546083 3.5934932879057 3.69999731468608 3.87044854140407 3.96846643952852 4.03198702217322 4.16348299618652 3.80595480475554 0.927836561485362 1.66911993264095 1.42459159241322 1.1489421860553 0.916458376171444 0.87…
3.84416907480704 3.84259211524561 3.82616597231819 3.79916657497796 3.84019320286804 3.85366347248911 3.86219329205806 3.81018614933087 3.87026681404092 3.86020476426396 3.85463494742971 3.74913744725879 3.60406617920531 3.67546319441356 3.89568699789035 3.98110901138941 4.03702042291239 4.16852662789008 3.82763244760063 0.925326928735586 1.67063598513545 1.42499628108092 1.14811610117514 0.91572…
3.86949382868959 3.85561591188751 3.85100635474672 3.82401888080385 3.86901657475151 3.87808419056512 3.89144895893791 3.83970086832213 3.91257124459506 3.89267095515434 3.87454112896804 3.76991572489942 3.61362345241667 3.66872266507823 3.9234737621033 3.99747326420557 4.03998504341611 4.17247507236018 3.84700585684899 0.916298625491301 1.65650586450019 1.41965140355747 1.14914832861092 0.917257…
3.88995234557796 3.87096267177788 3.86696104138839 3.84345371866379 3.88945077250034 3.90543518320456 3.90496636179612 3.85297396988056 3.91000600695064 3.91595394671175 3.89694865555972 3.81538555572132 3.63245534905328 3.68396487408655 3.9414579806012 4.00697751721888 4.04049899884156 4.17299899884156 3.86046856410478 0.917992180661064 1.65828087125138 1.42003382266886 1.14531303783949 0.913617…
3.8942488191246 3.89107775597644 3.88769068677728 3.86165628129796 3.90317106314816 3.92317106314816 3.92009776941227 3.88913218515994 3.93831879950339 3.95223326792931 3.91964520261157 3.8403541589628 3.63420953079296 3.70155714756218 3.96070293488382 4.01353032277714 4.04201555119529 4.17351166339647 3.87016328755052 0.923753201801939 1.65696679529091 1.42184520323665 1.14926973070158 0.9141788…
3.92567331098171 3.90089790968178 3.91246190575801 3.88204509661964 3.92477540129992 3.94477540129992 3.93332200571999 3.90582644645903 3.97858142969531 3.98169372904535 3.94274477420446 3.88642199758013 3.66198110054342 3.70904416867024 3.98699135153817 4.01755467303088 4.04401712748362 4.17498468645227 3.89078561033174 0.927946407434121 1.65908794849127 1.42118754530862 1.1499328694584 0.914031…
3.94097389867541 3.91697215858711 3.92497165672166 3.90195572198301 3.94846515440168 3.97394079535553 3.96841803833067 3.91598259911694 3.98399129955847 4.00196519823389 3.96196693832219 3.91843319287971 3.67996579433414 3.73494981357316 4.00246314036948 4.02198804949355 4.0464935897247 4.175 3.90198085902864 0.931004744933317 1.66648714074742 1.42214868842494 1.15271889445946 0.921749310634279 0…
3.96406183298649 3.92908038288244 3.94211690164815 3.92112356555679 3.96967534889373 3.995155931037 3.98301439661045 NaN NaN NaN 3.98804946638919 3.94530916493244 3.68549466389191 3.73987166504733 4.01306183298649 4.03008849577804 4.04704540636289 4.17803777407728 3.91910511607703 0.935076857519242 1.66770522609256 1.42413417886251 1.15466648477412 0.92410602541041 0.875327998387712 1.43594009510…
3.97388438852106 3.94184970507738 3.95937533856613 3.93707659719105 3.99211645465826 4.01599019185705 3.97386126622527 NaN NaN NaN 3.99590751081685 3.99442194260531 3.76407510816849 3.78985944657403 4.02288438852106 4.04159112444472 4.05203438016847 4.1820315657003 3.93580346048581 0.929811967752711 1.63676417615866 1.42103258228184 1.15369014795304 0.923635633904427 0.88144385354735 1.4283902854…
4.00191796063903 3.97490331075314 3.96997343881742 3.95795444407487 4.01645091487921 4.03395987114417 3.99394140045645 3.98191503066185 4.05195605034233 4.07593554050209 4.03089745079878 4.0129472604108 3.77197949015976 3.82200585995436 4.03995019038798 4.05347997315391 4.05399750290788 4.1829995921695 3.9539472604108 0.934894881317763 1.66983175786523 1.42421603244644 1.15557374582103 0.92655669…
4.01307352317122 3.98209803089496 3.9925886734183 3.97606471411091 4.03755727609145 4.05059294084437 4.00911641168776 3.99209190396402 4.07604288851654 4.09809190396402 4.03906126930935 NaN NaN 3.97436279918276 4.05207352317122 4.0635766937646 4.0565 4.15631829138617 3.97309190396402 0.934560586487941 1.67290917729383 1.42601672244425 1.1512591283382 0.923281704770422 0.871327454532034 1.41717868…
4.02485986044941 3.99781314726588 4.00685986044941 3.98085986044941 4.03976643408234 4.05781314726588 4.02777811237823 4.00682482556176 4.08291825192882 4.11282482556176 4.04888321704117 NaN 3.83597664340823 3.87221454277181 4.06385986044941 4.06285986044941 4.064 4.1993226588388 3.98782482556176 0.937860760925834 1.67598344693389 1.42368913918483 1.15118286301909 0.922095462358227 0.873439242747…
4.03699249945384 4.0129906243173 4.02199062431731 3.99099374954487 4.0549906243173 4.07398999927179 4.03199749981795 4.01899249945384 4.09599187440833 4.12799062431731 4.06598937422628 4.08999312449936 3.91395124644998 3.95294874626793 4.07299437459038 4.07299374954487 4.06699812486346 4.14503437750322 3.99999249945384 0.941497749836153 1.67422112508192 1.42441954996723 1.15194954371678 0.9240288…
4.05106468212768 4.02109702319151 4.03606468212767 4.00708085265959 4.06508085265959 4.08908085265959 4.06202425579788 4.03312936425535 4.11008893792555 4.14307276739363 4.07504851159576 4.12229106957454 4.00625064324474 NaN 4.08909702319151 4.08502425579788 4.0649595736702 4.20038551978709 4.01712127898939 0.943443428868074 1.66571290328241 1.4235531826468 1.1620089819718 0.931835126773926 0.871…
4.05892112912832 4.03288169369249 4.04392112912832 4.0169014114104 4.0749014114104 4.09890141141041 4.06497042342312 4.04884225825665 4.12089155255144 4.15191127026936 4.08094084684624 4.15764508107745 4.03669437537225 4.10311830630752 4.10088169369249 4.08797042342312 4.0600492942948 4.12574927328093 4.03185211711561 0.937786787027607 1.64663155762958 1.42151050642664 1.15581220940004 0.92638471…
4.06997980302123 4.06993206470777 4.06196695039837 4.03297062257633 4.08997245866531 4.11696695039837 4.07198714737715 4.05598714737715 4.14295960604246 4.16198163911021 4.09098163911021 4.17796327822042 NaN 4.15390635946206 4.11197980302123 4.09199265564408 4.07696878648735 4.1489559338645 4.04697245866531 0.940504895672638 1.67662447666927 1.42712962609727 1.16811725085755 0.939026644948184 0.8…
4.08209826975305 4.07709008060696 4.07709826975305 4.04114740462957 4.10009826975305 4.12414740462957 4.08715559377566 4.06705732402261 4.14702456743826 4.17203275658435 4.10809008060696 4.22328662011306 4.15257324022612 4.29081983878608 4.12112283719131 4.10201637829218 NaN 4.13705639984528 4.06509008060696 0.943183193766974 1.68100616958489 1.42774295733437 1.16908290188372 0.940121373671288 0.…
4.09385865196583 4.08787043096868 4.08885865196583 4.05878797794875 4.11185865196583 4.14178797794875 4.1057761989459 4.07391754698007 4.14996466299146 4.17595288398861 4.11887043096868 4.25758773490034 4.22117546980068 4.26925913806264 4.13582331495729 4.1039764419943 NaN 4.26348050863267 4.07587043096868 0.94356540618889 1.67815427689829 1.42690012994245 1.17541390764161 0.942679256802568 0.874…
4.10797911581807 4.10597314890895 4.09898508272719 4.06598955790903 4.12498060754535 4.15198508272719 4.13096270681798 4.08498359099991 4.15698955790904 4.18199104963632 4.12898508272719 4.27497464063623 4.29089707081763 4.42876132363508 4.14698359099991 4.14394033090877 NaN 4.2600074586364 4.09397314890895 0.943270447518184 1.67393625033731 1.42801831434817 1.17374261052274 0.944946658530891 0.8…
4.12008462699076 4.11905207814816 4.1101301953704 4.08011717583336 4.13911066606484 4.17004556837964 4.13403905861112 4.0921301953704 4.15903905861112 4.1840650976852 4.14705207814816 4.2960976465278 4.35332548842599 4.48933199819451 4.15514972467596 4.16818227351856 NaN 4.31049874782397 4.10707160745372 0.944450625933331 1.67166457177127 1.42908004503193 1.16709073606295 0.938119108620819 0.8681…
4.13284695417206 4.12690581795203 4.12976454488009 4.09778809039208 4.15579986314807 4.17691759070803 4.13992936346403 4.11176454488009 4.16492936346403 4.19388227244004 4.15490581795204 4.31082340866007 4.40241136220022 4.53939958944422 4.1777292266121 4.19567036283212 NaN 4.23490650221166 4.11787049968405 0.943036952768634 1.64973300336894 1.42003842708272 1.15664526212379 0.927428205312792 0.8…
4.14793889918744 4.16982484433733 4.14493889918744 4.11194297257494 4.16695519273746 4.18895111934995 4.18182891772483 4.12195926612496 4.17993889918744 4.19698777983749 4.17292667902493 4.33789001853739 4.43885335804985 4.57386150482486 4.18995111934995 4.19201629355002 4.08397963306248 4.23599185322499 4.13592667902493 0.940560061267135 1.66537494800156 1.42237002020062 1.16009537653886 0.93048…
4.16016510752034 4.17003001954915 4.16209756353475 4.1271275830839 4.18207504887288 4.2011275830839 4.18103752443644 4.1311951270695 4.18305253421102 4.19503752443644 4.18514259285848 4.35012007819661 4.46614259285848 4.5624502932373 4.20216510752034 4.192 4.084 4.24099249511271 4.14709756353475 0.942234576931999 1.66519778448438 1.42079885471775 1.16323052429286 0.933313469698812 0.8629453089208…
4.18174496919409 4.17395363076256 4.17484929997832 4.14380293074089 4.1918840769064 4.21780293074089 4.1859420384532 4.15669859995665 4.18991885383448 4.1999420384532 4.20377974612217 4.36581452305025 4.48477974612217 4.62130446143842 4.22374496919409 4.192 4.084 4.24001159230936 4.15984929997833 0.937604715700177 1.65706610024459 1.41672810808384 1.15807097554723 0.92723187231803 0.8597181386977…
4.19897017028666 4.20594384995136 4.19696139684156 4.16196841559764 4.20996841559764 4.23197543435372 4.20197192497568 4.16598420779882 4.20098069842078 4.20798596248784 4.2239649062196 4.3809736796647 4.49897543435372 4.63597543435372 4.23697718904274 4.21296315153058 4.09498069842078 4.2499824531098 4.17896666090862 0.939686244965497 1.66057366557264 1.41792780663872 1.15737112300097 0.92650115…
4.21112258933927 4.21601225893393 4.21312258933927 4.18214097774017 4.23509807147142 4.25112871880624 4.21912871880624 4.17912258933928 4.22504290626875 4.22307355360357 4.23608581253749 4.3920674241366 4.50204290626875 4.62301838840089 4.25017775454195 4.22907968307053 4.09802451786785 4.25500612946696 4.19710420093838 0.938048941540192 1.65848078186756 1.41600751382509 1.15076142023352 0.920142…
4.2308124930464 4.21798124930464 4.2328124930464 4.20478436700336 4.25084999443712 4.27180311769872 4.23980311769872 4.1988124930464 4.23193437256624 4.23488749582784 4.24986874513248 4.40289687117552 4.50893437256624 4.62597187395696 4.27872811491728 4.24187812048016 4.10196249860928 4.25599062465232 4.21384061908944 0.929848096646174 1.63933235051237 1.4107896893427 1.13814019195726 0.906083879…
4.25595283917251 4.26191699694362 4.24697358993661 4.22296604420421 4.27295849847181 4.28996604420421 4.25696793063731 4.21496981707041 4.24996604420421 4.2459792492359 4.28493397484151 4.4119830221021 4.53594906630631 4.64496415777111 4.29696604420421 4.25996604420421 4.1099849085352 4.2649830221021 4.23196604420421 0.930937792873273 1.65574862861755 1.41145864176817 1.136602678735 0.90556073570…
4.27314237127021 4.27112203251733 4.27611525293303 4.2431694896074 4.29219660794458 4.31317626919169 4.28510847334873 4.23315593043881 4.26708813459585 4.26610847334873 4.2951694896074 4.43014237127021 4.53610169376444 4.64628474254043 4.31911525293303 4.26412203251733 4.11108135501155 4.26605423667437 4.25311525293303 0.92882555948545 1.65779694918707 1.41058986463464 1.14299108450716 0.91100833…
4.2937908515427 4.28882072989374 4.29283068934409 4.2677510137413 4.32071117593991 4.33874105429096 4.30084064879444 4.255770932642 4.27987052714548 4.28184064879444 4.31975101374131 4.4507908515427 4.55085060824478 4.68758170308539 4.33583068934409 4.28182072989374 4.12288048659583 4.27392032439722 4.26983068934409 0.926731213629241 1.65735448175266 1.40766957956753 1.14604902610942 0.9151183694…
4.32098053877254 4.30398918820697 4.30998774663456 4.28798558427596 4.33798774663456 4.35998486348976 4.32897981798634 4.27398702584836 4.31397549326913 4.30498342191735 4.35197693484153 4.47698125955875 4.55399783764139 4.6899985584276 4.35998270113115 4.29798846742077 4.12799639606899 4.28199423371038 4.29298342191735 0.934674255333969 1.65601096585351 1.41014819082663 1.14618992071352 0.914940…
4.34415490171044 4.3290371764105 4.32916729384727 4.31114870564202 4.36711152923151 4.38611772529993 4.35220447025778 4.30111152923151 4.32616729384727 4.33116729384727 4.36911772529993 4.48807435282101 4.55404956854734 4.69301858820525 4.38023545059986 4.31722305846303 4.13312392136835 4.28711152923151 4.31511152923151 0.93406821189689 1.66000473982645 1.41509528871587 1.15206872315548 0.9212274…
4.36875028309209 4.3349400679421 4.35573030573946 4.33476027176841 4.3848202038263 4.40481021514999 4.38467037368156 4.3188202038263 4.35273030573946 4.35773030573946 4.38781021514999 4.4998801358842 4.56192009058947 4.69597003397105 4.41762043029998 4.35264040765261 4.15280022647367 4.3048202038263 4.3328202038263 0.921081850527377 1.63852805280399 1.40640820001187 1.1502781793909 0.919240177126…
4.38693211915531 4.34894720378746 4.38389440757493 4.360901949891 4.41488686525885 4.42890949220708 4.39894720378746 4.34290949220708 4.38189063641689 4.38489817873296 4.41788686525885 4.51095851726158 4.562 4.64718478674388 4.42596983073569 4.36993589031335 4.17093211915531 4.32392834799727 4.35392080568119 0.925741860729835 1.6429823132688 1.40320180372466 1.14611568801744 0.915553877861581 0.8…
4.41112978509485 4.39306798266873 4.40108652339657 4.38012360485224 4.43614832582268 4.45414832582268 4.40316686655052 4.36316068630791 4.40516068630791 4.41118540727835 4.43911742460962 4.52108034315395 4.563 4.65698145927217 4.44517922703574 NaN 4.18812978509485 4.33809270363918 4.37611124436701 0.935290987001547 1.66269908495664 1.4154308274176 1.15210753989599 0.921675883223512 0.869149555389…
4.43175678701968 4.4038726027246 4.41483785801312 4.39976836859017 4.45972204230821 4.47772204230821 4.42968729759673 4.38869887916723 4.43069887916723 4.44065255288526 4.45777995016067 4.53384943958361 4.563 4.65403474471147 4.47366413445575 NaN NaN 4.35282627644263 4.39379153173116 0.943394452043447 1.66414297509138 1.41874097010744 1.153305870484 0.924200235363837 0.86748957285413 1.4197486363…
4.45396086548077 4.42396442316434 4.43396620200612 4.42395730779721 4.47996442316434 4.50095908663899 4.44696975968969 4.41096086548077 4.46394129822116 4.47593774053759 4.47397153853147 4.5399893269493 4.56599466347465 4.654 4.49895552895542 NaN 4.21299288463287 4.36697509621504 4.41596086548077 0.945246869238462 1.66678532164611 1.42172475241674 1.16075674762872 0.930468882238856 0.871462884632…
4.47213646189575 4.44405582532099 4.44019228721674 4.4411426647092 4.50214886752264 4.52214266470919 4.46211785345542 4.43012405626887 4.49217988158985 4.51019228721674 4.49712405626886 4.54903101406722 4.56602481125377 4.65098139155967 4.51214266470919 4.50905582532099 4.22099379718656 4.37200620281344 4.43410544782854 0.944375960024553 1.66781998903023 1.42396632686971 1.1603605313125 0.9312135…
4.49378333643211 4.45291136490405 4.47069470133616 4.46377348808812 4.52576363974412 4.54477348808812 4.4808128814641 4.4498030331201 4.52071439802415 4.54069470133616 4.5168030331201 4.55395075828003 4.56996060662402 4.64802954503198 4.53477348808812 4.51791136490405 4.220009848344 4.37299015165601 4.45083257815209 0.937389923242364 1.64719642129013 1.42496995468913 1.16361740198138 0.9333585306…
4.50897159907205 4.49092805098254 4.48896591888647 4.48096781228166 4.54696023870088 4.56695834530568 4.48499242641922 4.46696781228166 4.55792994437774 4.57094319814411 4.52897727925764 4.56897159907206 4.57 4.648 4.54897349246725 4.54095645191048 4.25193941135372 4.40294319814411 4.47196023870088 0.94016460382369 1.66970690632533 1.4262675575202 1.16587577772871 0.932900908829694 0.872747687184…
4.52311431696344 4.4991428962043 4.50710002734301 4.49812860658387 4.56115718582473 4.58815718582473 4.51606430329193 4.48810717215322 4.5671428962043 4.59815004101451 4.54611431696344 4.57704286886129 4.56902857924086 4.67196427594893 4.57011431696344 4.57997142075914 NaN 4.43915718582473 4.48907859291236 0.940410926091027 1.66981721625832 1.42652643032919 1.16785614453678 0.936988719402763 0.87…
4.53885178452998 4.51881473066248 4.52087031146373 4.51583325759623 4.58279620372873 4.60979620372873 4.52491662879812 4.50286104799686 4.58681473066248 4.6188054671956 4.56185178452998 4.58294441919874 4.5729629461325 4.66704631733438 4.58585178452998 4.5760370538675 NaN 4.46079620372873 4.49989810186436 0.939161764602933 1.67081064389846 1.42741166287981 1.16870203341849 0.939565729716785 0.869…
4.55197442004564 4.53896064622406 4.53497245235684 4.53396458160166 4.60495671084647 4.62796458160166 4.55993113089211 4.52296064622406 4.60795867853527 4.63796261391286 4.57297835542323 4.58998622617842 4.573 4.65302754764316 4.59697835542323 4.65284848796264 NaN 4.51289768018256 4.51996064622406 0.939070157415104 1.67015131835149 1.42895696975925 1.16591550952863 0.937833463132282 0.87001815037…
4.56606781403841 4.54204931930067 4.55606781403842 4.54809247368875 4.61908630877616 4.64008014386358 4.58201849473775 4.53405548421325 4.6280369894755 4.65402465965033 4.59104315438808 4.6010369894755 4.57301232982517 4.65302465965033 4.61208014386358 4.67912946316425 4.52422810176558 4.60508630877616 4.5340369894755 0.936360506034622 1.66021387361226 1.42518266375403 1.16906704084196 0.93718836…
4.57689208204762 4.54992151421645 4.56689208204762 4.56285283915585 4.63286264987879 4.65287246060173 4.58497056783117 4.54291170349351 4.63394113566234 4.65796075710823 4.59793132493939 4.60694113566234 4.57498037855411 4.65696075710823 4.62487246060173 4.69979397481819 4.56063700325109 4.61886264987879 4.53994113566234 0.934845108513333 1.65444749083645 1.4240116747603 1.16859470914701 0.933734…
4.59094578213243 4.59681798287317 4.58393416401795 4.57594965483726 4.64495352754208 4.66594965483726 4.59296901836139 4.55594965483726 4.64894190942761 4.67294190942761 4.62389930967452 4.61198063647587 4.57699225459035 4.66198063647587 4.63296901836139 4.7039845091807 NaN 4.67079861934904 4.57187607344556 0.945110033686193 1.67255936186397 1.4283132311881 1.16958612729517 0.938959552118517 0.88…
4.60208595445214 4.60708595445214 4.59508595445214 4.58307981484842 4.65507367524469 4.67806753564097 4.6130491168298 4.56615962969683 4.65507981484842 4.68206139603724 4.63008595445214 4.61003069801862 4.583 4.66992632475531 4.64010437326331 4.7202026069229 4.6465034475054 4.78347274948678 4.58212279207449 0.944871112682741 1.67193963917785 1.42978270142564 1.17129834986107 0.942462647583672 0.8…
4.61583866692951 4.62083866692951 4.60883866692951 4.59585019072026 4.66686171451101 4.68887323830176 4.62090780967401 4.59170038144052 4.66785019072026 4.69188476209251 4.64383866692951 4.61494238104625 4.583 4.65813828548899 4.65680409555727 4.75261971490528 4.72705504915858 4.85911266811232 4.60176952418502 0.946649141938744 1.67348190764852 1.43021492953207 1.17263432764458 0.944486260991057 …
4.6289944381061 4.63499401026811 4.62699229891614 4.61099358243012 4.67499657729606 4.69899572162008 4.64299058756418 4.59799743297205 4.67499700513406 4.69999657729606 4.6569944381061 4.61699914432402 4.58200042783799 4.658 4.67099401026811 4.77998844837422 4.7909730462065 4.88598887621221 4.61599401026811 0.943431386195094 1.67255040644609 1.43021000427838 1.17282992298916 0.943460449229892 0.8…
4.64108671105937 4.65303096823549 4.63709290470647 4.62209290470647 4.68504954917678 4.70901858094129 4.65116103482454 4.60807432376517 4.68303096823549 4.7020061936471 4.67203716188259 4.62003716188259 4.582 4.66395664447032 4.68209909835357 4.80114864753035 4.85135303788458 4.94837781247297 4.62906813011808 0.943692004715118 1.66875243279029 1.42730070404923 1.17073519170331 0.940518936119741 0…
4.65486130362702 4.65795046558108 4.65185139674324 4.63685139674324 4.69292074492973 4.71197027934865 4.67674242102161 4.61988111739459 4.68795046558108 4.70299009311622 4.67794055869729 4.6259405586973 4.582 4.65706934818649 4.69784148985945 4.82476223478918 4.9074353076243 5.00839568008916 4.63989102427837 0.939244779114705 1.66119608486746 1.4226468595603 1.16520567668687 0.93399568263949 0.88…
4.66697916206576 4.68894616866989 4.6669739525822 4.6469826350548 4.7029826350548 4.71998610804384 4.68498610804384 4.63597221608768 4.69698437154932 4.71198437154932 4.69497047959316 4.63298784453836 4.582 4.657 4.71197568907672 4.84396700660413 4.94892880372469 5.0798767088891 4.65896700660412 0.938890538313301 1.66586175165103 1.42342855870955 1.16177586935148 0.929996841788408 0.8778402626826…
4.68113194771217 4.70105433141089 4.68212418608204 4.65611642445191 4.71407761630128 4.73302328489038 4.70421732564357 4.64614747097243 4.70800776163013 4.71606985467115 4.70611642445192 4.63903104652051 4.582 4.65600776163013 4.72416299423268 4.86015523260255 4.98019404075319 5.11120180238332 4.6741397093423 0.937768903468031 1.66649350783554 1.42407956190704 1.15860348282981 0.927644556955159 0…
4.69780253687091 4.70791869165273 4.69781415234909 4.67082576782728 4.72388384521818 4.73596515356545 4.73167476661091 4.66477930591455 4.70898838452182 4.72489546069637 4.72082576782728 4.64295353808727 4.582 4.65698838452182 4.74475607495819 4.87976769043637 5.00470961304546 5.13669799756728 4.69179092139273 0.928786397780144 1.66061957671431 1.41897051664133 1.15019954464802 0.918112902447926 …
4.71197471369564 4.73994220273288 4.70997832602483 4.68098193835403 4.73498013218943 4.74997471369564 4.74098374451862 4.67797651986023 4.72197651986023 4.73598013218943 4.73597290753104 4.65398013218943 4.58599277534161 4.65999458150621 4.75897471369564 4.89497290753104 5.01298555068322 5.13300722465839 4.70497651986023 0.928001228191926 1.65859354008261 1.42046718238323 1.14929146299332 0.91707…
4.72611892129695 4.74902973032424 4.72908324490787 4.69609513703756 4.74706540671332 4.75905946064848 4.76022595046421 4.69710108310241 4.73814270555634 NaN 4.74707729884302 4.66107135277817 4.586 4.65998216180546 4.77716054375089 4.90810702916726 5.01607729884302 5.133 4.72110702916726 0.923363344613058 1.65423892330296 1.41484466976375 1.14583651304385 0.913281815652622 0.866010259064706 1.4207…
4.7457688383749 4.75394220959373 4.74283818686243 4.71181507069992 4.7578728611062 4.76888441918745 4.79756079291231 4.71380351261867 4.76172260604988 NaN 4.75984974494369 4.67286130302494 4.586 4.65703467424376 4.80368793180612 4.92579195453741 5.02884974494369 5.133 4.73879195453741 0.912349566090867 1.64579928391798 1.41065923742615 1.14195565442096 0.908624785305148 0.862748372829766 1.399430…
4.76096379565669 4.79091069595317 4.7589613820338 4.7279613820338 4.77595655478803 4.78895172754225 4.80398551826268 4.73195655478803 4.7779613820338 NaN 4.7839420730507 4.68297586377113 4.586 4.657 4.81098310463979 4.9419613820338 5.04097103652535 5.13599275913134 4.75895172754225 0.918145663080049 1.65223419077009 1.41432102132286 1.14166060340572 0.908330579269493 0.865193990079011 1.419820062…
4.78311700408005 4.80609237164214 4.77809852975162 4.75111700408005 4.79412316218952 4.80312316218952 4.81909237164214 4.76009852975162 4.8081539527369 4.81313547840847 4.80709852975162 4.70304310676633 4.5890246324379 4.65404926487581 4.82614163651795 4.95306773920424 5.04704926487581 5.147 4.77709852975162 0.923186541451842 1.65368043106766 1.4155828843046 1.14090344854131 0.906933386960212 0.8…
4.8017749663169 4.82082234182913 4.79381049795107 4.7697749663169 4.81376312243884 4.82276312243884 4.83382234182913 4.77581049795107 4.83270390304855 4.83473943468273 4.82281049795107 4.70991709285359 4.59295262448777 4.66190524897554 4.84872759080467 4.96386971734136 5.05490524897554 5.147 4.79281049795107 0.92741895288557 1.65374917092854 1.42082675369117 1.14145336742829 0.907473485867068 0.8…
4.82196429242624 4.84096429242624 4.81296607780492 4.78896607780492 4.82997143394099 4.84096786318361 4.85596072166886 4.80295179477542 4.84098571697049 4.86095358015411 4.84296429242624 4.72597143394099 4.593 4.66499464386394 4.86896429242624 4.97897321931968 5.06498214621312 5.15598393159181 4.81296429242624 0.92948639353505 1.65817209077241 1.42304614358203 1.14242826818267 0.908098893065213 0…
4.84911367118307 4.85602393077538 4.84409572310153 4.8131435846523 4.8561435846523 4.8681435846523 4.86915555003999 4.82115555003999 4.86817948081537 NaN 4.87008375771384 4.74807179232615 4.59908974040769 4.66913161926461 4.89515555003999 5.00108974040769 5.06501794808154 5.156 4.82913760195845 0.928995120894879 1.65871918022542 1.41960883016506 1.14693221359672 0.913041316192646 0.86727597379256…
4.86782189768315 4.8599625047754 4.8598500191016 4.8367750286524 4.8797750286524 4.8917750286524 4.8947562810401 4.84675628104011 4.89771878581551 NaN 4.8838687667139 4.7598875143262 4.61385939290775 4.6907937762647 4.92075628104011 5.01585939290775 5.06797187858155 5.156 4.85178440245855 0.923254649289853 1.6552926208454 1.41447883753004 1.14729653169172 0.913257937762647 0.86990497193758 1.4321…
4.89494857764745 4.90192000967381 4.87996190936848 4.85596381390006 4.90195810030533 4.91395810030533 4.91596000483691 4.86995619577375 4.93093715045799 NaN 4.91793524592642 4.78994286405272 4.62098666827897 4.69798666827897 4.93696952749479 5.02697905015267 5.07498666827897 5.15899428640527 4.87196190936848 0.92786110583754 1.66634884065419 1.41666573384927 1.15162175337828 0.917851239154751 0.8…
4.91417935572586 4.91110462417342 4.89614198994964 4.88014946310488 4.93014946310488 4.9401868288811 4.92819430203634 4.88919430203635 4.94326156043354 4.95422419465732 4.93123166781256 4.81932881883074 4.6272540872783 4.72704483893147 4.96312704363915 5.03602989262098 5.075 5.15904483893146 4.8881195704839 0.93213481087541 1.66794606728377 1.42178391409678 1.15470660443267 0.92142540872783 0.871…
4.93772303218937 4.9248384354438 4.91478073381659 4.89976919349114 4.94976919349114 4.96471149186393 4.95369995153849 4.91469995153849 4.9775960886095 4.98365379023672 4.96164224991127 4.86249222568052 4.66060762893495 4.73293075804734 4.97980381446747 5.03995383869823 5.075 5.16493075804734 4.90381535479292 0.93539168611953 1.6700551883003 1.42492307095858 1.15819891644142 0.924760762893495 0.87…
4.96495107420987 4.94097100693918 4.92697825520439 4.91896557074028 4.97595288627617 4.99195107420987 4.96697644313809 4.92997281900548 5.00495107420987 5.01494382594467 4.98196375867398 4.87597644313809 NaN NaN 5.00994563801097 5.04598912760219 5.0720054361989 5.16999093966849 4.92596013454138 0.9368873543832 1.66964079730917 1.42468050737856 1.16041604969546 0.928064074543196 0.879016953122633 …
4.98309836960803 4.96201844430151 4.94609222150753 4.93807377720603 4.99611681390954 5.01414140631155 4.98611066580904 4.95309222150753 5.01914140631155 5.03915370251255 5.00009836960803 4.93936273792962 4.7033012569246 4.83753274436184 5.02609836960803 5.05401844430151 5.072 5.173 4.94207377720603 0.936371700064322 1.67001493715377 1.42547674150673 1.1611623977592 0.929210205846834 0.88020585936…
4.99881487527922 4.96496528911485 4.96082644557427 4.94986115645942 5.01478016439408 5.03673388321389 5.00379173468913 4.96782644557427 5.04173388321389 5.06371074262379 5.01581487527922 4.99731735259214 4.75143305554263 4.76287934242368 5.04181487527922 5.05696528911485 5.072 5.173 4.95386115645942 0.935045619898315 1.66760834722287 1.42495613225638 1.16154548758493 0.93084079331022 0.8779466116…
5.01893554673316 4.99191298808976 4.97395810537655 4.96594843738653 5.03094843738653 5.05693554673316 5.01994843738653 4.9869387693965 5.0609387693965 5.08493232406982 5.03693232406982 5.02291943341645 4.77891298808976 4.913510155172 5.05894521472318 5.06497421869326 5.072 5.173 4.97094521472318 0.937781105449176 1.6711883339587 1.42646510155172 1.1651583339587 0.933790525369774 0.879833812486383…
5.03510131412951 5.00511690091866 4.9930701405512 4.98206234715662 5.05007793394577 5.07507793394577 5.04104676036746 5.00611690091866 5.08012469431324 5.11112469431324 5.05310131412951 5.0661714546807 4.81542084330718 4.82442619120765 5.07909352073493 5.07710131412951 5.073 5.17303117357831 4.99009352073493 0.939333380183732 1.67402397463123 1.42781428636702 1.16794823654331 0.934894028110239 0.…
5.04784843671211 5.0198251192832 5.00189507156992 4.98990673028437 5.05988341285547 5.08488341285547 5.04693004771328 5.0208251192832 5.09581346056875 5.12681346056875 5.06584843671211 5.08774350828203 4.86837042941953 5.00386645525507 5.09086009542656 5.08984843671211 5.073 5.17695336514219 5.00186009542656 0.94227502385664 1.67452405405563 1.42835358770705 1.17024271860818 0.936659014313984 0.8…
5.05897973198213 5.04195946396426 5.0209649916055 5.00696867669966 5.07197788943505 5.09997236179382 5.06197236179382 5.0399649916055 5.1149649916055 5.1459649916055 5.07697973198213 5.12193735339932 4.9209041875519 4.97904974877113 5.10397604688797 5.10297604688797 5.073 5.15504053603574 5.02296130651134 0.944296333331313 1.67747456448612 1.43068570686531 1.1718770334992 0.938366886095437 0.8840…
5.07508692260851 5.05801580411064 5.03605531438723 5.01512643288511 5.08708692260851 5.11407902055319 5.08315804110639 5.05311853082979 5.12909482466383 5.16408692260851 5.09206321644255 5.16610272671915 NaN 5.13715013905107 5.12010272671915 5.13101580411064 5.07602370616596 5.15199209794468 5.03708692260851 0.944047198670383 1.67665190429332 1.4305063294443 1.17317123651864 0.938688218137532 0.8…
5.08589281633975 5.05998051206177 5.04293179221621 5.03084409649419 5.09789281633975 5.12390256030887 5.10280512061773 5.0678538404633 5.14088307237064 5.17489281633975 5.09992204824709 5.17887332840153 NaN 5.15581486458685 5.13287332840153 5.13298051206177 5.07897076809266 5.15100974396911 5.04789281633975 0.942455785229964 1.67440231368927 1.42880685706657 1.16959546804757 0.939709866272122 0.8…
5.09697924095194 5.09493394848345 5.058969805021 5.03798678969669 5.1059849025105 5.13098678969669 5.11298112813813 5.07997735376575 5.15098112813813 5.18997169220719 5.11097924095194 5.20794527160057 NaN 5.22187544571164 5.14198301532431 5.13799056406906 NaN 5.26478486077465 5.06696414346244 0.945414376185162 1.67897131894354 1.43325156427774 1.17343267771759 0.943323187257864 0.887844359400093 …
5.10807748677282 5.10212397883652 5.07409298412739 5.05010848148195 5.12005424074098 5.14506198941826 5.12709298412739 5.0910852354501 5.15911623015923 5.19209298412739 5.12509298412739 5.24112397883651 NaN 5.28551141270063 5.1520852354501 5.18107748677282 NaN NaN 5.07910848148195 0.946062397883652 1.68009426597881 1.43359123978837 1.1708491518518 0.941332720449661 0.88994660740722 1.433256741349…
5.11788221579002 5.11781154526403 5.08585865894803 5.06383510210603 5.12691755105301 5.15290577263202 5.13885865894803 5.10187043736902 5.17382332368503 5.20385865894803 5.13685865894802 5.25681154526403 NaN 5.35022262421414 5.16287043736902 5.19088221579002 NaN NaN 5.09283510210603 0.947631154526403 1.67936871603154 1.43374811545264 1.1694764897894 0.939146265878825 0.884455959157588 1.434109752…
5.1289800622562 5.1319746246897 5.09598187477836 5.07897281216754 5.1379800622562 5.16298187477836 5.15097824973403 5.1129800622562 5.18398187477836 5.21098731234485 5.14598368730052 5.27995831199023 NaN 5.42985681074904 5.17497824973403 5.19499274991134 5.09032262894519 NaN 5.10797281216754 0.947071051262855 1.67860137751684 1.43350045313054 1.17002896686237 0.938381341266401 0.878500693880768 1…
5.1440915139951 5.15101830279902 5.11110371586111 5.09308541306209 5.14808541306209 5.17406100933007 5.17310981679412 5.1270915139951 5.19106711026307 5.21703660559804 5.16306100933007 5.29809761492811 5.37626234011928 5.48925013825327 5.18710981679412 5.14748807464053 5.0570915139951 5.18896339440196 5.12307321119608 0.945283704978742 1.67416968389309 1.43408303387611 1.16900389353686 0.93675059…
5.14889572237655 5.15689694474078 5.13588838325556 5.11041865749983 5.16643578244453 5.18895902315886 5.16736544813228 5.12839572237655 5.1959489317441 5.20999510758172 5.17288379642833 5.31381407428533 5.41123731861239 5.52287737605477 5.19285260442376 5.19453090447715 5.0718256946425 5.3626623935244 5.12940459043996 0.940216339494685 1.65668486101233 1.42704991036683 1.16306297872237 0.93043563…
5.15796726285117 5.17542568550532 5.14496810542716 5.12145970707055 5.1784580356202 5.19996560510244 5.17796686211561 5.13198530287594 5.20048363142559 5.22246183406294 5.18147103389068 5.3284383378467 5.45137079136313 5.57333596832677 5.20246853356596 5.20942731585083 5.0729958008217 5.37596731765764 5.14743873858227 0.940883639788585 1.65719777320235 1.42624465228235 1.16044253756159 0.92999222…
5.16842736614015 5.19083951969711 5.15603788182205 5.13296387633978 5.18708519046581 5.20608519046581 5.19284305475525 5.14047045391455 5.21342785868165 5.22550254997513 5.19443040865678 5.33655780781609 5.46996436888128 5.57762553499538 5.21144611378146 5.21256492012104 5.07329208159707 5.38700263724274 5.15993649369005 0.94267037852876 1.65793831265592 1.42611482682014 1.15637639531468 0.923892…
5.18481480160447 5.21324686955613 5.18368183551671 5.15672741061336 5.2072582633303 5.23018152108764 5.20585489511236 5.15730759762915 5.22536844186973 5.23934177895164 5.21130888941907 5.35379996305718 5.47444549854146 5.59134479312812 5.2273220055798 5.14729062662491 5.12043243020138 5.39092514433175 5.18125869392694 0.943426764017486 1.65894062736596 1.42269559450241 1.15172831028592 0.9206501…
5.19897246577933 5.22447799609709 5.19098583456556 5.16847773825097 5.21947608627049 5.23648674858192 5.21398492054921 5.17097352027366 5.23148794355422 5.24548814271627 5.22397562926231 5.36148557671943 5.48947354338347 5.60147811346525 5.24246975930452 5.15847608627049 5.07310123145544 5.36855282962009 5.19197845310527 0.941847594484552 1.65724805012164 1.42148736992732 1.15482004159668 0.92418…
5.22516693052076 5.24707154165175 5.21111128701384 5.18099069871154 5.23051986446985 5.25340721702878 5.23708743979659 5.18393902152964 5.24052781354227 5.25499600904141 5.23597877510292 5.37296023000434 5.48470539756753 5.61137806769285 5.25350659685638 5.16004767801212 5.12756280101705 5.40966613074729 5.21416693052076 0.940597122502684 1.66489753578755 1.42445209875582 1.15582418627225 0.92485…
5.23525426576642 5.25650165065246 5.22987990022976 5.20475426576642 5.25968703053575 5.27675419645485 5.24533927054781 5.20280417555895 5.25584164255913 5.26984631727021 5.2597518937551 5.38537206283691 5.49390564579646 5.61744153145576 5.27577382459274 5.17782380369684 5.07351421821838 5.37482716046376 5.23244555411954 0.941543636309073 1.65457079687497 1.42472305938757 1.15319971863451 0.922979…
5.25545996190157 5.2779440777394 5.25495555294427 5.22496332224195 5.27646304817169 5.30095531462227 5.26994255247847 5.22196308391995 5.28096227362503 5.29096468067741 5.281455278874 5.40945419450881 5.50947737132467 5.6364675643738 5.29496644426034 5.18399246902431 5.073 5.375500238322 5.24746549097234 0.938629651334934 1.65299335795719 1.41690694386943 1.15071111641533 0.919821155976795 0.8586…
5.26942208259119 5.29775600006591 5.26747120192671 5.24088894240121 5.29542402764087 5.31646067635481 5.28735819927824 5.24086872485014 5.29251514555282 5.30446067635481 5.29442909963912 5.41103508523966 5.5135105255719 5.63806905902236 5.30993260816309 5.19244230014226 5.077 5.3784555006454 5.26584416518238 0.939574005461608 1.6584368151049 1.41642106303858 1.15050903743324 0.919688185545174 0.8…
5.27791511966336 5.3113518196345 5.29076310243083 5.2627804688886 5.31924919585713 5.34026272544786 5.3063070840497 5.26277641001138 5.31329204652711 5.3262804688886 5.30390354202485 5.43080903600192 5.51696489010149 5.64393594600521 5.31989775320559 5.22867077037029 5.077 5.41418197102584 5.28283023932673 0.93905571296127 1.65589178359092 1.41777044568598 1.15149579979963 0.913721727701815 0.855…
5.29548109202768 5.32249169495735 5.30548448537416 5.28297737769013 5.34446522075474 5.3584808219862 5.34047395375655 5.27798362430014 5.32998340520825 5.34348077103661 5.31898244223506 5.44548625847177 5.52199552648761 5.62752723337745 5.33448448537416 5.23499439537212 5.07999837975114 5.41599741677795 5.29748803156939 0.935916728622014 1.65550069629803 1.41904836523267 1.14837521571399 0.912899…
5.31240396932012 5.33941578115782 5.32537332887316 5.29848476455044 5.36048476455044 5.37447740365934 5.35872988380657 5.30134559837068 5.35337332887316 5.36046867382589 5.33839523948667 5.45602413483084 5.52400290994448 5.62601318078006 5.35435723814862 5.22586956797323 5.0800523790007 5.3899957254327 5.31932813870379 0.924019575297502 1.64335100879312 1.418268106927 1.14597763973783 0.913579345…
5.33918603937653 5.36470303470203 5.34378506011748 5.32172669669306 5.38520921674319 5.40612786980185 5.37333141485079 5.32126758016762 5.37326758016762 5.38718603937653 5.36370342240152 5.47922682592622 5.52943593915878 5.63341243870921 5.37970361625127 5.24477337450928 5.08889570185005 5.42952810597021 5.33481982616746 0.937271755171821 1.65956111396687 1.42163518007267 1.14514452619381 0.90535…
5.35545203635884 5.38892545354602 5.35797266239536 5.34544036377606 5.41143343842418 5.42295403257838 5.38198581737569 5.34693664418913 5.39694946724891 5.41642850929184 5.37995203635884 5.48898070634192 5.54098218873948 5.65746967041416 5.39894840772262 5.26594989012018 5.09597332623646 5.43448805456507 5.35744027282534 0.938186232658985 1.66101983549316 1.42353526025023 1.15309193961832 0.91732…
5.40894800380885 5.41024308942115 5.39762708196932 5.37864804768724 5.44463354630982 5.46106069231298 5.42461520175258 5.37679759886075 5.43711083434062 5.44622308539006 5.4329512359791 5.52105641167846 5.55376475292609 5.67026152075583 5.44702837061046 5.30024946698421 5.11404525038353 5.44882895887644 5.39012708196932 0.940848149735371 1.66079534938387 1.42686530013846 1.14963453783603 0.920707…
5.41345375683933 5.42038478003282 5.4068959528885 5.39679229371149 5.45488439209834 5.46940660849821 5.43488439209834 5.39034561038218 5.45084354139827 5.46379897928703 5.43794797644425 5.52446402451456 5.55298843920983 5.66555651083589 5.45590225052956 5.32323539494112 5.12091907446884 5.44801117285568 5.40087899963774 0.941749798442347 1.66392836443675 1.42860459041912 1.15224372339368 0.921524…
5.44499185509102 5.45199074442162 5.41599259553729 5.40299555732238 5.45499481687611 5.4739937062067 5.45999407642984 5.42499333598356 5.47199407642984 5.48699185509102 5.45599259553729 5.52599851910746 5.55599888933059 5.65500037022314 5.48899259553729 5.3329937062067 5.13999296576043 5.23298963375221 5.42199333598357 0.945909192913565 1.68110751580276 1.43673947798538 1.15581812667094 0.9224977…
5.4597219778528 5.45187112176258 5.45751757291256 5.43775280561009 5.49176613568833 5.51618392833557 5.47772420473611 5.4264899790251 5.49920308056628 5.51572808617109 5.48668198761808 5.53249665967503 5.55101527079573 5.66202777359814 5.49828057920822 5.39443971287128 NaN 5.6882055183819 5.43973419448939 0.935544284607612 1.65933389380655 1.42768009493285 1.16559093114384 0.935261173991678 0.884…
5.47138595989946 5.4807167832515 5.46047365097206 5.44790051351957 5.50437613436874 5.52342949764246 5.4844352106704 5.44679777635759 5.51831146815646 5.5348129455643 5.49591058528493 5.53646008229051 5.54703819406702 5.65655348639104 5.51285697577657 5.43262350226829 NaN 5.68403880965361 5.45336606260338 0.943054011396904 1.67592044311739 1.43523464967936 1.16687253388771 0.936552532160228 0.884…
5.48497376053951 5.4934769948255 5.47597017868475 5.46296983698393 5.52246508278405 5.54346005757069 5.504959162107 5.46196777504307 5.5399546906565 5.56394187728341 5.51147017868476 5.54348684492608 5.54849669502667 5.65649938141774 5.52547555146689 5.47940166970857 NaN 5.68499779668445 5.46547562215424 0.944252273837101 1.6750623470619 1.43324939313911 1.16847681768417 0.938765778828934 0.87432…
5.50383927252167 5.5104096677454 5.49634954498488 5.48043867688863 5.54285408104105 5.56044502119119 5.51398308700657 5.47847915884593 5.55700907211235 5.57945287751248 5.52934954498488 5.55831811969973 5.5505 5.62903265606803 5.54239214685643 5.57434168866359 5.29525925860251 5.49561240463995 5.48339063483771 0.944732035347299 1.67356779392769 1.43413936374382 1.16801136815069 0.939218110139963 …
5.52034367870881 5.51941325367905 5.5133391283871 5.50377689386748 5.5707350608757 5.58972273005516 5.5258846316042 5.49335776972213 5.57235101915944 5.59385835961007 5.54584367870881 5.56939725263319 5.5505 5.59530619169917 5.56032870759908 5.60124900204929 5.32767063558611 5.50292030392122 5.49736643031736 0.946488957963086 1.6731830869162 1.43493313331999 1.16916036875853 0.941792438542311 0.8…
5.52898781747184 5.53497351179615 5.52248802593619 5.51398469847868 5.57749297463238 5.59400391434651 5.53748008173103 5.5074781285438 5.5874733033318 5.61146610800389 5.55698286877565 5.57199954456726 5.5505 5.65334915305414 5.56898557084011 5.62647522598705 5.40691461476281 5.54005736348733 5.51147737966656 0.94879039809758 1.67347435165041 1.43527933296834 1.17141125552216 0.943253323790508 0.…
5.54779985641037 5.54497911560799 5.55411148507865 5.53579405112161 5.59487291516364 5.61677268168843 5.56417865770296 5.52432727365289 5.60139105859166 5.62541831415379 5.57726034354917 5.58290299252995 5.55197266359767 5.61127154791472 5.58631501635382 5.64533662830759 NaN 5.55881243707022 5.53328171298235 0.936097479491546 1.66035392124485 1.43232836601036 1.16849534680405 0.93912405570542 0.8…
5.56086378244688 5.57321731280683 5.55944063331001 5.55033690451945 5.60686529244725 5.63084672744007 5.57734953285764 5.53339702620963 5.61188310245424 5.63638234745406 5.58788828412306 5.58843987830983 5.55348607624462 5.6208999428779 5.59837436036768 5.67370435863479 NaN 5.59710635193007 5.54735061369168 0.948750809633114 1.67565137296534 1.43471271452056 1.16973057539643 0.940454572679377 0.8…
5.57047052308382 5.58795641195583 5.57195972385567 5.55648506597613 5.61946472218 5.63997426674798 5.59244267164301 5.55492232784688 5.62246803407985 5.64846679973605 5.59646967987158 5.59298296810371 5.5599846545282 5.63197761928058 5.60697467819591 5.68845641195582 NaN 5.58512857987418 5.55896387896776 0.948835681022329 1.67697307930125 1.43570005562062 1.17181917141389 0.943287058859174 0.8823…
5.58045543898316 5.59702388162054 5.58395587740415 5.56747888218272 5.62700825282084 5.64899653122106 5.60241478516625 5.55688989342639 5.6295473248201 5.65154688639911 5.60595934618309 5.59348827840022 5.57085819740599 5.6791694640002 5.61942852700466 5.70689959478753 5.64530006641702 5.70715466176673 5.56995587740415 0.948288424528788 1.67511110112397 1.4370436378123 1.17530106062725 0.94488246…
5.58891159946823 5.61233755401982 5.59636525632093 5.58036248702439 5.63837986570462 5.65889724438486 5.61635090123756 5.56640303727827 5.64285064693724 5.66089699008453 5.61342016165818 5.59350302359687 5.56754357385075 5.67258991699805 5.62840580657481 5.73273202910813 5.72368954086569 5.80300392331186 5.58583176112641 0.945107987482701 1.67147599141141 1.43548111574506 1.16980311244852 0.94046…
5.60646878190344 5.62897057688995 5.61696339694389 5.59597229420948 5.65247510318973 5.67047947415555 5.6234879010963 5.57947689817625 5.6509860284428 5.6709822831358 5.63546105396555 5.59998837142114 5.56700093632675 5.6725 5.64147666517529 5.76693904812545 5.79038153088995 5.87237731525811 5.60496597292318 0.945084931566594 1.66944354570285 1.43371807132612 1.16805805993399 0.938543426568301 0.…
5.62333754225109 5.63457815257089 5.62488015920412 5.60594591943845 5.65899313472909 5.67797968472251 5.64323574979939 5.58996673131545 5.65547791438872 5.67549009066101 5.64886571599852 5.60398704659294 5.567 5.66949695593193 5.66177206255201 5.77997890758775 5.83592376935617 5.93766234715937 5.61987916600509 0.932695605076143 1.64968873740699 1.42889888939229 1.16613256038602 0.935862515969721 …
5.63241579594645 5.65927124092252 5.64084989955088 5.61739347458122 5.66643060978079 5.68443985025705 5.65786402020708 5.60634813867262 5.66045414420778 5.68045345102963 5.65593410360443 5.61539468764298 5.56551360077258 5.63283565901822 5.67091596924099 5.79684291190361 5.89346422567155 5.99397730656052 5.63089766158301 0.93383792717802 1.66554676930158 1.42911769318144 1.16368766980119 0.932991…
5.64598540211491 5.66948282329729 5.64798857334264 5.62998466530987 5.67648746689922 5.69298835180678 5.67896837351472 5.61848363353565 5.67248297016395 5.68499137493198 5.66798562365076 5.62099144836531 5.56600302188933 5.66948016239527 5.68748164218467 5.81048739223002 5.92445945224165 6.03792325805951 5.64298363353565 0.935776385181106 1.66460727492722 1.42927482232123 1.15995868789142 0.92868…
5.66341143651263 5.68346991579306 5.66730345574178 5.64246991579306 5.68696587291743 5.7098357987468 5.70031854531731 5.63695078334191 5.6597641089125 5.67381854531731 5.68587514557609 5.62849200919285 5.56599595712437 5.6709727817976 5.70395078334191 5.83541143651262 5.950918535281 6.0727370805983 5.65695078334191 0.93075626232691 1.65758057181724 1.42367126518571 1.15790456312446 0.926685580041…
5.67684510211949 5.70524847956469 5.67392585309244 5.65979957132289 5.70380536408534 5.72334544982076 5.70544323137978 5.65182772383216 5.66692052393169 5.68092052393169 5.7013223946714 5.6383856514566 5.56600011590042 5.671 5.71882772383216 5.85230536408534 5.96483896165578 6.08337869968994 5.67825392462587 0.931427140567835 1.66135559662088 1.42428700955519 1.1564565579608 0.925291003023641 0.8…
5.69744923507958 5.72295645935044 5.69844352011334 5.67147146751998 5.7204571885572 5.73596961905753 5.73294021323737 5.63795251651001 5.68694064563751 5.69396141966438 5.71795886744072 5.64996978863646 5.56799462419159 5.67050092423122 5.74094422387456 5.87294923507959 5.99392400947553 6.12289228880738 5.6949599866964 0.928785461699348 1.65992238875515 1.42136122355484 1.15618391559253 0.9255571…
5.71145731152221 5.73103306978064 5.71435148982685 5.68247613075294 5.7280541141865 5.74650222517514 5.74432383306753 5.66052704938231 5.70267099087465 5.70967099087465 5.73247613075294 5.65748292460889 5.5660308446055 5.67050601268739 5.75645430517852 5.88351124420622 5.99356517689022 6.12208573996056 5.70549543131919 0.926398121433863 1.6426707543022 1.41851233854196 1.15184461105261 0.92062829…
5.73129385289977 5.75278836534084 5.73033095673316 5.70477702328334 5.75176087465305 5.76184642437732 5.77119832309029 5.67784815328922 5.71588388192705 5.72585708544867 5.75180381976172 5.66145326979774 5.566 5.64522501967507 5.77530416025479 5.90181550231228 5.99745326979774 6.11951132883422 5.72826843161696 0.926085023588791 1.65555207449646 1.4174252232163 1.15147753164902 0.920489916959336 0…
5.75045397285975 5.76396526934215 5.75094755177052 5.72145231734531 5.7639662846145 5.77946039394898 5.79095536316234 5.69398799903218 5.73898274860876 5.74298724897169 5.77244755177052 5.66698175200466 5.56301284217845 5.67497749818534 5.79345295758741 5.91495670788985 6.00646853479596 6.12597217528002 5.74246301916069 0.924342218970235 1.65559593517065 1.41574850811895 1.15082204442473 0.918973…
5.77230302832616 5.7799026523607 5.76985246094422 5.74281823685949 5.78535816170185 5.79837489434501 5.80982242653327 5.71358933703515 5.75858933703515 5.76552773759042 5.79279390320616 5.69012583751514 5.56301825023999 5.66177719750127 5.81477831201713 5.92985968581168 6.01145665079527 6.1221577991169 5.76380302832616 0.9236287443916 1.65603364261109 1.41895551033005 1.15033795153609 0.918257948…
5.78882330784487 5.80227301073362 5.7808767408145 5.76328133143173 5.80726391369479 5.81829309852449 5.81743675603715 5.74274969420254 5.79468927556178 5.79474969420254 5.80932777873021 5.69791738220068 5.56596516452613 5.68430148160891 5.83082464287184 5.95227897191407 6.01644790205734 6.12744060584992 5.78032330784487 0.926015516143496 1.65514842502166 1.41883686192612 1.14692387880376 0.915091…
5.8079536853109 5.81048497028905 5.80494163696016 5.77547280956613 5.81797629133228 5.8329687764768 5.83295760602804 5.76293587790864 5.80197755726802 5.81792625959494 5.82745954619686 5.72542643342207 5.57099060643066 5.67104792827911 5.85144887615405 5.96447280956613 6.02498004876002 6.13348673663074 5.7979565033817 0.928883451013845 1.65578817875355 1.41717913411891 1.14699064562814 0.91470191…
5.83574716674404 5.82639456303058 5.84298175442229 5.81207049608316 5.8516140277835 5.8636560400391 5.85231926603485 5.77573220263417 5.83627900709199 5.84052620466045 5.86011326806113 5.74291115246216 5.5781187228191 5.65682244162571 5.87336995286742 5.97889380330821 6.02798097258585 6.15803807694236 5.82372342218022 0.923151718375711 1.64841447389581 1.41207058155875 1.14585854861253 0.91351858…
5.86810440025133 5.84428558190925 5.86030719760178 5.84015925237669 5.88658446215984 5.89906949563799 5.87325733117685 5.81448136468737 5.87942817132197 5.87060104975951 5.8861908394701 5.77609941926116 5.59285042898683 5.70041820463136 5.91103957672509 5.98887866087816 6.02948504289868 6.16195844621598 5.83981384206218 0.92145143660067 1.64973052539926 1.41326757926704 1.14385807731252 0.9124520…
5.89147234874859 5.87646333277849 5.9009578322134 5.87296683942666 5.91946683942666 5.93346331526482 5.87698964599511 5.83198899886981 5.88699547012286 5.89998123336615 5.91996236209054 5.82044471501085 5.60298076137756 5.66897883751531 5.93047621398675 5.99899161364154 6.03299773506143 6.16299935287469 5.86147587291042 0.929411334445224 1.66439054191339 1.41312503331952 1.15799891504145 0.926623…
5.906044039588 5.88651596875124 5.90171932927462 5.88065782193521 5.93161190950511 5.93726274579273 5.90043262853879 5.85457531274592 5.93215062549185 5.92944606010338 5.92908421251028 5.85406637091693 5.62413723520193 5.67008109352841 5.94800386666572 6.00650935694559 6.033 6.16449388665025 5.87598527738852 0.929337101629099 1.66701945013862 1.41557582823122 1.15650090501066 0.925461966637985 0.…
5.92727864347728 5.89986168280972 5.9163395336643 5.89583367624379 5.94979853172072 5.96967138410886 5.91436650478495 5.87780073754278 5.94291336414903 5.9597400924471 5.94977687275798 5.92184246804645 5.67028450089779 5.68284770706672 5.96730207315933 6.00946943236082 6.033 6.16499414257949 5.89530665004321 0.932568042083896 1.66767625093602 1.41854429776471 1.15478387619392 0.924682823376346 0.…
5.94998266489797 5.91898536111 5.9369842097493 5.91648420328015 5.9694849643848 5.99148344541008 5.94597575996836 5.90697755275435 5.95898761531275 5.98597987488321 5.96698689949218 5.96047074486205 5.69997728217765 5.69599002154061 5.99947535030484 6.01999191783307 6.033 6.13852051213826 5.91248690919591 0.93019684423597 1.66865924556689 1.4173959081096 1.15571925728436 0.925004736176993 0.86895…
5.93980767097879 NaN 5.95211586378583 5.93409147140986 5.98445613859839 6.00451242937453 5.95290852565316 5.92367304066394 5.99823068391515 6.01248071164273 5.97798944199182 5.98267304066394 5.70429880660556 NaN 6.0184863958818 6.02503822968072 6.03501524523498 6.14491908072437 NaN 0.933107138355846 NaN 1.41158298806606 1.14141475651331 0.911790772153626 0.860568343571929 1.45245537303225 1.16839…
5.98924939936708 5.95324376329818 5.97538106806859 5.95371773360734 6.0077755959031 6.03569300170361 5.96576573278251 5.93688720467306 6.01188720467306 6.03580043903696 6.01262748255604 6.04941867023809 NaN NaN 6.03237120494801 6.04429858509923 6.03895797058411 6.14747098542953 5.93580043903696 0.929378046431416 1.67062445746842 1.41900114779135 1.15649072669413 0.926591521452376 0.86883743834221…
6.00096962834756 5.96844433708933 5.98446234343776 5.96495929883261 6.02993811723779 6.05645504037108 5.99392569569161 5.95398920416229 6.03198729901446 6.05598729901446 6.01998845662867 6.07298539386663 NaN NaN 6.04746563116849 6.05945498412891 6.04049904742608 6.14150203578906 5.96044547654665 0.930182705867922 1.66922869483981 1.41952656532119 1.15563781451714 0.927593986135414 0.8700207324456…
6.02182314850431 5.98635363146311 6.00823171133364 5.99559756407402 6.06257012765524 6.08617683264321 6.01134142774443 5.97952443540781 6.06145127162439 6.08446956257025 6.0398018168713 6.10834152594927 5.9401891963605 5.85245088792297 6.06486581762319 6.0547622177039 6.04247255772835 6.08350907067955 5.98475607780093 0.932696773828734 1.66972115746403 1.42239094676299 1.16189766248324 0.93351622…
6.03188531019465 6.00183623561352 6.01046725867067 5.99151379742053 6.06198345935692 6.08201939934525 6.02782056518944 5.98693932387279 6.06497399594548 6.09491331981827 6.043 6.11197399594548 5.99156659909133 5.92515129544045 6.08082629967971 6.06094799189096 6.04546979450194 6.14939963604585 5.99587384121412 0.932958822611871 1.6702549258098 1.42464235780735 1.15954609187118 0.932086962271618 0…
6.0544468216379 6.01297585812639 6.03494076864613 6.01493981706327 6.09292487559769 6.11641448176603 6.04196677863874 6.00295794099184 6.09791325329567 6.12691588198368 6.07192376804771 6.1419211393597 NaN 6.03979102976243 6.09945693858207 6.06399211393597 6.04949226990309 6.14999960219212 6.01146283560672 0.930263399498583 1.66462546073331 1.42344398791201 1.16088735464553 0.936141177683767 0.87…
6.03594442886378 5.99881476287927 6.03611114227244 6.02211114227244 6.09224080825695 6.11437047424146 6.05155543091025 6.01281476287927 6.11075919174305 6.14074066803098 6.07494442886378 6.14788885772756 NaN 6.13199971954805 6.07188885772756 6.06694442886378 6.046 6.12009289901231 6.00881476287927 0.937752048826406 1.65643316305365 1.43452907100988 1.17527705022867 0.9534459472195 0.8848735167007…
6.03895987836829 6.03747841878776 6.036 6.022 6.08904012163171 6.10808024326342 6.06087963510487 6.02878601796421 6.11691975673658 6.14987963510487 6.07795987836829 6.17365227919184 6.15515744573408 6.17641154940158 6.07594650449105 6.06995987836829 6.046 6.11406686938618 6.01886626122763 0.93992004251499 1.67532322155705 1.43625672945361 1.17545692400824 0.953498261395959 0.887277501478315 1.424…
6.06598301768118 6.05398993640366 6.05498804947935 6.03499182332798 6.10199182332798 6.14397735690824 6.07399182332798 6.04498993640366 6.14398301768118 6.16998742050458 6.09798742050458 6.20997735690824 6.23495031099308 6.36787986581872 6.10897924383255 6.08299182332798 6.05899182332798 6.19095156894262 6.04798175973164 0.953551439653365 1.67486045286184 1.44126686141589 1.17303152840869 0.95139…
6.06893760471729 6.060854411007 6.06479201572429 6.03793760471729 6.10787520943457 6.14106239528271 6.080854411007 6.051854411007 6.14987520943457 6.176854411007 6.098 6.21391680628972 6.28004327233174 6.41304327233174 6.109 6.089854411007 6.04920798427571 6.11266387420568 6.05191680628972 0.95314873533958 1.6744585273553 1.44169105667614 1.17184516609736 0.950939567276683 0.883181032994294 1.434…
6.08188627430806 6.07686002991761 6.07788627430806 6.06079879300656 6.12485128178746 6.16379879300656 6.09388627430806 6.06191251869851 6.15693876308895 6.18988627430806 6.11187752617791 6.23679879300656 6.33056259349253 6.46257134162268 6.12188627430806 6.0860349925206 6.049 6.1149650074794 6.06191251869851 0.953377900448764 1.67354796079844 1.44041137256919 1.17657800897528 0.952793553515319 0.…
6.08898094496554 6.09096188993107 6.08797277852219 6.06798094496553 6.13198094496554 6.15801633288668 6.10696461207885 6.07197277852219 6.17295644563551 6.19299183355666 6.12197277852219 6.25295644563551 6.3669020026799 6.49989928053212 6.12898094496554 6.08998911140888 6.05498366711332 6.12098366711332 6.07097550066997 0.952033674899504 1.67217372934246 1.43963209605379 1.17743776783882 0.953059…
6.11152430584265 6.11254498819732 6.11737952935998 6.10031748229598 6.15452430584265 6.17758635290666 6.12952430584265 6.08473112938933 6.18279317645333 6.20573112938933 6.14746225877865 6.27258635290666 6.40617270581331 6.53819338816798 6.15054498819732 6.09 6.052062047064 6.13471044703466 6.09744157642399 0.931963781447131 1.63631718100437 1.43559521130123 1.16332803273075 0.939760866376381 0.8…
6.11496558911133 6.13277059407554 6.12096558911133 6.101 6.15796558911133 6.17108029207356 6.13296558911133 6.09488529703777 6.18596558911133 6.19908029207356 6.15195411881511 6.28980500496421 6.41688529703777 6.54196558911133 6.15495411881511 6.09296558911133 6.05496558911133 6.12808029207356 6.10393117822266 0.937787507727869 1.66612533844078 1.43594495306966 1.16370220019857 0.940191741386719 …
6.13796042591218 6.1399879557124 6.14795354346213 6.13394321978704 6.19793117549945 6.21093117549945 6.14697591142481 6.10498279387486 6.18899483816246 6.21597074958726 6.17096730836224 6.30697074958726 6.4459501022371 6.5779380579495 6.17496558774972 6.10897247019978 6.05799483816246 6.14097763203732 6.12097074958727 0.943390467806673 1.66689927734274 1.436269449404 1.16092480050891 0.9391218582…
6.15076181597949 6.14687174706588 6.16763356304538 6.1467618159795 6.20094503445681 6.21787174706588 6.1597618159795 6.1177618159795 6.20568852858857 6.21894503445681 6.18768852858857 6.3227068504363 6.45581678152269 6.58781678152269 6.1877618159795 6.11292671260908 6.058 6.14787174706588 6.1367068504363 0.937107443043956 1.64748240614812 1.42552062423266 1.1536948487993 0.929695889738218 0.87957…
6.17372961667422 6.1726943492839 6.19072961667422 6.19641221016135 6.24744747755167 6.26049450073876 6.17581190725163 6.13084717464195 6.21192946521936 6.22888244203227 6.21072961667422 6.34968259348713 6.48268259348713 6.61468259348713 6.21072961667422 6.12288244203227 6.06788244203227 6.12724687173223 6.15676488406454 0.939223431899293 1.65613278713343 1.426239067109 1.16466786484427 0.94016339…
6.1809948405296 6.19598304745439 6.20498968105919 6.197 6.248 6.2669955775968 6.19598525865599 6.15398304745439 6.221992629328 6.23899262932799 6.2169955775968 6.359992629328 6.51897346558078 6.6140007370672 6.22099262932799 6.13299262932799 6.0749948405296 6.1309970517312 6.17698525865599 0.940039417716912 1.65996725073934 1.42321224068429 1.16296135620365 0.939330707584513 0.863349095409254 1.4…
6.19375088290704 6.19796167429339 6.23638678869426 6.20092334858678 6.248 6.26405748855991 6.20875088290704 6.16675088290704 6.22886586002687 6.24586586002687 6.22975088290704 6.36588502288017 6.52194251144009 6.61694251144009 6.23375088290704 6.133 6.07205748855991 6.13394251144009 6.19367423149382 0.920746933324499 1.62937768939457 1.40159234928683 1.1596349620727 0.935024124926007 0.8614175591…
6.21679761843525 6.22971842564905 6.237 6.21388561041993 6.26088561041993 6.28977122083985 6.22882401603066 6.18682401603066 6.23593840561073 6.25888561041993 6.25676242164139 6.38978881923679 6.522 6.6140263975954 6.24985921282452 6.14291200801533 6.0749736024046 6.134 6.20688561041993 0.931273208816861 1.66191584279524 1.41192452869663 1.15224502607667 0.926960833547661 0.852538488850327 1.4197…
6.23395581856544 6.23997401092085 6.25395581856544 6.23694022511795 6.29092203276254 6.31692982948629 6.24894802184169 6.21093762621003 6.25894022511795 6.27296361528918 6.2699662141971 6.41294022511795 6.51501819235541 6.64691423603879 6.27294022511795 6.1559662141971 6.08198180764459 6.12701819235541 6.22994022511795 0.933424646249694 1.65911805661454 1.42071733752298 1.1518907536833 0.92693987…
6.25359101939781 6.25273416260858 6.26379550969891 6.24385685678923 6.29393865290967 6.32287730581934 6.27152967230749 6.22961146842792 6.28152967230749 6.28965236648814 6.28665236648814 6.41985685678923 6.52185685678923 6.65287730581934 6.29259101939781 6.16187730581934 6.08787730581934 6.21809824019983 6.24665236648814 0.934644643202664 1.65584809527026 1.42100447876187 1.15052842415185 0.92514…
6.28968378760263 6.27282432644591 6.31752568140395 6.31635879152756 6.37627095475051 6.3854466283046 6.29578919173509 6.25676284070197 6.30876284070197 6.31874527334656 6.3296223018587 6.45568378760263 6.53488581218984 6.66885946115672 6.32273648966886 6.18479797541279 6.09791216322295 6.13673782892719 6.27673648966886 0.934640263510331 1.65415440523144 1.42046483102274 1.15686360878914 0.9333370…
6.29599602612956 6.30597814371257 6.318 6.31300264924696 6.3670066231174 6.38000397387044 6.31198940301216 6.2769867537652 6.32199138994738 6.3389867537652 6.33299801306478 6.46199602612956 6.53799801306478 6.669 6.33599138994738 6.19199536381782 6.10099801306478 6.14999072763564 6.2869933768826 0.935169648974778 1.66102543667211 1.42060990065324 1.15446162928688 0.929742430684086 0.8524626889856…
6.3333061350006 6.31287218276327 6.35039743302684 6.32379914434228 6.37976262513178 6.40650699065832 6.3512696157901 6.30252525026357 6.36814179855337 6.36845221184258 6.36539743302684 6.47868958671079 6.54487218276327 6.67587218276327 6.37232439460585 6.20476262513178 6.10787218276327 6.15 6.31547047144783 0.92279025362217 1.64541051031949 1.41390471310384 1.14695950338409 0.922376947039355 0.84…
6.3537555847449 6.3238655716097 6.36976780550766 6.34671892245664 6.40963337711735 6.43268226016837 6.35496333771174 6.32670670169388 6.37789001313521 6.39567003940562 6.38279224703317 6.48591445466072 6.54796333771174 6.67896333771174 6.39571892245664 6.23759671482909 6.11392667542347 6.15395111694898 6.31698777923725 0.923755212877067 1.64102071616543 1.41539995794908 1.15017844940663 0.9270998…
6.37998043297505 6.37396237110586 6.37799397937694 6.35999021648753 6.41699473195482 6.44998720617599 6.39496989688469 6.35298043297505 6.41796989688469 6.4249781752414 6.40997968039717 6.51897516492987 6.548 6.6270391340499 6.4249781752414 6.26398043297505 6.13098720617599 6.16299322679906 6.36396462883951 0.935840908859177 1.67158694101367 1.42408347514976 1.1570148824704 0.932605898450539 0.85…
6.40252681020137 6.37987655918296 NaN 6.40211534081125 6.47184788570767 6.48232107550631 6.40871197142692 6.3696502510184 6.44150623673186 6.45438279591482 6.43840336938433 6.52585598571346 6.55191770612198 6.63091770612198 6.43871197142692 6.31003304693322 6.14373254489642 6.18650623673186 6.37673254489642 0.938719719734348 1.67322605377532 NaN 1.16429713912157 0.942982126957933 0.86540639718284…
6.42677514624203 6.39981262186836 6.44043786560507 6.41686883530785 6.48191567984076 6.50776577733545 6.43178451514861 6.39278451514861 6.46478451514861 6.48471893280254 6.46277514624203 6.52897189328025 6.55794378656051 6.63694378656051 6.46475640842887 6.34369082608279 6.16975640842887 6.30389446902332 6.40077514624203 0.940038101488641 1.67439922575743 1.42828699671879 1.16654023160711 0.94510…
6.44694136792083 6.41994136792083 6.44797947877229 6.44292377829707 6.50493257310895 6.53093257310895 6.44496188914854 6.41294136792083 6.49092377829707 6.51790325706936 6.4799501627327 6.53897068396041 6.558 6.63400879481188 6.48494136792083 6.4068153089506 6.19991205188124 6.33491205188124 6.41695309433666 0.942074048843964 1.6748885928301 1.42881856351406 1.16328961566098 0.94053348537821 0.86…
6.46663138739725 6.43668667928766 6.48628120542463 6.45674197117807 6.52168667928766 6.55357609550684 6.47837335857532 6.43557609550683 6.51750237298628 6.54744708109587 6.50552080361642 6.54194470810959 6.558 6.634 6.50168667928766 6.44233649731505 6.24515219101367 6.38015219101367 6.43957609550684 0.933314585527129 1.66112839743453 1.42144841403233 1.16337815693699 0.941050047459726 0.871172918…
6.48285101680965 6.4667206565181 6.48997206565181 6.47681377101206 6.54478583666387 6.57183239391086 6.48494413130362 6.44887895115784 6.53682308246146 6.57375790231568 6.51590688550603 6.55487895115784 6.558 6.63003724579759 6.52181377101206 6.48857167332775 6.25293481985422 6.38496275420241 6.45386963970845 0.939074317532607 1.67607706925176 1.42593651553132 1.16728331288938 0.945696422416823 0…
6.4999766112109 6.47698624188876 6.50098486607764 6.4979711079664 6.56497248377752 6.59197248377752 6.49498624188876 6.4659766112109 6.55697248377752 6.59696835634415 6.53297661121089 6.56099174513326 6.5619944967555 6.6929133238992 6.54197248377752 6.53893120944381 6.30492845782156 6.43692845782156 6.47397248377752 0.94542133238992 1.67478198116802 1.42993455178795 1.16910753729809 0.94644902317…
6.50981490326999 6.49270384523198 6.51670384523198 6.50781490326998 6.57775937425098 6.60475937425098 6.51462980653997 6.48562980653997 6.56975937425098 6.61368533555897 6.54281490326999 6.57081490326999 6.562 6.693 6.54887043228899 6.57138918079095 6.34720408406094 6.37516610939909 6.48675937425098 0.946725567231638 1.67719446620442 1.4324918748502 1.16967926438966 0.948295201814757 0.8780131944…
6.52684725012554 6.5197573972582 6.5407843531184 6.53079333840514 6.59782029426534 6.6287843531184 6.52788319127247 6.49591014713267 6.5937843531184 6.62985623541227 6.56282029426534 6.57793710299287 6.562 6.63155708777746 6.56188319127247 6.59776638254494 6.40646986808274 6.45229016234808 6.50682029426534 0.948305893099829 1.67610033307974 1.43586980943658 1.16751967777795 0.945327225418802 0.87…
6.54698608582024 6.52699513003708 6.55998678152923 6.55098608582024 6.61698678152923 6.64498886865619 6.54099095578316 6.51298817294721 6.60399304291012 6.63999304291012 6.58298608582024 6.59099095578316 6.56499791287304 6.62000765279887 6.58198608582024 6.63497425876745 6.48594503898995 6.55093182051918 6.52398817294721 0.939316268337981 1.66596704753205 1.42838523173159 1.16330292197775 0.94120…
6.55679381544366 6.53581443389929 6.58252577552041 6.56373196007675 6.63364948625422 6.65577319698802 6.56450515706478 6.52573196007676 6.61379381544366 6.64979381544366 6.59573196007675 6.59785567081056 6.56402061845563 6.62881443389929 6.59179381544366 6.66438144633097 NaN 6.63228866818236 6.53673196007676 0.934755875818699 1.66408938125026 1.42509907182637 1.16142938125026 0.939691752421677 0.…
6.57682193983253 6.58258155860645 6.58993767894138 6.58084864885765 6.64688426089114 6.66987535788277 6.57491096991626 6.54185755186602 6.62391096991627 6.65991096991627 6.61284864885765 6.60394658194976 6.57093767894139 6.66368839470693 6.61182193983253 6.68581303682416 NaN 6.70238569242223 6.55979523080741 0.946850492997006 1.68320790484814 1.43327592697033 1.17013147546615 0.947529310113514 0.…
6.58697087821056 6.58599126346317 6.59997087821056 6.5879796147474 6.64999126346317 6.67299126346317 6.58796214167373 6.55197087821056 6.62998252692634 6.66299126346317 6.62297087821056 6.61097961474739 6.571 6.64405824357887 6.61798252692634 6.70594175642113 6.70179614747395 6.83860394366367 6.57296214167373 0.947707815865792 1.68142570787073 1.44109737236961 1.17001058243579 0.947051601698419 0…
6.60270673865535 6.59876172515747 6.60981671165959 6.60076172515747 6.65981671165959 6.68576172515747 6.60370673865535 6.56476172515747 6.63981671165959 6.66594501349788 6.63968840982131 6.61787169816172 6.58081671165959 6.65283504049363 6.63763342331919 6.73839514847666 6.7648269546214 6.84979838282555 6.58968840982131 0.949702792466897 1.68126293261345 1.44192497035609 1.16947989757038 0.945734…
6.61587876897501 6.61584146712117 6.62981349073079 6.61387876897501 6.66990674536539 6.69590674536539 6.61687876897501 6.57490674536539 6.64693472175578 6.67293472175577 6.64891607082885 6.62394404721923 6.57505595278076 6.65101865092692 6.65186944351155 6.77565495785195 6.83831924116737 6.95203947726354 6.60684146712117 0.948779045699557 1.67764403794163 1.43982986323717 1.17035170033752 0.94572…
6.62996836272893 6.63894802448324 6.63698418136446 6.626970622534 6.68596384311877 6.708970622534 6.6339615833137 6.5919615833137 6.64999322058477 6.67599322058477 6.66097288233908 6.67288926955124 6.58198418136446 6.65898192155939 6.66197740194923 6.8228937891614 6.89986215189032 7.01386215189032 6.62296384311877 0.946125988483453 1.67612336710956 1.44184538999764 1.16830465519846 0.944532711766…
6.65061308982792 6.6507789084731 6.67724460394974 6.63976048417919 6.69581575706091 6.72274205988528 6.6683551497132 6.60476048417919 6.65196315141218 6.67992630282436 6.68652096835837 6.7073551497132 6.582 6.66292630282437 6.68850254406447 6.82888945423655 6.93631830112538 7.05620775536193 6.6455762412401 0.919450588065499 1.65196342187309 1.41529837715023 1.16222404637929 0.937609891272056 0.86…
6.66090478497697 6.68071435493091 6.678 6.65584765596315 6.70986669896776 6.73290478497697 6.67197143549309 6.62084765596316 6.66190478497697 6.68297143549309 6.69789526347467 6.77040014535492 6.58497143549309 6.67587622047006 6.69494287098618 6.86564770441479 6.99642870986183 7.09364770441479 6.65788574197237 0.927279924165633 1.66676336886454 1.421683825559 1.16128790284691 0.936340949727648 0.…
6.67499080525172 6.6839980296968 6.68499540262586 6.66599343232266 6.71599605939359 6.73999540262586 6.68499146201945 6.63099343232266 6.66899540262586 6.683 6.70799343232266 6.72902758424484 6.59099605939359 6.676 6.71198883494852 6.87299540262586 7.01698686464532 7.15196190747141 6.67099146201946 0.928399316961556 1.66730973729291 1.42222968475149 1.16040057795561 0.934830985151601 0.8597308537…
6.69462353255418 6.69381176627709 6.71639765208668 6.68562353255417 6.73268000267105 6.75864235592647 6.71149176894814 6.65062353255417 6.69254823906501 6.69281176627709 6.7305670624373 6.64756233990018 6.59786823639396 6.66913176360604 6.72868000267105 6.8955670624373 7.03368000267105 7.16769882604334 6.69062353255417 0.917911221849794 1.64922691475133 1.40632512686484 1.15493484618366 0.9292078…
6.70788260457602 6.72670199623145 6.7239367870794 6.6998735741588 6.74984648290711 6.7728735741588 6.72884648290711 6.66289163499325 6.69894581749663 6.70588260457602 6.74388260457602 6.67374714831759 NaN 6.6759367870794 6.74584648290711 6.91284648290711 7.03796387833108 7.14520769959626 6.71081939165542 0.918681150191116 1.65669875000806 1.41233247624225 1.15286788022611 0.927385622621806 0.8525…
6.72794692557807 6.74395488674136 6.73397346278903 6.71994692557807 6.76894957929916 6.78895754046245 6.74495754046245 6.68294692557807 6.71296284790465 6.71896550162574 6.76394692557807 6.66402653721097 NaN 6.66602653721097 6.76594692557807 6.93693631069368 7.04797346278903 7.14898938511561 6.72795488674136 0.922519809710989 1.65678994692558 1.42089736375905 1.15443578058346 0.928586762460262 0.…
6.74758718871055 6.75673167266185 6.78296797177636 6.73958718871055 6.78271103209738 6.80564911040396 6.77829822080793 6.70552526701713 6.73258718871054 6.73858718871054 6.78064911040396 6.6963188613724 NaN 6.69244270475923 6.78558718871054 6.94679359435527 7.05387615661316 7.15487615661316 6.75052526701713 0.909259679648606 1.63601778637247 1.40092148032653 1.15395032028224 0.927620434158828 0.8…
6.76773216913296 6.78659825369944 6.784 6.75578573530637 6.79878573530637 6.82178573530637 6.78491965073989 6.72277234376301 6.74582590993642 6.75577234376301 6.80073216913296 6.697 NaN 6.68609374080347 6.80573216913296 6.95686608456648 7.06090625919654 7.15894643382659 6.76382590993642 0.916359831255726 1.66016628273966 1.40872831452844 1.15602174384353 0.929543618659596 0.853782232904856 1.4074…
6.80395692655285 6.80298085624571 6.80996889139928 6.79595214061428 6.83595573006821 6.85196410546071 6.81196769491464 6.75995573006821 6.78295573006821 6.78896051600678 6.84095214061428 6.71397965976107 NaN 6.66602392969286 6.84295573006821 6.98696410546071 7.1049473546757 7.20194855116035 6.79696051600678 0.919686135354603 1.65827266816075 1.41871816676688 1.16167326379146 0.934574005611938 0.8…
6.81774399045473 6.81968913126646 6.8198171360391 6.80876227685083 6.84876227685082 6.86868913126646 6.82868913126646 6.77668913126646 6.80263427207819 6.81550626730556 6.84983542243519 6.71989028162346 NaN 6.77398849643006 6.85968913126646 6.9968171360391 7.08536572792181 7.21868913126646 6.80976227685082 0.922458432363025 1.66141148353251 1.42403125346111 1.15885266482074 0.931703579140545 0.85…
6.85067880441073 6.8358442688052 6.85961067201301 6.83474693680845 6.88167880441073 6.89771773720943 6.8488053360065 6.79977613640748 6.83567880441073 6.84570800400975 6.88961067201301 6.7437664032078 NaN 6.71361319157952 6.88574693680845 7.01383453560553 7.08797080040098 7.18533092878894 6.83673720360878 0.927500944673639 1.66302471887651 1.42239703309943 1.15839399061187 0.931937177372094 0.859…
6.87697828047725 6.85298579877359 6.88298078657603 6.85897995120977 6.90498078657603 6.92497744511099 6.86898329267481 6.82697744511099 6.85898078657603 6.87597493901221 6.91298078657603 6.75998663413985 NaN 6.70700501219756 6.90997995120977 7.03698078657603 7.088 7.185 6.85298663413985 0.927999624085183 1.66560785310871 1.42037167908618 1.15971888896287 0.933688538109046 0.861228621645671 1.4209…
6.89956479351392 6.86575401372526 6.91537557330259 6.88156479351392 6.94129988521805 6.95443233936599 6.88862155957733 6.84662155957733 6.89529988521805 6.91229988521805 6.93654587149279 6.8414294722459 NaN 6.81982396756962 6.93550802745052 7.05073509170413 7.10762155957733 7.19481077978866 6.86967832564073 0.918787677778446 1.65541659979958 1.4140518578161 1.1582483830317 0.934298268346897 0.861…
6.92378685358762 6.88582237798969 6.93185790239175 6.90776909138659 6.9548845456933 6.98076909138659 6.91179573468814 6.87376021028608 6.92870692368298 6.95264475597937 6.96276909138659 NaN NaN 6.86759146937628 6.95582237798969 7.05397335669845 7.0951154543067 7.23167139928092 6.89279573468814 0.921890603557293 1.65393154543067 1.41541667834923 1.16093566578459 0.934746092315773 0.863116145483195…
6.94297266682785 6.92094964941973 6.95197122823985 6.92497554400387 6.99194677224371 7.00796115812379 6.92198561411992 6.89397122823985 6.95296547388781 6.98295684235977 6.98596691247582 NaN NaN 6.93190793036751 6.97297554400387 7.06398561411992 7.095 7.22900431576402 6.91297122823985 0.930277959018375 1.67276285384429 1.42189069233559 1.16565323863636 0.942768448138298 0.870109944269826 1.419888…
6.96262133649356 6.93081066824678 6.96573493554549 6.94756453696759 7.00475386872081 7.03056453696759 6.94162133649356 6.91656453696759 6.98537520521437 7.01929947251308 7.00267813601952 7.01954560379227 NaN 6.91826506445451 6.9994888042663 NaN 7.095 7.229 6.92967813601952 0.934194645962218 1.67421254689578 1.42591256331293 1.16512041324643 0.940033012890902 0.863743065639594 1.4247857127869 1.16…
6.97983957631469 6.95081126625258 6.98184901300206 6.96781126625258 7.02778295619046 7.05378295619046 6.9558678863768 6.94077351950309 7.00581126625258 7.04971689937886 7.02281126625258 7.01405662012423 NaN NaN 7.01287732306418 NaN 7.095 7.229 6.94584901300206 0.934309622532505 1.67286311699545 1.43021970534493 1.16677414636522 0.942456408281572 0.869018570053827 1.42577150698137 1.1723279065971 …
6.9959778394022 6.9669778394022 7.00197229925274 6.98098199451428 7.05795844887912 7.07696814414066 6.97597229925274 6.96097229925275 7.03695706384175 7.07696260399121 7.03598199451428 NaN NaN NaN 7.02598199451428 7.068 7.095 7.18506094164396 6.96297645436483 0.933011800548572 1.67260034625934 1.43128857341152 1.16896698061855 0.942190401660835 0.864096897486066 1.42485128808475 1.17578529087297 …
7.01268838355143 6.97681669620673 7.02457840127547 7.00063339241345 7.07763339241345 7.09663339241345 6.99563339241345 6.97670671393076 7.05957840127547 7.10350507975816 7.05465172279278 NaN NaN 6.95674536334273 7.04563339241345 7.07487168734471 7.09205499113798 7.185 6.98557840127547 0.928455052960079 1.66012297912125 1.42894380960659 1.16715391120176 0.923194692839984 0.8619008767459 1.42528193…
7.02587283953313 7.01660873702503 7.03490218425626 7.01090218425626 7.08394131055375 7.10987283953313 7.00887283953313 6.99779458693814 7.07386305795876 7.12083371323564 7.06886305795876 NaN NaN 6.97484349481001 7.05986305795876 7.08094131055375 7.0880391262975 7.16915650518999 6.99887283953313 0.932558623940397 1.67828825834812 1.42961295726645 1.17056596012118 0.949863060835324 0.87502990506082…
7.0389854450604 7.02099552155705 7.04498880389261 7.02098880389261 7.09099216272483 7.12698096661744 7.02897760778523 7.0109854450604 7.09697424895301 7.13798096661744 7.07798992350335 NaN NaN 7.1148432544966 7.0729854450604 7.09098880389261 7.09099664116778 7.2259361821879 7.0119854450604 0.936106070166308 1.67871972009732 1.43506389812147 1.17450562232201 0.952317548052482 0.878146652363892 1.4…
7.04881486285221 7.03081486285221 7.045 7.02688891771133 7.09787040399655 7.13975932170787 7.03881486285221 7.02081486285221 7.10681486285221 7.14781486285221 7.08487040399655 NaN NaN 7.08653689772859 7.08575932170787 7.09787040399655 7.08216662343301 7.21520365086257 7.02574080799309 0.93930964528982 1.68088908469034 1.43514851890282 1.17649260229615 0.954822790027314 0.879416117307935 1.4323838…
7.06185673794117 7.05077959683257 7.07170245572397 7.0408457177828 7.11382367746606 7.15681265730768 7.06273551619908 7.03781265730768 7.12381265730768 7.16481265730768 7.09785673794117 7.16359225414025 NaN 7.15325062923074 7.10281265730768 7.10788979841628 7.08496693952489 7.18236366522626 7.04479061699094 0.941268841295927 1.68097944899208 1.43577305730023 1.17856729847375 0.957174323030994 0.8…
7.08197897199093 7.06098948599547 7.08798317759275 7.05698317759275 7.12798528039365 7.16998633179411 7.08297897199093 7.05098633179411 7.13798528039365 7.17099369159728 7.11797897199093 7.19097161218776 NaN 7.21493586457235 7.11998212619229 7.11399369159728 7.085 7.22195794398187 7.06198212619229 0.933138579427699 1.66470712731338 1.43268325934141 1.17772091471839 0.955611671726721 0.88472091471…
7.091815135777 7.070815135777 7.10075967651011 7.07074119008781 7.14075967651011 7.18374119008781 7.09575967651011 7.06375967651011 7.15075967651011 7.18179664935471 7.1248705950439 7.22731600237492 7.23144714052684 7.36517157738817 7.129815135777 7.1179260543108 7.0918705950439 7.2249445407331 7.071815135777 0.930391577118216 1.66229510687041 1.42879320623231 1.17395098786163 0.951880248404738 0…
7.10488573128703 7.11758687465311 7.11190331108903 7.08983299188104 7.16082420198005 7.19688573128703 7.10888573128703 7.07787694138603 7.16091210099002 7.19191210099002 7.13788573128703 7.25476267267306 7.30238470693016 7.38782420198005 7.14288573128703 7.12394726059401 7.092 7.225 7.09182420198005 0.937565921621727 1.68193543256619 1.43816623224349 1.17324562553664 0.95170096688911 0.8780949428…
7.11497955362266 7.1209938660868 7.1179877321736 7.09997955362266 7.16798568753586 7.20398568753586 7.12297137507173 7.08797955362266 7.16798568753586 7.1949938660868 7.15097341970946 7.27795297333212 7.36487323246051 7.4977750898493 7.15697137507173 7.1269938660868 7.09898568753586 7.23198568753586 7.10497341970946 0.940074990637553 1.68188047026668 1.44223184189544 1.17312024535653 0.9503228216…
7.12776060966449 7.13081585358807 7.13468695109971 7.11963170717613 7.19646597540539 7.21970536574091 7.13576060966449 7.10076060966449 7.17781585358807 7.20481585358807 7.16474219502329 7.30057646325255 7.42095036545198 7.55395036545198 7.16681585358807 7.13387109751165 7.099 7.17899439062444 7.11874219502329 0.939746260978006 1.68109473171295 1.44173939146701 1.16968445124418 0.933642864753875 …
7.14485135170732 7.14785135170732 7.15086009572454 7.13685135170732 7.197 7.22693879187949 7.14293879187949 7.11091255982784 7.18791255982784 7.21193879187949 7.18086009572454 7.35056279913919 7.4646240072597 7.55797376794835 7.18286009572454 7.13697376794835 7.10197376794835 7.18791255982784 7.13188632777619 0.937846701072883 1.67986075514118 1.44039180442324 1.16560541326973 0.940080453242757 0…
7.15799131155325 7.16798663315884 7.17098663315884 7.15398863818501 7.20399532160559 7.23399532160559 7.15998863818501 7.12499064321119 7.19399598994765 7.22199331657942 7.19798863818501 7.36698930652707 7.48798462813267 7.62195722610828 7.19299331657942 7.14399532160559 7.10499799497383 7.18600133668412 7.14798930652707 0.935921276533331 1.67769144361885 1.4372720785438 1.16469058814101 0.939280…
7.17464920182765 7.18073174257408 7.21017459253564 7.16966983701426 7.22358729626782 7.24673174257408 7.17958729626782 7.13773174257408 7.20771110738747 7.23179364813391 7.21073174257408 7.39344284996156 7.53696824066955 7.66998887585616 7.21650475552138 7.14693809444017 7.11185555369374 7.19873174257408 7.16464920182765 0.921582099131955 1.64590961180546 1.40937769011462 1.15608138329029 0.92544…
7.19181055702465 7.20769911998033 7.21495542518227 7.18977712591136 7.23388856295568 7.26381055702465 7.18988856295568 7.15085513184238 7.22085513184238 7.24485513184238 7.22781055702465 7.41081055702465 7.54393313777341 7.67792199406897 7.22688856295568 7.15688856295568 7.1149665688867 7.1960334311133 7.18181055702465 0.925136539552714 1.6684880115088 1.41829290900041 1.15475292669714 0.92815612…
7.21198611637389 7.21499514073086 7.22099583491217 7.2069881989178 7.24799028146172 7.27699097564303 7.20998611637389 7.16499028146172 7.23099305818694 7.25499305818694 7.25098403382997 7.42698889309911 7.55799028146172 7.69099097564303 7.24698611637389 7.16699305818694 7.11899722327478 7.20899097564303 7.1989881989178 0.928097972990588 1.66901981257105 1.42275697336951 1.15437025684708 0.9276503…
7.23256513929294 7.22185504643098 7.24744089337663 7.2295237239875 7.2705237239875 7.29658584694565 7.22664796990381 7.18458584694565 7.25450301633478 7.27164796990381 7.27058584694565 7.44364796990381 7.56485504643098 7.69785504643098 7.26658584694565 7.17385504643098 7.12193787704185 7.21193787704185 7.21760655459837 0.920265661221739 1.65547638683708 1.41854904290668 1.14592849996642 0.9190028…
7.24588652025571 7.25570320682263 7.25791270788901 7.23991270788901 7.29379922814472 7.31682541577802 7.23988652025571 7.19788652025571 7.26491270788901 7.28885160341132 7.28785160341132 7.45688652025571 7.57788652025571 7.71088652025571 7.27988652025571 7.18391270788901 7.13488652025571 7.20605237526659 7.23187779104461 0.922756605714255 1.664478207292 1.4206209703198 1.1451155866951 0.911296254…
7.26596381309676 7.26598190654838 7.28495114768062 7.26695114768062 7.31096924113224 7.33995838506127 7.2609620037516 7.22195657571611 7.28196924113225 7.30596924113225 7.30696562244192 7.47097466916773 7.59097647851289 7.72497466916773 7.29996381309676 7.19098733458387 7.14198733458387 7.20899457196451 7.25196381309676 0.92253045233629 1.66537851633697 1.42107920388813 1.1442016465041 0.91740880…
7.29734170682289 7.2787325683968 NaN 7.29638285014646 7.34625942017575 7.37427999183753 7.2933211351611 7.24844456513181 7.31823884851396 7.33244456513181 7.33736227848467 7.4905885667643 7.60765028174966 7.74067085341144 7.33623884851396 7.20079428338215 7.14885599836751 7.21879428338215 7.2774651367936 0.905791569699901 1.64225569693474 NaN 1.14192772625534 0.914775543486819 0.83730125806405 1.…
7.3098334788804 7.31844492960135 7.3339583697201 7.31376409508057 7.3617918486005 7.39570858804071 7.30386123240034 7.26181960212044 7.32590286268023 7.35173634156064 7.3527918486005 7.50381960212044 7.6109583697201 7.7439583697201 7.34390286268024 7.20790286268024 7.1519583697201 7.21505550703986 7.29180572536047 0.913486765638674 1.66619627265563 1.40653162250466 1.14128832605598 0.914601665211…
7.32794535727933 7.32597875005307 7.34496660722626 7.33693017874581 7.39589678597206 7.41893017874581 7.3279271430391 7.2859271430391 7.3509241073324 7.37493017874581 7.36994839298603 7.52094839298603 7.61399089287989 7.74798785717318 7.3689241073324 7.2339210716257 7.13903946418715 7.22496964293296 7.31193928586592 0.918774244682206 1.66783605358128 1.41414714112852 1.13983440177472 0.9146897267…
7.35351081521363 7.34954844481258 7.37247318561468 7.36447318561467 7.41856725961205 7.44549200041415 7.34762370401048 7.30856725961205 7.38043555601572 7.39854844481258 7.38962370401048 7.54062370401048 7.6179247408021 7.75094355560157 7.38862370401048 7.24086829640367 7.16451081521363 7.21911288879686 7.33456725961205 0.922400761537929 1.66838946371229 1.4171626148616 1.14464761933457 0.9098527…
7.38074840926611 7.37674840926611 7.40371113656479 7.39174840926611 7.4427763637921 7.46878568196743 7.36286022737006 7.33574840926611 7.4047763637921 7.42574840926611 7.42269250021413 7.55387886372072 7.62394409094802 7.75793477277269 7.41574840926611 7.25387886372072 7.17886954554539 7.31212409151904 7.36472045474012 0.92740359548686 1.67105502729012 1.41583304544546 1.14776157956525 0.92188594…
7.40397717991688 7.39398313298204 7.42398015644946 7.41198015644946 7.46597717991687 7.49297618773935 7.38298015644946 7.36197420338429 7.42198313298204 7.44897717991688 7.44397916427193 7.57398015644946 7.6349890860472 7.76399404693484 7.43897717991687 7.27098313298204 7.18899007822473 7.32598710169215 7.38498015644946 0.93184563441888 1.67405704331097 1.42282304483553 1.14936843235951 0.9251568…
7.43737080833072 7.40774092107736 7.45638931396805 7.44242632524271 7.49151885342937 7.51950034779204 7.41637080833072 7.38850034779204 7.45831529141872 7.47844483088004 7.47344483088004 7.58381494362668 7.635 7.76792597745067 7.47531529141872 7.30731529141872 7.19488896617601 7.33287046053868 7.40462988725336 0.923948970380521 1.65999518578297 1.41770659942687 1.14534587311306 0.919614556850925 …
7.45773174540572 7.42082563451372 7.470812221784 7.46273174540572 7.51173174540572 7.54565126902743 7.43377198359486 7.40478539632457 7.47577198359486 7.50267809448686 7.49373174540572 7.59485245997314 7.64091952362172 7.77391952362171 7.49277198359486 7.33167809448686 7.21177198359486 7.34878539632457 7.42473174540572 0.926680834829235 1.6631929213187 1.42236535064278 1.14486549921918 0.91946067…
7.4779386478892 7.47084661972301 7.49392944507258 7.48592944507258 7.54290490422826 7.56892944507258 7.45692944507258 7.42593558028366 7.49892944507258 7.52892024225596 7.52091717465042 7.60098159436676 7.641 7.71717485351577 7.5129386478892 7.45761348170198 7.21598772957784 7.24830982815953 7.45191717465042 0.937785949578507 1.68350763557937 1.42597907932428 1.15327410940924 0.928053557240246 0.…
7.50743379960765 7.47786788657512 7.52049041964688 7.51249041964688 7.56556591303253 7.59549041964688 7.48349041964688 7.442679153111 7.52549041964688 7.55549041964688 7.55043379960765 7.61081126653588 7.63805662003923 7.76998083929377 7.54341492626124 7.47762253307177 7.23562253307177 7.37162195835213 7.47162253307177 0.941253943287559 1.68452169285398 1.4344375004874 1.16629011689351 0.94055011…
7.52484612454779 7.49484612454779 7.53388233053655 7.52885517604498 7.5927556095759 7.61879181556466 7.50084612454779 7.45885517604498 7.54284612454779 7.57978276406747 7.56784612454779 7.61793663951968 7.638 7.771 7.55688233053655 7.48790948502811 7.25185517604498 7.2768870467245 7.48884612454779 0.943282078035566 1.6873939316881 1.43445135772458 1.16947320756832 0.944981712166892 0.865159630322…
7.54198421612925 7.51498143074029 7.56097493149939 7.55197864535133 7.62297214611044 7.64897214611044 7.51798421612925 7.47598421612925 7.56298143074029 7.60297864535133 7.58798143074029 7.62099721461104 7.638 7.771 7.57398421612925 7.51097864535133 7.27897493149939 7.413871872108 7.51297771688835 0.942970306392785 1.68955801308921 1.43513935936054 1.17155808736625 0.939065533639393 0.86556965646…
7.55868419434427 7.52481423196722 7.58357273352459 7.57849842631148 7.64851700311476 7.6764798495082 7.53762846393443 7.4897399247541 7.57575850155738 7.61968419434427 7.60468419434427 7.63081423196722 7.64094426959016 7.71505887778688 7.59068419434427 7.56988539180329 7.35260673975411 7.48662531655739 7.52870277114754 0.935462112545081 1.67415165581147 1.43051749674344 1.17022526445246 0.9367242…
7.57485632018556 7.55770366038271 7.59787428016236 7.59882040023195 7.67278448027833 7.70276652030153 7.54493714008118 7.49991020011597 7.58987428016236 7.63684734019715 7.62085632018556 7.64091020011597 7.641 7.71102693996521 7.60091020011597 7.59478448027833 7.41048814066104 7.43745797940854 7.54584734019715 0.942177858480253 1.6914208746055 1.43517698585555 1.17814798049301 0.939405305031892 0…
7.5889871293177 7.5719871293177 7.617981613311 7.61898161331099 7.69198253264545 7.722981613311 7.5549908066555 7.51298804865215 7.60298804865215 7.6469908066555 7.64098161331099 7.6509908066555 7.641 7.70800275800335 7.61398804865215 7.68791450189613 7.49092645324398 7.62482716512335 7.56298437131435 0.946396175568687 1.69158 1.43846701216304 1.17916912663227 0.94193769247053 0.871365789448218 1…
7.60175861648975 7.58770291260276 7.64057293686647 7.63862864075346 7.71555436890415 7.74655436890415 7.57168434464044 7.52674004852742 7.60987002426371 7.65681432037673 7.65474004852742 7.65983288833906 7.641 7.708 7.62675861648975 7.69781432037673 7.54105303392131 7.67407160188364 7.58262864075346 0.947283288833905 1.69409246601644 1.43899015897997 1.17952331553356 0.944962810676032 0.876591218…
7.61884734158499 7.60484734158499 7.64793714065264 7.65882040186469 7.73185632149175 7.76582938177146 7.58488326121205 7.53691020093234 7.61991020093235 7.66393714065264 7.67085632149175 7.66991020093235 7.641 7.70304489953383 7.64087428130528 7.71881142195793 7.61137140652641 7.66608081916089 7.59885632149175 0.947904522256873 1.69303005749558 1.43947568964475 1.18244359907411 0.948429109120727 …
7.6349852906488 7.6149908066555 7.68796322662199 7.67598437131435 7.75997425863539 7.78598161331099 7.5989871293177 7.55997885530764 7.63298804865215 7.6739908066555 7.68398804865215 7.68098988732105 7.64399724199665 7.71998437131435 7.660981613311 7.74897241996649 7.67893840459183 7.73593564658848 7.61598437131435 0.942055387299878 1.68272946914484 1.4329460124473 1.18171069869418 0.951357333930…
7.64873992705339 7.63168419713626 7.69781423360957 7.69660989058009 7.77275850369244 7.79875850369244 7.61470277377531 7.5668699635267 7.6398699635267 7.674 7.69479565697052 7.6878699635267 7.65381423360957 7.7857553651841 7.67375850369244 7.7784427008287 7.7447553651841 7.8763435406168 7.63268419713626 0.936249787936746 1.67724365764586 1.43046681313039 1.18122910255313 0.951958668250184 0.88183…
7.65890935930401 7.67163743721606 7.70790935930401 7.70988216709522 NaN 7.81287310302562 7.62193655151281 7.57690935930401 7.6429728077912 7.6769728077912 7.71481871860803 7.69790935930401 7.65102719220879 7.71069793335909 7.68093655151281 7.79881871860803 7.82131113071051 7.95232925884971 7.64984591081682 0.939578547678493 1.68722772777149 1.43478011809377 1.18104163153253 NaN 0.883990512250363 …
7.67498350081498 7.67799381280562 7.72498246961592 7.72698246961592 7.80298659441217 7.82898350081498 7.63898246961592 7.58698968800936 7.64999278160655 7.677 7.72798659441217 7.71398350081498 7.651 7.71399587520374 7.69798246961592 7.83596184563464 7.88293709685711 7.96598659441217 7.66997937601872 0.940119474088477 1.68704028873574 1.43764708170665 1.18294803040979 0.952559886568103 0.884329670…
7.68775712380048 7.69271975823133 7.74070107544675 NaN 7.81281317215422 7.83881317215422 7.6615702959547 7.59681317215422 7.65 7.677 7.74075712380048 7.72086922050795 7.651 7.71105604835373 7.71075712380048 7.85170107544675 7.93795376406362 8.03076693621784 7.68275712380048 0.937185861525889 1.68683392338476 1.43501025669052 NaN 0.951794572571971 0.882298673364077 1.43951602009223 1.1706664314299…
7.70187430849452 7.7058832864592 7.741 7.74993715424726 7.8258832864592 7.84593715424726 7.66893715424726 7.60691022035323 7.65297306610597 7.67303591185871 7.7538832864592 7.75370372716566 7.651 7.711 7.72487430849452 7.87875759495372 7.98260496955421 8.11227278486116 7.68894613221194 0.935435352319598 1.68449118799664 1.43409781082927 1.18069604969554 0.945179793244749 0.880575262539951 1.43984…
7.72194108894905 7.72992930673886 7.77789101455574 7.7729322522914 7.83597054447452 7.85896170781688 7.6919322522914 7.62694108894905 7.65997938113217 7.67997938113217 7.77394108894905 7.75998232668471 7.651 7.70800883665764 7.74494108894905 7.90592047008121 8.01291163342357 8.10602061886783 7.71592047008121 0.932139690867882 1.68217677477086 1.43110880720212 1.173850235946 0.943823829218312 0.87…
7.73770236945788 7.73981398091117 7.79370236945788 7.78968376754899 7.84875817518452 7.87175817518452 7.70181398091117 7.63681398091117 7.66981398091117 7.68686978663782 7.78773957327564 7.77668376754899 7.64805580572665 7.708 7.77149774846017 7.92170236945788 8.04833033128022 8.13838613700687 7.73268376754899 0.922512298707051 1.66069700976635 1.42267960437821 1.16646951431662 0.940129943177399 …
