# Supplementary material for: Quantifying Spatiotemporal Gait Parameters with HoloLens in Healthy Adults and People with Parkinson’s Disease: Test-Retest Reliability, Concurrent Validity, and Face Validity
Source: Sensors (Basel). 2020 Jun 5;20(11):3216. doi: 10.3390/s20113216 (PMC7313704; doi:10.3390/s20113216)
Supplement: Supplementary file 1 [file sensors-20-03216-s001.zip › Data/HYA_06_CWS1.csv]

IWW_x_SpineBase IWW_x_AnkleLeft IWW_x_AnkleRight IWW_x_SpineShoulder IWW_y_SpineBase IWW_y_AnkleLeft IWW_y_AnkleRight IWW_y_SpineShoulder IWW_z_SpineBase IWW_z_AnkleLeft IWW_z_AnkleRight IWW_z_SpineShoulder HoloLens_x_position HoloLens_y_position HoloLens_z_position
-0.257 -0.279 -0.268005422803023 -0.248 0.876089150427526 0.140838427387123 0.112360827530036 1.4039192769596 1.45 1.335 1.47000361520202 1.439 -0.191315979772633 0.16 1.4569130480388
-0.257 -0.279 -0.268 -0.248 0.876119391418797 0.140771420022807 0.111664200228073 1.40445884267794 1.45 1.335 1.47 1.439 -0.190331370028967 0.16 1.45685718333096
-0.256010242898726 -0.279 -0.267010242898726 -0.250969271303823 0.876218975710127 0.141235185837599 0.116202882665862 1.40389594088126 1.45296927130382 1.335 1.47296927130382 1.43998975710127 -0.19030431149453 0.158986704653372 1.45685564808603
-0.256 -0.279 -0.264000305203723 -0.251 0.876449999236991 0.141319786357394 0.113700156416908 1.40436001754921 1.453 1.335 1.47199984739814 1.44 -0.189356168778407 0.158037037037037 1.45680185244144
-0.256 -0.279 -0.267913173453656 -0.251 0.876440217066366 0.138580778582441 0.115705501394999 1.40458500747359 1.453 1.335 1.47004341327317 1.44 -0.18731289413537 0.157990476190477 1.45668592129033
-0.256 -0.279 -0.268 -0.251 0.87644 0.14103430182498 0.112552679175321 1.40357042091349 1.453 1.335 1.47 1.44 -0.186362042440058 0.157038095238096 1.4566319719439
-0.25300038176728 -0.279 -0.26700012725576 -0.247000509023039 0.87594006362788 0.141819903285623 0.113979814206591 1.40326003817673 1.45899923646544 1.335 1.47299961823272 1.44199974548848 -0.18213083535816 0.157035294117647 1.45742886124307
-0.250058726974194 -0.279 -0.26503915131613 -0.246019575658065 0.85944926256865 0.14182 0.104479688126648 1.38527901756891 1.45115660526452 1.335 1.46907830263226 1.44494127302581 -0.178177636567388 0.157970452446907 1.45820041746609
-0.25 -0.279990181398579 -0.267970544195738 -0.244019637202841 0.858951669162242 0.133363850856133 0.104537545349645 1.38491009818601 1.451 1.34193126979006 1.46999018139858 1.44797054419574 -0.175307390521463 0.156123730378577 1.45988725783442
-0.245999762429902 -0.283999524859804 -0.264999920809967 -0.239999762429902 0.865429980202492 0.134530237570098 0.104360331806237 1.38943001821371 1.45999992080997 1.33999984161993 1.4690002375701 1.44999992080997 -0.171060364028228 0.155012698412698 1.46174799869752
-0.243066798258903 -0.278133596517806 -0.264022266086301 -0.237066798258903 0.865185566521575 0.137463201741097 0.108456705098399 1.38965487880015 1.4590222660863 1.3380445321726 1.4719332017411 1.4490222660863 -0.166077615197121 0.155965786901271 1.46342540592666
-0.239040445418359 -0.278 -0.264 -0.233040445418359 0.867169676177275 0.137569595545816 0.108213437860561 1.39311471137248 1.45998988864541 1.338 1.472 1.44998988864541 -0.159761733268177 0.158009208103131 1.46515264315074
-0.232999505869273 -0.273999588224394 -0.263999752934637 -0.228999341159031 0.869770219064622 0.133689264568768 0.108110801315329 1.39205033436179 1.46500065884097 1.33999975293464 1.47199991764488 1.45200032942048 -0.152250596360377 0.159850828729282 1.46749335063714
-0.227116997214453 -0.269097497678711 -0.261058498607226 -0.221155996285937 0.872378131234926 0.124934130854177 0.117650269517229 1.39603083188489 1.47284400371406 1.33705849860723 1.47101949953574 1.45592200185703 -0.143453797421335 0.159971181556195 1.46925043674408
-0.220070615160922 -0.264050439400658 -0.261 -0.217040351520527 0.864273124132285 0.12377998700133 0.116553114244171 1.39566453954606 1.48784868179802 1.33897982423974 1.471 1.45698991211987 -0.134658899283058 0.157089337175793 1.47163791178393
-0.218999718318124 -0.265999753528359 -0.261 -0.212999542266952 0.866119602828555 0.124969981338576 0.116519920776973 1.39630945811449 1.49099975352836 1.34299975352836 1.471 1.45900017605117 -0.125035956239689 0.152909348441927 1.47323002215979
-0.211175221775335 -0.259153319053418 -0.261 -0.20028473538492 0.855087062703222 0.124451608442616 0.114319281124313 1.3812570828903 1.48415331905342 1.33615331905342 1.471 1.46389048639042 -0.114558495703 0.149132200188859 1.47452716437783
-0.209020184837031 -0.255040369674062 -0.257040369674062 -0.192080739348123 0.858294777459381 0.12411333049811 0.117368410730047 1.38589923513487 1.48993944548891 1.33797981516297 1.47198990758148 1.46795963032594 -0.103038833027413 0.143995238095239 1.47594775526205
-0.202000084844628 -0.251000048482645 -0.257 -0.186000072723967 0.855070039513355 0.122180023392876 0.117020004605851 1.38103005963365 1.49099998787934 1.35399980606942 1.472 1.47299993939669 -0.0915746633372385 0.143042857142858 1.47625121480021
-0.191214007446017 -0.250019455222365 -0.25896108955527 -0.179136186556556 0.858825486498341 0.122758521418805 0.116412062237866 1.38457957209504 1.49982490299871 1.35007782088946 1.4690583656671 1.473 -0.078872362054565 0.144861598440545 1.47743803118336
-0.185060794270387 -0.249010132378398 -0.259 -0.168111456162376 0.855524551410337 0.124720039214556 0.11625151985676 1.37860190883201 1.4980202647568 1.3519797352432 1.469 1.4749797352432 -0.0668260706068156 0.143002150537634 1.47989476773917
-0.18099967136536 -0.23899975352402 -0.25899987676201 -0.15899971244469 0.858239979049542 0.126719997124447 0.115490018074905 1.38215995481274 1.49999983568268 1.35200086266593 1.46899995892067 1.475 -0.0580571007737064 0.139150289017343 1.48132841687501
-0.173175037068966 -0.233131277801725 -0.256065638900862 -0.152153157435345 0.857741158613147 0.126651531574353 0.115920372961207 1.38108406759698 1.49608751853448 1.37254052769396 1.46802187963362 1.475 -0.0451307724784482 0.137 1.48267348587635
-0.164090640113039 -0.229040284494684 -0.250055402847999 -0.138140995731394 0.863045918065887 0.128223986913363 0.118243885297747 1.3845643482222 1.49204028449468 1.36805035561836 1.46816704733675 1.47598992887633 -0.0328697900915227 0.137 1.48197782325134
-0.158997592429823 -0.179995184859647 -0.241837297044863 -0.127997222034412 0.865709912957078 0.142516194187144 0.122172241423688 1.38475974257519 1.49699962960459 1.36299981480229 1.4697140171064 1.47500074079082 -0.0175416284615476 0.135130841121494 1.48298030031024
-0.146259125886037 -0.154518251772074 -0.232232729496318 -0.113298991406966 0.865249368397418 0.122379618227543 0.127284256820959 1.38339770653705 1.49503986552093 1.36201993276046 1.47231719862755 1.47892026895814 -0.000232127468336563 0.133938888888889 1.48217005306345
-0.138087815525455 -0.117324860339768 -0.22206310820723 -0.100142700228864 0.86526967069178 0.119229817355651 0.133158746971489 1.38290515916212 1.49104390776273 1.36377324525381 1.47563100158518 1.47702195388136 0.0155882395583494 0.131161111111112 1.48312726855085
-0.125576184649809 -0.0628654338563756 -0.212149841182464 -0.0834624621803721 0.864710376315182 0.132691427645909 0.139374527357208 1.38179855766953 1.48589967816861 1.36699653839507 1.47930983566426 1.47319406139012 0.0352050511195158 0.128929203539822 1.48312343993969
-0.109334425004917 -0.00342688002097782 -0.203314336426886 -0.0634904900072111 0.865455377249197 0.140285490591701 0.145510413460044 1.37989497040037 1.48106688500098 1.37002229500033 1.48300811054979 1.47006688500098 0.0538846262502535 0.126945402298851 1.48206359971977
-0.0931683687008939 0.0504422786782889 -0.19637800194536 -0.0432104608761174 0.866588529882252 0.130727650738134 0.151145220761926 1.37710935929222 1.47704209217522 1.37 1.48638023592673 1.46901052304381 0.0739672698150396 0.12407183908046 1.48092415231673
-0.0769918296331564 0.0990208344354512 -0.192162245742752 -0.0249922381514986 0.860939501607623 0.128000723077466 0.155857764744782 1.37308883163754 1.46999632333492 1.36299754888995 1.48908062148008 1.47099959148166 0.0953148289933023 0.121009202453988 1.47871440034984
-0.0573986237726225 0.148983509379813 -0.191488475823928 -0.00637869258399134 0.85974431605013 0.129734721796123 0.159226860890543 1.37028700319948 1.46117938069768 1.35711958713179 1.4907636768948 1.47001993118863 0.117587787715105 0.115947474747476 1.47643284587017
-0.0233562003875022 0.182654276094483 -0.195178100193751 0.0167590409143368 0.843679823772983 0.130244971288647 0.160831324681136 1.36520322052849 1.44516762371177 1.35601047648199 1.49108381185588 1.46703142944596 0.140731526194373 0.111956685499059 1.47408787827805
-0.0160018244525127 0.221989835193143 -0.198998957455707 0.0419934840981689 0.845399507397822 0.125491240627709 0.163609267612634 1.36422024239155 1.445 1.35200104254429 1.49000026063607 1.46300104254429 0.164127536904762 0.110073446327684 1.47087416932898
0.0230576092149159 0.257151848293424 -0.185329836774779 0.0673874459896954 0.846298325011943 0.0906799057872062 0.17371615638436 1.36200348067705 1.41668323331919 1.34321203792664 1.49 1.45421203792664 0.192615191665456 0.109 1.46591162039679
0.0368437109273303 0.261951911054563 -0.162276511436262 0.100077631880794 0.846715191105456 0.100431121626229 0.176864654625104 1.36235356017528 1.41303606670908 1.34497595552728 1.49098797776364 1.44541954443353 0.217093267038244 0.109 1.46085389045945
0.0948629734518635 0.268983462313156 -0.135063788220684 0.136796593761848 0.851039770259424 0.124892377973982 0.196453694476837 1.36519699635706 1.4379409368327 1.345 1.46705670064061 1.43779542685013 0.248368044585972 0.111038461538461 1.45380905716954
0.122405606604599 0.269 -0.0733373851396524 0.170881437912223 0.810695244274728 0.124597642200798 0.212385464114023 1.36848072048841 1.40374299174425 1.345 1.427849133422 1.43086519041868 0.275537087015976 0.111954212454212 1.44768142364124
0.153658246298328 0.269 -0.0690330729388715 0.195669270611285 0.841081521467424 0.124402094619462 0.238314801023798 1.37015166383534 1.3960771701907 1.345 1.43293385412226 1.4241543403814 0.308982376190218 0.116410410410416 1.44246746260241
0.196919289896403 0.275986861145926 -0.0330675712495232 0.216960583437778 0.842088761193759 0.113829877209235 0.229896367258218 1.37228662143752 1.38701689281238 1.345 1.42401689281238 1.41801126187492 0.340806768337756 0.126366279069772 1.43865928405278
0.242969605484138 0.275021923287572 -0.0271315397254292 0.26199152877171 0.846256606794945 0.122651813480353 0.239758574795528 1.38224682093252 1.40167115068643 1.34206576986271 1.42791230684971 1.41506576986271 0.371668350840168 0.135032362459548 1.43496496206611
0.269736117311891 0.276979701331684 -0.0141319413440545 0.287746266646049 0.848309904318367 0.127442907089507 0.23371424528522 1.38238091344007 1.40101014933416 1.34101014933416 1.43690865599258 1.41104059733663 0.403411960434053 0.137922934076137 1.43110509891568
0.303988464241572 0.282997964277925 0.0664799791397321 0.32298812495456 0.852128710709352 0.127899860892325 0.215516652064498 1.39137694641689 1.40000033928701 1.33900067857403 1.44756310777296 1.39800441073116 0.430287247475777 0.137045016077172 1.42865583262432
0.332415718586779 0.282020147634939 0.184166859819469 0.349456013856656 0.855579080325016 0.12757664871953 0.197675291394836 1.39409419105122 1.40489926182531 1.33606044290482 1.45495673269844 1.39702014763494 0.463964223004312 0.144409455128204 1.42686224644629
0.361696117564272 0.279031436114041 0.285276969377061 0.382654202745551 0.857619147377686 0.129786527701516 0.190053786659624 1.4023531315382 1.40203143611404 1.34391617036256 1.45218861668424 1.39304191481872 0.490454851906614 0.15001842948718 1.42696436480077
0.392937164570136 0.283989865253248 0.341886490836374 0.417929056772734 0.858588074398117 0.133123270528156 0.186427317287155 1.40702069630248 1.40698986525325 1.34898986525325 1.44102229644286 1.39998581135455 0.529019706228016 0.150915887850467 1.42608686576415
0.415453637675126 0.28595249023262 0.413265893490618 0.445334863256675 0.859497907958168 0.133989095702353 0.146852785435962 1.40257832226963 1.41090498046524 1.34509501953476 1.441 1.39804750976738 0.563132935702954 0.147630057803471 1.42518663413736
0.4604454094618 0.286 0.514755252347595 0.483531679101075 0.859855809760378 0.133763081058546 0.12122773612753 1.40498857320284 1.41396302729745 1.345 1.43309859387346 1.39306162117091 0.595024109235442 0.141783333333333 1.42437130120756
0.478963992907694 0.286 0.623783957446164 0.518929986209405 0.856716301241154 0.137712078439693 0.118115621107188 1.40585831966903 1.41300200039402 1.345 1.43998599724188 1.39200200039402 0.630268637000461 0.133443820224722 1.42450625429615
0.516226685200284 0.286 0.727842858716582 0.550348787537081 0.849147105006679 0.139649909732752 0.122675167185087 1.40069724655249 1.41104070077893 1.345 1.4341221023368 1.3890610511684 0.662211844831831 0.125016853932585 1.4255073696264
0.542681961275986 0.293902141931073 0.814948025759032 0.590510709655364 0.842036115100656 0.143107676385189 0.14859024875978 1.39611541213153 1.40309785806893 1.34104892903446 1.43301223225862 1.38998776774138 0.699282631110467 0.114759259259267 1.42651095344885
0.594895198147632 0.299987907478573 0.883862951423826 0.625929460291675 0.830922270393628 0.141912499121095 0.145676529961571 1.38771684891319 1.39900806168095 1.33800604626071 1.43200201542024 1.38900201542024 0.733696682608526 0.105500000000001 1.42826803216323
0.632153478248375 0.312710400453392 0.901599016012388 0.667064370695573 0.833158540388256 0.158130426424751 0.139803661329204 1.38929368867223 1.403888615559 1.3389777231118 1.432 1.3850891075528 0.776836304005416 0.0945300859598892 1.4325794660668
0.676553396090132 0.32883759857823 0.913878198933672 0.704624446712156 0.831141213685719 0.164736054440178 0.134255520986068 1.38546958534656 1.40597969982228 1.33504060035544 1.43397969982228 1.38697969982228 0.813553366686923 0.089068627450981 1.4371989420719
0.721984050770955 0.36698653176214 0.935992202599134 0.748984405198267 0.832169627851322 0.183013542334373 0.128332080488322 1.3904882065978 1.41599645572688 1.33599964557269 1.43499964557269 1.39699645572688 0.853116535783036 0.0910304878048791 1.44183176485521
0.759259030396546 0.359155993600727 0.938941502399727 0.783317527996818 0.838974675551369 0.128778695749029 0.124888442192319 1.39232353649583 1.41403899840018 1.34286350559936 1.43401949920009 1.40288300479945 0.894181662039973 0.0935405128205159 1.4466609622923
0.81541459947287 0.408477320957919 0.941968639257475 0.828529588862127 0.846313897931473 0.140059434775288 0.124275749469463 1.39730773209579 1.42488501061074 1.343 1.43202090716168 1.40497909283832 0.937482663379923 0.11109803921569 1.45223720324493
0.850936985024676 0.453918980746013 0.948987397004935 0.863936985024676 0.849504382665057 0.170914582830273 0.121564879159518 1.39893715532397 1.43198739700494 1.3370108025672 1.43299819957213 1.41198739700494 0.977646443854232 0.129828080229225 1.45482924115249
0.887127410560369 0.609250223759423 0.949 0.901103827062 0.852693117795319 0.213317183675762 0.119314242046247 1.40687826615826 1.43395283300326 1.32918866798695 1.433 1.41688208250816 1.01123802652634 0.125052531041071 1.4567499084295
0.916653447983447 0.634737098470201 0.954928299582782 0.937569797496693 0.857384193175265 0.164660849496285 0.117293780638377 1.41103208022116 1.42510755062583 1.33789244937417 1.43003585020861 1.41601195006954 1.04885154292606 0.131248226950357 1.45576605058294
0.946943458143573 0.724830374430718 0.956996230542905 0.971935919229382 0.863029445520134 0.163690697349563 0.116840810433275 1.41154911417758 1.41901130837129 1.338 1.43299434581436 1.41899434581436 1.08413445966964 0.138171122994652 1.45674814125074
0.980327005078158 0.816159160949079 0.955039587936579 1.009247829205 0.867401916841112 0.179765378920053 0.114242454015967 1.41423576452689 1.42292082412684 1.32623752761947 1.43005938190487 1.42390103015855 1.11359997203155 0.141736185383245 1.45686172744181
1.01167501224374 0.916992618661153 0.962916132191932 1.04562259486369 0.870775194859652 0.165147538667455 0.11772257399065 1.41577427478599 1.42003145042803 1.31803866821823 1.39140885556433 1.42301048347601 1.15101057587221 0.145994918699188 1.45688464263914
1.03598422248478 1.03235320359357 0.984158226481022 1.08697304674483 0.871529526674543 0.12992893782401 0.140444862815598 1.41975739013602 1.4170019721894 1.31579611472795 1.37529731081391 1.42399934260353 1.18566432559453 0.14495625 1.45697722919932
1.07413883653731 1.15347737420797 1.01117029906468 1.12318299876617 0.871549558377711 0.0962516027988459 0.17090232486368 1.41576031175801 1.41504416222886 1.31772920122176 1.38322716099502 1.42595583777114 1.2220295898233 0.142663911845733 1.4579652437089
1.11360656210761 1.27160158896598 1.0396973554674 1.15963682656087 0.868936632718869 0.0862575600010939 0.197870646365982 1.41463059255864 1.41994955924457 1.32205726177281 1.39290920664022 1.42501008815109 1.255138393965 0.137154269972452 1.45792622007725
1.14698780498887 1.37796230632923 1.06998891362624 1.20398373998516 0.868570125645569 0.122088835839884 0.223110768746119 1.41071144492405 1.42 1.32699963045421 1.38800184772896 1.42699926090842 1.29646930052102 0.127985590778101 1.45663430478144
1.19307362711752 1.45544290515499 1.07490144969335 1.23634956797613 0.86764852745765 0.200287531307151 0.222384782545997 1.40693588373612 1.42098028993867 1.33190144969335 1.38898028993867 1.42798028993867 1.33225188668712 0.117421661409051 1.45454614843403
1.22964097185908 1.49165094486299 1.11064097185908 1.27561105284733 0.859798886460964 0.226224564373663 0.236834294412808 1.39333623123347 1.41208975703523 1.33794016197651 1.38107978403132 1.42502991901174 1.37266622031045 0.107050228310502 1.4511191819773
1.2818957503039 1.55746836065233 1.12996190876488 1.32090978391683 0.862205008043398 0.174558261985668 0.242888131573059 1.39674288295344 1.40501403361294 1.34050675607461 1.39097995198152 1.42799398559446 1.40911141433824 0.0979602649006609 1.44720855149522
1.35166603090829 1.57536340133006 1.15049815002337 1.36988875680259 0.863094026543314 0.158454823263468 0.252172972629618 1.38434306400555 1.40258364166277 1.34494687558106 1.38904779523587 1.42351280910418 1.45334389333869 0.0936109537299339 1.44152908104618
1.39502416025638 1.59728207377026 1.18222125023329 1.4189916535331 0.862997045045423 0.115304429871268 0.267646220094862 1.38614102062211 1.40694559920756 1.34993355052507 1.3876388102408 1.42052826166163 1.49100362378278 0.0901671415004739 1.43758396569453
1.42891013990358 1.59999598655654 1.22209354267747 1.44192811192286 0.854475471481426 0.115818589199754 0.280995717565814 1.39982967607337 1.41698003108968 1.35100093946131 1.39233321218456 1.42200199689103 1.52987747514383 0.0939658119658108 1.43537834426644
1.49367443457945 1.60149116688561 1.26604865974749 1.50119697939763 0.862468855441287 0.117788426342984 0.282623805080355 1.39746882986371 1.42489903617711 1.35001568896629 1.40252251860555 1.42045588608151 1.57568135120314 0.11186149584488 1.43419546700397
1.53550091809201 1.6209560548668 1.31002023383495 1.53806406580147 0.863781019720305 0.13554869902138 0.262932822676368 1.40056262924146 1.42203158946774 1.3490109862833 1.4175982470422 1.41901716411603 1.61548632842234 0.128239422084624 1.43561904527951
1.57945604464768 1.63 1.34994189733144 1.58346265298256 0.867624298886684 0.135539775067792 0.212325110391736 1.40605914942359 1.43048184500864 1.345 1.43695191503292 1.41849943755057 1.65364710450884 0.136348837209299 1.43660171164872
1.62563530415281 1.63000981537218 1.40757349388342 1.62851039935354 0.876406525301075 0.134144080454513 0.159418758916786 1.40153257535602 1.43792973945339 1.34520612281585 1.45456479474409 1.41696073851127 1.6896964992541 0.142245614035088 1.43846651675566
1.66411216689803 1.63099046999831 1.55559400237915 1.67950443991226 0.873386131969653 0.122562549319926 0.190216416879106 1.40378808099612 1.43453610869499 1.36579986996457 1.45696298146888 1.41303812000675 1.7269584043944 0.151008492569002 1.44122585017236
1.69700153580458 1.64799989983883 1.70600393967262 1.71200170273986 0.88145833498751 0.12799004774349 0.151099802014757 1.40007873563218 1.42800020032234 1.36999979967766 1.46700020032234 1.41099966612944 1.76842802361454 0.154875000000001 1.43987243202335
1.74343241582066 1.64503413809111 1.8253655236442 1.76347793327547 0.832166933739674 0.129466427803903 0.145220524374835 1.36257004306752 1.43422758727403 1.3639886206363 1.47313655236442 1.40117069045552 1.81017605509792 0.152481865284975 1.43767672494052
1.78062627609085 1.64797049548086 1.94281981923425 1.80458693673199 0.881791373626473 0.133459873853965 0.149566333311667 1.39353882567143 1.45380330320571 1.36300983483971 1.48488198192343 1.41585247740428 1.8438985685267 0.147300518134716 1.43749327314767
1.82008279797548 1.64799025906171 2.04526787580304 1.83011932649408 0.881991613978973 0.136548197926416 0.161742295844654 1.39779623211057 1.44501217617287 1.36299512953085 1.48697564765427 1.41601461140744 1.88822487498157 0.138449035812678 1.43824900458246
1.85464437478907 1.64408201133679 2.15583182927317 1.87943348849447 0.874331007883133 0.135796761027061 0.154538621006812 1.3880348108037 1.45011715905256 1.36101171590526 1.47708201133679 1.42202343181051 1.92596969217571 0.129266299357217 1.43886669372521
1.9085534174886 1.65094316222582 2.2254235025762 1.91569957176506 0.863539397699099 0.134689175240689 0.158606303319595 1.38592745731635 1.45991880317975 1.36199188031797 1.48394316222582 1.42398376063595 1.96236785638095 0.118937823834192 1.43940114572545
1.96510225536614 1.66005506058177 2.26501179869609 1.96908259087265 0.86388565898743 0.125214511186071 0.144920589934805 1.37759341723517 1.46495870456368 1.3579921342026 1.48299410065195 1.43197836905716 2.01428030174541 0.105699453551913 1.44360194559218
2.01752451135857 1.68849425108788 2.27133286297755 2.02276049402736 0.821487807581284 0.143002645038885 0.145143542382732 1.37323218364324 1.44415130135343 1.35397982648621 1.47993947945863 1.4318405557747 2.05192061797645 0.092996563573883 1.44785378706057
2.06837389157975 1.73641001321938 2.30360266196407 2.06434981048666 0.861023200703253 0.169434544026934 0.137731267342798 1.37433417029335 1.45881939180185 1.35202408109309 1.47407224327926 1.43186755398802 2.08919220608069 0.0921374570446737 1.45262298057375
2.12599965373856 1.82099948971998 2.30799997570095 2.09999978738333 0.868769955897227 0.196079840112262 0.1382699961729 1.37768998262618 1.45700001214952 1.34600003644857 1.47599998785048 1.43899995747667 2.1392234133453 0.0949787234042546 1.45884177650737
2.17838322888508 1.87970749948015 2.31602947914501 2.15738322888508 0.866800144082421 0.207211339530915 0.141928752106293 1.37897127742962 1.47198034723666 1.34 1.47599017361833 1.43708843743502 2.18037513734982 0.0978238636363627 1.46410615620047
2.2166143625535 1.95028805394492 2.31897033558104 2.1956143625535 0.868809729313709 0.214328212106112 0.1388114442841 1.37909871454185 1.47001977627931 1.34 1.47500988813965 1.44591100674311 2.22548989698773 0.117726603575175 1.46596855699265
2.27300095549226 2.01998187149115 2.322 2.24500108289123 0.872169319264847 0.202720231609358 0.139099988321761 1.38741969615346 1.45799976643523 1.34352338626137 1.474 1.44400002123316 2.27153536073007 0.130012012012012 1.46447256538547
2.31838782794252 2.10010961883556 2.32206463799042 2.29642014693773 0.840529069637894 0.194749245890112 0.138556894718978 1.37335497798369 1.4469892270016 1.34404309199361 1.47396768100479 1.44497845400319 2.31083402164228 0.131120743034052 1.46719072600472
2.35363850431273 2.20096572067252 2.32793975071879 2.33460837967212 0.878619383826806 0.194680702908281 0.139183573410004 1.39562165522421 1.44601004154687 1.34795983381253 1.47103012464061 1.44302008309374 2.35298324961106 0.14030923694779 1.46479926652411
2.38608493137409 2.2972480890138 2.33112069195266 2.3721072817357 0.886672046844904 0.142090810427746 0.134693633720578 1.40924622636252 1.43701341021696 1.37595082920447 1.46986366279422 1.4389888248192 2.39295474792773 0.147269662921348 1.46262139909897
2.4245013721629 2.40934458898233 2.34325820360696 2.42052416180667 0.892024475598979 0.129063760291222 0.116007810250525 1.41649022789644 1.44262397087782 1.35382907767174 1.46752086078617 1.43397721035623 2.43045387230094 0.152887640449435 1.46236944779759
2.4676264505695 2.52499820834549 2.36634118809959 2.46560947104994 0.889829017061916 0.129387198379271 0.0980660562072889 1.4165098302048 1.41028016207287 1.33912734639676 1.4610325359429 1.43201697951957 2.47296922555754 0.154786786786787 1.46106752222689
2.50800118701749 2.64200593508745 2.39790545104363 2.50300216759715 0.88535863751036 0.1186299525193 0.102226275237167 1.41340926611353 1.43999803884067 1.33499974195272 1.44816272581804 1.42799948390544 2.51198673037314 0.151795454545455 1.45985246460346
2.53166065449939 2.75797359610437 2.43548679805218 2.54562588320995 0.859136058628873 0.117991879253074 0.149846370986457 1.39923172554733 1.40231294160498 1.32984932441242 1.42667546796521 1.41802318085963 2.55088378138881 0.148849529780567 1.45857884370249
2.58736508094563 2.84006432981461 2.4765321649073 2.59839849773796 0.873980799641475 0.141759101203468 0.241445948018134 1.4027498998492 1.42869924886898 1.31714480610012 1.3993118900618 1.41997772213844 2.59472147565556 0.139315400843879 1.45602924777621
2.62299851311493 2.91099702622987 2.51813100625304 2.62999868304466 0.87178010068336 0.13613025064634 0.31212853783945 1.40007011555221 1.41800046730674 1.31400012744729 1.38352742879992 1.41800008496486 2.63864244789022 0.127727793696272 1.45249180359263
2.6813553106763 2.92217285384252 2.55727589964697 2.6843745166588 0.868253591774059 0.135413656219553 0.347907865984605 1.39808300270549 1.41188476410499 1.316 1.38097840507395 1.42091357307874 2.68046942060498 0.116475409836062 1.4489896814402
2.71770422885168 2.93985611133325 2.59095742083281 2.72268824122204 0.865551982990754 0.127603550827815 0.352734781265363 1.39634414905223 1.40009592577783 1.316 1.38812708829787 1.41207194433338 2.72118085534857 0.108278688524592 1.44303095308038
2.77001113192823 2.97700071054861 2.61616614555431 2.77200971083101 0.861925407487482 0.107650426329166 0.330560132493489 1.39950455482915 1.39699857890278 1.32899976315046 1.40143574788565 1.40299857890278 2.7654077960755 0.0999902912621356 1.43638139016626
2.81758787998096 2.98005998775316 2.62989264955518 2.81357588243033 0.842838739010733 0.109475314831833 0.285334768480748 1.37684933276484 1.39119196081011 1.32794001224684 1.41736665325128 1.39697600489874 2.8111419080109 0.0972895238095237 1.43086392863775
2.86551939074013 2.98495095823879 2.62912750857915 2.86052919909237 0.867195772029166 0.111539304376769 0.221009538038906 1.40370076073095 1.40684306636412 1.32304904176121 1.43238207380873 1.39501961670448 2.85227524194305 0.101741228070175 1.42954488367819
2.90610129266601 2.98800584380765 2.63007402156362 2.89810129266601 0.871915785369578 0.112122006373961 0.151470306368205 1.41102210377076 1.40902727110239 1.32099805206412 1.44399610412823 1.39799220825646 2.89998128627575 0.128515669515663 1.42975730304031
2.95833122646526 2.991 2.6989503452451 2.95038833447651 0.874932653586374 0.113153540696698 0.116748278854255 1.41215505212285 1.42303426480675 1.32 1.45286156531849 1.39396573519325 2.94273837073207 0.14119242902208 1.42739560121628
2.98676268263447 2.991 2.81384321965146 2.98372176584731 0.879452274722239 0.113457463159196 0.112430775796973 1.41688055621718 1.4259754499277 1.32 1.45640880729874 1.3910245500723 2.98638110518724 0.144301369863012 1.42646047453315
3.03400130052415 2.99400019704911 2.92600334983493 3.0370013793438 0.881759506983117 0.115750081972431 0.120510392127736 1.42460941831102 1.42800015763929 1.31900047291787 1.45099960590177 1.39099996059018 3.02604776814739 0.147131578947365 1.42968170660852
3.06737772457356 2.99898979122774 3.01218421758196 3.07251043861291 0.869387410074596 0.117814482666167 0.13062129860168 1.4100095631104 1.43203062631677 1.33096937368323 1.44106125263355 1.39001020877226 3.07477239129504 0.155286908077994 1.43114508032865
3.10356517163498 2.99801175211797 3.12563675431507 3.12141239410132 0.882551816492076 0.11632786321932 0.146074316536018 1.42529631439607 1.43496474364608 1.32803525635392 1.44692948729216 1.39098824788203 3.11676122123651 0.157863301787596 1.43153494411837
3.13099229559653 3.00099914395517 3.25196433146542 3.16198858606893 0.882030194036828 0.116909828791034 0.130574477114461 1.42064138108566 1.43100114139311 1.32700028534828 1.44600028534828 1.39000028534828 3.1626582699047 0.15223611111112 1.43101840273389
3.17441918048217 3.00302924514992 3.37604307701376 3.20949716754862 0.876266610487927 0.122754874191653 0.121682412075243 1.414208682669 1.42800974838331 1.32298050323339 1.45009748383306 1.39200974838331 3.20343849393336 0.142050925925928 1.43055944787752
3.21657753116648 3.00597052543022 3.46953817280506 3.25949893231373 0.866874122126166 0.123245087571703 0.165259190748234 1.40804179834797 1.42899017514341 1.32101964971319 1.45693319203998 1.39299017514341 3.2482907706466 0.129392787524368 1.4299665877543
3.26400089176032 3.01300014559352 3.56048023763658 3.29500090995951 0.849469676418399 0.126369970517312 0.155642919099223 1.39718968660995 1.43099996360162 1.322 1.45799920501344 1.39300001819919 3.29804830550846 0.11721387283237 1.43045485956185
3.31769950684243 3.02107515117706 3.62107925547438 3.3352709512921 0.833845648434091 0.12471639668797 0.114792072089355 1.35613579142791 1.4311368639093 1.32201073588244 1.45850637210622 1.39510701170819 3.34263530169762 0.101789644012938 1.43275729928883
3.36943925127936 3.02793013401471 3.62250184045113 3.38446648037652 0.839935143929185 0.121651240076282 0.130723981594188 1.3658636779799 1.43644282833772 1.32299001914496 1.45602798808367 1.41032859904347 3.39204567779298 0.0863352657004809 1.43547424542106
3.41254212104389 3.0461724021 3.64899140529633 3.42104356356175 0.845808691553487 0.119235278334534 0.12233085848412 1.36863710247576 1.4335197020116 1.32299757180141 1.4634905156242 1.40701800707302 3.43700349012423 0.0788927444794953 1.43972811092557
3.47155408218766 3.11792723957936 3.65644552669221 3.48849754318892 0.844209444696009 0.154738142909578 0.115778221114382 1.39184913979268 1.45009046239799 1.322 1.46048303830038 1.41403392339924 3.48528443673089 0.0771915708812259 1.44439152647783
3.51055242859656 3.19822162621347 3.66243985124344 3.52108197054533 0.861461676723261 0.195277016161435 0.115365745354743 1.37538778442892 1.45090392014056 1.322 1.45802586062616 1.41993927312998 3.52994305488837 0.0808046324269928 1.44944195267783
3.56096030260184 3.24999443868928 3.66899038747098 3.57345734490061 0.85094423482314 0.186500999945477 0.117955586853796 1.38178324010892 1.45400104266938 1.32499967286408 1.45550369712654 1.42000068490265 3.57867819969543 0.112490322580635 1.45261896255676
3.60624498053595 3.35447412207829 3.68372093787634 3.61848701308383 0.853501632924922 0.202541687633959 0.139275144573768 1.40156639420923 1.45695764627072 1.32816819258541 1.45644186205757 1.41803819710461 3.6271672687163 0.131955497382198 1.45383530835659
3.64899033856813 3.42859062605974 3.67955244710614 3.65641322933322 0.873319293417299 0.183521582269069 0.117636208476439 1.39502915465563 1.4574949452888 1.33541725649511 1.45501748236871 1.4224584350613 3.66124289746893 0.124102094240841 1.45364993560256
3.68248447758909 3.51895741512117 3.68299804200489 3.69697864165744 0.87821764848476 0.161384232509934 0.111334281758794 1.39693961239734 1.45849893120061 1.33500122009306 1.45499972572265 1.42399825966224 3.70864994759122 0.138371104815857 1.44973158130863
3.7282555028093 3.65193086312788 3.69135534615055 3.73740080282152 0.881677828122639 0.149939518228074 0.139290563747549 1.40326587981121 1.46184385330302 1.34446074269835 1.43917285876864 1.42201728966854 3.74705525800722 0.148206214689265 1.44573017125357
3.76664473993621 3.75223471827216 3.73070943073902 3.78405550181358 0.883143034760258 0.125535490929238 0.120020080131582 1.40368125462857 1.44614029965325 1.3440166365593 1.40348774125949 1.41754463943727 3.78371454326942 0.150976793248946 1.44270581813927
3.79901712586824 3.865 3.75794739621198 3.83150778448556 0.88153433006512 0.08864 0.113879021945231 1.40080900075646 1.4405005189657 1.349 1.39838359608023 1.4145005189657 3.82468140898476 0.149063444108761 1.4394550033133
3.81528635765338 3.97839221140621 3.76746349121014 3.84167561711517 0.872014620807468 0.0958775365605822 0.131458699607009 1.37487999107657 1.44097837447435 1.34377806560239 1.42147402194137 1.41597837447434 3.86529110931822 0.149774919614149 1.43823925050534
3.85553589824698 4.08465410491623 3.76946314897513 3.89833865500194 0.880337085436267 0.127094459555162 0.158299583272585 1.37112118903058 1.43408121780678 1.33598839745617 1.45268514063901 1.41402320508765 3.90940016336619 0.145755676657581 1.43758951625417
3.91296818839459 4.17594977114935 3.77415180274863 3.94797265318131 0.871884777321795 0.142381444352439 0.179942143097628 1.36951087621439 1.42200669718009 1.33699944190166 1.47194307396926 1.4189972095083 3.94774340576024 0.136495145631063 1.43541400047465
3.94241508179056 4.23384966085476 3.78380502726352 3.9725125681588 0.875331369596759 0.129261068494147 0.188686084319059 1.36937272961831 1.42494150817906 1.33994150817906 1.46807798909459 1.41998050272635 3.99256843550687 0.122490603363005 1.43287072156962
4.00335173330317 4.28446863385506 3.79191498141681 4.02345800653216 0.869879300461775 0.115791874760699 0.196695831602642 1.36787604725758 1.425 1.34593623606261 1.46206376393739 1.41406376393739 4.03401094160958 0.108964457252643 1.43033077670547
4.05891309112264 4.28899367935437 3.83892573241389 4.07491941176827 0.861383352363885 0.115430347635509 0.200963379123707 1.35810543817694 1.42799525951578 1.34699841983859 1.46100158016141 1.41499841983859 4.07522845296888 0.098592024539876 1.425944043817
4.12053441647436 4.31439515600529 3.88197641785511 4.13458094293549 0.836922278661059 0.119717874417817 0.207084372176659 1.33660179107245 1.4250697896917 1.34113957938339 1.44830242199735 1.39546526461131 4.11786115037004 0.0918394308943088 1.41959139650395
4.15955825137776 4.31796512510877 3.9472443773567 4.16960475123274 0.854704008173654 0.120413025021754 0.197415435889969 1.35834820581651 1.42796512510877 1.34001162496374 1.44701162496374 1.39895350014503 4.16073320968035 0.0915686274509765 1.41541473271421
4.19793610272041 4.318 3.9549882294485 4.20494114724248 0.858404131539321 0.121408335307716 0.19035170329121 1.36535863301026 1.41602017808829 1.34 1.44799831849264 1.39600504452207 4.20663777498041 0.109796610169488 1.41371361461845
4.2578553948905 4.32094370794543 4.04233000238122 4.2648553948905 0.8624723169647 0.122077240467632 0.176357387259187 1.36852957986143 1.40618764018189 1.33901876401819 1.44505629205457 1.396 4.2488472585169 0.137731656184488 1.41131873636232
4.28969319602014 4.32595051548712 4.1491124016554 4.29867340221498 0.863302478354042 0.121961286597335 0.162701744071186 1.38090688253195 1.41194061858454 1.34098020619485 1.43964304242429 1.39005938141546 4.28928227019033 0.135401960784306 1.40934858769185
4.3479982428236 4.326 4.25091051372921 4.35799821252746 0.863070007271075 0.122239991517079 0.152868198848916 1.38026002332803 1.41299996970386 1.341 1.43437316222339 1.39199993940771 4.32704019299116 0.148121495327098 1.4103550981531
4.37437028507214 4.33116177849388 4.35188690740995 4.37851022172277 0.862737929743536 0.122281682236302 0.147358849516854 1.38341466743641 1.41690670889958 1.34321482908122 1.43190452786566 1.39102332277511 4.36796279305179 0.159798742138364 1.41291610384681
4.4274630194169 4.34032008374705 4.45620415150489 4.43344275599867 0.881062360747187 0.123043984540097 0.146675793999481 1.40024847016468 1.41403039512735 1.34708991212995 1.4348950157649 1.39396960487265 4.40318819920661 0.165915151515154 1.41360777221973
4.47900437908612 4.34800062558373 4.56802481482134 4.48600708994895 0.881708759258933 0.126060761126873 0.151321130221275 1.39714981858072 1.42599958294418 1.34999979147209 1.44600250233493 1.38799937441627 4.44475193334026 0.159785953177266 1.41325121961442
4.49956346884773 4.35093763840682 4.68452632347048 4.51929323527728 0.875883683826476 0.129634126728296 0.15662733338832 1.39629808486202 1.42404157439545 1.34902078719773 1.45775055362728 1.38506236159318 4.48943497106465 0.150663157894746 1.4118023891386
4.54052276091999 4.35297672004488 4.78781272228876 4.57238308118926 0.8624270232973 0.126043184316752 0.144563404523554 1.38374759491548 1.41905819988781 1.34405819988781 1.44613967973073 1.38697672004488 4.52714339286917 0.140136842105259 1.41054149553229
4.58892698026928 4.353 4.88984635431661 4.60694827769074 0.856029507777438 0.125880182549327 0.127046469652387 1.37953619146467 1.41999847875561 1.344 1.44899543626683 1.39199239377805 4.57704117952048 0.128504347826087 1.40997471368346
4.63785941810851 4.35788594181085 4.95840318535191 4.66465411336804 0.840248179834574 0.127805061073475 0.130664912590895 1.36464742124415 1.4102281163783 1.33911405818915 1.44509124655132 1.37929655129179 4.61904964066693 0.116922916666669 1.40983515208312
4.68454154946495 4.38374087578454 4.97485050526031 4.71451165051701 0.842186778483768 0.133740700419922 0.13221524985235 1.37406173212444 1.41 1.33305979789588 1.43905979789588 1.3839501684201 4.66427919089796 0.105766114180477 1.41265170150501
4.73299680075618 4.38799973339635 4.99199886693448 4.74999766721805 0.839750163961245 0.131680141299935 0.128420253939978 1.36997027926732 1.41199986669817 1.33399993334909 1.43600019995274 1.3919994667927 4.70465348741457 0.0968378378378381 1.4168319427973
4.78892192195899 4.47727885786435 5.00965955430284 4.79807323115773 0.832480150145332 0.173356548154697 0.126820829249243 1.36345558663495 1.41396217270032 1.32811348189905 1.436 1.39003782729968 4.75382643213899 0.0944719764011803 1.42098740407504
4.85127640924937 4.55608967615243 5.0218599501773 4.85434643416072 0.843261037454928 0.189568051938672 0.124902291263447 1.37105873419887 1.41795331672577 1.31811670818559 1.43105835409279 1.39592997508865 4.79925405938275 0.0982327586206868 1.42612252783
4.88894012854273 4.62688672967543 5.02799029111504 4.8879466011327 0.845426698979113 0.188012815576639 0.124390792892272 1.37649134291091 1.42798381852506 1.31200970888496 1.42900323629499 1.39999352741002 4.84337202366882 0.108389972144844 1.42985440983192
4.94671906658808 4.6465657852841 5.03093486779261 4.93691446321024 0.841105961452215 0.193586248805967 0.123372579165227 1.37576628305185 1.43289144632102 1.31786973558523 1.4280217107358 1.39119539662216 4.88516867460023 0.131912698412699 1.42934575275291
4.98654398066971 4.72408796133942 5.03396492158998 4.97259075188307 0.860301756478789 0.199906686123054 0.122984326337236 1.38772828322351 1.44189476476993 1.31602338560668 1.42701169280334 1.39791815037661 4.92599159218138 0.128151079136687 1.42900585453969
5.02293782703676 4.82195479371253 5.034 5.01592573784946 0.866709309704376 0.193054677591462 0.12400822116244 1.39626547570498 1.442 1.31342143726597 1.427 1.40598618378595 4.97165788788587 0.139020725388611 1.4270882578693
5.06900112552802 4.92238728334363 5.03008501059336 5.06787360963798 0.870341365201142 0.17475838258824 0.127112629104762 1.4013499112816 1.4273187897251 1.31261912282139 1.42504250529668 1.3962125264834 5.00715118412988 0.150287069988147 1.42340874556202
5.09276113353504 5.02679231105164 5.04880267552895 5.10165727855027 0.874833680676794 0.150947281004417 0.137610536846057 1.41199939444122 1.42106231299086 1.31254711276566 1.37255043141926 1.39995845800609 5.05180361474726 0.161685823754792 1.42185072863085
5.1420065714973 5.13657675765547 5.05946532668982 5.15201267360194 0.875757465279611 0.127550852731021 0.0964761634711618 1.40599614628622 1.40900046939266 1.31213607759153 1.3616359012418 1.39799812242934 5.08905691855992 0.164487179487179 1.41973705369823
5.1556971908809 5.25314750397403 5.06668707937784 5.17841601098459 0.870476797803081 0.110498577659079 0.0774729949385542 1.39796757591913 1.40997837077721 1.31031668779173 1.38496179730594 1.39408651689117 5.12612554148959 0.160609523809523 1.41771207801343
5.20947042580736 5.37791143082624 5.07886270298709 5.23049003966635 0.861864143455053 0.105719935679621 0.134670704674828 1.39671068955315 1.40306864850645 1.30601961385899 1.40481366833963 1.39102942078848 5.16439520086437 0.155640852974184 1.41650009710913
5.24301741708357 5.49402488154795 5.07900414692466 5.27201368485137 0.862759805094541 0.109211853675322 0.144824441356309 1.3972369561573 1.40399709715274 1.30300331753973 1.41299958530753 1.3909975118452 5.20734396253992 0.14425428571428 1.41489440790166
5.28419255553622 5.55284650790889 5.08880775131815 5.30436557934989 0.862299035688047 0.113594064839212 0.155324101661737 1.39004111053248 1.3971345740773 1.31084620105452 1.41201922486819 1.38511534920911 5.24553354711388 0.131805050505045 1.41176843670522
5.33253809414428 5.60853302414293 5.08800962303866 5.35352847110562 0.850742204630785 0.168468194020664 0.162611195273575 1.38828568555302 1.38115396861857 1.30654332521414 1.40902886911598 1.3800481151933 5.28591842974078 0.118772036474164 1.40826005661537
5.39204156396519 5.61900619477966 5.06400208377968 5.40253568175248 0.835763766707128 0.141842362463137 0.0930893331905015 1.35587669480466 1.38399296203352 1.30749623952162 1.41100145864578 1.3825046319449 5.32703615380431 0.107429429429428 1.40265829400756
5.43510251482857 5.62781299589938 5.07378508698587 5.43825728197707 0.847790025680055 0.139547204339794 0.0899587721645211 1.3729934070564 1.3864350409253 1.30504891504446 1.41784956089011 1.38397418065998 5.3669726848784 0.103230923694778 1.39537758732782
5.48347887712123 5.63691077245952 5.12449854213553 5.47068388981898 0.851338889266924 0.124264461683167 0.095484446334622 1.37559229005839 1.38400983250715 1.30252500125425 1.42196066997141 1.38152489625765 5.40866577066616 0.105566666666665 1.38835517340285
5.52902100385929 5.64700208407531 5.26052820369165 5.53101810013587 0.854271294559007 0.11123492185309 0.207796759019666 1.37909135719989 1.38799908182943 1.30150000367948 1.42950075056147 1.37149891422033 5.44961263905584 0.111708978328167 1.38418442595957
5.57355989098344 5.65484017571793 5.34427171804987 5.57017477068357 0.858782678483393 0.109705049832564 0.21212463161191 1.38421553277215 1.38407949104577 1.3029713488698 1.43244017116804 1.36659915325959 5.49317008862424 0.135380042462844 1.38078278056698
5.5942964408014 5.65005081982044 5.43854855516706 5.60460298836649 0.859577759269243 0.10778936109196 0.182980573068066 1.396001778184 1.38845421530596 1.30250508989274 1.42953052718613 1.36802035957095 5.53791382217409 0.147140070921986 1.37866500283414
5.63756122474827 5.65006106685793 5.4916319991131 5.65492133131619 0.850137930151174 0.1089664720266 0.151026719259737 1.40187078003026 1.3969442303511 1.30149798317075 1.42500188319683 1.36600314674735 5.57288917078858 0.14823489932886 1.37936534370157
5.69288994625825 5.67698218870184 5.68010417216385 5.70764027018835 0.864377596997997 0.117658350541656 0.148032668594164 1.392763310383 1.37932418350896 1.30149394691238 1.43509341380117 1.36446378071333 5.61743395136586 0.156263157894739 1.38044484042707
5.71083197150553 5.65833257206643 5.75539305597876 5.7307825513601 0.867725034492625 0.104139732363901 0.126860087773974 1.39694635562336 1.38098023194183 1.29700831430166 1.4300415715083 1.36746854535305 5.6594129724563 0.164477142857144 1.38300541028619
5.75403204528205 5.67200776235347 5.82564254516267 5.77205196793972 0.865581707023398 0.0997587865726079 0.144069432630558 1.39507667135094 1.38149157842941 1.32099436601716 1.43 1.36400394121771 5.69851119809 0.166346368715081 1.38459273289002
5.78587345857573 5.67543031679143 5.94072113381311 5.81858165523363 0.859243054269552 0.104757317743131 0.138009369980087 1.39097036425727 1.37414511255793 1.30579386695502 1.43 1.3630167530357 5.73712330990199 0.160528508771924 1.38606639012013
5.82761599315906 5.67698847979477 6.05000154024269 5.85964146545595 0.858070734060101 0.110213896789817 0.145515736614996 1.38479036152869 1.35096159931591 1.3055 1.43296578570651 1.37043681203234 5.78166737668524 0.149966469428007 1.38570661736847
5.87406296612163 5.6894961408426 6.14446824263183 5.91547270777934 0.827533353340783 0.119594045288704 0.185603432320523 1.36507487431353 1.35198367544995 1.30450113287101 1.42101229955127 1.36050617465184 5.8233596238395 0.141821752265857 1.3854395472465
5.90053044053479 5.701 6.22142609398697 5.92977391581305 0.845756699612659 0.120424347527826 0.151240520507737 1.35287313211144 1.34512173763913 1.30205217327391 1.42510434654782 1.366 5.86692432021379 0.131157112526541 1.38601409871197
5.95643445801416 5.701 6.25763643729482 5.98345465594223 0.846228485155395 0.113856754152257 0.142250688697015 1.35453444759539 1.37271722900708 1.302 1.4190605937842 1.3749091093237 5.91096357514228 0.116753086419752 1.38716339326392
6.01707584763132 5.70810572700123 6.29200689523921 6.03606895239211 0.834640756573169 0.110476761140716 0.136624001141887 1.34923080254143 1.368 1.29801838730456 1.413 1.37501149206535 5.95237678704027 0.10470090634441 1.39056534850634
6.0492829097597 5.75300041966504 6.29493480997815 6.06534809978155 0.839208303565921 0.104855164841943 0.134076715319005 1.35381786896578 1.368 1.30582615994175 1.413 1.37989134996359 5.99582654254851 0.0958689788053948 1.39411643131725
6.11846133355039 5.79666430931401 6.30194535267903 6.13148475383081 0.844469404847276 0.126875753113692 0.129396379502249 1.35899010745569 1.3729609661993 1.30699219323986 1.413 1.38099219323986 6.03889367883785 0.0952028985507244 1.39760643700065
6.13607935747317 5.81616833403399 6.30201563101744 6.15107935747317 0.830855394391413 0.0709822667768119 0.12918732300085 1.34913234033108 1.37000480954383 1.3209915832983 1.41299639284213 1.39098917852639 6.08543161619193 0.100069767441863 1.4024189565527
6.20075537472008 5.95335988576986 6.31475484653577 6.21575537472008 0.851551719910425 0.162479232388085 0.110705661102717 1.36733961912574 1.37392456816485 1.31413200571151 1.41005657387636 1.38216972162908 6.1294565846425 0.123429543245867 1.40836656013838
6.24070022552551 6.03836201842608 6.315 6.25272328510047 0.857626033077074 0.151895620370839 0.126504863373211 1.37313780097782 1.37499231347501 1.30804611914992 1.41297694042504 1.38894619432509 6.17348386123162 0.145030716723552 1.41153687628138
6.2640841793148 6.13512840912427 6.31500428030414 6.2860841793148 0.86308602096116 0.166036956052021 0.137097531691278 1.38046034406834 1.37300570707219 1.30997859847929 1.41 1.39000142676805 6.21668938342238 0.136133333333338 1.41149147183134
6.32182033486618 6.22320051081281 6.31794001702709 6.34382033486618 0.867215623951445 0.143373068550836 0.135404590181043 1.38755504114881 1.37692002270279 1.29529991486453 1.41 1.3909800056757 6.25521492842087 0.148060606060612 1.40765852337303
6.33986783902188 6.32918371160575 6.318 6.36186783902188 0.866615364180876 0.128582259089647 0.133722905130804 1.38880137066555 1.37600777417518 1.29996112912408 1.41 1.38802332252555 6.29745112281764 0.163826737027266 1.40509651626419
6.399000700035 6.44600253247957 6.32800014412485 6.42100102946324 0.850760053120303 0.142589969116103 0.129999949144516 1.37622016018448 1.38199991764294 1.28899983528588 1.40699993823221 1.39499987646441 6.33143037626848 0.168177083333333 1.40239173187963
6.4323357001163 6.56659679747957 6.33486323237689 6.47002308840633 0.853289591361767 0.14111930734781 0.127578259432727 1.38384799255603 1.37807815292749 1.28115630585499 1.40405861469562 1.38911722939124 6.37636131234225 0.170064064064063 1.4009724179009
6.45879985521473 6.66922251448798 6.33797690637093 6.49679985521473 0.85957165733648 0.13911531877395 0.126875080598395 1.38498237910241 1.37502309362907 1.27306158301085 1.404 1.38999230212364 6.41538249121541 0.164843076923075 1.3997656881045
6.51506780931412 6.77015144080153 6.33800904124188 6.55007459024553 0.852557251848946 0.13201848740726 0.127753806749311 1.38351823321017 1.37599321906859 1.26900452062094 1.40000226031047 1.38399321906859 6.4533785016296 0.158165374677001 1.3984183512208
6.54434644235151 6.83554038791838 6.3419128589802 6.58228108658666 0.847052868837916 0.161589906775028 0.125079691598562 1.37411979200516 1.37306535576485 1.2709564294901 1.40097821474505 1.38106535576485 6.48832613631501 0.149297297297297 1.39643549515626
6.59461160299115 6.88264267475186 6.35192232059823 6.61574365797416 0.840559870175936 0.135400200461191 0.129227063933649 1.36818482101482 1.37101553588035 1.28092232059823 1.401 1.37802330382053 6.53248344950872 0.135637860082299 1.3937611054594
6.64410647023621 6.90302314570352 6.37106943711057 6.6630925828141 0.816099763262576 0.126047222515577 0.127582333491745 1.34795508994262 1.37797916886683 1.28200694371106 1.401 1.37198611257789 6.57156619077996 0.121497206703907 1.39035290245467
6.68908755861935 6.91280164317812 6.40040492953436 6.70220657271248 0.837123532832956 0.124873802818626 0.145467205372779 1.35855498120508 1.36917852113969 1.28494049295344 1.401 1.36611901409313 6.60717991176096 0.109276073619634 1.38620376058807
6.74258818983679 6.92887567995073 6.45954156981832 6.74963480985527 0.843324778582078 0.120801701612564 0.174009331912546 1.36666815077549 1.36106216002463 1.28202331000924 1.40199222999692 1.3610388500154 6.64612480249964 0.104145833333333 1.37974072971868
6.77308420929038 6.93300574154253 6.50021435092097 6.78708229544287 0.847387703089455 0.120921339693256 0.152350592118588 1.37093299473105 1.35798851691495 1.28299234460997 1.40300382769502 1.35498851691495 6.68670777594475 0.105691642651297 1.37281405662452
6.81613599373529 6.93594109048195 6.6098007113262 6.82915563024131 0.856438362319352 0.121606254445789 0.193553106731665 1.38780146663628 1.3521178190361 1.27907854602406 1.40496072698797 1.3491178190361 6.72384115991873 0.111912380952371 1.36905034660009
6.83683812569085 6.936 6.68143343991799 6.84983812569085 0.852146502656712 0.121987005325281 0.200748038346765 1.3791434099992 1.35299190628454 1.279 1.40995953142271 1.35296762513817 6.76043553192715 0.132883597883589 1.36716272081464
6.89607242586231 6.94300700895442 6.73921961390506 6.90308644377114 0.839913945027463 0.126484275462194 0.154521869054511 1.36984139899906 1.35397897313675 1.27900233631814 1.40500467263628 1.36097897313675 6.80068846687316 0.15071343283582 1.36698043498166
6.92643966372507 6.94594577390888 6.8313009158115 6.93933121154282 0.866725277295327 0.128276922084415 0.155305539709034 1.39139234199844 1.34516267827337 1.27998192463629 1.40696384927259 1.35216267827337 6.83479722461171 0.150544444444449 1.367183253161
6.94981954493465 6.94897646238278 6.92923895037656 6.95984308255187 0.870146854676401 0.126613416441815 0.124702123622466 1.3957883811342 1.345 1.28297646238278 1.40898430825519 1.352 6.87034695364287 0.160764102564106 1.36820836974907
6.99005021495525 6.95300502149552 7.03418412150257 7.01005021495525 0.869983833074917 0.128171673831842 0.122784294523927 1.39876066953274 1.34300167383184 1.283 1.40101506448657 1.34700669532737 6.90545689779735 0.165314363143633 1.36923423370894
7.01941568585815 6.95594156858582 7.1418575148132 7.03941568585815 0.872225397353839 0.129150522861938 0.131143665240952 1.39915220914478 1.34398052286194 1.283 1.40982470575744 1.35092209144775 6.93693221372671 0.166768166089964 1.37036792287163
7.05266630509112 6.95896966409919 7.26080678790159 7.07959552132257 0.868538122115347 0.122082401683259 0.121737782720268 1.39786324667669 1.344 1.28003033590081 1.41296966409919 1.34506067180161 6.9754537897977 0.162941798941799 1.3733332705234
7.09305887352191 6.95901585056359 7.34816303436837 7.11906113788814 0.842627013889093 0.124675457122608 0.118513014459596 1.37119997171013 1.349 1.283 1.41799547126755 1.35199547126755 7.00584434380078 0.157463414634143 1.37435257133645
7.11854524664282 6.96587756640384 7.41874068301089 7.14552775612908 0.854321338171109 0.127037847861892 0.132804988309705 1.37984573366883 1.349 1.283 1.41603498102748 1.35003498102748 7.04104533539463 0.149337946943482 1.37637724271827
7.16163040743928 6.96897421447251 7.47353586050514 7.17871635919759 0.851565699575734 0.131184415972061 0.127815468480144 1.37776933914562 1.35296561929668 1.28002578552749 1.41798280964834 1.35396561929668 7.07975611171807 0.14097551789077 1.37771260061197
7.19211739666312 6.97601643553284 7.49708687353071 7.21908452559745 0.841057065083422 0.131482230536599 0.116292093378653 1.36855159659462 1.35699530413348 1.27999295620021 1.41197886860064 1.35500939173305 7.11264195393071 0.131241379310346 1.37984272301015
7.24091068972925 6.9828474965621 7.53319391039965 7.25421569660506 0.839837232756769 0.132409303104856 0.0797556755307346 1.36921518538032 1.35504357241083 1.27706535861624 1.40319607584873 1.35891285517834 7.14889486286033 0.12025519287834 1.38335244602725
7.28462807935337 7.015714572527 7.53796540273055 7.287714572527 0.840484118464193 0.130843838907782 0.0805658151195238 1.36831795737197 1.36293080546109 1.27799135068264 1.403 1.36296540273055 7.18278148579242 0.112459064327485 1.38852660798529
7.32807303941428 7.04315703474069 7.538 7.33106756145821 0.826620676553996 0.131160671093654 0.0945781073749846 1.35707231354106 1.36700547795607 1.27502191182428 1.403 1.37000730394143 7.21662658935684 0.11 1.39457133856702
7.36721527642987 7.12731284432423 7.538 7.36727413069763 0.843060416100547 0.158315598023225 0.0989228956837161 1.36903026694933 1.36994114573224 1.28676458292896 1.403 1.37392152764299 7.25250359566911 0.110557651991615 1.40127034434067
7.40769361508956 7.18457106112538 7.54097702113172 7.4037242535806 0.847557829584404 0.164764425244572 0.101203072233698 1.37718887621037 1.37396936150896 1.28799234037724 1.403 1.38590808452687 7.29048486104305 0.118108782435129 1.40708471523039
7.44106638297872 7.24519029787234 7.54400885106383 7.43807965957447 0.851090222978723 0.177928141276596 0.102992699574468 1.38161969191489 1.37400885106383 1.28301106382979 1.40299336170213 1.38400885106383 7.3268945148046 0.137505714285717 1.4111368747008
7.47041341159029 7.32931844655882 7.54792178821204 7.47329609390834 0.855609665384904 0.177106424475472 0.104186145404672 1.38590435809218 1.37792178821204 1.28790223526505 1.40005865884097 1.38792178821204 7.35981112956405 0.14 1.41579830816879
7.5047370265397 7.39351272564709 7.55097679645939 7.50079116813447 0.860830012565007 0.1598146578807 0.106720431680748 1.39092155946772 1.38593812389169 1.28105414159477 1.40297679645939 1.39196906194585 7.39360412754181 0.142512968299718 1.41860881358377
7.5450160771043 7.47710017272679 7.55100494680132 7.5450160771043 0.852916517410743 0.131898963727374 0.108482052922549 1.38304072219187 1.38600494680132 1.28999752659934 1.397 1.39000371010099 7.4252820616238 0.153380116959069 1.41891356470647
7.55774537583666 7.55641349559768 7.55492165410359 7.55774537583666 0.858076779281478 0.115243165924488 0.110107486452989 1.39153018526953 1.38992165410359 1.28803917294821 1.397 1.39294124057769 7.45629282412978 0.160441520467836 1.42008275782339
7.60761161077089 7.66416884704971 7.56095339329251 7.60761161077089 0.867735196234473 0.115545028617867 0.108651651676873 1.39959816843473 1.39793785772334 1.2770854456304 1.39997669664625 1.4039145543696 7.48602466324498 0.16286602357985 1.42149519706516
7.62205098674556 7.76212213104169 7.56500355721481 7.62505217248383 0.866502944857301 0.111419992369011 0.106614711607321 1.39915411873819 1.39800118573827 1.27899881426173 1.39999644278519 1.40500118573827 7.51765259271306 0.161247058823528 1.42392451193041
7.66411925865665 7.86289031724732 7.56793855292953 7.66809877629983 0.860681870023092 0.103162871091579 0.102251351311427 1.39430159248984 1.39897951764318 1.27802048235682 1.39706144707047 1.40597951764318 7.54639424826948 0.157480362537765 1.42624001554468
7.69576140263298 7.96125342114192 7.57196921324297 7.70174600925447 0.852760495977573 0.0988719412604232 0.0984190165185049 1.39020101765771 1.39999230331074 1.27700769668926 1.39402309006778 1.40699230331074 7.57576418542785 0.154306201550388 1.4287547382373
7.72604327220276 8.02202019369462 7.57500432722028 7.72904327220276 0.835418192870389 0.0931236781372347 0.0981802019369462 1.3739783659592 1.40400144240676 1.278 1.39399567277972 1.40400144240676 7.60496429136146 0.149706744868037 1.43210094036436
7.75548014482762 8.03575740091955 7.57794801448276 7.75848014482762 0.840991574087362 0.0956258123103474 0.0983175740091956 1.37966949466667 1.40498267149425 1.278 1.39105198551724 1.40498267149425 7.63391820531843 0.140489479512737 1.43615441222281
7.79269014653099 8.0518660093107 7.58494137907343 7.79271526978523 0.839761221720229 0.0951642709532215 0.0940361774861118 1.37860979806916 1.40599162558192 1.28196650232767 1.391 1.40599162558192 7.6635259671993 0.128556972789119 1.43868370869479
7.82607897811288 8.05902774906669 7.59805763267696 7.83005763267696 0.837735592504209 0.0981639385696508 0.0941300943708367 1.37661880465559 1.40600213454359 1.282 1.39099359636923 1.40000853817437 7.687944366419 0.117684210526317 1.44070993178546
7.86219151257618 8.07171593685109 7.62441002269073 7.85641002269073 0.840292750349989 0.104537312895202 0.0713108766478071 1.37607223656641 1.40697814898855 1.282 1.38806555303436 1.40391259595418 7.72109677443856 0.111815354713314 1.44223043613033
7.89274086580784 8.07596544877438 7.67555947187333 7.893680401163 0.840280604646448 0.104283455122562 0.125622329305784 1.37434494340508 1.41096544877438 1.282 1.39593089754876 1.40102591341922 7.75081422529179 0.111495384615383 1.44382129686906
7.9230636783113 8.07900707536792 7.72613443199052 7.92407782904714 0.837231839302319 0.105830070753679 0.14698540013083 1.37579834864081 1.41200235845597 1.282 1.4010094338239 1.3990094338239 7.78196185032263 0.115838274932618 1.4474068107814
7.94946430488456 8.08194047832051 7.78186908808962 7.95634526152557 0.846286276415963 0.105859404783205 0.169953945249565 1.38755151647083 1.41298015944017 1.282 1.40492063776068 1.40292063776068 7.80978570756622 0.126254295532658 1.45242149610126
7.97381438706761 8.08596906451127 7.8296365080074 7.98379118545106 0.849516257012398 0.106475204999247 0.155516162760189 1.39235442418796 1.41597679838345 1.282 1.40003866936091 1.40696906451127 7.84319895538374 0.140600600600603 1.46059108462861
7.99005389531871 8.08600673691484 7.88716617723268 8.01406063223354 0.851111571946796 0.105629977543617 0.13937892382104 1.39756478320954 1.42002470202107 1.28200898255312 1.3980112281914 1.41100898255312 7.87047157398416 0.143800000000003 1.46825668468719
8.0134764588583 8.08893455735729 7.95938574814643 8.04041101621559 0.851794730050034 0.105620218142142 0.151949032920622 1.39964353572367 1.43076004364339 1.28591274314305 1.40289092892881 1.41491274314305 7.89658202374004 0.147191593352884 1.47670711345358
8.03978020919144 8.09197463952209 8.02644206948597 8.07372103474298 0.853168418715088 0.103428682218727 0.143643207246235 1.39942228244301 1.44785629062517 1.28897463952209 1.41390701158099 1.42491546507363 7.92156315892652 0.148736954206605 1.48541668741714
8.06303742376232 8.095 8.10114221029683 8.081080461089 0.849164266308905 0.100658540473269 0.122812087875231 1.397503544401 1.45802619663363 1.303 1.43905426445537 1.42902619663363 7.94529387961676 0.152 1.49595159863958
