# Supplementary material for: Quantifying Spatiotemporal Gait Parameters with HoloLens in Healthy Adults and People with Parkinson’s Disease: Test-Retest Reliability, Concurrent Validity, and Face Validity
Source: Sensors (Basel). 2020 Jun 5;20(11):3216. doi: 10.3390/s20113216 (PMC7313704; doi:10.3390/s20113216)
Supplement: Supplementary file 1 [file sensors-20-03216-s001.zip › Data/HYA_06_CWS1_HoloLens_raw.csv]

Time HoloLens_x_position HoloLens_y_position HoloLens_z_position HoloLens_x_orientation HoloLens_y_orientation HoloLens_z_orientation
150.6608 -0.422 0.16 -0.126 355.257 271.755 0.415
150.6946 -0.423 0.16 -0.126 355.422 271.845 0.406
150.727 -0.423 0.159 -0.126 355.664 272.072 0.402
150.7621 -0.424 0.158 -0.126 355.721 272.048 0.34
150.7938 -0.426 0.158 -0.126 355.938 271.721 0.399
150.8288 -0.427 0.157 -0.126 356.022 271.402 0.374
150.8596 -0.431 0.157 -0.125 355.725 271.289 0.496
150.8936 -0.435 0.158 -0.124 355.171 271.352 0.631
150.9297 -0.438 0.156 -0.122 356.115 271.475 0.744
150.9612 -0.442 0.155 -0.12 356.778 271.59 0.878
150.9953 -0.447 0.156 -0.118 356.418 271.372 0.981
151.0273 -0.453 0.158 -0.116 355.176 271.124 1.201
151.0635 -0.461 0.16 -0.113 354.01 270.921 1.356
151.0938 -0.469 0.16 -0.111 353.522 270.641 1.61
151.1285 -0.478 0.157 -0.108 353.825 270.079 2.097
151.16 -0.487 0.153 -0.106 354.694 269.508 2.199
151.1953 -0.498 0.149 -0.104 355.184 268.795 2.312
151.2273 -0.509 0.144 -0.102 355.796 268.099 1.836
151.2623 -0.521 0.143 -0.101 356.262 267.832 1.023
151.2965 -0.534 0.145 -0.099 356.615 267.98 0.852
151.3275 -0.545 0.143 -0.096 357.614 268.359 0.74
151.3621 -0.554 0.139 -0.094 0.037 268.918 1.075
151.3928 -0.566 0.137 -0.092 0.143 268.907 1.812
151.4308 -0.58 0.137 -0.092 358.961 268.501 1.986
151.4629 -0.595 0.135 -0.09 359.006 268.047 1.865
151.4934 -0.611 0.134 -0.09 358.64 267.672 1.163
151.5294 -0.628 0.131 -0.088 359.423 267.671 0.305
151.5596 -0.646 0.129 -0.087 359.787 267.816 359.863
151.5935 -0.665 0.127 -0.087 359.431 268.086 359.994
151.6283 -0.686 0.124 -0.087 359.108 268.293 0.541
151.6609 -0.707 0.121 -0.088 358.585 268.137 0.66
151.6937 -0.729 0.116 -0.089 358.731 268.334 0.31
151.7267 -0.752 0.112 -0.09 358.803 268.861 0.056
151.7621 -0.777 0.11 -0.092 358.005 269.307 359.701
151.7917 -0.803 0.109 -0.095 357.432 269.758 359.373
151.8281 -0.83 0.109 -0.099 356.398 270.056 358.996
151.8594 -0.86 0.111 -0.104 355.294 270.223 358.583
151.8958 -0.89 0.112 -0.109 354.928 270.572 357.997
151.9261 -0.921 0.116 -0.112 355.872 271.278 357.569
151.9594 -0.953 0.126 -0.114 354.299 271.559 358.05
151.9938 -0.985 0.135 -0.116 353.963 271.212 357.953
152.0247 -1.015 0.138 -0.118 354.976 270.861 357.293
152.0606 -1.044 0.137 -0.119 356.327 270.85 356.828
152.0917 -1.076 0.144 -0.119 354.773 271.489 357.078
152.1333 -1.109 0.151 -0.117 353.411 272.264 357.342
152.1599 -1.142 0.151 -0.116 354.24 272.736 357.448
152.192 -1.175 0.148 -0.115 355.13 272.888 357.743
152.2266 -1.208 0.142 -0.114 355.535 273 358.007
152.2586 -1.242 0.134 -0.112 355.563 273.128 357.734
152.2942 -1.276 0.125 -0.109 355.085 273.372 357.499
152.3266 -1.312 0.115 -0.106 354.749 273.242 358.067
152.3626 -1.349 0.105 -0.102 354.682 273.254 357.993
152.3914 -1.387 0.095 -0.096 355.165 273.461 358.079
152.4263 -1.425 0.089 -0.089 356.089 273.376 358.895
152.4603 -1.465 0.091 -0.082 356.341 273.193 359.035
152.4931 -1.505 0.093 -0.075 357.573 272.566 359.446
152.5256 -1.547 0.11 -0.067 358.158 271.873 0.053
152.5596 -1.588 0.13 -0.062 354.401 271.344 359.029
152.5945 -1.623 0.125 -0.058 357.327 270.801 359.469
152.6263 -1.659 0.131 -0.057 357.191 270.068 359.36
152.6592 -1.694 0.138 -0.054 356.455 270.193 358.655
152.6966 -1.727 0.142 -0.052 357.157 270.207 358.281
152.7273 -1.762 0.146 -0.05 357.135 270.087 358.145
152.7601 -1.796 0.145 -0.048 357.117 270.383 357.695
152.7921 -1.831 0.143 -0.045 356.155 271.048 357.517
152.8284 -1.867 0.137 -0.043 355.327 271.414 358.149
152.8576 -1.904 0.129 -0.042 355.098 271.461 358.783
152.8923 -1.941 0.118 -0.042 354.466 271.351 358.634
152.924 -1.98 0.108 -0.043 354.382 271.236 358.585
152.9605 -2.02 0.098 -0.045 354.752 270.62 358.875
152.9907 -2.061 0.094 -0.048 355.669 270.227 358.528
153.026 -2.101 0.09 -0.05 357.737 270.305 358.149
153.0611 -2.142 0.094 -0.05 357.169 270.428 358.75
153.0904 -2.183 0.11 -0.049 358.001 271.068 358.076
153.1265 -2.226 0.128 -0.045 355.834 271.995 356.876
153.1588 -2.263 0.136 -0.042 356.901 272.198 357.757
153.1932 -2.3 0.142 -0.038 357.002 272.846 358.101
153.2274 -2.338 0.151 -0.033 355.292 273.555 358.002
153.2588 -2.377 0.155 -0.032 354.611 273.46 357.858
153.2908 -2.418 0.153 -0.032 354.781 272.839 358.132
153.3294 -2.457 0.147 -0.03 355.813 272.612 358.537
153.3588 -2.497 0.139 -0.027 355.871 272.628 358.651
153.3951 -2.538 0.129 -0.024 355.467 272.617 358.127
153.4337 -2.58 0.117 -0.021 354.914 272.356 358.254
153.4574 -2.621 0.107 -0.015 355.041 272.076 359.198
153.494 -2.662 0.093 -0.008 356.634 271.614 359.526
153.5328 -2.705 0.092 0 356.203 271.159 359.087
153.561 -2.749 0.095 0.008 354.198 271.053 359.145
153.5962 -2.792 0.098 0.016 354.153 271.118 359.369
153.6279 -2.835 0.118 0.02 353.983 270.568 359.989
153.6604 -2.88 0.13 0.021 350.42 270.048 0.324
153.6937 -2.919 0.131 0.026 352.469 270.337 0.203
153.726 -2.96 0.14 0.026 353.271 269.688 358.899
153.7592 -3 0.147 0.026 354.082 269.135 357.884
153.7948 -3.04 0.153 0.028 355.319 269.074 358.155
153.8251 -3.079 0.155 0.029 355.964 269.266 358.525
153.8584 -3.118 0.152 0.03 355.71 269.549 358.958
153.8936 -3.159 0.149 0.031 353.544 269.866 359.352
153.9255 -3.201 0.14 0.031 352.76 269.751 359.949
153.9571 -3.243 0.129 0.03 352.6 269.818 359.964
153.992 -3.287 0.117 0.029 351.919 270.304 359.587
154.0286 -3.332 0.108 0.025 351.272 270.631 359.107
154.0607 -3.375 0.1 0.021 353.001 270.961 358.076
154.0916 -3.418 0.097 0.018 354.22 270.954 358.202
154.1266 -3.461 0.101 0.019 354.594 271.724 358.891
154.157 -3.505 0.127 0.022 353.199 273.183 357.299
154.1921 -3.55 0.141 0.022 350.75 273.047 357.485
154.2238 -3.592 0.144 0.023 351.524 272.716 357.261
154.2603 -3.635 0.147 0.029 352.296 273.971 356.779
154.2907 -3.68 0.155 0.033 351.892 274.813 357.167
154.3266 -3.725 0.158 0.036 351.975 274.971 357.739
154.3583 -3.769 0.153 0.038 352.991 274.738 358.135
154.3943 -3.813 0.142 0.04 354.142 274.243 358.488
154.4285 -3.859 0.129 0.042 354.202 273.91 358.643
154.4591 -3.905 0.118 0.045 353.564 273.725 358.608
154.4937 -3.951 0.102 0.05 353.69 273.547 358.909
154.5246 -3.997 0.087 0.055 354.165 273.225 359.292
154.5591 -4.043 0.079 0.062 355.255 273.066 359.66
154.5908 -4.089 0.077 0.069 356.069 272.688 0.11
154.6256 -4.135 0.079 0.077 356.813 272.93 0.082
154.6587 -4.183 0.111 0.083 357.328 273.22 0.828
154.6897 -4.23 0.133 0.087 350.564 273.35 0.558
154.7279 -4.269 0.124 0.089 357.578 273.731 0.747
154.7564 -4.311 0.137 0.088 356.276 272.979 0.419
154.7917 -4.352 0.148 0.086 354.937 272.027 359.893
154.8271 -4.391 0.151 0.085 355.607 270.971 359.529
154.8587 -4.43 0.149 0.084 356.349 270.255 359.571
154.8918 -4.47 0.15 0.085 354.813 270.344 359.716
154.9229 -4.512 0.147 0.087 353.207 270.504 0.403
154.9596 -4.554 0.137 0.087 352.729 270.44 1.054
154.9905 -4.596 0.124 0.087 352.536 270.431 0.546
155.0242 -4.638 0.11 0.087 352.525 270.563 359.943
155.0589 -4.681 0.099 0.085 352.722 270.714 359.52
155.0915 -4.723 0.092 0.081 354.522 270.635 359.111
155.1243 -4.765 0.09 0.079 354.296 271.147 359.253
155.1566 -4.81 0.106 0.08 355.927 271.917 0.113
155.192 -4.855 0.138 0.08 350.25 271.778 359.925
155.2238 -4.894 0.134 0.08 354.944 270.591 1.523
155.2578 -4.932 0.147 0.083 355.472 270.647 0.616
155.2899 -4.972 0.159 0.088 353.723 271.12 0.358
155.327 -5.011 0.166 0.091 352.359 271.133 0.308
155.36 -5.052 0.16 0.093 352.865 271.3 0.097
155.3899 -5.093 0.152 0.094 353.142 271.52 0.25
155.4279 -5.136 0.14 0.095 353.17 271.403 0.611
155.4565 -5.18 0.13 0.097 352.905 271.231 0.189
155.491 -5.223 0.118 0.099 352.599 271.066 359.854
155.523 -5.267 0.107 0.104 352.355 270.989 0.087
155.5592 -5.31 0.097 0.111 353.376 271.215 359.78
155.5888 -5.354 0.094 0.117 353.636 271.297 359.822
155.6227 -5.4 0.097 0.125 352.379 271.39 0.447
155.6575 -5.446 0.106 0.132 353.041 271.75 0.65
155.6934 -5.491 0.132 0.134 349.939 270.987 0.587
155.727 -5.532 0.128 0.136 352.027 271.243 0.159
155.7548 -5.572 0.137 0.137 353.489 270.993 0.45
155.7934 -5.613 0.15 0.135 352.548 270.084 0.185
155.8215 -5.652 0.161 0.136 352.561 269.967 -0.005
155.8563 -5.691 0.165 0.136 352.687 269.71 359.742
155.8914 -5.73 0.161 0.136 352.875 269.53 359.984
155.9264 -5.77 0.156 0.137 352.301 269.518 0.495
155.9561 -5.809 0.146 0.138 351.701 269.594 0.868
155.9911 -5.849 0.133 0.137 351.6 269.409 0.475
156.0241 -5.889 0.12 0.136 352.105 269.755 359.956
156.057 -5.93 0.108 0.133 352.66 270.273 359.43
156.0903 -5.97 0.103 0.128 353.156 270.022 359.671
156.1235 -6.012 0.105 0.123 352.716 270.175 358.602
156.1585 -6.055 0.11 0.121 351.985 270.401 359.427
156.1908 -6.097 0.134 0.12 351.686 270.207 359.909
156.2222 -6.141 0.147 0.12 349.353 269.918 359.141
156.2598 -6.18 0.148 0.123 352.409 269.587 359.324
156.2896 -6.22 0.155 0.126 352.513 269.595 359.165
156.3219 -6.261 0.164 0.131 351.562 270.078 358.843
156.3569 -6.302 0.167 0.135 351.385 270.699 359.187
156.3927 -6.343 0.161 0.139 351.705 271.004 359.522
156.4231 -6.384 0.151 0.141 352.003 271.213 359.452
156.4569 -6.426 0.143 0.143 351.35 271.125 359.585
156.49 -6.469 0.133 0.146 350.766 271.278 359.241
156.5214 -6.511 0.119 0.149 351.215 271.751 358.646
156.5565 -6.554 0.106 0.155 351.728 271.571 359.703
156.5896 -6.597 0.096 0.161 352.964 271.385 0.335
156.6242 -6.641 0.095 0.167 353.321 270.978 0.227
156.6564 -6.686 0.097 0.174 352.721 270.163 0.747
156.6908 -6.731 0.121 0.183 353.796 270.067 1.245
156.7251 -6.776 0.146 0.189 347.99 270.581 0.147
156.7544 -6.815 0.134 0.192 354.802 271.271 359.991
156.7904 -6.856 0.146 0.19 355.725 270.478 0.17
156.8212 -6.897 0.163 0.19 352.565 269.832 359.994
156.8591 -6.935 0.168 0.189 353.336 269.481 359.709
156.8879 -6.975 0.171 0.19 353.013 269.476 359.136
156.9212 -7.014 0.166 0.191 353.315 269.666 359.228
156.9537 -7.052 0.16 0.192 353.169 269.639 359.732
156.9924 -7.092 0.15 0.192 352.887 269.799 359.798
157.022 -7.132 0.138 0.192 352.763 269.953 0.087
157.0544 -7.171 0.124 0.191 353.298 270.154 359.652
157.0902 -7.209 0.11 0.189 354.002 270.346 359.401
157.1228 -7.247 0.104 0.185 355.447 270.335 358.776
157.1548 -7.287 0.105 0.18 355.309 270.278 358.466
157.1895 -7.326 0.109 0.178 354.984 270.545 358.303
157.2245 -7.364 0.131 0.178 355.667 271.266 357.741
157.256 -7.403 0.151 0.18 351.162 271.697 357.604
157.2895 -7.437 0.149 0.182 354.578 271.272 358.772
157.3225 -7.472 0.16 0.185 353.852 271.43 358.514
157.355 -7.507 0.165 0.188 353.588 271.63 358.699
157.3919 -7.541 0.167 0.191 353.862 271.585 359.177
157.4208 -7.576 0.164 0.196 354.388 271.767 359.253
157.4586 -7.61 0.158 0.199 355.04 271.992 359.072
157.4914 -7.644 0.15 0.203 355.224 271.952 358.787
157.5203 -7.679 0.143 0.206 354.763 271.687 358.294
157.5557 -7.713 0.133 0.21 354.779 271.475 358.246
157.5876 -7.748 0.122 0.215 354.404 271.466 358.594
157.6213 -7.782 0.113 0.222 355.014 271.543 358.912
157.6555 -7.816 0.11 0.23 355.438 272.094 358.774
157.6897 -7.852 0.11 0.239 354.696 272.745 359.188
157.7215 -7.888 0.114 0.247 355.283 273.236 359.517
157.7549 -7.925 0.137 0.253 353.738 273.387 359.136
157.7899 -7.959 0.14 0.26 353.156 274.36 359.117
157.8202 -7.99 0.14 0.265 355.16 275.181 359.658
157.8549 -8.023 0.152 0.267 353.815 275.029 358.992
157.8891 -8.055 0.16 0.27 353.369 274.883 358.329
157.9233 -8.085 0.163 0.273 353.684 274.958 357.977
157.9544 -8.115 0.162 0.277 355.226 275.215 358.268
157.9884 -8.144 0.158 0.281 356.711 275.466 358.284
158.0215 -8.173 0.155 0.285 356.517 276.061 357.95
158.0559 -8.203 0.151 0.29 355.617 277.12 358.232
158.09 -8.232 0.142 0.296 355.213 278.38 358.376
158.1201 -8.26 0.131 0.3 355.391 280.201 357.684
158.1593 -8.288 0.118 0.304 356.638 281.735 357.459
158.1878 -8.317 0.112 0.307 357.729 283.065 356.773
158.2221 -8.347 0.111 0.31 357.843 284.724 356.085
158.2546 -8.378 0.114 0.315 357.447 286.437 356.323
158.2917 -8.408 0.125 0.322 358.918 288.668 355.05
158.3208 -8.438 0.14 0.331 357.611 291.497 353.748
158.3541 -8.465 0.143 0.34 359.207 293.367 354.007
158.3876 -8.491 0.147 0.35 358.774 295.155 353.929
158.4217 -8.516 0.148 0.36 359.074 296.288 354.941
158.453 -8.539 0.152 0.371 359.223 297.209 355.168
158.4908 -8.56 0.152 0.385 359.363 298.648 354.879
158.5249 -8.579 0.147 0.399 0.453 300.181 355.418
158.5538 -8.597 0.145 0.414 0.844 301.552 355.611
158.5888 -8.614 0.141 0.428 0.61 303.004 355.44
158.6231 -8.63 0.136 0.445 0.264 304.763 355.791
158.6526 -8.646 0.132 0.462 359.795 306.421 355.653
158.6885 -8.659 0.128 0.482 359.348 308.833 355.565
158.7207 -8.672 0.124 0.502 358.535 310.833 355.745
158.7561 -8.684 0.119 0.521 358.51 312.021 356.111
158.7869 -8.696 0.116 0.539 0.087 312.805 356.55
158.8212 -8.707 0.125 0.559 0.002 313.639 356.597
158.8543 -8.719 0.143 0.582 357.667 315.04 357.067
158.8907 -8.73 0.148 0.601 356.607 316.523 356.675
158.9212 -8.739 0.142 0.616 359.089 317.64 355.672
158.9533 -8.748 0.135 0.629 0.471 318.525 355.768
158.9884 -8.757 0.135 0.642 0.28 319.367 356.033
159.0232 -8.766 0.138 0.656 0.572 320.104 356.499
159.053 -8.773 0.141 0.668 1.495 320.88 356.983
159.0883 -8.78 0.144 0.68 2.091 321.69 356.892
159.1216 -8.786 0.147 0.691 2.118 322.724 356.554
159.1545 -8.791 0.147 0.702 2.221 324.403 356.694
159.1861 -8.795 0.146 0.714 2.373 326.97 357.094
159.2201 -8.799 0.144 0.727 1.876 329.954 357.402
159.2555 -8.804 0.141 0.741 1.371 332.996 357.96
159.2866 -8.809 0.141 0.755 1.073 336.206 358.256
159.32 -8.814 0.138 0.77 1.285 339.861 357.944
159.3563 -8.819 0.135 0.785 1.613 343.561 357.418
159.3867 -8.825 0.134 0.8 1.429 347.668 356.967
159.4241 -8.831 0.133 0.817 1.193 352.466 356.808
159.4536 -8.835 0.131 0.833 1.24 357.408 356.524
159.4887 -8.841 0.131 0.85 0.449 2.125 356.74
159.52 -8.847 0.129 0.867 0.385 6.239 356.861
159.5532 -8.853 0.128 0.884 0.211 10.73 356.757
159.59 -8.858 0.129 0.902 359.473 16.676 355.964
159.6189 -8.856 0.131 0.918 359.162 24.169 355.285
159.653 -8.854 0.134 0.933 0.226 31.65 355.199
159.6895 -8.852 0.146 0.948 359.869 38.853 354.033
159.7196 -8.85 0.145 0.961 359.706 45.129 355.272
159.753 -8.851 0.146 0.975 0.336 48.899 356.262
159.7864 -8.851 0.145 0.99 0.458 51.798 356.15
159.8209 -8.849 0.146 1.005 0.283 54.085 356.499
159.852 -8.847 0.146 1.022 0.864 55.004 357.48
159.8872 -8.842 0.145 1.038 1.395 56.297 358.198
159.9205 -8.835 0.145 1.056 0.737 57.694 358.066
159.9527 -8.826 0.142 1.073 0.05 59.225 358.62
159.9883 -8.815 0.138 1.089 359.431 60.913 359.506
160.0207 -8.802 0.134 1.106 358.52 62.986 0.2
160.0566 -8.786 0.128 1.121 358.088 65.629 0.956
160.0871 -8.77 0.123 1.134 358.341 68.228 2.256
160.1193 -8.751 0.117 1.147 358.032 71.288 2.733
160.1527 -8.731 0.114 1.159 356.523 74.848 2.48
160.1882 -8.71 0.113 1.17 355.177 77.722 2.736
160.2203 -8.687 0.113 1.185 354.374 79.138 2.627
160.2518 -8.664 0.116 1.201 353.714 79.548 2.54
160.2905 -8.638 0.123 1.218 355.042 79.334 2.063
160.323 -8.611 0.142 1.233 352.77 79.816 0.414
160.3536 -8.586 0.14 1.249 353.377 79.896 0.266
160.3892 -8.565 0.133 1.261 355.462 80.247 1.913
160.4212 -8.544 0.132 1.272 355.579 80.367 2.702
160.456 -8.521 0.133 1.284 355.054 80.176 2.663
160.4862 -8.497 0.136 1.295 355.321 80.651 1.851
160.5241 -8.472 0.136 1.304 355.713 81.436 2.117
