# Supplementary material for: Quantifying Spatiotemporal Gait Parameters with HoloLens in Healthy Adults and People with Parkinson’s Disease: Test-Retest Reliability, Concurrent Validity, and Face Validity
Source: Sensors (Basel). 2020 Jun 5;20(11):3216. doi: 10.3390/s20113216 (PMC7313704; doi:10.3390/s20113216)
Supplement: Supplementary file 1 [file sensors-20-03216-s001.zip › Data/HYA_06_CWS1_IWW_raw.csv]

IWW_x_SpineBase IWW_x_Head IWW_x_ShoulderLeft IWW_x_ElbowLeft IWW_x_WristLeft IWW_x_HandLeft IWW_x_ShoulderRight IWW_x_ElbowRight IWW_x_WristRight IWW_x_HandRight IWW_x_HipLeft IWW_x_KneeLeft IWW_x_AnkleLeft IWW_x_FootLeft IWW_x_HipRight IWW_x_KneeRight IWW_x_AnkleRight IWW_x_FootRight IWW_x_SpineShoulder IWW_y_SpineBase IWW_y_Head IWW_y_ShoulderLeft IWW_y_ElbowLeft IWW_y_WristLeft IWW_y_HandLeft…
-0.257 -0.256 -0.249994577196977 -0.244 -0.165992769595969 -0.157 -0.219 -0.216 -0.148001807601008 -0.142001807601008 -0.226 -0.244003615202015 -0.279 -0.196005422803023 -0.216 -0.229 -0.268005422803023 -0.197001807601008 -0.248 0.876089150427526 1.60288990961995 1.36079558945354 1.12181965655581 0.903940343444191 0.849960357553774 1.34469980116389 1.09724737897854 0.881851807601008 0.83460090776…
-0.257 -0.256 -0.25 -0.244 -0.164040572080209 -0.154060858120313 -0.219 -0.216 -0.148 -0.142 -0.226 -0.244 -0.279 -0.196979713959896 -0.218939141879687 -0.229 -0.268 -0.197 -0.248 0.876119391418797 1.6047612536634 1.36209322242706 1.12228046556115 0.888284170920868 0.837791749757695 1.34433750583484 1.09986583627292 0.881722637185214 0.836843747828562 0.878243245766417 0.512707159954385 0.1407714…
-0.256010242898726 -0.256 -0.25 -0.240040971594903 -0.161030728696177 -0.151030728696177 -0.218010242898726 -0.216 -0.148 -0.142989757101274 -0.231938542607646 -0.244 -0.279 -0.197 -0.219 -0.229 -0.267010242898726 -0.197 -0.250969271303823 0.876218975710127 1.6047208194319 1.36123911617987 1.1231411911071 0.887504711733414 0.839440333634447 1.34361737488708 1.10151350893305 0.88038382791328 0.835…
-0.256 -0.256 -0.247 -0.24 -0.161 -0.146999771097207 -0.218 -0.215999694796277 -0.148 -0.143 -0.232 -0.244 -0.279 -0.197000152601862 -0.218999847398138 -0.229 -0.264000305203723 -0.197 -0.251 0.876449999236991 1.60452001144514 1.36038001754921 1.12317999771097 0.891380450175492 0.836540203723485 1.34372004578056 1.10253955821761 0.88036994430032 0.835240031283382 0.878599964138562 0.5140899587974…
-0.256 -0.256 -0.247 -0.24 -0.161 -0.144065119909758 -0.218 -0.212086826546344 -0.148 -0.143 -0.232 -0.244 -0.279 -0.198956586726828 -0.217043413273172 -0.229 -0.267913173453656 -0.197 -0.251 0.876440217066366 1.60466674400451 1.36060500747359 1.1231506511991 0.897151930844143 0.839152043280315 1.34430697601805 1.09687568142583 0.879655845844708 0.835641100279 0.878140202119195 0.513561721583756 …
-0.256 -0.25402023478348 -0.24601011739174 -0.24 -0.158030352175221 -0.14301011739174 -0.218 -0.212 -0.145030352175221 -0.139040469566961 -0.232 -0.24202023478348 -0.279 -0.199 -0.217 -0.226030352175221 -0.268 -0.197 -0.251 0.87644 1.60449182113051 1.36033283286969 1.12322919060866 0.897408684739074 0.840417656782077 1.34452787534773 1.08995940530734 0.87861052208741 0.835729190608661 0.878199291…
-0.25300038176728 -0.254 -0.246 -0.24 -0.15700012725576 -0.139000509023039 -0.21899987274424 -0.208000509023039 -0.145 -0.139 -0.227000636278799 -0.242 -0.279 -0.199 -0.21600012725576 -0.226 -0.26700012725576 -0.197 -0.247000509023039 0.87594006362788 1.60473996818606 1.35949010689484 1.12335998345675 0.897999924919102 0.836780464483523 1.348349513883 1.08254093532983 0.879209922373987 0.83120057…
-0.250058726974194 -0.259882546051611 -0.243058726974194 -0.23803915131613 -0.151117453948389 -0.138019575658065 -0.211156605264518 -0.208 -0.141078302632259 -0.134097878290324 -0.220137029606454 -0.242980424341935 -0.279 -0.199 -0.215019575658065 -0.225019575658065 -0.26503915131613 -0.194058726974194 -0.246019575658065 0.85944926256865 1.5717585251373 1.3489504383242 1.1184480740469 0.889666393…
-0.25 -0.258019637202841 -0.240029455804262 -0.233049093007103 -0.150009818601421 -0.135029455804262 -0.208029455804262 -0.205029455804262 -0.138029455804262 -0.129049093007103 -0.218019637202841 -0.240029455804262 -0.279990181398579 -0.199990181398579 -0.215 -0.222029455804262 -0.267970544195738 -0.194 -0.244019637202841 0.858951669162242 1.57273379930766 1.34948263604893 1.11642904808676 0.8876…
-0.245999762429902 -0.246999762429902 -0.238999366479739 -0.225999920809967 -0.148999762429902 -0.130999762429902 -0.20699968323987 -0.202999128909641 -0.136999524859804 -0.129000079190033 -0.222999762429902 -0.23799968323987 -0.283999524859804 -0.2 -0.20899968323987 -0.220999841619935 -0.264999920809967 -0.194000237570098 -0.239999762429902 0.865429980202492 1.59645957158192 1.35029984320374 1.1…
-0.243066798258903 -0.244066798258903 -0.231178128690408 -0.225022266086301 -0.146066798258903 -0.128066798258903 -0.203089064345204 -0.192244926949311 -0.131133596517806 -0.129977733913699 -0.220066798258903 -0.234089064345204 -0.278133596517806 -0.2 -0.205089064345204 -0.219044532172602 -0.264022266086301 -0.196933201741097 -0.237066798258903 0.865185566521575 1.59117045952689 1.34836408685088 …
-0.239040445418359 -0.239050556772949 -0.225060668127539 -0.221040445418359 -0.142040445418359 -0.125030334063769 -0.195080890836718 -0.19101011135459 -0.131 -0.125050556772949 -0.21802022270918 -0.227070779482129 -0.278 -0.197030334063769 -0.201040445418359 -0.215040445418359 -0.264 -0.19601011135459 -0.233040445418359 0.867169676177275 1.59377219377488 1.35008200178883 1.11758797772908 0.893346…
-0.232999505869273 -0.238999505869273 -0.219999835289758 -0.220999341159031 -0.141998929383425 -0.122999670579515 -0.192999835289758 -0.185999670579515 -0.125999588224394 -0.117999341159031 -0.208999505869273 -0.223999176448788 -0.273999588224394 -0.196999917644879 -0.196999752934637 -0.209999670579515 -0.263999752934637 -0.196000082355121 -0.228999341159031 0.869770219064622 1.59119064401705 1.3…
-0.227116997214453 -0.233116997214453 -0.218038999071484 NaN NaN NaN -0.191038999071484 -0.182077998142968 -0.121097497678711 -0.110155996285937 -0.203116997214453 -0.214194995357421 -0.269097497678711 -0.196019499535742 -0.194058498607226 -0.206077998142968 -0.261058498607226 -0.196980500464258 -0.221155996285937 0.872378131234926 1.5988575136305 1.3508989405014 NaN NaN NaN 1.35617708173627 1.08…
-0.220070615160922 -0.225080703041054 -0.209090790921185 NaN NaN NaN -0.184070615160922 -0.173090790921185 -0.11506052728079 -0.109010087880132 -0.195080703041054 -0.200141230321844 -0.264050439400658 -0.192040351520527 -0.183110966681449 -0.203030263640395 -0.261 -0.197 -0.217040351520527 0.864273124132285 1.58830904998422 1.34781167594361 NaN NaN NaN 1.35233772867169 1.08084639124994 0.87534345…
-0.218999718318124 -0.216999542266952 -0.204999718318124 NaN NaN NaN -0.17899904932367 -0.171999753528359 -0.100999894369297 -0.0959997887385934 -0.193999894369297 -0.179999154954373 -0.265999753528359 -0.192999859159062 -0.178999753528359 -0.195999612687421 -0.261 -0.196999894369297 -0.212999542266952 0.866119602828555 1.59248898735366 1.3488797595141 NaN NaN NaN 1.35859893207359 1.0801999753528…
-0.211175221775335 -0.20428473538492 -0.197175221775335 NaN NaN NaN -0.152591373491756 -0.165153319053418 -0.0980657081657507 -0.0901314163315013 -0.191065708165751 -0.156525665326005 -0.259153319053418 -0.189087610887668 -0.172153319053418 -0.185240929941086 -0.261 -0.194065708165751 -0.20028473538492 0.855087062703222 1.56435992228233 1.34219959559069 NaN NaN NaN 1.32893430955574 1.079515331905…
-0.209020184837031 -0.19311101660367 -0.196010092418515 -0.201010092418515 -0.118020184837031 -0.104100924185154 -0.152989907581485 -0.156090831766639 -0.0940403696740616 -0.0870302772555462 -0.188030277255546 -0.149070646929608 -0.255040369674062 -0.185040369674062 -0.169030277255546 -0.175100924185154 -0.257040369674062 -0.194 -0.192080739348123 0.858294777459381 1.5902001287289 1.3435447604480…
-0.202000084844628 -0.191000024241322 -0.187000109085951 -0.191000121206612 -0.115000036361984 -0.101000036361984 -0.146000084844628 -0.144000145447934 -0.0870000848446283 -0.0740001575685954 -0.181000084844628 -0.136000157568595 -0.251000048482645 -0.185 -0.159000121206612 -0.171000048482645 -0.257 -0.195999975758678 -0.186000072723967 0.855070039513355 1.56743027926003 1.34219001660531 1.111369…
-0.191214007446017 -0.177272373113113 -0.183077820889461 -0.187077820889461 -0.110097276111826 -0.0951167313341912 -0.14403891044473 -0.139097276111826 -0.082097276111826 -0.0700778208894608 -0.173155641778922 -0.131097276111826 -0.250019455222365 -0.182058365667096 -0.151155641778922 -0.167077820889461 -0.25896108955527 -0.19403891044473 -0.179136186556556 0.858825486498341 1.584922918833 1.3434…
-0.185060794270387 -0.173040529513591 -0.171121588540774 -0.176111456162376 -0.101091191405581 -0.0870810590271827 -0.131131720919172 -0.126131720919172 -0.0711114561623763 -0.0551519856759677 -0.170030397135194 -0.110212779946355 -0.249010132378398 -0.181010132378398 -0.143081059027183 -0.167 -0.259 -0.194 -0.168111456162376 0.855524551410337 1.56867981866195 1.33780795720444 1.10464674131903 0.…
-0.18099967136536 -0.15999979460335 -0.166999260572059 -0.173999465968709 -0.0969997124446896 -0.0829997946033497 -0.125999589206699 -0.12199971244469 -0.0639991784133989 -0.0449994248893792 -0.16299971244469 -0.101998356826798 -0.23899975352402 -0.172999589206699 -0.13899975352402 -0.152999096254739 -0.25899987676201 -0.19399987676201 -0.15899971244469 0.858239979049542 1.57677993139752 1.339939…
-0.173175037068966 -0.155109398168104 -0.149393833405174 -0.16128443523707 -0.0901531574353454 -0.0781093981681039 -0.116218796336208 -0.115153157435345 -0.0444375926724155 -0.0313063148706908 -0.156153157435345 -0.0628751853448309 -0.233131277801725 -0.163218796336208 -0.133131277801725 -0.131481351939657 -0.256065638900862 -0.191065638900862 -0.152153157435345 0.857741158613147 1.57514653898815…
-0.164090640113039 -0.128271920339117 -0.144050355618355 -0.156050355618355 -0.084060426742026 -0.075030213371013 -0.108080568989368 -0.0971812802260781 -0.036080568989368 -0.0141712091024071 -0.147090640113039 -0.060020142247342 -0.229040284494684 -0.154090640113039 -0.121120853484052 -0.108231635844433 NaN -0.189020142247342 -0.138140995731394 0.863045918065887 1.58874132062705 1.34160797382673…
-0.158997592429823 -0.119997962825235 -0.133997962825235 -0.143998703616059 -0.0759990740114705 -0.0639983332206469 -0.0969974072321174 -0.0929974072321174 -0.0269968516389997 -0.000996851638999697 -0.141997592429823 -0.0039992592091764 -0.179995184859647 -0.139987776951411 -0.113998333220647 -0.118996851639 NaN -0.168991295707823 -0.127997222034412 0.865709912957078 1.58997991851301 1.3407797370…
-0.146259125886037 -0.109219260365108 -0.123219260365108 -0.137139529323251 -0.0710996638023219 -0.0551793948441795 -0.0832790586465014 -0.0792790586465014 -0.0103388569278946 0.0156611430721054 -0.129259125886037 -7.97310418575523e-05 -0.154518251772074 -0.0753155621906496 -0.105179394844179 -0.102338856927895 NaN -0.122936839741826 -0.113298991406966 0.865249368397418 1.5895487704146 1.33938830…
-0.138087815525455 -0.0862524696356822 -0.111131723288182 -0.1261207463475 -0.059131723288182 -0.0441207463475002 NaN -0.0631756310509093 0.00978046118636332 0.0328133920084088 -0.119109769406818 0.0395609223727266 NaN -0.026526893152728 -0.0970878155254547 -0.102 NaN -0.0428781552545467 -0.100142700228864 0.86526967069178 1.59067737651822 1.33717425903891 1.10199181123041 0.874046169054741 0.819…
NaN NaN NaN NaN NaN NaN NaN NaN NaN NaN NaN NaN NaN NaN NaN NaN NaN NaN NaN NaN NaN NaN NaN NaN NaN NaN NaN NaN NaN NaN NaN NaN NaN NaN NaN NaN NaN NaN NaN NaN NaN NaN NaN NaN NaN NaN NaN NaN NaN NaN NaN NaN NaN NaN NaN NaN NaN
-0.109334425004917 -0.0554904900072111 -0.0695573750081945 -0.0953790150055722 -0.03820065500295 -0.0261783600026222 NaN -0.0343344250049167 0.0386209849944278 0.0686209849944278 -0.0952898350042611 0.0714426249918055 -0.00342688002097782 0.0823501699757444 -0.0623344250049167 NaN NaN -0.0135796700085222 -0.0634904900072111 0.865455377249197 1.57952466180198 1.33312535080008 1.09365005165324 0.87…
-0.0931683687008939 -0.0421367995694763 -0.0571262765256704 -0.0831262765256705 -0.0241473226132822 -0.0161052304380587 NaN -0.0201473226132822 0.0637369239048532 0.0907684930362709 -0.0831262765256705 0.0868421543429119 0.0504422786782889 0.152273909977395 -0.0441894147885057 NaN NaN -0.00805261521902935 -0.0432104608761174 0.866588529882252 1.57871715566979 1.32982504173587 1.0960817982426 0.87…
-0.0769918296331564 -0.0179926466698408 -0.0349918296331564 -0.0619930551881829 -0.0079979574082891 -0.00299550629823602 NaN 0.00400776184850141 0.0770102129585545 0.106010212958554 -0.059995506298236 0.116011438513581 0.0990208344354512 0.206026962210584 -0.032988561486419 NaN NaN 0.0149611907574929 -0.0249922381514986 0.860939501607623 1.57471729969376 1.32753883980791 1.08297975488899 0.870238…
-0.0573986237726225 -0.000358761395360216 -0.0153986237726225 -0.0453388302067291 -0.00309965594315562 0.00778075692505765 0.0293821331524352 0.0226213074160087 0.101501720284222 0.130501720284222 -0.0492192430749424 0.143441926718329 0.148983509379813 0.270684541550346 -0.00555807328167145 NaN NaN -0.0781065370800433 -0.00637869258399134 0.85974431605013 1.56824174515685 1.32475660457571 1.08239…
-0.0233562003875022 0.0227590409143368 0.0166647525764686 -0.0232304826036779 0.0266857055404393 0.0317485644323514 0.0448428527702196 0.05070665850441 0.119811423324264 0.154748564432351 -0.00150287113529716 0.165769517396322 0.182654276094483 0.301685705540439 0.0177590409143368 NaN -0.195178100193751 -0.0641676237117657 0.0167590409143368 0.843679823772983 1.56455761057033 1.31803061148858 1.0…
-0.0160018244525127 0.0459940053703154 0.0319960904589013 0.000993744734242125 0.0509937447342421 0.0489955691867548 0.0799908777374364 0.0689953085506816 0.150991920281729 0.171995569186755 0.00299895745570702 0.20898879264885 0.221989835193143 0.34498879264885 0.0339958298228281 NaN -0.198998957455707 -0.064 0.0419934840981689 0.845399507397822 1.55303299470848 1.31789001824453 1.0666021502476 …
0.0230576092149159 0.0684581252985767 0.0632460873719328 0.0224816850682038 0.0744345655289496 0.0675523643770851 0.0946466034555935 0.100246087371933 0.163693722994848 0.200316766680814 0.0459633701364075 0.222670163225221 0.257151848293424 0.369411005759322 0.0701282885237972 NaN -0.185329836774779 -0.054235597696271 0.0673874459896954 0.846298325011943 1.55567615302431 1.31498020811349 1.06594…
0.0368437109273303 0.110495066072913 0.0946273106728645 0.0407835997455342 0.0917956219818934 0.0946753996183014 0.122663377381942 0.121747533036457 0.193639332909224 0.219771577509175 0.0539158443454855 0.239795621981893 0.261951911054563 0.372963933290922 0.0858196664546119 NaN -0.162276511436262 -0.0283125781453394 NaN 0.846715191105456 1.56530362475204 1.31773561640401 1.06501118067981 0.8575…
0.0948629734518635 0.127959837046236 0.126924399145856 0.0868913237721676 0.114945661886084 0.1199409368327 0.16789368629886 0.15192912419924 0.22891731156578 0.247933849252624 0.10887006103194 0.27990549893232 0.268983462313156 0.373997637473308 0.146855885871787 NaN -0.135063788220684 -0.00206142569399222 NaN 0.851039770259424 1.56496108676228 1.31437803259075 1.05494381426906 0.844281492480804…
0.122405606604599 NaN 0.151469291611249 0.103639118295649 0.160023496564698 0.150341921597949 NaN 0.176469291611249 0.24172403163785 0.269532976617899 0.145214551584649 0.295660346631199 0.269 0.374 0.169511748282349 NaN -0.0733373851396524 0.0557475282025478 NaN 0.810695244274728 NaN 1.30544360242022 1.05630006804687 0.849995389670321 0.797546935557952 NaN 1.04887163196587 0.845056545308075 0.79…
0.153658246298328 0.195536978855799 0.19057005179467 0.146525954542842 0.190669270611285 0.186603124733542 NaN 0.194801562366771 0.276614149046499 0.296702343550156 0.174680294924242 0.313801562366771 0.269 0.374 0.198680294924242 0.278955902748171 -0.0690330729388715 0.0589779513740857 0.195669270611285 0.841081521467424 1.56784031827448 1.31794844782163 1.07089761187014 0.862482196088035 0.8029…
0.196919289896403 0.212968091354392 0.213956829479471 0.175945567604551 0.227930551771323 0.22193430572963 NaN 0.233926797813017 0.297960583437778 0.317960583437778 0.219915535938096 0.329969968333545 0.275986861145926 0.374 0.234932428750477 0.311938059687937 -0.0330675712495232 0.0909399366670905 0.216960583437778 0.842088761193759 1.56489638172912 1.32214237946464 1.07950412075636 0.8734296723…
0.242969605484138 0.259947682196567 0.251166915072282 0.205342301372854 0.267123068497139 0.265035375346853 0.285342301372854 0.257473841098283 0.317561534248569 0.346364224660426 0.25814499178471 NaN 0.275021923287572 0.367153463013001 0.284881912333852 0.319824613699428 -0.0271315397254292 0.0968684602745708 0.26199152877171 0.846256606794945 1.57126706016503 1.32905522158975 1.07496216252008 0…
0.269736117311891 0.276837610653471 0.286644773304469 0.253512831960414 0.300665071972785 0.307573727965363 0.317675221306943 0.282746266646049 0.351654922638627 0.366797013316839 0.292654922638627 NaN 0.276979701331684 0.367 0.312725967977733 0.32494925332921 -0.0141319413440545 0.111847759987629 0.287746266646049 0.848309904318367 1.5718851283196 1.33176381471787 1.09384533577085 0.886462583827…
0.303988464241572 0.316986428519497 0.307992874972736 0.270994232120786 0.348983714223396 0.348986089232484 0.347989821389623 0.311990160676635 0.364995589268836 0.385993553546761 0.32798812495456 NaN 0.282997964277925 0.367 0.341990160676635 0.361987446380535 NaN 0.306933839032547 0.32298812495456 0.852128710709352 1.57896759784795 1.33468901606766 1.09237056660931 0.892468015170976 0.8262178183…
0.332415718586779 0.348355275681963 0.354053061157883 0.319992618253067 0.373496309126534 0.386234389872331 0.380335128047024 0.342375423316902 0.400274685142208 0.410496309126534 0.356415718586779 0.384899261825307 0.282020147634939 0.367 0.37139557095184 0.453126269950705 NaN 0.310919409460245 0.349456013856656 0.855579080325016 1.58288940946025 1.34386141813697 1.09653437255151 0.8887955536310…
0.361696117564272 0.381654202745551 0.374790425906394 0.335842819429796 0.428423671242585 0.433507500880027 0.420580851812789 0.361800904611075 0.425738032382993 0.434748511087673 0.381738032382993 0.38401047870468 0.279031436114041 0.364031436114041 0.405643724040871 0.515360799014503 0.285276969377061 0.403025480464734 0.382654202745551 0.857619147377686 1.58900607990145 1.34227875688138 1.1038…
0.392937164570136 0.416929056772734 0.423900679481827 0.387894598633776 0.469916895076631 0.481902706431178 0.438963514911692 0.388945272367537 0.438973649658444 0.458951353215589 0.420920948975332 0.384 0.283989865253248 0.359010134746752 0.432945272367537 0.561906760329879 0.341886490836374 0.370068916277916 0.417929056772734 0.858588074398117 1.59566660186479 1.35272873730131 1.10689391915195 …
0.415453637675126 0.449216088838225 0.443524902326197 0.413382373024056 0.509049804652393 0.521049804652393 0.482931030233942 0.420239843721915 0.479026049768703 0.483406127907746 0.439548657209887 0.391809960930479 0.28595249023262 0.359 0.457406127907746 0.591287353489295 0.413265893490618 0.465672021398364 0.445334863256675 0.859497907958168 1.58909034546491 1.35542491161869 1.1066364138186 0.…
0.4604454094618 0.479630272974533 0.490420760993435 0.463383788290889 0.553457733695982 0.565457733695982 0.507704218379627 0.452605624506169 0.495802812253084 0.51066724567708 0.483457733695982 0.407802812253084 0.286 0.361963027297453 0.504420760993435 0.643359139822524 0.514755252347595 0.593434822258857 0.483531679101075 0.859855809760378 1.5941251745282 1.35317883870799 1.10919795699113 0.89…
0.478963992907694 0.527903981087184 0.514951990543592 0.50391998423932 0.592921984633337 0.609911982663252 0.541931986603422 0.477949990149575 0.534921984633337 0.539941988573507 0.501963992907694 0.418977995665813 0.286 0.362 0.517973994877779 0.665955991331626 0.623783957446164 0.717753951535909 0.518929986209405 0.856716301241154 1.591854680922 1.34551530301423 1.10510826162729 0.9075591139163…
0.516226685200284 0.560328437147615 0.561043531695088 0.537308086758149 0.627287736368683 0.649185984421352 0.579226685200284 0.510328437147615 0.557531941042277 0.571348787537081 0.543145283642419 0.440552291431743 0.286 0.361020350389466 0.556206334810818 0.719880728579358 0.727842858716582 0.830659705211386 0.550348787537081 0.849147105006679 1.58541370205879 1.34290392853209 1.09733137858847 …
0.542681961275986 0.601498477396748 0.590645264500139 0.5814617806209 0.673437316103668 0.6934617806209 0.621486245138132 0.547547406431211 0.599486245138132 0.602620799982907 0.571657496758755 0.468657496758755 0.293902141931073 0.363963303224152 0.58366972901737 0.756559638689827 0.814948025759032 0.924862399948721 0.590510709655364 0.842036115100656 1.58150672722791 1.33746666580946 1.08762816…
0.594895198147632 0.62994356823334 0.634911321509535 0.608945583653578 0.70194356823334 0.728929460291675 0.656929460291675 0.578937521972627 0.62794356823334 0.635933491132151 0.620901244408345 0.486963722435719 0.299987907478573 0.364 0.635895198147632 0.776959691595243 0.883862951423826 0.992864966844064 0.625929460291675 0.830922270393628 1.57583136697014 1.32825846124938 1.08644215649965 0.8…
0.632153478248375 0.682797048037165 0.677042093807372 0.652019816919172 0.74795298625457 0.766153478248375 0.686331693353981 0.62495298625457 0.67395298625457 0.675108924471974 0.654242585801178 0.540774771148964 0.312710400453392 0.366933169335398 0.676086647583773 0.809264862689379 0.901599016012388 1.00668812356519 0.667064370695573 0.833158540388256 1.57154735000144 1.32788801967975 1.0790190…
0.676553396090132 0.713695497334181 0.697796998222787 0.688634596801017 0.773746247778484 0.800654896978738 0.740451895201525 0.665593996445574 0.711624446712156 0.715593996445574 0.699543246001271 0.573675197156459 0.32883759857823 0.370959399644557 0.716593996445574 0.848604146534435 0.913878198933672 1.01293909946684 0.704624446712156 0.831141213685719 1.5708461915542 1.32397999135011 1.082769…
0.721984050770955 0.753985822907516 0.74998156977977 0.723987595044076 0.807987949471388 0.830989367180637 0.779986177334828 0.709984405198267 0.76897979764321 0.763982987489019 0.738986177334828 0.634978379933961 0.36698653176214 0.380996455726879 0.766982278634395 0.883987595044076 0.935992202599134 1.02199681015419 0.748984405198267 0.832169627851322 1.57889714331586 1.33049767495683 1.0841395…
0.759259030396546 0.794200532796273 0.777454022397455 0.754395524797182 0.837415023997273 0.858454022397455 0.814317527996818 0.753142035196 0.806259030396546 0.808122535995909 NaN 0.641863505599364 0.359155993600727 0.403551518397909 0.795434523197364 0.919298028796727 0.938941502399727 1.02494150239973 0.783317527996818 0.838974675551369 1.57809598934407 1.33308852211176 1.0787080255685 0.87196…
0.81541459947287 0.834581856766335 0.81461321750886 0.79161321750886 0.863728206898118 0.88373866047896 0.860519135281286 0.803477320957919 0.861425053053711 0.857487774538761 0.840498228119603 0.686529588862127 0.408477320957919 0.44061321750886 0.855372785149503 0.94473866047896 0.941968639257475 1.025 0.828529588862127 0.846313897931473 1.58306731395256 1.33738515413819 1.08343888198968 0.8725…
0.850936985024676 0.877922581601745 0.852931583741077 0.813960390586939 0.893945987164008 0.906958590159073 0.903922581601745 0.846922581601745 0.903924382029612 0.908908178178814 0.871944186736142 0.782827158924827 0.453918980746013 0.491908178178814 0.893931583741077 0.959972993582004 0.948987397004935 1.03598019529347 0.863936985024676 0.849504382665057 1.58207189044926 1.33893728135392 1.0825…
0.887127410560369 0.903386829042421 0.878386829042421 0.842316078547316 0.912551913531 0.927504746534264 0.92841041254079 0.888985909570159 0.943056660065264 0.959773658084843 0.905198161055474 0.910910561713739 0.609250223759423 0.727316376893214 0.933056660065264 0.977575497029369 0.949 1.03697641650163 0.901103827062 0.852693117795319 1.59523209444199 1.34190830616496 1.08128113021785 0.877345…
0.916653447983447 0.952414446592721 0.919510047149012 0.86967734812252 0.936713198331129 0.951713198331129 0.976426396662258 0.930510047149012 1.012175445202 1.0153427461755 0.935641497913911 0.912023900139073 0.634737098470201 0.655932105423832 0.959689298192056 0.995784898748347 0.954928299582782 1.04194024965232 0.937569797496693 0.857384193175265 1.59587605647705 1.35117874485262 1.0842833132…
0.946943458143573 0.982943458143573 0.953935919229382 0.897947227600668 0.962950997057763 0.972960420700501 1.00494722760067 0.969926495586644 1.06689822465843 1.06690387884407 0.962949112329215 0.945935919229382 0.724830374430718 0.845640016847413 0.99293780395793 1.03891895667245 0.956996230542905 1.02503204038531 0.971935919229382 0.863029445520134 1.59926361077022 1.35648019941155 1.085737323…
0.980327005078158 1.02220824126842 0.981445768887895 0.927406180951316 0.98064370857079 0.985742678412237 1.05597071364895 1.01999050761724 1.10522803523671 1.11797071364895 0.994366593014737 NaN 0.816159160949079 0.911673804124606 1.02632700507816 1.08408947745868 0.955039587936579 0.98873237682671 1.009247829205 0.867401916841112 1.60011297718727 1.36135182191728 1.08547534437144 0.876819476828…
1.01167501224374 1.06258066095966 1.02158066095966 0.953727429623779 0.999800813955839 1.00381129743185 1.08668549571975 1.05860162791168 1.16240244186752 1.17144437577155 1.02369597919575 NaN NaN 0.981276640155413 1.06361211138769 1.13843389229554 0.962916132191932 1.03648630967558 1.04562259486369 0.870775194859652 1.60171322643839 1.3595402331087 1.08637046003683 0.876443249877563 0.8361337258…
1.03598422248478 1.09897633372717 1.05497830591657 0.983980278105971 1.02198553727771 1.02598553727771 1.13097107455542 1.10896713017662 1.20497238934836 1.21996844496955 1.05398027810597 NaN NaN 1.07893623254264 1.08498619467418 1.19995989881547 NaN 1.1019572692296 1.08697304674483 0.871529526674543 1.6077560358993 1.36095905334909 1.0875392374201 0.875960315550304 0.817362490532885 1.3287003286…
1.07413883653731 1.13909467430846 1.08824924210945 1.01724924210945 1.04547005325373 1.05142589102487 1.16229340433831 1.14518299876617 1.24313883653731 1.27085178204975 1.08333756656716 NaN NaN 1.19928402292537 1.12313883653731 1.206845432199 1.01117029906468 1.13133756656716 1.12318299876617 0.871549558377711 1.60286062638328 1.35833917738667 1.08687501515781 0.874365992216518 0.816010251126766…
1.11360656210761 1.17563682656087 1.12958638580544 1.05264691471196 1.07866709101413 1.08070744361848 1.20556620950327 1.19450568059675 1.29844515169023 1.31654603320109 1.11864691471196 NaN NaN NaN 1.16359647395653 1.27233418202827 1.0396973554674 1.16070744361848 1.15963682656087 0.868936632718869 1.60167099608468 1.3532710460445 1.08741435063539 0.874518083251294 0.826364175295099 1.3298276542…
1.14698780498887 1.22098337043937 1.1669863268057 1.09598410953095 1.12899770432338 1.12249740131294 1.24798447907674 1.22898743544308 1.33198780498887 1.36298300089357 1.15498669635149 1.50598674975084 1.37796230632923 1.4929634149666 1.19998669635149 1.32498078361882 1.06998891362624 1.19504275161327 1.20398373998516 0.868570125645569 1.59676181077438 1.34946138949218 1.07863324830751 0.8752772…
1.19307362711752 1.25629043779215 1.22928009807614 1.14540615264195 1.17079539583034 1.15735790790504 1.27936927803746 1.28033131253719 1.37789423677846 1.41083757959386 1.21372476194942 1.26595307632097 1.45544290515499 1.54103420699487 1.24313275730151 1.34068463901873 1.07490144969335 1.36976093374587 1.23634956797613 0.86764852745765 1.59066259658147 1.33432283825557 1.08291803181101 0.878225…
1.22964097185908 1.27482048592954 1.26563758119193 1.1920339285407 1.20367222073316 1.19561816712904 1.3331176351841 1.33099451527549 1.43097016790514 1.45406862127643 1.24815811233919 1.12482048592954 1.49165094486299 NaN 1.29553891504266 1.42809275586881 1.11064097185908 1.70550666925365 1.27561105284733 0.859798886460964 1.58426322884482 1.3202018002373 1.07359875669934 0.848509019920112 0.805…
1.2818957503039 1.33587770708726 1.31000697920876 1.23799987549167 1.25549303250644 1.24199412181798 1.37550344761347 1.37000580298659 1.46051194775807 1.49400113862445 1.28988171669096 NaN 1.55746836065233 1.709 1.35300323033692 1.46749787068982 1.12996190876488 1.73199616421754 1.32090978391683 0.862205008043398 1.58515807539023 1.32394782740208 1.07161255082462 0.863508282242267 0.795151178939…
1.35166603090829 1.38277012900813 1.35905720118476 1.2827174347368 1.3007901552976 1.28920118445175 1.41562932418617 1.41664170314275 1.50769181652843 1.53373643331927 1.36220144718759 1.53258745172933 1.57536340133006 1.69172474724614 1.39902840453136 1.50815176394951 1.15049815002337 1.72993088803184 1.36988875680259 0.863094026543314 1.56748288104617 1.32411886090874 1.06840898095123 0.8582611…
1.39502416025638 1.42457431598717 1.39315101467374 1.32950386374558 1.35693504944483 1.34394717889232 1.45261074471212 1.45064300914042 1.54562867639711 1.56913288107626 1.40651607395806 1.58258759878553 1.59728207377026 1.70287102305181 1.44252616163971 1.53815333911706 NaN 1.72404851778994 1.4189916535331 0.862997045045423 1.57432918995224 1.32858857826585 1.06936042051163 0.860192834559138 0.7…
1.42891013990358 1.45991613057667 1.43944925194539 1.38095297046785 1.40794124471987 1.39994398445821 1.48792012435874 1.4954561624184 1.57695865084444 1.60596528605785 1.46444782094907 1.61199885963877 1.59999598655654 1.70449700466345 1.49746164189508 1.58546780952078 NaN 1.71300043255081 1.44192811192286 0.854475471481426 1.59256957622882 1.31475571041033 1.0743153424898 0.865604688584862 0.80…
1.49367443457945 1.50820681405664 1.48081560944931 1.42828417986325 1.46623808868226 1.4597978657403 1.53927935292733 1.53576954409506 1.62220681405664 1.63984991453552 1.50283912998537 1.62423520536064 1.60149116688561 1.69371373956729 1.54356856634042 1.59718326769384 NaN 1.71215288348441 1.50119697939763 0.862468855441287 1.58558450584815 1.33672302029976 1.07572431353578 0.866427103449309 0.8…
1.53550091809201 1.53814165447565 1.52052699880509 1.48187045207456 1.52579974153721 1.52770293467375 1.57803387694191 1.57009084681864 1.64819107713749 1.67409769372943 1.55191235874754 1.64378027433399 1.6209560548668 1.68757139522844 1.58055790358175 1.62319586997504 NaN 1.72485717831709 1.53806406580147 0.863781019720305 1.58853956475421 1.34052248671231 1.08155025224567 0.873728054207342 0.8…
1.57945604464768 1.5904569059541 1.56196375995186 1.53295634350468 1.59094451532621 1.5954388561619 1.62596834741143 1.60996173907655 1.68097237182704 1.70347484995262 1.59195674756083 1.67700193301116 1.63 1.69149198583882 1.62395943667926 1.66596910292416 1.34994189733144 1.73196590871218 1.58346265298256 0.867624298886684 1.59537764909921 1.34595699205958 1.0933655949078 0.885183838194409 0.82…
1.62563530415281 1.62531508673477 1.61410167107154 1.57912693022337 1.65398868279284 1.66246977276985 1.65954966084227 1.64438279951515 1.711849552036 1.73480909796662 1.64213039646672 1.68809815372183 1.63000981537218 1.69441274273241 1.66616702393206 1.7060668201682 1.40757349388342 1.53916802928983 1.62851039935354 0.876406525301075 1.59813406279054 1.34756784555862 1.09076153421972 0.88798066…
1.66411216689803 1.67004967114925 1.65459255615684 1.63394666080295 1.70993272489874 1.72189881915501 1.71446631990552 1.6826283299342 1.74812627026106 1.76915248985604 1.68209566894424 1.69790469998313 1.63099046999831 1.69153024221851 1.7046143698493 1.81539241176977 1.55559400237915 1.65586592979922 1.67950443991226 0.873386131969653 1.60956142627162 1.35487004716386 1.1090012207312 0.90228203…
1.69700153580458 1.70500166935281 1.71900120193402 1.6970019030622 1.78700186967514 1.79600230370687 1.75200180290103 1.71100166935281 1.81500040064467 1.81200103499874 1.72000146903047 1.71700026709645 1.64799989983883 1.71999969951649 1.73500186967514 1.8870019030622 1.70600393967262 1.77300410660791 1.71200170273986 0.88145833498751 1.59479802114918 1.34734882243853 1.10907968148748 0.90929977…
1.74343241582066 1.75555758882138 1.75545517454807 1.75440965709326 1.84363724436729 1.86558034754878 1.80633000154735 1.76144379518436 1.82742103645696 1.84337551900215 1.76442103645696 1.72523896663773 1.64503413809111 1.7110227587274 1.79135276027475 1.94452345073028 1.8253655236442 1.89749069664492 1.76347793327547 0.832166933739674 1.53608235431408 1.31242570506926 1.09957800707476 0.9026177…
1.78062627609085 1.80351809285399 1.79460660641142 1.78964594577028 1.89844924897599 1.91549842317456 1.83471478964828 1.79961644125113 1.86363611093056 1.87567545028942 1.80063611093056 1.74579346836599 1.64797049548086 1.71298033032057 1.82169511996885 1.98954759737313 1.94281981923425 2.0257116359974 1.80458693673199 0.881791373626473 1.58359261688026 1.34216121756947 1.10284715163535 0.913609…
1.82008279797548 1.83411932649408 1.83512176172865 1.84712419696323 1.94812176172865 1.9681534197781 1.86807792750634 1.83608279797548 1.88908279797548 1.91206818656805 1.84806818656805 1.76310958555579 1.64799025906171 1.71199269429628 1.8540998446175 2.02713150266695 2.04526787580304 2.15026544056846 1.83011932649408 0.881991613978973 1.58379611034884 1.34870640930114 1.1174202989523 0.91536622…
1.85464437478907 1.88346863621023 1.88552721573651 1.89846863621023 1.9986912384101 2.03167952250484 1.90059751116805 1.87063265888382 1.92362094297856 1.94059751116805 1.8766912384101 1.80825774991563 1.64408201133679 1.70903514771577 1.89556236345228 2.08125774991563 2.15583182927317 2.25983182927317 1.87943348849447 0.874331007883133 1.57400906272758 1.33074537696607 1.10928521104394 0.9138074…
1.9085534174886 1.92267521271899 1.92963461430886 1.93767521271899 2.0565209387605 2.08852905844253 1.95058589621671 1.92356153717063 1.97556965685266 1.99058589621671 1.9345209387605 1.82982136699544 1.65094316222582 1.71197564095392 1.94261025526278 2.10282136699544 2.2254235025762 2.3294235025762 1.91569957176506 0.863539397699099 1.57393064957456 1.32199250876049 1.1038649018416 0.91275868805…
1.96510225536614 1.97501179869609 1.97510225536614 1.99310028891679 2.10509832246744 2.13607472507525 1.99111798696093 1.96109438956874 2.01210225536614 2.03510618826484 1.99108652377135 1.88109832246744 1.66005506058177 1.71604719478437 2.00411012116353 2.16107865797395 2.26501179869609 2.37401376514544 1.96908259087265 0.86388565898743 1.57527064696184 1.32213644556717 1.09470902161582 0.894920…
2.01752451135857 NaN NaN 2.04438329676203 2.15532277622066 2.17448416433098 2.05127234243618 2.00952451135857 2.06457494514304 2.08951442460167 2.03562537892752 1.93168589946889 1.68849425108788 1.74010086756895 2.0604539040603 2.20153459811546 2.27133286297755 2.38113112783964 NaN 0.821487807581284 NaN NaN 1.05392258859619 0.870000956418705 0.829370905715266 1.29673752692136 1.06424932424122 0.8…
2.06837389157975 2.05509695900925 2.07442205376592 2.08154245923135 2.18661470251061 2.22142205376592 2.07767490524333 2.06037389157975 2.12031368884703 2.13938593212629 2.09625348611431 1.99818124283505 1.73641001321938 1.74987959453457 2.10445817540555 2.2533618510332 2.30360266196407 2.39384347289494 2.06434981048666 0.861023200703253 1.56971757355377 1.31408135019669 1.08422686346262 0.887543…
2.12599965373856 2.09899973878523 2.12399970233666 2.12899971448618 2.21399983598142 2.25199981775714 2.12899969018713 2.1109996962619 2.16899970841142 2.18499972663571 2.15399965373856 2.09299942897236 1.82099948971998 1.94399882149615 2.15699968411237 2.28799979345809 2.30799997570095 2.39999996355143 2.09999978738333 0.868769955897227 1.56849001190653 1.3172499832944 1.08856997588319 0.8852000…
2.17838322888508 2.14634392335841 2.16354045099178 2.16651097184678 2.26628496506839 2.28130461783173 NaN 2.1604716663201 2.20868784671681 2.2394716663201 2.20542253441176 2.17884506882351 1.87970749948015 1.99872715224349 2.21234392335841 2.33322600677838 2.31602947914501 2.40303930552668 2.15738322888508 0.866800144082421 1.57248107427538 1.31262492284692 1.07968356400383 0.875229187950686 0.81…
2.2166143625535 2.18065391511211 2.21745615231903 2.21748581673799 2.29471324395004 2.31169346767073 2.21056492185523 2.20752536929661 2.27730783022422 2.28652536929661 2.24757480999488 2.26314961998976 1.95028805394492 NaN 2.24665391511211 2.35577257278796 2.31897033558104 2.40696044744138 2.1956143625535 0.868809729313709 1.57657866757625 1.32209448057094 1.06407741918329 0.861181697041241 0.81…
2.27300095549226 2.23800046712955 2.24700118905703 2.24000074316065 2.31900084932645 2.33600063699484 2.2690009342591 2.25800129522284 2.32700161372026 2.34300133768916 2.302000658228 2.34100165618659 NaN NaN 2.30600112535755 2.37700055206219 2.322 2.40999887464245 2.24500108289123 0.872169319264847 1.58249934877894 1.32486966663937 1.08192999575337 0.877120067521453 0.816920125275652 1.331559445…
2.31838782794252 NaN 2.30338782794252 2.2753231899521 2.35919391397126 2.36621545996807 2.31346323893135 NaN NaN NaN 2.33345246593295 2.41968947189782 2.10010961883556 2.22139860094093 2.35933396295051 2.40334473594891 2.32206463799042 2.35766792590101 2.29642014693773 0.840529069637894 NaN 1.30949911510123 1.08178882057128 0.880307541098882 0.822838529557254 1.30557252676888 NaN NaN NaN 0.847519…
2.35363850431273 2.32830713326606 2.33863850431273 2.30469875359394 2.37681925215636 2.38579916906263 2.35556821348464 2.34968871204707 2.43764854585959 2.46143767337535 2.37457825503151 2.4823573410004 2.20096572067252 2.25762846276586 2.38968871204707 2.4346786705002 2.32793975071879 2.41837742409414 2.33460837967212 0.878619383826806 1.59238859782479 1.33941323074316 1.0871351731541 0.88099297…
2.38608493137409 2.36412292698882 2.37011398684418 2.34606705108481 2.40807375619329 2.41606705108481 2.39012069195266 2.3981072817357 2.48812739706114 2.51012739706114 2.40806928612097 2.51612292698882 2.2972480890138 NaN 2.42210951677186 2.47504246568705 2.33112069195266 2.40308940144641 2.3721072817357 0.886672046844904 1.596908949533 1.34496949890368 1.09569462652485 0.88677572169257 0.827018…
2.4245013721629 2.41942160840971 2.42141021358783 2.37639881876594 2.44133044983464 2.44629626536899 2.44461532038174 2.44652416180667 2.54548997734102 2.56759253073797 2.43947858251913 2.57176345306624 2.40934458898233 2.48345853720117 2.47145579287537 2.49535598380421 NaN 2.44302278964377 2.42052416180667 0.892024475598979 1.5964224519743 1.34924122181196 1.09785503281451 0.889404294238684 0.83…
2.4676264505695 2.45568587888799 2.45669436864778 2.41070285840756 2.46975379696626 2.47177926624562 2.49754155297166 2.49160947104994 2.58763494032929 2.61855853249123 2.48064343008907 2.63743118609447 2.52499820834549 2.60891331074765 2.51066040960864 2.6119897185857 NaN 2.44498302048043 2.46560947104994 0.889829017061916 1.59491307423007 1.35192673805819 1.1060291954034 0.895794646766208 0.831…
2.50800118701749 2.50500175472151 2.50100139345531 2.44500180633096 2.50000154828368 2.50200185794042 2.54000268369172 2.52900263208226 2.64300196115933 2.66600216759716 2.52300077414184 2.68300283852008 2.64200593508745 2.73100712210494 2.55300159989314 NaN NaN 2.52300154828368 2.50300216759715 0.88535863751036 1.59142933991506 1.34523906019181 1.10112918250622 0.881609553578205 0.82980988697529…
2.53166065449939 2.53964906406958 2.52861429278014 2.48054475020125 2.53060270235032 2.53839407461367 2.59238248418386 2.58046361719256 2.68155634063107 2.7085795214907 2.5387533779379 2.7384172554733 2.75797359610437 2.87004313868325 2.58455634063107 NaN 2.43548679805218 2.55345202676274 2.54562588320995 0.859136058628873 1.57864904053525 1.32714370211647 1.08527018036502 0.872969272343851 0.827…
2.58736508094563 2.59437621987641 2.58040963666874 2.52647647025341 2.58142077559952 2.57162127635353 2.62463241528431 2.61955444276886 2.72846533132263 2.75744305346108 2.6022759694994 2.77359899849198 2.84006432981461 2.95799749622994 2.63146533132263 NaN 2.4765321649073 2.59156558169964 2.59839849773796 0.873980799641475 1.57941131163399 1.33673072708906 1.08359904757163 0.873751088855377 0.80…
2.62299851311493 2.63999808829063 2.62299821573792 2.56699830070278 2.60399906538653 2.60599855559736 2.67899770594875 2.66799796084334 2.77099821573792 2.79799830070278 2.63699855559736 2.81299834318521 2.91099702622987 3.02499719615959 2.66999838566764 NaN NaN 2.60599940524597 2.62999868304466 0.87178010068336 1.58425979438504 1.33554005522716 1.07916018777234 0.866020328814012 0.80994985853350…
2.6813553106763 2.68450895853632 2.6723553106763 2.6183937226413 2.66432650170254 2.65438411965005 2.7223937226413 2.70946094358006 2.82034570768504 2.84630729572004 2.69534570768504 2.84836491366755 2.92217285384252 3.04018245683377 2.72736491366755 NaN NaN 2.63936491366755 2.6843745166588 0.868253591774059 1.57827507669626 1.33320305426188 1.06056521011682 0.848269557241078 0.809662631474934 1.…
2.71770422885168 2.73657632781457 2.70870422885168 2.6586722535924 2.69772821029614 2.69368024740722 2.7626722535924 2.75661629688867 2.8557122226665 2.87774419792578 2.7307122226665 2.88569623503686 2.93985611133325 3.05884811751843 2.76469623503686 NaN NaN NaN 2.72268824122204 0.865551982990754 1.57981744971073 1.32737740332188 1.07439744708734 0.860500477005498 0.806862782372236 1.307783512170…
2.77001113192823 2.77300734233564 2.75700947398147 2.71201207932638 2.75800971083101 2.74301231617591 2.81701089507869 2.80001184247684 2.90100805288425 2.91900781603471 2.78500876343286 2.92900852658332 2.97700071054861 3.07100047369907 2.81801255302545 NaN NaN NaN 2.77200971083101 0.861925407487482 1.58254321899776 1.32668609435114 1.06684903365389 0.853778664168613 0.798560532911458 1.30274294…
2.81758787998096 2.80470785548728 2.79761187508222 2.76345590692401 2.79969585793665 2.79565986528475 2.8635278922278 2.85035992651896 2.93537192406959 2.95237192406959 2.82271985303791 2.96525194856327 2.98005998775316 3.07301199755063 NaN NaN NaN NaN 2.81357588243033 0.842838739010733 1.55430332174269 1.3104411507677 1.06286082145828 0.848267294012204 0.800911499278345 1.31520823015354 1.052292…
2.86551939074013 2.8624213072177 2.84749977403564 2.80062728261479 2.85643111556994 2.84946054062667 2.90656843250134 2.87970574943273 2.96569594108049 2.98269594108049 2.88141149886546 2.98579402460291 2.98495095823879 3.07399019164776 2.91258804920582 2.97094114988655 2.62912750857915 2.74511770022691 2.86052919909237 0.867195772029166 1.58555662314586 1.33010285211993 1.07026575077353 0.858645…
2.90610129266601 2.89909934473012 2.89308765711481 2.85409934473012 2.91011687615308 2.91412077202485 2.95306233394831 2.92606817775597 2.99409155298658 3.01205843807654 2.92209155298658 3.00904869839712 2.98800584380765 3.074 2.95309155298658 2.98506038601243 2.63007402156362 2.74685000893688 2.89810129266601 0.871915785369578 1.59138546661092 1.34655888967655 1.0883924154405 0.876376622982008 0…
2.95833122646526 2.95050255049901 2.93850255049901 2.90558250171477 2.97062818812377 2.97667387453277 2.98555965851027 2.96145686409001 3.04123985364726 3.04233122646526 2.96951397210126 3.03429696165851 2.991 3.074 3.00028554005626 3.01667387453277 NaN NaN 2.95038833447651 0.874932653586374 1.5993729330284 1.34606355511849 1.08962166223036 0.879764746062965 0.824258831221919 1.32467477268082 1.0…
2.98676268263447 2.99363993227299 2.98163993227299 2.95558264877097 3.02454991534124 3.03451718191151 3.03359901548583 3.00067266570272 3.06182814949393 3.07076268263447 3.01363174891556 3.05978723270677 2.991 3.074 3.0247954160642 3.07451718191152 NaN NaN 2.98372176584731 0.879452274722239 1.60477490970055 1.35237729917814 1.08890597385093 0.879313764344419 0.819866661441295 1.32851792123887 1.0…
3.03400130052415 3.03400106406521 3.02500181285185 3.00500208872061 3.08500216754025 3.09200228576972 3.06900212813043 3.03600161580273 3.10700082760628 3.1060013793438 3.0500012217045 3.06800019704911 2.99400019704911 3.07400015763929 3.07300161580273 3.15200279809742 2.92600334983493 2.95600429567068 3.0370013793438 0.881759506983117 1.60639940530577 1.35663938717726 1.09658013044651 0.88330015…
3.06737772457356 3.0616839877413 3.07150022984065 3.0584389772071 3.14052064738517 3.15058190001872 3.12328584562323 3.07733688948452 3.1284900210684 3.14138793334581 3.08150022984065 3.07325521930646 2.99898979122774 3.07801020877226 3.1142450105342 3.2235614824742 3.01218421758196 3.06612296494841 3.07251043861291 0.869387410074596 1.59149835184816 1.34127089944442 1.0999333872821 0.88729696494…
3.10356517163498 3.12721260809577 3.1194241462193 3.10049465892714 3.19040064198335 3.20633012927551 3.15067094069674 3.10961218010687 3.17543589833727 3.17855341951701 3.1294241462193 3.09770619705066 2.99801175211797 3.07898824788203 3.13771794916864 3.27735363351146 3.12563675431507 3.17370726702291 3.12141239410132 0.882551816492076 1.60954317342339 1.35860175246951 1.10409005349861 0.8927544…
3.13099229559653 3.16998801537238 3.15598972746204 3.15198544723789 3.24798373514823 3.27198145236202 3.19998601793444 3.15898601793444 3.20499172489998 3.21998830072066 3.15099400768619 3.10899686116896 3.00099914395517 3.08299885860689 3.17398972746204 3.32298715932755 3.25196433146542 3.30896176333093 3.16198858606893 0.882030194036828 1.608890248253 1.36224901840193 1.10282037665973 0.8932798…
3.17441918048217 3.22239968371555 3.19945817401539 3.19850691593192 3.29849716754862 3.31558490299837 3.23541918048217 3.19149716754862 3.24552641269853 3.26139968371555 3.19141918048217 3.12924370958266 3.00302924514992 3.083 3.21241918048217 3.37249716754862 3.37604307701376 3.4599455931807 3.20949716754862 0.876266610487927 1.60306809776601 1.3556480160964 1.10184915427395 0.898823427748379 0.…
3.21657753116648 3.26259718087967 3.23958638454055 3.24540856386465 3.35191937085196 3.36643410458745 3.27757753116648 3.21510210218146 3.28755789210149 3.2880687026382 3.23357753116648 3.15375437858516 3.00597052543022 3.083 3.24812371793079 3.4235431565913 3.46953817280506 3.56759319164704 3.25949893231373 0.866874122126166 1.59684238783937 1.33168081413716 1.09025311066517 0.894422828146552 0.…
3.26400089176032 3.31700027298785 3.2839906876512 3.29748926457615 3.39099301490796 3.41799003226392 3.33000090995951 3.26348808119591 3.33498724981097 3.32949206522828 3.2750009281587 3.18300061877246 3.01300014559352 3.08600005459757 3.30548683411851 3.45649342460618 3.56048023763658 3.66797971274898 3.29500090995951 0.849469676418399 1.58288982146594 1.31708402058235 1.07998291853226 0.8755562…
3.31769950684243 3.33282666294769 3.33806936215555 3.34565656331268 3.44997810715483 3.46568475429997 3.37106835799054 3.31514818287644 3.402544234117 3.37180315893941 3.33426793879708 3.2249951275062 3.02107515117706 3.08904294352975 3.35759048680423 3.50945732962233 3.62107925547438 3.71101568274336 3.3352709512921 0.833845648434091 1.5730804294353 1.29070257218427 1.05778031543615 0.8659775827…
3.36943925127936 3.39122477692627 3.38450401280682 3.38754816766799 3.48561759714487 3.51299554992481 3.41602277902197 3.35952321553038 3.39609199062461 3.4264077907412 3.38643653781139 3.25566131549762 3.02793013401471 3.09296007657983 3.406469952831 3.55056801534776 3.62250184045113 3.7283356383699 3.38446648037652 0.839935143929185 1.54502216140104 1.31005642511572 1.05622931033944 0.858428858…
3.41254212104389 3.44051334348933 3.42253774548599 3.42852560449303 3.52551710579796 3.55101632453366 3.43095453787955 3.37195893743959 3.45890760923908 3.44595307135953 3.42904356356175 3.31807933768629 3.0461724021 3.10206070496479 3.45154017368458 3.58454722986179 3.64899140529633 3.75346846981968 3.42104356356175 0.845808691553487 1.55121872527537 1.3045345914817 1.057961263761 0.858335116351…
3.47155408218766 3.49657669778716 3.47464822867649 3.47417983619849 3.56769679789811 3.58581062645449 3.51148941910742 3.46109684320503 3.53950227082533 3.5196253628907 3.48514411869478 3.41319862677332 3.11792723957936 3.12911455855293 3.50664000871307 3.64141385271811 3.65644552669221 3.74322690655386 3.48849754318892 0.844209444696009 1.58028786160404 1.30552741589799 1.06066017424649 0.860432…
3.51055242859656 3.5304209043798 3.52248899389503 3.51457615950469 3.60017233073204 3.61864628737004 3.54762632915244 3.51394898609191 3.57662109622526 3.56651019970749 3.52706192095981 3.51699380949546 3.19822162621347 3.31222492807218 3.54757673761815 3.65782469528959 3.66243985124344 3.74349525381837 3.52108197054533 0.861461676723261 1.55946984194688 1.3173426732347 1.05879996808158 0.8556851…
3.56096030260184 3.58046309673512 3.56895868407511 3.55146999354536 3.63196848406394 3.64598061811296 3.60844545957301 3.57145542986876 3.62045210766184 3.61845602961795 3.57845813884857 3.59693190793498 3.24999443868928 3.36399454773458 3.59795961769919 3.68348352129154 3.66899038747098 3.74399994547735 3.57345734490061 0.85094423482314 1.56497682052023 1.32329415270188 1.06743355644454 0.855741…
3.60624498053595 3.61761115367383 3.60339967779752 3.59660297742048 3.65943871718764 3.67479171516199 3.64197753230567 3.6028037364918 3.66880643281754 3.67598147835336 3.62077570667675 3.65779073079749 3.35447412207829 3.33306951892921 3.64472172535898 3.70689967779752 3.68372093787634 3.77672364789721 3.61848701308383 0.853501632924922 1.5920142780956 1.31431734816421 1.05586371733351 0.8467434…
3.64899033856813 3.66829999624333 3.64846293996327 3.61775061036778 3.68914436385169 3.70069175624663 3.68893789146199 3.64993692553069 3.72186641649706 3.72738876039071 3.66793711871695 3.71731236016393 3.42859062605974 3.51244690338484 3.68254861313051 3.73318438330031 3.67955244710614 3.75081410307807 3.65641322933322 0.873319293417299 1.58529832410559 1.33030771188926 1.06369415372077 0.85528…
3.68248447758909 3.70198392903439 3.68498538535112 3.65697971045683 3.71398711686626 3.72748717348625 3.72998043861519 3.69797460268354 3.7804687286982 3.78796905959554 3.6949874477636 3.77495471224352 3.51895741512117 3.63245070763903 3.7224793131958 3.76996663007418 3.68299804200489 3.77249541155034 3.69697864165744 0.87821764848476 1.58316751641225 1.33591264228952 1.07336039853115 0.861002510…
3.7282555028093 3.74776730056956 3.72577197853413 3.68885924082054 3.75173123047686 3.75735374891227 3.77476174009539 3.74431204977949 3.82692277045463 3.84180804862683 3.74126099471758 3.83928214840697 3.65193086312788 NaN 3.76831754168776 3.83852840334926 3.69135534615055 3.77408748978616 3.73740080282152 0.881677828122639 1.58830122598375 1.34109538492649 1.07712507636093 0.865722563006366 0.8…
3.76664473993621 3.79257419756683 3.76761150756952 3.72515313971969 3.77677145106918 3.78771437496435 3.81711146681761 3.79254096520015 3.88592990178141 3.90489868785676 3.77865614700679 3.89744748643386 3.75223471827216 3.81172091519317 3.81159388216516 3.78098666011146 3.73070943073902 3.77651322175306 3.78405550181358 0.883143034760258 1.59233367461799 1.34080461064041 1.0793844592729 0.863639…
3.79901712586824 3.84200311379423 3.81500882241697 3.76550778448556 3.81151401207402 3.81850778448556 3.86850778448556 3.84451712586824 3.93701712586824 3.96001868276535 3.81051816379965 3.97052023966247 3.865 3.93906746554156 3.84251972069676 3.82898910172021 NaN 3.86606538967874 3.83150778448556 0.88153433006512 1.58755042461363 1.33983899792707 1.07832619079173 0.862517135309312 0.817102708531…
3.81528635765338 3.83787024684607 3.83563236606386 3.77667561711517 3.83141611080731 3.82667561711517 3.87167561711517 3.86528635765338 3.97128635765338 3.99922148107642 3.83424310660207 4.00515660449945 NaN 4.06018868166484 3.86017823002511 3.86445413603876 NaN NaN 3.84167561711517 0.872014620807468 1.53939571482771 1.31113846114389 1.06904873135831 0.854579372901616 0.795583838635454 1.32219415…
3.85553589824698 3.89236186008959 3.88937346263342 3.83333865500194 3.85374474403584 3.86258230842228 3.93229224482664 3.92728064228281 4.03031544991429 4.04546628298402 3.87255910333463 4.05541987280872 4.08465410491623 4.20434083623294 3.89855910333463 3.8985939109661 NaN 4.16668891254771 3.89833865500194 0.880337085436267 1.54642787580202 1.31162886155793 1.08025657074601 0.858235678282586 0.7…
3.91296818839459 3.94796930459127 3.93797321127965 3.86997990845974 3.90896930459127 3.89698102465642 3.98297209508297 3.97897153698463 4.07697432747633 4.10796539790289 3.92996818839459 4.08898158275476 4.17594977114935 4.30294586446096 3.95496874649293 3.95496874649293 3.77415180274863 3.92113785029012 3.94797265318131 0.871884777321795 1.55431564683294 1.31502810804663 1.06652774082398 0.84977…
3.94241508179056 3.97643457906421 3.96643457906421 3.8964735736115 3.92272703816893 3.92249307088515 3.99966854634798 4.0054735736115 4.12014211995949 4.14918111450678 3.95941508179056 4.1154735736115 4.23384966085476 4.3765377044764 3.9814735736115 3.97068804362163 3.78380502726352 3.93178552998987 3.9725125681588 0.875331369596759 1.55578094906226 1.31151980023966 1.06024478255135 0.84289667588…
4.00335173330317 4.03636236062607 4.01251114314666 3.95240486991767 3.98533047865738 3.96752177046955 4.05738361527187 4.05546863385506 4.16255365243825 4.20045800653216 4.01738361527187 4.17041549724057 4.28446863385506 4.42252177046956 4.04235173330317 4.00265992566724 3.79191498141681 3.94090435409391 4.02345800653216 0.869879300461775 1.55620574907084 1.30917444284267 1.05475760009011 0.83785…
4.05891309112264 4.06495575548062 4.07090835063842 4.00691467128405 4.04490677047701 4.02291309112264 4.08096365628765 4.10991467128405 4.21990993079983 4.24892415225249 4.07690677047701 4.22291783160686 4.28899367935437 4.42100316032281 4.09891151096124 4.10184356402075 3.83892573241389 3.9869273125753 4.07491941176827 0.861383352363885 1.54965038166044 1.29818735017224 1.0462533681655 0.8295929…
4.12053441647436 4.10699968108568 4.12765073262719 4.07048789001323 4.09774378554945 4.08941810032153 4.16499936217135 4.16665073262719 4.26297641785511 4.30662746939662 4.13560420616606 4.28453441647436 4.31439515600529 4.43467431477208 4.1673715738604 NaN 3.88197641785511 4.02509273400794 4.13458094293549 0.836922278661059 1.51758349922717 1.2729604239809 1.04649395156005 0.829394420013807 0.77…
4.15955825137776 4.17520950246547 4.16754662641402 4.10362800116022 4.15336062699413 4.13053500145028 4.18874425079765 4.19172100087017 4.29463962612396 4.33666287605145 4.18444200174033 4.30280237561637 4.31796512510877 4.42412787460117 4.19173262583391 NaN 3.9472443773567 4.09222112742921 4.16960475123274 0.854704008173654 1.55166022002806 1.30411648991493 1.04692500126559 0.832404543860583 0.7…
4.19793610272041 4.20395291779398 4.21492096915419 4.16789238352911 4.20491424312476 4.19688902051439 4.23991424312476 4.23293105819833 4.32395123628663 4.36395459930134 4.21395123628663 4.32096973286756 4.318 4.42100504452207 4.24091760613947 4.28097814040435 3.9549882294485 4.09699327397057 4.20494114724248 0.858404131539321 1.56000663201651 1.30537850345845 1.05851049451465 0.841514715098118 0…
4.2578553948905 4.26876157479956 4.2748553948905 4.23079910283593 4.27957393461767 4.27353640658129 4.28513685516333 4.28794921498144 4.3750242710542 4.40324943927246 4.2826865187268 4.36613685516333 4.32094370794543 4.421 4.29398674301782 4.34478033881775 4.04233000238122 4.18334876639941 4.2648553948905 0.8624723169647 1.57010710589302 1.31482930250484 1.06075740567871 0.845690440562881 0.80047…
4.28969319602014 4.29673278363044 4.31065360840983 4.2864556703583 4.34040618584542 4.33836659823512 4.31471298982529 4.30682185575363 4.39481195885105 4.42578226814332 4.31370309292271 4.37987134026651 4.32595051548712 4.421 4.32569319602013 4.40738639204027 NaN NaN 4.29867340221498 0.863302478354042 1.56961682886278 1.31722783093823 1.06707725363767 0.85355221034575 0.800512375256618 1.30084774…
4.3479982428236 4.34799845489661 4.36699830341589 4.34799815193517 4.42199754601227 4.41799760660456 4.37199827311975 4.35799845489661 4.43699872756192 4.44999927289252 4.37399818223131 4.40099936378096 4.326 4.42000003029614 4.38499821252746 4.48799757630842 NaN NaN 4.35799821252746 0.863070007271075 1.55244052018481 1.31854996061501 1.07290982519124 0.861069774596683 0.808259765204878 1.3061698…
4.37437028507214 4.37241693062235 4.40313705732108 4.39488050679491 4.47767060181896 4.48246069684301 4.40325367119661 4.37851022172277 4.45751022172278 4.47148689894767 4.39646357617256 4.40588338612447 NaN 4.41023322775106 4.41332363952193 4.54757731071854 NaN 4.37004664555021 4.37851022172277 0.862737929743536 1.55366084653112 1.32003454938184 1.07544936078472 0.864136766486167 0.8148721048125…
4.4274630194169 4.43536170232574 4.44755420479893 4.44351367796247 4.53443262428955 4.54438196574398 4.43567578530831 4.40968591701743 4.47977710239947 4.49872644385389 4.46134143890751 4.42084802436327 NaN 4.4228682877815 4.45359473163539 4.61136170232575 NaN 4.57787234108582 4.43344275599867 0.881062360747187 1.58229719360657 1.33386876397493 1.09693074981475 0.891065126731706 0.816554397167963…
4.47900437908612 4.48701084345134 4.5040079240606 4.50801021786761 4.60401230314672 4.62801209461881 4.50201042639552 4.46600500466985 4.52200458761403 4.53800688142104 4.50200542172567 4.44100646436522 4.34800062558373 4.43199916588836 4.51200542172567 4.66600771553269 4.56802481482134 4.62103315593776 4.48600708994895 0.881708759258933 1.57907019810151 1.33228935356348 1.08930116984158 0.883653…
4.49956346884773 4.53791906571819 4.54121008648637 4.55598142731138 4.66177355533411 4.68479434253183 4.55096064011365 4.48950110725455 4.54354268165 4.57031402247501 4.5274595328591 4.47135559687046 4.35093763840682 4.42808314879091 4.5374595328591 4.7022308736841 4.68452632347048 4.7766948355614 4.51929323527728 0.875883683826476 1.58000025216216 1.32925444031295 1.09479338382075 0.898289231393…
4.54052276091999 4.57161588074048 4.58845292105463 4.60839472116682 4.72131324132389 4.75419684154828 4.6004296410995 4.54238308118926 4.5973714412117 4.60559260078536 4.5586391606956 4.48682540033658 4.35297672004488 4.42404655991025 4.58148784098731 4.75439472116682 4.78781272228876 4.89860320269266 4.57238308118926 0.8624270232973 1.57180672821353 1.32259763865033 1.09094667631002 0.8976709415…
4.58892698026928 4.62092545902489 4.6289391502244 4.65493002275806 4.77491937404733 4.80891785280294 4.64293610773562 4.57095740515708 4.63094979893513 4.63795132017952 4.61092089529172 4.50896653262342 4.353 4.424 4.62094067146879 4.79194371395757 4.88984635431661 5.01282809938393 4.60694827769074 0.856029507777438 1.56448101380938 1.32016359013676 1.08774480713227 0.897789802238229 0.8269602433…
4.63785941810851 4.65813315776246 4.67981379483285 4.71460849009238 4.83265411336804 4.86665411336804 4.69772254828153 4.64038037371408 4.66911034612463 4.683927853022 4.656927853022 4.55883660647068 4.35788594181085 4.42693156508651 4.6766997366437 4.84183660647068 4.95840318535191 5.05795066465983 4.66465411336804 0.840248179834574 1.53689374441956 1.29296484788081 1.07490951680471 0.8862103179…
4.68454154946495 4.7213721220933 4.73050168420103 4.7546113136768 4.88152161683299 4.91552161683299 4.74850168420103 4.68853158314897 4.73435218946134 NaN 4.70354154946495 4.60950168420103 4.38374087578454 4.4319501684201 4.72255151578093 4.88755151578093 4.97485050526031 5.08672094315258 4.71451165051701 0.842186778483768 1.54967485675532 1.31122974302795 1.0775404997047 0.886712226273536 0.8228…
4.73299680075618 4.75599773386896 4.77099733396349 4.79299746726531 4.9129979338217 4.9549974006144 4.79199713401075 4.72399766721805 4.78399673410527 NaN 4.75499660080345 4.66099660080345 4.38799973339635 4.43599973339635 4.76599713401075 4.9189979338217 4.99199886693448 5.10099906688722 4.74999766721805 0.839750163961245 1.55115991002127 1.3045204598913 1.07180038457577 0.884850124637207 0.8216…
4.78892192195899 4.79328128130599 4.82005431750788 4.84009214480757 4.95518671305678 4.99424345400631 4.83222454035646 4.77992192195899 4.83894083560883 4.82914888575709 4.80895974925867 4.75714646231545 4.47727885786435 4.59984142047633 4.8238840946593 4.97197866290851 5.00965955430284 5.10394325905047 4.79807323115773 0.832480150145332 1.53741498023429 1.2933454264717 1.06106691532928 0.8690643…
4.85127640924937 4.85725306761225 4.86053316725766 4.87954483807621 4.99355650889477 5.02563820462468 4.89328808006793 4.83634643416072 4.89238144661639 4.89226473843081 4.8673230925236 4.84992628469261 4.55608967615243 4.67910134697099 4.88726473843081 5.00264987544324 5.0218599501773 5.10498832918144 4.85434643416072 0.843261037454928 1.5592292739134 1.30347780652969 1.0585967261745 0.864352051…
4.88894012854273 4.89693689224774 4.90393041965777 4.90196440075514 5.0109724914926 5.0419741096401 4.92195469187017 4.87793365595275 4.94291909262531 4.93892556521528 4.91093041965777 4.91988834782293 4.62688672967543 NaN 4.92294336483772 5.02795954631265 5.02799029111504 5.10599838185251 4.8879466011327 0.845426698979113 1.56313409376165 1.30956033965946 1.06282310669168 0.864869077655928 0.808…
4.94671906658808 4.92439209939773 4.93726183498296 4.94602301688922 5.03839209939773 5.05863091749148 4.96602301688922 4.92984933100285 4.98604472762501 4.99476248805967 4.96284933100285 4.97478419879547 4.6465657852841 NaN 4.9836539343807 5.05147894234091 5.03093486779261 5.106 4.93691446321024 0.841105961452215 1.55214402867034 1.29833923924693 1.05926902707829 0.853962074704117 0.8053903558455…
4.98654398066971 4.9833101246029 4.97357905907973 4.9687427583265 5.05283630075323 5.07085968635991 4.99467260150646 4.96855567347305 5.0403685886196 5.0493685886196 5.00946213104633 5.05901780451938 4.72408796133942 4.7255729473637 5.02057905907973 5.06978952953987 5.03396492158998 5.10896492158998 4.97259075188307 0.860301756478789 1.57241725740265 1.31418952423358 1.06249094603684 0.8536705846…
5.02293782703676 5.02293264595648 5.02091882974243 4.99395682433108 5.07096891351838 5.08797064054513 5.04291710271567 5.02290674055513 5.09889983244811 5.11388947028756 5.03795164325081 5.11490501352838 NaN 4.83481002705675 5.05993264595648 5.11691882974243 5.034 5.11698618378595 5.01592573784946 0.866709309704376 1.58106545843471 1.33081157313958 1.07151445675919 0.859450000515078 0.80366119164…
5.06900112552802 5.07095862023134 5.05427740995644 5.03217114671474 5.0954686837915 5.10659619968154 5.09780985169296 5.071937367583 5.16163983050624 5.18055481991288 5.08497987287968 5.16491611493466 NaN 5.02585573357369 5.10502237817636 5.13755369438486 5.03008501059336 5.15223490465976 5.06787360963798 0.870341365201142 1.58159873609638 1.33336516816728 1.07055125264834 0.854957762182364 0.802…
5.09276113353504 5.10465727855027 5.09458458006094 5.05180267552894 5.11084421752285 5.1198649885198 5.14848072507617 5.11852226707008 5.21544956858074 5.23345995407922 5.10975074803656 5.21548072507617 NaN 5.08145995407922 5.13469882054418 5.14789614501523 5.04880267552895 5.10945696193297 5.10165727855027 0.874833680676794 1.58949722757714 1.34067387429617 1.07061906530514 0.853039109317197 0.8…
5.1420065714973 5.15400751028263 5.13601267360194 5.08401361238727 5.13800469392665 5.14000516331931 5.17702487781122 5.16901783692125 5.27402159206257 5.29702018388458 5.15500704088997 5.28501736752859 NaN 5.18507932736031 5.18000985724596 NaN NaN 5.15401267360194 5.15201267360194 0.875757465279611 1.58980323135778 1.33742428279735 1.07110740895249 0.852586146286224 0.804347028744433 1.317471380…
5.1556971908809 5.16965393243532 5.16241601098459 5.11237275253901 5.14778370777207 5.15076207854928 5.22885365119198 5.20617808953387 5.31900505575153 5.33906994341991 5.16967556165811 5.32119971875667 NaN 5.35034466134802 5.20054578632135 NaN 5.06668707937784 5.18041601098459 5.17841601098459 0.870476797803081 1.57570189339267 1.32551344393362 1.06570939330982 0.844557575919129 0.79815691298027…
5.20947042580736 5.22842139115989 5.21349984659584 5.14765675746773 5.17869598518571 5.17377444062165 5.26762733667925 5.25948023273685 5.37743119808939 5.39743119808939 5.22248023273685 5.37745081194837 5.37791143082624 5.49559760908245 5.25149984659584 5.16447073261568 5.07886270298709 5.19981366833963 5.23049003966635 0.861864143455053 1.57907351822228 1.32332902544322 1.06027266321138 0.83836…
5.24301741708357 5.2810157583137 5.24401741708356 5.17801741708356 5.2060145142363 5.20101078200411 5.30003667517932 5.29102197870069 5.41701866116096 5.44801492892877 5.25609401043686 NaN 5.49402488154795 5.60002902847261 5.28501990523836 5.17301161138904 5.07900414692466 5.12300165876986 5.27201368485137 0.862759805094541 1.58148858175177 1.33194725473588 1.05893625532703 0.836395960895383 0.79…
5.28419255553622 5.31826945500897 5.28519255553622 5.21919255553622 5.24032712961352 5.22650015342719 5.33380798124962 5.34202343613957 5.45958947270874 5.48557821848344 5.31034173554384 5.46350091930728 5.55284650790889 5.66865425922704 5.33207720632711 5.22912191637394 5.08880775131815 5.12692310052726 5.30436557934989 0.862299035688047 1.57813574904919 1.32545726862739 1.05008360055971 0.82684…
5.33253809414428 5.36653809414428 5.32759583237625 5.25565357060821 5.30204739408042 5.28654066656943 5.39994822508581 5.39951567251711 5.51949640489962 5.5459858454053 5.37049448890795 5.53446050671029 5.60853302414293 5.71852847110562 5.38251854650461 5.29247321913813 5.08800962303866 5.127 5.35352847110562 0.850742204630785 1.57206831561428 1.32178445047841 1.04586926199774 0.840427699975615 0…
5.39204156396519 5.39200708485092 5.37000958538654 5.33254104302027 5.35157259516803 5.32957228260107 5.4345454665872 5.42901125241029 5.5450091686306 5.58100875187467 5.41603296316394 5.58103315293717 5.61900619477966 5.72600104188984 5.42805371686684 5.3320865951917 5.06400208377968 5.13500187540171 5.40253568175248 0.835763766707128 1.56815887475897 1.3142987184755 1.04614195842573 0.836378332…
5.43510251482857 5.43620500923493 5.42841428759069 5.3731562430821 5.40345241199752 5.40595789776426 5.47565191504349 5.48183946972371 5.58805438273783 5.62209736534066 5.45419874051446 5.59474404506491 5.62781299589938 5.73089254349294 5.47747886539963 5.38886420832675 5.07378508698587 5.28636395553041 5.43825728197707 0.847790025680055 1.55206483949377 1.29853093109246 1.03997293561057 0.834690…
5.48347887712123 5.47017029602081 5.48147299731193 5.41607938853481 5.43271977354632 5.43347488725063 5.52055898854435 5.51802812606718 5.62255762358862 5.65657268733913 5.49447887712123 5.60833221739894 5.63691077245952 5.73941537372331 5.5215688210515 5.52033719497783 5.12449854213553 5.33205367089078 5.47068388981898 0.851338889266924 1.55752476830221 1.32155329766362 1.06547611281607 0.839977…
5.52902100385929 5.53551612194199 5.53552142656152 5.48752325922319 5.50503912156909 5.51952817057633 5.5640205921955 5.55701967770441 5.6640097094659 5.69151179354122 5.55202067232057 5.65400690058547 5.64700208407531 5.743 5.56651992911806 5.49052786847345 5.26052820369165 5.32502687753676 5.53101810013587 0.854271294559007 1.5622576636261 1.31188312386026 1.05248231506452 0.818323885633811 0.7…
5.57355989098344 5.57615285707752 5.58398208431871 5.54235175335736 5.59557395579241 5.59002957822167 5.60905174425757 5.59960258417314 5.68309468987713 5.71843486559507 5.59607056428087 5.67261378507975 5.65484017571793 5.743 5.61057309085242 5.57231104247749 5.34427171804987 5.40681441123957 5.57017477068357 0.858782678483393 1.57003435103733 1.3224092322152 1.05791616686833 0.848396393205918 0…
5.5942964408014 5.60758262879554 5.59360298836649 5.56923532557766 5.63708783430611 5.64099118719559 5.63474560881067 5.62029648339744 5.71269984237208 5.73137281353306 5.61877608123045 5.6848778425743 5.65005081982044 5.72320335838868 5.63228627927137 5.71356496059068 5.43854855516706 5.5609326720607 5.60460298836649 0.859577759269243 1.58634205321041 1.33116854446288 1.08690332383022 0.88109047…
5.63756122474827 5.64094807866868 5.63892919818457 5.61712030818505 5.69888514372163 5.71708385332564 5.6855380767489 5.66802720591579 5.73856054743594 5.75854498988991 5.66157350191452 5.70855884042984 5.65006106685793 5.72257419752724 5.67055883127964 5.75959398003022 5.4916319991131 5.51973481208196 5.65492133131619 0.850137930151174 1.58815721512859 1.3297323128593 1.08208957813793 0.85142269…
5.69288994625825 5.70261404014201 5.72803071482021 5.71207478128849 5.76154603827333 5.81204249815453 5.73498590125267 5.70768281733437 5.7884805952643 5.79868154673774 5.72374100767376 5.74331658505299 5.67698218870184 5.75292083443277 5.72588591086651 5.84133708703101 5.68010417216385 5.65958220639015 5.70764027018835 0.864377596997997 1.57817609643191 1.33088018990702 1.08387472204167 0.862854…
5.71083197150553 5.73023807322921 5.73689996927933 5.73379682537228 5.83321830517104 5.85460809749057 5.75729063282949 5.72830467400941 5.80088633366551 5.81237150762188 5.74133377406522 5.72911451129665 5.65833257206643 5.74952697829694 5.74631511006994 5.8841133587043 5.75539305597876 5.76355383326649 5.7307825513601 0.867725034492625 1.58250807687883 1.34257436173077 1.08889476213165 0.8910788…
5.75403204528205 5.77553763454256 5.78754814680396 5.79305895099411 5.89906926077141 5.92656523715156 5.81252954258054 5.78002954258054 5.84402847135272 5.85353307178755 5.77953598649976 5.7540117482935 5.67200776235347 5.78045843832474 5.7910290481677 5.94755587147761 5.82564254516267 5.9266689941417 5.77205196793972 0.865581707023398 1.57886920736454 1.33551965224189 1.0937053586458 0.900089416…
5.78587345857573 5.81620163823802 5.8296680914779 5.84448421209446 5.95685690472304 5.98484958035602 5.84780903612127 5.81530903612127 5.87293160881399 5.88537293250032 5.81039021161143 5.76282502320982 5.67543031679143 5.7653122795944 5.82336560813329 5.99898579032069 5.94072113381311 6.0525010772925 5.81858165523363 0.859243054269552 1.57268642552777 1.33198285444302 1.09101400406536 0.90040429…
5.82761599315906 5.8541714895433 5.87707757721283 5.8975241625773 5.99960061380776 6.04148750495078 5.88964356246678 5.84456991233815 5.9175929527486 5.91770047466407 5.85708141728124 5.79472909438497 5.67698847979477 5.75312568329093 5.8655929527486 6.03964530552436 6.05000154024269 6.22113214453948 5.85964146545595 0.858070734060101 1.56626172644643 1.32396767399756 1.08641190666584 0.890987758…
5.87406296612163 5.90949256361554 5.93696802703804 5.96195950372348 6.07446766599851 6.10797774956017 5.94248131401459 5.88506996235737 5.94711660392895 5.95508395482884 5.90748704470621 5.83547838871855 5.6894961408426 5.7545 5.90208628690742 6.07399911589105 6.14446824263183 6.32010261145748 5.91547270777934 0.827533353340783 1.53703800353133 1.30506500849664 1.07194822908858 0.884322775646608 …
5.90053044053479 5.93640870289566 5.96387826236087 5.97994782672609 6.10182608908696 6.14772174253914 5.95053044053479 5.91447826726088 5.9961304454348 5.99037392071306 5.93565217817392 5.86 5.701 5.77 5.93835652962175 6.10942609398697 6.22142609398697 6.36323479198262 5.92977391581305 0.845756699612659 1.54591905096249 1.30498452388874 1.07525165276617 0.897713305287349 0.833358087714958 1.29219…
5.95643445801416 5.97659604143869 6.00260614040272 6.03246475490626 6.13169703107901 6.18066673418692 5.99950515076239 5.96449505179836 6.04055564558255 6.03752534869046 5.99242435905013 5.87979802071934 5.701 5.7670302968921 5.99047485387029 6.16246475490626 6.25763643729482 6.39666673418692 5.98345465594223 0.846228485155395 1.53837321546363 1.31185173100314 1.07740848920661 0.887989979743925 0…
6.01707584763132 6.0191080254143 6.07302987936991 6.09302068571763 6.1940229841307 6.23003677460912 6.05605975873983 6.00412181589272 6.08607584763132 6.09011262224044 6.05606895239211 5.93611032382737 5.70810572700123 5.7730229841307 6.05108274287053 6.20908963810974 6.29200689523921 6.4199770158693 6.03606895239211 0.834640756573169 1.5265482245125 1.30073114920654 1.0587633997482 0.87177257231…
6.0492829097597 6.06497868965776 6.08571750990534 6.10180442993446 6.20378269992718 6.24565231988349 6.08143501981067 6.05584830961407 6.1182829097597 6.13793522964319 6.08534809978155 5.98295695965048 5.75300041966504 5.78278269992718 6.08621771973786 6.24715252971601 6.29493480997815 6.41021730007282 6.06534809978155 0.839208303565921 1.53853315551058 1.30121913499636 1.06445331405755 0.8771111…
6.11846133355039 6.12057062819234 6.17033642538816 6.17046133355039 6.26253940115178 6.28866430931401 6.14053940115178 6.10859404847276 6.18448475383081 6.19158624171262 6.15743791326997 6.07925055102663 5.79666430931401 5.80284386479721 6.14851598087137 6.30058624171262 6.30194535267903 6.41396877295944 6.13148475383081 0.844469404847276 1.54536831924788 1.30895918533852 1.07152535267903 0.87794…
6.13607935747317 6.13708777417487 6.17108777417487 6.17707575031529 6.27606011929785 6.28305530975403 6.18705530975403 6.15805170259615 6.2240757503153 6.2380757503153 6.17108416701699 NaN 5.81616833403399 5.94516833403399 6.16907935747317 6.31102044056127 6.30201563101744 6.41000480954383 6.15107935747317 0.830855394391413 1.5204392497288 1.30877495383014 1.03687072481237 0.845897209994209 0.787…
6.20075537472008 6.20862336900857 6.24262336900857 6.23881194859644 6.32505710206066 6.32813253389581 6.23213253389581 6.20018910777217 6.28581194859644 6.29981194859644 6.23967994288493 6.25071871517111 5.95335988576986 6.08235988576986 6.23375537472008 6.32767941470063 6.31475484653577 6.41392456816485 6.21575537472008 0.851551719910425 1.5605775780081 1.3128123052098 1.07006128093589 0.8680732…
6.24070022552551 6.25266947942556 6.29361567375065 6.28961567375065 6.33592313475013 6.3518232099253 6.25979246382535 6.25359261417569 6.33860030070067 6.35954649502576 6.28366947942556 6.32246962977589 6.03836201842608 6.16438507800104 6.26774634467543 6.35479246382535 6.315 6.41102305957496 6.25272328510047 0.857626033077074 1.57058843845237 1.32147351155886 1.08187344972865 0.869403005262262 0…
6.2640841793148 6.27908560608285 6.2970841793148 6.28303281566509 6.33903852273728 6.34603709596923 6.30507133840237 6.2930841793148 6.38207989901066 6.41208560608285 6.30007989901066 6.39009416669113 6.13512840912427 6.264 6.30407419193847 6.36405279041776 6.31500428030414 6.41098145201538 6.2860841793148 0.86308602096116 1.57211097184628 1.32259389507677 1.06987038522737 0.862911683586296 0.807…
6.32182033486618 6.33780034054188 6.35482033486618 6.30554013054105 6.36546015324384 6.37148014756815 6.3540002837849 6.35082033486618 6.43688031783908 6.47080034054188 6.35488031783908 6.45468037459606 6.22320051081281 6.264 6.35496029513629 6.40026021000082 6.31794001702709 6.39825992621593 6.34382033486618 0.867215623951445 1.57963624364612 1.32526541549466 1.07013460153244 0.864066406697324 0…
6.33986783902188 6.36182119397078 6.37286783902188 6.34271235551822 6.39279009727005 6.39879009727005 6.38079787144523 6.3817667747445 6.47768903299267 6.52061906541602 6.37286783902188 6.50461906541602 6.32918371160575 6.38802822810208 6.37584451649633 6.40596112912408 6.318 6.398 6.36186783902188 0.866615364180876 1.58203243036409 1.32423847385095 1.07037813419796 0.862601661262775 0.8192264563…
6.399000700035 6.40400117358809 6.42600115299883 6.36300135889147 6.41600094710618 6.42200090592765 6.43700109123103 6.44100115299883 6.54700100887397 6.57800107064177 6.43500061767794 6.56200135889147 6.44600253247957 6.51600331487163 6.43200074121353 6.41600047355309 6.32800014412485 6.41500088533838 6.42100102946324 0.850760053120303 1.55264016183162 1.31488011077024 1.06930024418868 0.8620801…
6.4323357001163 6.45988632078322 6.48090585901509 6.42771047669636 6.46110124133382 6.46514031779757 6.48896447371071 6.49590585901509 6.5950426266382 6.62898401194258 6.4644138530438 6.62671047669636 6.56659679747957 6.67385434466838 6.46729662365256 6.43855062066691 6.33486323237689 6.45715985602944 6.47002308840633 0.853289591361767 1.56034642949748 1.32015488431252 1.08092827656998 0.87099239…
6.45879985521473 6.49969978282209 6.49489992760736 6.43892302123643 6.4689461148655 6.47889992760736 6.50984604247287 6.52081525096744 6.61981525096744 6.66572287645116 6.48881525096744 6.64784604247287 6.66922251448798 6.79210704634263 6.4977690637093 6.45289222973101 6.33797690637093 6.41136180018876 6.49679985521473 0.85957165733648 1.56683088754884 1.32556881636149 1.07568249227749 0.86555356…
6.51506780931412 6.54309041241883 6.55106102838271 6.49209041241883 6.51906780931412 6.51208363148741 6.56607459024553 6.57309041241883 6.67608363148741 6.71310623459212 6.54807459024553 6.70003616496753 6.77015144080153 6.90314918049106 6.54708363148741 6.47209041241883 6.33800904124188 6.41101356186282 6.55007459024553 0.852557251848946 1.56294151066035 1.323040209108 1.07208495575999 0.8613448…
6.54434644235151 6.58212858980202 6.57741179811636 6.53112858980202 6.54834644235151 6.54819394556687 6.59828108658666 6.61212858980202 6.71219394556686 6.75897609301737 6.58028108658666 6.71565143592081 6.83554038791838 6.96756217317333 6.58319394556687 6.51112858980202 6.3419128589802 6.4168692884703 6.58228108658666 0.847052868837916 1.55495820338549 1.31017712966024 1.06127138062484 0.8505020…
6.59461160299115 6.61872035415363 6.62761160299115 6.56176696179469 6.58174365797416 6.57876696179469 6.62876696179469 6.64276696179469 6.74574365797416 6.79373589003398 6.63061160299115 6.77255722740991 6.88264267475186 7.01563490681168 6.62964267475186 6.53184464119646 6.35192232059823 6.417 6.61574365797416 0.840559870175936 1.55661562931067 1.31527782008484 1.05010552502135 0.839653039280493 …
6.64410647023621 6.64414350336185 6.6721018410955 6.6110972119548 6.6321018410955 6.62010647023621 6.68107869539198 6.70306943711057 6.81004629140705 6.83807638082163 6.67910878480656 6.82305323511811 6.90302314570352 7.01903703312564 6.67710878480656 6.58716201992467 6.37106943711057 6.42401388742211 6.6630925828141 0.816099763262576 1.52670670697363 1.28260666068223 1.0348191656986 0.8240515265…
6.68908755861935 6.70477018770434 6.71512722998372 6.6521669013481 6.67512722998372 6.66508755861935 6.7143255868056 6.73240492953436 6.82960328635624 6.87034542248779 6.72506772293716 6.84554377930967 6.91280164317812 7.03468262908499 6.72306772293716 6.65561150224683 6.40040492953436 6.42988098590687 6.70220657271248 0.837123532832956 1.55066402578639 1.30654442250003 1.03869145069854 0.8289212…
6.74258818983679 6.74271250988606 6.75271250988606 6.70558818983679 6.73553379981524 6.72255710982448 6.76858041983371 6.77665811986451 6.87663480985527 6.90076689990762 6.77858818983679 6.908510489806 6.92887567995073 7.04492229996921 6.77460372984295 6.74034731974133 6.45954156981832 6.45679020991686 6.74963480985527 0.843324778582078 1.55296578089436 1.30703 1.04222296038928 0.831748632491532 …
6.77308420929038 6.78607655390034 6.79607081235782 6.75608229544287 6.79208420929038 6.77910143391796 6.79907655390035 6.80407655390035 6.89107081235782 6.9320440184927 6.80907655390035 6.91603636310266 6.93300574154253 7.04199234460997 6.80508995083291 6.78521243707346 6.50021435092097 6.62521817861598 6.78708229544287 0.847387703089455 1.56387441127174 1.31775071754605 1.05248317669333 0.842332…
6.81613599373529 6.82521453975936 6.83227344927741 6.79815563024131 6.8351359937353 6.83095926518115 6.83821453975936 6.84321453975936 6.92727344927741 6.95454836036163 6.84821453975936 6.9346269063857 6.93594109048195 7.03807854602406 6.85107708421725 6.89382034783222 6.6098007113262 6.73676143831417 6.82915563024131 0.856438362319352 1.5712421371097 1.32323003556631 1.06433220191215 0.853927307…
6.83683812569085 6.8398866879836 6.86275718853628 6.83570053252808 6.89154675193439 6.88853865821894 6.86280575082903 6.86086240683723 6.94486240683723 6.97186240683723 6.87280575082903 6.95880575082903 6.936 7.03502428114637 6.87183812569086 6.95849009592619 6.68143343991799 6.80843343991799 6.84983812569085 0.852146502656712 1.55915979551159 1.31616851756276 1.06899390202906 0.861043829614727 0…
6.89607242586231 6.89012382486136 6.91907943481672 6.89511681590695 6.95614485172461 6.95915419699717 6.91309345272556 6.91104672636278 6.98804672636278 7.00206308058975 6.93606308058975 6.9820537353172 6.94300700895442 7.032 6.92607943481672 7.00615653331531 6.73921961390506 6.86998130945489 6.90308644377114 0.839913945027463 1.54023898979955 1.31907382988665 1.07473960170919 0.867645839678617 0…
6.92643966372507 6.9420420057235 6.95238543763395 6.94409623181463 7.01687932745014 7.02380702599531 6.9522769854517 6.93063849272585 7.00763849272585 7.0285119651799 6.9625119651799 7.00458426663473 6.94594577390888 7.032 6.95938543763395 7.0717889506316 6.8313009158115 6.86214460290966 6.93933121154282 0.866725277295327 1.58174414683971 1.33325826873352 1.08295834769849 0.878480086477396 0.8068…
6.94981954493465 6.96284308255187 6.97879600731743 6.97873324033818 7.07455278527283 7.08750571003839 6.97284308255187 6.95084308255187 7.02486662016909 7.0448744660415 6.98581954493465 7.01492154127593 6.94897646238278 7.032 6.98281954493465 7.10673324033818 6.92923895037656 6.98205064943881 6.95984308255187 0.870146854676401 1.58515905152067 1.34067343125995 1.08870574927963 0.892153453052719 0…
6.99005021495525 7.0060602579463 7.03304351962788 7.0380686271055 7.13109038691945 7.15109540841497 7.02403347663683 6.98805021495525 7.06202678130947 7.07903849813236 7.02904519345972 7.0220401719642 6.95300502149552 7.03805523645077 7.02405021495525 7.17406695327366 7.03418412150257 7.10419081682994 7.01005021495525 0.869983833074917 1.58613986609345 1.339683364402 1.0968355403834 0.89901446190…
7.01941568585815 7.04129882302978 7.05849359441039 7.07820143733947 7.18394823454466 7.20688980313048 7.04361045723876 7.01741568585815 7.07768836579101 7.10155202582458 7.05547411727233 7.04553254868652 6.95594156858582 7.07035725444396 7.05341568585815 7.21322091447753 7.1418575148132 7.21577960626095 7.03941568585815 0.872225397353839 1.58606155817105 1.3416508509525 1.10007553067302 0.9074717…
7.05266630509112 7.07862585722338 7.09859552132257 7.12156518542177 7.22756518542177 7.25749440165322 7.08359552132257 7.04472697689274 7.11462585722338 7.12872697689274 7.09163596919032 7.04896966409919 6.95896966409919 7.04229324704113 7.08666630509112 7.25062585722338 7.26080678790159 7.36846298102578 7.07959552132257 0.868538122115347 1.5821499422694 1.3377799422694 1.10317895626151 0.9119856…
7.09305887352191 7.11209736774778 7.14504528732455 7.17106113788814 7.28108378155041 7.3111154826776 7.12108378155041 7.09206113788814 7.13809283901532 7.15906793098682 7.13505434478946 7.07206113788814 6.95901585056359 7.039 7.12406793098682 7.28503849422587 7.34816303436837 7.47715850563592 7.11906113788814 0.842627013889093 1.54509263236985 1.31659621286219 1.09071416643386 0.901944016426948 0…
7.11854524664282 7.15424790790928 7.16465018972525 7.19752775612908 7.31735285099171 7.36110798379938 7.15735285099171 7.11852775612908 7.17828288893676 7.18847528458787 7.1585802276703 7.09852775612908 6.96587756640384 7.039 7.15347528458787 7.30170266126646 7.41874068301089 7.54577566403836 7.14552775612908 0.854321338171109 1.57220621239002 1.32361476792164 1.09251781745472 0.908011733719964 0…
7.16163040743928 7.17780231095589 7.20763040743928 7.24063040743928 7.36459602673596 7.40463040743928 7.18774214472508 7.15568197849426 7.20874214472508 7.22171635919759 7.1976647881426 7.14163040743928 6.96897421447251 7.03503438070332 7.19762181226345 7.35553586050514 7.47353586050514 7.60747569427433 7.17871635919759 0.851565699575734 1.5680997956641 1.31956618569025 1.0899822615054 0.90725747…
7.19211739666312 7.20911739666312 7.24207748179766 7.27411035286334 7.39508687353071 7.44508687353071 7.22408687353071 7.19207982973092 7.25207043799787 7.25908687353071 7.23510800493007 7.15611504872986 6.97601643553284 7.03201643553284 7.22412678839617 7.40308687353071 7.49708687353071 7.63207748179766 7.21908452559745 0.841057065083422 1.55250169490335 1.30784875779107 1.08157706288772 0.89780…
7.24091068972925 7.25791068972925 7.27428105522131 7.3199760483455 7.43119391039965 7.48119391039965 7.26019391039965 7.22525926901589 7.28134641383755 7.29519391039965 7.27999783455091 7.20393247593467 6.9828474965621 7.0388474965621 7.27682354490759 7.43919391039965 7.53319391039965 7.66428105522131 7.25421569660506 0.839837232756769 1.56151869546197 1.3114887374538 1.07620004199184 0.887265291…
7.28462807935337 7.28279241638328 7.32060213140128 7.34677511774855 7.46174052047909 7.50777511774855 7.29767997525755 7.26565402730546 7.31570592320964 7.33565402730546 7.33056753413182 7.26150698891028 7.015714572527 7.05188755887427 7.31467997525755 7.46974052047909 7.53796540273055 7.665 7.287714572527 0.840484118464193 1.56098640049485 1.31282901536695 1.07562397868599 0.88801143717581 0.815…
7.32807303941428 7.3190931252532 7.36306573547285 7.40202921576571 7.50202921576571 7.53203651970714 7.33106390948749 7.30607303941428 7.37107303941428 7.38507851737035 7.36708399532642 7.33119172846247 7.04315703474069 7.06535241517388 7.36605477956071 7.50704199766321 7.538 7.64499452204393 7.33106756145821 0.826620676553996 1.53104814577352 1.29734405462691 1.056165338277 0.861772818417205 0.8…
7.36721527642987 7.36899947744809 7.39829374878689 7.41768611057195 7.51768611057195 7.55160763821494 7.36531336687614 7.34521527642987 7.41021527642987 7.42715642216211 7.41209756789436 7.43394010062842 7.12731284432423 7.25421370877414 7.39541145732241 7.52954878394718 7.538 7.64205885426776 7.36727413069763 0.843060416100547 1.56756785290907 1.31559412263543 1.06438520805027 0.868642281013443 …
7.40769361508956 7.38984680754478 7.42579319018545 7.45769361508956 7.54777021131717 7.5748238286765 7.40966297659851 7.38470127471232 7.45763999773023 7.47463999773023 7.44376255169441 7.4766859554668 7.18457106112538 7.31059403999366 7.44263999773023 7.54389276528134 7.54097702113172 7.642 7.4037242535806 0.847557829584404 1.569520578664 1.31967135301087 1.06489731913203 0.866100680981455 0.799…
7.44106638297872 7.43706638297872 7.46604425531915 7.47805974468085 7.56505974468085 7.59203540425532 7.44009514893617 7.42508187234043 7.49510621276596 7.5220885106383 7.48305974468085 7.5401349787234 7.24519029787234 7.37718587234042 7.4730730212766 7.56406859574468 7.54400885106383 7.642 7.43807965957447 0.851090222978723 1.57281630808511 1.32734617361702 1.06593641702128 0.864889026382979 0.7…
7.47041341159029 7.46641341159028 7.48560894106019 7.50447207043126 7.59147207043126 7.60768715284815 7.48215922327941 7.46127654096135 7.54206145854446 7.56121788212038 7.50947207043126 7.59980727023358 7.32931844655882 7.4593575524528 7.50535475274931 7.59439385864329 7.54792178821204 7.642 7.47329609390834 0.855609665384904 1.58002589478068 1.3300754472779 1.06877329645373 0.864458603296676 0.…
7.5047370265397 7.50371382299909 7.52569061945847 7.52782210618862 7.60192265486462 7.62189171681047 7.49986851326985 7.49176796459385 7.57971382299909 7.6086364778637 7.54274476105324 7.64366741591786 7.39351272564709 7.41138672567691 7.53576796459385 7.61087624778339 7.55097679645939 7.67871382299909 7.50079116813447 0.860830012565007 1.58582591327283 1.33619274212228 1.06901853044243 0.8612350…
7.5450160771043 7.52703833771025 7.55902473400662 7.55901113030298 7.62501731380463 7.6420160771043 7.54702102390562 7.53202473400662 7.62003339090893 7.64904575791224 7.58002102390562 7.69404575791224 7.47710017272679 7.50813974713738 7.58001236700331 7.62400865690231 7.55100494680132 7.60901236700331 7.5450160771043 0.852916517410743 1.56063660142411 1.32632793961612 1.06562607219862 0.85731231…
7.55774537583666 7.55739281930281 7.57860827051794 7.56782372173307 7.63872578936256 7.65474537583666 7.56366702994025 7.55160827051794 7.64647116519923 7.6852753004582 7.59666702994025 7.7302753004582 7.55641349559768 7.61878672842639 7.58980413525897 7.63086289468128 7.55492165410359 7.61880413525897 7.55774537583666 0.858076779281478 1.58169869494205 1.33261425483626 1.07043383041216 0.8591433…
7.60761161077089 7.60761161077089 7.62861161077089 7.61463491412464 7.67174366310879 7.68179026981628 7.61063491412464 7.60161161077089 7.69661161077089 7.73561161077089 7.64958830741714 7.78061161077089 7.66416884704971 7.72319991818803 7.63961161077089 7.65084464430836 7.56095339329251 7.63884464430836 7.60761161077089 0.867735196234473 1.59392756336347 1.34270201144279 1.07742601389715 0.86356…
7.62205098674556 7.62804387231595 7.64605572969863 7.62904268657768 7.68902727198018 7.70202845771845 7.62404742953075 7.61604387231595 7.71405572969863 7.76804031510114 7.66705098674556 7.81104387231595 7.76212213104169 7.81519801829089 7.65304861526902 7.66101185738269 7.56500355721481 7.63900355721481 7.62505217248383 0.866502944857301 1.59467562462579 1.34277743880534 1.0755922571291 0.863511…
7.66411925865665 7.66424215279758 7.69203732922936 7.6642626351544 7.71152890579309 7.72550842343627 7.66318070572711 7.65224215279758 7.76003732922936 7.80130359986805 7.70911925865665 7.84724215279758 7.86289031724732 7.9785794464107 7.69316022337029 7.67079517643178 7.56793855292953 7.64193855292953 7.66809877629983 0.860681870023092 1.59106557989667 1.34066424189074 1.06920374979005 0.8566241…
7.69576140263298 7.70171522249743 7.71879988607928 7.69476909932224 7.74871522249743 7.75576909932224 7.69376909932224 7.67879988607928 7.78084606621483 7.83176909932224 7.73679218939002 7.8936459522941 7.96125342114192 8.08123033107414 7.72376909932224 7.6878691562826 7.57196921324297 7.64497690993222 7.70174600925447 0.852760495977573 1.58417287625521 1.335539407049 1.06770062143118 0.855954079…
7.72604327220276 7.71807356274469 7.75903894498249 7.7320490418298 7.77305769627035 7.78005336905007 7.73102884813517 7.70603894498248 7.80803894498248 7.85503461776221 7.76305769627035 7.91803317535545 8.02202019369462 8.15201875128786 7.75703461776221 7.68803317535545 7.57500432722028 7.645 7.72904327220276 0.835418192870389 1.55442080980837 1.31862737069854 1.05483158664743 0.841213562744694 0…
7.75548014482762 7.76811624620695 7.78553213034485 7.76541083080463 7.81230685977016 7.81635884528739 7.75065342988508 7.73253213034485 7.83453213034485 7.87858411586209 7.80230685977016 7.94060144436784 8.03575740091955 8.1647747294253 7.78058411586209 7.71060144436784 7.57794801448276 7.645 7.75848014482762 0.840991574087362 1.57537986311726 1.32364145133564 1.05591093864368 0.843637198590807 0…
7.79269014653099 7.78883251163837 7.82269014653099 7.8086399000225 7.84969014653099 7.85269852094907 7.78074876745756 7.76473201862139 7.85483251163837 7.89883251163837 7.83274876745756 7.97769014653099 8.0518660093107 8.17194137907343 7.82066502327674 7.74074876745756 7.58494137907343 7.64896650232767 7.79271526978523 0.839761221720229 1.57380641385944 1.31917843857899 1.05771492604745 0.8438485…
7.82607897811288 7.8290490945026 7.86007043993851 7.84310672717956 7.89409178537442 7.89410032354879 7.8190490945026 7.79005763267696 7.87503628724105 7.91502988361028 7.87307897811288 8.00806403630774 8.05902774906669 8.172 7.85108751628724 7.78811526535393 7.59805763267696 7.65900640363077 7.83005763267696 0.837735592504209 1.57047817530195 1.31579710803016 1.05309407697826 0.840751302071591 0.…
7.86219151257618 7.85149742673655 7.892278916622 7.89190744942727 7.93606040650745 7.93997300246164 7.84149742673655 7.81641002269073 7.89162853280527 7.92869408583964 7.90919151257618 8.03734446965636 8.07171593685109 8.172 7.89110410853036 7.84082004538145 7.62441002269073 7.66193444696564 7.85641002269073 0.840292750349989 1.57421631062613 1.31904723613186 1.05495826456812 0.841346670883013 0.…
7.89274086580784 7.87579269264627 7.93265448774379 7.93265448774379 7.99350764503489 7.98957674748614 7.87570631458222 7.84376677922706 7.90488770851673 7.93891362193595 7.93974086580784 8.04791362193595 8.07596544877438 8.172 7.91777541703346 7.91436944013241 7.67555947187333 7.80178206929684 7.893680401163 0.840280604646448 1.56814364077778 1.3153429100424 1.0551090498413 0.843897887215602 0.78…
7.9230636783113 7.90312499816662 7.97008726287104 7.98610377206286 8.0431273566226 8.04413207353455 7.89205660294338 7.86104716911948 7.92203301838364 7.94903065992766 7.96708490441507 8.06103773529559 8.07900707536792 8.172 7.95204009375156 7.97613207353455 7.72613443199052 7.84913443199052 7.92407782904714 0.837231839302319 1.55827311228186 1.30677686266687 1.05358065992766 0.841532381600523 0.…
7.94946430488456 7.95494845032895 8.00626589928625 8.02912701536743 8.09592860976912 8.09888892864945 7.91552382656405 7.88060318880338 7.93572223216236 7.96174207272219 8.00228573984608 8.0766825510427 8.08194047832051 8.172 7.96866271048287 8.03088892864945 7.78186908808962 7.90486908808962 7.95634526152557 0.846286276415963 1.58443906661892 1.32205989204984 1.06629207272219 0.854957589113518 0…
7.97381438706761 7.97286852417289 8.03974478221796 8.07564424187958 8.14562104026303 8.15556690315775 7.94279118545106 7.89786852417289 7.94889945966162 7.97291492740599 8.02284532255634 8.09386852417289 8.08596906451127 8.16803093548873 7.98884532255634 8.06176798383451 7.8296365080074 7.9526365080074 7.98379118545106 0.849516257012398 1.58803610233495 1.32725194934886 1.07260282337968 0.8624636…
7.99005389531871 8.00605164968043 8.07606736914838 8.11909656244602 8.19612575574365 8.21610329936085 7.96606063223355 7.91404715840387 7.95903143893591 7.98302245638279 8.04705164968043 8.10702245638279 8.08600673691484 8.17199101744688 8.00904491276559 8.09911228191397 7.88716617723268 7.89721108999827 8.01406063223354 0.851111571946796 1.59095119018829 1.33029296424253 1.07474012091898 0.86756…
8.0134764588583 8.02849827307254 NaN 8.16106198878779 8.2507784040027 8.26099654614508 7.99241101621559 7.93454190150101 7.97269460100068 7.99278185785763 8.06949827307254 8.11678185785763 8.08893455735729 8.16808725685695 8.02856371571525 8.14790928928813 7.95938574814643 7.98894946386168 8.04041101621559 0.851794730050034 1.59146843846645 NaN 1.08348454464043 0.880862672259944 0.812595589901748…
8.03978020919144 8.0587463952209 NaN NaN 8.3005857788608 8.32446742996388 8.0227463952209 7.95780556966935 7.99580556966935 8.00985629062517 8.10172948823562 8.13088165110308 8.09197463952209 8.168 8.05478020919144 8.1787463952209 8.02644206948597 8.06338289503751 8.07372103474298 0.853168418715088 1.58697837885657 NaN NaN 0.887763699739039 0.820989666941262 1.32894584788975 1.05379208849447 0.83…
8.06303742376232 8.07306174920784 NaN NaN NaN NaN 8.03903742376232 7.97503368138609 8.00301871188116 8.01602619663363 8.11904865089102 8.1510112271287 8.095 8.168 8.07803181019798 8.20902432544551 8.10114221029683 8.15126009514815 8.081080461089 0.849164266308905 1.57401038509405 NaN NaN NaN NaN 1.3279793372287 1.04722966318614 0.831538241083171 0.796404637545566 0.848123873359401 0.4867515717980…
