# Supplementary material for: Quantifying Spatiotemporal Gait Parameters with HoloLens in Healthy Adults and People with Parkinson’s Disease: Test-Retest Reliability, Concurrent Validity, and Face Validity
Source: Sensors (Basel). 2020 Jun 5;20(11):3216. doi: 10.3390/s20113216 (PMC7313704; doi:10.3390/s20113216)
Supplement: Supplementary file 1 [file sensors-20-03216-s001.zip › Data/HYA_06_CWS2.csv]

IWW_x_SpineBase IWW_x_AnkleLeft IWW_x_AnkleRight IWW_x_SpineShoulder IWW_y_SpineBase IWW_y_AnkleLeft IWW_y_AnkleRight IWW_y_SpineShoulder IWW_z_SpineBase IWW_z_AnkleLeft IWW_z_AnkleRight IWW_z_SpineShoulder HoloLens_x_position HoloLens_y_position HoloLens_z_position
-0.337 -0.358000321268587 -0.341 -0.349 0.883439791175419 0.136752232816677 0.113439100447958 1.4002993638882 1.392 1.28599903619424 1.446 1.372 -0.284875194218056 0.172 1.38226094773601
-0.337 -0.358 -0.349799113941032 -0.349 0.882980490716413 0.137835224052727 0.10664512867887 1.39966450843759 1.392 1.286 1.44697767932678 1.372 -0.280120868142521 0.172 1.3829311843475
-0.336010629002486 -0.359978741995028 -0.360883080972652 -0.346031887007458 0.884246288586793 0.139136288586793 0.10360103668726 1.40253896331274 1.39496811299254 1.28698937099751 1.44304251600994 1.37002125800497 -0.274861686460323 0.172 1.38367259249954
-0.348993854359223 -0.358000945483196 -0.361 -0.343001418224795 0.884269995272584 0.138770179641807 0.109627135185915 1.4030097919937 1.38700378193279 1.2860004727416 1.443 1.3690004727416 -0.26990611466936 0.172 1.38437119953499
-0.349 -0.358 -0.361 -0.339079701682378 0.885299078308376 0.137113673960805 0.110296450713996 1.40279438359253 1.387 1.286 1.443 1.37096014915881 -0.265025180039275 0.172931400966183 1.38505928466743
-0.346037434303329 -0.35898752189889 -0.358037434303329 -0.336037434303329 0.884450980728976 0.138897040293958 0.111830783724291 1.40008418999704 1.38502495620222 1.28303743430333 1.44201247810111 1.37001247810111 -0.259746526200105 0.173 1.38580343788834
-0.346 -0.359 -0.358 -0.334004618615688 0.886405450663547 0.138451085374687 0.113506166548979 1.40180593561819 1.385 1.283 1.442 1.36800461861569 -0.254406516129628 0.173 1.38752334654219
-0.344048427731947 -0.359 -0.341411635721547 -0.33107264159792 0.883258210787094 0.137591308202057 0.108211481292235 1.3973506573675 1.38402421386597 1.283 1.44590314453611 1.36702421386597 -0.248844642818615 0.173 1.38720405408768
-0.342024516253246 -0.359 -0.341 -0.323827425449383 0.836114099733583 0.138300928986299 0.108662767705292 1.4015093433825 1.38004903250649 1.283 1.446 1.36760380244704 -0.243689331356427 0.173 1.38786903038669
-0.335017239603529 -0.357004925601008 -0.357958132391431 -0.318032016406553 0.888419422317274 0.139078103643612 0.109597709595531 1.4068570220713 1.38 1.28898522319698 1.44200985120202 1.36994581838891 -0.238587992186094 0.173 1.38858818684025
-0.335 -0.357 -0.361912038439675 -0.317021990390081 0.887787152504263 0.141505463832598 0.117120893900274 1.40434695511031 1.38 1.289 1.44004398078016 1.37293402882976 -0.233288570027148 0.173051141552512 1.38833992681291
-0.334012370000859 -0.357 -0.358049480003437 -0.310086590006015 0.886594720301023 0.141520494800034 0.109369207406891 1.40492208319945 1.37604948000344 1.289 1.44197525999828 1.373 -0.227765784135328 0.174877625570775 1.38893762387758
-0.327015718515241 -0.357 -0.341038173537014 -0.303015718515241 0.885272941607852 0.141649708084717 0.104061721521366 1.40465062874061 1.36901571851524 1.289 1.44599101799129 1.37399775449782 -0.220646001031648 0.175 1.38859018389336
-0.317224916358991 -0.359932525092303 -0.341 -0.296157441451294 0.884370692305027 0.136107527575548 0.103893598661744 1.40281228427549 1.3729100334564 1.2870449832718 1.446 1.374 -0.211577289554598 0.174017276422765 1.38806957312342
-0.311065008747391 -0.36 -0.35682664334029 -0.281162521868478 0.881679253936326 0.136988948512944 0.106926737190918 1.39459949537558 1.37102166958246 1.287 1.43808667832985 1.3710325043737 -0.201175064973685 0.175856468366383 1.38840217136037
-0.310000039420339 -0.358000078840678 -0.337000788406782 -0.273000315362713 0.880450047304407 0.140789850596915 0.11680961170966 1.39609993732166 1.3660001971017 1.28600003942034 1.44699964521695 1.36700015768136 -0.188424736065894 0.172577777777778 1.38774209263453
-0.299222953456691 -0.355060805488188 -0.349736509551184 -0.267121610976377 0.877961481979999 0.137958575953621 0.115467767839606 1.39596283758945 1.36110134248031 1.28502026849606 1.43818241646457 1.36406080548819 -0.173352276306 0.16824888888889 1.385937500756
-0.293075236778845 -0.355 -0.337163013020832 -0.25613793409455 0.877021285516827 0.138788714483173 0.12168075059295 1.39117081639623 1.35902507892628 1.285 1.42911285516827 1.3590626973157 -0.157225239664896 0.158377166156986 1.38302163005008
-0.282006578927395 -0.355 -0.31501315785479 -0.243007775096012 0.875920651911896 0.137710651911896 0.129165568195273 1.39070024521457 1.36099880383138 1.285 1.4180065789274 1.35700119616862 -0.139096281148555 0.147234756097569 1.38092506715698
-0.271258360227412 -0.351093949173604 -0.294493233161423 -0.22542277128122 0.874220867890518 0.139975509479309 0.135390385941035 1.38472374223561 1.35611743646701 1.2859765127066 1.41214092376041 1.35211743646701 -0.118142156771279 0.146027531956735 1.37970076962799
-0.257177532152781 -0.351 -0.237722809479178 -0.206240936493059 0.871583350682987 0.142231721664236 0.139854584606596 1.38361242725069 1.356 1.286 1.39027897909723 1.35792391479167 -0.0965374957894743 0.146955284552848 1.37846050311199
-0.236034141059356 -0.351 -0.184086165530755 -0.192022760706237 0.871639853681174 0.141041983432972 0.157012150650154 1.38270146318826 1.35699837423527 1.286 1.39399349694108 1.35101138035312 -0.0742109359809952 0.143024258760107 1.37722739169307
-0.217379664666586 -0.351 -0.118338817508489 -0.171419629368332 0.8704051777621 0.14157900970702 0.166800975785305 1.38084776664315 1.35601998235087 1.286 1.39301998235087 1.35198001764913 -0.0516830541532023 0.143922731356693 1.3777340292753
-0.199199906122324 -0.351 -0.0606330360540249 -0.142322070974855 0.861212951652997 0.141362554356007 0.178243725966066 1.36904216015865 1.35797778820863 1.286 1.39992225873021 1.35002221179137 -0.0241288720716862 0.137887640449439 1.37832905851143
-0.17705139844691 -0.345014017758248 0.0158224417288569 -0.117058407326034 0.861129953274139 0.144113551831206 0.140398919313154 1.36894990654828 1.35500700887912 1.28400467258608 1.39700700887912 1.34501168146521 0.00303371642650752 0.132269662921348 1.37770759726363
-0.141821767107319 -0.345 0.0853792926494547 -0.0897413103666043 0.844361708987822 0.14263469683342 0.157156464863051 1.37116348625894 1.35988586567954 1.284 1.40481738508726 1.34362683159153 0.0354517398667964 0.127147808358818 1.37783565419839
-0.119241622618498 -0.339065897077772 0.147330046375983 -0.0585668283291862 0.846956831804188 0.155981402089624 0.141171875934651 1.37176599689545 1.36395606861482 1.284 1.4059890171537 1.34632380681183 0.0723133985149759 0.120487179487178 1.37888641674625
-0.0779995587936831 -0.343999749983087 0.199000250016913 -0.0243377098897079 0.828650166040644 0.146750169423226 0.132190090300226 1.37118631135801 1.35900035296505 1.27700002941375 1.408 1.35184704999896 0.104416965426691 0.111329670329673 1.37887795307698
-0.0485858043329249 -0.327331955788657 0.215668044211343 0.012143296275902 0.839719542302709 0.158045051136157 0.138210105379861 1.36985330254682 1.38253135653366 1.2789609463778 1.408 1.35894100402579 0.140924424508908 0.100961748633883 1.37988506687404
-0.00260799402907405 -0.309222579621758 0.225876344654579 0.0500734414917149 0.849642889889824 0.167277226324976 0.141994123866849 1.36819584336206 1.38776410967296 1.28196290339637 1.40701236553454 1.36635011176516 0.174827654538985 0.0954972677595655 1.38250000354068
0.0459685515499593 -0.27701797054288 0.232996068943745 0.0886499770818024 0.844257341998859 0.190906786035188 0.138971724048958 1.36664280670392 1.37999775368214 1.27800224631786 1.407 1.37281881608995 0.216193975893778 0.0941223241590211 1.38777241551137
0.0811795446423076 -0.236934407490705 0.244726514880769 0.127070154370236 0.833071178288865 0.196148071217676 0.124429121547846 1.36562306547261 1.3780455808532 1.27995441914679 1.40504558085321 1.377091559873 0.255292839188602 0.0991605975723613 1.3947242800391
0.131454912419869 -0.176654105096157 0.247967294745192 0.164531224681087 0.847705819620865 0.22643749657612 0.12481204172133 1.36556549256832 1.3770109017516 1.27802180350321 1.4040109017516 1.37791278598718 0.292182684258263 0.102895424836601 1.40195897263054
0.1768802268431 -0.117828143829271 0.250992015122873 0.20090418147448 0.854153231758034 0.235780395435123 0.123812688241966 1.36949993905482 1.38098935349716 1.27767488862384 1.40200532325142 1.37600532325142 0.332635034876309 0.118614457831313 1.40771866149716
0.203449715650395 -0.062259486932615 0.253938857294488 0.235286668435698 0.853954483798404 0.222536827904831 0.123702241899202 1.38143196442464 1.38002038090184 1.28317070588855 1.40102038090184 1.37795923819633 0.374253528099105 0.140070921985812 1.41158316286252
0.244572256343385 -0.00346947474506535 0.254 0.264697449608736 0.859630115888074 0.205180676393159 0.123096363990989 1.38513358962533 1.37703129831634 1.29681221010197 1.401 1.38096870168366 0.410826560648911 0.146958219800183 1.41450386542547
0.265985051207566 0.0729458996083325 0.260995017069189 0.308968678720614 0.867204646908614 0.206728633253263 0.136430496839095 1.39570249712989 1.377 1.31099003413838 1.40199928815274 1.37600355923629 0.441812983722362 0.145141689373299 1.41545429860265
0.304116969618112 0.181486759682318 0.262954716390672 0.343207536836767 0.863671963332883 0.227831163437308 0.138668376685367 1.38819411547786 1.38090943278134 1.30318113443731 1.40004528360933 1.37795471639067 0.479357299230042 0.155089080459768 1.4165762867043
0.347157589920287 0.258186105851766 0.264978296156047 0.382337573495326 0.861542686685098 0.177309633616326 0.140599381348245 1.38861068394863 1.37754343660335 1.31388062885826 1.38911937114174 1.38285094741123 0.511980612264831 0.157962643678162 1.41662233140617
0.380980880619046 0.348516246786573 0.266271234392733 0.418981886902254 0.868851653002028 0.148391770230471 0.138148237157484 1.40002723529751 1.37200503141604 1.31694663098191 1.38233232837875 1.3850005031416 0.546937309254039 0.159954545454546 1.41567250436146
0.40844078025638 0.461698538411741 0.266309094509174 0.44644078025638 0.880160120741105 0.147411200003478 0.130668138050451 1.41008528562957 1.3710199721337 1.31092621907671 1.38177852456668 1.3830399442674 0.582270907895537 0.156881628787879 1.41568817543465
0.456499563613726 0.587884443888931 0.265520614703328 0.489551692403963 0.870652589459186 0.142533534604635 0.120417255419009 1.40298694209439 1.36902085151609 1.30704170303219 1.38520994464594 1.383 0.614577775134044 0.152146780303031 1.41667911002563
0.487971928453748 0.709890430416243 0.264334533173153 0.535958345447497 0.871678976746862 0.121569333145564 0.109653760655019 1.4036293480157 1.36600271660125 1.31199547233125 1.39037857355694 1.3810018110675 0.654413841511283 0.143441860465115 1.41757855562215
0.530028933063434 0.803832036606736 0.263179588116608 0.565322511439605 0.864564403890656 0.1230063514015 0.100635825150343 1.39817601287223 1.36502258295201 1.31688708523993 1.39503639624008 1.38197741704799 0.68632926578885 0.133105943152456 1.41747186456443
0.582440112843427 0.890084799840216 0.26248451773165 0.620407811661317 0.860917900053676 0.117342018269651 0.0956216202968431 1.39105612311917 1.36005383530352 1.31996769881789 1.39693539763578 1.37606460236422 0.727831166765088 0.123440894568696 1.41717913240917
0.614984094704397 0.903993538473661 0.264998508878537 0.657981609501959 0.863478707694732 0.122537385567035 0.0943102087570048 1.38889103881462 1.35800099408098 1.32499751479756 1.39600049704049 1.37100248520244 0.767465908856276 0.113809248554916 1.41592253280211
0.666930026606768 0.912818306404923 0.275777930050461 0.706990591138461 0.860540564531692 0.113359163220653 0.0899596355069047 1.38411831642311 1.35604037635446 1.32793943546831 1.39795962364554 1.37785868275938 0.815208654440072 0.100835992907804 1.41423159701234
0.718462353043008 0.933778615958885 0.290841868542061 0.754504521431791 0.85699710818213 0.10382951739753 0.0920270182281129 1.3855734489074 1.36985241063926 1.33690512112524 1.40195783161122 1.3789894579028 0.854100819701414 0.0964033687943283 1.41111091610358
0.775973746011448 0.936998618211129 0.341976509589191 0.800978812570643 0.864446550133785 0.108297895074953 0.109142123803434 1.39003795034651 1.37 1.33600046059629 1.41099585463339 1.38499723642226 0.90373993444548 0.101209912536437 1.4071788126221
0.820961104593409 0.943841907220736 0.402599749669377 0.842051443324417 0.871047553391424 0.101145319877744 0.103295282249684 1.39226850692333 1.36120326214477 1.33306775404826 1.41686449190349 1.38109033873101 0.949340268933677 0.108984450923219 1.40456101787718
0.865530607489946 0.949935991930447 0.488999972150864 0.893455931408801 0.86969621537762 0.102444211342844 0.106326188228978 1.40483504965336 1.36297866397682 1.33003200403478 1.42108661973946 1.37605334005796 0.995013747273676 0.136722222222213 1.40392244309352
0.905982422484673 0.950999560562117 0.600996712283339 0.93498198304679 0.864222399330842 0.109696818469726 0.122697423614388 1.40501997802811 1.37099648449693 1.32600175775153 1.42493718357596 1.37699956056212 1.04278321169781 0.151009287925696 1.40120930148418
0.952046875537424 0.955898603780577 0.729598368168209 0.979087434025193 0.8705000100467 0.110219252000741 0.143652461354106 1.41545402605263 1.37687832453669 1.32795944151223 1.42867940907996 1.37504055848777 1.0859934016801 0.152410830999062 1.39987070090914
0.99653372755343 0.956 0.865813337906883 1.02452313045237 0.872895732638576 0.110427880579788 0.160434774396322 1.41750039536304 1.38590462609047 1.328 1.43257652191844 1.37796820869682 1.12629085371876 0.162681605975722 1.40129830709694
1.04497033095888 0.959997527579907 1.00065001960077 1.06497527579907 0.883393522259356 0.112498720522602 0.164287835689227 1.42164744722625 1.40498825600456 1.32899938189498 1.43689174775837 1.38299690947488 1.16961289935689 0.173480825958703 1.40274475756071
1.09441669041217 0.970013932922032 1.12511681135127 1.11583078632674 0.881634075571404 0.119025201954133 0.146455118181013 1.42620522046697 1.40098142277062 1.33349071138531 1.44188831226673 1.385932545365 1.21541708180685 0.177620512820518 1.40442498122044
1.1380333058397 0.973462743749492 1.24472428022385 1.14964224273984 0.889635419467698 0.124292181725437 0.116390513528503 1.42459875515334 1.40248282137125 1.33349954153245 1.4469469405234 1.37808672903277 1.25736869937866 0.167372007366487 1.4051362923626
1.15296785805185 0.9735 1.38839993922125 1.20195714406913 0.883531137330473 0.127623202177837 0.123919413746631 1.41898461525409 1.41000164830503 1.3335 1.45049792120582 1.38099752754245 1.2961902600362 0.157243093922652 1.40659695463029
1.18827745724372 0.985504623124259 1.49077047701747 1.24021724534736 0.877875807547327 0.149975704568867 0.139365402413543 1.41562864156185 1.41587957620729 1.33251386937278 1.45388735560171 1.38589964683941 1.34242885660159 0.147234432234433 1.40838620635334
1.27047402021105 0.98747868542133 1.570640008816 1.31089839029165 0.884972793237293 0.127643022544114 0.172950388612976 1.3962161726917 1.41649429409418 1.33348899974598 1.4470750811759 1.39200598027757 1.38383233338512 0.137161172161177 1.41059563537832
1.32646575262372 0.992496948476549 1.64395556949268 1.35597254797363 0.875355892543162 0.12708521623232 0.128532233119193 1.38669084946762 1.41899842029201 1.33100156891873 1.44899883117903 1.39549783588153 1.43169791310964 0.121289693593318 1.41418216739953
1.33396544385179 1.03311612367267 1.6480485748743 1.38385299209655 0.857170652527157 0.166682129875029 0.127893433709543 1.39275459654481 1.41788754824476 1.33397443908877 1.44699284213215 1.39984256754266 1.47465823428192 0.105505106778091 1.41729613189259
1.39928829282808 1.04437505204945 1.67026415195465 1.43741968492136 0.85213452771871 0.138222913889002 0.125020384193227 1.39168051136746 1.42591240527115 1.32707424261528 1.44452617196653 1.40593430395336 1.52208220975236 0.0943092369477921 1.42254011492612
1.48346957941751 1.1489398024927 1.68049475600256 1.49897722955542 0.865208290199047 0.18405858698713 0.12701393491538 1.37147007523033 1.42558245322936 1.32050381683032 1.44200131099936 1.40649684364675 1.57683726055783 0.0949180790960457 1.42829165981932
1.54844845620695 1.21421550441426 1.68992576164904 1.5704708790173 0.881170809514832 0.207819217924381 0.121915233911647 1.37145570170139 1.42510090264656 1.31065271818717 1.44196759668296 1.40805605702587 1.62339478585822 0.0941984126984059 1.43317437996979
1.58758759093614 1.30516487164568 1.69346342405535 1.61156697048295 0.884732470775189 0.180530938038179 0.120806236292763 1.38155359846152 1.43390720796063 1.32286596705425 1.43853633086887 1.41294844886702 1.67241876036671 0.102635514018681 1.43829825092218
1.63802927565484 1.37450071964541 1.69500322661473 1.65705750575058 0.884159441398685 0.190231216892008 0.112527711031636 1.38580908590859 1.43399581776359 1.32099625060572 1.4380027488039 1.41899163552719 1.72337282467953 0.137390769230778 1.44253824121027
1.66655675567709 1.46920912066825 1.68673066095847 1.71257858923306 0.892944852602263 0.175336721429845 0.107221959706235 1.39425998348791 1.4301200845578 1.31718110783811 1.44338243082697 1.41095633288807 1.76916201338976 0.128053333333323 1.4445701202229
1.71656175617409 1.64059933836033 1.72100859301619 1.7645445701417 0.871825093568825 0.113883438187246 0.113299731836032 1.37360105485121 1.44090547682186 1.34776798856275 1.43302577904858 1.40703437206478 1.80815789109184 0.141386666666669 1.44144111749837
1.76097125470317 1.77116714724632 1.75037036621473 1.80497386791197 0.894155281101419 0.100319474892825 0.115780795883898 1.40076212565179 1.42301175943961 1.35496697094692 1.42847436845724 1.41599412028019 1.85796432618268 0.157601769911504 1.43653761252443
1.80351452253114 1.87336134086363 1.76380666631988 1.84061099550572 0.897562050466002 0.12854332628035 0.11339178703444 1.40191245160615 1.41987136936722 1.33986065014782 1.43227097031236 1.41606431531639 1.90120403981383 0.169131782945738 1.43408833476693
1.85040866486372 1.99743542578526 1.76848923781007 1.89629778952567 0.900483164748803 0.150720347758467 0.110024142967576 1.39940166106876 1.40814783378407 1.32716015326608 1.43832949264392 1.42192608310796 1.94576685329032 0.172984799131378 1.43250962346977
1.89997589373565 2.13993063299442 1.77158982516367 1.93398179731059 0.890904732699246 0.128830911774352 0.109569301363225 1.39501214496556 1.41999409642506 1.32999852410626 1.44056384348193 1.41700245982289 1.99354721960789 0.165239436619717 1.43506876169434
1.94849497205107 2.23670977124305 1.7802801728591 1.99041092019334 0.86840420955429 0.14559747865089 0.115918699901305 1.37318569664151 1.42589726995166 1.3200093390953 1.43288793085636 1.42285991357045 2.03873841297406 0.155736263736269 1.43619099034386
2.00053703381691 2.31133612396388 1.80973794366995 2.03361565071593 0.854127009967963 0.159000764369828 0.12839897546817 1.36011626565843 1.41509608732102 1.320991264789 1.42110482253202 1.40813102816502 2.08267468902102 0.139252747252747 1.43458598344937
2.06296023957892 2.38195510920201 1.87196023957892 2.09196280476738 0.874546814931333 0.110900942585758 0.14478955327001 1.37447071401779 1.41799807610866 1.33199294573174 1.43199294573174 1.40999871740577 2.13486801054852 0.119666666666671 1.43266106083909
2.12171679318843 2.39316799840354 1.89748159542348 2.14764959382702 0.866204240244791 0.108893967107046 0.193366877748989 1.37226216073969 1.40189920095788 1.33501119989357 1.422 1.41293280063858 2.183520849697 0.101148148148153 1.42986802986514
2.18434069555394 2.40784547552046 1.93955702982531 2.20440250534576 0.86395369375353 0.117103569307775 0.214062120483843 1.36546159634219 1.39309271468773 1.33598969836803 1.422 1.40706180979182 2.23516773312379 0.0919415911379673 1.42484132079511
2.24106067218232 2.41200772191411 1.96809266296936 2.25505736279056 0.87303214007334 0.120711599539352 0.209657992302331 1.38029767778889 1.39901103130588 1.33799669060824 1.4569735248659 1.39700441252235 2.28526517494149 0.090137535816617 1.41998613056759
2.2965588715217 2.41903287479539 2.05244928887038 2.30756982978683 0.874749958036163 0.122181916530263 0.207506978322659 1.38715521100661 1.40893425040921 1.33498904173487 1.43305479132566 1.40087945908356 2.33384096885753 0.0939579751671428 1.41624084018155
2.3465384386956 2.42197284933504 2.09262894091215 2.35852938847394 0.855071728450832 0.12414189955669 0.177725036236095 1.37867828441732 1.40305430132993 1.33400905022166 1.43795474889173 1.3900995524382 2.38128485847575 0.116933333333318 1.41637807478185
2.39497515933976 2.42299948248625 2.16382834785016 2.41197257177099 0.886553605164243 0.131086413629678 0.160490874719568 1.40367701557989 1.39700310508253 1.32900258756877 1.44591730093662 1.38700155254126 2.43963957542828 0.146 1.4163028007491
2.44941105525508 2.42802802649467 2.2777265366556 2.46442039741997 0.891916383740681 0.129899641847683 0.15952242735887 1.41012177501133 1.40795328917556 1.3311588168031 1.4455966745451 1.39289723618623 2.48061408824232 0.146 1.41662161939892
2.49245349020213 2.43096273796833 2.412465354726 2.50844106952491 0.884207874936527 0.125673657325609 0.162632492646698 1.41030764007133 1.40306210338612 1.34778884848719 1.44171754553916 1.38213662744947 2.53030959137141 0.158066875653085 1.42002650807462
2.53905507688952 2.436 2.54618664945893 2.56006119654391 0.898591141800269 0.126902983331516 0.15763386907575 1.42141588453242 1.42000458974079 1.342 1.43900458974079 1.3860030598272 2.57939611660374 0.166097982708934 1.4234135797707
2.57555119836733 2.43605511983673 2.66952130749382 2.60058427026937 0.892502210831684 0.128864661876571 0.140518155543186 1.41852363133127 1.42290078429388 1.34194488016327 1.44208819173877 1.38798897603265 2.62285623019144 0.167928205128203 1.42571234149909
2.62449005709058 2.44094900570906 2.80459255757 2.65245946051601 0.865174752120621 0.130166435518609 0.135027215594437 1.40020092262529 1.4140917897237 1.33705099429094 1.44991840913449 1.38701019885819 2.66913034383238 0.160680851063835 1.42620758321098
2.66598173675104 2.44399866366471 2.92194832836879 2.70097861863536 0.879203621226216 0.135597585687576 0.150822935240768 1.41196467247664 1.41100133633529 1.33500089089019 1.4490004454451 1.39299732732942 2.71597063269462 0.151263803680983 1.42859504411726
2.71059066258172 2.44810362501434 3.01572537510035 2.74755957507741 0.868607255612169 0.135944974745154 0.167941922087913 1.40134901686518 1.41402072500287 1.33701036250143 1.45 1.39202072500287 2.76302087145754 0.135968692449359 1.43097925785642
2.76640833269511 2.45789619871844 3.08427339102909 2.80043947307958 0.859842902146996 0.132635084833167 0.142608533915394 1.39464110387787 1.41597923974369 1.33798961987184 1.45 1.39397923974369 2.80741098695073 0.121235727440155 1.43304257047937
2.82304975389763 2.4950110564217 3.09401566326407 2.85104698979221 0.852152994447543 0.184175378124773 0.141513058943336 1.39073909705889 1.41400276410542 1.33400184273695 1.44599723589458 1.3950110564217 2.859104336112 0.10526875000001 1.43655305493822
2.87762907894171 2.50805208029907 3.11140130898006 2.90257484799846 0.855234270237425 0.136281006960196 0.144497347394097 1.38961422722454 1.41701084618865 1.33592407667945 1.44314100045245 1.407 2.90912994942234 0.0928244631185813 1.44100164704087
2.93440515702817 2.60300517640919 3.14762053120763 2.95445643659471 0.840276710355336 0.180595714804576 0.114474548861136 1.37645783947485 1.41798974408669 1.32907179139315 1.455866673127 1.407 2.9561330011047 0.0910423572744013 1.44582532907598
2.99097708924285 2.69796154265765 3.15199836351735 3.00697872572551 0.859022263528257 0.195594051385555 0.115009652247436 1.39624184622518 1.43499304494872 1.32600122736199 1.45200163648265 1.41399713615536 3.00170628532464 0.0928839779005518 1.45243235100008
3.04449033014097 2.7796920715452 3.15505550907256 3.05738856350794 0.862805753150171 0.186025974320605 0.104157023261047 1.39786418876005 1.44516652721769 1.32864021433283 1.45097224546372 1.41506476058466 3.05911583431011 0.100476599808964 1.45616285522741
3.09635516451269 2.85812374757277 3.16092699975615 3.09848899829308 0.872934074579365 0.169639517932092 0.117592951108666 1.4067692829635 1.46278099926846 1.33438882337354 1.44803650012192 1.42191483304885 3.10615998522381 0.136910295616718 1.45821482070332
3.13897997850285 2.93992386089802 3.16299904659537 3.15197473477741 0.880286553442276 0.15047789687315 0.120268803477194 1.41730502799487 1.45300476702313 1.34087264468305 1.44400190680925 1.41600286021388 3.15387143897862 0.1354349112426 1.4594271787556
3.18042057393628 3.03175970167858 3.16300934608747 3.19639253567386 0.891149157597744 0.132584325796914 0.119413638075003 1.42211289540554 1.4508971930378 1.34571726846032 1.44345792692657 1.42 3.19659843786974 0.142772870662446 1.45869833393739
3.22452901011713 3.14029856007212 3.16398953355816 3.23756040944265 0.886865738350848 0.120002019356518 0.0967222981286324 1.41612394995965 1.44011513086026 1.34654828490428 1.38660705362681 1.42 3.24414566226826 0.1582030217186 1.4530259701806
3.24652987611037 3.27220772623628 3.17380871203192 3.26503157573616 0.869790909468686 0.116774192205094 0.110928486930261 1.40405559288636 1.44150123549591 1.34099128421386 1.3936887905195 1.42500047172531 3.28664510025001 0.170118902439023 1.44971693516226
3.29866811362801 3.41970582366574 3.18604261076448 3.31615113149624 0.874491345821287 0.119859305044417 0.13795641867398 1.39988948306178 1.43652178574341 1.33155570763418 1.43102130538224 1.42401113305229 3.33234026751473 0.172556898288015 1.44816660117717
3.33510423474848 3.54315707419539 3.18995293146956 3.37090809576857 0.870429540231385 0.112031636447977 0.140380817511124 1.39343002450813 1.43599932396571 1.33199599060529 1.43297646573478 1.43043194741023 3.37772151605997 0.16450793650794 1.44763854627584
3.39452571429173 3.65853170628724 3.19200685683106 3.4185266230742 0.869611760134643 0.118399726327981 0.144296456394556 1.39111059915474 1.40699638033345 1.33300099550108 1.42799771438965 1.42749864930522 3.42343667668814 0.156217391304347 1.44793879101762
3.44873090377287 3.71828574819594 3.22549392845096 3.46288287511893 0.865044722457424 0.135280460963629 0.16282050889936 1.38270728418855 1.42206402250648 1.33599009314108 1.44545493241694 1.42205629478201 3.46895378948972 0.14170219435737 1.44726431986984
3.49061403612305 3.77793041248381 3.22544445188006 3.51104057441235 0.860907578833217 0.122861714388991 0.128493231085656 1.38093979101224 1.41606319536086 1.34095474449063 1.44106064628056 1.42199657788339 3.51783143738914 0.126073762838476 1.44642190331818
3.55353209310994 3.79501120775835 3.27453079307055 3.5635316442293 0.862900848568229 0.118405836532196 0.15506682180525 1.37134225713965 1.41799654363675 1.34650153016511 1.4275085082294 1.41699835164949 3.56257569551024 0.111134453781517 1.44385325365609
3.59742154235432 3.80746617535844 3.31203599828612 3.60591688749247 0.861984432369585 0.115096107093346 0.169252606791592 1.375456618637 1.41748774254107 1.34652205847183 1.43154215178683 1.41256470154787 3.61397613631697 0.0969089347079044 1.43744147465663
3.65743004648384 3.82137639928348 3.28845427204303 3.66692530206247 0.855034459322929 0.111191302243046 0.140188645758595 1.37569679929019 1.4199720574042 1.3450148595969 1.4489571978073 1.41299584095127 3.65404158237406 0.0960498281786944 1.43083881822265
3.70655514394593 3.83000300067935 3.44203980912826 3.7115558912784 0.858585743680135 0.111339180338175 0.195550326072549 1.38502155486629 1.41650337875927 1.34350037681887 1.45699774665312 1.4109984990298 3.70838396052317 0.0997228915662612 1.42555683208054
3.75489012820879 3.83249921218654 3.46906494425915 3.75935848268119 0.859562369509769 0.109925007830948 0.175489235244402 1.39126647875228 1.42049447422335 1.34446836555484 1.44857039245876 1.40950632467255 3.75765963383946 0.116681372548988 1.42483330175402
3.80953282226921 3.83646588649912 3.53720734122614 3.81105696752538 0.857373788265168 0.111957337774234 0.168281915431833 1.39368476633853 1.42347555938599 1.34103008929151 1.45093324978746 1.405038580747 3.80772940164349 0.149724683544311 1.42589560553129
3.84606027935016 3.83500526125973 3.68569249810531 3.85007695991186 0.860265663049345 0.11184181617588 0.143923579291658 1.3980738689588 1.42849624195733 1.34300601286827 1.46148515161132 1.40699268605952 3.8551255707829 0.14165454545454 1.42755045546448
3.86772875672564 3.842 3.81308490766398 3.89059724880071 0.86619093069655 0.115148137298231 0.121250521288329 1.38934462845723 1.429 1.34 1.44185480151207 1.40604383597498 3.90006686558889 0.15011314984709 1.43104614707679
3.90758188138741 3.85511681553048 3.92086357505297 3.93750683445695 0.873264417020033 0.116568621873109 0.11787559368702 1.39359615115063 1.4379035110894 1.3449435086176 1.45386062712914 1.41292495306954 3.94650029405285 0.161691823899372 1.43412989811655
3.9469939700412 3.8640010823003 4.03598237396658 3.97399443388418 0.876749472765141 0.114679262489654 0.131787843130122 1.3923002071832 1.44399907231403 1.3500049476585 1.45200030922866 1.41200015461433 3.9870195848493 0.167981132075471 1.43450364832018
3.99896689594598 3.86301949252932 4.14875835912807 4.02792791088734 0.873328028927331 0.115180058810046 0.14946854969634 1.38394607634982 1.45184405976543 1.34705847758796 1.47651268676697 1.41592202988272 4.03732593528009 0.161290448343083 1.43489525250045
4.038600378687 3.86398975329967 4.26581138276135 4.05968235228967 0.865322178536672 0.128126075626645 0.14765244027373 1.37586197360267 1.457938519798 1.349969259899 1.48095901319867 1.42094876649833 4.08235493108925 0.153345417925482 1.4353109401035
4.08199530890611 3.86899945452397 4.38098756314643 4.11799367247801 0.850051657156191 0.125120342558949 0.13404148260386 1.3704405825684 1.44100185461852 1.35199978180959 1.46800141823769 1.41200098185686 4.12896943002801 0.143040000000002 1.43667511767134
4.10351851428022 3.87486868571279 4.47196462854821 4.16982774914129 0.839848268002604 0.127418568570842 0.138030706284696 1.36305914082973 1.43219697143082 1.35004377142907 1.46702188571454 1.4109885224101 4.1769461592159 0.129629943502828 1.43799756514775
4.16832974156441 3.88687625998112 4.4937937666352 4.21846379325153 0.834918980424139 0.126925671417532 0.135388460204342 1.35803371915514 1.42408249334592 1.3450515583412 1.4620515583412 1.41503093500472 4.22146678855894 0.115382139148504 1.43919160307212
4.22513494668123 3.90908740864579 4.51705980591554 4.2750766742507 0.825712252545261 0.120922199829874 0.139311916856267 1.35759357469779 1.42003373667031 1.34399846651499 1.45700613394006 1.41801226788011 4.26938898699308 0.0984814814814826 1.43978141800414
4.3114731944295 3.96501104639184 4.55532334753126 4.32413249683494 0.833551372994224 0.15431940384523 0.140538312420874 1.35348269676523 1.44161829860738 1.3430173500633 1.4609305997468 1.42586119949359 4.31797420584687 0.0919042145593871 1.4432285734399
4.37643674410457 4.06115511615686 4.5589735973799 4.3805071510915 0.835345302541479 0.183714246619982 0.135970748043685 1.35806863589518 1.44100880087337 1.33903520349346 1.46000880087337 1.42203520349346 4.36616987561645 0.091056910569105 1.44725774461224
4.43699128524483 4.12799041376931 4.56199956426224 4.43499215672035 0.835949914304908 0.200007670255451 0.135910002904918 1.36127953957044 1.46399665934385 1.3340007262296 1.45800029049184 1.43199854754081 4.41427149422485 0.0938795180722835 1.45248794423605
4.49086089351605 4.20783232769117 4.57375146767623 4.48494373762398 0.83952440475152 0.212225478898212 0.103936215030924 1.37531321098336 1.46693786691906 1.33501180653788 1.45408284410792 1.41633137643169 4.46187933395232 0.119325581395334 1.45547786286072
4.53653938767307 4.29203783202818 4.57795905668205 4.53746773686666 0.848478184609498 0.194643559535607 0.100191731071411 1.38126155341363 1.45215353744231 1.339 1.45498976417051 1.42688740587564 4.51109308311502 0.136 1.45473865864795
4.57899325479073 4.37498683078191 4.578 4.58699213058919 0.85781851444796 0.142458351211471 0.100259983939978 1.3867591263348 1.46599775159691 1.34599887579846 1.455 1.43099935759912 4.55526021898213 0.137418960244653 1.45689227770345
4.6123292096594 4.5141984638716 4.58584216697868 4.6232700222764 0.863035041040823 0.134460792390468 0.118404813846925 1.395405989094 1.46305918738299 1.36658568831904 1.45598027087234 1.43394081261701 4.59932435053874 0.153391076115486 1.4536356390874
4.66545647202937 4.65077667481855 4.60237782925955 4.68140519580572 0.86828667272741 0.141112066256915 0.126364331713082 1.40417098447575 1.45211280769202 1.37224930544118 1.4576690975567 1.42905127622364 4.63785654774043 0.166514435695533 1.45317626963237
4.70503610070196 4.77211409006523 4.62158387391738 4.73202755053571 0.86766983849686 0.145718725294217 0.124489222374465 1.40430186203621 1.44098859977833 1.36270884901653 1.46077376058037 1.42999904998153 4.68643694720251 0.174653614457833 1.45366535858042
4.74217674057767 4.88744494793499 4.6364264488237 4.76037172307243 0.867503683002679 0.144258644486287 0.125181677174231 1.40621753714559 1.42925997665968 1.34822542376843 1.46663854534122 1.42902166472164 4.73065541530126 0.169410101010102 1.45407137652386
4.80050174337558 5.00600348675116 4.64490550305399 4.81949315274413 0.865090875234437 0.132709698817041 0.136208681587628 1.3984278659885 1.44089691242253 1.33906013442019 1.4779226843169 1.43395704684272 4.77394028174497 0.161109919571044 1.45359067300321
4.85103032917969 5.11904948445107 4.65298563354646 4.86703671427015 0.861891507829688 0.121251078131949 0.153858236766694 1.3862332557482 1.43199122050062 1.34100319254523 1.48196408386616 1.42599920186369 4.81508327899267 0.150386058981237 1.45301901502441
4.8883355932481 5.17991596793111 4.63531471898774 4.91219571814244 0.851446033890532 0.134877316691675 0.163989561113695 1.37793774308036 1.42119232827029 1.34493006244717 1.43778679746936 1.42501748438821 4.86753047616086 0.135940740740748 1.45233373318996
4.94740765166149 5.22950804968497 4.60827107466339 4.9525984079061 0.850141344976653 0.100946573977039 0.100664053320598 1.37837407651661 1.42495984079061 1.34994980098826 1.43996988059296 1.42005019901174 4.91030537946714 0.121052208835351 1.45162360066447
4.99806277221222 5.24701595903701 4.61706277221222 5.00905213285422 0.847063298200981 0.0880540525988757 0.0958711799722146 1.37248417062834 1.416005319679 1.357 1.444005319679 1.4159978721284 4.95565154231409 0.105341692789974 1.44888851902647
5.05570484037231 5.26167072212855 4.67470484037231 5.05692435895327 0.850091949239901 0.0825927108867591 0.0877719809036195 1.37631394871626 1.42089024070952 1.357 1.44889024070952 1.41404390371619 5.00420664942782 0.0963037249283647 1.4438240505849
5.09564452121479 5.25902734452194 4.71563540637415 5.09169009541802 0.847811602172332 0.104774824937051 0.0948432793664687 1.37950147054878 1.42000911484065 1.35799088515935 1.44999088515935 1.41102734452194 5.04988355402957 0.0991199186991857 1.43760090769116
5.15100639819345 5.26500056454648 4.78776420381322 5.15200828001506 0.848390532555514 0.104370063981935 0.160878257785633 1.38488046292811 1.42299943545352 1.35499981181784 1.45361571054389 1.40800075272864 5.09747193642273 0.102479289940811 1.43501715691899
5.18433032241978 5.26794091080175 4.88848337724481 5.1951333584256 0.851164259189647 0.104703303224198 0.187464133733856 1.38729154685743 1.42005908919825 1.35401969639942 1.45890151800291 1.41192121440233 5.14420571397029 0.122588541666652 1.43425306082948
5.2334883972954 5.27096867738543 4.98103943981994 5.24151971990997 0.854772517271234 0.10514540601653 0.135244491449894 1.39946209932385 1.42494779564239 1.35301044087152 1.45801044087152 1.41101044087152 5.1951990186848 0.145501972386588 1.43256297862601
5.27550821745493 5.27199979997151 5.06498339763542 5.28950645855861 0.865441577683885 0.106379753964959 0.190478840410604 1.39403256476951 1.41949924701082 1.35599939991453 1.45000160022791 1.41749994711053 5.23681709841694 0.141963746223568 1.43349372820029
5.31715673954327 5.27591676019795 5.29297100854806 5.32772420535615 0.853341882564753 0.101924685274826 0.144073122311794 1.39298998934589 1.42831092077409 1.3648127104454 1.47673752416422 1.41945659042767 5.27940499378219 0.152916179337229 1.43799670461769
5.3536616748118 5.29781628662519 5.41140556102488 5.37357951628865 0.871509028630948 0.100868100089708 0.132966866399302 1.39413394787643 1.43444612602211 1.38483298784108 1.47601023577305 1.42247117784595 5.32176112432886 0.16241463414634 1.44123207547616
5.39354359374032 5.28850991501099 5.53612197472758 5.41255281593729 0.86480606288481 0.114236846550427 0.146062779964195 1.3918652019167 1.43400363858641 1.36549374922395 1.47700619175406 1.41900224268377 5.36646934256149 0.167478260869564 1.44163697508222
5.44489406900444 5.30608613411445 5.66676445761881 5.47466295871767 0.862145456978583 0.115863535937804 0.127513808820124 1.38685895168479 1.43694471559355 1.36351048410285 1.48336855250653 1.41998867206362 5.40942349020947 0.161171929824563 1.44131122202645
5.48664129625796 5.31937570533702 5.76913623894355 5.51911184302103 0.85579608166833 0.0994655416423675 0.133460813203924 1.37503938781167 1.43847825775195 1.3635 1.48697763688652 1.41802097239488 5.44810736248767 0.154154385964911 1.4417263948091
5.52657700302866 5.31300760664666 5.80914613209039 5.55458263095801 0.845221209882759 0.130562865986865 0.117681382563226 1.37187755358939 1.43899707790356 1.35799677649801 1.48398065898804 1.42000584419289 5.4968145918893 0.142840236686388 1.44115747764336
5.58135234069253 5.31740516394767 5.8887701098983 5.61474318792078 0.830372170860039 0.133260237989972 0.133826288689923 1.36305002490935 1.43704130461173 1.35653287913473 1.47369556334708 1.42391739077654 5.54220023927508 0.128854805725975 1.44067611709832
5.62461527237148 5.32096812471075 5.90139950770979 5.6487056137094 0.834877583965544 0.134552963123379 0.129973517286297 1.36334796609936 1.43749401287637 1.35600431469427 1.4799439089745 1.42647675409929 5.58701626369948 0.112817263544541 1.44224626471226
5.68852556714386 5.33604376519649 5.94199220866491 5.70452040089914 0.829954663797315 0.132904335811008 0.0937542876077196 1.36151948066329 1.43200778648113 1.35700051845155 1.48150047220213 1.4325003285999 5.62856399040408 0.0999832775919774 1.4444663502927
5.7281879149115 5.39624979580787 5.94395722441359 5.74271097651192 0.828407319431998 0.115264023002627 0.102058591321721 1.3612658715182 1.4388603077691 1.36727743263565 1.47954277558641 1.43446123334221 5.6796154461055 0.095 1.44854532801048
5.77949566916137 5.47573746963954 5.95191841688906 5.79201477828657 0.832356876938547 0.163528055233986 0.133708710514384 1.36587956590828 1.44246430738896 1.36551750080952 1.46960326554121 1.44341175729468 5.72623503292442 0.0953790087463533 1.45549827824688
5.82351282835975 5.54401271262399 5.95300011210728 5.82803604774676 0.839080323203326 0.175701891120561 0.132309721301626 1.36505077817358 1.44999905291311 1.36849747538957 1.46800033632185 1.45399485032189 5.7735837874616 0.102192052980115 1.46240265764846
5.88027336061501 5.62475920472543 5.953 5.88965612767305 0.84295117619379 0.173133837483771 0.128310841720554 1.36638098942278 1.45930116009253 1.36360665653389 1.468 1.44519198176099 5.82531283536403 0.131608614232206 1.46581372149495
5.91023774684467 5.70228681262985 5.95695716521792 5.9167335336725 0.846455630303351 0.163817709867256 0.132168680520717 1.37129937139778 1.4649565118603 1.36300880427739 1.4724584807341 1.44895900518038 5.86680870438138 0.13572717271727 1.46796680746128
5.92099968481124 5.86399866650907 5.94900008485851 5.9639994302357 0.869349909443843 0.133329956237252 0.119290188749579 1.38264986301411 1.43299998787736 1.36799997575471 1.46600009698116 1.44100009698116 5.90888346406478 0.134508196721311 1.46713891393707
5.97384169611815 5.96185499281138 5.95682839942491 5.99629214762776 0.87278471024768 0.130364993717815 0.123752187672199 1.38622170723762 1.43104290014377 1.37778549928114 1.46110725035943 1.44491419971246 5.94651299544133 0.150952380952383 1.46331417823188
6.03045732247352 6.08877897556541 5.98274804257699 6.05938948778271 0.872077655629391 0.138697823117418 0.105747145449716 1.39038007443912 1.42901938134023 1.35621319474255 1.461 1.44896123731954 5.99112376561395 0.166878352490422 1.46144384535175
6.04102203732787 6.1990481833101 5.97299775891581 6.08602091678578 0.869068207132647 0.145252570805908 0.1079847062768 1.38509733310981 1.42900037351403 1.34799813242984 1.4610011205421 1.4499988794579 6.03025071744165 0.172916184971098 1.45744574855446
6.09886279290108 6.32551356413964 5.96711564817955 6.14092061699085 0.864362518543641 0.125753373715214 0.120337138822942 1.37809762133367 1.42998072530341 1.34309637348296 1.46394217591022 1.44705782408978 6.07000977191706 0.171622662266227 1.45510929212182
6.15842707626046 6.42999981109878 5.99373781455987 6.1944853396916 0.854990988058296 0.143007054715235 0.0704515491473777 1.37036448008614 1.43099028942814 1.34200971057186 1.44518450086527 1.44105826343114 6.11520935968172 0.163933333333337 1.45143329802399
6.19201742139875 6.50400662013152 5.99400209056785 6.22801707297077 0.847844804938893 0.138673365814238 0.0802748431488519 1.36588868294225 1.43499651572025 1.33600243899582 1.44800104528392 1.4479958188643 6.15561060283838 0.155785046728977 1.44833948760855
6.24081685766468 6.52255040591258 5.99985802291976 6.27584052051139 0.833292813044392 0.148101416900817 0.0938410864307815 1.36219944556055 1.42523662846706 1.34283436007306 1.45092901145988 1.43628395416048 6.20077486625605 0.141784883720931 1.44677802581199
6.29349003621649 6.57845080823314 6.00990193004163 6.32353907119567 0.83433617213587 0.134467297941715 0.0973386176133222 1.35753530832077 1.42599019300416 1.34696077201665 1.45496077201665 1.43699019300416 6.24250186864496 0.124267477203653 1.44516456090842
6.34401631325209 6.58300248846218 6.02901382478991 6.3670154837647 0.83800878065353 0.132879582491345 0.0967451207021817 1.35575996129059 1.42399834102521 1.3470002764958 1.45899917051261 1.42399751153782 6.28537996213394 0.106987500000006 1.44145975044439
6.40186472491747 6.59182682244504 6.07803790247243 6.42192245076912 0.833684857001932 0.131399055345333 0.114903639075788 1.35562269387308 1.41811545170331 1.34798075804945 1.45605772585165 1.41517317755496 6.33070268573676 0.0995034013605436 1.43530860611956
6.45548726705778 6.60190325793543 6.17308095038659 6.46855498650298 0.842562448431564 0.127487922889311 0.159517659713437 1.36991040120083 1.41205804523874 1.348 1.46392260634834 1.41896130317417 6.36856394483592 0.102904761904762 1.42717291001698
6.4859452145913 6.60599269527884 6.2438721673797 6.51291964806724 0.844017498133003 0.128887370300382 0.170480733797941 1.37018974433476 1.41299817381971 1.34500547854087 1.45900913090145 1.40702191416348 6.42145605010106 0.110449871465283 1.41880427014167
6.53199223182669 6.60893567437192 6.33989869614926 6.55116376683491 0.857357747229739 0.125416118659899 0.162994459189134 1.38243176213089 1.40419297688425 1.345 1.46682846499178 1.407 6.46091971268251 0.129412903225798 1.41567695696875
6.55873343856799 6.61196924291169 6.43998501608583 6.59158990548922 0.860401498431501 0.12113357254177 0.15317006306063 1.38494672713651 1.40103075708831 1.345 1.46502050472554 1.40106151417662 6.50937434661735 0.152578431372547 1.41207979569971
6.61498981867546 6.61599927276253 6.53298327353825 6.64499036410356 0.869648323717638 0.12209981637254 0.132263783452924 1.39574804009503 1.3950010908562 1.345 1.46000090904683 1.39900036361873 6.548889254504 0.149034482758628 1.41199113235413
6.64442750259565 6.62777100103826 6.65463367739535 6.67442750259565 0.872004200207652 0.122963206742806 0.122686252488882 1.39683881759604 1.395 1.35775191779145 1.45313358272768 1.39703816649362 6.5915881163282 0.163735067437381 1.41462347050562
6.68155727088308 6.62898803434819 6.73999488524808 6.71847351132042 0.87153622213894 0.126072547509839 0.127035077658198 1.39877678663549 1.39302393130362 1.35207179391085 1.43521538173256 1.40095213739277 6.63128655858461 0.170213855421686 1.41614455100775
6.72601855452735 6.63200168677521 6.8910607239077 6.7620247393698 0.871216575846316 0.122868110811761 0.129696901956191 1.39706733489516 1.3940005622584 1.348 1.45799775096638 1.3990005622584 6.67143161865052 0.17278323699422 1.41684778086904
6.75823127562179 6.63493011596562 6.99648417476222 6.80497503416239 0.865271864589797 0.119588270118509 0.124318353676483 1.39244041677433 1.39497670532187 1.348 1.45409317871251 1.39997670532187 6.71022988735147 0.169683760683765 1.41760626919123
6.81544980672476 6.6389613899456 7.10199613858553 6.84957528940157 0.860049517394771 0.11980710424592 0.124081061776496 1.38887368727247 1.399951737432 1.348 1.4530096525136 1.4009903474864 6.753046444925 0.161188755020081 1.42056797645702
6.85598667764751 6.64199900082356 7.17297668588315 6.88998667764751 0.851052980876369 0.120349820148241 0.132667139024804 1.37582433642573 1.39700099917644 1.34500099917644 1.45100066611762 1.39800099917644 6.7945480484091 0.152955223880596 1.42410917036897
6.89514621335812 6.65765848534325 7.22878335403532 6.92914621335812 0.843856883295446 0.127376745297782 0.113008814340884 1.36958596552272 1.40189327666976 1.33912806799628 1.44219210199442 1.39897865533395 6.83648587987173 0.142358974358976 1.42680301215248
6.96233166338036 6.67087032274544 7.24683042205173 6.98346134063492 0.840383416830982 0.127173591062434 0.111362269463316 1.36636112254109 1.40299002482657 1.33602992552028 1.44299002482657 1.40395012413286 6.87760581815016 0.126021760633039 1.43045512362241
7.0040258176216 6.69704384124422 7.25700194849974 7.02002435624679 0.837640750172401 0.107409752241215 0.113021714679774 1.36290168545228 1.40399756437532 1.34300243562468 1.44 1.41100048712494 6.9175574227353 0.111087087087091 1.43312213212393
7.05586843126869 6.78507846819212 7.26091459858632 7.06893248232895 0.839147120455732 0.126992565924513 0.116464846755958 1.36628612777716 1.3991067517671 1.3478932482329 1.44 1.41197864964658 6.95891688289777 0.104 1.43598683084232
7.09060970842677 6.8463112501649 7.261 7.10657527093502 0.842679363759729 0.154248455491254 0.117657028544772 1.3666367858341 1.399 1.34997704167216 1.43604591665567 1.41595408334433 7.00108274165328 0.104645161290319 1.44085245077532
7.13801393150637 6.89602832739628 7.26400139315064 7.154015324657 0.844943580397136 0.136540524753406 0.118641564972548 1.37505158819173 1.40700046438355 1.35399442739745 1.437 1.421 7.0440409506934 0.111855218855208 1.44801038578546
7.16740529514628 6.95579076679744 7.26694052951463 7.18634582466091 0.852497160852594 0.13764759945051 0.121943194821432 1.37840220364668 1.40798017650488 1.34223788194149 1.437 1.421 7.08948829111138 0.131465408805027 1.45243383439934
7.20752314824496 7.05185555578791 7.267 7.23047546306946 0.861364854188015 0.127314935159819 0.121842026619959 1.38580154399944 1.40898807870612 1.34101192129388 1.437 1.42198807870612 7.1264092562113 0.142486068111454 1.45387271185951
7.23102814064467 7.15006045027374 7.25401250695319 7.25102761952162 0.866592522235559 0.121250625347659 0.118512178294347 1.38795499235881 1.4090041689844 1.3370010422461 1.4260020844922 1.43000052112305 7.16283497137044 0.138870769230775 1.45452915809049
7.2837259771025 7.26326321007204 7.27743376760111 7.30274957011912 0.871315809799557 0.122421688380056 0.122591381190527 1.39730397890078 1.41681125586704 1.33895281396676 1.42990562793352 1.43097640698338 7.20049678935922 0.155180392156867 1.45250359148595
7.31174003233413 7.35513344111377 7.28097111470379 7.32776891763034 0.872984883361651 0.119597729884359 0.119233603227921 1.40112504879159 1.41402888529621 1.33008665588862 1.43 1.431 7.23659594414065 0.170268410852711 1.45129638193808
7.352922535339 7.46579216798268 7.28399433185407 7.37890364151924 0.872131643762319 0.12036848849442 0.114369144608762 1.40259727928996 1.41499811061802 1.31902078320173 1.43 1.43199811061802 7.27180975449704 0.179809836065573 1.44927485010649
7.39223458893605 7.57781857846774 7.28792345889361 7.41234940059564 0.864567532982576 0.103881663999625 0.111064294529372 1.39869615840086 1.4159808647234 1.3219425941702 1.4270574058298 1.4300382705532 7.31018928721131 0.177187913125592 1.44739695208987
7.41966853628602 7.68272325087948 7.28503682930155 7.44954577194751 0.860567878092019 0.101653693517333 0.118348663332148 1.39511358134017 1.41303682930155 1.31706138216926 1.42008593503696 1.43 7.34418791463573 0.17224015369837 1.44723183221403
7.47401124358764 7.7470198636715 7.30100262350378 7.49001124358764 0.845958740718184 0.11547465929587 0.111612203743178 1.38473806610293 1.41799775128247 1.32200299829004 1.42100112435876 1.42799887564124 7.37836213432583 0.165175257731961 1.44632811882328
7.50329141973539 7.79874817486586 7.30783466460493 7.51929141973539 0.842679360989636 0.101566575625688 0.117351118268137 1.37970187580551 1.41214171605292 1.32981104526277 1.42392914197354 1.42507085802646 7.41827509991681 0.153148997134673 1.44587489376449
7.55351705897541 7.80990341179508 7.32087443533361 7.5566426236418 0.838153368104008 0.0952384358639754 0.10115927394991 1.37586622057684 1.41299034117951 1.33 1.43390341179508 1.42599034117951 7.45291972544839 0.138689969604865 1.44388603733013
7.59100222298674 7.81300028816495 7.34800127615906 7.60100152315758 0.838800141200824 0.0972701239109276 0.0869693594504871 1.37252008850781 1.41399979416789 1.33 1.43499987650074 1.42099975300147 7.48883842096215 0.124156424581011 1.44167015567299
7.64393047873284 7.81986135835426 7.37838601556885 7.6372671798725 0.842162065593586 0.100220384092331 0.0717181805725364 1.37462741720881 1.40909902974696 1.33 1.43205941784818 1.41511883569635 7.52274394977643 0.113712025316457 1.43868366740004
7.67174237287024 7.82297137476336 7.41267558065142 7.67464695541478 0.843557214060968 0.101557691148245 0.0836322548599554 1.37641320652784 1.40602862523664 1.33 1.43299045825445 1.41599045825445 7.56084137115052 0.111254222222222 1.43443096061003
7.71591700396903 7.82699245490628 7.48286796085983 7.71193020788305 0.847652285141667 0.102687887373757 0.0911160793020788 1.37990343576846 1.40699811372657 1.33 1.43100377254686 1.41400377254686 7.5945928998626 0.113119601328902 1.43074472239649
7.7413922167772 7.8338363660554 7.58749873827538 7.74520520655479 0.851781352107683 0.103774052331642 0.144727109874328 1.38569161243542 1.4040701288334 1.3270701288334 1.4436961083886 1.4110701288334 7.63495390948985 0.121236111111102 1.42864101704681
7.77559276759057 7.834 7.67002982867165 7.77860474501438 0.857491968232778 0.105163471155147 0.152412386293732 1.39199526087545 1.40795209030477 1.327 1.44202395484761 1.41198802257619 7.6710807838247 0.140115511551156 1.42843418241285
7.79900991767071 7.83700095977458 7.745030072937 7.81900863797127 0.860130614255734 0.108759811244332 0.148555613830146 1.39446119971823 1.40900031992486 1.32700095977459 1.43700095977459 1.41000095977459 7.7062832460298 0.144490322580644 1.42915370208067
7.82933918590189 7.83993605024857 7.83699624112185 7.84542445223713 0.862009072159085 0.108182576784448 0.135142250364036 1.39813006281071 1.40997868341619 1.32993605024857 1.43993605024857 1.41293605024857 7.73956039079054 0.155756272401432 1.43419815017002
7.85969371710174 7.84692853399041 7.92511177959505 7.87965287938197 0.864336416216834 0.107101026184337 0.119686408466711 1.39948682983537 1.41692853399041 1.33 1.43802041885988 1.41398979057006 7.76699654792914 0.164476190476191 1.44183436232051
7.89000486008188 7.84700040500682 8.03001080018196 7.91000405006824 0.863559628743745 0.109680008100136 0.121079585543017 1.39889952344197 1.4210010800182 1.33000013500227 1.45400202503412 1.4150005400091 7.79556650504122 0.170079470198675 1.45229485846804
7.92522284473056 7.84993523706088 8.10827298829014 7.9393523706088 0.860869366027527 0.109738704741218 0.118076274074366 1.3954462043917 1.42882729882901 1.33097841235363 1.4686761853044 1.41891364941451 7.82535769885183 0.170679227053141 1.46482032256872
