# Supplementary material for: Quantifying Spatiotemporal Gait Parameters with HoloLens in Healthy Adults and People with Parkinson’s Disease: Test-Retest Reliability, Concurrent Validity, and Face Validity
Source: Sensors (Basel). 2020 Jun 5;20(11):3216. doi: 10.3390/s20113216 (PMC7313704; doi:10.3390/s20113216)
Supplement: Supplementary file 1 [file sensors-20-03216-s001.zip › Data/HYA_06_CWS2_HoloLens_raw.csv]

Time HoloLens_x_position HoloLens_y_position HoloLens_z_position HoloLens_x_orientation HoloLens_y_orientation HoloLens_z_orientation
172.3421 -0.319 0.172 -0.211 349.882 272.463 358.865
172.3775 -0.324 0.172 -0.21 350.122 272.522 358.888
172.4093 -0.329 0.172 -0.209 350.374 272.632 358.906
172.4433 -0.334 0.172 -0.208 350.648 272.587 358.978
172.4778 -0.339 0.173 -0.207 350.902 272.572 358.896
172.5095 -0.344 0.173 -0.206 350.76 272.744 358.973
172.5414 -0.349 0.173 -0.204 350.848 272.906 359.218
172.5773 -0.355 0.173 -0.204 351.059 272.867 359.227
172.6101 -0.36 0.173 -0.203 351.206 272.872 358.957
172.6431 -0.365 0.173 -0.202 351.617 272.903 359.046
172.6745 -0.37 0.173 -0.202 351.467 272.924 358.945
172.711 -0.376 0.175 -0.201 350.672 272.772 358.831
172.7432 -0.383 0.175 -0.201 350.219 272.664 358.159
172.776 -0.392 0.174 -0.201 349.198 272.62 357.452
172.8113 -0.403 0.176 -0.2 347.943 272.973 356.478
172.8473 -0.417 0.172 -0.2 347.554 273.482 355.298
172.8773 -0.431 0.168 -0.201 347.66 274.022 354.158
172.91 -0.447 0.158 -0.203 348.392 274.66 353.642
172.9428 -0.465 0.147 -0.204 349.999 275.08 353.484
172.9745 -0.485 0.146 -0.204 351.333 275.347 353.76
173.0084 -0.507 0.147 -0.204 351.177 275.195 354.422
173.0412 -0.529 0.143 -0.204 353.347 274.91 354.951
173.0783 -0.554 0.144 -0.202 354.095 274.577 355.884
173.1081 -0.579 0.138 -0.2 354.365 274.447 355.942
173.1437 -0.608 0.132 -0.199 354.05 274.395 355.521
173.1764 -0.64 0.127 -0.197 352.276 274.348 355.652
173.2069 -0.674 0.121 -0.194 350.615 274.014 356.4
173.2433 -0.709 0.111 -0.192 350.695 273.357 356.765
173.2752 -0.744 0.101 -0.189 351.865 272.426 357.451
173.3118 -0.781 0.095 -0.184 352.2 271.576 358.055
173.3413 -0.818 0.094 -0.177 352.736 271.285 357.826
173.374 -0.856 0.099 -0.168 352.774 271.516 358.202
173.4097 -0.895 0.103 -0.158 353.167 271.478 359.591
173.4429 -0.935 0.119 -0.15 353.529 270.917 0.71
173.4751 -0.975 0.14 -0.144 350.279 270.6 0.176
173.508 -1.011 0.147 -0.139 352.284 270.365 359.829
173.5447 -1.045 0.145 -0.136 354.845 270.35 359.428
173.5744 -1.079 0.155 -0.133 354.457 270.799 359.376
173.6092 -1.113 0.158 -0.131 355.008 270.604 359.849
173.6416 -1.147 0.16 -0.13 355.431 270.171 359.465
173.6746 -1.182 0.157 -0.128 355.52 269.71 359.187
173.7098 -1.216 0.152 -0.125 355.717 269.37 359.361
173.7403 -1.253 0.144 -0.122 355.131 269.16 359.424
173.779 -1.29 0.132 -0.12 354.193 269.026 359.544
173.8103 -1.33 0.123 -0.118 353.31 268.951 359.789
173.8449 -1.371 0.113 -0.117 351.799 268.867 359.798
173.8742 -1.414 0.101 -0.116 351.241 268.784 359.663
173.9118 -1.458 0.096 -0.117 351.753 268.711 359.611
173.9412 -1.503 0.101 -0.118 350.734 268.67 359.064
173.9755 -1.55 0.109 -0.118 350.094 268.969 358.943
174.0091 -1.596 0.137 -0.116 348.917 269.379 358.832
174.0418 -1.643 0.151 -0.116 346.158 268.525 359.616
174.0741 -1.685 0.152 -0.115 350.751 268 358.709
174.1098 -1.728 0.163 -0.111 350.599 268.4 358.011
174.1437 -1.772 0.174 -0.107 349.682 269.096 358.655
174.1742 -1.814 0.178 -0.103 349.744 269.633 359.013
174.2067 -1.855 0.168 -0.1 351.542 269.459 359.346
174.2429 -1.897 0.157 -0.096 351.92 269.23 358.784
174.2729 -1.939 0.148 -0.092 351.198 269.728 357.887
174.3093 -1.984 0.137 -0.087 350.398 270.583 357.575
174.3406 -2.029 0.122 -0.081 350.552 271.244 358.134
174.3765 -2.075 0.105 -0.075 351.239 271.547 358.479
174.4097 -2.122 0.094 -0.067 351.62 271.408 359.37
174.4392 -2.171 0.095 -0.059 351.013 271.346 358.945
174.4746 -2.22 0.094 -0.051 351.055 270.638 359.59
174.5082 -2.269 0.102 -0.043 353.04 270.006 0.404
174.5403 -2.318 0.138 -0.036 345.985 270.399 359.375
174.5728 -2.363 0.127 -0.031 350.674 271.364 358.538
174.6103 -2.407 0.142 -0.032 353.651 270.917 358.459
174.6404 -2.453 0.157 -0.034 352.087 269.993 358.194
174.6743 -2.497 0.169 -0.034 351.844 269.09 358.785
174.7087 -2.543 0.173 -0.033 351.514 269.19 358.518
174.7394 -2.587 0.166 -0.028 351.408 269.819 359.553
174.7749 -2.635 0.156 -0.024 350.199 270.124 0.262
174.8113 -2.683 0.138 -0.023 349.672 269.922 0.242
174.8415 -2.731 0.12 -0.022 350.181 269.764 0.385
174.8757 -2.781 0.101 -0.022 350.691 269.481 0.154
174.9078 -2.831 0.092 -0.024 351.494 269.408 359.375
174.9409 -2.881 0.09 -0.026 352.949 269.389 358.914
174.9758 -2.932 0.094 -0.027 352.498 269.331 359.067
175.0103 -2.981 0.118 -0.024 354.005 270.235 358.929
175.0404 -3.035 0.146 -0.021 346.625 271.059 358.334
175.0779 -3.081 0.146 -0.018 352.948 270.415 358.505
175.1085 -3.127 0.158 -0.012 353.827 271.188 358.096
175.1404 -3.174 0.166 -0.006 353.713 271.847 359.091
175.1751 -3.219 0.168 -0.001 353.566 272.012 359.097
175.2076 -3.264 0.161 0.002 353.68 271.956 358.546
175.2405 -3.31 0.152 0.007 353.077 272.037 357.972
175.2731 -3.356 0.137 0.012 353.276 272.416 357.838
175.3093 -3.404 0.121 0.017 352.572 272.709 357.889
175.3403 -3.452 0.106 0.023 352.801 272.556 358.519
175.3723 -3.5 0.093 0.03 353.198 272.014 358.919
175.408 -3.55 0.091 0.038 352.825 271.612 358.337
175.4442 -3.599 0.093 0.048 352.072 271.144 358.983
175.4724 -3.649 0.097 0.054 353.502 270.31 359.323
175.5073 -3.698 0.137 0.059 349.025 269.877 358.696
175.54 -3.745 0.135 0.063 350.396 270.873 356.933
175.5738 -3.788 0.142 0.065 354.241 271.108 357.423
175.6055 -3.834 0.157 0.062 352.615 270.194 357.793
175.6408 -3.879 0.17 0.061 351.697 269.468 357.918
175.6736 -3.924 0.173 0.062 351.53 269.093 358.265
175.7067 -3.969 0.165 0.064 352.189 269.264 358.574
175.7403 -4.015 0.157 0.067 351.507 269.613 358.811
175.7748 -4.062 0.142 0.069 350.408 269.985 359.432
175.8067 -4.109 0.127 0.071 350.108 270.36 359.726
175.8424 -4.157 0.111 0.071 349.943 270.652 359.552
175.8719 -4.204 0.097 0.068 350.849 270.537 359.181
175.9107 -4.251 0.096 0.063 351.426 270.126 358.574
175.9406 -4.301 0.099 0.061 350.035 269.912 358.657
175.9738 -4.35 0.115 0.063 353.162 270.381 358.489
176.0078 -4.401 0.15 0.067 345.124 271.229 358.106
176.0394 -4.446 0.141 0.071 351.601 271.062 359.216
176.0724 -4.49 0.149 0.077 353.365 272.276 357.912
176.1051 -4.536 0.161 0.083 352.203 273.055 358.89
176.1422 -4.581 0.168 0.086 351.191 273.087 359.311
176.1724 -4.627 0.162 0.089 352.342 272.843 359.399
176.2066 -4.673 0.154 0.092 352.422 272.679 359.088
176.2397 -4.719 0.144 0.096 351.888 272.979 358.58
176.2722 -4.766 0.131 0.1 351.699 273.272 358.754
176.3076 -4.813 0.116 0.104 352.017 273.08 359.211
176.3397 -4.859 0.099 0.107 352.97 272.498 359.602
176.3721 -4.906 0.092 0.113 353.686 272.232 359.657
176.4069 -4.956 0.091 0.12 352.993 272.03 0.423
176.4397 -5.003 0.092 0.128 353.574 272.156 0.374
176.4729 -5.05 0.118 0.134 355.129 271.358 2.547
176.5073 -5.101 0.136 0.136 348.874 271.239 1.075
176.5392 -5.143 0.136 0.141 354.561 272.08 0.453
176.5719 -5.187 0.152 0.14 354.16 271.599 358.952
176.61 -5.231 0.167 0.142 353.472 271.144 359.083
176.6398 -5.275 0.175 0.145 352.653 271.011 359.142
176.673 -5.319 0.17 0.148 353.152 270.876 359.679
176.706 -5.362 0.162 0.15 353.165 270.474 0.224
176.7433 -5.408 0.15 0.152 352.289 269.808 0.747
176.7708 -5.453 0.138 0.154 351.848 269.422 0.911
176.8068 -5.499 0.122 0.156 352.032 269.74 0.487
176.84 -5.544 0.106 0.156 352.635 270.258 0.037
176.8719 -5.591 0.096 0.154 354.069 270.358 359.927
176.9068 -5.639 0.099 0.15 353.789 270.081 359.72
176.9396 -5.686 0.101 0.15 353.157 270.569 359.524
176.9734 -5.733 0.121 0.152 355.542 271.262 0.937
177.0054 -5.783 0.146 0.153 349.978 270.588 1.319
177.0392 -5.825 0.141 0.156 356.013 269.72 0.817
177.0723 -5.867 0.152 0.163 357.263 270.404 359.635
177.1065 -5.91 0.162 0.169 356.968 271.101 0.349
177.1393 -5.954 0.168 0.172 356.05 271.398 0.428
177.1715 -5.996 0.162 0.174 356.341 271.65 0.222
177.2095 -6.04 0.154 0.177 355.75 271.825 359.942
177.2393 -6.084 0.144 0.179 355.452 271.99 359.673
177.2731 -6.13 0.13 0.181 355.025 271.954 359.441
177.3057 -6.174 0.114 0.185 356.026 271.63 359.955
177.342 -6.219 0.1 0.19 356.437 271.275 0.101
177.3719 -6.265 0.095 0.196 356.545 271.036 0.116
177.4066 -6.313 0.095 0.206 356.383 271.124 0.555
177.4409 -6.361 0.101 0.216 355.819 270.967 1.813
177.4711 -6.409 0.131 0.222 354.074 270.243 1.893
177.5067 -6.453 0.136 0.227 352.893 271.179 359.207
177.537 -6.492 0.132 0.229 358.544 271.529 359.153
177.5736 -6.533 0.15 0.227 357.392 271.223 358.753
177.6044 -6.575 0.166 0.228 355.707 271.587 359.604
177.6392 -6.616 0.173 0.226 356.069 271.41 0.364
177.6738 -6.657 0.172 0.226 356.092 271.344 0.553
177.7041 -6.699 0.165 0.225 356.487 270.92 1.171
177.7391 -6.741 0.157 0.224 355.624 270.362 1.855
177.7712 -6.785 0.144 0.225 354.618 270.285 2.321
177.8056 -6.828 0.126 0.226 354.977 270.692 2.083
177.8385 -6.87 0.108 0.225 355.909 271.435 1.731
177.8705 -6.915 0.099 0.222 356.382 271.849 1.718
177.9097 -6.96 0.103 0.215 355.873 271.552 1.155
177.936 -7.005 0.107 0.21 354.985 271.284 0.76
177.9749 -7.051 0.129 0.209 356.648 271.315 1.048
178.0059 -7.097 0.153 0.208 351.585 271.398 0.321
178.0399 -7.137 0.148 0.21 355.947 271.276 1.409
178.0718 -7.178 0.163 0.215 356.373 272.028 0.896
178.1064 -7.219 0.17 0.219 355.925 272.164 1.447
178.1396 -7.259 0.173 0.222 356.371 271.763 1.395
178.1742 -7.299 0.17 0.225 356.271 271.452 0.733
178.2054 -7.339 0.162 0.23 356.559 271.604 0.043
178.2386 -7.38 0.154 0.236 356.041 272.285 359.579
178.2721 -7.422 0.144 0.241 355.519 273.181 358.852
178.3046 -7.462 0.128 0.247 356.446 273.417 359.557
178.3383 -7.502 0.112 0.252 357.819 272.915 359.844
178.3716 -7.543 0.104 0.257 358.479 272.143 359.917
178.4051 -7.585 0.104 0.264 357.821 271.464 0.224
178.4392 -7.628 0.11 0.274 355.37 271.077 0.52
178.4689 -7.67 0.129 0.281 356.177 270.597 0.542
178.506 -7.711 0.143 0.285 351.895 271.232 358.573
178.5383 -7.746 0.137 0.288 357.086 271.53 358.946
178.5708 -7.783 0.153 0.288 356.805 271.407 358.087
178.6048 -7.82 0.169 0.289 354.725 271.626 357.957
178.6392 -7.856 0.18 0.289 354.459 271.737 357.792
178.6697 -7.892 0.178 0.289 355.584 271.913 358.056
178.705 -7.928 0.173 0.291 356.37 272.378 358.471
178.7397 -7.963 0.166 0.292 356.212 272.559 359.333
178.7688 -7.999 0.156 0.294 355.896 272.44 359.794
178.8037 -8.035 0.141 0.294 356.418 272.464 359.586
178.8366 -8.071 0.126 0.294 357.333 272.684 359.175
178.8724 -8.107 0.114 0.293 358.592 273.041 358.656
178.904 -8.144 0.111 0.291 359.266 274.002 357.309
178.9415 -8.182 0.113 0.289 358.535 275.056 357.116
178.9716 -8.219 0.119 0.289 0.217 275.706 357.261
179.0076 -8.258 0.14 0.291 357.772 276.716 357.014
179.0379 -8.29 0.143 0.293 359.712 276.955 357.508
179.0689 -8.322 0.154 0.299 359.878 277.792 357.28
179.1061 -8.352 0.164 0.309 358.9 279.842 356.543
179.1397 -8.38 0.17 0.321 358.839 282.475 356.292
179.1699 -8.407 0.171 0.334 358.468 285.724 355.998
179.2044 -8.433 0.169 0.348 358.261 289.504 355.874
179.2372 -8.459 0.164 0.359 357.937 292.359 355.787
179.2714 -8.485 0.158 0.369 357.737 294.287 355.429
179.3033 -8.511 0.149 0.376 357.603 294.885 356.164
179.3401 -8.538 0.138 0.382 357.716 294.17 356.465
179.3703 -8.564 0.132 0.39 358.237 293.593 356.869
179.4032 -8.59 0.13 0.4 358.018 293.316 356.823
179.4388 -8.615 0.131 0.412 356.718 293.605 357.208
179.4703 -8.64 0.137 0.425 356.089 294.663 356.96
179.5051 -8.664 0.151 0.44 356.079 296.703 356.759
179.5367 -8.687 0.164 0.455 351.862 298.912 357.151
179.5714 -8.707 0.154 0.468 353.916 301.633 356.87
179.6018 -8.727 0.153 0.481 354.692 304.487 356.108
179.6382 -8.748 0.159 0.496 353.89 307.406 355.849
179.6704 -8.767 0.166 0.51 353.503 310.497 356.161
179.706 -8.786 0.167 0.522 353.854 313.15 356.435
179.7353 -8.805 0.166 0.536 354.025 315.688 357.486
179.7703 -8.822 0.166 0.55 353.57 317.869 358.492
179.803 -8.84 0.165 0.566 352.458 320.382 358.332
179.8367 -8.856 0.16 0.582 351.565 323.409 357.921
179.8703 -8.871 0.15 0.597 352.24 326.276 358.118
179.902 -8.888 0.143 0.612 352.689 328.966 357.874
179.9369 -8.904 0.139 0.628 353.075 331.934 357.815
179.9715 -8.919 0.139 0.644 353.526 335.522 356.861
180.0034 -8.931 0.141 0.662 353.398 339.573 356.993
180.0404 -8.943 0.153 0.679 354.421 343.37 355.994
180.0717 -8.956 0.152 0.696 355.952 345.65 356.413
180.1029 -8.965 0.161 0.713 355.016 348.321 355.949
180.137 -8.973 0.164 0.732 353.593 351.304 355.521
180.1731 -8.979 0.163 0.753 353.708 353.989 356.199
180.2023 -8.981 0.163 0.775 354.304 356.865 356.553
180.238 -8.981 0.16 0.797 355.255 0.004 355.841
180.2741 -8.979 0.155 0.818 356.182 3.578 355.784
180.3046 -8.974 0.15 0.839 356.782 7.939 356.317
180.3366 -8.962 0.145 0.859 356.333 14.558 356.21
180.3702 -8.947 0.138 0.878 356.18 22.118 356.796
180.4037 -8.932 0.131 0.896 355.895 29.274 356.931
180.4369 -8.915 0.126 0.913 354.641 36.79 357.337
180.4695 -8.9 0.12 0.931 354.614 42.429 358.261
180.505 -8.885 0.115 0.95 354.869 46.979 359.432
180.5435 -8.869 0.117 0.971 354.111 50.149 0.304
180.5684 -8.856 0.125 0.996 352.601 51.482 359.805
180.6045 -8.842 0.141 1.023 352.401 52.77 358.257
180.6388 -8.829 0.151 1.049 350.499 53.414 358.148
180.6701 -8.819 0.145 1.074 351.893 53.916 359.012
180.7012 -8.806 0.143 1.097 351.579 54.998 359.059
180.7413 -8.789 0.146 1.122 350.212 56.778 358.036
180.7694 -8.773 0.146 1.142 350.915 58.528 357.49
