# Supplementary material for: Quantifying Spatiotemporal Gait Parameters with HoloLens in Healthy Adults and People with Parkinson’s Disease: Test-Retest Reliability, Concurrent Validity, and Face Validity
Source: Sensors (Basel). 2020 Jun 5;20(11):3216. doi: 10.3390/s20113216 (PMC7313704; doi:10.3390/s20113216)
Supplement: Supplementary file 1 [file sensors-20-03216-s001.zip › Data/HYA_06_CWS2_IWW_raw.csv]

IWW_x_SpineBase IWW_x_Head IWW_x_ShoulderLeft IWW_x_ElbowLeft IWW_x_WristLeft IWW_x_HandLeft IWW_x_ShoulderRight IWW_x_ElbowRight IWW_x_WristRight IWW_x_HandRight IWW_x_HipLeft IWW_x_KneeLeft IWW_x_AnkleLeft IWW_x_FootLeft IWW_x_HipRight IWW_x_KneeRight IWW_x_AnkleRight IWW_x_FootRight IWW_x_SpineShoulder IWW_y_SpineBase IWW_y_Head IWW_y_ShoulderLeft IWW_y_ElbowLeft IWW_y_WristLeft IWW_y_HandLeft…
-0.337 -0.342007710446078 -0.341 -0.342 -0.274998714925654 -0.265999357462827 -0.306 -0.313 -0.254000321268587 -0.251999678731413 -0.323 -0.337 -0.358000321268587 -0.280001285074346 -0.312 -0.316000642537173 -0.341 -0.27899903619424 -0.349 0.883439791175419 1.58629637930303 1.3532799550224 1.11857910366064 0.914308174103327 0.837158644246565 1.33436998072388 1.08221961769038 0.873569845791078 0.8…
-0.337 -0.342 -0.341 -0.342 -0.275977679326781 -0.264044641346437 -0.305022320673219 -0.313 -0.254 -0.248089282692875 -0.323 -0.337 -0.358 -0.283910717307125 -0.312 -0.317955358653563 -0.349799113941032 -0.279 -0.349 0.882980490716413 1.58393401602919 1.35319200886059 1.1199780814373 0.91503370590855 0.839105581860295 1.33308924008192 1.08206357130771 0.872123034596364 0.82904455104855 0.88450022…
-0.336010629002486 -0.35486182296768 -0.341 -0.342 -0.276 -0.260042516009945 -0.303021258004972 -0.313 -0.254989370997514 -0.248 -0.321021258004972 -0.337 -0.359978741995028 -0.284 -0.312 -0.318 -0.360883080972652 -0.276031887007459 -0.346031887007458 0.884246288586793 1.58838163803869 1.35345713016933 1.11891179819276 0.913753923993257 0.837952861093008 1.33584013250301 1.08162467676109 0.874147…
-0.348993854359223 -0.355 -0.334003309191188 -0.339001418224795 -0.272001890966393 -0.26 -0.301000945483196 -0.310001418224795 -0.254000472741598 -0.241003309191188 -0.319000945483196 -0.334001418224795 -0.358000945483196 -0.284 -0.308001890966393 -0.315001418224795 -0.361 -0.278998581775205 -0.343001418224795 0.884269995272584 1.58742047746901 1.35399974471954 1.11751065711082 0.907452973544653 …
-0.349 -0.352059776261783 -0.334 -0.338019925420594 -0.269059776261783 -0.256079701682378 -0.301 -0.307059776261783 -0.250079701682378 -0.246880447476433 -0.319 -0.334 -0.358 -0.281059776261783 -0.308 -0.313039850841189 -0.361 -0.279 -0.339079701682378 0.885299078308376 1.59101687370642 1.35448023654391 1.11914672454761 0.911105678181183 0.834284720327229 1.34009846774007 1.08524059776262 0.87389…
-0.346037434303329 -0.348049912404438 -0.334 -0.335037434303329 -0.265049912404438 -0.256987521898891 -0.295074868606657 -0.307 -0.247037434303329 -0.237124781011095 -0.319 -0.334 -0.35898752189889 -0.281 -0.305037434303329 -0.311024956202219 -0.358037434303329 -0.27998752189889 -0.336037434303329 0.884450980728976 1.58535249776745 1.35308771890358 1.1198021387963 0.89648567414451 0.8414386602998…
-0.346 -0.345006927923532 -0.331006927923532 -0.335 -0.265997690692156 -0.254006927923532 -0.295 -0.304006927923532 -0.247 -0.24198845346078 -0.316006927923532 -0.331006927923532 -0.359 -0.281 -0.305 -0.311 -0.358 -0.280997690692156 -0.334004618615688 0.886405450663547 1.588332933518 1.35269087753698 1.11966034639618 0.911664436659201 0.842607505947528 1.33942023093078 1.08442808327449 0.87270023…
-0.344048427731947 -0.345 -0.32514528319584 -0.33207264159792 -0.26307264159792 -0.254 -0.285242138659733 -0.300096855463893 -0.233338994123627 -0.23321792479376 -0.316975786134027 -0.330024213865973 -0.359 -0.279048427731947 -0.303048427731947 -0.311 -0.341411635721547 -0.279048427731947 -0.33107264159792 0.883258210787094 1.57478633059837 1.34745002846028 1.11668385229122 0.912539176075263 0.83…
-0.342024516253246 NaN -0.317098065012983 -0.332987741873377 -0.264975483746754 -0.254 NaN NaN -0.236950967493508 -0.234975483746754 NaN -0.327036774379869 -0.359 -0.281963225620131 -0.298061290633115 -0.312975483746754 -0.341 -0.279 NaN 0.836114099733583 NaN 1.33794632962165 1.11244172929435 0.908994251837109 0.841607902961853 NaN NaN 0.884355934601954 0.83177448384302 NaN 0.519988297018894 0.13…
-0.335017239603529 -0.327041867608569 -0.317997537199496 -0.32801231400252 -0.259014776803024 -0.253002462800504 -0.275923653184374 -0.292977834795463 -0.219044330409073 -0.227019702404033 -0.307017239603529 -0.324007388401512 -0.357004925601008 -0.282 -0.291017239603528 -0.313 -0.357958132391431 -0.279 -0.318032016406553 0.888419422317274 1.59162434388935 1.34504219395236 1.10333236222858 0.8832…
-0.335 -0.327 -0.315065971170244 -0.323109951950407 -0.259978009609919 -0.261802086489268 -0.273065971170244 -0.283219903900814 -0.222912038439675 -0.223087961560325 -0.307 -0.321065971170244 -0.357 -0.282 -0.292956019219837 -0.30615393273057 -0.361912038439675 -0.279 -0.317021990390081 0.887787152504263 1.59232164365177 1.34586196788013 1.10721225834358 0.881907707891503 0.835344595471969 1.3424…
-0.334012370000859 -0.325024740001719 -0.309074220005156 -0.323 -0.26 -0.259037110002578 -0.269049480003437 -0.278061850004296 -0.215098960006874 -0.215098960006874 -0.306012370000859 -0.317049480003437 -0.357 -0.279037110002578 -0.293 -0.304024740001719 -0.358049480003437 -0.277024740001719 -0.310086590006015 0.886594720301023 1.59286332019954 1.3484083327978 1.10845552709899 0.883183671598866 0…
-0.327015718515241 -0.320011227510887 -0.307004491004355 -0.318011227510887 -0.264988772489113 -0.264986526986936 -0.266006736506532 -0.269020209519596 -0.215 -0.203026946026128 -0.300013473013064 -0.313008982008709 -0.357 -0.279 -0.281026946026128 -0.301006736506532 -0.341038173537014 -0.274006736506532 -0.303015718515241 0.885272941607852 1.59174253741746 1.35063505989521 1.10230387720346 0.890…
-0.317224916358991 -0.313157441451294 -0.301134949815395 -0.315067474907697 -0.266955016728202 -0.270865050184605 -0.259157441451294 -0.262157441451294 -0.203269899630789 -0.188337374538487 -0.298044983271798 -0.312022491635899 -0.359932525092303 -0.278022491635899 -0.280022491635899 -0.298067474907697 -0.341 -0.274 -0.296157441451294 0.884370692305027 1.59200392725831 1.35313264632846 1.09875141…
-0.311065008747391 -0.305086678329855 -0.29011918270355 -0.312032504373696 -0.268978330417536 -0.273967495626304 -0.249108347912319 -0.257054173956159 -0.196075843538623 -0.174151687077246 -0.293054173956159 -0.307054173956159 -0.36 -0.281956660835073 -0.274065008747391 -0.270303374154492 -0.35682664334029 -0.276967495626304 -0.281162521868478 0.881679253936326 1.58934914558841 1.34826395726033 1…
-0.310000039420339 -0.293000473044069 -0.275000591305086 -0.308000157681356 -0.270999921159322 -0.276999881738983 -0.237000473044069 -0.248000354783052 -0.191000197101695 -0.168000236522034 -0.288000197101695 -0.300000275942374 -0.358000078840678 -0.282 -0.273000039420339 -0.252000709566103 -0.337000788406782 -0.279999881738983 -0.273000315362713 0.880450047304407 1.5843101974959 1.3479200114319 …
-0.299222953456691 -0.278304027440942 -0.266182416464565 -0.297222953456691 -0.271979731503937 -0.276020268496063 -0.228182416464565 -0.237222953456691 -0.190020268496063 -0.159182416464565 -0.277222953456691 -0.297060805488188 -0.355060805488188 -0.282 -0.267121610976377 -0.223587786385821 -0.349736509551184 -0.276081073984251 -0.267121610976377 0.877961481979999 1.58210560411614 1.3449612108581…
-0.293075236778845 -0.266150473557691 -0.261062697315704 -0.293050157852564 -0.264100315705127 NaN -0.221087776241986 -0.234037618389423 -0.183087776241986 -0.157025078926282 -0.272062697315704 -0.292062697315704 -0.355 -0.282 -0.262062697315704 -0.181526657451918 -0.337163013020832 -0.268100315705127 -0.25613793409455 0.877021285516827 1.57991721063502 1.34322131708734 1.09544589266026 0.8849869…
-0.282006578927395 -0.243013755939099 -0.23201734444495 -0.283005980843086 NaN NaN -0.210006578927395 -0.225005382758778 -0.171007177011704 -0.152002990421543 -0.258008373180321 -0.286003588505852 -0.355 -0.282999401915691 -0.252005980843086 -0.155015550192025 -0.31501315785479 -0.252009569348938 -0.243007775096012 0.875920651911896 1.57998994019157 1.33927235047133 1.0910726375518 NaN NaN 1.3236…
-0.271258360227412 -0.227375796694418 -0.226140923760407 -0.266399283987819 NaN NaN -0.188516720454824 -0.219140923760407 -0.166117436467006 -0.150046974586802 -0.247258360227412 -0.27721138564061 -0.351093949173604 -0.283 -0.240281847520813 -0.123751593388835 -0.294493233161423 -0.220751593388835 -0.22542277128122 0.874220867890518 1.5732715925786 1.33749274687399 1.08715418404654 NaN NaN 1.3219…
-0.257177532152781 -0.214164851284725 -0.20724093649306 -0.245266298229171 NaN NaN -0.178126808680558 -0.208139489548613 -0.164025361736112 -0.140126808680558 -0.233177532152781 -0.275025361736112 -0.351 -0.260291659965283 -0.226177532152781 -0.0914057877777844 -0.237722809479178 -0.167672086006955 -0.206240936493059 0.871583350682987 1.56828200944479 1.33676874979896 1.08586534385035 NaN NaN 1.3…
-0.236034141059356 -0.194032515294624 NaN NaN NaN NaN -0.166019509176775 -0.195021134941506 -0.135047147177205 -0.13201300611785 -0.209039018353549 -0.265016257647312 -0.351 -0.259001625764731 -0.206032515294624 -0.0670390183535492 -0.184086165530755 -0.120076410942367 -0.192022760706237 0.871639853681174 1.56708185337179 NaN NaN NaN NaN 1.31809139815767 1.05433061624369 0.847664194473006 0.79931…
-0.217379664666586 -0.164599470526189 NaN NaN NaN NaN -0.142479576420951 -0.184219805859603 -0.133039964701746 -0.128079929403492 -0.186459594070078 -0.251279752912221 -0.351 -0.265860123543889 -0.188359682315713 -0.0179991175436483 -0.118338817508489 -0.0435586233680913 -0.171419629368332 0.8704051777621 1.57082366741967 NaN NaN NaN NaN 1.31361131934349 1.04856729639962 0.839388651041368 0.80136…
-0.199199906122324 -0.142244329705062 NaN NaN NaN NaN -0.120244329705062 -0.164222117913693 -0.133 -0.116133270748216 -0.175122164852531 -0.244077741269793 -0.351 -0.259077741269793 -0.167233223809378 0.0116779290251452 -0.0606330360540249 0.0212892226761826 -0.142322070974855 0.861212951652997 1.5479378788978 NaN NaN NaN NaN 1.30394750507023 1.04386153135598 0.83153629280947 0.79830487251245 0.8…
-0.17705139844691 -0.113067752498199 NaN NaN -0.083065416205158 NaN -0.0960560710329926 -0.148037380688662 -0.121028035516496 -0.10103504439562 -0.150058407326034 -0.225044389567786 -0.345014017758248 -0.282943928967007 -0.148044389567786 0.0499112208644284 0.0158224417288569 0.0998177691427742 -0.117058407326034 0.861129953274139 1.55600051531604 NaN NaN 0.869984858823743 NaN 1.30649378546051 1.…
-0.141821767107319 NaN NaN NaN -0.0439130745636875 -0.0338902476995953 -0.0666848059227656 NaN NaN NaN -0.11873045965095 -0.207410883553659 -0.345 -0.283 -0.112821767107319 0.0685662895822484 0.0853792926494547 0.17133363892127 NaN 0.844361708987822 NaN NaN NaN 0.86605153572501 0.794459760545731 1.29891713646536 NaN NaN NaN 0.846522937971428 0.544910228268641 0.14263469683342 0.0545425109550501 0…
-0.119241622618498 NaN -0.0502526054647932 -0.0722526054647932 0.0015057719167089 0.00161560037966248 -0.0392965368499747 NaN -0.0612086740796118 -0.0612416226184979 -0.0952526054647932 -0.169417348159224 -0.339065897077772 -0.285967051461114 -0.0902416226184979 0.0976814974574346 0.147330046375983 0.259044492372304 NaN 0.846956831804188 NaN 1.30370132355143 1.06676225029901 0.863151191283479 0.7…
-0.0779995587936831 NaN -0.010999617621192 -0.0339996029143148 0.0430005882750892 0.0510005441544575 0.0100003382581763 NaN -0.0419995440868059 -0.0349995735005603 NaN -0.155999602914315 -0.343999749983087 -0.283 -0.0419995587936831 0.132000294137545 0.199000250016913 0.296000455913194 NaN 0.828650166040644 NaN 1.29537003529651 1.06174996499763 0.859380040885119 0.786440136185683 1.28291004985631…
-0.0485858043329249 NaN 0.014492302911465 -0.00752722389963245 0.0822189275561001 0.0872775079893926 0.0325508833447575 NaN -0.0116053311440224 -0.00656627752182745 NaN -0.129527223899632 -0.327331955788657 -0.283 -0.0125858043329249 0.15160946377805 0.215668044211343 0.326394668855978 NaN 0.839719542302709 NaN 1.29772313565337 1.05941647381041 0.862105715465149 0.795519181729237 1.28623380411038…
NaN NaN 0.0525301096874005 0.0453446266692691 0.128431185411064 0.126517744152858 NaN NaN NaN 0.0295548407564847 NaN -0.0865317179853099 -0.309222579621758 -0.273123655345421 0.0344188198765217 0.204344626669269 0.225876344654579 0.33193817232729 NaN NaN NaN 1.29660459133076 1.0524763114311 0.851700951010801 0.793438317074101 NaN NaN NaN 0.773317634465458 NaN 0.540257859627165 0.167277226324976 0…
0.0459685515499593 NaN 0.0929775368213995 0.0729848373544447 0.155984837354445 0.170975290503539 0.108978098400865 0.0439797831392596 0.0519848373544447 0.0639809062981896 NaN -0.0390263942348556 -0.27701797054288 -0.260007300533045 0.0819736057651444 0.221990453149095 0.232996068943745 0.336997192102675 NaN 0.844257341998859 NaN 1.3008775908241 1.05538831526161 0.856207394271282 0.78841280789732…
0.0811795446423076 NaN 0.129156754215705 0.112088382935897 0.197042802082692 0.206179544642308 0.142225125495513 0.0850428020826921 0.0891339637891024 0.106997221229487 NaN 0.0176781552570511 -0.236934407490705 NaN 0.12402001165609 0.25620233506891 0.244726514880769 0.342863257440385 NaN 0.833071178288865 NaN 1.30044025569197 1.05464732072422 0.855809344074907 0.792524052304003 1.29195333520088 1…
0.131454912419869 0.154422207165061 0.174509421177882 0.141683849203524 0.211847375477563 0.232716554458332 0.189487617674677 0.114683849203524 0.151324091400637 0.154487617674677 0.161411305413458 0.097138761623393 -0.176654105096157 NaN 0.161596635190703 0.276781964967948 0.247967294745192 0.345967294745192 0.164531224681087 0.847705819620865 1.55437517627048 1.31860962580554 1.06619255852377 0…
0.1768802268431 0.187912166351607 0.209906843100189 0.179898858223062 0.253888211720227 0.256936120982987 0.215930797731569 0.167858933837429 0.204858933837429 0.204866918714556 0.205882888468809 0.174795054820416 NaN NaN 0.212864257088847 0.296946767485822 0.250992015122873 0.346 0.20090418147448 0.854153231758034 1.54583342230624 1.31379338797732 1.07150615954631 0.868680170888469 0.80000340688…
0.203449715650395 0.233062478515488 0.243307049337535 0.194694286472442 0.261836952785302 0.272673905570605 0.271838288595279 0.202286668435698 0.248103240319163 0.256919812202628 0.224612762865093 0.24161409867507 NaN NaN 0.247286668435698 0.307775810079791 0.253938857294488 0.354816571883465 0.235286668435698 0.853954483798404 1.56721467729486 1.32296882714077 1.07948430326806 0.873705853591612…
0.244572256343385 0.254780911785636 0.270718315152961 0.235572256343385 0.283770479013524 0.289822642874086 0.296749613469298 0.24950965971071 0.300457495850147 0.308467928622259 0.265572256343385 0.299405331989584 -0.00346947474506535 NaN 0.28263485297606 0.320864373962537 0.254 0.356979134455775 0.264697449608736 0.859630115888074 1.56304861671804 1.32587141420441 1.09038680442258 0.87954948992…
0.265985051207566 0.307962272095285 0.304975797193201 0.249990034138377 0.302986474902083 0.303990034138377 0.346964407637061 0.294967966873355 0.357959424706249 0.358964407637061 0.287984339360307 0.376945187761074 0.0729458996083325 0.0670291857376101 0.313977932734978 0.359972237956907 0.260995017069189 0.357 0.308968678720614 0.867204646908614 1.58116705861684 1.33143605636619 1.0900503203312…
0.304116969618112 0.333411313078741 0.334320745860086 0.279320745860086 0.313750940148698 0.318660372930043 0.377298104055422 0.335071686008784 0.417618849915508 0.421550924501517 0.321230178641431 0.456166013822232 0.181486759682318 0.237060325988498 0.351139611422775 0.397139611422775 0.262954716390672 0.304222657451845 0.343207536836767 0.863671963332883 1.56753607959311 1.33265192416222 1.091…
NaN NaN NaN NaN 0.347631034652801 0.33284807309233 0.406685294262683 0.378533367355013 0.478348884681413 0.47047910774513 NaN 0.517348884681413 0.258186105851766 0.332001623178167 NaN 0.45932718083746 0.264978296156047 0.327728701950589 NaN NaN NaN NaN NaN 0.833917034258303 0.823940732274227 1.29723956684515 1.06596766729779 0.872280152111313 0.843823048744657 NaN 0.531630050539397 0.177309633616…
0.380980880619046 0.412998490575188 0.409959245530072 0.32996528322932 0.353996981150376 0.346992956017543 0.462971824070173 0.418979874335838 0.508984905751878 0.537966289512529 0.39497635234461 0.575970817786965 NaN 0.419956226680447 0.429985912035087 0.478990440309523 NaN 0.48592050362656 0.418981886902254 0.868851653002028 1.57830669472338 1.34100591252004 1.0912627977098 0.877487821518093 0.…
0.40844078025638 0.457101253983468 0.434500696657482 0.353520668791183 0.371640501593387 0.364640501593387 0.498281003186774 0.468001393314964 0.570741755576855 0.577201114651971 0.423420808122679 0.60344078025638 NaN 0.568964235677491 0.458420808122679 NaN NaN NaN 0.44644078025638 0.880160120741105 1.58554380398131 1.34759758475356 1.09782698558955 0.883840980016293 0.819743125875644 1.327601407…
0.456499563613726 0.487687227258579 0.483489137855678 0.390614246952247 0.399708078774673 0.389739356048816 0.533635098468342 0.512541266645915 0.614551692403963 0.627478712097631 0.467541266645915 0.6604057317913 0.587884443888931 0.685801037824552 0.509468286339584 NaN NaN 0.490990447014501 0.489551692403963 0.870652589459186 1.58155357966864 1.33089734214439 1.09749490010628 0.883237715060955 …
0.487971928453748 0.541951101177497 0.511974645054998 0.421971928453748 0.432970117386248 0.414977361656248 0.573963778649997 0.554961967582498 0.661957439913747 0.680952006711247 0.505965589717498 0.714951101177497 0.709890430416243 0.812885902747492 0.530980983791249 NaN NaN 0.389091458908756 0.535958345447497 0.871678976746862 1.57923206461695 1.33532582548941 1.09076609424214 0.87726540603648…
0.530028933063434 0.570345094391618 0.555983767159408 0.468916018303368 0.457435426199671 0.444322511439605 0.623848269447329 0.604848269447329 0.705006350111421 0.730848269447329 0.534345094391618 0.724774170479868 0.803832036606736 0.909764287750697 0.580848269447328 NaN NaN 0.364564573800329 0.565322511439605 0.864564403890656 1.57300385340432 1.32040484167724 1.07931444636807 0.86736853947437…
0.582440112843427 0.628375510479207 0.599537016389757 0.503633919936087 0.51141857872202 0.479623152875383 0.662590851693273 0.645569317571867 0.757440112843427 0.778493948146943 0.592375510479207 0.77841857872202 0.890084799840216 0.996084799840216 0.63245087990413 0.449752357603823 0.26248451773165 0.367956931757187 0.620407811661317 0.860917900053676 1.56515387540288 1.31983247642396 1.0583156…
0.614984094704397 0.665981609501959 0.638980615420984 0.555974153894646 0.542984591744885 0.521979124299521 0.711975645016108 0.694975645016108 0.800978627259034 0.823977633178059 0.624984094704397 0.785996520716587 0.903993538473661 1.02198757398781 0.662985088785372 0.491979124299521 0.264998508878537 0.365001491121463 0.657981609501959 0.863478707694732 1.5628111233115 1.31584198319155 1.06558…
0.666930026606768 0.705192472910768 0.686030967492922 0.595192472910768 0.59199059113846 0.567071343847384 0.747273225619692 0.735172284733538 0.845091532024614 0.863192472910768 0.676930026606768 0.86046569853046 0.912818306404923 1.03375774187323 0.716889650252307 0.527273225619692 0.275777930050461 0.364020188177231 0.706990591138461 0.860540564531692 1.56109532931015 1.31393916506383 1.061288…
0.718462353043008 0.758441268848616 0.738451810945812 0.651409642557028 0.637525605626183 0.617472895140203 0.809346389973852 0.785472895140203 0.883599400306555 0.901599400306555 0.73143072675142 0.901578316112163 0.933778615958885 1.04587349483365 0.77143072675142 0.59132530577946 0.290841868542061 0.370926205319629 0.754504521431791 0.85699710818213 1.56179219884808 1.31528524106393 1.07124299…
0.775973746011448 0.798981576148385 0.782979733763223 0.700977430781771 0.695973285415158 0.672974667204029 0.848982036744675 0.829979733763223 0.923981576148385 0.926988485092741 0.786974667204029 0.942981115552094 0.936998618211129 1.04400092119258 0.827974206607739 0.654970982433706 0.341976509589191 0.407982957937256 0.800978812570643 0.864446550133785 1.56698760950525 1.31956803325384 1.0626…
0.820961104593409 0.837119197372673 0.825028858641665 0.756712673083137 0.757577164986625 0.738486826255618 0.900803011814145 0.874961104593409 0.952345044200193 0.959254705469185 0.827074028007169 0.973299874834689 0.943841907220736 1.04106775404826 0.871006273958913 NaN 0.402599749669377 0.433412798248449 0.842051443324417 0.871047553391424 1.5713590464681 1.32680287334764 1.07641087843271 0.86…
0.865530607489946 0.891423927374025 0.871509271466762 0.805487935443577 0.827263907200142 0.811231903165366 0.94355194351313 0.910626619594275 0.993562611524722 0.988690627663828 0.872519939478354 0.990818643802934 0.949935991930447 1.041 0.912562611524722 NaN NaN NaN 0.893455931408801 0.86969621537762 1.58323305066205 1.33611142757289 1.07490962914133 0.861620055861793 0.802327007913284 1.310428…
0.905982422484673 0.942977588667958 0.917979785857374 0.861975391478542 0.892971436537593 0.890965284407229 0.98798066473314 0.946984180236205 1.01898901405292 1.02798286192256 0.915981104171023 NaN 0.950999560562117 1.03700175775153 0.949983740798322 NaN NaN NaN 0.93498198304679 0.864222399330842 1.58620874760203 1.34062805768456 1.07903817633278 0.865718189515921 0.82205134746808 1.310649947267…
0.952046875537424 0.984148271756847 0.964046875537424 0.915884641586347 0.964519615196424 0.962519615196424 1.02914827175685 0.980310505707924 1.06308743402519 1.05249301890288 0.96498603780577 NaN 0.955898603780577 1.037 0.998006317049655 NaN NaN NaN 0.979087434025193 0.8705000100467 1.5990737335278 1.35464980402001 1.09086522952631 0.880327636473681 0.826968400988138 1.32029045224018 1.05293168…
0.99653372755343 1.01666089276613 1.00457611595766 0.971417159441787 1.03327939712803 1.03820521742062 1.07353372755343 1.02255492175555 1.08576686377672 1.08565029566507 1.00953372755343 NaN 0.956 1.03996820869682 1.04352313045237 NaN NaN NaN 1.02452313045237 0.872895732638576 1.60225873855188 1.35510819849282 1.09772910539392 0.888001051597115 0.824922995709297 1.3280589321769 1.06033083965509 …
1.04497033095888 1.08195982317348 1.05596847664381 1.02196909474883 1.10095858696344 1.1159524059132 1.11997156716893 1.06097651200911 1.11498207495432 1.11698083874428 1.06496600422372 NaN 0.959997527579907 1.04 1.08997156716893 1.17394066191776 NaN 1.02295673264837 1.06497527579907 0.883393522259356 1.60610763883881 1.35967717526004 1.10919295360273 0.90092205735045 0.831096167748855 1.33782401…
1.09441669041217 1.12012308974505 1.09216805950172 1.0995862715197 1.19101686306023 1.21346212418117 1.17171823415614 1.10869770310228 1.16424927099077 1.16372873993691 1.11191521709539 1.08395307641886 0.970013932922032 1.05548142277062 1.13896044300274 1.2774274040546 1.12511681135127 1.17811737194168 1.11583078632674 0.881634075571404 1.60755672238007 1.36058908906315 1.1139275682779 0.9049096…
1.1380333058397 1.16650130806159 1.14344710241611 1.15540688003097 1.25333687115939 1.28226869615803 1.21454323003369 1.14610239777617 1.2025913274133 1.19665049515577 1.14959606027652 1.08944083225752 0.973462743749492 1.05352076532309 1.1859969665243 1.33389916712866 1.24472428022385 1.31553288868662 1.14964224273984 0.889635419467698 1.60620517758073 1.3578700299276 1.11069955064434 0.91652996…
1.15296785805185 1.21695879237417 1.21246457759074 1.20696360839906 1.31145917225299 1.35045173646746 1.2599684382085 1.19346678990347 1.22848071069575 1.24046852338066 1.19696794096008 1.11298351005739 0.9735 1.05100148485298 1.22247412899623 1.3839649597335 1.38839993922125 1.47538525640739 1.20195714406913 0.883531137330473 1.60379197796604 1.34644763324735 1.11063492458265 0.92001290191355 0.…
1.18827745724372 1.2532573866116 1.25575498451489 1.26362678132776 1.37460118722285 1.42100545718651 1.30083425541385 1.23973265796114 1.26621724534736 1.27982365359223 1.24033515576238 1.11463872862186 0.985504623124259 1.05199300967312 1.26488533234268 1.42780516109519 1.49077047701747 1.57791931734229 1.24021724534736 0.877875807547327 1.60000747263998 1.34216313923487 1.10720085290453 0.92077…
1.27047402021105 1.31197402021105 1.30348680388143 1.31099113792851 1.4318833303623 1.48085672143543 1.35689295875758 1.28155129636094 1.30360821823328 1.32056037601272 1.28946913742047 1.16601050741141 0.98747868542133 1.05447284232964 1.31248502046507 1.4601509286756 1.570640008816 1.682867664898 1.31089839029165 0.884972793237293 1.57076391282922 1.3299632045856 1.10134270723772 0.919414501890…
1.32646575262372 1.35647295886065 1.35047126047088 1.36296825210444 1.48596709407272 1.53796516821323 1.3919787697023 1.32647253718437 1.35596848857256 1.37546630466645 1.34646512505622 1.20597529650258 0.992496948476549 1.05849750051928 1.36446823052594 1.51546615272148 1.64395556949268 1.74646157543631 1.35597254797363 0.875355892543162 1.5654332664615 1.32840581153011 1.08740857134757 0.907997…
1.33396544385179 1.39307789560703 1.40454765618973 1.41261308358904 1.53912841607224 1.58117391022751 1.44278074447441 1.37768055464219 1.39901042455388 1.42074036453316 1.35489797279864 1.24862808858607 1.03311612367267 1.11611405970113 1.40924138128065 1.55676949929889 1.6480485748743 1.75134870866302 1.38385299209655 0.857170652527157 1.58042990639595 1.31463895584344 1.0850710948422 0.9075637…
1.39928829282808 1.44543063426246 1.42555107701463 1.46098187185835 1.57907373987152 1.62453691891044 1.49543620398207 1.42350924521111 1.44747443162689 1.47442555498752 1.4173211408514 1.31527734348697 1.04437505204945 1.09274566443272 1.43824449546365 1.61339240661764 1.67026415195465 1.76188983746332 1.43741968492136 0.85213452771871 1.58320748045691 1.32454335819615 1.06700711082659 0.8886129…
NaN 1.49948667316563 1.49797050861694 1.49747939796305 1.60948331546637 1.65548273575274 1.54697098765757 1.48296629350941 1.52997785575332 1.52896918766279 NaN 1.44092009326834 1.1489398024927 1.28389973577199 1.50096748721586 1.65847503128344 1.68049475600256 1.76849659140166 1.49897722955542 NaN 1.54828936461042 1.31353466635915 1.07724362070648 0.892532608241143 0.824346994488386 1.3096817435…
1.54844845620695 1.5562694995997 1.55169526124875 1.54429315330853 1.65175103612249 1.67200916507918 1.59078125979469 1.53525323128176 1.59966147290525 1.58573190605105 1.57143724480178 1.52701343248344 1.21421550441426 1.34093054662942 1.56921207835651 1.69665369285252 1.68992576164904 1.77297005847992 1.5704708790173 0.881170809514832 1.57074123997161 1.31938935485368 1.07757750424905 0.8788972…
1.58758759093614 1.6000423471253 1.59405813923291 1.58705331088732 1.67278078940786 1.70267719699033 1.63899611448947 1.5899276275619 1.64390782402798 1.6438921136123 1.60959790116274 1.61310032297435 1.30516487164568 1.42214425119249 1.62755666025635 1.70887537866964 1.69346342405535 1.773 1.61156697048295 0.884732470775189 1.57509885140695 1.32283373986223 1.07660022131757 0.872818247877294 0.8…
1.63802927565484 1.65106168798698 1.64249483973055 1.62000229355041 1.71598395129742 1.72349853287745 1.68299740865959 1.64449831931255 1.69301091099048 1.70800575628738 1.66002927565484 1.6909888755906 1.37450071964541 NaN 1.67503659456855 1.73100728522367 1.69500322661473 1.77799929734559 1.65705750575058 0.884159441398685 1.56104091118203 1.33207373174611 1.07980140020986 0.868766517446948 0.8…
1.66655675567709 1.71036025367341 1.68324031147526 1.65885438426211 1.73094629649252 1.74238494621175 1.73173704147058 1.69620396413617 1.75872962107878 1.77760178912871 NaN 1.76015602033412 1.46920912066825 NaN 1.71060042278902 1.77165330425188 1.68673066095847 1.7802919272174 1.71257858923306 0.892944852602263 1.58059457316203 1.34131945920453 1.08598432691556 0.873666557661398 0.81145504147054…
1.71656175617409 1.74271643046559 1.7290537571908 1.69415497611 1.74932304188361 1.7593359314079 1.78845723542191 1.74949030886472 1.82635171999462 1.84237450115707 1.73459612823887 1.84129537267207 1.64059933836033 NaN 1.76452738410931 1.80880236062753 1.72100859301619 1.78491836172589 1.7645445701417 0.871825093568825 1.54238486984109 1.33657969945793 1.08345192257549 0.87281045905032 0.8215042…
1.76097125470317 1.80196145517016 1.77547107634055 1.72847863390651 1.77748235627741 1.78198586482138 1.83297909432958 1.80496564791746 1.87197209632133 1.90146347418393 1.78196929479657 1.92094838912615 NaN 1.83293597638434 1.80197582781858 1.83498301414278 NaN 1.82096798819217 1.80497386791197 0.894155281101419 1.58636103258042 1.35398870818781 1.1010686070255 0.886955833858972 0.82684656254781…
1.80351452253114 1.84352524175053 1.83254668018933 1.77149308409234 1.81335373424016 1.81723582282677 1.89039661111775 1.86054668018933 1.95052524175053 1.98364315316392 1.81656811862813 1.98968603004151 1.87336134086363 1.95852212915461 1.85049308409234 NaN NaN 1.94152212915461 1.84061099550572 0.897562050466002 1.58043819154702 1.34025450207215 1.09905410442933 0.886405850630394 0.8301117843216…
1.85040866486372 1.89139634538171 1.8823717064177 1.81643330382773 1.84559345709381 1.83872897139587 1.92654417916578 1.9103717064177 1.99839634538171 2.04226083107965 1.86834706745369 2.05221155315163 1.99743542578526 2.09725063355517 1.89543330382773 NaN NaN NaN 1.89629778952567 0.900483164748803 1.58300759976232 1.34066482581756 1.0985167757151 0.885116261716248 0.815691835554406 1.32323315650…
1.89997589373565 1.94197540177107 1.91998179731059 1.8449862249918 1.85899360446048 1.86798573302722 1.97697540177107 1.95597786159397 2.06296851426697 2.09297540177107 1.91597687766481 2.10697343391276 2.13993063299442 2.25892128566743 1.94097786159397 NaN NaN NaN 1.93398179731059 0.890904732699246 1.58212045260741 1.33138457035093 1.08684574122663 0.872106395539521 0.823406113479829 1.325878656…
1.94849497205107 1.98247629386047 1.97844827657456 1.89551365024168 1.91745761566986 1.90338290290743 2.02349497205107 2.0005603457182 2.11154166752759 2.15549497205107 1.96448563295577 2.14945761566986 2.23670977124305 2.36170043214775 1.99249497205107 NaN 1.7802801728591 1.82199928319745 1.99041092019334 0.86840420955429 1.54195485612294 1.30600988489835 1.05720742130669 0.842431156944807 0.810…
2.00053703381691 2.03255450423892 2.02558070987192 1.94951956339491 1.96557197466092 1.94364185634893 2.07553703381691 2.0594758873399 2.16849335776191 2.20753703381691 2.01554576902792 2.19757197466092 2.31133612396388 2.43534485917488 2.04453703381691 NaN 1.80973794366995 1.92706533242283 2.03361565071593 0.854127009967963 1.52879705182742 1.29548364146194 1.07901599096365 0.864632496879254 0.7…
2.06296023957892 2.09595959828181 2.07396921773852 1.99297242422409 2.00297627200678 1.98497370681832 2.12496857644141 2.11096729384718 2.22296536995584 2.25197178292698 2.07895959828181 2.25596280476738 2.38195510920201 2.49396280476738 2.10696023957892 NaN 1.87196023957892 1.99295831568758 2.09196280476738 0.874546814931333 1.558460889346 1.31617666102003 1.06139143432755 0.847251280416238 0.78…
2.12171679318843 2.14455999467846 2.13657119457203 2.05363839393345 2.06567199361415 2.04469439340129 2.170727993082 2.17457119457203 2.27744799574277 2.30351519510418 2.14167199361415 2.30663839393345 2.39316799840354 2.50104479957428 2.16278399254985 NaN 1.89748159542348 2.01649279531705 2.14764959382702 0.866204240244791 1.54404955133906 1.30681296044701 1.05386192036186 0.83945825649171 0.790…
2.18434069555394 2.19348491840152 2.18647461676955 2.10941280697773 2.12438190208182 2.10536129881788 2.23433039392197 2.22447461676955 2.31658793472122 2.3485261249294 2.20038190208182 2.36241280697773 2.40784547552046 2.50495879347212 2.23127888576213 NaN 1.93955702982531 NaN 2.20440250534576 0.86395369375353 1.55012602686547 1.30270326685427 1.0505350255487 0.8349375935397 0.790640618097918 1.…
2.24106067218232 2.25405515652938 2.24505736279056 2.17306618783526 2.18807280661878 2.1700805285329 2.28805405339879 2.27605405339879 2.36504522835409 2.39004191896233 2.25406398157408 2.40503860957057 2.41200772191411 2.502 2.28505846592114 NaN 1.96809266296936 2.08309155983877 2.25505736279056 0.87303214007334 1.56511687250356 1.31726650847047 1.05985960826742 0.843158968451677 0.7865934307361…
2.2965588715217 2.30453695499144 2.29759174631709 2.23369037070327 2.2549095360059 2.24389857774077 2.33758078805196 2.32550408019604 2.40650408019604 2.42844928887038 2.3125588715217 2.44014245744671 2.41903287479539 2.5021753322421 2.33858078805196 2.39936162274933 2.05244928887038 2.16650408019604 2.30756982978683 0.874749958036163 1.57112445092487 1.32301644672678 1.06855419211948 0.851287561…
2.3465384386956 2.35255653913891 2.35051128803063 2.29542983603574 2.33624883160264 2.32425788182429 2.38952033825229 2.37058368980387 2.45158368980387 2.46862894091215 2.3625384386956 2.45288234711848 2.42197284933504 2.51785519645352 2.39052033825229 2.43170134268539 2.09262894091215 2.21158368980387 2.35852938847394 0.855071728450832 1.55184801785995 1.31017855790368 1.06803479661748 0.8519637…
2.39497515933976 2.41396843166095 2.4109689491747 2.35396998420221 2.40896273900964 2.41095549381707 2.43697567685352 2.4109792994498 2.47398861469739 2.49698550961486 2.41097515933976 2.4929792994498 2.42299948248625 2.518 2.4309792994498 2.52894980116577 NaN NaN 2.41197257177099 0.886553605164243 1.5847028961704 1.34130382252002 1.08535103148663 0.870790255215994 0.815626689546222 1.32935664296…
2.44941105525508 2.46346710824441 2.45544842391464 2.41356987205818 2.48467263587195 2.48672868886128 2.49250447690397 2.45930829144131 2.52835500226575 2.53737368659553 2.46835500226575 2.51000934216489 2.42802802649467 2.51798131567022 2.48845776607952 2.5864764504093 NaN NaN 2.46442039741997 0.891916383740681 1.59167733349145 1.34816135838949 1.09908447647201 0.881859517357477 0.81862594014983…
2.49245349020213 2.51237896613878 2.50240380749323 2.47324233868932 2.55510571123985 2.5630311871765 2.54532928342989 2.4915901176516 2.56552801426548 2.57650317291103 2.50552801426548 2.51098757932278 2.43096273796833 2.51602484135445 2.53639138681601 2.63636654546156 NaN NaN 2.50844106952491 0.884207874936527 1.57987979336733 1.33469103272538 1.10164745782567 0.885997460535341 0.829719149520276…
2.53905507688952 2.56608108542068 2.55407649567989 2.53208567516147 2.62209638455666 2.63611321360623 2.58508873498867 2.5380703760255 2.59707649567989 2.60806272645751 2.55905507688952 2.52303671792635 2.436 2.52300458974079 2.57506119654391 2.70609026490227 2.54618664945893 2.58919735885411 2.56006119654391 0.898591141800269 1.59269133102483 1.3544094492311 1.11623514050969 0.890388532888598 0.…
2.57555119836733 2.61941891075917 2.60454017439998 2.58867246200814 2.68571655787753 2.71062836613875 2.64356222233467 2.58446300662856 2.64741891075917 2.64942993472652 2.59549607853059 2.5471653595102 2.43605511983673 2.52598897603265 2.61554017439998 2.7656393901061 2.66952130749382 2.71990714635095 2.60058427026937 0.892502210831684 1.59332607141291 1.35385211978613 1.11942993199413 0.9089602…
2.62449005709058 2.65661244338884 2.65250025594877 2.64837786965051 2.74933707421775 2.76641866508326 2.69347985823239 2.62557164795609 2.68461244338884 2.68760224453065 2.63954105138152 2.56184701712717 2.44094900570906 2.52501019885819 2.66350025594877 2.82240846622507 2.80459255757 2.8892355975334 2.65245946051601 0.865174752120621 1.57255641977076 1.33628306950448 1.1052180874209 0.9045459968…
2.66598173675104 2.71797282784911 2.70697594596478 2.70297594596478 2.81197238240401 2.84996302805698 2.73897995497065 2.66898084586085 2.72498218219614 2.73198040041575 2.68597950952556 2.59698440942162 2.44399866366471 2.525 2.70498173675104 2.87397728230007 2.92194832836879 3.01994253758254 2.70097861863536 0.879203621226216 1.58743327377904 1.34554579054384 1.11056755005197 0.914755429733309 …
2.71059066258172 2.77047667506595 2.75058030008028 2.75358030008028 2.86958030008028 2.91060102508315 2.79355957507741 2.72252848757311 2.76943522506021 2.77548703756738 2.72762175008602 2.62454921257598 2.44810362501434 2.5250310875043 2.75254921257598 2.91640413755591 3.01572537510035 3.12678755010895 2.74755957507741 0.868607255612169 1.5798492757416 1.3417867374871 1.10519031124728 0.91160383…
2.76640833269511 2.81552251410483 2.80541871282327 2.80841871282327 2.92441871282327 2.96739795256696 2.84643947307958 2.77247061346405 2.81056403461745 2.82151213397667 2.78637719231065 2.67644985320774 2.45789619871844 2.52796885961553 2.80444985320774 2.95459517500192 3.08427339102909 3.20121111026015 2.80043947307958 0.859842902146996 1.57411082755099 1.3329734211534 1.1033297222435 0.9100761…
2.82304975389763 2.86904514705526 2.85304330431831 2.85704054021288 2.97703777610746 3.02003224789661 2.89704514705526 2.82904883252916 2.86705436074 2.88005251800305 2.84104883252916 2.6920580462139 2.4950110564217 2.5340110564217 2.86404883252916 3.00905159663458 3.09401566326407 3.19901013505322 2.85104698979221 0.852152994447543 1.56924624081662 1.32476032247897 1.09407401110491 0.90276320951…
2.87762907894171 2.91837961660276 2.90060738656441 2.90155315562116 3.01853146324386 3.05535792422546 2.94657484799846 2.88261823275306 2.92672669463957 2.93758569418711 2.89462907894171 2.75663777448619 2.50805208029907 2.54791977539109 2.91763992513036 3.06554230943251 3.11140130898006 3.21011930807515 2.90257484799846 0.855234270237425 1.56500188407592 1.32497767649847 1.08749377280023 0.89530…
2.93440515702817 2.95264104303424 2.95542566885479 2.95147694842133 3.06649746024794 3.08766155486086 2.99845643659471 2.93841541294148 2.99231285380841 2.9904461806814 2.95140515702817 2.90445135709059 2.60300517640919 2.7211847033446 2.97539490111487 3.11448720433463 3.14762053120763 3.22088718495362 2.95445643659471 0.840276710355336 1.54982896665626 1.31303512214235 1.07971153451079 0.8867199…
2.99097708924285 3.01797340715688 3.00398036220816 2.99198363517347 3.08799140846607 3.12298568077678 3.0479799530875 2.9989754527602 3.05797340715688 NaN 3.00997627100153 3.00296031529566 2.69796154265765 NaN 3.02897831660484 3.14598731725944 3.15199836351735 3.21500245472398 3.00697872572551 0.859022263528257 1.571970872518 1.33529083978835 1.08453799121754 0.87980279429413 0.826332266528475 1.…
3.04449033014097 3.06143482106841 3.04446257560469 3.02637931199584 3.12121278477816 3.14816652721769 3.08449958165306 3.04741631804422 3.10243482106841 3.10249033014097 3.06249958165306 3.0797401209675 NaN NaN 3.08448107862888 3.16924053931444 3.15505550907256 3.22601850302419 3.05738856350794 0.862805753150171 1.58074123664312 1.33606259926912 1.08222243097276 0.876944062298383 0.82365054672378…
3.09635516451269 3.10742816475654 3.09339166463462 3.06650116500039 3.14372016573192 3.16578099926846 3.13734299780539 3.09145249817115 3.14842816475654 3.15435516451269 3.11534299780539 3.15802666341539 NaN NaN 3.13536733122 3.19468366561 3.16092699975615 3.22797566658538 3.09848899829308 0.872934074579365 1.58827631635373 1.34691507121596 1.09094159463789 0.878431506604892 0.824766129953669 1.3…
3.13897997850285 3.15997521147972 3.13398093190748 3.10198331541904 3.16898808244217 3.1889890358468 3.17898045520516 3.14797330467047 3.21996615413577 3.22096853764734 3.15498140860979 NaN NaN NaN 3.17897950180054 3.23498093190748 3.16299904659537 3.228 3.15197473477741 0.880286553442276 1.59736570967918 1.35362686329878 1.09535794541303 0.879339575734941 0.823160772257747 1.32509710164994 1.064…
3.18042057393628 3.20921496001188 3.17043926611123 3.13236449741144 3.19226169044924 3.20518692174946 3.22749534263606 3.19650468872354 3.27356076524837 3.28057945742332 3.19142057393628 NaN NaN NaN 3.22442057393628 NaN 3.16300934608747 3.27872896346329 3.19639253567386 0.891149157597744 1.60708878093188 1.35965139783637 1.09626466990778 0.878999715854224 0.825385326642668 1.34999065328534 1.0727…
3.22452901011713 3.23175927183764 3.21650807723345 3.17059180876818 3.21970693962844 3.22479067116317 3.2794452785824 3.24943481214056 3.33237201348951 3.34135108060582 3.23552901011713 NaN NaN 3.13805802023426 3.26852901011713 NaN 3.16398953355816 3.25030352681341 3.23756040944265 0.886865738350848 1.59332694884346 1.34616401823974 1.08626675770678 0.866384703106501 0.823846432313691 1.346912864…
3.24652987611037 3.27152789910808 3.24903575394921 3.18703427145853 3.23851785824706 3.23951179313277 3.30604225333373 3.27453832971088 3.38101842714678 3.3825382548007 3.26102551821731 3.42950381833093 3.27220772623628 3.29258097985973 3.28853499777405 3.30706391576501 NaN 3.29663016737027 3.26503157573616 0.869790909468686 1.577515355413 1.34627749914653 1.08527720445291 0.862132658291392 0.820…
3.29866811362801 3.32309930912413 3.29962109486754 3.23514921005159 3.26835073520606 3.2644054821179 3.36799273984018 3.33457071357892 3.43033519415779 3.44658232699237 3.30672382126218 3.47400567958847 3.41970582366574 3.49623001121496 3.34414436406719 3.30911100728309 3.18604261076448 3.38766289303412 3.31615113149624 0.874491345821287 1.5737920707083 1.34271420526653 1.0848130379965 0.86095066…
3.33510423474848 3.37395141595582 3.352426007519 3.27555904038964 3.29520009204969 3.29467015211515 3.40706919440216 3.38841424038639 3.48787466854234 3.507834420664 3.34459033239277 3.534829735235 3.54315707419539 3.64538486383629 3.39448224616511 3.27887056154128 3.18995293146956 3.24762365802839 3.37090809576857 0.870429540231385 1.57406894162432 1.34022965732401 1.0793899311007 0.855248399794…
3.39452571429173 3.42352274442708 3.3990267442452 3.31652563589242 3.34552583546273 3.32902175724529 3.46602535077874 3.44552322079178 3.54702893481766 3.56952658862181 3.40252538523113 3.5879932144242 3.65853170628724 3.77203955030009 3.44505942586923 3.31103999818121 3.19200685683106 3.48799179482463 3.4185266230742 0.869611760134643 1.56851538197475 1.33641945317834 1.07034283766489 0.84722284…
3.44873090377287 3.47121133570867 3.44734343192348 3.37068451584978 3.38443500306436 3.3688674124779 3.5177127246542 3.4957604401094 3.59630556191378 3.62080543908696 3.45472673693629 3.61152741861549 3.71828574819594 3.83871695290419 3.49758418833394 3.34655048516083 3.22549392845096 3.32136007481016 3.46288287511893 0.865044722457424 1.56071748504769 1.32689925262236 1.0651319120381 0.841841794…
3.49061403612305 3.51013280524297 3.4891131805939 3.40766271374904 3.41719087618249 3.40813195846739 3.55168576051472 3.54454229422423 3.6509696792891 3.67548165669725 3.49858840526276 3.66346706018018 3.77793041248381 3.89742868391835 3.54855603521215 3.39458164856529 3.22544445188006 3.33581894294822 3.51104057441235 0.860907578833217 1.55748153639498 1.31776655890386 1.05532202688098 0.8312795…
3.55353209310994 3.5685269116876 3.54103317439441 3.46553281983821 3.47403645347957 3.45753515968525 3.61503305620901 3.60253323348711 3.7035317624147 3.72502921005781 3.56203238857344 3.71853600459892 3.79501120775835 3.91450476777344 3.6010307578388 3.44509613952221 3.27453079307055 3.38000092674796 3.5635316442293 0.862900848568229 1.55151333969258 1.31134530868954 1.05291061637271 0.829990796…
3.59742154235432 3.60837988185669 3.58980390542829 3.50897913259431 3.53026811562991 3.51079532025279 3.65987988185669 3.64738502800774 3.74733307520801 3.77074680647751 3.60493281723484 3.77459731006676 3.80746617535844 3.92046764922606 3.64587326183801 NaN 3.31203599828612 3.39501541368191 3.60591688749247 0.861984432369585 1.55539637926129 1.31182149693154 1.04020218347508 0.816841854072156 0.…
3.65743004648384 3.66546214812836 3.64398471997 3.57784684502923 3.59438486184041 3.57488605306577 3.71944135288473 3.70148591119536 3.79356198577788 3.81408694007024 3.66394074703201 3.82106913313005 3.82137639928348 3.91752495429236 3.70543539675792 NaN 3.28845427204303 3.30649707423573 3.66692530206247 0.855034459322929 1.55635066186886 1.30955476276878 1.05361074819456 0.830349815437861 0.785…
3.70655514394593 3.71405138962885 3.69904950805662 3.63806113899936 3.66107915442494 3.64808402911019 3.77104688041297 3.75354651368254 3.8370348852619 3.85203376237162 3.71705251504124 3.84102663055632 3.83000300067935 3.91949625072713 3.75205289564327 3.69954540214174 3.44203980912826 3.48257089593619 3.7115558912784 0.858585743680135 1.56415427737276 1.32469153725232 1.05717313562795 0.8336093…
3.75489012820879 3.7579043531808 3.73902772862517 3.68897000767637 3.7312920847019 3.72182214352014 3.80808783517922 3.79339722961236 3.86705857525687 3.88192727734816 3.7619510225763 3.86300160887422 3.83249921218654 3.917 3.79937826667715 3.74372008336891 3.46906494425915 3.54375240965461 3.75935848268119 0.859562369509769 1.57526044146775 1.32575611928917 1.05976783178934 0.837260293193281 0.7…
3.80953282226921 3.80955726288322 3.79948024906814 3.75790829321487 3.81379388008416 3.80776467686617 3.86649797037372 3.84356933551131 3.91806291156072 3.92314649700531 3.81851554400039 3.89621457632814 3.83646588649912 3.917 3.85304160908254 3.80844421574128 3.53720734122614 3.57789862149316 3.81105696752538 0.857373788265168 1.57625279075148 1.33146564765806 1.06105952671978 0.84021033528281 0…
3.84606027935016 3.85357651152061 3.84407951795474 3.80959183403921 3.87710215441382 3.87561201352784 3.89957756634642 3.87505617398866 3.9325510579029 3.94005464503292 3.85606253417576 3.91052148056084 3.83500526125973 3.91799835160896 3.88855832774184 3.95207998470886 3.68569249810531 3.76109698685071 3.85007695991186 0.860265663049345 1.58268183494976 1.33391910293206 1.07284066244044 0.854054…
3.86772875672564 3.89266300276318 3.89366300276318 3.86439998691331 3.93635615093833 3.94304929911349 3.92972875672564 3.9028164286756 3.98068492075067 3.98107944452547 3.88772875672564 3.9216054762252 3.842 3.92413150792493 3.90779451068811 4.02578628326362 3.81308490766398 3.86190956376407 3.89059724880071 0.86619093069655 1.57351304022105 1.33381232739571 1.07387304022105 0.8545716152247 0.809…
3.90758188138741 3.92466764930794 3.93852827643708 3.91447467148675 4.01021736772516 4.02018520475496 3.97254971841722 3.94258188138741 4.00376413821854 4.01662476534768 3.93846395049669 3.93189279009934 NaN 3.93389279009934 3.94461404435761 4.07845322950662 3.92086357505297 3.98470276020198 3.93750683445695 0.873264417020033 1.5691187805048 1.33108141250089 1.07632459125354 0.864147828964668 0.8…
3.9469939700412 3.97999149621195 3.98999211466926 3.97399087775464 4.07299041391165 4.09598840392538 4.00999427926986 3.97299536157015 4.03299551618448 4.05099474311284 3.9709950523415 3.93799907231403 3.8640010823003 3.93000061845731 3.98699350619822 4.13599118698329 4.03598237396658 4.1099808278233 3.97399443388418 0.876749472765141 1.57792863011705 1.33769897181472 1.0962869169903 0.8810374040…
3.99896689594598 4.0309863884753 4.02922029882715 4.03184994077005 4.14163552294752 4.16463552294752 4.04922029882715 4.01810334365123 4.06927877641512 4.08139573159104 4.02786943329937 3.95761014941358 3.86301949252932 3.93 4.03210334365123 4.19090841835802 4.14875835912807 4.22275835912807 4.02792791088734 0.873328028927331 1.57525321460505 1.3339446563873 1.09371126535211 0.889246847529582 0.8…
4.038600378687 4.055754079192 4.08443643148167 4.08941593808101 4.20238519798001 4.22736470457934 4.09552865178467 4.03780531269367 4.09177457259267 4.10674383249167 4.06364136548834 3.966907779697 3.86398975329967 3.92208197360267 4.07951840508434 4.25237495127968 4.26581138276135 4.37148348835068 4.05968235228967 0.865322178536672 1.56759869465856 1.32543730188684 1.08630613298348 0.88403563958…
4.08199530890611 4.11899312700197 4.13999399976363 4.14599389066842 4.26599312700197 4.30899116328825 4.14599454523966 4.09899334519239 4.15399323609718 4.16399378157321 4.10999498162049 4.00999530890611 3.86899945452397 3.92399978180959 4.11399629076297 4.29099585438214 4.38098756314643 4.49198701767039 4.11799367247801 0.850051657156191 1.5624505531127 1.32165040365226 1.09344921233261 0.893938…
4.10351851428022 4.16301514284591 NaN NaN 4.32175251427149 4.36573062855695 4.19392759998777 4.13616834284766 4.18138719999301 4.20116834284766 4.13640908570754 4.03249662856569 3.87486868571279 3.92693434285639 4.13551851428022 4.3408838285587 4.47196462854821 4.5722053714081 NaN 0.839848268002604 1.54975407657467 NaN NaN 0.884266449716755 0.829500622284923 1.29452853771735 1.04499331485501 0.82…
4.16832974156441 4.22239161157385 NaN NaN 4.38436067656913 4.42935036490089 4.25042254657857 4.19836067656913 4.25028849489145 4.25544316991505 4.20034005323265 4.11019568987729 3.88687625998112 3.92996906499528 4.20329880655969 4.40138129990561 4.4937937666352 4.62051535159273 4.21846379325153 0.834918980424139 1.54726299502017 NaN NaN 0.882555570619042 0.823384447926499 1.29738741512836 1.03279…
4.22513494668123 4.27708280819075 NaN NaN 4.45005060500546 4.48305213849047 4.29008434167577 4.24109200910084 4.29808127470574 4.30807207379566 4.25812881274117 4.17313954713627 3.90908740864579 3.93307514076568 4.25414414759131 4.46405980591554 4.51705980591554 4.63502606924524 4.2750766742507 0.825712252545261 1.54012068839055 NaN NaN 0.870711274470271 0.820300323709562 1.29636575919282 1.03582…
4.3114731944295 4.33006309658174 4.35204574651844 4.36225394727805 4.48242744791106 4.51641009784776 4.34404574651844 4.29995899620193 4.35008044664504 4.35418454702485 4.34054259468271 4.2624211442396 3.96501104639184 3.98114984689825 4.34636909404969 4.50232334753126 4.55532334753126 4.65170504892388 4.32413249683494 0.833551372994224 1.54695907005879 1.30273331331888 1.06249126193163 0.8651287…
4.37643674410457 4.38254235458496 4.39760396069853 4.41057755807843 4.51967436768545 4.56160396069853 4.3945599563317 4.35749835021813 4.40749835021813 4.41248954934477 4.40940154061111 4.36807590829656 4.06115511615686 NaN 4.41044554497794 4.55751595196487 4.5589735973799 4.6549735973799 4.3805071510915 0.835345302541479 1.5410733332926 1.29786488445417 1.05515530248038 0.852402123126684 0.79849…
4.43699128524483 4.43599230196627 4.45399186622851 4.44599491639282 4.55699462590098 4.57699782131121 4.4669895422938 4.41099230196627 4.46199215672035 4.47199143049075 4.46399215672035 4.45998678262133 4.12799041376931 NaN 4.46999143049075 4.57999680458977 4.56199956426224 4.65200043573776 4.43499215672035 0.835949914304908 1.55597782712104 1.3053189106556 1.05768962236061 0.854159728390131 0.80…
4.49086089351605 4.48594373762398 4.50884018248907 4.49496444865096 4.5775650684334 4.6024615132985 4.51890231557002 4.46877804940813 4.51977804940813 4.52977804940813 4.51590231557002 4.54323956270663 NaN NaN 4.52679876043511 4.6054615132985 4.57375146767623 4.65787573383812 4.48494373762398 0.83952440475152 1.55799733528442 1.30436029680644 1.06549493311496 0.851065446845259 0.806312133080943 1…
4.53653938767307 4.53351891601409 4.5416724534564 4.51579528341025 4.60373386843333 4.62180551923974 4.56453938767307 4.52542679354871 4.58137561440127 4.59137561440127 4.56054962350255 4.62616066198203 4.29203783202818 4.28536848986155 4.57946773686666 4.62876457592179 4.57795905668205 4.65898976417051 4.53746773686666 0.848478184609498 1.5620980330991 1.31557382333532 1.07081667132837 0.8517918…
4.57899325479073 4.58799132758809 4.58899245178963 4.55799325479073 4.62899598499448 4.63999710919603 4.61599180938875 4.57299245178963 4.64598972158588 4.65199036398676 4.5999937365914 4.66799341539096 4.37498683078191 4.38398410057816 4.6189937365914 4.67599245178963 4.578 4.59800979661346 4.58699213058919 0.85781851444796 1.5702786927142 1.32938779977698 1.07121994378992 0.853609709313601 0.80…
4.6123292096594 4.63015164751041 4.61742785529772 4.5746646048297 4.63782243785102 4.64882243785102 4.66403327274443 4.6259346271061 4.71167814844646 4.71375706495712 4.63234893878706 4.73367814844646 4.5141984638716 4.59377796667974 4.65134893878706 4.70246731355305 4.58584216697868 4.69994817072286 4.6232700222764 0.863035041040823 1.58285687529206 1.33489912230252 1.07002406953575 0.8500810248…
4.66545647202937 4.68741545105045 4.67441545105045 4.6264667272741 4.68055902447666 4.67770259790286 4.7164667272741 4.68440519580572 4.77139494056099 4.78527187762425 4.68347698251883 4.80032315384789 NaN 4.70192319930346 4.70742570629518 4.73863081118976 NaN 4.69408204195783 4.68140519580572 0.86828667272741 1.5889494940561 1.34124539195821 1.07850190744778 0.855552570629518 0.803198261153953 1…
4.70503610070196 4.73903230062807 4.71604465086821 4.65702660051723 4.70801330025862 4.71101140022167 4.7790209004064 4.7480380007389 4.84604750092363 4.85805510107141 4.71603895075738 4.87405320103446 NaN 4.81814915290019 4.75402945057265 4.77402945057265 NaN NaN 4.73202755053571 0.86766983849686 1.58651798596084 1.33615199503879 1.07507143452789 0.851558983480234 0.805482675357577 1.31843797646…
4.74217674057767 4.77226339946423 4.76198175808291 4.68439338779407 4.72169669389704 4.72274002334032 4.80052337612392 4.78713341113439 4.89491676391799 4.91474344614487 4.75611174641275 4.92878677558815 NaN 4.97159863870249 4.78432839362915 4.80432839362915 4.6364264488237 4.75171151300957 4.76037172307243 0.867503683002679 1.58444592920988 1.33820450408456 1.07654728627032 0.850513181252155 0.7…
4.80050174337558 4.83446738084976 4.80662201221596 4.73754469653286 4.76760483095305 4.74877664358216 4.86048456211267 4.84351892463849 4.95151892463849 4.97548456211267 4.81450174337558 4.97263060284741 5.00600348675116 5.10487462727933 4.84349315274413 NaN 4.64490550305399 4.76090550305399 4.81949315274413 0.865090875234437 1.57531869018413 1.33116142301491 1.06665599222087 0.839971146599743 0.…
4.85103032917969 4.87104309936061 4.84704309936061 4.77103910867907 4.78603990681538 4.78302474222553 4.90603910867907 4.8950423012243 5.00403990681538 5.03704549376953 4.85803910867907 5.02501755899877 5.11904948445107 5.23105666767784 4.89603032917969 NaN 4.65298563354646 4.67899680745477 4.86703671427015 0.861891507829688 1.57286304823276 1.32661442900857 1.06531161956877 0.83798143599742 0.78…
4.8883355932481 4.92405584303677 4.90005584303677 4.81914326497781 4.83512578058961 4.81345798396556 4.95414326497781 4.94707332742498 5.05312578058961 5.09300338987215 4.90614326497781 NaN 5.17991596793111 5.30075860843724 4.9333355932481 4.79050365738588 4.63531471898774 4.67506993755283 4.91219571814244 0.851446033890532 1.56431228902129 1.31976204102969 1.05500358607618 0.827447607485471 0.78…
4.94740765166149 4.96954820889436 4.93564860691783 4.86058836810375 4.87163856711549 4.85656828849905 4.99162852731314 4.99650804968497 5.11042773126619 5.14052812928966 4.96342773126619 NaN 5.22950804968497 5.32872892533662 4.98943777106853 4.82958836810375 4.60827107466339 4.67895984079061 4.9525984079061 0.850141344976653 1.56089313134775 1.31320525871526 1.04562326976381 0.81842955503694 0.77…
4.99806277221222 5.01605213285422 4.99105745253322 4.91505958040482 4.92706064434062 4.90506383614802 5.05105319679002 5.05205426072582 5.16406170827642 5.19605000498262 5.01405851646902 NaN 5.24701595903701 5.3480095754222 5.04406277221222 4.89206064434062 4.61706277221222 4.68301915084441 5.00905213285422 0.847063298200981 1.55655303221703 1.30521675599233 1.03914454300587 0.811834553645226 0.7…
5.05570484037231 5.06392435895327 5.04381459966279 4.9697706959466 4.9827487440885 4.96368288851421 5.09990240709518 5.10188045523708 5.22072679223041 5.24196826266947 5.0677926478047 NaN 5.26167072212855 5.35680243327713 5.10170484037231 4.9477487440885 4.67470484037231 4.70060486655426 5.05692435895327 0.850091949239901 1.55933743720443 1.31142060570109 1.04331626556593 0.816016046047347 0.7736…
5.09564452121479 5.1056262915335 5.07968098057738 5.02054425796768 5.03849868376445 5.0185077986051 5.13865363605544 5.13966275089608 5.24379947350578 5.26777212898384 5.10863540637415 NaN 5.25902734452194 5.35105468904388 5.13768098057738 5.00647133924251 4.71563540637415 4.74658071733027 5.09169009541802 0.847811602172332 1.56287800690933 1.31378949160855 1.04134895886854 0.813682331359584 0.77…
5.15100639819345 5.16300752728641 5.14200752728641 5.08101110274746 5.10801430184418 5.09701430184419 5.20100658637561 5.19400639819345 5.3000028227324 5.31100526910049 5.16300809183289 5.27400451637185 5.26500056454648 5.358 5.19400621001129 5.05000639819345 NaN 4.81703594279262 5.15200828001506 0.848390532555514 1.56606101994731 1.31997075461046 1.05562770417764 0.828617950696274 0.779921505457…
5.18433032241978 5.20221214402328 5.18121214402328 5.13883791243433 5.18250307364423 5.17150307364423 5.23531062602037 5.22733032241978 5.31470455400873 5.33844850081629 5.20515305482502 5.29752728641397 5.26794091080175 5.358 5.2263500188192 5.08333032241978 4.88848337724481 5.00423798771114 5.1951333584256 0.851164259189647 1.57137324551515 1.32390101743833 1.0436702960729 0.817944493789663 0.7…
5.2334883972954 5.24555104252454 5.22850927903845 5.18947795642388 5.24535266596561 5.24226913899343 5.27459280601063 5.26362412862519 5.35359280601063 5.36373897821194 5.25053016078149 5.31680162344107 5.27096867738543 5.35503132261457 5.27350927903845 5.33732713689026 4.98103943981994 5.02284338692716 5.24151971990997 0.854772517271234 1.58082143817283 1.32958090466718 1.0488923663892 0.8253990…
5.27550821745493 5.30050538196431 5.29550582914606 5.26601088800885 5.33352047057142 5.33052489425697 5.32050515260874 5.29750082317274 5.38749996440462 5.39500262919384 5.29551055287433 5.34549993507754 5.27199979997151 5.355 5.31450728799965 5.40398719817671 5.06498339763542 NaN 5.28950645855861 0.865441577683885 1.57770912035597 1.34300151492104 1.08476812431707 0.86897242955709 0.812625777819…
5.31715673954327 5.33333776524831 5.33567990094817 5.31892995281152 5.41486136283713 5.42264677075194 5.34990791556814 5.31954609348393 5.40464477422258 5.41411210267807 5.34548611881349 5.35285018922073 5.27591676019795 5.35108323980204 5.35125810478887 5.48983127207288 5.29297100854806 5.40076368185155 5.32772420535615 0.853341882564753 1.57866928410766 1.34218321652212 1.09018326552772 0.88503…
5.3536616748118 5.38354759404822 5.38553103253601 5.36459311741816 5.46555836743007 5.48841802699002 5.40549601020919 5.37461587203449 5.43278288419341 5.43976618297751 5.37522389939764 5.36885696444733 5.29781628662519 5.35992484452849 5.39262086435462 5.53757641620227 5.41140556102488 5.5154022556152 5.37357951628865 0.871509028630948 1.57649561714462 1.34353452110132 1.09148913068344 0.8891121…
5.39354359374032 5.41705832770159 5.41804904648263 5.42255693179895 5.53106608214966 5.55407298981661 5.44355481998343 5.40207343889365 5.47203535946731 NaN 5.42303719927176 5.38302312220138 5.28850991501099 5.38248984890106 5.42904767367885 5.59404804318473 5.53612197472758 5.64860767184384 5.41255281593729 0.86480606288481 1.57142484129323 1.33861153305648 1.09808198079828 0.899236407427332 0.8…
5.44489406900444 5.48504021813486 5.47965036503101 5.48858417460494 5.60590614961568 5.6367394525628 5.50616338063444 5.45328958607648 5.4974798739943 5.51782501468617 5.4685107237023 5.41770836162183 5.30608613411445 5.38243001232307 5.48334182754046 5.64639795578044 5.66676445761881 5.77429979670336 5.47466295871767 0.862145456978583 1.57101029166942 1.33225063580299 1.09135876917116 0.89749779…
5.48664129625796 5.53160012132136 5.53798908806438 5.54699186327294 5.6719321807173 5.71581621168 5.53822488163341 5.48820174866677 5.54161538808276 5.55762711601107 5.51956156637695 5.44921840614677 5.31937570533702 5.40082311913346 5.51671609035865 5.69458839962168 5.76913623894355 5.88902505047022 5.51911184302103 0.85579608166833 1.56328528906942 1.32811406940611 1.08982624245984 0.9009808343…
5.52657700302866 5.57057752069776 5.56858357433713 5.58508353517466 5.71308937936755 5.76508117672684 5.58458336489064 5.53157812350886 5.59401236952183 5.59102783142411 5.55058293236356 5.46656896385492 5.31300760664666 5.38750386547557 5.56307752069776 5.73457941427307 5.80914613209039 5.90912894007975 5.55458263095801 0.845221209882759 1.55888613766643 1.32165276189737 1.0872848010981 0.900953…
5.58135234069253 5.62338730971781 5.63168756658963 5.64376846435178 5.77568585512831 5.81640751767965 5.64130470049435 5.58340416067181 5.60968983698278 5.62630213321125 5.61025161339778 5.51989408964829 5.31740516394767 5.39240307405712 5.61588730971781 5.78541974450852 5.8887701098983 6.00452256169382 5.61474318792078 0.830372170860039 1.54960107463744 1.29993434015057 1.07528328908257 0.892274…
5.62461527237148 5.65967985916465 5.6721453416105 5.68265954001533 5.82208854799118 5.87150461188423 5.68015703137128 NaN NaN NaN 5.65262515608204 5.55369766966993 5.32096812471075 5.39200598712363 5.66060107396665 5.82663127682653 5.90139950770979 6.02086624447765 5.6487056137094 0.834877583965544 1.54789644424122 1.29682776568031 1.07381446017164 0.894049110370105 0.826100501996164 1.2923969177…
5.68852556714386 5.71501457260065 5.72302424789028 5.74151459572536 5.86001578108464 5.90301231379679 5.73451985932289 5.6659735566809 5.72097214007452 5.72197638989366 5.71352483571596 5.59657795245614 5.33604376519649 5.3935109714185 5.72352530791809 5.88151747518754 5.94199220866491 6.06248465828485 5.70452040089914 0.829954663797315 1.54592627410912 1.30547345584955 1.06432628989346 0.8734579…
5.7281879149115 5.74831089985287 5.75436369776082 5.76551508612047 5.87911200276496 5.9186798444161 5.78053686746981 5.71982367137369 5.77873812020087 5.77582367137369 5.75074038216236 5.67879030050571 5.39624979580787 5.40134393113667 5.76514413709293 5.90796362110177 5.94395722441359 6.0556396922309 5.74271097651192 0.828407319431998 1.54726302059534 1.30253368571736 1.06041364909985 0.86788568…
5.77949566916137 5.80197242608115 5.80005207921328 5.81055589150517 5.91217311956142 5.92840312005576 5.82555809548139 5.77052227187011 5.83546494449452 5.83642672624413 5.80298482794623 5.79443635792054 5.47573746963954 5.55550011233811 5.81699089188007 5.93176453123237 5.95191841688906 6.0178823731668 5.79201477828657 0.832356876938547 1.54970717257859 1.30884236161903 1.05794067926341 0.848837…
5.82351282835975 5.8280354755603 5.84151694577223 5.83901468395495 5.94201141317211 5.94751126611472 5.85803032588219 5.82003375900093 5.89303490337385 5.8920394808655 5.8430145834977 5.8750073620314 5.54401271262399 5.67050257273984 5.86051093781443 5.95551141317211 5.95300011210728 6.01749887892716 5.82803604774676 0.839080323203326 1.54910251762041 1.31453893907542 1.05859310842523 0.845360944…
5.88027336061501 5.88867745897982 5.90267631209371 5.88304495634275 5.97576724283861 5.98371624138145 5.90986944074082 5.87774145290015 5.9526987902866 5.95952813983238 5.90124136365484 5.95037716149719 5.62475920472543 5.68565984597768 5.91580620368782 5.99269406396203 5.953 6.04736229836116 5.88965612767305 0.84295117619379 1.55340614225018 1.31186282922588 1.05346654548182 0.843259937039051 0.…
5.91023774684467 5.91969253885289 5.92877782168305 5.90134732711996 5.98344113880294 5.9899565118603 5.94366179273818 5.9314568186401 6.0064568186401 6.02038507770577 5.92682577201663 6.02939532641068 5.70228681262985 5.7657559376038 5.94672381821483 6.00737951766219 5.95695716521792 6.04750144442752 5.9167335336725 0.846455630303351 1.56233847906521 1.31540867983663 1.05370562572477 0.8412880470…
5.92099968481124 5.96699943023569 5.95799969693388 5.91599979391504 5.98599996363207 5.98599992726413 5.98099955146214 5.97099952721685 6.06299932113189 6.07999928476396 5.95099970905652 6.09299923627338 5.86399866650907 5.94599932113189 5.96199962419801 6.01599980603768 5.94900008485851 6.04300007273587 5.9639994302357 0.869349909443843 1.56851992617309 1.33143986046836 1.08168987186364 0.865669…
5.97384169611815 6.01201329669324 6.00986314619003 5.93850664834662 5.98991419971246 5.9928498494968 6.03188459626192 6.01894894647758 6.11486314619003 6.14458429525551 6.00286314619003 6.13801329669324 5.96185499281138 6.03406949353025 6.00994894647758 6.02480694935303 5.95682839942491 6.03712870043132 5.99629214762776 0.87278471024768 1.58010603114887 1.34066772582211 1.07885220520847 0.8676564…
6.03045732247352 6.06548639448386 6.0862635090712 6.02218598371027 6.05635072510224 6.04251546649421 6.08251546649421 6.07941855979305 6.17838948778271 6.21136041577236 6.06638948778271 6.20535072510224 6.08877897556541 6.15087588226657 6.06348639448386 6.03787402128849 5.98274804257699 6.05680618659769 6.05938948778271 0.872077655629391 1.5777950988356 1.33241275832279 1.08401883326179 0.8711858…
6.04102203732787 6.08302203732787 6.09001606110337 6.02300634973854 6.02102764003835 6.0240070967666 6.11601942272965 6.12301942272965 6.21802726652432 6.265023531384 6.07302241084191 6.25501979624368 6.1990481833101 6.28506424441346 6.08102203732787 6.04500597622451 5.97299775891581 6.05599775891581 6.08602091678578 0.869068207132647 1.57323520781497 1.33378078437947 1.08214758336421 0.843738217…
6.09886279290108 6.14086279290108 6.13217118804655 6.03967233015794 6.0935736724522 6.04263378076475 6.16699771577722 6.17399771577722 6.28959294714879 6.32678569411471 6.13184351820448 6.30697844108063 6.32551356413964 6.45368475218619 6.13886279290108 6.06069160485453 5.96711564817955 6.05011564817955 6.14092061699085 0.864362518543641 1.56065729435727 1.33583952313716 1.07580470728695 0.865305…
6.15842707626046 6.1944853396916 6.2082619965389 6.12516489082034 6.11975723570359 6.10538823397304 6.21751447140717 6.2274853396916 6.34051447140717 6.38741736568861 6.19142707626047 6.34365041941317 6.42999981109878 6.56791241595207 6.19545620797603 6.10358244541017 5.99373781455987 6.08466012998502 6.1944853396916 0.854990988058296 1.55008128126446 1.31954022443563 1.06230118982578 0.848053333…
6.19201742139875 6.23801602768685 6.23201846668267 6.1490125434071 6.15900801384342 6.13000801384342 6.2480181182547 6.2650195119666 6.39001602768685 6.43101707297077 6.22501846668267 6.37701986039457 6.50400662013152 6.64200871069937 6.22801742139875 6.120013937119 5.99400209056785 6.07899651572025 6.22801707297077 0.847844804938893 1.55218732407315 1.31831621258791 1.05654618122939 0.8411414460…
6.24081685766468 6.28291150905151 6.28374586912456 6.18414813751857 6.18145575452575 6.15245575452575 6.29876953197127 6.31967488058444 6.43491150905151 6.47884052051139 6.27674586912456 6.43265121773774 6.52255040591258 6.66640842883234 6.27681685766468 6.15905348613175 5.99985802291976 6.06923662846706 6.27584052051139 0.833292813044392 1.5446917306627 1.3077072151437 1.0458493447999 0.81718092…
6.29349003621649 6.33053907119567 6.33450965020816 6.23748022922065 6.23547042222481 6.21241158024979 6.34356849218318 6.36654887819151 6.48253907119567 6.52257829917902 6.32750965020816 6.49242138724563 6.57845080823314 6.70660772016653 6.33048022922065 6.21545080823314 6.00990193004163 6.06602942098751 6.32353907119567 0.83433617213587 1.54640126863795 1.30495471362951 1.04639205633337 0.831799…
6.34401631325209 6.36401741923528 6.35501741923528 6.28801741923528 6.26602377863864 NaN 6.38601658974789 6.4040146542773 6.51301078333613 6.55600829487395 6.37701658974789 6.52901382478991 6.58300248846218 6.70700193547059 6.3840154837647 6.27902709658822 6.02901382478991 6.08500525342017 6.3670154837647 0.83800878065353 1.54803050322235 1.30802714656336 1.03068093179084 0.819649444243446 NaN 1.…
6.40186472491747 6.42578775711526 6.41678775711526 6.34978775711526 6.35034519225258 6.34334519225258 6.44484548296692 6.45598017662078 6.55124956392849 6.58542274148346 6.43584548296691 6.57803790247243 6.59182682244504 6.71386530634614 6.43892245076912 6.37511428884596 6.07803790247243 6.10363440293952 6.42192245076912 0.833684857001932 1.54981497965 1.29790857692969 1.03398515462664 0.81767867…
6.45548726705778 6.47552596388361 6.47741954761258 6.41339052499321 6.4302357376899 6.42719704086407 6.49155498650298 6.49265172856755 6.57873879642566 6.60877749325149 6.48948726705778 6.58890325793543 6.60190325793543 6.71003869682583 6.49248726705778 6.49484876943162 6.17308095038659 6.30107483291506 6.46855498650298 0.842562448431564 1.55174152226567 1.30825696970123 1.04294312562602 0.822849…
6.4859452145913 6.51293243132927 6.52092147424753 6.4639086909855 6.5008721673797 6.50086668883883 6.5319269527884 6.52593973605043 6.6089452145913 6.63195799785333 6.5199452145913 6.61794704077159 6.60599269527884 6.71 6.52194704077159 6.5758539055768 6.2438721673797 6.37187399355999 6.51291964806724 0.844017498133003 1.55629170914148 1.30461684817609 1.05288197560054 0.826134083175861 0.7718188…
6.53199223182669 6.56094934807463 6.5630779993308 6.51586358057052 6.56852051055407 6.57145618492599 6.5740779993308 6.561228092463 6.63444251122327 6.65157116247944 6.5620779993308 6.63365692998355 6.60893567437192 6.70706432562808 6.5709279061986 6.64645618492599 6.33989869614926 6.46887725427324 6.55116376683491 0.857357747229739 1.56550823194658 1.32243932901877 1.06591482304883 0.85217943167…
6.55873343856799 6.59169242911692 6.5996309149403 6.56945662477322 6.63928233460614 6.64228233460614 6.61360015785199 6.59169242911692 6.65083596219569 6.67179495274461 6.59566167202861 6.64785646692123 6.61196924291169 6.707 6.5947641956563 6.71827208224337 6.43998501608583 6.45417429016708 6.59158990548922 0.860401498431501 1.57119320191026 1.32652175868687 1.06706108044439 0.857382018942239 0.…
6.61498981867546 6.64798981867546 6.65199054591293 6.62698963686609 6.71098709153496 6.72698472801319 6.643994545719 6.621994545719 6.69799145495976 6.7049940002909 6.65198981867546 6.67399527295646 6.61599927276253 6.70000127266557 6.64799036410356 6.77698945505673 6.53298327353825 6.59597418306991 6.64499036410356 0.869648323717638 1.57564920003879 1.33519842916707 1.08124742194318 0.8762065856…
6.64442750259565 6.6813511696084 6.69712217064666 6.6770267544126 6.77966417272318 6.79958783973593 6.69598858791898 6.65044658584246 6.71761833506377 6.73442750259565 6.68437025285521 6.68380916753188 6.62777100103826 6.70392366701275 6.67546566908927 6.82310308739985 6.65463367739535 6.7215573444081 6.67442750259565 0.872004200207652 1.5781415285531 1.34276286816708 1.09241283265128 0.893297569…
6.68155727088308 6.72448547697223 6.73752137392766 6.73332992349872 6.84028206089148 6.87312650741797 6.72367692740117 6.68755727088308 6.74270085870478 6.76464103044574 6.72155727088308 6.69091624043734 6.62898803434819 6.7385812021867 6.71947351132042 6.88328206089148 6.73999488524808 6.80995898829265 6.71847351132042 0.87153622213894 1.57756753836064 1.3393036746291 1.09018955515997 0.89394617…
6.72601855452735 6.77202080356097 6.78502024130257 6.78402249033618 6.90002811292023 6.93703317324587 6.78101686775214 6.72801911678576 6.76302811292023 6.79201686775214 6.77101349420171 6.72100393580883 6.63200168677521 6.7499758228886 6.75702249033618 6.94102305259459 6.8910607239077 7.01906016164929 6.7620247393698 0.871216575846316 1.57757620475577 1.34419416938034 1.10367994377416 0.91135313…
6.75823127562179 6.80813809690928 6.82016139158741 6.8230682128749 6.94883526609362 6.99462561399047 6.81030115965617 6.76120798094366 6.81183526609362 6.82130115965617 6.79444092772494 6.72783693725311 6.63493011596562 6.70800167115949 6.7960682128749 6.98104491819677 6.99648417476222 7.12350746944035 6.80497503416239 0.865271864589797 1.57098723907736 1.33407156581218 1.10358232946781 0.9167902…
6.81544980672476 6.85554633186077 6.85764285699677 6.87648841677916 6.99951737431997 7.05145945923836 6.86051737431997 6.80161389945597 6.83577799218718 6.85468146705118 6.85343050169756 6.75771042459198 6.6389613899456 6.707 6.85047876426556 7.02854633186077 7.10199613858553 7.23889961344952 6.84957528940157 0.860049517394771 1.56595749036692 1.33208698842394 1.10016330117192 0.914077702714034 0…
6.85598667764751 6.89298767682395 6.91398134870652 6.91998567847108 7.05298234788296 7.09498567847108 6.89498867600039 6.84198667764751 6.88598334705939 6.88998834294158 6.89798534541227 6.78799000823564 6.64199900082356 6.70999900082356 6.89098667764751 7.05899000823564 7.17297668588315 7.30697768505959 6.88998667764751 0.851052980876369 1.55856244798227 1.32608199502228 1.09159284432226 0.91051…
6.89514621335812 6.93801814536184 6.94335966001859 6.95914621335812 7.09214621335812 7.14393276669765 6.94393276669765 6.88212486869207 6.91535966001859 6.92621024735626 6.93323159202231 6.83986873269951 6.65765848534325 6.71685058733767 6.93014621335812 7.10108217935998 7.22878335403532 7.35397545602974 6.92914621335812 0.843856883295446 1.55480196351762 1.31988511173608 1.09019052287245 0.90869…
6.96233166338036 6.99246134063492 7.00340148959435 7.01544139028806 7.13161096823633 7.18757106754262 6.99450124132863 6.93250124132863 6.97540148959435 6.97650124132863 6.99934163855379 6.89050124132863 6.67087032274544 6.72393017378601 7.00030173786008 7.15942143994121 7.24683042205173 7.37876059583774 6.98346134063492 0.840383416830982 1.55313596027748 1.31349304309606 1.07766588668865 0.88589…
7.0040258176216 7.01602630474653 7.04002094637224 7.0460258176216 7.16901461374807 7.20801461374808 7.03102289487198 6.98402435624679 7.02602289487198 7.02302435624679 7.04402435624679 6.94705991636711 6.69704384124422 6.72409401511261 7.03802776612134 7.20001607512288 7.25700194849974 7.37899025750128 7.02002435624679 0.837640750172401 1.55052108628861 1.3114915100873 1.07080753027658 0.88358112…
7.05586843126869 7.06884708091527 7.0820819348029 7.09786843126869 7.19835948939737 7.23735948939737 7.07699653338922 7.03293248232895 7.07199653338922 7.07193248232895 7.09293248232895 7.06737390652923 6.78507846819212 6.91287938178976 7.09378302985501 7.23229543833711 7.26091459858632 7.35942700706842 7.06893248232895 0.839147120455732 1.55270238871187 1.3145238139044 1.06584824629184 0.8657687…
7.09060970842677 7.10954083344326 7.12254083344326 7.12173597922988 7.22173597922988 7.24788520836082 7.11754083344326 7.08342604180408 7.12934568765665 7.13329977100098 7.12662118759069 7.16786356277208 6.8463112501649 6.97532272932881 7.12465562508245 7.25375893755771 7.261 7.35603443749176 7.10657527093502 0.842679363759729 1.55716868813728 1.32020479834894 1.0642275631208 0.863165713327177 0.…
7.13801393150637 7.15001578904055 7.163015324657 7.16900603698609 7.24200603698609 7.25800325068482 7.16501718219118 7.13701718219118 7.1840264698621 7.19702832739628 7.17301393150637 7.20002461232791 6.89602832739628 7.02597538767209 7.17201578904055 7.26701253835573 7.26400139315064 7.353 7.154015324657 0.844943580397136 1.56187273057525 1.32069282809579 1.06245040401368 0.851980143958899 0.795…
7.16740529514628 7.18332600116578 7.19534582466091 7.18174229456339 7.25474229456339 7.26486123553413 7.20126653068041 7.17326653068041 7.23987006077793 7.25679076679744 7.20240529514628 7.25194935475843 6.95579076679744 6.97405064524157 7.20532600116578 7.29346476563165 7.26694052951463 7.353 7.18634582466091 0.852497160852594 1.56763343784867 1.3266592749147 1.06330275355924 0.852283854716512 0…
7.20752314824496 7.22648738436334 7.23552314824496 7.21855891212659 7.27179733800411 7.28476157412248 7.24547546306946 7.22340393530621 7.29336817142458 7.31036817142458 7.24252314824497 7.32216550942869 7.05185555578791 7.06884363449404 7.24552314824496 7.32067812506535 7.267 7.34805960646938 7.23047546306946 0.861364854188015 1.5782532766461 1.33903217595594 1.06782563889993 0.852003457175224 0…
7.23102814064467 7.24703126738297 7.25602761952162 7.23201928155283 7.28201407032233 7.29501250695319 7.26902814064467 7.25102970401382 7.34403491524431 7.37703543636736 7.26303074625992 7.37602553502942 7.15006045027374 7.20605784465849 7.26602970401382 7.33401094358404 7.25401250695319 7.38598280293937 7.25102761952162 0.866592522235559 1.58213354884797 1.34165154252423 1.07226360096027 0.85595…
7.2837259771025 7.30558441900278 7.30774957011912 7.26812705838505 7.30836298855125 7.31843376760111 7.3217259771025 7.30665519805264 7.40941926788644 7.44339567486982 7.3206080120194 7.4238439421856 7.26326321007204 7.31438117515514 7.32165519805264 7.35450454665097 7.27743376760111 7.35377856954847 7.30274957011912 0.871315809799557 1.58877933155682 1.3445401646708 1.07900697225515 0.8610175522…
7.31174003233413 7.33374003233413 7.32880743135862 7.28880743135862 7.32583631665482 7.33583631665482 7.34577854606241 7.34464374801344 7.45754746369275 7.49848006466826 7.34180743135862 7.46857634898896 7.35513344111377 7.42495050090446 7.34974003233413 7.36193260097552 7.28097111470379 7.35597111470379 7.32776891763034 0.872984883361651 1.59187149984108 1.34900724976161 1.07980383780348 0.86146…
7.352922535339 7.3789149778111 7.37491308842912 7.31894331854073 7.36392820348493 7.36095276545061 7.39490742028319 7.39091308842912 7.50491119904715 7.54890553090122 7.38491875657505 7.51890553090122 7.46579216798268 7.53978461045478 7.390922535339 7.37497543803432 7.28399433185407 7.36298677432617 7.37890364151924 0.872131643762319 1.59133107694773 1.35253340605691 1.08283427517261 0.8649534060…
7.39223458893605 7.41529199476585 7.41423458893605 7.36019631838285 7.39440680642544 7.39434940059564 7.42834940059564 7.43710064199986 7.54815804782966 7.60490928923387 7.42815804782966 7.56510064199986 7.57781857846774 7.70380440880801 7.42729199476585 7.39167470029782 7.28792345889361 7.3590765411064 7.41234940059564 0.864567532982576 1.58862281336341 1.35246153082213 1.0794363994098 0.8606736…
7.41966853628602 7.44859487768291 7.44759487768291 7.38371764202142 7.42068081271987 7.42068081271987 7.46554577194751 7.47158260124906 7.59245983691055 7.64945983691055 7.45566853628602 7.60945983691055 7.68272325087948 7.79885829165185 7.45763170698447 7.39792634139689 7.28503682930155 7.359 7.44954577194751 0.860567878092019 1.58453021061445 1.34650402689612 1.07462892688249 0.856283525251591 …
7.47401124358764 7.49301274273266 7.48501236794641 7.43401274273266 7.46501124358764 7.45501499145019 7.51300862008386 7.52501011922888 7.64001499145019 7.70101386709142 7.50901124358764 7.64301611580895 7.7470198636715 7.88401124358764 7.51201124358764 7.41500899487011 7.30100262350378 7.366 7.49001124358764 0.845958740718184 1.57628814106018 1.33657905553864 1.06750690051767 0.848626971727062 0…
7.50329141973539 7.52619694236678 7.51722056170893 7.46719694236678 7.49429141973539 7.49405522631386 7.53545675513047 7.55136227776185 7.67905522631386 7.73712608434032 7.53829141973539 7.6849843682874 7.79874817486586 7.91329141973539 7.54129141973539 7.43843313578831 7.30783466460493 7.366 7.51929141973539 0.842679360989636 1.57144715193708 1.33411952074223 1.05943533195961 0.840740844284601 0…
7.55351705897541 7.56661364718033 7.55860398835984 7.50365228246229 7.53857501189836 7.53461364718033 7.57561364718033 7.59260398835984 7.70971023538525 7.77068125892377 7.58554603543689 7.73551705897541 7.80990341179508 7.93677784712869 7.59250740015492 7.49544944723197 7.32087443533361 7.37887443533361 7.5566426236418 0.838153368104008 1.56744786257633 1.32633533879984 1.04954455985261 0.831349…
7.59100222298674 7.60100193482179 7.59600205832106 7.55800164665685 7.58900205832106 7.58500209948748 7.61700139965832 7.63300098799411 7.75100065866274 7.80100069982916 7.62600222298674 7.77300082332842 7.81300028816495 7.923 7.63000218182032 7.53900333448011 7.34800127615906 7.38900082332842 7.60100152315758 0.838800141200824 1.56576015108077 1.32602002881649 1.05105002881649 0.832360068747923 …
7.64393047873284 7.64706912037859 7.64500970253041 7.59720776202433 7.63800970253041 7.63498989658102 7.65032659772068 7.6565246572146 7.76668310480973 7.81766329886034 7.67893047873284 7.79260388101216 7.81986135835426 7.923 7.68195028468223 7.61839571809926 7.37838601556885 7.40860388101216 7.6372671798725 0.842162065593586 1.56935731216573 1.32670613583543 1.05173613583543 0.833996924064516 0.…
7.67174237287024 7.67474237287024 7.67274237287024 7.64752291272267 7.69545612050385 7.69146566224939 7.68665649716032 7.69364695541478 7.78779962334352 7.83780916508907 7.70575191461579 7.81875191461579 7.82297137476336 7.92002862523664 7.70974237287024 7.71310307591862 7.41267558065142 7.42880916508907 7.67464695541478 0.843557214060968 1.57044026741954 1.3280769278086 1.05500860765715 0.837080…
7.71591700396903 7.71791889024246 7.71891323142217 7.69890380005502 7.75289248241443 7.75587927850041 7.72093586670334 7.71695661571109 7.80796227453138 7.84798113726569 7.74991700396903 7.84195661571109 7.82699245490628 7.92 7.75092266278933 7.77787927850041 7.48286796085983 7.61065669823555 7.71193020788305 0.847652285141667 1.57461213423979 1.33066513341455 1.06148781467364 0.84514481549888 0.…
7.7413922167772 7.7482753353882 7.76197144377679 7.74392469122119 7.80769092844319 7.81069092844319 7.75420520655479 7.7433688404994 7.8246026032774 7.857766237222 7.779298711666 7.861532474444 7.8338363660554 7.92 7.7734623456106 7.85612989777599 7.58749873827538 7.71842860944198 7.74520520655479 0.851781352107683 1.5798156382021 1.33713524904096 1.07059236685368 0.855141094440882 0.785640057121…
7.77559276759057 7.78456881274296 7.79560474501438 7.7884729933525 7.86136519653824 7.86831728684301 7.78068858698102 7.76474847410006 7.84179638379528 7.8718323160667 7.81260474501438 7.88176045152386 7.834 7.92 7.80759276759057 7.92123344487637 7.67002982867165 7.79707773836688 7.77860474501438 0.857491968232778 1.58545316597516 1.3418052631732 1.07185730393076 0.858976402177343 0.7937163365458…
7.79900991767071 7.81901055752044 7.8360108774453 7.8420108774453 7.91201599624308 7.92901791579225 7.81800767819668 7.78800639849723 7.8550041590232 7.88200319924862 7.84000959774585 7.89900255939889 7.83700095977458 7.91 7.83100863797127 7.96501727594253 7.745030072937 7.76503967068285 7.81900863797127 0.860130614255734 1.5879206910377 1.34538025913914 1.08196164121454 0.868803253635843 0.80099…
7.82933918590189 7.85129655273427 7.86927523615046 7.87527523615046 7.9609341708095 7.98380627130664 7.84148840198856 7.8075736683238 7.86772288441047 7.8917868341619 7.8693605024857 7.90682946732952 7.83993605024857 7.91 7.85742445223713 8.01784890447426 7.83699624112185 7.88635674360755 7.84542445223713 0.862009072159085 1.59003395617897 1.34617273356711 1.08698064592505 0.878753210342652 0.807…
7.85969371710174 7.88169371710174 7.90266308881191 7.92449973793284 8.01445890021308 8.04438743420348 7.87169371710174 7.82779581140116 7.88482643969099 7.90882643969099 7.90266308881191 7.91986727741075 7.84692853399041 7.92583664912093 7.88769371710174 8.05166308881191 7.92511177959505 7.98204031358545 7.87965287938197 0.864336416216834 1.59133703402397 1.3444875602195 1.09425608372722 0.887462…
7.89000486008188 7.91200418507051 7.93600499508416 7.9590058050978 8.06200540009098 8.0980063451069 7.89500405006823 7.85200324005459 7.90200229503867 7.92200229503867 7.93300445507506 7.96000486008188 7.84700040500682 7.94600270004549 7.91500486008188 8.08200459007733 8.03001080018196 8.15400351005914 7.91000405006824 0.863559628743745 1.59143959769322 1.34677933443879 1.09566006615111 0.8942997…
7.92522284473056 7.94233078296243 7.97220125708419 8.00107173120595 8.10113649414507 8.14398538062045 7.9243523706088 7.87548189648704 7.91863301001165 7.93863301001165 7.96528760766968 7.99522284473056 7.84993523706088 7.96556824707253 7.95022284473056 8.11526602002331 8.10827298829014 8.17943872119429 7.9393523706088 0.860869366027527 1.58852433118619 1.34195642709662 1.09613942205328 0.8921670…
