# Supplementary material for: Quantifying Spatiotemporal Gait Parameters with HoloLens in Healthy Adults and People with Parkinson’s Disease: Test-Retest Reliability, Concurrent Validity, and Face Validity
Source: Sensors (Basel). 2020 Jun 5;20(11):3216. doi: 10.3390/s20113216 (PMC7313704; doi:10.3390/s20113216)
Supplement: Supplementary file 1 [file sensors-20-03216-s001.zip › Data/HYA_06_FWS1.csv]

IWW_x_SpineBase IWW_x_AnkleLeft IWW_x_AnkleRight IWW_x_SpineShoulder IWW_y_SpineBase IWW_y_AnkleLeft IWW_y_AnkleRight IWW_y_SpineShoulder IWW_z_SpineBase IWW_z_AnkleLeft IWW_z_AnkleRight IWW_z_SpineShoulder HoloLens_x_position HoloLens_y_position HoloLens_z_position
-0.41 -0.425 -0.427989895184917 -0.405989895184917 0.870299898951849 0.150177877988833 0.115567769406817 1.40175010104815 1.422 1.29 1.47895958073967 1.40603031444525 -0.37873707111404 0.185 1.41529873207172
-0.41 -0.425 -0.428 -0.406 0.870689839342346 0.150170004119427 0.116579592176723 1.40175 1.422 1.29 1.479 1.406 -0.37873707111404 0.185 1.41529873207172
-0.411960376389063 -0.418138682638279 -0.428 -0.406 0.870993858340305 0.136731619852972 0.116629009409727 1.40192643387502 1.42298018819453 1.29098018819453 1.479 1.406 -0.37873707111404 0.185 1.41529873207172
-0.41002429015918 -0.420963564761231 -0.425036435238769 -0.406 0.871118542590449 0.138998787145454 0.115335910054263 1.40164352207308 1.42201214507959 1.29198785492041 1.47801214507959 1.406 -0.37873707111404 0.185 1.41529873207172
-0.410998051284849 -0.418005846145454 -0.426996102569698 -0.406 0.871569123078182 0.138291442049212 0.118992828728244 1.40265801231055 1.41900584614545 1.29100194871515 1.47500584614545 1.406 -0.377774306612191 0.185 1.4161575665561
-0.411 -0.423858341526585 -0.427 -0.406 0.870886526821898 0.145935135692194 0.119527250737393 1.40247448585166 1.419 1.29295278050886 1.475 1.406 -0.377736858966156 0.185 1.41527394646148
-0.411 -0.424987980618311 -0.427 -0.406 0.870978677868014 0.148609711158144 0.120508221005945 1.40247987980618 1.419 1.29003605814507 1.475 1.406 -0.377684408096738 0.185 1.41619326171696
-0.411 -0.425 -0.427 -0.406 0.870960037394733 0.148590093486832 0.122825680908383 1.40410695232929 1.419 1.29 1.475 1.406 -0.376683356734943 0.185 1.4161831851508
-0.411 -0.425 -0.427 -0.406 0.870891495951744 0.147679874787461 0.125716956319344 1.40391427414784 1.419 1.29 1.475 1.406 -0.3766751396455 0.185 1.41618271633068
-0.410012038908328 -0.422036116724984 -0.424036116724984 -0.406 0.87089 0.146731316573828 0.113005663084682 1.40188467976207 1.42196388327502 1.28901203890833 1.47302407781666 1.406 -0.375684980367488 0.184965217391305 1.41612622350661
-0.41 -0.422 -0.424 -0.406 0.870770235267737 0.149624294757384 0.115035706363804 1.40240892168954 1.422 1.289 1.473 1.406 -0.375683946851581 0.184 1.4161261645401
-0.41 -0.424932785011447 -0.424 -0.405022404996184 0.870916639250572 0.149698431650267 0.116926758357364 1.40370042540504 1.422 1.28997759500382 1.473 1.40893278501145 -0.374652244931341 0.184 1.41606730153052
-0.41 -0.425 -0.428946942404003 -0.405 0.870534138492488 0.149709893884808 0.132354990876448 1.40340350180134 1.422 1.29 1.4759681654424 1.409 -0.373653196882847 0.184 1.41601030156405
-0.409999109287224 -0.425000890712776 -0.429001187617035 -0.404999109287224 0.870340047504681 0.14957041269692 0.13181306728556 1.40338052848958 1.42199970309574 1.29000059380852 1.47599940619148 1.40899970309574 -0.371707044119776 0.184 1.4158992652206
-0.407059463161735 -0.427940536838265 -0.432920715784353 -0.402059463161735 0.870496828631374 0.150932448735063 0.108932821608836 1.40512471852404 1.42101982105391 1.29196035789218 1.47403964210782 1.40801982105391 -0.370659293909224 0.184 1.41587157071224
-0.407 -0.425031227842747 -0.429041637123663 -0.402 0.869886453754168 0.143953697708884 0.140869200142818 1.40482353915551 1.421 1.29002081856183 1.47597918143817 1.408 -0.369572195503397 0.184 1.41677908924424
-0.407 -0.425 -0.427003697327456 -0.402 0.869291090711599 0.148441551606764 0.12874308980996 1.40469024032628 1.421 1.29 1.47500184866373 1.408 -0.367585448360847 0.184 1.41669283395361
-0.406023630450169 -0.425 -0.427 -0.398094521800678 0.868899452180068 0.149348259985844 0.12860283565402 1.4029422985058 1.42295273909966 1.29 1.475 1.40995273909966 -0.365601183260274 0.184 1.41754737799137
-0.406 -0.422032841666227 -0.427 -0.398 0.868929562111117 0.159260527779242 0.128540656833325 1.40339452638896 1.423 1.28901094722208 1.475 1.41 -0.362464993854432 0.183 1.41741695367685
-0.406 -0.424994097759267 -0.424005902240733 -0.396003934827155 0.86874037380858 0.153282001222823 0.122601706110787 1.40146381678234 1.423 1.28999803258642 1.47300393482716 1.40800393482716 -0.359815609525828 0.183 1.41813526221408
-0.406 -0.425 -0.424 -0.396 0.868456259880451 0.151538206856542 0.123049854676511 1.40158719384669 1.423 1.29 1.473 1.408 -0.356324777174472 0.182959706959707 1.41906850472475
-0.403036322422961 -0.422036322422961 -0.42301210747432 -0.392048429897282 0.868104237616012 0.147597824523565 0.114840734186346 1.40257789252568 1.42201210747432 1.28901210747432 1.47596367757704 1.40997578505136 -0.352615558205601 0.182043956043956 1.41977411808619
-0.40000678009234 -0.422 -0.423 -0.38800904012312 0.866573457847093 0.146342734637244 0.11541846317907 1.40018544667418 1.42798643981532 1.289 1.476 1.41199547993844 -0.347065804552559 0.182037140204271 1.42161636277848
-0.4 -0.424933558744062 -0.423 -0.38408858834125 0.866051737955216 0.148188142008759 0.115948040573931 1.39935860355166 1.428 1.28997785291469 1.476 1.41297785291469 -0.340418154130325 0.182965645311049 1.42402713120285
-0.396040750935349 -0.425 -0.423 -0.376081501870699 0.865258048309732 0.148220101877338 0.116128268085248 1.39647944255079 1.42997962453233 1.29 1.476 1.41695924906465 -0.332930429593734 0.184 1.42673502490098
-0.395999272138153 -0.418997088552611 -0.423 -0.368995996759841 0.86531014193306 0.147447867364788 0.117219879902795 1.39724116093965 1.42999927213815 1.29800109179277 1.476 1.41700072786185 -0.323780249866077 0.184006862745097 1.42920460469161
-0.394042654269476 -0.411170617077905 -0.423 -0.358234598482119 0.865691682417452 0.141714977009565 0.116897037954464 1.40036196644019 1.42804265426948 1.30093601859579 1.476 1.41895734573052 -0.312901756404913 0.184987254901961 1.43054791317086
-0.393010476887049 -0.411 -0.426958092451804 -0.352062861322294 0.864631315038013 0.139244830222306 0.115613515184293 1.39860927747217 1.43096856933885 1.30792666179066 1.47501047688705 1.419 -0.301737979589424 0.185 1.4317621824928
-0.387011799195839 -0.390041297185438 -0.427 -0.338027531456959 0.864350530963813 0.118840156596507 0.114931317576869 1.39951817112464 1.42900393306528 1.32895870281456 1.475 1.41999803346736 -0.286935620132234 0.183952793834298 1.43104793523802
-0.382117348980367 -0.363633684493982 -0.42407040938822 -0.34385918122356 0.861869613282026 0.129532066941153 0.104656902254692 1.39752787838399 1.42607040938822 1.32997653020393 1.47304693959215 1.41316428857251 -0.271573082107565 0.18304670912951 1.42919370081882
-0.37210376710936 -0.363 -0.417072636976552 -0.331134897242168 0.859998989381013 0.125237732870306 0.0959091359469404 1.39382829006335 1.42501037671094 1.33 1.47398962328906 1.41893773973438 -0.253758508004089 0.186877333333334 1.42601314389638
-0.361021031359475 -0.358009559708852 -0.417 -0.320021031359475 0.857355028406856 0.121896309407843 0.0969478395057994 1.39391975144757 1.42000955970885 1.33499044029115 1.474 1.41400955970885 -0.237048938182694 0.185099555555556 1.42238878803687
-0.35218093111861 -0.358979896542377 -0.413080413830493 -0.305301551864351 0.853557800381002 0.123977179635262 0.0953331707050786 1.38842278039727 1.41902010345762 1.33891958616951 1.46812062074574 1.41008041383049 -0.217052764019834 0.179756862745097 1.41784993305817
-0.351010114882622 -0.357020229765244 -0.413 -0.292131493474083 0.852470317180274 0.121495792950686 0.0941319355614937 1.38783485514366 1.41306068929573 1.33801011488262 1.468 1.40802022976524 -0.196664486698705 0.175749253731345 1.41279814513307
-0.341001514935752 -0.357 -0.413 -0.25900499928798 0.85133017118774 0.122329869715525 0.0934201060455026 1.37934128618045 1.41200015149357 1.338 1.468 1.40700015149358 -0.174985547225107 0.169685552407943 1.40857698074682
-0.323395147374185 -0.358956094736202 -0.395395147374185 -0.249219526318992 0.849814026579444 0.123836192946875 0.118722085412768 1.38035716926282 1.4071097631595 1.3389780473681 1.4640878105276 1.4060219526319 -0.153463572230835 0.161186968838519 1.40451159177731
-0.310132185095582 -0.358010168084276 -0.375203361685511 -0.228213529769786 0.848324947083885 0.126859292385488 0.123051361279753 1.37731152106125 1.40502033616855 1.34196949574717 1.45806100850565 1.40006100850565 -0.128677256196374 0.15164804469274 1.40103174953131
-0.298001054497523 -0.358 -0.335003514991743 -0.213001318121904 0.847200097541021 0.129249792615487 0.135188936714998 1.37394029350181 1.40300017574959 1.342 1.4420014059967 1.39700026362438 -0.105437582838477 0.146061452513964 1.399705826715
-0.273493337528491 -0.355059200503419 -0.291868274050144 -0.18555253803191 0.845572757611892 0.131279151652641 0.139140473990407 1.37206769098718 1.39907893400456 1.34003946700228 1.43317760151026 1.39896053299772 -0.076911380964114 0.146909743589748 1.39808958522277
-0.260131408246072 -0.357969675020137 -0.215768232823188 -0.153231507752533 0.84365920582058 0.133002815844744 0.151455061082966 1.36902588522933 1.39702021665324 1.34197978334676 1.42310108326621 1.40071296732045 -0.0481163120796878 0.138929203539824 1.39750794078664
-0.221004372263548 -0.361999551562713 -0.143008071871165 -0.119810692098818 0.842670108746042 0.134879791476662 0.143270931628464 1.36455279869331 1.39300044843729 1.34000022421864 1.42699955156271 1.40110337564076 -0.0175243446800541 0.136924151696608 1.3977518578236
-0.205350080605554 -0.359065640113541 -0.0500786035954798 -0.0852020431463372 0.83902161254117 0.137413330701976 0.14870834698957 1.35917056011881 1.393 1.33902188003785 1.43384683973507 1.40041463407621 0.0155839392159173 0.132841614906835 1.39888129647717
-0.165405489828046 -0.359 0.0648443539900683 -0.0493175129706641 0.827022052438242 0.138192599810638 0.151185873355231 1.35340129824554 1.40784794131448 1.339 1.4330101372457 1.39892961874438 0.0520363687521669 0.123540540540548 1.40099319698702
-0.138012757760062 -0.35400236254816 0.172949441469384 -0.0120690536473706 0.822192225520366 0.144387075165378 0.140605013327195 1.34776714181319 1.40600094501926 1.3360014175289 1.43100094501926 1.39693120576284 0.089396229537146 0.114199275362319 1.40385000829299
-0.0811437997707328 -0.361842234514382 0.247501227886626 0.0266313827479709 0.816239704562213 0.142939186614839 0.152569210427575 1.34279021956146 1.40894083794289 1.33011832411421 1.43590139657149 1.39470227124916 0.128540244049291 0.0988007246377071 1.40615302562737
-0.0522800028297462 -0.348140001414873 0.331169991611824 0.0668718441397881 0.804546901181419 0.151602199112672 0.135069201811038 1.33899266023004 1.41097999979788 1.33098999989894 1.44193999939363 1.39252569132091 0.169742768900133 0.0841284916201208 1.40848110344638
-0.012232863147291 -0.322012677357319 0.34999122336801 0.108740378452509 0.797150081113279 0.170800677266464 0.142706187040991 1.33689659255864 1.40842149220905 1.33000048759067 1.43700243795333 1.39068434209568 0.208208485197564 0.0729751552795023 1.41189709220251
0.0465559414467956 -0.332756579359631 0.361734450210506 0.15232503361056 0.795702733538663 0.139801715318737 0.148440323186131 1.33702414528693 1.4036018258727 1.33488935425438 1.43504425829825 1.38946109969103 0.255328167655576 0.067193089430892 1.41849546696073
0.113744773457432 -0.2637812928423 0.380787934799947 0.19771385753837 0.79878312530054 0.196511973393944 0.140026433859392 1.33989744715464 1.39947611460535 1.32708929061055 1.43697767734736 1.38913884022453 0.304491984312081 0.0726428571428586 1.42398426955277
0.178991995389539 -0.200005541653396 0.392998944446972 0.244994898160365 0.804969523241882 0.220807919680908 0.135170418702701 1.34603862690144 1.39899947222349 1.31600096759028 1.43999973611174 1.39000043981376 0.353682193505661 0.0847131782945708 1.43209651001999
0.236750629685232 -0.131482303763284 0.401809418087578 0.292962387365701 0.811684734231198 0.228288217132122 0.134230328737325 1.35548565383835 1.40487294539172 1.316 1.43608470307219 1.39293647269586 0.403640033893396 0.100296969696979 1.43987213386881
0.296282760234368 -0.0765553343235879 0.41582980751324 0.339440796114931 0.814625596804462 0.209583646496339 0.128875645673465 1.36677360287847 1.41389059054423 1.32282258262487 1.43303646981859 1.39793921696901 0.454455748405919 0.121457831325284 1.44400579078817
0.348888760279493 -0.028047062958676 0.418993582323817 0.388895177955676 0.820357785022998 0.19294191094035 0.1327315928442 1.37838539890796 1.41200427845079 1.32595507626672 1.43200213922539 1.398 0.504760149706054 0.140390049751257 1.44607897493477
0.378285387271104 0.0491181864805748 0.424857077454221 0.428047183028139 0.829731562130996 0.201225858963779 0.123114869383564 1.38480397622086 1.40907146127289 1.32209528169719 1.42907146127289 1.3989761795757 0.551566275365486 0.154069069069069 1.44533286523506
0.419518298827093 0.217026200071991 0.428953004763619 0.477424308354331 0.82674818362956 0.199265729891919 0.122306814309275 1.38871535452544 1.40307049285457 1.32891775833633 1.43097650238181 1.39504699523638 0.598352851587982 0.157111731843579 1.441595394196
0.465911651282486 0.391667731997177 0.445967349387006 0.525907810033899 0.848857381346921 0.195696818216243 0.116191754220678 1.40471928921754 1.40100384124859 1.33598655562994 1.42002112686723 1.39899231750282 0.63997211598145 0.161767225325877 1.4354903853894
0.508079155637893 0.479094066320289 0.477314720474711 0.567100570623058 0.852638194756669 0.122002548382946 0.118264386081598 1.40951570902225 1.38534263976264 1.3330642449555 1.38183518442145 1.3960642449555 0.68972652954748 0.17303725490196 1.4324651605943
0.564327131649679 0.631173643049128 0.483204790660575 0.620363178168446 0.855921069759731 0.114659689936283 0.125649732495898 1.41155644960774 1.38993992246872 1.31719224810009 1.37780056385848 1.39402403101251 0.735758917530199 0.173923809523814 1.42985789446578
0.611908992839546 0.77971536058326 0.472748953051483 0.665912865484672 0.856159612735487 0.122464722414979 0.138003408720441 1.40805683521865 1.37702517219332 1.30701936322563 1.40027050281001 1.39699419103231 0.783081298083849 0.16907774538387 1.42828261389222
0.661802640501915 0.934290533319657 0.470727806753738 0.716779162864697 0.853162076346257 0.114365099165276 0.157630968379308 1.40121434346052 1.37602347763722 1.30309391054887 1.41786867257704 1.39211738818609 0.82697579540256 0.156362318840608 1.42768500418422
0.713466331075907 1.04190126986216 0.475937215420695 0.766487259269008 0.831706129126464 0.134277369558087 0.161272747816279 1.37968591984453 1.36907324867586 1.29607324867586 1.41403139228965 1.38903139228965 0.873432542799586 0.141994475138132 1.42613433150079
0.764018078418227 1.1320165199339 0.437 0.816017143327629 0.837369588560137 0.131181425219217 0.0961499283097208 1.38594788981222 1.38299781812194 1.28900405205926 1.417 1.38600031169687 0.918583892057107 0.129103130755068 1.42540286941024
0.820868450201789 1.18396599759819 0.437 0.869926978639628 0.836075752512649 0.104216705774979 0.0959244871802343 1.37931207917472 1.37613656635496 1.30174637676937 1.417 1.38698049052072 0.972837191511901 0.112986354775838 1.42100821910017
0.884337820932187 1.18598948922115 0.439968467663437 0.923442928720729 0.837583708292776 0.100157418372721 0.0970678074965291 1.38031791260432 1.37303153233656 1.30496846766344 1.41502102155771 1.37809459700969 1.02334807117858 0.10127108433735 1.41416072503156
0.951863784470631 1.1850020330676 0.493890214349464 0.986871916741041 0.839436259155611 0.0978745744021057 0.11440470594642 1.38184690973724 1.36900813227041 1.30200609920281 1.42398170239158 1.37500609920281 1.07638917674802 0.106587639311045 1.40604473982174
0.997894827479643 1.18792945707317 0.549659684390205 1.04168319869915 0.841949568226015 0.0990320179723569 0.122691304089425 1.38736714415447 1.34556434341465 1.30004702861789 1.42107054292683 1.36914108585366 1.13258636693397 0.116977384464109 1.39704199555598
1.05827477125744 1.20084286710578 0.627069289780385 1.10326268411173 0.838552305009983 0.0996527477125744 0.126377332375646 1.38602800984711 1.34796373856287 1.29802417429142 1.42396373856287 1.36702417429142 1.18760599391989 0.13169604863222 1.3921490917067
1.11688119831894 1.20698771017092 0.732784927991177 1.15888734323347 0.850565256477461 0.105647710170924 0.118476304506574 1.40521059061476 1.34700204830485 1.29500614491454 1.41801228982908 1.36001433813392 1.2453187452766 0.162251720747291 1.3906839971919
1.19310884489017 1.23197974290626 0.911102515079318 1.22713884528833 0.861837692182673 0.142609820576274 0.195533374107951 1.41073035665887 1.38407942139009 1.29400675236458 1.39744970979854 1.36594135044908 1.30231608944253 0.18 1.38669694147993
1.24689084061042 1.23496600174035 1.01789443505152 1.28483918870839 0.856195763863032 0.142244696712472 0.197526704566019 1.40763909743698 1.37956509161831 1.29301133275322 1.37226576080492 1.36649749406798 1.36139950895843 0.180343930635844 1.3874272359776
1.30389097751171 1.24148745731855 1.21262839410161 1.34089284702185 0.863196337060932 0.125607620059285 0.144362038382512 1.40997541115972 1.38299340306629 1.3149575219076 1.39795019714764 1.36999324978569 1.41849711855121 0.18709333333333 1.38995082862189
1.36306989993222 1.24194264016452 1.40363711566518 1.3976000825569 0.87079021587653 0.117643574500828 0.149707923091319 1.40894461681523 1.39194884372106 1.3075794209516 1.41083808844 1.3670271772108 1.47714221473056 0.193573904179413 1.39174022609567
1.40996761138041 1.24002345780483 1.57258270249966 1.45633459434652 0.865811916044961 0.125492814321132 0.137406993834663 1.40242014772277 1.39941191955844 1.30305084761209 1.41891139775971 1.368976996889 1.53550723642488 0.182242331288352 1.39345789627797
1.4723528107102 1.24398577945489 1.73410563589891 1.51336751791241 0.860905364268142 0.127929428340865 0.129814201702675 1.39614526224525 1.39299349365224 1.29950544313085 1.42348561723586 1.36948476118934 1.59463915290323 0.168490926456541 1.39415947006371
1.51072088344747 1.25054289065916 1.8526897326004 1.56265692761984 0.847444555893247 0.133259709678809 0.188839433242027 1.40041293341334 1.38410659304604 1.30247465247147 1.42017544494831 1.36697868139079 1.65037143788355 0.149079872204491 1.39488870962868
1.57430707216344 1.27620705481017 2.00771460865813 1.62432906987254 0.837559438602758 0.15983926196673 0.134290936714208 1.39129920966803 1.37905499427274 1.30002836900782 1.42598841989782 1.37590101030906 1.71214261464393 0.121036939313975 1.39782476963809
1.67339657833425 1.30047209930701 2.06397062794896 1.68987191168369 0.847163009990326 0.157254292493409 0.123635468541866 1.38463296647879 1.39065153818169 1.3010009025149 1.42100267018646 1.376 1.77137472526217 0.0999287598944531 1.40149282661169
1.76862052277776 1.32653326176214 2.07505817401042 1.79058174010415 0.859836883924566 0.108108375933596 0.136994486930556 1.35431421224792 1.40605817401042 1.31092243465278 1.4199806086632 1.37907756534722 1.83637414376536 0.0874989898989873 1.40773633929058
1.83136931191839 1.38045800242987 2.08094087299235 1.84940872992349 0.860533003304095 0.0988431250370496 0.13542576720204 1.35878506347419 1.41194087299235 1.3030788360102 1.41801970900255 1.3869211639898 1.90066495738242 0.0808520710059256 1.4143107115852
1.89475410533815 1.58420376966638 2.08996487219116 1.91275410533815 0.866695878904599 0.224656649440346 0.135310390308987 1.36585248321641 1.41797658146078 1.29901561235948 1.42198438764052 1.39994925983168 1.96720827335592 0.0925272727272745 1.42209095716169
1.95656869437969 1.67997228393947 2.09702751746999 1.97958703935968 0.876469812578389 0.226544460386456 0.133255694887419 1.38462595417487 1.41892662008004 1.30002751746998 1.42199082751 1.39499082751001 2.03208418361681 0.102900199600812 1.42519404872973
2.01722295822399 1.78367150922166 2.09996240120439 2.04219789236025 0.878582928867159 0.196090150169147 0.129596873165198 1.38952721001133 1.41110026345497 1.30296240120439 1.42101253293187 1.39401253293187 2.09591426703012 0.130514970059854 1.42494700267466
2.07489936446784 1.91077754250785 2.10598940678609 2.09890113000349 0.885048612295045 0.18437003882965 0.12955 1.39756589337014 1.4129964689287 1.3049964689287 1.41800529660696 1.39998940678609 2.15792113969808 0.152255489021958 1.42995805550469
2.13751253616674 2.06460138489479 2.1097240590292 2.16652880715615 0.891428738271807 0.162826897024067 0.130157207297825 1.40321369426509 1.40604881296826 1.30768651511305 1.4165118703174 1.39801627098942 2.21583788158832 0.157333333333306 1.42804332083923
2.19938314997837 2.23516323085053 2.19712857695357 2.230363567438 0.898519307029267 0.134887735858132 0.124991502081171 1.40969537761678 1.41194125237889 1.30960823977514 1.35758747621107 1.39998041745963 2.27404404873867 0.17885579937305 1.41723585533964
2.26532474043903 2.40537827721532 2.20056823655885 2.29928980251272 0.899904734643851 0.115197130047028 0.134344338928637 1.41114953262112 1.40604547574852 1.30820454090787 1.3665376073002 1.39293985937522 2.33405841561995 0.19860727969349 1.41516594550958
2.3305899363587 2.55816172082943 2.16816336699164 2.36757178447074 0.895007846245359 0.118399654305937 0.151305990564064 1.4078459238355 1.38787293678428 1.30091831650418 1.404 1.38296369622408 2.38821869181737 0.193638095238099 1.41689202754518
2.39424297441639 2.68350924192766 2.18579036214608 2.42926626751127 0.887222590052149 0.141020964754133 0.163821157123715 1.40093222462493 1.37416305166416 1.29210481892696 1.404 1.37904658618976 2.45030814638218 0.183855113636377 1.41824451605151
2.47003043603374 2.78602900934466 2.21403091159677 2.49603043603374 0.879692818998289 0.151869631241765 0.18330919372378 1.38872722746755 1.3799895376134 1.297 1.40299239099156 1.37599952443697 2.50724719972009 0.170868143459905 1.41590931426339
2.53471919774637 2.84757141738753 2.27955171333968 2.56062067750714 0.864632413158706 0.192442821331375 0.223632561917656 1.38291389135373 1.35804926011961 1.29729556071769 1.38695073988039 1.37493103583254 2.56774978825324 0.140687275985696 1.41245738267439
2.60616741393453 2.90433849326305 2.33436130384019 2.62228146682021 0.867852476600611 0.124175518877625 0.221900187360766 1.38429391854312 1.36294297355716 1.32665784134296 1.38205702644284 1.36807983701998 2.62232053952097 0.114701612903227 1.40934388778594
2.68371289335374 2.91994407013384 2.39409767638401 2.69273899395794 0.867192610060421 0.124993959574455 0.215960735805125 1.38046439261889 1.36798135671128 1.32799627134226 1.38726055020882 1.36401491463097 2.6940045913105 0.100598484848484 1.4017464168935
2.75161278500943 2.93007659812618 2.46137302128154 2.76157448594634 0.875356437613996 0.120903382151153 0.213685317016623 1.39701405518302 1.36899042523423 1.32700957476577 1.39685814918744 1.365 2.7556181409413 0.0977201646090529 1.39367415502532
2.81422492432545 2.93790311554068 2.52880574734985 2.82027336655511 0.880101263796538 0.118183667349613 0.206221533766599 1.40355898037089 1.36801211055742 1.32798788944259 1.40701864361109 1.365 2.82515070034467 0.112036809815963 1.38899657557973
2.87788767567731 2.94398930244546 2.58901426340606 2.88288945860307 0.886987804787823 0.118579233341925 0.184716988826392 1.41370202810837 1.37398930244546 1.32500534877727 1.41391085371215 1.36100713170303 2.89124985510341 0.126512077294681 1.3888615412127
2.93447706213537 2.94703234319562 2.67775461836227 2.94549323373317 0.895090297041315 0.11868439272205 0.144253218045306 1.42261816497083 1.38297574260329 1.32401617159781 1.41808894378795 1.364 2.95351078419396 0.151066666666661 1.39372004619908
2.99231679704939 2.95095368115589 2.89048720270707 3.00529363762733 0.893913895653233 0.120429388114371 0.121607491324731 1.42724534376395 1.38003473913308 1.32597684057795 1.4288726231787 1.364 3.01597796483952 0.167097560975604 1.39435349177103
3.05873756542722 2.96992445065329 3.02746320201021 3.07074154170862 0.904139123827148 0.111774633411045 0.174358342540768 1.43311677851659 1.39195228462313 1.35388866412064 1.42999602371859 1.35901988140703 3.0759345545975 0.17994026974952 1.39660792319905
3.11353811527611 2.96501793717587 3.18061434582833 3.13456502103992 0.906588027057368 0.124914394461375 0.140482690918712 1.43476865485852 1.40600896858794 1.33495515706032 1.42304484293968 1.36596412564826 3.13453652401862 0.197070612668742 1.40358154321148
3.17230357058727 2.96697678568624 3.35691071176181 3.19626874911664 0.899820205454033 0.13194666061361 0.125487705571815 1.42806939295305 1.40698839284312 1.33005803578439 1.42794196421561 1.36204642862752 3.19681228284237 0.196884057971022 1.4057154515417
3.23604073612053 2.96700591330782 3.50608410037787 3.25904073612053 0.890409020958483 0.132281511178665 0.12523009855513 1.41415231927018 1.39599737186319 1.32999737186319 1.4320006570342 1.35800197110261 3.25684314316026 0.185680555555575 1.40305133131939
3.29862574269056 2.97614440215936 3.63482790571366 3.32163536950118 0.873618834103391 0.134582117898337 0.125460865209241 1.4023836475087 1.39194223913626 1.32601925362125 1.43293261232563 1.36104813405312 3.31896697089053 0.1666457739791 1.39758378816424
3.3627803031965 2.9908268789161 3.71704924561635 3.37680949202779 0.870283432124968 0.134797460890769 0.1467648527954 1.38001422932403 1.38515448547651 1.32797691718881 1.42654039491958 1.36346615226686 3.37875460562765 0.144781456953656 1.39326979634148
3.44835538573517 3.04278446915417 3.763448612058 3.44688771750979 0.853999408749722 0.173588559106822 0.129256288034757 1.36547334181283 1.38998881112306 1.32401657929583 1.4190078744496 1.37149046833673 3.45003783963724 0.121225937183398 1.39379664625817
3.51421855905956 3.13268271407073 3.78147345364733 3.52357705594074 0.845187059965235 0.192092969808217 0.123740808550106 1.38411291657127 1.39401714273102 1.31595936225769 1.42248615820787 1.37508127548461 3.51565903212471 0.104788224121571 1.39620766012787
3.58373900793508 3.21497708101629 3.79583342599534 3.58074615171801 0.850678547126145 0.206915752806863 0.122553423750477 1.36585953134026 1.40339431403009 1.31106088803474 1.42003187277396 1.37844843205903 3.5781547067038 0.0951932515337409 1.39926814581636
3.64701760660408 3.30300026920994 3.80900000453725 3.64601817722508 0.83976685653607 0.213689973502482 0.127230140820823 1.37420805996381 1.40999713025844 1.30699999697517 1.42049999848758 1.39099598296679 3.64795255090776 0.0989619341563817 1.4013464599991
3.71364693763238 3.42369739247017 3.81052012827987 3.71265225637327 0.844172221142427 0.217655630653764 0.12851763703425 1.38499976407206 1.40457404769491 1.30895420509752 1.42000402565597 1.38363184636469 3.7167433390931 0.111942708333318 1.40228657804025
3.77040910291615 3.53086398067061 3.81297120959875 3.77286990693177 0.852370575478182 0.17277947376976 0.129918400673136 1.3957521935789 1.41193584034358 1.31394797208434 1.42049424191975 1.38597676248558 3.77495696891256 0.137984374999989 1.40157364309383
3.83240269675371 3.6587406899423 3.78613195397573 3.83789149250675 0.871591445457983 0.147647022135255 0.124262360647144 1.40561518277255 1.42147949990838 1.30801781406382 1.38861589493562 1.38999389671298 3.84526999269087 0.153992063492062 1.40467509577104
3.86090399210596 3.80373305339278 3.831 3.87684076088131 0.88273740375831 0.111546456217634 0.108857043868078 1.40440110474722 1.42110538537443 1.32470492095161 1.38175877469587 1.37444261857259 3.90320958768298 0.165285714285706 1.40098782201804
3.92144260333472 3.96155076867028 3.92016390500208 3.94041473350146 0.886349250283966 0.124927432493108 0.148433850150382 1.39996542782822 1.41901857988884 1.30914863911074 1.36415792905516 1.38588852066694 3.96513904256242 0.188675213675201 1.39358984298651
3.98704323389537 4.12312177547197 3.9455813881486 4.01504035163568 0.889834927222943 0.128591001585243 0.178320432688801 1.39589185041072 1.41099783830523 1.304 1.36719482066528 1.38200216169477 4.02121120440095 0.200280078895465 1.388699248276
4.04586486025632 4.28880268972196 3.92718854278242 4.06994053623923 0.882933189729926 0.129953702595938 0.194858660852337 1.38480397384168 1.40805675698718 1.304 1.39463782542933 1.38494324301282 4.08041484420838 0.189832838773504 1.38636785028916
4.1232879186515 4.44160358073216 3.92178730037642 4.14332490989038 0.867859456970589 0.143860438185812 0.221282448499276 1.36884694769646 1.39214796495553 1.29211097371665 1.43572256570838 1.38103699123888 4.14114234736243 0.169701298701302 1.38489349803698
4.19508588425416 4.53307684380636 3.96908023397428 4.21207345363843 0.862199613790196 0.154467048563131 0.249783453989742 1.35922480174251 1.38201017050378 1.29300904044781 1.46396835843268 1.36999208960817 4.20835111611655 0.143474074074095 1.38330314225198
4.26925190684974 4.59943591665503 4.03836691297805 4.27550492033201 0.84459494211093 0.134647154893182 0.218223859637887 1.35473580563804 1.39079298896905 1.30081599019471 1.43664403431852 1.36316100857963 4.26896754013397 0.123348148148152 1.38250459007536
4.35420259528938 4.64458231181825 4.0905158614257 4.35326904568193 0.846052058394011 0.105970358168553 0.240647960759745 1.35363949291322 1.3682183370041 1.31189557795456 1.43699050708678 1.36498101417356 4.33694270765908 0.1093284883721 1.37814588467039
4.42801776400221 4.65200200157771 4.14480841760708 4.42101851459386 0.840782081640823 0.107579444562184 0.246915819552731 1.36059123597424 1.37799924940836 1.313 1.43341625421209 1.36099899921114 4.39881475288755 0.103132542037586 1.3700217407644
4.49768051778281 4.65985132594736 4.21184056504981 4.49362476501307 0.848945378985253 0.105401257049608 0.23279961125455 1.36543819377249 1.37505575276974 1.313 1.42009937017308 1.35707433702632 4.46391616254316 0.105170212765953 1.3654290091303
4.55535542689914 4.66889822529986 4.29586430039982 4.55926496049902 0.856505300832887 0.107278061897971 0.228582993184671 1.38104257277276 1.37104523320006 1.31003392490005 1.4088529920998 1.35205654150008 4.52876184438377 0.109071428571425 1.36317489503246
4.6199148688612 4.669 4.40685235068115 4.61892151973142 0.868314383756727 0.10935725984147 0.251478834022155 1.39638979465628 1.37898935860765 1.31 1.40800133017404 1.34700665087022 4.59386720639067 0.126803692905699 1.36657248609685
4.67764133364423 4.67486183054009 4.56094682443558 4.68250316418432 0.877875014062781 0.111694962498469 0.266963426056964 1.40756701746131 1.36239148013641 1.30706908472995 1.41287158210077 1.34895394351336 4.65527930398631 0.16199277605778 1.36855335254264
4.73535020046519 4.67895440003265 4.71315640060393 4.74628180051416 0.878910652006692 0.116119612036073 0.229628585628745 1.41129998602865 1.36101139999184 1.32677200016323 1.41913679990207 1.35295440003265 4.7162866961726 0.176033639143714 1.36653379296003
4.80192598878618 4.68399439308986 4.83686207001061 4.81292598878618 0.885123036217609 0.115890313986968 0.144814633429307 1.41480610880436 1.36599439308986 1.32100672829217 1.42399439308986 1.34800560691014 4.77800460822576 0.19385098039215 1.36821521279054
4.86074994118657 4.68497916568644 5.00247900100884 4.8746874382459 0.88298562714669 0.124467491413239 0.1418020862544 1.41072687908753 1.37089582843221 1.3141458401949 1.42693749705933 1.35191666274577 4.83532737703845 0.19904878048782 1.37085904081149
4.92530009054851 4.68895625565928 5.15732677896753 4.93831102663369 0.873326298747945 0.128289755206539 0.15016682455427 1.40551664892123 1.37792344740374 1.31597812782964 1.42601093608518 1.34804374434072 4.89424525623502 0.189068181818199 1.37321356717543
4.98692978013123 4.69399424427305 5.27786301369863 4.99992978013123 0.863221522965351 0.129968112121561 0.192061824565443 1.39216532174514 1.38898733740071 1.31799769770922 1.41701036030851 1.34899884885461 4.95167756525456 0.172285101822113 1.37273763845409
5.06126039780752 4.71549643094428 5.38939059671128 5.06253507183791 0.856643817457019 0.133722104310275 0.15960153374926 1.3861309993356 1.39095422099493 1.31995422099493 1.4140686685076 1.34802288950253 5.01659781963673 0.145089552238804 1.37129117842564
5.11243939049085 4.7219327268589 5.46418151011664 5.12728241982829 0.850567161019196 0.129439557880609 0.108184400503074 1.37655696429435 1.37122424380366 1.31703363657055 1.41696636342945 1.34503363657055 5.07852185250037 0.117513274336295 1.3708677266139
5.1919535344838 4.73998941292036 5.47799235377582 5.19695941619472 0.842014993572563 0.122733917219467 0.111927459100887 1.3735217233413 1.381993530118 1.317 1.41500117634218 1.34899764731564 5.14163812041915 0.105439672801645 1.37144659652543
5.25972461278944 4.88919045136224 5.50646396769411 5.26276158053467 0.841980554516178 0.20221317599549 0.109456579358994 1.37497264386853 1.382 1.30325877421664 1.40714787098093 1.35194454838215 5.20530551088035 0.0924801587301581 1.37419543126434
5.32922415268625 4.98419526196028 5.51194377918016 5.32233659432592 0.848693652126661 0.240858847492241 0.113582549628057 1.37773885366581 1.39287631419636 1.29763866262199 1.40897751167207 1.35694377918016 5.26921817913501 0.0905539358600547 1.37835867232394
5.39096578218854 5.03831041330749 5.52549347630903 5.38496522124082 0.858764390522712 0.224789130759511 0.0998312876245758 1.38998314521875 1.40399382957498 1.29976229947973 1.40700028047386 1.357 5.33352783251976 0.105832823649328 1.38105477269484
5.44475598734339 5.14137147434044 5.524019256894 5.44266551369564 0.864233563077265 0.187416061623302 0.100017071769297 1.39899168442605 1.40693214476418 1.3 1.40602261841194 1.36188690794031 5.39628831292281 0.141659638554219 1.37939895673712
5.50136859002928 5.34020122446999 5.52201632328166 5.50332348931708 0.874039616006904 0.150242116007544 0.100813112630554 1.41323989247171 1.41194362410976 1.29801632328166 1.40798367671834 1.36595489928781 5.45501711673191 0.141314540059339 1.37670438469486
5.56003211097839 5.52752584899694 5.53149484542331 5.57951955401288 0.881336117490639 0.112202417008986 0.104704018043776 1.40860797070805 1.380025113931 1.30796831002198 1.40300171819223 1.35601707498751 5.51053593294849 0.162478974358925 1.37165648175748
5.61931596853811 5.66035383951558 5.536 5.63636763963632 0.870868033368236 0.119776084393905 0.0962868949770546 1.40209795578086 1.38244460565887 1.2874088545637 1.403 1.36237059690345 5.5674844937841 0.192542572463768 1.36751459113841
5.67347967132125 5.81944757090803 5.53969049093486 5.69344366941479 0.878156275061258 0.115916565081863 0.133325554629284 1.4040104495794 1.36417828696198 1.26422978330478 1.39269173072529 1.34862344859667 5.61573603019746 0.203816326530624 1.36470031044215
5.73199853988213 5.9720092717099 5.55398235206776 5.75649853988213 0.868829538239198 0.116813291768797 0.141363961296405 1.39620849357339 1.36001361677412 1.25549051655373 1.38700694399695 1.34455527890659 5.67493016891865 0.195705242334338 1.35923744742776
5.77608504891966 6.08566372918581 5.55397881313571 5.79675518454165 0.858216090699939 0.105809144707424 0.137421919726829 1.40128420441992 1.36051026743044 1.24177396385123 1.38896479701034 1.34502183886769 5.73011675994976 0.179109803921587 1.35523084557039
5.85233705078226 6.23317835076854 5.54508467605835 5.86536022533691 0.85057335788388 0.129633564430639 0.104656032377538 1.3867258580314 1.3441410322441 1.23495972307689 1.389 1.33509408450928 5.78524934105332 0.15750447761197 1.35208529588552
5.921109497469 6.23704055461815 5.576109497469 5.93492560787224 0.841246873450224 0.135583149556159 0.140505970831194 1.34393299826521 1.34596755630548 1.23899391680728 1.39996147311276 1.34233413665359 5.8426203685332 0.13513157894743 1.34859921207882
5.97393027364258 6.25660380505281 5.62893027364258 5.99371236642162 0.815619015380824 0.127454619000559 0.099970915930585 1.32580201136575 1.33031695595775 1.23605942924208 1.38137638519983 1.3440990487368 5.89831782256074 0.109137820512852 1.3432757249121
6.03551391125286 6.257 5.68456172326077 6.04856969192876 0.851279382678552 0.125544024855655 0.144585035006243 1.35959587782128 1.30817531069569 1.23203187467194 1.38893625065611 1.32217531069569 5.95726645610033 0.0904060773480632 1.33558332947401
6.10509373377718 6.261 5.77817508762153 6.11810434514819 0.858067809417665 0.126154138434691 0.135045949993401 1.36388820856125 1.3089840829435 1.233 1.37997347157249 1.32000176856183 6.01371653728258 0.0933377630121786 1.32789705071817
6.15690897821474 6.261 5.8749620536464 6.17578546631452 0.8679127058608 0.128441830358915 0.13280714037525 1.37948166419859 1.30018526785033 1.233 1.36530877975055 1.3209794146833 6.07926958279835 0.103355932203397 1.32228904132232
6.2105787550943 6.261 6.02580779743669 6.23057080707721 0.876850057449619 0.118162738857894 0.119942688380787 1.3913971671604 1.29801589603418 1.22903179206836 1.35111127223924 1.31504768810253 6.14103821971363 0.136855384615376 1.31837038960001
6.26810626240973 6.2640234137513 6.18326835761101 6.29012427298765 0.882238459348808 0.129027902514452 0.134334614837202 1.39814595587848 1.29599459682662 1.233 1.34697478519091 1.31600720423117 6.19992663210592 0.164423529411762 1.31175499634548
6.32570106443179 6.27671379385785 6.32871963729385 6.35748090586091 0.870563309650775 0.138731162380543 0.131415827412694 1.38511391169213 1.29306604757126 1.233 1.33330822199924 1.31991193657165 6.25707450999067 0.176688610240319 1.31219998079776
6.37957763481262 6.28394421591865 6.49866118204753 6.4155457581947 0.883880902275183 0.132472038578748 0.134544339322578 1.39862906936965 1.28407172239031 1.23002390746344 1.33597609253656 1.30809562985375 6.31510531526163 0.191968299711814 1.31881811444473
6.43700347169011 6.29000022398001 6.65500744733523 6.4750031917151 0.879608882339766 0.126049106879723 0.121510577308468 1.39289943165073 1.28200044796001 1.23000016798501 1.33599977601999 1.30899949604498 6.3676836357328 0.196913502109714 1.32240393815542
6.49791031565649 6.29392969778429 6.78566245132763 6.53099819342613 0.860000808056395 0.110380330085145 0.131638796039007 1.38292839187237 1.28985939556858 1.23294727333822 1.33207030221571 1.30015817998535 6.42351892146043 0.185043172690776 1.3241499218373
6.5544228089887 6.29993815810593 6.91962917134816 6.5874228089887 0.852088745345113 0.13106169811394 0.125238541432592 1.3782765875602 1.28703092094703 1.233 1.32804122792938 1.30098969301766 6.47758406249438 0.16551940298509 1.32407792501011
6.61812136711506 6.31422905902413 6.96713782367303 6.64712136711506 0.843877753069465 0.13855996567682 0.157697740421861 1.3709353615865 1.28200205706975 1.23251264452607 1.3389691439538 1.29901028534873 6.53053095131078 0.143857142857146 1.32433607476285
6.67583278654385 6.34369991172686 7.03267452031251 6.70483278654385 0.814278642020053 0.1311253859321 0.113827280059464 1.34970929715252 1.28298021672108 1.23297921388582 1.32429674918377 1.30390108360541 6.58507177800279 0.123870074547421 1.32601624962907
6.74528714155837 6.39545244206657 7.04686569333708 6.76142144822129 0.839411386674169 0.127854422028768 0.1010936654427 1.35882040644381 1.28794834359119 1.23498966871824 1.32103099384529 1.30498966871824 6.64500909782835 0.107862068965526 1.3276757827282
6.81312377065534 6.48225383473383 7.06400629342315 6.82512586846306 0.841247195480471 0.148768730723641 0.101754636155056 1.36093334205708 1.29000209780772 1.24001678246174 1.318 1.30599790219228 6.70100554084208 0.0971647058823651 1.33300506327309
6.87082570787739 6.60059170598583 7.06694029023105 6.88380580462107 0.844601731830838 0.185473030790483 0.103916013803543 1.36715341528983 1.29098009674368 1.24784077394948 1.318 1.30501990325632 6.75763199400407 0.0929769769769685 1.33765032107494
6.92159143279781 6.65755057607759 7.067 6.93062411817398 0.851345006854585 0.155929552847098 0.104029428005917 1.37515511952829 1.30191011521552 1.24403268537618 1.318 1.31491828655956 6.81744477295686 0.101404984423654 1.34216772546699
6.9879806434057 6.7345947418219 7.07099882687307 6.99798035012396 0.861696979198162 0.13238467081714 0.106019416369354 1.38590686481829 1.30399941343654 1.23260199158989 1.318 1.31699941343654 6.8786337704594 0.116769980506768 1.34526107729012
7.0301474462501 6.8560173168607 7.07394051950582 7.04994917793617 0.855534710769462 0.124144663099389 0.109234967993031 1.38227355754447 1.304 1.22515861465114 1.31898017316861 1.31798017316861 6.93252092813306 0.148 1.34527013588252
7.0776232180781 7.00679750450458 7.074 7.09960718480483 0.881737238463677 0.116023652094891 0.11017294535976 1.41185038273095 1.30499198336336 1.22797595009009 1.319 1.32593586690691 6.98703472161733 0.150740298507446 1.34592409873838
7.12107689568823 7.14823395922163 7.08400654431389 7.15008180392365 0.884323484847147 0.117419089475248 0.113860229050986 1.4139312142586 1.30599672784305 1.22497873097985 1.31500163607847 1.32699018352916 7.03741171342823 0.168031372549017 1.34503882356045
7.16717742819983 7.28849728154416 7.08792999388935 7.19912492361684 0.886412721746077 0.134858822838148 0.113997549786127 1.40866398320355 1.30403500305533 1.21222751985962 1.31598249847234 1.32110500916598 7.08537541383019 0.181312820512811 1.34427786483095
7.22044884118664 7.42855450801779 7.09096880233132 7.24948003885532 0.875999815793756 0.107035649906864 0.113861455891205 1.40118757820279 1.30894800388553 1.21892720543975 1.316 1.31902079844579 7.13268346625253 0.190304477611939 1.34362397220964
7.28011102064009 7.56019477305278 7.09801168638317 7.30010128198745 0.867807714770241 0.107320504652586 0.113010311636884 1.39895014624088 1.31300973865264 1.21202337276633 1.309 1.32999415680842 7.18029690571973 0.190686390532561 1.34333667136664
7.33576046429379 7.65782537595402 7.10386952255724 7.35086919549609 0.846612110880381 0.132636119984878 0.113166520601526 1.36894826196933 1.3178912687977 1.22373904511448 1.309 1.32706523872138 7.22718428260792 0.18013149847096 1.34534915972424
7.39253289315221 7.73635772808428 7.12779981135095 7.40158294031447 0.848440648430591 0.124790733322666 0.136741729825499 1.37387295566747 1.318 1.22895829403145 1.30701668238742 1.33096663522516 7.27656190322634 0.158558282208609 1.34590986229887
7.45609051423732 7.77004287516505 7.15702064359798 7.45907463454656 0.835208650226286 0.113991670631688 0.137896489647324 1.36697717341505 1.31900793984538 1.23600158796908 1.31701111578353 1.32899682406185 7.32725550179217 0.135930232558144 1.34809147333751
7.51196350023843 7.79650902642873 7.16976360531754 7.50514534230186 0.834375456575392 0.096504406241165 0.111038247253807 1.36523236788729 1.32390907896828 1.23698181579366 1.3238727105556 1.32703636841269 7.37573366642799 0.113160919540255 1.34963413916535
7.57649126717622 7.80295230629777 7.25630844131767 7.56254690982882 0.837465119785337 0.0986700481345673 0.127256060186239 1.36583491267176 1.32201589790074 1.237 1.32896025524814 1.32501589790074 7.42822931964167 0.097 1.34784284153659
7.630072065778 7.80700432394668 7.34314701418712 7.61607350709356 0.842507866852971 0.100261369249782 0.139043519539953 1.37118757858986 1.32300576526224 1.237 1.33801008920892 1.32599135210664 7.47799713934245 0.0968681204569074 1.34718315699829
7.67899655865266 7.80993979351916 7.44295297965144 7.66597648982572 0.841059701863881 0.101190934614401 0.14822175440324 1.36954371562927 1.32691972469221 1.237 1.34485951821137 1.32012041296168 7.53163514215028 0.0980779727095343 1.34888184046939
7.71958411002276 7.81296880825171 7.5380226585535 7.71648013752845 0.858486592520039 0.103535566463837 0.114812986618179 1.39440840520432 1.33095841100228 1.237 1.33708317799545 1.33088563025626 7.58236275241006 0.11335502958573 1.35394663538344
7.76598829044781 7.81999821811162 7.6589694533421 7.76698727222588 0.86668795846503 0.104199837084491 0.14071331537303 1.40023858212596 1.33499898177807 1.24099898177807 1.33999923633355 1.33199974544452 7.63098472662235 0.140750251762338 1.35996095371125
7.79246127152071 7.82 7.7736655099231 7.80522183664103 0.870835599204912 0.103121948197304 0.116326627846275 1.40746294707806 1.33892018837344 1.24394014128008 1.34196009418672 1.33984037674688 7.677726455842 0.141469246031749 1.36586859065316
7.84557346440261 7.83587123453664 7.9079296370858 7.85956541656115 0.876345978307213 0.104111791201711 0.12205945955563 1.41300621974246 1.34693561726832 1.2539195215854 1.35787123453664 1.35091147374394 7.71806536150405 0.160937313432831 1.37598593225267
