# Supplementary material for: Quantifying Spatiotemporal Gait Parameters with HoloLens in Healthy Adults and People with Parkinson’s Disease: Test-Retest Reliability, Concurrent Validity, and Face Validity
Source: Sensors (Basel). 2020 Jun 5;20(11):3216. doi: 10.3390/s20113216 (PMC7313704; doi:10.3390/s20113216)
Supplement: Supplementary file 1 [file sensors-20-03216-s001.zip › Data/HYA_06_FWS1_HoloLens_raw.csv]

Time HoloLens_x_position HoloLens_y_position HoloLens_z_position HoloLens_x_orientation HoloLens_y_orientation HoloLens_z_orientation
303.2163 -0.247 0.185 -0.186 353.411 270.313 0.219
303.2536 -0.247 0.185 -0.186 353.394 270.263 0.254
303.2817 -0.247 0.185 -0.186 353.356 270.295 0.36
303.3167 -0.247 0.185 -0.186 353.256 270.362 0.345
303.3528 -0.248 0.185 -0.185 352.941 270.353 0.449
303.3818 -0.248 0.185 -0.186 352.816 270.355 0.236
303.418 -0.248 0.185 -0.185 353.143 270.365 0.286
303.448 -0.249 0.185 -0.185 353.276 270.385 0.247
303.4827 -0.249 0.185 -0.185 353.188 270.43 0.309
303.5151 -0.25 0.185 -0.185 353.318 270.377 0.429
303.5496 -0.25 0.184 -0.185 353.474 270.274 0.331
303.5818 -0.251 0.184 -0.185 353.446 270.169 0.36
303.6157 -0.252 0.184 -0.185 353.286 270.171 0.329
303.6499 -0.254 0.184 -0.185 353.298 270.154 0.481
303.6819 -0.255 0.184 -0.185 353.343 270.083 0.51
303.7152 -0.256 0.184 -0.184 353.261 270.042 0.403
303.7487 -0.258 0.184 -0.184 353.228 270.1 0.357
303.7832 -0.26 0.184 -0.183 353.358 270.238 0.32
303.8147 -0.263 0.183 -0.183 353.474 270.269 0.327
303.8531 -0.266 0.183 -0.182 353.582 270.204 0.399
303.8815 -0.269 0.183 -0.181 353.509 270.095 0.425
303.9179 -0.273 0.182 -0.18 353.419 269.982 0.469
303.9483 -0.278 0.182 -0.178 353.244 269.902 0.486
303.9842 -0.285 0.183 -0.175 352.488 270.022 0.846
304.016 -0.292 0.184 -0.172 351.905 270.168 1.235
304.0494 -0.301 0.184 -0.169 351.231 270.271 1.499
304.0834 -0.312 0.185 -0.167 350.312 269.825 2.612
304.1195 -0.324 0.185 -0.165 350.184 269.285 2.605
304.148 -0.337 0.184 -0.165 349.916 268.584 3.046
304.1826 -0.353 0.183 -0.166 349.448 267.454 2.814
304.214 -0.37 0.187 -0.168 348.014 266.639 1.043
304.2515 -0.389 0.185 -0.171 347.832 266.152 359.958
304.2809 -0.407 0.18 -0.174 348.685 265.847 359.541
304.3149 -0.428 0.176 -0.178 349.049 265.909 359.011
304.3484 -0.45 0.17 -0.181 349.1 266.192 358.029
304.3837 -0.473 0.161 -0.184 349.809 266.8 357.17
304.4142 -0.496 0.152 -0.186 351.256 267.677 357.106
304.45 -0.521 0.146 -0.186 352.387 268.499 358.043
304.4826 -0.549 0.147 -0.186 351.489 268.607 358.231
304.5151 -0.577 0.139 -0.185 353.046 268.342 357.865
304.549 -0.608 0.137 -0.183 354.105 268.293 357.447
304.5824 -0.641 0.133 -0.18 354.537 268.664 357.337
304.6146 -0.676 0.124 -0.176 354.72 269.485 357.489
304.6479 -0.713 0.115 -0.171 354.704 270.208 357.43
304.6847 -0.756 0.098 -0.166 355.045 270.468 357.76
304.7137 -0.792 0.085 -0.162 355.573 270.724 356.874
304.7495 -0.833 0.073 -0.156 356.279 270.808 356.874
304.7817 -0.878 0.067 -0.147 356.791 270.857 357.108
304.8145 -0.926 0.072 -0.139 356.467 271.097 356.045
304.8481 -0.975 0.084 -0.128 356.23 270.942 357.33
304.8825 -1.026 0.1 -0.117 356.003 270.703 358.836
304.9155 -1.076 0.121 -0.11 355.734 270.484 359.383
304.9487 -1.126 0.14 -0.105 355.07 271.328 358.206
304.9822 -1.173 0.154 -0.103 354.539 272.32 357.507
305.0155 -1.22 0.157 -0.104 356.014 272.402 358.154
305.0513 -1.265 0.162 -0.108 357.618 271.494 359.822
305.0817 -1.311 0.173 -0.108 356.703 270.952 0.313
305.1157 -1.358 0.174 -0.108 356.141 270.125 0.087
305.1472 -1.403 0.17 -0.107 356.514 269.464 359.397
305.1815 -1.448 0.157 -0.105 356.792 269.178 359.355
305.2137 -1.493 0.143 -0.104 356.025 269.128 359.35
305.2499 -1.542 0.129 -0.102 353.784 270.021 358.563
305.2803 -1.592 0.114 -0.103 352.534 270.788 358.46
305.3145 -1.644 0.101 -0.107 352.086 271.166 358.515
305.3477 -1.697 0.106 -0.112 351.853 271.494 358.403
305.3806 -1.753 0.116 -0.118 350.423 271.993 357.082
305.4145 -1.809 0.13 -0.12 350.941 272.654 355.949
305.4474 -1.866 0.161 -0.118 349.564 273.357 356.03
305.4813 -1.924 0.18 -0.119 347.282 271.97 357.398
305.5146 -1.983 0.18 -0.115 348.861 271.469 356.47
305.5492 -2.042 0.187 -0.109 350.378 271.393 356.813
305.5817 -2.099 0.194 -0.104 349.671 271.361 357.55
305.6144 -2.156 0.183 -0.099 351.238 271.701 357.64
305.647 -2.214 0.17 -0.095 351.219 271.704 357.449
305.6819 -2.272 0.15 -0.091 350.921 271.689 356.883
305.7132 -2.33 0.123 -0.085 351.369 272.135 356.457
305.7511 -2.397 0.099 -0.077 350.782 272.451 356.318
305.7809 -2.455 0.088 -0.068 351.072 272.122 357.106
305.8139 -2.518 0.08 -0.058 352.997 271.431 357.742
305.8477 -2.585 0.092 -0.046 352.565 270.843 359.386
305.8807 -2.649 0.101 -0.039 354.344 269.41 359.93
305.9141 -2.713 0.129 -0.036 354.512 267.942 359.557
305.9475 -2.775 0.152 -0.027 351.484 270.216 355.591
305.9809 -2.833 0.156 -0.025 357.017 270.496 357.657
306.015 -2.893 0.178 -0.033 355.431 268.642 358.162
306.0469 -2.951 0.199 -0.032 352.343 268.273 358.781
306.0817 -3.007 0.194 -0.027 352.324 269.304 359.176
306.1132 -3.066 0.185 -0.022 350.401 270.435 0.003
306.1484 -3.126 0.172 -0.021 347.008 270.339 0.53
306.18 -3.184 0.143 -0.021 347.183 270.221 0.163
306.2172 -3.245 0.114 -0.021 349.04 269.918 1.474
306.2461 -3.309 0.101 -0.024 349.521 269.116 2.054
306.2813 -3.374 0.097 -0.029 351.184 268.854 0.931
306.3137 -3.442 0.111 -0.03 349.329 269.234 0.272
306.3463 -3.507 0.124 -0.027 351.067 269.806 359.982
306.3808 -3.571 0.15 -0.018 351.067 270.409 2.33
306.4133 -3.632 0.166 -0.014 352.563 269.472 3.254
306.4461 -3.691 0.178 -0.009 355.765 269.147 0.507
306.4807 -3.751 0.197 0.002 353.334 271.048 359.873
306.5128 -3.811 0.198 0.008 351.148 272.88 0.553
306.5473 -3.873 0.187 0.009 349.639 273.37 1.402
306.5809 -3.936 0.168 0.007 347.974 273.034 0.631
306.616 -3.999 0.145 0.006 345.702 272.472 0.239
306.6462 -4.064 0.123 0.01 345.521 272.051 0.504
306.6791 -4.129 0.106 0.016 346.68 272.11 359.958
306.7142 -4.194 0.095 0.023 348.922 271.563 0.603
306.7468 -4.262 0.098 0.029 349.135 270.212 1.69
306.7792 -4.33 0.109 0.034 352.179 268.747 2.943
306.8176 -4.397 0.139 0.037 349.852 268.316 0.847
306.8463 -4.459 0.153 0.044 351.707 270.803 357.453
306.8799 -4.517 0.163 0.044 356.085 271.247 359.564
306.9121 -4.578 0.187 0.04 354.18 270.423 0.508
306.9472 -4.637 0.201 0.038 350.461 269.928 0.708
306.981 -4.697 0.191 0.039 350.144 269.561 1.275
307.0147 -4.758 0.171 0.041 349.724 268.941 2.183
307.0455 -4.821 0.146 0.043 349.494 268.589 1.779
307.0815 -4.886 0.124 0.046 349.435 269.028 0.369
307.113 -4.951 0.11 0.046 348.715 268.935 0.659
307.1474 -5.015 0.103 0.041 348.64 268.522 359.6
307.1811 -5.081 0.105 0.04 348.059 268.786 359.153
307.214 -5.145 0.108 0.041 347.619 269.48 358.229
307.2462 -5.208 0.123 0.048 351.482 270.958 359.02
307.2805 -5.271 0.161 0.054 346.77 270.257 1.791
307.3128 -5.33 0.174 0.055 351.444 269.611 359.448
307.3455 -5.391 0.193 0.06 351.286 269.407 359.919
307.3795 -5.449 0.2 0.066 349.522 269.952 0.22
307.4123 -5.507 0.191 0.072 348.665 271.199 359.808
307.4475 -5.567 0.174 0.075 347.597 271.45 359.813
307.4786 -5.628 0.149 0.077 346.929 271.212 0.096
307.5121 -5.69 0.119 0.08 347.846 270.818 0.141
307.546 -5.754 0.107 0.084 346.644 269.925 0.247
307.5786 -5.816 0.093 0.09 348.421 269.525 359.477
307.6122 -5.88 0.089 0.098 348.831 269.649 359.221
307.6465 -5.946 0.102 0.105 349.135 269.37 0.739
307.6792 -6.008 0.142 0.107 346.618 268.016 3.698
307.7124 -6.067 0.139 0.108 350.885 269.647 357.865
307.7461 -6.123 0.159 0.106 354.445 269.398 359.739
307.7786 -6.18 0.191 0.105 352.28 269.185 0.414
307.8154 -6.233 0.204 0.105 351.394 269.641 359.927
307.8448 -6.286 0.198 0.103 350.892 269.643 359.723
307.8785 -6.342 0.182 0.102 350.646 269.557 0.159
307.9125 -6.398 0.16 0.102 349.218 269.227 0.647
307.946 -6.456 0.138 0.102 347.579 269.474 0.477
307.9802 -6.513 0.111 0.1 348.151 269.984 359.555
308.0114 -6.569 0.09 0.096 350.717 270.203 359.223
308.0476 -6.63 0.093 0.091 349.806 269.978 359.037
308.0777 -6.69 0.098 0.089 350.354 270.315 358.936
308.1131 -6.756 0.134 0.089 351.412 270.552 358.977
308.1456 -6.814 0.163 0.085 346.386 268.521 358.464
308.1796 -6.872 0.175 0.088 349.444 268.501 357.354
308.2115 -6.928 0.191 0.098 350.211 269.856 357.664
308.2462 -6.982 0.198 0.105 349.28 270.785 358.82
308.2778 -7.035 0.188 0.11 350.094 271.833 357.984
308.311 -7.089 0.169 0.113 351.614 271.988 357.798
308.3445 -7.142 0.147 0.116 352.341 272.225 357.462
308.3788 -7.197 0.126 0.121 352.102 272.589 357.356
308.4101 -7.254 0.11 0.125 351.45 272.679 356.833
308.4449 -7.312 0.098 0.134 351.96 272.591 358.012
308.4789 -7.369 0.092 0.142 352.675 272.197 358.431
308.5122 -7.428 0.1 0.15 350.853 271.411 359.518
308.5443 -7.488 0.111 0.157 352.063 270.794 0.507
308.5785 -7.543 0.148 0.16 348.338 269.276 0.164
308.6112 -7.597 0.148 0.164 350.739 270.677 356.232
308.6447 -7.648 0.166 0.166 353.524 270.475 358.433
308.6787 -7.697 0.18 0.168 354.846 270.018 359.098
308.7112 -7.743 0.19 0.17 354.508 269.887 358.107
308.7447 -7.791 0.192 0.172 353.706 269.911 358.08
308.7785 -7.838 0.183 0.177 352.643 270.04 359.318
308.8112 -7.886 0.162 0.18 352.42 270.181 359.69
308.8438 -7.936 0.14 0.185 352.335 270.708 359.814
308.8782 -7.985 0.116 0.19 352.665 271.127 0.769
308.9101 -8.036 0.097 0.191 354.237 271.946 359.011
308.9454 -8.088 0.097 0.193 354.047 272.818 358.647
308.9775 -8.14 0.096 0.197 353.676 274.095 358.951
309.0117 -8.192 0.109 0.205 354.711 276.201 358.65
309.0455 -8.241 0.141 0.214 351.947 277.525 359.42
309.0786 -8.288 0.139 0.222 355.696 277.365 1.755
309.1122 -8.328 0.158 0.234 357.998 278.648 359.465
309.1457 -8.368 0.182 0.25 355.586 280.337 359.917
309.1793 -8.408 0.194 0.266 353.091 282.294 359.841
309.2126 -8.447 0.192 0.282 351.798 284.335 359.355
309.2459 -8.486 0.185 0.297 350.713 285.908 359.096
309.2757 -8.525 0.168 0.31 351.059 287.191 358.676
309.3105 -8.564 0.145 0.321 353.076 287.618 357.61
309.3441 -8.601 0.124 0.332 354.184 287.252 358.085
309.3777 -8.64 0.114 0.346 354.255 287.138 358.04
309.412 -8.679 0.118 0.363 352.558 287.316 358.023
309.4457 -8.718 0.12 0.381 351.043 287.816 357.988
309.4765 -8.754 0.132 0.399 352.513 288.443 356.866
309.5104 -8.788 0.152 0.415 350.36 289.022 356.776
309.5435 -8.82 0.137 0.43 354.123 290.858 355.072
309.5785 -8.85 0.153 0.444 355.53 292.607 354.225
309.6091 -8.88 0.165 0.458 356.285 294.596 353.823
309.6435 -8.908 0.18 0.475 355.874 298.115 353.558
309.6772 -8.934 0.181 0.493 356.687 301.965 354.527
309.7096 -8.959 0.172 0.51 358.618 305.713 355.388
309.7444 -8.985 0.168 0.531 357.069 310.774 354.976
309.7776 -9.009 0.164 0.552 354.694 315.927 354.749
309.8106 -9.033 0.15 0.571 354.253 319.959 355.668
309.8437 -9.061 0.138 0.586 353.997 323.129 354.574
309.8778 -9.089 0.13 0.603 354.584 325.296 353.568
309.9095 -9.115 0.12 0.619 356.817 326.797 352.496
309.9447 -9.137 0.12 0.638 358.214 328.885 352.019
309.9757 -9.153 0.141 0.66 357.845 331.546 351.754
310.011 -9.169 0.143 0.682 359.697 333.103 354.62
310.0448 -9.18 0.154 0.703 1.755 335.567 352.806
310.0758 -9.189 0.159 0.723 0.831 339.626 350.723
310.1121 -9.196 0.167 0.745 359.092 343.995 350.869
310.1441 -9.203 0.168 0.764 359.09 348.733 351.075
310.178 -9.208 0.157 0.782 1.308 353.02 353.151
310.2123 -9.209 0.142 0.795 4.983 357.852 355.469
310.2432 -9.21 0.133 0.809 6.819 2.405 357.59
310.2778 -9.208 0.129 0.822 6.696 7.418 358.827
310.311 -9.206 0.131 0.835 4.899 11.799 0.212
310.3429 -9.202 0.132 0.847 3.716 14.882 3.178
310.3765 -9.198 0.138 0.86 2.696 17.393 5.785
310.4107 -9.196 0.146 0.875 2.365 19.204 5.357
310.4435 -9.193 0.152 0.892 2.618 20.787 3.642
310.4756 -9.187 0.159 0.911 2.134 22.29 1.785
310.5115 -9.18 0.159 0.93 1.09 24.223 0.706
310.5433 -9.175 0.151 0.949 1.835 26.845 359.324
310.5763 -9.169 0.145 0.968 3.209 29.309 359.239
310.6096 -9.163 0.144 0.987 5.371 31.984 359.635
310.6451 -9.155 0.147 1.006 6.617 34.696 1.302
310.6772 -9.148 0.146 1.026 6.895 36.17 1.403
310.7092 -9.141 0.147 1.045 5.596 38.152 0.722
310.7454 -9.13 0.149 1.061 4.869 40.217 1.454
310.7755 -9.117 0.149 1.078 4.523 42.559 1.607
310.8102 -9.104 0.149 1.098 3.837 44.214 2.756
310.844 -9.094 0.147 1.118 4.328 45.448 2.68
310.8765 -9.084 0.146 1.138 3.187 46.67 2.603
310.9097 -9.073 0.144 1.157 1.97 48.581 1.651
310.9437 -9.062 0.142 1.176 1.124 50.723 1.501
310.9774 -9.05 0.142 1.195 0.071 52.764 1.439
311.009 -9.038 0.142 1.215 359.873 54.343 0.967
311.0441 -9.025 0.147 1.236 358.709 55.141 1.11
311.0788 -9.011 0.149 1.255 359.238 57.002 0.843
