# Supplementary material for: Quantifying Spatiotemporal Gait Parameters with HoloLens in Healthy Adults and People with Parkinson’s Disease: Test-Retest Reliability, Concurrent Validity, and Face Validity
Source: Sensors (Basel). 2020 Jun 5;20(11):3216. doi: 10.3390/s20113216 (PMC7313704; doi:10.3390/s20113216)
Supplement: Supplementary file 1 [file sensors-20-03216-s001.zip › Data/HYA_06_FWS1_IWW_raw.csv]

IWW_x_SpineBase IWW_x_Head IWW_x_ShoulderLeft IWW_x_ElbowLeft IWW_x_WristLeft IWW_x_HandLeft IWW_x_ShoulderRight IWW_x_ElbowRight IWW_x_WristRight IWW_x_HandRight IWW_x_HipLeft IWW_x_KneeLeft IWW_x_AnkleLeft IWW_x_FootLeft IWW_x_HipRight IWW_x_KneeRight IWW_x_AnkleRight IWW_x_FootRight IWW_x_SpineShoulder IWW_y_SpineBase IWW_y_Head IWW_y_ShoulderLeft IWW_y_ElbowLeft IWW_y_WristLeft IWW_y_HandLeft…
-0.41 -0.418 -0.41 -0.416 -0.343969685554751 -0.336020209630166 -0.368 -0.369 -0.307 -0.308030314445249 -0.386 -0.397 -0.425 -0.34 -0.371 -0.379 -0.427989895184917 -0.360969685554751 -0.405989895184917 0.870299898951849 1.59332626121842 1.35738272830007 1.12346191614793 0.925198484277738 0.845968491811602 1.34160162053735 1.09230090943336 0.875172129545032 0.832858095152863 0.87273 0.515431908614…
-0.41 -0.418 -0.412998764171889 -0.416 -0.341001235828111 -0.338998764171889 -0.368 -0.369 -0.307999588057296 -0.310998764171889 -0.386999588057296 -0.394001235828111 -0.425 -0.34 -0.371 -0.379 -0.428 -0.358001235828111 -0.406 0.870689839342346 1.59349992996974 1.35769986817833 1.12335004943312 0.925509872297762 0.849948352229186 1.34187988053662 1.09227001235828 0.894921851773323 0.8399870463708…
-0.411960376389063 -0.418 -0.413 -0.416 -0.341980188194532 -0.335079247221874 -0.368 -0.369 -0.311920752778126 -0.311 -0.387 -0.394 -0.418138682638279 -0.341960376389063 -0.371 -0.379 -0.428 -0.358 -0.406 0.870993858340305 1.59344118870833 1.35850375431952 1.1223992174513 0.92287329375671 0.846235086742725 1.33975299161787 1.09193673601386 0.88283447767948 0.830933061082528 0.873496037638906 0.51…
-0.41002429015918 -0.418 -0.413 -0.413036435238769 -0.34298785492041 -0.337963564761231 -0.36997570984082 -0.369 -0.31101214507959 -0.308036435238769 -0.387 -0.394 -0.420963564761231 -0.342 -0.371 -0.379 -0.425036435238769 -0.358 -0.406 0.871118542590449 1.59326218611433 1.35864842113965 1.12451376662809 0.926326884967456 0.850694254084683 1.3380207680861 1.09127801575253 0.892735270032613 0.8367…
-0.410998051284849 -0.416003897430302 -0.413 -0.413 -0.343 -0.336003897430302 -0.37 -0.369 -0.308005846145454 -0.304007794860605 -0.387998051284849 -0.394 -0.418005846145454 -0.342 -0.372996102569698 -0.379 -0.426996102569698 -0.360994153854546 -0.406 0.871569123078182 1.59446764205467 1.35842044820448 1.12422062358885 0.925202279996727 0.843733699467513 1.33797005846145 1.09105042871733 0.885274…
-0.411 -0.415023609745569 -0.413 -0.413 -0.343 -0.337952780508862 -0.37 -0.369 -0.308 -0.307905561017723 -0.388 -0.394 -0.423858341526585 -0.338094438982276 -0.373 -0.379 -0.427 -0.361 -0.406 0.870886526821898 1.59483126439414 1.35849811122035 1.12531355708496 0.925258583415266 0.847859894678787 1.33813598634325 1.08960494242344 0.88165711996115 0.830836747296227 0.873071400961607 0.5191284312246…
-0.411 -0.415 -0.413 -0.413 -0.341024038763378 -0.338 -0.37 -0.369 -0.308 -0.305036058145066 -0.385036058145066 -0.393012019381689 -0.424987980618311 -0.338 -0.373 -0.379 -0.427 -0.361 -0.406 0.870978677868014 1.59477084135672 1.35848024038763 1.12676269209037 0.928727811970272 0.854451032662305 1.33876242778954 1.08966879806183 0.880275745390012 0.831056754766944 0.873089399030916 0.519584591278…
-0.411 -0.415 -0.413 -0.413 -0.341 -0.335005609209892 -0.367005609209892 -0.369 -0.309996260526738 -0.307994390790108 -0.385 -0.393 -0.425 -0.338 -0.373 -0.379 -0.427 -0.361998130263369 -0.406 0.870960037394733 1.59607755064501 1.35920863509226 1.12748867248699 0.929967756316043 0.852034674341577 1.33775190713136 1.08960013088156 0.89128933941023 0.839743733291312 0.873139906513168 0.520687943289…
-0.411 -0.415 -0.413 -0.414957258521589 -0.341 -0.335 -0.367 -0.369 -0.31 -0.308978629260795 -0.385 -0.393 -0.425 -0.338 -0.373 -0.379 -0.427 -0.362 -0.406 0.870891495951744 1.59610935887782 1.35915128224435 1.12777380248563 0.930332092826494 0.853243500283385 1.33475539446197 1.08954128224435 0.891221923366529 0.83904560063962 0.87309106853696 0.521423971945596 0.147679874787461 0.06228414893530…
-0.410012038908328 -0.414012038908328 -0.410036116724984 -0.416975922183344 -0.340012038908328 -0.334012038908328 -0.367 -0.369 -0.31 -0.307024077816656 -0.384012038908328 -0.393 -0.422036116724984 -0.338 -0.371024077816656 -0.379 -0.424036116724984 -0.358048155633312 -0.406 0.87089 1.59497384474458 1.35874493595241 1.12636721563891 0.929944815563331 0.852104205911827 1.33610278436109 1.090201933…
-0.41 -0.414 -0.41 -0.413007842257891 -0.338003921128946 -0.329009802822364 -0.367 -0.368001960564473 -0.305009802822364 -0.304005881693419 -0.384 -0.393 -0.422 -0.338 -0.369003921128946 -0.379 -0.424 -0.358 -0.406 0.870770235267737 1.59493005881693 1.35819107831046 1.12363533273537 0.927265254312787 0.84731937149818 1.33580062738063 1.08996049014112 0.878295548397458 0.837601666479802 0.87282027…
-0.41 -0.414 -0.409022404996184 -0.413 -0.338 -0.334865570022894 -0.36015683497329 -0.368977595003816 -0.305 -0.304977595003816 -0.384 -0.393 -0.424932785011447 -0.340932785011447 -0.369 -0.379 -0.424 -0.358 -0.405022404996184 0.870916639250572 1.59560454055263 1.35912849120366 1.12515504820595 0.928149611453472 0.852256630719307 1.33999388256637 1.0901652949508 0.87691159104462 0.829241562717376…
-0.41 -0.414 -0.409 -0.413 -0.333053057595997 -0.330053057595997 -0.36 -0.369 -0.305 -0.305 -0.384 -0.393 -0.425 -0.338031834557598 -0.369 -0.379 -0.428946942404003 -0.362946942404003 -0.405 0.870534138492488 1.59506594245075 1.35998108632387 1.12596172301502 0.884646800729585 0.834006949796342 1.33964477518364 1.09016010611519 0.876296260796328 0.829079681654424 0.872833395686144 0.5254129712253…
-0.409999109287224 -0.414 -0.406 -0.412999406191483 -0.346997921670189 -0.330998812382965 -0.36 -0.368998812382965 -0.305 -0.308 -0.384 -0.393 -0.425000890712776 -0.340000593808517 -0.369 -0.379 -0.429001187617035 -0.362996734053155 -0.404999109287224 0.870340047504681 1.59496011282362 1.35932000593809 1.1249494774485 0.922420653453937 0.84507777321806 1.33972003562851 1.09132006234989 0.8763 0.8…
-0.407059463161735 -0.414 -0.406 -0.411039642107823 -0.340138747377381 -0.327079284215647 -0.36 -0.365079284215647 -0.305 -0.308 -0.384 -0.393 -0.427940536838265 -0.341960357892177 -0.369 -0.379 -0.432920715784353 -0.352218031593028 -0.402059463161735 0.870496828631374 1.59533246799951 1.35933960357892 1.12322488505488 0.891573966777138 0.837728657904337 1.33983762147353 1.09152583757868 0.8763 0…
-0.407 -0.411031227842747 -0.406 -0.411 -0.34692713503359 -0.327989590719084 -0.36 -0.365989590719084 -0.305 -0.302062455685495 -0.381031227842747 -0.393 -0.425031227842747 -0.338041637123663 -0.369 -0.379 -0.429041637123663 -0.365854270067179 -0.402 0.869886453754168 1.59390509345733 1.35867697421821 1.12300197776337 0.925229422509078 0.846357669678277 1.33990927135034 1.0921732339674 0.87606249…
-0.407 -0.411 -0.406 -0.411 -0.347 -0.325005545991183 -0.36 -0.365001848663728 -0.305 -0.307988908017633 -0.383994454008817 -0.393 -0.425 -0.339996302672544 -0.369 -0.376005545991183 -0.427003697327456 -0.363005545991183 -0.402 0.869291090711599 1.5940497042138 1.35868996302673 1.12293012940646 0.927306820298388 0.844952772995592 1.33934105373832 1.09209016637974 0.87616979664699 0.82567436284639…
-0.406023630450169 -0.411 -0.406 -0.411 -0.347 -0.326952739099661 -0.361952739099661 -0.362070891350508 -0.305 -0.300189043601356 -0.382047260900339 -0.393 -0.425 -0.338047260900339 -0.367047260900339 -0.376 -0.427 -0.363 -0.398094521800678 0.868899452180068 1.59400118152251 1.35872905478199 1.12268590761254 0.926909688484569 0.844344650879105 1.34153683148712 1.09223645543247 0.875857561744054 0…
-0.406 -0.408032841666227 -0.406 -0.408032841666227 -0.343043788888303 -0.324032841666227 -0.362 -0.362 -0.301043788888303 -0.300989052777924 -0.379032841666227 -0.390032841666227 -0.422032841666227 -0.340967158333773 -0.366010947222076 -0.376 -0.427 -0.363 -0.398 0.868929562111117 1.59524620650018 1.35871021894444 1.12124587347201 0.925050471305282 0.845437739111275 1.34239113275012 1.0922498905…
-0.406 -0.407001967413578 -0.403005902240733 -0.407001967413578 -0.343 -0.324 -0.361001967413578 -0.362 -0.300001967413578 -0.29700786965431 -0.379 -0.39 -0.424994097759267 -0.350980325864224 -0.366 -0.376 -0.424005902240733 -0.356013771895043 -0.396003934827155 0.86874037380858 1.59410228219975 1.35724289209796 1.12058127881883 0.924660727943024 0.846477973564015 1.34188102305506 1.0913717313239…
-0.406 -0.40406475738397 -0.402021585794657 -0.40406475738397 -0.34006475738397 -0.324978414205344 -0.361 -0.362 -0.29706475738397 -0.297978414205343 -0.379 -0.389021585794657 -0.425 -0.340237443741222 -0.366 -0.374043171589313 -0.424 -0.35893524261603 -0.396 0.868456259880451 1.5925247531294 1.35703453301688 1.11896561656118 0.917732827426168 0.838603765646985 1.33861209655415 1.09058726863573 0…
-0.403036322422961 -0.40301210747432 -0.399036322422961 -0.400048429897282 -0.34 -0.320060537371602 -0.357048429897281 -0.358048429897281 -0.298975785051359 -0.296024214948641 -0.379 -0.389 -0.422036322422961 -0.348891032731117 -0.36501210747432 -0.370048429897281 -0.42301210747432 -0.355048429897281 -0.392048429897282 0.868104237616012 1.59215411654127 1.35633847523202 1.11790259177329 0.9202374…
-0.40000678009234 -0.40000678009234 -0.39500904012312 -0.39600904012312 -0.34 -0.32099773996922 -0.35300904012312 -0.35400904012312 -0.29700452006156 -0.29400452006156 -0.37800226003078 -0.38600678009234 -0.422 -0.338024860338581 -0.35901356018468 -0.37 -0.423 -0.35799321990766 -0.38800904012312 0.866573457847093 1.59146155942124 1.35566151422062 1.11962606754644 0.921197898171375 0.8381947806013…
-0.4 -0.391199323767813 -0.388155029597188 -0.395022147085313 -0.331199323767813 -0.319044294170625 -0.357889264573437 -0.359867117488125 -0.29308858834125 -0.291066441255938 -0.375066441255938 -0.3781771766825 -0.424933558744062 -0.338 -0.359 -0.37 -0.423 -0.358 -0.38408858834125 0.866051737955216 1.59045281149787 1.35614892645734 1.11812410651138 0.887268503860344 0.834552165686509 1.3320942113…
-0.396040750935349 -0.384071314136862 -0.385030563201512 -0.39104075093535 -0.332979624532325 -0.319989812266163 -0.350081501870699 -0.355050938669187 -0.292010187733837 -0.287040750935349 -0.374010187733837 -0.377010187733837 -0.425 -0.338 -0.355040750935349 -0.366040750935349 -0.423 -0.358 -0.376081501870699 0.865258048309732 1.58852956044897 1.35435854167558 1.11346757671702 0.914630464604342 …
-0.395999272138153 -0.374997452483535 -0.380995268897994 -0.385999636069076 -0.331003275378312 -0.322001091792771 -0.338996724621688 -0.349997088552611 -0.278996724621688 -0.27499490496707 -0.374 -0.37099490496707 -0.418997088552611 -0.349997452483535 -0.354998180345382 -0.366998908207229 -0.423 -0.358 -0.368995996759841 0.86531014193306 1.58766156126366 1.35365077153356 1.10576018924408 0.878059…
-0.394042654269476 -0.368149289943166 -0.368277252751595 -0.385021327134738 -0.339808055787357 -0.324936018595786 -0.330191944212643 -0.342170617077905 -0.270191944212643 -0.261298579886333 -0.374 -0.357298579886333 -0.411170617077905 -0.343149289943167 -0.35010663567369 -0.364063981404214 -0.423 -0.358 -0.358234598482119 0.865691682417452 1.59185850659197 1.35572478647436 1.10626890988994 0.9029…
-0.393010476887049 -0.35810476887049 -0.361073338209343 -0.37510476887049 -0.34 -0.330937138677706 -0.322083815096392 -0.323199060853931 -0.248230491515078 -0.234282875950324 -0.370041907548196 -0.346115245757539 -0.411 -0.339041907548196 -0.35989523112951 -0.363010476887049 -0.426958092451804 -0.358 -0.352062861322294 0.864631315038013 1.59459202671158 1.35255404988291 1.09588011208288 0.8903785…
-0.387011799195839 -0.36099410040208 -0.355011799195839 -0.375 -0.34 -0.33499213386944 -0.305033431054878 -0.308029497989599 -0.237021631859039 -0.216035397587518 -0.37 -0.339013765728479 -0.390041297185438 -0.299078661305596 -0.354011799195839 -0.357011799195839 -0.427 -0.358 -0.338027531456959 0.864350530963813 1.58885136655866 1.34917658788434 1.09574005899598 0.889890688286424 0.8210130874562…
-0.382117348980367 -0.336586744901835 -0.345234697960734 -0.369140818776441 -0.341953060407853 -0.338906120815706 -0.294258167756808 -0.295305107348954 -0.220398986533248 -0.198422456329321 -0.365117348980367 -0.342906120815706 -0.363633684493982 -0.308765302039266 -0.343258167756808 -0.350164288572514 -0.42407040938822 -0.351164288572514 -0.34385918122356 0.861869613282026 1.58295152287032 1.344…
-0.37210376710936 -0.34094811644532 -0.342031130132808 -0.367020753421872 -0.342989623289064 -0.347906609601576 -0.275197157507784 -0.274217910929656 -0.203176404085912 -0.179197157507784 -0.358072636976552 -0.32815565066404 -0.363 -0.302072636976552 -0.33805188355468 -0.35989623289064 -0.417072636976552 -0.362875479468768 -0.331134897242168 0.859998989381013 1.58052397020226 1.34243563047601 1.0…
-0.361021031359475 -0.322036326893639 -0.336011471650623 -0.363007647767082 -0.348988528349377 -0.340015295534164 -0.264021031359475 -0.265017207475934 -0.185034414951869 -0.163030591068328 -0.348019119417705 -0.326003823883541 -0.358009559708852 -0.290022943301246 -0.326022943301246 -0.348022943301246 -0.417 -0.363 -0.320021031359475 0.857355028406856 1.58393342292031 1.34132208401653 1.08983086…
-0.35218093111861 -0.309261344949104 -0.320321655321974 -0.359080413830493 -0.338221138033857 -0.340979896542377 -0.247341758779598 -0.251281448406727 -0.180100517288117 -0.145361862237221 NaN -0.32012062074574 -0.358979896542377 -0.29 -0.32012062074574 -0.337221138033857 -0.413080413830493 -0.361040206915247 -0.305301551864351 0.853557800381002 1.58087292382236 1.3413591958617 1.09045713378712 0…
-0.351010114882622 -0.279303446478654 -0.303171953004571 -0.360979770234756 -0.347898851173782 -0.347929195821647 -0.23611126370884 -0.238131493474083 -0.166141608356705 -0.130151723239327 -0.328212412535058 -0.319010114882622 -0.357020229765244 -0.293959540469513 -0.302182067887192 -0.321161838121949 -0.413 -0.361 -0.292131493474083 0.852470317180274 1.57290081791215 1.34091455169718 1.093063499…
-0.341001514935752 -0.269001514935752 -0.287002423897202 -0.349001817922902 -0.341001060455026 -0.343000757467876 -0.216003029871503 -0.224002120910052 -0.153001969416477 -0.116002120910052 -0.320001211948601 -0.309001514935752 -0.357 -0.294999848506425 -0.289001969416477 -0.284005605262281 -0.413 -0.361 -0.25900499928798 0.85133017118774 1.57082030298715 1.34151990758892 1.09780928495033 0.89056…
-0.323395147374185 -0.251395147374185 -0.26352686316558 -0.330417100006085 -0.328285384214689 -0.327351242110387 -0.197417100006085 -0.214219526318992 -0.145175621055193 -0.110131715791395 -0.302395147374185 -0.300197573687093 -0.358956094736202 -0.293043905263798 -0.274329289478488 -0.230207394754455 -0.395395147374185 -0.354153668423294 -0.249219526318992 0.849814026579444 1.56612537263312 1.33…
-0.310132185095582 -0.23318302551696 -0.24518302551696 -0.31218302551696 -0.301274538275439 -0.310172857432684 -0.183142353179857 -0.20509151275848 -0.139061008505653 -0.106040672337102 -0.290122017011306 -0.297030504252827 -0.358010168084276 -0.290030504252827 -0.260142353179858 -0.203264370191164 -0.375203361685511 -0.359938991494347 -0.228213529769786 0.848324947083885 1.56312969080608 1.32976…
-0.298001054497523 -0.201002811993394 -0.216002548369014 -0.283002548369014 -0.276002196869839 -0.280002636243807 NaN -0.195000878747936 -0.135000351499174 -0.102000351499174 -0.277001142372316 -0.294000263624381 -0.358 -0.287000263624381 -0.249000966622729 -0.146005008863233 -0.335003514991743 -0.27600738148266 -0.213001318121904 0.847200097541021 1.56130015817463 1.33134985588534 1.087670365559…
-0.273493337528491 -0.184335469519374 -0.199335469519374 -0.25555253803191 -0.238749873043306 -0.237848540549005 NaN -0.185197335011396 -0.13401973350114 -0.102 -0.24955253803191 -0.291059200503419 -0.355059200503419 -0.287 -0.225473604027351 -0.101888007551284 -0.291868274050144 -0.230907741052424 -0.18555253803191 0.845572757611892 1.56067262944073 1.32771321128923 1.08834638388421 0.8822354612…
-0.260131408246072 NaN NaN -0.216394224738215 -0.189495308004424 -0.196414441391457 NaN -0.171141516572693 -0.127070758286346 -0.102989891673379 -0.233161733225934 -0.276151624899314 -0.357969675020137 -0.284030324979863 -0.215101083266209 -0.0663537914317315 -0.215768232823188 -0.166646932903738 NaN 0.84365920582058 NaN NaN 1.09044867143083 0.885090888019332 0.807420527146395 NaN 1.0696494514472…
-0.221004372263548 NaN NaN -0.177004372263548 -0.147004708591513 -0.145005717575409 NaN -0.155001793749148 -0.125000224218643 -0.106999551562713 -0.191004708591513 -0.263001457421183 -0.361999551562713 -0.284 -0.179004035935583 -0.0130059417940521 -0.143008071871165 -0.0950079597618434 NaN 0.842670108746042 NaN NaN 1.08600050112867 0.881260432741982 0.803990381171694 NaN 1.0654404630115 0.8610506…
-0.205350080605554 NaN NaN -0.135918961589581 -0.0961377619680521 -0.0931596420058993 NaN -0.139350080605555 -0.114240680416319 -0.107978119962153 -0.181218800378472 -0.252240680416319 -0.359065640113541 -0.283021880037847 -0.15845948079479 0.0241685585618081 -0.0500786035954798 0.0419367947013981 NaN 0.83902161254117 NaN NaN 1.08374054288743 0.877846361332087 0.795949853911104 NaN 1.051540915337…
-0.165405489828046 NaN NaN -0.105304117371035 -0.0435271367764601 -0.0306285092334716 NaN -0.126131784194115 -0.111030411737103 -0.103050686228506 -0.140415627073747 -0.236162195931218 -0.359 -0.283 -0.119395352582345 0.0794424514864365 0.0648443539900683 0.156854491235769 NaN 0.827022052438242 NaN NaN 1.06900043672621 0.866881509702713 0.787969881496125 NaN 1.04576595759627 0.843659839375606 0.7…
-0.138012757760062 NaN NaN -0.0570226804623325 0.0149725944413482 0.0309711769124524 NaN -0.0920160653274855 -0.100005197605951 -0.0950037800770554 -0.117010867721534 -0.21500992270227 -0.35400236254816 -0.285998582471104 -0.092012757760062 0.109985824711042 0.172949441469384 0.26694849645012 NaN 0.822192225520366 NaN NaN 1.06273289175895 0.863791408078703 0.786800515035499 NaN 1.04202174356054 0…
-0.0811437997707328 NaN NaN -0.0011240790850305 0.0757773174864581 0.0956984347436489 0.0236844690287634 -0.0665127378282595 -0.0774535757711527 -0.0812760895998321 -0.0542621238849465 -0.187552179199664 -0.361842234514382 -0.286 -0.0371043583993282 0.158033686400588 0.247501227886626 0.357185696915389 NaN 0.816239704562213 NaN NaN 1.06223986034285 0.860045333019383 0.781790772703939 1.2765335742…
-0.0522800028297462 NaN NaN 0.0445499954521936 0.143329993228822 0.159369993633071 0.0725099950479441 -0.0264000040424946 -0.0482900029308086 -0.0602100021223096 NaN -0.154330003335058 -0.348140001414873 -0.283030000303187 -0.00432000323399566 0.21344999444157 0.331169991611824 0.43423999231926 NaN 0.804546901181419 NaN NaN 1.04726120152806 0.841298601906036 0.783382899827183 1.28176739946841 1.0…
NaN NaN NaN 0.0959751328760278 0.185979521192023 0.218971232150699 0.111980983964021 0.00498488468935023 -0.0340068262693257 -0.0280156029013159 NaN -0.110021453989309 -0.322012677357319 -0.277002925543997 0.0579697693787005 0.255979521192023 0.34999122336801 0.466984397098684 NaN NaN NaN NaN 1.05605563606354 0.864768458728933 0.788507508411696 1.26253940562395 1.02990732848771 0.816991409137025 …
NaN NaN NaN 0.147827155096403 0.242716509350781 0.275716509350781 0.156004188289399 0.0548714133946524 NaN 0.012092704885897 NaN -0.126623804464884 -0.332756579359631 -0.273088516596498 0.119605863605159 0.290225479780644 0.361734450210506 0.473845095956129 NaN NaN NaN NaN 1.04906822341624 0.860291572794481 0.789106501219034 1.26940443208165 1.02760200350044 NaN 0.763828977308332 NaN 0.4827364568…
NaN NaN 0.210419611031434 0.205363804399841 0.29245309501039 0.326441933684071 0.209408449705116 0.107419611031434 0.06845309501039 0.0654084497051158 NaN -0.0162500685476799 -0.2637812928423 -0.157305875179273 0.130888386736814 0.343408449705116 0.380787934799947 0.483888386736814 NaN NaN NaN 1.28310068816356 1.05437827786546 0.863344395369044 0.790870244452416 1.26799763489558 1.03242497466125 …
0.178991995389539 0.241995250011375 0.265995162048622 0.247996305564402 0.339995865750641 0.367996393527155 0.270994634272108 0.165994898160365 0.126994898160365 0.123994898160365 0.199992611128805 0.0669927870543094 -0.200005541653396 NaN 0.219992171315043 0.379996833340916 0.392998944446972 0.498998680558715 0.244994898160365 0.804969523241882 1.52619820643948 1.29094931564979 1.06198933588122 …
0.236750629685232 0.294856508525467 0.317877684293514 0.290089441973983 0.362512957334921 0.394428254262733 0.31211061774203 0.213962387365701 0.19356004777281 0.186644750844998 0.261665926613045 0.153136532411872 -0.131482303763284 NaN 0.27383533275742 0.41817414504617 0.401809418087578 0.509767066551484 0.292962387365701 0.811684734231198 1.52949863766168 1.30239245527153 1.06213682363479 0.862…
0.296282760234368 0.345392169690142 0.359501579145916 0.324586675389297 0.407452952721128 0.419696084845071 0.370294916840565 0.276246290415776 0.244392169690142 0.263076097929016 0.320294916840565 0.249832965805073 NaN NaN 0.338221977203382 0.440732554663662 0.41582980751324 0.51691490375662 0.339440796114931 0.814625596804462 1.54340968594718 1.31115521005458 1.06481705559721 0.866999946365386 …
0.348888760279493 0.386912291758831 0.399914430984226 0.36391657020962 0.418976468520662 0.434967911619085 0.417899456406465 0.328888760279493 0.337801052038324 0.344826722743057 0.373886621054099 NaN -0.028047062958676 -0.0457753813335919 0.387895177955676 0.468940101688958 0.418993582323817 0.519993582323817 0.388895177955676 0.820357785022998 1.55581377309667 1.32196704611152 1.08163401822887 …
0.378285387271104 0.442642235815098 0.446856619633767 0.388404489392587 0.442428309816883 0.449642693635552 0.46583279920947 0.380737517512284 0.428784700540423 0.429927623086203 0.406213925998215 NaN 0.0491181864805748 0.064308292054493 0.424118644301029 0.480714154908442 0.424857077454221 0.521952359151407 0.428047183028139 0.829731562130996 1.56271230421295 1.32721256073001 1.08886444347293 0.…
0.419518298827093 0.472659284536237 0.474682782154427 0.415682782154427 0.45980027024538 0.461859014290857 0.51740081073614 0.446236327408806 0.507095341699663 0.523907360754138 0.430718028581713 0.524566645290374 0.217026200071991 0.215237678635706 0.472436057163426 0.508671033345332 0.428953004763619 0.524964753572714 0.477424308354331 0.82674818362956 1.56671441462071 1.32639127885673 1.092815…
0.465911651282486 0.538873238796611 0.528896286288136 0.442948143144068 0.480959666889831 0.476971190635593 0.56291357190678 0.514869397548023 0.598825223189266 0.613829064437854 0.482900127536724 0.62381177881921 0.391667731997177 0.432585145152544 0.514919333779661 0.584854032553673 0.445967349387006 0.510028809364407 0.525907810033899 0.848857381346921 1.58358761827441 1.34120147872924 1.09826…
0.508079155637893 0.584993495697231 0.574014910682397 0.473336135459876 0.495678775222521 0.489721605192851 0.61290783575657 0.573715100890083 0.676308216171942 0.697179726260951 0.528993495697232 0.665100570623058 0.479094066320289 0.561194636943347 0.558057740652727 0.588914340059339 0.477314720474711 0.541314720474711 0.567100570623058 0.852638194756669 1.58653618334421 1.3447724777537 1.10148…
0.564327131649679 0.63935116266219 0.607603488293561 0.501663565824839 0.514771705381141 0.501855813924931 0.659447286712236 0.6352670541184 0.754074806018308 0.782978681968262 0.581375193674702 0.748990697474518 0.631173643049128 0.708245736086662 0.61235116266219 NaN NaN NaN 0.620363178168446 0.855921069759731 1.586758077519 1.34326922481001 1.09835893024027 0.887929771325706 0.827379011629692 …
0.611908992839546 0.676928356065174 0.662893502259043 0.54391867445236 0.539951591935929 0.52295933722618 0.70890512019442 0.69887801167854 0.829854775807786 0.864843157872409 0.62391867445236 0.821860584775474 0.77971536058326 0.867694061035069 0.658910929162109 NaN NaN 0.616220740772165 0.665912865484672 0.856159612735487 1.58264797764896 1.34542577881681 1.10199287433297 0.892550957373632 0.82…
0.661802640501915 0.727779162864697 0.703037416874088 0.584037416874088 0.572225237971827 0.548389581432349 0.759779162864697 0.758567864129741 0.897380043032002 0.937262654845915 0.668920028688001 0.880591341766958 0.934290533319657 1.02326705568244 0.712708729953045 NaN 0.470727806753738 0.521277330810084 0.716779162864697 0.853162076346257 1.57559927376434 1.33767641243951 1.09200041100511 0.8…
0.713466331075907 0.774518651558661 0.75050818746211 0.615675613006924 0.606644220717271 0.576707005296576 0.813445402882805 0.8183826183035 0.966288441434542 1.01123612095179 0.717497723365559 0.917623292524169 1.04190126986216 1.16157688286908 0.764466331075907 0.588843038551737 0.475937215420695 0.524937215420695 0.766487259269008 0.831706129126464 1.55557990977681 1.30749716676646 1.072107816…
0.764018078418227 0.831016208237031 0.803013714662103 0.677014961449567 0.650015273146433 0.620015896540165 0.865016831630763 0.873017455024495 1.03101839011509 1.08201963690256 0.781016519933897 NaN 1.1320165199339 1.2510155848433 0.814018390115093 0.627011221087175 0.437 0.528998129818804 0.816017143327629 0.837369588560137 1.55897774019772 1.31851828878421 1.07329789916312 0.868197546945665 0.…
0.820868450201789 0.881985507077466 0.846141582911702 0.724063544994584 0.698044035515305 0.670005016556746 0.917946488118907 0.927907469160349 1.08884894072251 1.14377090280539 0.832965997598187 NaN 1.18396599759819 1.30002452603603 0.87184894072251 NaN 0.437 0.523117056875677 0.869926978639628 0.836075752512649 1.55187144372478 1.31313710704124 1.06669149389034 0.86048353960193 0.80466322741529…
0.884337820932187 0.936432417941874 0.902411396384166 0.787337820932187 0.757379864047603 0.728390374826458 0.983316799374478 0.98342190716302 1.14739037482646 1.19843241794187 0.893369353268749 NaN 1.18598948922115 1.30693693532687 0.935337820932187 NaN 0.439968467663437 0.525968467663438 0.923442928720729 0.837583708292776 1.55462920341796 1.31341590079625 1.0623249861335 0.857599009749638 0.79…
0.951863784470631 0.990890214349464 0.954894280484669 0.847878015943849 0.825861751403028 0.798857685267823 1.03589428048467 1.03689224741707 1.19690037968748 1.24590444582268 0.959865817538233 1.15189428048467 1.1850020330676 1.30999390079719 1.00485971833543 NaN 0.493890214349464 0.555939007971924 0.986871916741041 0.839436259155611 1.56111684605261 1.31893875713616 1.06293865817538 0.857879369…
0.997894827479643 1.04275374162598 1.01163617008126 0.908542112845486 0.891424541300767 0.872236426829217 1.10142454130077 1.08680077024387 1.23020051349591 1.28603591333331 NaN 1.18129457073169 1.18792945707317 1.30414108585366 1.05577725593492 NaN 0.549659684390205 0.590176999186968 1.04168319869915 0.841949568226015 1.56745762727804 1.31986789654959 1.06673852933821 0.859872030809755 0.7933441…
1.05827477125744 1.08944399129737 1.06733520698599 0.975202248383187 0.968081376926094 0.954020941197548 1.16128685840315 1.14035938127741 1.26952860131734 1.31564947277443 NaN 1.22151651417163 1.20084286710578 1.30103626143713 1.11331103269457 NaN 0.627069289780385 0.637431904151663 1.10326268411173 0.838552305009983 1.56785697821357 1.31683734928024 1.05699038797126 0.848124320519769 0.79567966…
1.11688119831894 1.1638484254414 1.12787710170924 1.04785252205109 1.05781770086871 1.04481565256387 1.21788529492863 1.18490987458678 1.30792216441585 1.34494059915947 NaN 1.24395493729339 1.20698771017092 1.30000204830485 1.16888734323347 NaN 0.732784927991177 0.763741913589412 1.15888734323347 0.850565256477461 1.58847768202188 1.33894454811547 1.07238814885965 0.862839500740844 0.805629639849…
1.19310884489017 1.23309418250244 1.20816026004064 1.14498006792726 1.17794370233818 1.17330450644816 1.28612813791217 1.2456070116089 1.33839591717828 1.35789871453128 1.20552993824551 1.28973974358339 1.23197974290626 1.33576665431709 1.22477935911825 NaN 0.911102515079318 1.02626084638053 1.22713884528833 0.861837692182673 1.58750202464443 1.34770926299651 1.08744941761348 0.871570024127825 0.…
1.24689084061042 1.28491280379583 1.2702913517635 1.22212206278628 1.27835398728316 1.27583272641877 1.34334450392449 1.28159202088423 1.35629671276313 1.36986189999835 1.25988622771534 1.30532820509076 1.23496600174035 1.30685503468993 1.28041532622917 NaN 1.01789443505152 1.13786254375493 1.28483918870839 0.856195763863032 1.59111871959489 1.34755400365703 1.09531503947023 0.881589922732336 0.8…
1.30389097751171 1.34388703922664 1.33238126208756 1.30035030761721 1.37032434114745 1.37880310210125 1.40138893939291 1.33489772772601 1.37396614163205 1.38197681480336 1.31639195058693 1.33396886159293 1.24148745731855 1.31448443079647 1.35340259310212 1.49386182331864 1.21262839410161 1.31747386543476 1.34089284702185 0.863196337060932 1.59425398494667 1.35086363596043 1.09952211146149 0.88686…
1.36306989993222 1.39711817928312 1.39300550605004 1.37397647513014 1.46327734689875 1.48270297779891 1.44515341375956 1.3727045700385 1.398788914356 1.39696591722835 1.37757693397892 1.33182318985643 1.24194264016452 1.31051208589846 1.41156382486153 1.55125515729679 1.40363711566518 1.45900544647497 1.3976000825569 0.87079021587653 1.59149708574399 1.35254135169536 1.11047835871339 0.9003264386…
1.40996761138041 1.4548458685551 1.44985827949826 1.45211554299329 1.54507687897744 1.57347541110017 1.50482241075028 1.41947124893103 1.42767532142015 1.41924712602102 1.42397336215816 1.35968318542503 1.24002345780483 1.33126733386415 1.45698577310132 1.62071746556439 1.57258270249966 1.67998767026066 1.45633459434652 0.865811916044961 1.58178112452704 1.34284586732422 1.11249727373159 0.909876…
1.4723528107102 1.52132997496988 1.51583444478652 1.52682522566651 1.6372743182254 1.67574738205785 1.56086999614929 1.47186467028612 1.47282398264422 NaN 1.48734817867452 1.38744154058057 1.24398577945489 1.32047987703193 1.51635809162202 1.68984208666753 1.73410563589891 1.82064707209828 1.51336751791241 0.860905364268142 1.57584938669379 1.34262990483807 1.10378500466719 0.908673441954388 0.83…
1.51072088344747 1.57261429040142 1.58060896751782 1.59907525529336 1.71609137097064 1.76347814753931 1.62221556056386 1.51462669755407 NaN NaN 1.54920316694861 1.42743190841995 1.25054289065916 1.32251468822392 1.58020000518462 1.76266486550681 1.8526897326004 1.95345665535246 1.56265692761984 0.847444555893247 1.58857110944664 1.33091742337011 1.09300747498284 0.900960825915376 0.84561993327851…
1.57430707216344 1.63630707216344 1.64773839614617 1.67167673995089 1.80449727079233 1.85001839662998 1.68528239156436 1.57725887346054 NaN NaN 1.61524823250546 1.49473144359982 1.27620705481017 1.32299362870128 1.64328268218818 1.82182813072545 2.00771460865813 2.11161038773852 1.62432906987254 0.837559438602758 1.58103238142057 1.31856540935744 1.08343962770255 0.901000187727164 0.8450656393571…
NaN 1.70087388227317 1.71341644480158 1.73891277064127 1.8794051739811 1.92040757714891 1.74792307484612 1.64496421950146 NaN NaN 1.71696261738959 1.54443648181577 1.30047209930701 1.33149330585474 1.71590696033178 1.88591293620095 2.06397062794896 2.15297863850834 1.68987191168369 NaN 1.57357456265627 1.30616602218669 1.07091458675914 0.894997890083496 0.847400330560147 1.30764388579875 1.030846…
1.76862052277776 1.79166900111978 1.79868839245658 1.81360113144096 1.94947508775173 1.98843630507812 1.83757204443575 1.71771747946179 NaN NaN 1.78367869678818 1.6027368707986 1.32653326176214 1.36854295743054 1.81553326176214 1.98066900111978 2.07505817401042 2.16908726101562 1.79058174010415 0.859836883924566 1.53021389445477 1.29936005657205 1.0842085052651 0.892853046041841 0.853869800634899…
1.83136931191839 1.85932003941202 1.86830033040947 1.87438902092094 1.99751712943752 2.03255654744262 1.89541858442477 NaN NaN NaN 1.85231018491074 1.67725105790309 1.38045800242987 1.42344814792859 1.86945800242987 2.04832003941202 2.08094087299235 2.17791130948852 1.84940872992349 0.860533003304095 1.5366750588366 1.30239945104605 1.08709102776625 0.890127395513545 0.839692496088438 1.292485218…
1.89475410533815 1.91677752387737 1.92776971769763 1.92978533005711 2.03385948876466 2.06089071348362 1.96074629915841 1.85973068679892 NaN NaN 1.91774629915841 1.89116473876767 1.58420376966638 NaN 1.93275410533815 2.08585558567478 2.08996487219116 2.19294145365194 1.91275410533815 0.866695878904599 1.54964941595528 1.31055815078666 1.07503734448013 0.866522386137239 0.831561302780763 1.30050861…
1.95656869437969 1.98264207429965 1.99351365943972 1.97339441706979 2.05523848473987 2.08907337991996 2.00655952188969 1.93366041927964 1.94582552409955 1.9399080765095 1.98056869437969 1.99687138654952 1.67997228393947 NaN 1.9915503493997 2.10820179477989 2.09702751746999 2.19603668995998 1.97958703935968 0.876469812578389 1.56520190636384 1.31777125634592 1.08887660220689 0.872285236262919 0.80…
2.01722295822399 2.05112269476902 2.04829815581522 2.01546108392954 2.08067414377135 2.09689973654503 2.06623549115586 2.00409762890528 2.0338720361316 2.03675923974476 2.04122295822399 2.08980937147225 1.78367150922166 1.90069657508541 2.05024802408773 2.12972427549884 2.09996240120439 2.19994986827252 2.04219789236025 0.878582928867159 1.57607075912691 1.33283699284919 1.09064731539331 0.868577…
2.07489936446784 2.10690289553914 2.10989230232523 2.05393290964522 2.10096468928696 2.10598411017913 2.13388170911132 2.08386052268349 2.12883403964871 2.13582697750611 2.0939081921461 2.19781108768524 1.91077754250785 1.91896998589392 2.11189230232523 2.18390466107479 2.10598940678609 2.20299470339304 2.09890113000349 0.885048612295045 1.57936442090734 1.34497886653825 1.08793483756769 0.862590…
2.13751253616674 2.17853694265087 2.17049626517731 2.10425220033601 2.11620338736775 2.12012203242065 2.21343931671434 2.1636427040821 2.23383795595514 2.24791931090224 2.1564881296826 2.30653694265087 NaN 2.15009829178586 2.17850440067203 2.24800813549471 2.1097240590292 2.19546372319847 2.16652880715615 0.891428738271807 1.58434789808836 1.34074719252781 1.10488566821232 0.877173634338646 0.828…
2.19938314997837 2.24335377616782 2.23040273251874 2.13469647062428 2.14075521824539 2.13485313094723 2.26647127141003 2.24122648965542 2.33499149917099 2.35889358646914 2.21541252378893 2.37135377616782 NaN 2.28267817852508 2.23939294124856 2.24899020872982 2.19712857695357 2.25144189759948 2.230363567438 0.898519307029267 1.58650845920559 1.3476511673706 1.10074131916018 0.872783766977725 0.826…
NaN NaN NaN NaN NaN NaN NaN NaN NaN NaN NaN NaN NaN NaN NaN NaN NaN NaN NaN NaN NaN NaN NaN NaN NaN NaN NaN NaN NaN NaN NaN NaN NaN NaN NaN NaN NaN NaN NaN NaN NaN NaN NaN NaN NaN NaN NaN NaN NaN NaN NaN NaN NaN NaN NaN NaN NaN
2.3305899363587 2.37656270852676 2.35851732880686 2.23058086041472 2.1914991769189 2.17830858209532 2.40465346796656 2.40271699957442 2.53585313873412 2.57785313873412 2.34557178447074 2.54671699957442 2.55816172082943 2.66921617649331 2.37762624013462 NaN 2.16816336699164 2.2120453797199 2.36757178447074 0.895007846245359 1.57873636918137 1.34221361347493 1.08916140276617 0.867280825286288 0.831…
2.39424297441639 2.43727791405871 2.41433614679591 2.29325462096383 2.24535943989079 2.21160401738704 2.47516144858431 2.48007992275223 2.62790522454063 2.66990522454063 2.40726626751127 2.62407992275223 2.68350924192766 2.80043936264302 2.44519638822663 NaN 2.18579036214608 2.2169417672628 2.42926626751127 0.887222590052149 1.56647581477395 1.33181368633381 1.09254970294586 0.872764779334335 0.8…
2.47003043603374 2.50503281384888 2.47203233828585 2.3540313871598 2.29602758265558 2.25402758265558 2.54903376497493 2.55903756947915 2.71003519166402 2.75903709391613 2.47703186272283 2.68403281384888 2.78602900934466 2.9110313871598 2.51803233828585 NaN 2.21403091159677 2.2350156935799 2.49603043603374 0.879692818998289 1.56262572468839 1.31830812152604 1.08819932945613 0.872871141351265 0.826…
2.53471919774637 2.57461082548322 2.54066993762676 2.42066008560284 2.35459112143538 2.31263052953107 2.62066993762676 2.63861082548322 2.78466008560284 2.83759112143538 2.54467978965068 2.75356156536361 2.84757141738753 2.97741378500476 2.5867290497703 NaN 2.27955171333968 NaN 2.56062067750714 0.864632413158706 1.55363231542134 1.31436857126081 1.08675138006622 0.875255714565312 0.81949778466464…
2.60616741393453 2.63529287210878 2.60722444037737 2.48623584566594 2.41331568268591 2.37527006153164 2.68722444037737 2.69929287210878 2.85023584566594 2.89631568268591 2.6122130350888 2.80934989855162 2.90433849326305 3.01852097788014 2.65915600864596 NaN 2.33436130384019 NaN 2.62228146682021 0.867852476600611 1.55286889612508 1.31522007739895 1.08291470873119 0.873836537668424 0.81232360076520…
2.68371289335374 2.70075763724666 2.67375390858892 2.5507613659044 2.49270543603825 2.44474272261568 2.75076509456215 2.76973899395794 2.91077628053538 2.95677628053538 2.68971289335374 2.86579119516635 2.91994407013384 3.02298508536903 2.7397017073805 NaN NaN NaN 2.69273899395794 0.867192610060421 1.55149510826111 1.31526985085369 1.07534815136597 0.86231306599694 0.798292201208412 1.29129577222…
2.75161278500943 2.77460321024366 2.74061278500943 2.6317276821987 2.58089045321683 2.53696705134301 2.82064150930675 2.82953618688326 2.95944043922553 3.0071723457839 2.76061278500943 2.92931596727049 2.93007659812618 3.01302872429732 2.80259363547789 NaN NaN NaN 2.76157448594634 0.875356437613996 1.56582361022612 1.32352490565147 1.08185129822361 0.866624201636475 0.797665744859464 1.3016127034…
2.81422492432545 2.83623703488286 2.80322492432545 2.70607959763647 2.67187371816042 2.6357768337011 2.8861885926532 2.88432180878477 3.00444291435892 3.02478200996653 2.82322492432545 2.96160035160531 2.93790311554068 3.01596366832776 2.86324914544028 NaN NaN NaN 2.82027336655511 0.880101263796538 1.57845365270377 1.32811320148572 1.08300570954225 0.865009982419734 0.798252733665551 1.3059759869…
2.87788767567731 2.89689302445459 2.87187876104853 2.78685736593945 2.77381992449855 2.74979852938947 2.94290015615761 2.9289215512667 3.03195186100456 3.05694294637578 2.88389302445459 2.98196434148486 2.94398930244546 3.01699821707424 2.92588945860307 2.9599750390394 2.58901426340606 NaN 2.88288945860307 0.886987804787823 1.58939074440183 1.34730582131324 1.08326955426856 0.859958985945815 0.80…
2.93447706213537 2.96346089053756 2.93849323373317 2.87067920710798 2.8848975236784 2.86996221006964 3.00348514793427 2.97726683136385 3.05825874556494 3.08213745858138 2.94747706213537 3.0191859733748 2.94703234319562 3.02 2.98343663314084 3.02567920710798 2.67775461836227 2.67835296748121 2.94549323373317 0.895090297041315 1.60012727384689 1.36094193721961 1.10456164692255 0.87891593239597 0.81…
2.99231679704939 3.01933995647144 2.99829363762733 2.95302730427371 2.99371465207597 2.98662201438775 3.06230521733836 3.0096178695361 3.08962944924713 3.09880314491254 3.00531679704939 3.04173366664637 2.95095368115589 3.02 3.03637469560453 3.10802730427371 2.89048720270707 2.96363030409105 3.00529363762733 0.893913895653233 1.60828365680425 1.36845129941353 1.09869924667194 0.873573109425099 0.…
3.05873756542722 3.08673358914581 3.06971768402019 3.03866201608051 3.09559839557801 3.09557056160817 3.11977335195987 3.05880516221111 3.1069324032161 3.11792445065329 3.07173756542722 3.04598409487438 2.96992445065329 3.03593637949751 3.09974949427143 3.20959839557801 3.02746320201021 3.14329619819117 3.07074154170862 0.904139123827148 1.6115672758995 1.37560180816483 1.09837103383317 0.8747251…
3.11353811527611 3.14761883256753 3.13252914668818 3.11473542421068 3.19487892161765 3.2099955132608 3.18453811527611 3.10852017810024 3.1474843037485 3.14724215187425 3.13051120951231 3.08509865446729 2.96501793717587 3.04593721988445 3.15453811527611 3.28868161268307 3.18061434582833 3.29527353948679 3.13456502103992 0.906588027057368 1.61182035889023 1.38443901369985 1.10734434993631 0.8881778…
3.17230357058727 3.21519910617536 3.19031517774415 3.19504821313594 3.29086249862588 3.31871160558645 3.24330357058727 3.16532678490103 3.20037321352854 3.17368660676427 3.18633839205791 3.09587232127433 2.96697678568624 3.03908125009815 3.21330357058727 3.36311785607721 3.35691071176181 3.43435178372321 3.19626874911664 0.899820205454033 1.60530718759324 1.37341069658646 1.10017496438835 0.88903…
3.23604073612053 3.28004073612053 3.25504599239415 3.27805059163356 3.3890637323176 3.43906504638601 3.30904402129154 NaN NaN NaN 3.24504205018894 3.13802562433388 2.96700591330782 3.03799802889739 3.28104007908633 3.43404139315473 3.50608410037787 3.60308081520686 3.25904073612053 0.890409020958483 1.59614095920938 1.36470136657058 1.10599773980234 0.901664251011288 0.832207792425637 1.345712897…
3.29862574269056 3.34265462312243 3.32561611587993 3.35575089122867 3.48681827890304 3.53880865209241 3.37660648906931 NaN NaN NaN 3.30960648906931 3.17767387674368 2.97614440215936 3.03505776086374 3.34263536950118 3.49763536950118 3.63482790571366 3.7269626810624 3.32163536950118 0.873618834103391 1.58234802710568 1.35150540410071 1.10248452580471 0.908117581414295 0.844052202283395 1.334827209…
3.3627803031965 3.38882791593713 3.38980105655676 3.42269529562183 3.56654502788084 3.61302582748786 3.43426187928716 3.29133077463317 NaN NaN 3.37127289144763 3.24619210160848 2.9908268789161 3.04093075156644 3.40626953827455 3.5673194804661 3.71704924561635 3.82848843265382 3.37680949202779 0.870283432124968 1.55224687355583 1.32604429181784 1.08700139676118 0.89620378525491 0.835135085368487 1…
3.44835538573517 3.46038937472346 3.46087983948061 3.49488564151823 3.63887444906171 3.6843773554499 3.51037071943607 3.35307971807594 NaN NaN 3.4643479229043 3.34586620952794 3.04278446915417 3.05394611728854 3.48686865418325 3.6468682461441 3.763448612058 3.86895440335688 3.44688771750979 0.853999408749722 1.54274050712873 1.31917177775366 1.08622556213857 0.892321895845143 0.831484669834219 1.…
3.51421855905956 3.54149578045613 3.52071284481588 3.55814617395875 3.6946469367941 3.74203251307905 3.57371360765123 3.44697615617612 NaN NaN 3.5267501816193 3.4566691586174 3.13268271407073 NaN 3.55763258176412 3.72295643860026 3.78147345364733 3.87259334200855 3.52357705594074 0.845187059965235 1.57256966243649 1.315587114009 1.07500364227819 0.88197858047172 0.820396767627397 1.30110067817979…
3.58373900793508 3.58928373951831 3.59123540286764 3.61637905041499 3.74496075494814 3.7795962037331 3.64622390646302 3.50447807474849 NaN NaN 3.59673434788819 3.55591262993156 3.21497708101629 NaN 3.62773863415795 3.77593031093076 3.79583342599534 3.88883193088682 3.58074615171801 0.850678547126145 1.54789237295818 1.31331466586909 1.07067658274616 0.8697386484341 0.810732562301145 1.29797888292…
3.64701760660408 3.65301759450476 3.6520190255945 3.6670141238939 3.76351210554659 3.80450518852352 3.70201903164416 3.5760407288538 3.65702179854147 3.66799541083338 3.66051731524392 3.64602825534987 3.30300026920994 NaN 3.68801846858524 3.81001353209909 3.80900000453725 3.892 3.64601817722508 0.83976685653607 1.55569794456822 1.32060009978401 1.06357475677964 0.85470825943232 0.799425850612197 …
3.71364693763238 3.7156590146003 3.71612400358083 3.71419553830655 3.80364874312164 3.82187476546111 3.7681441318607 3.64566270115814 3.69428426259168 3.66015068155965 3.72514427826194 3.74015415089434 3.42369739247017 3.47837862018959 3.75661465918398 3.85016203997385 3.81052012827987 3.89197584606416 3.71265225637327 0.844172221142427 1.56324135652482 1.32344820089938 1.06148306565545 0.8480972…
3.77040910291615 3.77488253366964 3.77488384944042 3.75160812476646 3.81439018608842 3.83239018608842 3.83480393650746 3.7331913344983 3.7574144146367 3.749163449481 3.77894031966555 3.82422851452137 3.53086398067061 3.60464052611824 3.8129148609964 3.86582705239909 3.81297120959875 3.8920066634642 3.77286990693177 0.852370575478182 1.58251277850067 1.33763363486394 1.06982582452209 0.84840434344…
3.83240269675371 3.84488157241515 3.83389973963024 3.79143794680119 3.83896393666551 3.84397693159766 3.90039301209629 3.81106532054311 3.86307154154721 3.85508320592991 3.84090888209632 3.90506687579413 3.6587406899423 3.76058073071549 3.87789495616007 3.91502099588886 3.78613195397573 3.8621169793183 3.83789149250675 0.871591445457983 1.58948443175869 1.34353960911308 1.07488966566183 0.8489509…
3.86090399210596 3.88281968380642 3.87984076088131 3.80945199605298 3.84183138340092 3.83402107707489 3.93009368577993 3.89322952570963 3.95306090911055 3.95974475298727 3.88090399210596 3.98918737155986 3.80373305339278 3.8901335178156 3.9029883004055 3.9414309189781 3.831 3.90225292489862 3.87684076088131 0.88273740375831 1.5791299776691 1.34245557648499 1.07574461373533 0.84696070197567 0.7835…
3.92144260333472 3.94344260333472 3.94044260333472 3.86052621283451 3.85785136088926 3.85183278100042 3.99539615361262 3.97227538433514 4.04416390500208 4.06008029550229 3.93946118322356 4.09502455583576 3.96155076867028 4.01188520666945 3.96740544355704 3.97271201172294 3.92016390500208 3.98621035472419 3.94041473350146 0.886349250283966 1.58143937632338 1.34818881240624 1.07399653610107 0.84476…
3.98704323389537 4.01704107220061 4.00903891050584 3.91603746937599 3.9020158524283 3.87701945525292 4.07403530768122 4.06105260123937 4.16006124801845 4.17806845366768 4.00104107220061 4.19005116010953 4.12312177547197 4.22413258394581 4.03704107220061 4.0070345871163 NaN 4.06796181005909 4.01504035163568 0.889834927222943 1.57176434356536 1.34524236201182 1.08140463899697 0.852709668540136 0.78…
4.04586486025632 4.0729216172435 4.06197837423068 3.96701621222214 3.92358378209398 3.90348918711534 4.12207296920932 4.13261891331185 4.24339188536311 4.27120269540583 4.0569216172435 4.25965675130331 4.28880268972196 4.40451890478604 NaN NaN NaN 4.01600270677359 4.06994053623923 0.882933189729926 1.56406851411647 1.33485054135472 1.07411075732822 0.852258702738035 0.793185675414525 1.3139401085…
4.1232879186515 4.14236190112927 4.1392879186515 4.01753760951396 3.97452836170424 3.94462083980145 4.19532490989038 4.21326017522234 4.34605672340848 4.38396424531127 4.13527867084178 4.33134340550983 4.44160358073216 4.56453884606412 NaN NaN 3.92178730037642 4.04274106132782 4.14332490989038 0.867859456970589 1.54841472822213 1.33418434647057 1.05743434594424 0.836279074692699 0.790208390775843…
4.19508588425416 4.21507119352648 4.19908136403026 4.08406780335855 4.0350700634705 4.00706441319062 4.27008249408624 4.29308136403026 4.42909605475795 4.48208701431014 4.20908249408624 4.39209492470197 4.53307684380636 4.66405876291074 4.24209266459002 NaN 3.96908023397428 4.08808023397428 4.21207345363843 0.862199613790196 1.5465770834602 1.3201474779844 1.05411307275687 0.832543208363585 0.787…
4.26925190684974 4.27655092278334 4.26934391175238 4.14261992646032 4.095573924009 4.0626889301373 4.34132091052672 4.36334391175238 4.51204489581879 4.55722890562408 4.28032091052672 4.47406789704445 4.59943591665503 4.71480393626561 4.32211389949577 NaN 4.03836691297805 4.15736691297805 4.27550492033201 0.84459494211093 1.53542290400931 1.30069841442743 1.0481309975133 0.826678237366225 0.77070…
4.35420259528938 4.35525955276871 4.34231651024804 4.22225005985549 4.17227853859515 4.13630701733482 4.4113449889877 4.43433549607448 4.58630701733482 4.63328803150837 4.36916462363649 4.55226904568193 4.64458231181825 4.74769622677691 4.40423107402904 NaN 4.0905158614257 4.21347788977281 4.35326904568193 0.846052058394011 1.53215876352706 1.30220120403182 1.05052569814215 0.829273799559508 0.76…
4.42801776400221 4.42301776400221 4.41101826439664 4.30401901498829 4.26802326834093 4.21802501972143 4.48801726360779 4.51201651301614 4.65401451143843 4.69701200946629 4.440017513805 4.61601150907186 4.65200200157771 4.74800100078886 4.47801701341057 NaN NaN NaN 4.42101851459386 0.840782081640823 1.53694081063897 1.29810031775046 1.04822969726137 0.824759226890608 0.760319331973438 1.2743234126…
4.49768051778281 4.49268051778281 4.48264334926965 4.37858759649991 4.35927166413804 4.31614157434198 4.55571768629597 4.57677343906571 4.71092211311835 4.74410795568415 4.50869910203939 4.66114512419731 4.65985132594736 4.75192566297368 4.54473627055255 NaN NaN NaN 4.49362476501307 0.848945378985253 1.54011978700868 1.29934639799414 1.04704248695046 0.821727425352833 0.757699619965069 1.28770651…
4.55535542689914 4.5661744940989 4.55320841899894 4.46206141109875 4.45097094469863 4.42379001189839 4.62818580239891 4.6304006600992 4.73968336759958 4.77663813439952 4.56536673519916 4.68671729249962 4.66889822529986 4.75298869169998 4.60927626879904 4.64966075099955 4.29586430039982 4.41489822529987 4.55926496049902 0.856505300832887 1.55101606103183 1.31447720917577 1.05658064873885 0.8312405…
4.6199148688612 4.6309148688612 4.61392018955738 4.53790023694672 4.53389092572841 4.51987363346585 4.69191619903525 4.67793748181994 4.79392817060164 4.80196674564891 4.62791752920929 4.72195344390847 4.669 4.74900532069617 4.67091885938333 4.72390156712076 4.40685235068115 4.52984702998497 4.61892151973142 0.868314383756727 1.57431912666044 1.3309982250509 1.06638708401004 0.839628972857178 0.7…
4.67764133364423 4.69841105121104 4.68043407945436 4.62006562756127 4.64048992147831 4.63723661080181 4.75257224891427 4.72782555959077 4.81940126567373 4.82740126567373 4.69052619242763 4.74251640689032 4.67486183054009 4.749 4.72961830540091 4.80899654283131 NaN NaN 4.68250316418432 0.877875014062781 1.58193130083185 1.34717911285552 1.07828974627882 0.850640701980237 0.787363798780491 1.328922…
4.73535020046519 4.76030460049784 4.74428180051416 4.70504240068555 4.74878020087325 4.74281440084877 4.80936160045703 4.75766940023668 4.84076060017139 4.84974920017955 4.75131600048968 4.75684040011426 4.67895440003265 4.75394300004081 4.78636160045703 4.89601960070187 4.71315640060393 NaN 4.74628180051416 0.878910652006692 1.59283631008855 1.3593342260972 1.07612815797984 0.848922799983677 0.7…
4.80192598878618 4.8299226246401 4.80792935293226 4.78291365358388 4.84289571147144 4.84388786179724 4.87093159569632 4.81793271707835 4.85997869374148 4.87497196544931 4.81492935293226 4.78796523715715 4.68399439308986 4.76598654341567 4.84992935293226 4.98490131838157 4.83686207001061 4.9577600242461 4.81292598878618 0.885123036217609 1.58488906076678 1.36022914774966 1.09019417729959 0.8629142…
4.86074994118657 4.88874994118657 4.87066660393234 4.85937492354254 4.93406240883918 4.94485406570361 4.93464576961878 4.85716662745771 4.8942707990255 4.89458331372886 4.87570827255945 4.80954164510174 4.68497916568644 4.76110417156779 4.9116874382459 5.05452076373744 5.00247900100884 5.08039571080535 4.8746874382459 0.88298562714669 1.58450791703915 1.35620562902872 1.08820271034279 0.866503954…
4.92530009054851 4.94736570705959 4.93925634620779 4.93715792144117 5.02105949667456 5.0439282636524 4.99237664314477 4.90547506791138 4.92269378961497 4.92269378961497 4.93535477097441 4.84066098135943 4.68895625565928 4.75803280825554 4.97333289880405 5.12721260186707 5.15732677896753 5.25410805726394 4.93831102663369 0.873326298747945 1.57708202063885 1.3500669288413 1.09334269491366 0.8729891…
4.98692978013123 5.01791941982272 5.00392632669506 5.01191481524116 5.10790100149649 5.13090100149649 5.04893553585818 4.96293438471279 4.95795970991136 4.95496316334753 5.00092517554967 4.88794589616669 4.69399424427305 4.75700115114539 5.03393093127662 5.1959217221135 5.27786301369863 5.4008330839185 4.99992978013123 0.863221522965351 1.5679004869345 1.33844331875216 1.0881360665362 0.872071139…
5.06126039780752 5.07858085084298 5.06555796134045 5.07746640333032 5.18323750830499 5.21698572377713 5.11446640333032 5.01869529835564 5.0088097458683 4.9999470828835 5.07428328731005 4.9358784143759 4.71549643094428 4.7599313314924 5.11021461880246 5.24974107736071 5.38939059671128 5.50750504422395 5.06253507183791 0.856643817457019 1.55928165651731 1.3347658356345 1.07473381507972 0.8616930865…
5.11243939049085 5.14130484420866 5.13028241982829 5.14821514668719 5.25322635887737 5.30205817602463 5.18422635887737 5.08427120763811 NaN NaN 5.12642817830067 4.98248423925158 4.7219327268589 4.77285424152762 5.1584730270614 5.32713666135591 5.46418151011664 5.5683384807792 5.12728241982829 0.850567161019196 1.55246500955232 1.3249503279514 1.07080103661607 0.859067021378341 0.800021303161348 1…
5.1919535344838 5.21195882802362 5.19896000436581 5.2159605925369 5.32795647533926 5.37195941619472 5.24996176887908 5.14596412156344 NaN NaN 5.2059535344838 5.06095412265489 4.73998941292036 4.79098941292036 5.23195706351035 5.40395529899708 5.47799235377582 5.57199823548673 5.19695941619472 0.842014993572563 1.5485422644587 1.3186136643059 1.05586876374926 0.84696710510678 0.790275722904716 1.3…
5.25972461278944 5.27579854827991 5.25887248377037 5.27489096764299 5.38296490313346 5.42205732249654 5.31870612891682 5.21470612891682 NaN NaN 5.27372461278944 5.19350467719673 4.88919045136224 5.00987809640645 5.30463219342636 5.45994641926084 5.50646396769411 5.57985212901907 5.26276158053467 0.841980554516178 1.55094471451209 1.31909094290242 1.05690040709503 0.844290276133518 0.7842336758165…
5.32922415268625 5.33434783848989 5.31932535016195 5.33631410599799 5.43442654763766 5.45562894258907 5.37042654763766 5.27730286183402 NaN NaN 5.34421290852228 5.30970692114374 NaN NaN 5.36928037350608 5.49066267508098 5.51194377918016 5.58 5.32233659432592 0.848693652126661 1.55732792490897 1.32323299939462 1.04917804180387 0.832365042409249 0.786433688656316 1.32780158719424 1.05409228090919 N…
5.39096578218854 5.41200421780246 5.40803136523455 5.41050919710477 5.48649670710572 5.49449877604607 5.43803364542151 5.34796073365899 NaN NaN 5.41953308447378 5.4049472709135 NaN NaN 5.43852343917426 5.54499835711769 5.52549347630903 5.5969888103118 5.38496522124082 0.858764390522712 1.56046111084297 1.3372746178816 1.06465406703514 0.840502419820427 0.784923478026807 1.33645883500111 1.0746685…
5.44475598734339 5.45066525562408 5.46334431575809 5.4462380011012 5.50703968407321 5.51015522125355 5.49384034191407 5.41152980322401 5.48247537732546 5.47952856183736 5.47191950635586 5.52216092334193 5.14137147434044 5.15983688124172 5.48503321074162 5.55919892935407 5.524019256894 5.59012654231509 5.44266551369564 0.864233563077265 1.57027836180941 1.33744153887908 1.06790161845682 0.84007120…
5.50136859002928 5.51532348931708 5.49437986520733 5.48115770941557 5.52829435663314 5.52880697689218 5.54896645476398 5.4841881871805 5.55342868514175 5.56034706873342 5.51734603967318 5.64134706873342 5.34020122446999 5.31818469633418 5.54046704424939 5.59018471838987 5.52201632328166 5.57611426297165 5.50332348931708 0.874039616006904 1.5943076374361 1.35406030054398 1.08010458466049 0.8586165…
5.56003211097839 5.57892783592628 5.58451955401288 5.54250890671143 5.58599060172542 5.57450852545251 5.62200822704589 5.58600890502672 5.63653983080218 5.66816052357404 5.58153404135551 5.72116239012723 5.52752584899694 5.59651988710682 5.60202178111192 5.64546122338345 5.53149484542331 5.58750871860904 5.57951955401288 0.881336117490639 1.59851536088098 1.35385033555356 1.07897597261694 0.85478…
5.61931596853811 5.63098350546802 5.64038681877843 5.57779635029539 5.60364800590938 5.59950077757724 5.67690802878032 5.64973101630512 5.72032870502281 5.72384066393027 5.63885466529896 5.80627251970266 5.66035383951558 5.72885665955405 5.6573953929196 5.62480143904628 5.536 5.61741706702533 5.63636763963632 0.870868033368236 1.60306120057202 1.35264437673283 1.0732265812177 0.84648240938308 0.8…
5.67347967132125 5.6938967307707 5.69744366941479 5.62801136897605 5.64410838639873 5.64060934862789 5.73840052812827 5.72180376415263 5.7957594071899 5.81758613326168 5.69545440426443 5.85021221509876 5.81944757090803 5.90679364033277 5.71693177044801 5.64087037425241 5.53969049093486 5.63677755796329 5.69344366941479 0.878156275061258 1.58457354224969 1.35020591724792 1.07581280614408 0.8480823…
5.73199853988213 5.7559979640024 5.75751449361534 5.65594586730519 5.68308220409642 5.67353339547677 5.80451391773561 5.79552096205306 5.88351872541446 5.90651726899504 5.75050910820753 5.92301709994499 5.9720092717099 6.07498911591928 5.77449301886443 5.65651723925334 5.55398235206776 5.61102283269906 5.75649853988213 0.868829538239198 1.57378609356766 1.34439621254604 1.06141990513139 0.8389691…
5.77608504891966 5.80379886227703 5.78177702340934 5.70295173435087 5.75315674566232 5.71713622339566 5.85252735505891 5.85481010706333 5.95407590957632 5.98245155843117 5.79802344368775 5.98916359104878 6.08566372918581 6.19355453484736 5.81612693397031 5.69128828078986 5.55397881313571 5.60218171900421 5.79675518454165 0.858216090699939 1.57624668559553 1.32933867495874 1.04947643418582 0.82517…
5.85233705078226 5.8763225915332 5.85135081688598 5.76343549294433 5.79165868415381 5.7561546879681 5.91991022577701 5.92587729619876 6.03380138356479 6.06527721741093 5.86442234036055 6.03560506560727 6.23317835076854 6.35209779692232 5.89977528233129 5.75792575453292 5.54508467605835 5.60497380424668 5.86536022533691 0.85057335788388 1.56064423155272 1.31489407042572 1.03627287436912 0.82566293…
5.921109497469 NaN NaN NaN 5.87308313696721 5.82813991343262 5.98011963612354 5.99012774704717 6.09911355293082 6.13011355293082 5.95409530335265 6.13111963612354 6.23704055461815 6.35304055461815 5.95912166385445 5.85609530335265 5.576109497469 5.6121074697381 NaN 0.841246873450224 NaN NaN NaN 0.852780854376055 0.791249015714181 1.27564550829726 1.0519578774558 0.857889117658279 0.79197226064118…
5.97393027364258 5.97093027364258 6.02261331768482 NaN 5.91318780035825 5.89563312743218 6.03783122490578 6.05175198591634 6.15389065414786 6.18489065414786 6.00006894187409 6.18883122490578 6.25660380505281 6.37260380505281 NaN 5.90206894187409 5.62893027364258 5.66395008338994 5.99371236642162 0.815619015380824 1.49551228006672 1.29164447384028 NaN 0.819425512384965 0.747358863364029 1.25900696…
6.03551391125286 6.03449797391688 6.05872109662049 5.97367328461258 5.97451391125286 5.95156172326077 6.09455375459279 6.10160953526869 6.18178484596438 6.21873703395646 6.0575457859248 6.22372906528848 6.257 6.3660557806759 6.0824900052489 6.01807563451363 5.68456172326077 5.80388438648196 6.04856969192876 0.851279382678552 1.54157587103806 1.32163265254572 1.06088883029837 0.832985649614401 0.7…
6.10509373377718 6.10809903946269 6.13509196521535 6.06010434514819 6.07412733645202 6.0541574020032 6.15808665952985 6.14908135384435 6.23405305685501 6.25804598260768 6.13509373377719 6.25704421404584 6.261 6.3689946943145 6.14510080802452 6.12516447625053 5.77817508762153 5.77822283879104 6.11810434514819 0.858067809417665 1.55444554565852 1.32971109894268 1.05189994937748 0.83172902972533 0.7…
6.15690897821474 6.16284722226463 6.18592956353144 6.11778546631452 6.14451785719738 6.14116790681343 6.20599131948155 6.19405307543166 6.26338244049891 6.28346478176572 6.18690897821474 6.28148536708242 6.261 6.36606175595011 6.20082663694792 6.21608556554661 5.8749620536464 5.90140625009541 6.17578546631452 0.8679127058608 1.56303905506618 1.34137441717173 1.06292779762759 0.842248501992275 0.7…
6.2105787550943 6.22649927492341 6.24354696302594 6.19241184673543 6.24123699035948 6.23823699035948 6.26553106699176 6.23369002733354 6.30269002733354 6.3107854035386 6.2405787550943 6.3087854035386 6.261 6.366 6.25160259914556 6.32018135423986 6.02580779743669 6.06868062916327 6.23057080707721 0.876850057449619 1.57380519465766 1.35104449383766 1.07681063528486 0.850128641308075 0.7883734240633…
6.26810626240973 6.28709905817856 6.3041116655831 6.26613688039219 6.32517830472141 6.33518550895258 6.32209545606298 6.28307204231168 6.31608825183181 6.34005223067597 6.2971134666409 6.33603602115584 6.2640234137513 6.36299819894221 6.31110085923635 6.41717110049024 6.18326835761101 6.23929897559347 6.29012427298765 0.882238459348808 1.58390263218007 1.35136226520356 1.08888671794556 0.87173631…
6.32570106443179 6.34078912786015 6.36463501686053 6.34032679486129 6.42182043014826 6.43573236671991 6.37383315957432 6.32211936571647 6.36392122300268 6.36836154014444 6.35861300100344 6.35555968285824 6.27671379385785 6.36202201585709 6.36576711200306 6.50990849357662 6.32871963729385 6.40134536772335 6.35748090586091 0.870563309650775 1.55822901704142 1.35801007201323 1.09252788085306 0.88058…
6.37957763481262 6.40846606664991 6.4225457581947 6.41045012834095 6.51229074525137 6.53621105370658 6.43452185073126 6.36168920297532 6.38781670944698 6.40173701790219 6.41555372734918 6.4175059124223 6.28394421591865 6.39771311043876 6.41660154227605 6.59731465271481 6.49866118204753 6.57166118204754 6.4155457581947 0.883880902275183 1.57650850637335 1.36371537273492 1.09701461695411 0.89324982…
6.43700347169011 6.4720033037051 6.48300363967511 6.47700391965012 6.58300475957515 6.61900459159014 6.4900031917151 6.41500240778507 6.44400167985005 6.43200201582006 6.47300347169011 6.40300055995002 6.29000022398001 6.37300033597001 6.47000369567011 6.66300375166511 6.65500744733523 6.76800795129024 6.4750031917151 0.879608882339766 1.57001939973358 1.35850864324111 1.1034500313572 0.902160440…
6.49791031565649 6.52996304231827 6.54685758899471 6.54576971122507 6.66650607791615 6.69955880457794 6.54599819342613 6.45724425118111 6.47347273338217 6.46736728005861 6.53391031565649 6.41282424446073 6.29392969778429 6.37889454667643 6.53484001344078 6.72882243788685 6.78566245132763 6.90750427134228 6.53099819342613 0.860000808056395 1.5594884099381 1.33470585567167 1.1040001576898 0.9098916…
6.5544228089887 6.5864228089887 6.6034228089887 6.6024228089887 6.73035066011229 6.76928881821822 6.59846403691808 6.50946403691808 6.52249495786511 6.51649495786511 6.58745372993573 6.46248465088277 6.29993815810593 6.38592785112359 6.58845372993573 6.77354649277684 6.91962917134816 7.04459825040113 6.5874228089887 0.852088745345113 1.54880925401285 1.34097032479935 1.0995365875602 0.90889185302…
6.61812136711506 6.64409051106886 6.65913576660328 6.66113782367303 6.7941234241848 6.83710902469658 6.65611725297556 6.56710696762683 6.56912136711505 6.56611519590582 6.65113370953354 6.51614810902176 NaN 6.38602057069747 6.65111519590582 NaN 6.96713782367303 7.09711725297556 6.64712136711506 0.843877753069465 1.54586217312839 1.32774505566707 1.08952601456675 0.900888547403573 0.83370811277789…
6.67583278654385 6.68712953572762 6.72369430359142 6.72667452031251 6.85281300326493 6.88895148621736 6.71187235310169 6.61797126949627 6.62683278654385 6.6208921363806 NaN 6.58657560391792 NaN 6.39580216721082 6.7058921363806 NaN 7.03267452031251 7.15287235310169 6.70483278654385 0.814278642020053 1.52311996123484 1.30161841137989 1.07812067303218 0.885932486334653 0.823300494087685 1.2764505597…
6.74528714155837 6.76420449130427 6.78141111693952 6.78045244206657 6.89358674872949 6.93651442975715 6.77336979181247 6.68035946053071 6.67946277334834 6.680390454376 6.78131813540366 6.68498753438725 6.39545244206657 6.40886569333708 6.77924581643132 NaN 7.04686569333708 7.16686569333708 6.76142144822129 0.839411386674169 1.53756441089665 1.31354003247542 1.07153632682892 0.872566372919268 0.80…
6.81312377065534 6.82113216188621 6.8411195750399 6.84011118380903 6.95005664080838 6.97305664080838 6.83712586846306 6.75114684654023 6.75717621584828 6.75717621584828 6.85212586846306 6.79635033388884 6.48225383473383 6.60426012815698 6.84713216188621 7.0300839123087 7.06400629342315 7.167 6.82512586846306 0.841247195480471 1.54163248195592 1.31191460074171 1.06242739871843 0.861072770455826 0.…
6.87082570787739 6.88274609485213 6.89686551439002 6.89194512741528 6.97646261207948 6.99946261207948 6.89580580462108 6.81960677205792 6.83932812646951 6.83932812646951 6.91080580462108 6.95967615619533 6.60059170598583 6.72553199621689 6.90874609485213 7.06920386974738 7.06694029023105 7.167 6.88380580462107 0.844601731830838 1.54745157562492 1.31872147333604 1.06121468003783 0.848378344266974 …
6.92159143279781 6.92664863220612 6.93767314623825 6.92275485967869 6.9928692584953 7.01289377252743 6.95055874742163 6.8844770339812 6.92034629247649 6.91737080650863 6.95762411817398 7.00961594682994 6.65755057607759 6.7845342333895 6.95859960414185 7.07297548596787 7.067 7.16402451403213 6.93062411817398 0.851345006854585 1.55825199462465 1.32330339237868 1.06156689488926 0.844658517990713 0.7…
6.9879806434057 6.99997859043357 7.0039806434057 6.97898357622302 7.03298826873073 7.03999208139324 7.01498122996916 6.96497653746145 7.0149724315172 7.01897037854508 7.02098152325089 7.08397829715184 NaN NaN 7.0249806434057 NaN 7.07099882687307 7.1669991201548 6.99798035012396 0.861696979198162 1.56852701145915 1.33415682669166 1.07632567116164 0.854747031988873 0.778578996976477 1.3236268618854…
7.0301474462501 7.03920692674428 7.06183021694781 7.00252415604657 7.04966294386632 7.05568277069771 7.06400865843035 7.03067160229667 7.09341385348856 7.10427506566881 7.0631474462501 7.15163194863388 6.8560173168607 6.89634320459334 7.06420692674428 7.12668277069771 7.07394051950582 7.167 7.04994917793617 0.855534710769462 1.55304326393601 1.33569887187471 1.0714781428154 0.848398477867427 0.79…
7.0776232180781 7.09951900180183 7.10267933453455 7.04863123471474 7.06983966726728 7.06988776708709 7.12154305171174 7.09846288534538 7.17535065243247 7.19230255261266 7.1106232180781 7.20557511825828 7.00679750450458 7.05771733813822 7.11757511825829 7.14287173381382 7.074 7.14815231609609 7.09960718480483 0.881737238463677 1.58791564989852 1.3561648572853 1.09009872606668 0.864072294978386 0.7…
7.12107689568823 7.15308671215906 7.15707035137434 7.07607035137434 7.09302617725557 7.08303272156946 7.17608671215907 7.16310307294379 7.246121069807 7.27013415843478 7.15008180392365 7.28112270588547 7.14823395922163 7.20427649726192 7.16207525960975 7.15602126902015 7.08400654431389 7.15800490823542 7.15008180392365 0.884323484847147 1.59231212690201 1.36705775501196 1.09202286669786 0.8655139…
7.16717742819983 7.20507241903385 7.19924743431048 7.11824743431048 7.10871997555739 7.10264996944673 7.22807241903385 7.22489740375722 7.31870488695292 7.35056487473161 7.19912492361684 7.35468738542526 7.28849728154416 7.37004224182491 7.20719492972749 7.16877248014038 7.08792999388935 7.16094749541701 7.19912492361684 0.886412721746077 1.59358724801404 1.37170704275888 1.08774630666061 0.86191…
7.22044884118664 7.24954243419268 7.25244884118664 7.1645216357469 7.14858403108426 7.12872962020477 7.27254243419268 7.27943844196375 7.39422005828298 7.4281992598372 7.25244884118664 7.42230325206613 7.42855450801779 7.54815933754784 7.26539684507217 7.19472962020477 7.09096880233132 7.16396880233132 7.24948003885532 0.875999815793756 1.58761301929074 1.36089449544406 1.08398868510916 0.8587723…
7.28011102064009 7.30007790922111 7.29612075929272 7.20210322971797 7.183070118299 NaN 7.32610712517903 7.33713439340642 7.45913049794536 7.50013634113695 7.31011296837061 7.48310907290956 7.56019477305278 7.69719477305278 7.3231188115622 7.2220837524127 7.09801168638317 7.16400779092211 7.30010128198745 0.867807714770241 1.57799666794563 1.35593316841572 1.077954590259 0.854048310424312 NaN 1.33…
7.33576046429379 7.33913015038161 7.35665173309149 7.25384744925563 7.21821713534345 NaN 7.37980395677471 7.40449950940828 7.5245430018892 7.56847776316782 7.36673871805333 7.53778221053425 7.65782537595402 7.79482537595402 7.38267347933196 7.26406491166023 7.10386952255724 7.16791301503816 7.35086919549609 0.846612110880381 1.54123874595331 1.33747122140709 1.06020534665156 0.83816381133228 NaN …
7.39253289315221 7.4054494812151 7.39766635225158 7.30458294031447 7.2755245519585 7.2426079638956 7.42463298747673 7.4526079638956 7.57855791673334 7.62949952837736 7.4245245519585 7.59849952837736 7.73635772808428 7.87633270450315 7.43358294031447 7.29177478776981 7.12779981135095 7.17394995283774 7.40158294031447 0.848440648430591 1.56080850505731 1.33616750707434 1.06464929497469 0.8422922978…
7.45609051423732 7.45907939845379 7.45508416236102 7.36008892626824 7.32909686611362 7.30309686611362 7.48207463454656 7.5030524029795 7.63004763907227 7.6800587548558 7.48509527814455 7.66609527814455 7.77004287516505 7.89703017141244 7.49509527814455 7.35118579238187 7.15702064359798 7.19003175938152 7.45907463454656 0.835208650226286 1.55548550604752 1.32842179019988 1.0487512778446 0.82663919…
7.51196350023843 7.50809078968283 7.5070362370638 7.41498168444477 7.38889076341306 7.36289076341306 7.52814534230186 7.53539992119067 7.6594544738097 7.7163271843653 7.5439089476194 7.7249089476194 7.79650902642873 7.91565450007948 7.5539089476194 7.46587244785783 7.16976360531754 7.20963631587313 7.50514534230186 0.834375456575392 1.55271146130395 1.3233540123468 1.03719439179279 0.813798213103…
7.57649126717622 7.56257075667993 7.56454690982882 7.4755230629777 7.46936408397027 NaN 7.58157870563031 7.59353896087845 7.69968204198514 7.75370588883625 7.60551511402733 7.78254690982882 7.80295230629777 7.90310333635483 7.61849126717622 7.56422895181396 7.25630844131767 7.38162483158572 7.56254690982882 0.837465119785337 1.55564607365938 1.32255564375476 1.03394432378814 0.807944991059103 NaN…
7.630072065778 7.61603891552012 7.62208215498692 7.5431008920892 7.55112395313816 NaN 7.629072065778 7.62406197656908 7.72703315025788 7.7700144131556 7.662072065778 7.7990288263112 7.80700432394668 7.9 7.67206774183132 7.6661297184004 7.34314701418712 7.46914845550268 7.61607350709356 0.842507866852971 1.5590522429923 1.32449037201206 1.04187867944966 0.814528895646992 NaN 1.31064796228509 1.066…
7.67899655865266 7.64245814167244 7.67785607686404 7.61159518211373 7.63527408088258 7.63199311730533 7.67799655865266 7.66613704044129 7.74953841698023 7.77979931173053 7.71099655865266 7.81859862346107 7.80993979351916 7.9 7.7180567651335 7.7541938055748 7.44295297965144 7.56993291082449 7.66597648982572 0.841059701863881 1.54699724794798 1.317954059764 1.05455990800277 0.827356897678729 0.7727…
7.71958411002276 7.71820980904325 7.73144894578016 7.67930338428813 7.72903305580293 7.73296027505691 7.72650093202732 7.69075046601366 7.76979205501138 7.79682324675967 7.75851132927675 7.85066728801821 7.81296880825171 7.89604158899772 7.75561530177106 7.84308504205008 7.5380226585535 7.6650226585535 7.71648013752845 0.858486592520039 1.57962460337391 1.34018502216286 1.07062395592659 0.8458880…
7.76598829044781 7.76898727222588 7.78798574489298 7.74598319933816 7.81997709000658 7.83297479900723 7.76998905411425 7.72099236333553 7.79099465433487 7.81099643622325 7.80598803589232 7.87799312700197 7.81999821811162 7.896 7.79998879955877 7.91698141744978 7.6589694533421 7.68599490889035 7.76698727222588 0.86668795846503 1.58769803228612 1.34865790246282 1.08683591438451 0.866174883434802 0.…
7.79246127152071 7.80526174245431 7.83406221338791 7.80480282560159 7.89742372037542 7.91434390874886 7.80626174245431 7.73766080058712 7.8008004709336 7.82374061221368 7.83540141280079 7.8976009418672 7.82 7.89305985871992 7.82548122442735 7.96992254304143 7.7736655099231 7.82026645179029 7.80522183664103 0.870835599204912 1.59346267690896 1.35434427314149 1.09371993059539 0.879165623987017 0.82…
7.84557346440261 7.85857346440261 7.88757346440261 7.86551712951239 7.97637226836611 8.01321131153691 7.84965394281721 7.7677585647562 7.8208390431708 7.84086318669518 7.88857346440261 7.91188733021956 7.83587123453664 7.90589537806102 7.87559760792699 8.03646884246363 7.9079296370858 8.03130995329337 7.85956541656115 0.876345978307213 1.59611939752586 1.35735650030294 1.10961220027761 0.90183819…
