# Supplementary material for: Quantifying Spatiotemporal Gait Parameters with HoloLens in Healthy Adults and People with Parkinson’s Disease: Test-Retest Reliability, Concurrent Validity, and Face Validity
Source: Sensors (Basel). 2020 Jun 5;20(11):3216. doi: 10.3390/s20113216 (PMC7313704; doi:10.3390/s20113216)
Supplement: Supplementary file 1 [file sensors-20-03216-s001.zip › Data/HYA_06_FWS2.csv]

IWW_x_SpineBase IWW_x_AnkleLeft IWW_x_AnkleRight IWW_x_SpineShoulder IWW_y_SpineBase IWW_y_AnkleLeft IWW_y_AnkleRight IWW_y_SpineShoulder IWW_z_SpineBase IWW_z_AnkleLeft IWW_z_AnkleRight IWW_z_SpineShoulder HoloLens_x_position HoloLens_y_position HoloLens_z_position
-0.367 -0.398942174799886 -0.388965304879932 -0.366 0.871211796340823 0.144849576425501 0.0992569855703547 1.39375381646321 1.392 1.29904626016009 1.43998843495998 1.38 -0.308626375808119 0.184 1.39813866943302
-0.367 -0.394040487933667 -0.3860242927602 -0.366 0.872211740461532 0.140575305478158 0.0973061141975995 1.39407732779638 1.392 1.30296760965307 1.43900809758673 1.38 -0.308626375808119 0.183 1.39813866943302
-0.367 -0.396001642857359 -0.383 -0.363004928572078 0.871311248571593 0.142072562857481 0.0970496714285281 1.39375325285757 1.392 1.30399507142792 1.438 1.37800328571472 -0.308651824487658 0.183 1.39814012367021
-0.367 -0.397 -0.383 -0.365965135854811 0.872054427348482 0.143642551092268 0.0968506972829038 1.3956971114897 1.392 1.301 1.438 1.37997675723654 -0.309624406480314 0.183005970149254 1.39820168070217
-0.367 -0.397 -0.383 -0.36303217168408 0.870744370018889 0.144698418193731 0.0969093565663184 1.39293034862198 1.392 1.301 1.438 1.37802144778939 -0.309567696238727 0.184 1.3991940915509
-0.36699647221414 -0.39499470832121 -0.38299823610707 -0.363 0.873995696101251 0.144649841249636 0.0967497001382019 1.39448546679517 1.39200529167879 1.29999823610707 1.43800352778586 1.378 -0.30956477479456 0.184 1.39924521587702
-0.365 -0.392 -0.382 -0.363 0.871584115165918 0.144559068012911 0.0966264828560444 1.39194318317883 1.395 1.299 1.44 1.378 -0.309509611240823 0.184 1.40021056018964
-0.365 -0.392 -0.382 -0.363 0.873612304051907 0.144480683901376 0.100535890418893 1.39389298795328 1.395 1.299 1.44 1.378 -0.309453594551449 0.184 1.40119083409939
-0.365 -0.392 -0.382 -0.366 0.871482428267366 0.144668025940918 0.0994685500274003 1.39174277024061 1.395 1.299 1.44 1.38 -0.309452382945352 0.184 1.40121203681344
-0.365 -0.392 -0.382 -0.365978731380844 0.872851496301334 0.143573923447554 0.0986362779916477 1.39897417362371 1.395 1.299 1.44 1.38003190292873 -0.30939970441937 0.184 1.4021338939457
-0.365 -0.392 -0.382 -0.364021016073881 0.871148283984277 0.146696479362159 0.0982936778129292 1.39291504474866 1.395 1.299 1.44 1.38296847588918 -0.309396543707811 0.184 1.40218920537364
-0.367 -0.392005002273761 -0.382 -0.366 0.872159766560558 0.144029549795362 0.0970598165832954 1.39560711535546 1.392 1.29900166742459 1.44 1.38 -0.309396543707811 0.184 1.40218920537364
-0.367 -0.395 -0.382 -0.36597629556486 0.872030311429286 0.143747436649376 0.096999779313794 1.39390240069121 1.392 1.3 1.44 1.38003555665271 -0.309356820712815 0.184 1.40218693544618
-0.367 -0.395 -0.382 -0.364017251343474 0.872882495665589 0.142709143212041 0.101113772178704 1.39575369748042 1.392 1.3 1.44 1.38297412298479 -0.308474087490668 0.184 1.4021364926136
-0.366996998686925 -0.397 -0.378996998686925 -0.364 0.872752851247421 0.143286878634403 0.100494987807166 1.39563196586006 1.39200450196961 1.301 1.43899849934346 1.383 -0.308364114933957 0.184 1.40213020835113
-0.365019407524828 -0.397 -0.377048518812069 -0.364 0.874615163492934 0.141219703762414 0.0971553421940414 1.39691389687911 1.39497088871276 1.301 1.43801940752483 1.383 -0.307390499563596 0.184 1.40207457215676
-0.366975416874433 -0.397 -0.381938542186082 -0.364 0.871104126710393 0.142197708437216 0.0966858999501361 1.39428306430389 1.39203687468835 1.301 1.43997541687443 1.383 -0.306358713502193 0.184 1.40201561186135
-0.367 -0.397 -0.382999969619084 -0.364 0.871759978733359 0.143489961112428 0.09668 1.39482998237907 1.392 1.301 1.43800006076183 1.383 -0.305362547458826 0.183923232323233 1.40199713349036
-0.36499025945681 -0.397 -0.382980518913621 -0.363961037827242 0.868889416440432 0.143346006377292 0.0973395129728405 1.39199256617374 1.39501948108638 1.301 1.43798051891362 1.38300974054319 -0.304254493983387 0.181953352769678 1.40289699990201
-0.364009437469195 -0.397 -0.381018874938391 -0.360037749876781 0.87185149884303 0.14294386936237 0.0972904718734598 1.39627875825962 1.39698112506161 1.301 1.43601887493839 1.3839905625308 -0.30227268237649 0.181019308943089 1.40280309187056
-0.361 -0.399 -0.381 -0.339993731299031 0.869301786579776 0.141897335802088 0.0971086052140344 1.39185330673976 1.396 1.299 1.436 1.39300313435048 -0.298138043260818 0.182 1.40361279562808
-0.360951292477739 -0.399 -0.381 -0.336077932035618 0.870398014115811 0.140188212779613 0.0962028549521641 1.39388294469978 1.39604870752226 1.299 1.436 1.39496103398219 -0.293500479174983 0.182 1.40516728094171
-0.356061469959036 -0.399 -0.381 -0.343901648065543 0.866182987104689 0.139004875730087 0.0944816374255805 1.38614724547519 1.40093853004096 1.299 1.436 1.39104917596723 -0.286081887256471 0.184001064962727 1.40687096971501
-0.35101971924931 -0.398996713458448 -0.380996713458448 -0.329993426916897 0.826413479550071 0.140330723039141 0.0943658082648637 1.35265375417639 1.4119934269169 1.29900328654155 1.43600492981233 1.39200328654155 -0.276184988893651 0.185 1.41053515764745
-0.362738779407108 -0.397 -0.379 -0.325798147723674 0.865039843263099 0.140739722158551 0.103954208027793 1.36137796482608 1.40807124197988 1.301 1.439 1.39408311564319 -0.265004898540615 0.185 1.41356526293438
-0.341214340364655 -0.397 -0.379 -0.309165626645415 0.869970896571006 0.138244843996812 0.102652957849318 1.39169807236815 1.41394154353691 1.301 1.439 1.40093180079306 -0.251336698099403 0.183790229885058 1.41825262195867
-0.350987054937729 -0.394987054937729 -0.374996763734432 -0.307970873609891 0.86703404533196 0.137240809005788 0.114074385018636 1.38993564728342 1.41300647253114 1.30000485439835 1.44099838186722 1.40400485439835 -0.236659101838753 0.18092098092643 1.42225653496573
-0.342864284331707 -0.386909522887805 -0.373 -0.289852974692682 0.869393605753366 0.131581422735415 0.104440791674732 1.39320760497912 1.41702261927805 1.3030452385561 1.44 1.40705654819512 -0.21997423458908 0.178196185286105 1.42767132491507
-0.331136348976802 -0.379090899317868 -0.373 -0.277147711391536 0.857607030721686 0.132568523961119 0.104509204630969 1.3748533861487 1.41897727517053 1.30695455034107 1.44 1.41194318792633 -0.20188485227323 0.172827760891593 1.43227681625138
-0.323000437057631 -0.352001475069504 -0.371000109264408 -0.261000874115262 0.85785997869344 0.126290343636562 0.103310065558645 1.37604992296859 1.42199983610339 1.3319986341949 1.44199989073559 1.41899961757457 -0.183278577292296 0.167585294117656 1.43627998568034
-0.31089261675192 -0.33851189432691 -0.369210513989839 -0.233921903092306 0.849000219907463 0.124499720508832 0.11773161976309 1.36310842008277 1.42001952422692 1.32008785902116 1.45121960628799 1.42496095154615 -0.162419296283459 0.158708823529411 1.43997144867802
-0.300109000790474 -0.289495458138518 -0.368147496623379 -0.226079273302163 0.853039174249386 0.142547572313398 0.14494221415586 1.36797085055266 1.42198018167446 1.32891081753507 1.46502839898671 1.42103963665108 -0.140624440987849 0.148021806853586 1.44264831818337
-0.289000200018183 -0.250000709155378 -0.367403080345534 -0.214221159327752 0.848270087462497 0.147649910537322 0.173592162148546 1.37509546633785 1.42499994544959 1.33199994544959 1.47826629747367 1.41941309518752 -0.113453015553141 0.150736526946109 1.44416665589289
-0.250874403740507 -0.166194090668251 -0.366569288336814 -0.191790021842909 0.859591359235538 0.145494185151377 0.192331777152737 1.37759538532003 1.43297906729008 1.3400732644847 1.48577333039078 1.42217811722683 -0.0853739728491403 0.144829268292677 1.44460566226825
-0.239125455272112 -0.0778618656722395 -0.365238143777724 -0.161183258456468 0.849428518810377 0.155295278098475 0.18981137258002 1.37608688017091 1.43102090921202 1.34715216102485 1.48238952637995 1.4271377158123 -0.0557110609919522 0.140598417408505 1.44590216887851
-0.208931536200261 0.0061452768433494 -0.363001669848774 -0.124798266777266 0.85099068224384 0.13753418407734 0.154681261841986 1.37118622356223 1.43597996181471 1.34197495226839 1.4629549140831 1.43209490398723 -0.0248340721560312 0.133672636815916 1.4461666019295
-0.167804268365111 0.0940477399279328 -0.364 -0.0850324444141377 0.845364043779673 0.0804559787616562 0.0956669250296051 1.36350968816572 1.42398848637442 1.32709210900465 1.436 1.4348526947949 0.00929975649726944 0.126739130434784 1.44721107564459
-0.151136327092188 0.183270249094757 -0.364 -0.0442831889759178 0.840598973509884 0.0979965357835737 0.0971082117161461 1.35367354665311 1.42300801924072 1.33493584607426 1.436 1.43321410127861 0.0475592762894125 0.120419293218714 1.44804443699304
-0.102950875324502 0.249084851712223 -0.325056567808149 -0.00494789807144197 0.835521875669428 0.149023207687606 0.163665148287777 1.34229407169613 1.40101042038571 1.3299508753245 1.42701786351836 1.42498213648164 0.084059151452942 0.112667708333332 1.44787705567533
-0.0696007010345841 0.306370081967946 -0.363 0.0304869499578243 0.836685434318191 0.164732968507617 0.106777171807647 1.3315650058239 1.40824347497891 1.29710712899072 1.439 1.41299026100084 0.125648296706046 0.101104790419164 1.44744323661348
-0.0295023917186734 0.343534368650986 -0.363 0.0631539698355255 0.82718898106313 0.179090119257802 0.109505812856217 1.32760245295388 1.43269366358617 1.30786521197792 1.439 1.41237144704911 0.16547331295181 0.0883668384879753 1.44510982521403
0.034564809802086 0.33500049213944 -0.35700032809296 0.109998359535202 0.836515941661488 0.111403711278195 0.132768729733424 1.32854991469583 1.41117256136787 1.32599901572112 1.44599961722488 1.412 0.204878835092488 0.0789166666666573 1.44199753132947
0.100496713149815 0.342077915788206 -0.335931823685319 0.176496713149815 0.839658034976807 0.101810966682731 0.100049965920728 1.33172879234082 1.38101947894705 1.3259610421059 1.43900973947353 1.39988312631769 0.251008642931971 0.0772354740061177 1.43510302856914
0.150498036711211 0.349921260660582 -0.329068896921991 0.226498036711211 0.820333994047491 0.11096807182123 0.102059823044274 1.33966037484301 1.38298031516515 1.32203936966971 1.43999015758257 1.38811810900913 0.299753710231435 0.0848049535603713 1.42710159994743
0.204973012430638 0.353998000920788 -0.289020148107902 0.277974511740047 0.834083028211248 0.109260899585645 0.123935139926869 1.35008482738254 1.37700299861882 1.3229995002302 1.44130434598314 1.37900449792823 0.351592702863702 0.100275696445703 1.41702498847546
0.255504053669056 0.370048466698948 -0.207801303194184 0.327465280309898 0.839212569621693 0.113562923861954 0.149991864671202 1.35953860067227 1.37607754671832 1.32001938667958 1.43943516857299 1.37103877335916 0.400330149715964 0.11603703703703 1.40862275749981
0.306444292928332 0.374946566627724 -0.0947447853537703 0.374487039626153 0.842504092773831 0.112847801272352 0.174854954744106 1.38062002276573 1.38391450660436 1.32197862665109 1.43523004679262 1.37495725330218 0.452578801572705 0.140242603550307 1.40351292447712
0.355061368666808 0.375 0.0408169822404046 0.427065971316819 0.847012043600861 0.112449555077166 0.193149367612414 1.38905208962736 1.37998926048331 1.322 1.42953640208254 1.367 0.504403544808932 0.157492668621702 1.39758950925303
0.39565031584754 0.374964528226498 0.189551576415406 0.470603020149537 0.854918815240594 0.112128193643093 0.199500060742959 1.39702369581787 1.373023647849 1.32222465456551 1.42320165588325 1.3669881760755 0.553055377571877 0.166 1.39200223651663
0.449448780925139 0.372030066494992 0.3421265739983 0.520488869585129 0.860611670999715 0.109496959623843 0.188531991602574 1.40560210561297 1.37497995567001 1.34080957886505 1.41707322963525 1.366010022165 0.60254032158849 0.166376175548586 1.39026841401283
0.508075671489166 0.379007276104728 0.489209551816152 0.574078581931057 0.864975008592157 0.107906414892265 0.154870117658093 1.40577252016434 1.37500436566284 1.33099126867433 1.41199854477905 1.36398690301149 0.655358526196836 0.175 1.39067899854427
0.560491789642304 0.383971071197512 0.634658584676004 0.628453217905652 0.861470445793157 0.119213971779782 0.113923294001659 1.40058098524292 1.37809642934163 1.32500964293416 1.41104821467081 1.35491321359253 0.701994672388993 0.174811209439535 1.39454683237694
0.610465333057444 0.381031450996621 0.803196809527065 0.674507267719605 0.853386490240708 0.123682194485136 0.128484212730071 1.39458416003311 1.3878951633446 1.32598951633446 1.4159475816723 1.34609435298986 0.75127124078547 0.166935975609746 1.39465783308669
0.653079958815335 0.384039004300164 0.938230125370965 0.72510726182545 0.821560648173945 0.122493811035068 0.145284935134153 1.36769672363879 1.36899414935498 1.32499609956998 1.40800780086003 1.34500390043002 0.804008805934439 0.157598974358976 1.39064969616881
0.694685023781412 0.404088390165344 1.05677341394676 0.780651877469409 0.827091760902943 0.155113318081382 0.127365522660243 1.36603524730352 1.36590056106399 1.323 1.41194475614666 1.347033146312 0.858186485462867 0.139765578635016 1.38755377143297
0.755457183071335 0.411929959105979 1.12538714217731 0.838483448406593 0.83434521217303 0.151859066971019 0.129629775691851 1.36738791794578 1.35707879600577 1.323 1.40704377555876 1.34997373466474 0.910501573019346 0.11416619718309 1.38466867787878
0.826101344389085 0.453022669139664 1.16502400261847 0.897086676122244 0.821755548362852 0.177022980446352 0.139730438956977 1.36099448157981 1.37000933435163 1.32000400043641 1.404 1.35001066783043 0.962221359511819 0.0916309859154752 1.3845347036277
0.902793795120902 0.471352805769425 1.18334658660208 0.962704353417138 0.833328334834859 0.135341424256981 0.13236182443449 1.37180813639303 1.37714534276862 1.32277639574059 1.40413416255565 1.35804472085188 1.02268958095157 0.073135135135132 1.38761928821346
0.972254341037421 0.589729229091943 1.2136744305938 1.0243383589487 0.82705731935141 0.224720515453222 0.114145551688496 1.36901993138089 1.38986347089418 1.30321004477819 1.41587397313309 1.36195799104436 1.08450218700288 0.0769019607843112 1.39417524211374
1.04211121745557 0.695174240680389 1.21300185362426 1.09011121745557 0.84326127839498 0.23299149125889 0.107941853624259 1.38382651518639 1.40701853624259 1.29301853624259 1.41299258550296 1.37000370724852 1.15167870979423 0.0963352601156065 1.4012772308905
1.10261193825073 0.789945722751127 1.21403337845004 1.15060081210072 0.833400186508762 0.217513273151349 0.108947009474508 1.38213536165922 1.41702225230003 1.30303337845004 1.40897774769997 1.37205563075007 1.21386733263176 0.114500000000016 1.40349617817761
1.15655571901991 0.873313383939863 1.216975766492 1.20356379685591 0.852810139625528 0.206342006552058 0.109564910963319 1.39847542325221 1.418983844328 1.305975766492 1.407016155672 1.37695961081999 1.28232121417845 0.150512089810031 1.40509667159184
1.20053805426368 0.976691317205649 1.2455113310396 1.24654247935196 0.866954919110508 0.172935020618349 0.121595154899795 1.39424094850281 1.40349423700955 1.31053057461187 1.40799364699778 1.3725071379553 1.34047948889658 0.165192573402428 1.40869301327593
1.25328235835663 1.13716984759057 1.25343186434872 1.30711561953861 0.872954594666035 0.135779707513539 0.124348442712972 1.40038803231469 1.3916495676305 1.31503432873698 1.40208937742826 1.37940309921615 1.3974898084498 0.154260504201698 1.40773489778616
1.31381373475519 1.28878194058239 1.27296488217755 1.36682591995713 0.882575766443299 0.123422891133736 0.125956450848005 1.41128977800755 1.40335569462125 1.31498897699424 1.40501170594082 1.38295902920714 1.45070428774259 0.168280590717297 1.4037966282953
1.37054571442759 1.44514318947929 1.32204674384072 1.42704247286153 0.880760778894605 0.129641245207247 0.229925621594594 1.40865682239224 1.39949777795039 1.29750054520935 1.34899813024637 1.38299862818756 1.51046811621597 0.181811671087529 1.40123728819628
1.4258236481734 1.61007413839523 1.34748923347646 1.48128381931495 0.883769702200808 0.123592299621479 0.222637193351368 1.40483148173959 1.38918691651937 1.28755972454012 1.34795340633558 1.37514314464869 1.56597942354588 0.179159151193635 1.39629392329997
1.47710004241499 1.7336194670332 1.36951573347524 1.55549262672032 0.889222103273265 0.135935350816127 0.187276834102747 1.40919694311693 1.40275323743637 1.28797096911016 1.36172823003965 1.37602378312248 1.62317106592494 0.174848126232743 1.39399323597916
1.54298734003865 1.85897604345775 1.39810841723337 1.60654851219571 0.878602095710525 0.152856686985499 0.162233646156211 1.38919163591954 1.38700311629818 1.28300097384318 1.37076723141646 1.37449723148831 1.67679241303454 0.158573080967417 1.39198290641941
1.60352857057951 1.95760299400855 1.43407809698721 1.66273624439238 0.864395311259164 0.146436161380433 0.146045091300135 1.37371259576291 1.37333225825624 1.28495253453482 1.37605854511369 1.37587724206407 1.73591314331378 0.135285714285712 1.39096046416272
1.67414883492325 1.99951361995614 1.47823558497314 1.72824062696809 0.86189650771239 0.147988964063103 0.137248631322895 1.36674987246467 1.38287840498904 1.29389056449013 1.37859030577901 1.37203944124167 1.78810816923853 0.119412698412712 1.3923942001385
1.74386262186086 2.03193628839924 1.53139169342752 1.78486461284838 0.86145083621476 0.125095713073545 0.134381728012866 1.35701125432214 1.36703185580038 1.29499800901248 1.37935064806009 1.37700597296257 1.85408380271281 0.101183431952666 1.39046954895911
1.81748130772536 2.03689875384836 1.59435723458672 1.84280529541062 0.86610381615594 0.124746277261402 0.135981843158423 1.36223207160235 1.36797975076967 1.29695950153934 1.37932770660462 1.36916199384263 1.91542560492334 0.0936439628482912 1.38407072409888
1.88411414661068 2.0547584036211 1.66794302068713 1.89924836682119 0.833198966604131 0.120833151203359 0.140586438547944 1.33633380447488 1.3758926238316 1.297 1.37950961606028 1.3571610642526 1.98186334991861 0.101 1.37874957918888
1.94593867074901 2.05899597840977 1.7529598639651 1.96992962217099 0.868504016821425 0.116264544396959 0.146732975969802 1.36854722403963 1.376 1.29799899460244 1.38088451107472 1.36798894062687 2.04514134646818 0.10419858156028 1.37821185074666
2.00959655669391 2.06193522569356 1.850218576657 2.02674769674226 0.876895609141015 0.12192498558858 0.152958917212374 1.3835105146946 1.37795681712904 1.29702159143548 1.38444052629565 1.36897840856452 2.11095199892026 0.142453172205436 1.37934096892899
2.07225080107616 2.06496374843917 1.96052997099922 2.09616621410089 0.88478574594184 0.12567565225725 0.157801724064035 1.3922669247287 1.38195166458556 1.29601208385361 1.39116579637072 1.36307250312166 2.17389839947423 0.147671612265088 1.37914922030927
2.13885463215713 2.06699559491385 2.08470485922811 2.1618568347002 0.893830243188628 0.134251168256719 0.159798858313161 1.39805744550448 1.37102422797381 1.31695374659545 1.40204845594762 1.37198017711234 2.23161570744941 0.15612345679011 1.38276237166934
2.20662721668769 2.07582094130709 2.23005547927215 2.22472669373931 0.890311822431267 0.134348408367174 0.156430031844338 1.39991259662859 1.36413926787226 1.31307958164129 1.41278115048644 1.36415916328259 2.29001834143783 0.180284789644015 1.38607774429033
2.27413942365131 2.08488440019197 2.41068800383933 2.29411373480508 0.852007464507238 0.148180049632161 0.148393654494537 1.36783782908393 1.36893577788443 1.30905137769246 1.40806422211557 1.3570899109618 2.35356826534571 0.187528888888889 1.38852522823199
2.34386586094473 2.08599805595572 2.58266951247252 2.36386586094473 0.883886935203579 0.143419623019183 0.145914626825385 1.39373873555235 1.37898055955721 1.31299222382288 1.40600388808856 1.35799805595572 2.41406639794987 0.183084444444443 1.38773914508115
2.40550573545218 2.086 2.72846594575199 2.43233970605798 0.853909817779941 0.13998325188195 0.125661921376535 1.38193794240652 1.38485768909068 1.313 1.41576281515114 1.34726090333375 2.47915325649517 0.166021021021004 1.38553843266649
2.48314679862129 2.12259002011672 2.83188086572403 2.50520220130822 0.863830662612355 0.165859135893622 0.146491103613962 1.38343005503271 1.38104432214954 1.30508864429909 1.41402216107477 1.35095567785046 2.54361323994469 0.134459459459425 1.38733934489737
2.54887229746502 2.17190373193517 2.89188408539133 2.57087229746502 0.852672200594543 0.193585991650976 0.151740137434991 1.37293070745721 1.37600982327192 1.30300392930877 1.41100589396315 1.35299607069123 2.60973580619318 0.108442622950836 1.39332797718542
2.63021769979551 2.25517475280264 2.92429137461749 2.63753980224211 0.854156930815483 0.207632929000914 0.130750821233593 1.3773622955912 1.38872084454629 1.30006442048932 1.40415031447508 1.36376379153916 2.67198139216584 0.0920491803278566 1.39706888139903
2.69908592581176 2.33592461860207 2.93289246186021 2.71200527220692 0.831824736203638 0.196732704158506 0.140461410222342 1.36196117802202 1.38209409587232 1.28520163401211 1.40498655773253 1.36301344226747 2.7458535132246 0.0884559386973026 1.40275910352443
2.76889358801939 2.41543214524401 2.93699383118953 2.78488896141154 0.859526741216579 0.182407887008017 0.139871125807911 1.38140963403046 1.39298303577121 1.28689740886943 1.40699691559477 1.37298457797383 2.81550875036832 0.107202531645576 1.4101261808573
2.83161117120124 2.50746459484047 2.94384809685014 2.8505460698513 0.865165873426111 0.174107537625467 0.130008740535805 1.39299371768573 1.40278299550019 1.3012506147958 1.407 1.37006510134994 2.88924469868378 0.116728045325751 1.41203734436831
2.89039421740751 2.6249868808367 2.94696866641763 2.91335243929768 0.871563781695924 0.175639309525628 0.128622324542399 1.40088936824803 1.39013577885694 1.31288511019798 1.40601044452746 1.37593733283526 2.95921655062104 0.159587458745875 1.41194798719494
2.95598305952803 2.77496116722579 2.91800755805673 2.97898305952803 0.8802077638577 0.181028428445447 0.127390317959628 1.41221706799524 1.39199947875471 1.31200026062265 1.38600521245291 1.37899921813206 3.027745368078 0.145335260115604 1.41582465236766
3.01079319723162 2.94224881145703 2.95615954807202 3.04357769673727 0.889691180020972 0.15875123689384 0.149551891380291 1.42169139552147 1.39004310009887 1.30796984290401 1.35958185133475 1.37312930029661 3.0874172143531 0.14994459833797 1.41270332805755
3.06721305750291 3.11334918658626 2.99614428554854 3.10612874223537 0.897807298592382 0.12182496113497 0.165314213445991 1.42169295103436 1.38901405254459 1.30323267192746 1.37168573968727 1.36905621017836 3.14754864205444 0.174875346260405 1.41296665239778
3.12698528450067 3.27667185693402 3.00901870614322 3.16898453625494 0.905648072020172 0.0968476553162641 0.166602909124644 1.4182008704592 1.37800274356767 1.29709994530622 1.390982540933 1.37299900233903 3.21494953127873 0.179660749506905 1.41422670693276
3.18852404423412 3.42062638682086 3.0060702836079 3.23345376062623 0.895474118398102 0.110417373585151 0.17094598026031 1.41291674477291 1.3789765721307 1.2888828606535 1.3851405672158 1.3681171393465 3.27243209115988 0.175247648902814 1.4119339666383
3.25421027914214 3.54265740924871 3.01785420538009 3.29427102690044 0.889905486083444 0.154645588905399 0.18923632675395 1.40516379453881 1.38097570089668 1.2810078562766 1.38796355134502 1.368 3.33377757369749 0.16363929618769 1.40890432767637
3.32286152895116 3.65455340133044 2.97608552623605 3.35886967430698 0.881077879056011 0.140827620112366 0.100491539617702 1.39531989503158 1.37501221803372 1.28401757401146 1.38999592732209 1.36700203633895 3.39326134227194 0.142776435045288 1.40176345876874
3.39441951377362 3.71005756475942 2.98187009702249 3.42161436823989 0.870718845745381 0.140965109630366 0.0996642893275262 1.38637745252582 1.37010825248126 1.29095519492729 1.39489174751874 1.36602165049625 3.4548621094205 0.119155279503123 1.39642568634627
3.46970034346207 3.72940725425315 3.03035364641363 3.48313108985473 0.858039470350178 0.14451798771989 0.121774260257012 1.3608018154761 1.36741920508302 1.29060305562107 1.40388128199434 1.36193631228737 3.51966417572185 0.101995278564683 1.39184207709591
3.54042136994808 3.75746898156507 3.12892647536776 3.54593271137069 0.846163468755992 0.116223985756634 0.166126921418005 1.35344566890217 1.36250642096265 1.30248432271904 1.4099954984919 1.35700541982294 3.58254657841945 0.0950731948565768 1.38197124764058
3.61004163907445 3.76242484096933 3.19553976740409 3.61609518591064 0.847048717041231 0.115530763935804 0.165719663303944 1.36547090120555 1.36509656394658 1.302 1.41489262995618 1.35906428384057 3.64698496336378 0.096 1.37650020423614
3.6767099993513 3.76596614551681 3.30370857626166 3.68084082617518 0.856750893471619 0.114023664299027 0.189546985835946 1.37760435695382 1.3725292633743 1.30100967270948 1.40539443482758 1.36194937796343 3.71696390015199 0.101194368755683 1.37379810175621
3.7330474269812 3.7675053118881 3.44594546891225 3.74454398215177 0.841010709391085 0.114266690578722 0.212020111683979 1.37854308380888 1.37400947423185 1.29999746364167 1.39900334840012 1.35951028817547 3.78764714375232 0.139175438596497 1.37240088958207
3.79658688360401 3.77249537285862 3.60158286953554 3.80717455361946 0.848678633425336 0.113743508775312 0.183172921334455 1.38971692860366 1.3818866375739 1.29952782299712 1.4117206119746 1.36346669762691 3.85149514350451 0.14576991150441 1.36981604423001
3.86161758699231 3.78408163472907 3.79029441474418 3.87659652654264 0.87406014955333 0.124923674325742 0.128370951944999 1.40613557172068 1.38741548173592 1.30595918263546 1.42087047730158 1.35698076975187 3.91029604194447 0.161746666666687 1.37557088079723
3.89491089004314 3.78799434222496 3.92575105789829 3.91692079114946 0.867822475511342 0.126537666167796 0.138001796108812 1.37025820400857 1.38699575666872 1.30400282888752 1.41999009889368 1.35500565777504 3.97218090146487 0.186617103984441 1.38276070462161
3.96759104421303 3.79008597006735 4.07476238638066 3.98962328298828 0.885272280632951 0.128810841761661 0.159574256817161 1.38625189861998 1.39711820884261 1.31001074625842 1.42713970135944 1.36302149251684 4.03307135321213 0.19769349845201 1.38572743822398
4.02359452190235 3.79813105659471 4.24066958465199 4.04866005019971 0.881672219820154 0.131518069694655 0.149880845972019 1.37517402271864 1.40806552829736 1.31095631446843 1.43993447170264 1.365 4.09691821352349 0.192627281460117 1.3850270385188
4.09520095329867 3.80402905348896 4.40524695465619 4.12318642655419 0.875923585536284 0.125616851781147 0.151801131110384 1.36592273814286 1.41099757887592 1.30900484224816 1.4369636831388 1.36500484224816 4.15968122167787 0.173157684630728 1.38354947898989
4.17893504532867 3.81648622357091 4.50828412891804 4.20086024170238 0.864954973211446 0.128692836256872 0.18887113211901 1.35457841792411 1.40998753272895 1.311 1.4220498690842 1.3670249345421 4.22612275702054 0.141553124999989 1.38412958876451
4.25492022308537 3.85681808355956 4.6104494139136 4.27055252079243 0.857708280975653 0.14929831399518 0.150845827357196 1.34546994309374 1.40902042790516 1.31095914418967 1.42587743256902 1.36883657675869 4.29637230035452 0.115458450046687 1.38823354262689
4.34686291344867 3.94387020528651 4.63196791591352 4.34488916406488 0.833206532107561 0.176988713614169 0.146336723074485 1.33253927961924 1.40999854163243 1.30900291673513 1.4200087502054 1.36101166694054 4.36050178913779 0.103138461538458 1.39143928787929
4.41579936400824 4.05515964074435 4.67722517296007 4.42876558806423 0.842825383954319 0.216861789780816 0.137017991064237 1.34231417429362 1.39115762107205 1.29495496540799 1.41595496540799 1.36909006918403 4.43110955895584 0.0895159235668795 1.39959498027219
4.48743343117035 4.15900680363849 4.69702047758815 4.49743343117035 0.842502729456117 0.221621328709686 0.113422624734632 1.34809088580646 1.4054300293511 1.29118429829333 1.41206143276444 1.37706143276444 4.50342246471111 0.0944734848484831 1.40501330671287
4.55606152876433 4.26870270004158 4.69800512739703 4.56606152876433 0.846472126293971 0.210603001949441 0.127411881621373 1.35483962241509 1.42599316347063 1.29115890684204 1.41499829086766 1.37999914543383 4.56770602745698 0.0933835897435934 1.40420505706084
4.62859273666009 4.38940254128591 4.704 4.63855980684564 0.86078336574852 0.19428266417748 0.117947002447849 1.36631480086664 1.418 1.29127107643312 1.413 1.3791317192578 4.63960209148412 0.119933717579253 1.40378096819319
4.68331095412745 4.52088290887895 4.70406050557511 4.69025044855234 0.872776806196207 0.174869993489474 0.120443127483368 1.38661820277484 1.41769747212443 1.29146379298123 1.41297983147496 1.39071764064947 4.70314343852352 0.127860851505712 1.40815972069922
4.7470045120595 4.66292038432819 4.70700713725776 4.75100516835907 0.871651187081837 0.154574667981098 0.12351002953348 1.38896090651377 1.40299967185022 1.29168004240099 1.41199450349115 1.37700057426212 4.76312897288451 0.128805394990366 1.4030974758488
4.80279719422224 4.8152915491411 4.7931256579498 4.81490005799285 0.88618853298717 0.135606365748025 0.123231730303355 1.39999431327498 1.39890999420071 1.29186281060703 1.34525715942653 1.38385856231541 4.82242473920153 0.15567088607592 1.39333042300012
4.86545978579544 4.97777298482515 4.72678603850524 4.88528011985139 0.891339954609267 0.120174764885927 0.0759662467668586 1.39872779066687 1.39204491648601 1.29195508351399 1.3656512890472 1.37297754175699 4.88212942782426 0.17729341317365 1.38886880918178
4.92915602922822 5.14236048132036 4.76101345079554 4.94117755050107 0.886539589084255 0.116963595361293 0.151567708638804 1.39599998521624 1.39395964761339 1.28997309840893 1.39398385904536 1.37198654920446 4.93967417644054 0.170201550387617 1.38469680214199
4.98784963392839 5.27727445089258 4.76611245154935 5.00778716084542 0.882557927595877 0.140527755275738 0.162022171509939 1.38842144331542 1.37901249461659 1.27993752691703 1.38804997846638 1.36695002153362 4.99640973935768 0.154075000000013 1.38162999542617
5.05655614669478 5.3796380491524 4.77438573156785 5.07149471985156 0.872560686018252 0.138733194690328 0.174785636458197 1.37565719226422 1.37981571947036 1.2754299879025 1.39210237807202 1.36285667069917 5.05976155926111 0.131439528023586 1.37995992780946
5.13093818852324 5.45793493528762 4.74502439926714 5.14294062844996 0.855863875049914 0.099212841413572 0.0966649183167735 1.36452924732225 1.37100731978014 1.295982920513 1.39699593345548 1.35600569316233 5.12193132857226 0.11073716012086 1.37739473907546
5.20074291394504 5.47330391934115 4.75688924547967 5.20872040140125 0.853316379911008 0.10088598390609 0.0998498046957098 1.35802864924737 1.36512381899084 1.29704502508758 1.39912381899084 1.35896623118432 5.18613405250055 0.0902985074626812 1.3747332632531
5.26743391200605 5.50014546933395 4.83666250667368 5.27349625600631 0.852060149759747 0.102295818773358 0.134483598454994 1.3579422110668 1.37587531199947 1.301 1.41008312533368 1.356 5.24950231687225 0.0787353233830741 1.37156562741912
5.3350576325734 5.50701012464127 4.91510046759418 5.3440576325734 0.849241838011801 0.102568699373006 0.153088115440911 1.35946767136281 1.37000233645568 1.3009961059072 1.41399299063296 1.3559961059072 5.31901562177783 0.0942682926829292 1.36444483198063
5.40946952383105 5.51998908084114 5.04603096354827 5.41856779626081 0.851674687046614 0.100922275084078 0.227472672860087 1.36943971960728 1.37303275747658 1.29596724252342 1.40512011074748 1.35112011074748 5.38995838252906 0.110014925373158 1.36421315202911
5.46861097031759 5.5290407065691 5.26972395503192 5.49101106759234 0.864500305697263 0.104966672939222 0.18199106590151 1.37487824109986 1.36851297218852 1.29552035328455 1.42211794683728 1.36155919615616 5.45817253301634 0.146766970618032 1.36219590036681
5.52294654952256 5.53099709476353 5.40492316143094 5.54045109563028 0.869930667499226 0.105269019876573 0.127535370822287 1.38560598091276 1.3689951982157 1.29649854738177 1.40352080728781 1.36449835912875 5.52177577887637 0.145863198458569 1.36092847133316
5.58959515471969 5.52901985512171 5.57403902757698 5.60860331309113 0.872922311239888 0.103687666593456 0.117788331654481 1.39473296924898 1.36956152319857 1.30151985512171 1.41204396969811 1.36697021731744 5.5780748811906 0.154692307692345 1.36911551032055
5.64726130956813 5.53103318155591 5.72406436321494 5.66694641895033 0.878100904463613 0.101621206604172 0.128403909414466 1.39423418615849 1.37503992464458 1.30348893948136 1.41619616990084 1.36408963525645 5.64116925971224 0.181595103578153 1.37525564235095
5.70700976331971 5.53250830728315 5.89254588083926 5.73549873345281 0.879162131016827 0.10949361315501 0.141362547170679 1.39101366499491 1.3774744093477 1.30300332291326 1.42552219926568 1.36898428592795 5.69675283238396 0.19051629863302 1.38208100734754
5.76624583574043 5.53811089584584 6.03227730436048 5.79674693413224 0.862148830215828 0.103788155050312 0.139720636298183 1.38056904720071 1.37286087965937 1.30751842239154 1.44040688697564 1.37098588775261 5.75679273541192 0.184058997050163 1.38449509968533
5.84523406554124 5.56137395925492 6.19655193090792 5.87099099202554 0.84701693330444 0.124171475376605 0.153518311781163 1.35017795828232 1.35128046944119 1.31594390611176 1.44071953055881 1.38496260407451 5.81583264234225 0.169416666666655 1.38457213055634
5.90981439612988 5.58094375640299 6.27776658907242 5.92285095446793 0.835343549305615 0.121108802122932 0.138253870005665 1.33803489915194 1.36595781730224 1.31300843653955 1.42604218269776 1.3830056243597 5.87540878844742 0.148081761006319 1.3880473700096
5.98168304144776 5.60875233550767 6.337 5.99068304144776 0.822192458074233 0.121287026540437 0.106055747079029 1.33687890923628 1.35707919321133 1.31595050424292 1.42 1.37503959660567 5.9397712481231 0.123199413489733 1.39044156598296
6.05122834442614 5.68578668280165 6.337 6.0601538993094 0.831465683565274 0.123906791612599 0.103731431471552 1.33785617022262 1.36514889023347 1.31090694360408 1.42 1.37920472407102 6.00021725467479 0.101869918699184 1.39233444574112
6.11582365480266 5.77974349789478 6.337 6.12083434239038 0.832816312782237 0.172118382357259 0.109065438161735 1.34238762911722 1.37297862482457 1.30601335948465 1.42 1.38997060913378 6.06374830442063 0.0951463644948059 1.39675798514604
6.17852259072041 5.87996186987669 6.34407573778557 6.18449986938474 0.836192178109644 0.151543536165174 0.111474068941978 1.34590224862282 1.37403786889278 1.30504544267134 1.42000757377856 1.39497727866433 6.12344966821653 0.0965194805194886 1.40091509954322
6.24822600253747 6.008374163644 6.354 6.25114816110652 0.845920304368976 0.163189528577769 0.12263984475458 1.35835176805034 1.37907784143095 1.31103892071548 1.42105838107321 1.39201946035774 6.19012834901075 0.107571155682917 1.40388141982235
6.30995203886977 6.12790712289066 6.354 6.30895508402089 0.859529425712715 0.132453881597705 0.130184138084083 1.37656584766014 1.38299695484887 1.31299847742444 1.42399771613666 1.39299923871222 6.25176723713703 0.139123123123125 1.4038730198974
6.36548290778606 6.29550339216415 6.35402733440298 6.36557402246268 0.866791935365671 0.149021435877364 0.129485626495522 1.38736120644826 1.38803644587065 1.30596355412935 1.417 1.39103644587065 6.30332164097304 0.129299093655566 1.40831870211395
6.4192016631891 6.46208168463011 6.35713567165038 6.4292016631891 0.87240414392097 0.143583008518843 0.128922007243895 1.39285867547523 1.39194185500698 1.302 1.41694185500698 1.3950969083217 6.35601616216283 0.158033530572002 1.40819389471151
6.47983048182309 6.61756526790115 6.36398086085099 6.48983048182309 0.870595058203666 0.135662146729564 0.124482413105213 1.38926006172405 1.38900820249243 1.302 1.41400820249243 1.39998632917928 6.41057111835597 0.199687943262408 1.40693768237033
6.53656340403803 6.76724541945249 6.37409884281369 6.55358317260077 0.86200981919019 0.125396036639091 0.11838776277901 1.38772679122669 1.38998023143726 1.29196046287452 1.41097034715589 1.39097034715589 6.46757319956939 0.211461773700302 1.40442645149072
6.59404530477044 6.89405327722766 6.38413066309631 6.61306397092706 0.86075872631954 0.148845871971203 0.110267410125109 1.37820501838795 1.38801866615662 1.28786933690369 1.40794400153015 1.38803733231323 6.52585595817969 0.205589671361515 1.40037110651008
6.64898038817522 7.00196147677276 6.3909975485219 6.66898003796407 0.848604339116232 0.13864364219603 0.116437797171824 1.36848347059256 1.38899964978884 1.2810024514781 1.40500105063347 1.38999929957769 6.58072966841608 0.188124346917413 1.39836505618061
6.70672342171239 7.05947902248523 6.40444969457797 6.72269409380513 0.840037617092135 0.145972790191998 0.121321034619973 1.35748788185968 1.38695112015457 1.29213686356721 1.4050684317836 1.39095112015457 6.64004166700694 0.155634782608699 1.39808512125286
6.78114756777878 7.10829117391402 6.45039394117779 6.79397628900583 0.830570724142857 0.126891817646663 0.119394861636811 1.34914482202038 1.38196574424541 1.30594861636811 1.41206851150918 1.38596574424541 6.69788896851318 0.130023133543644 1.39770688478119
6.84683171720915 7.12495730138143 6.47294223128075 6.8498568340436 0.824316024540383 0.120127330615774 0.119100753505034 1.34770369217466 1.38000502336689 1.30300753505034 1.41598995326622 1.38400502336689 6.76235656174934 0.109859281437142 1.39644493972713
6.92653914647909 7.13806739330989 6.559020527264 6.91761616740468 0.829967958246503 0.114635680293262 0.124646407099269 1.34867236699552 1.3739807447686 1.304 1.41705776569419 1.3790096276157 6.82234899698371 0.0967125382262991 1.39101143836949
6.98310234779045 7.14511603660952 6.66634007162534 6.98217970553013 0.836136351770598 0.115252103461968 0.168533594110603 1.36141162116977 1.37196132113016 1.30394198169524 1.42311603660952 1.37988396339048 6.88384944483458 0.0967054263565938 1.3859370216356
7.03885532103442 7.1509847706352 6.78469287447658 7.04184516812456 0.846572917112935 0.116875786542406 0.169726903362491 1.36908010029666 1.37000507645493 1.3010076146824 1.4289847706352 1.3740152293648 6.94317492607823 0.10811351909186 1.38405482325292
7.09244862210862 7.155 6.89718359875465 7.09554407362109 0.859396164490678 0.120880005816274 0.159498104314875 1.37658466549156 1.36498090969751 1.301 1.42199045484875 1.37194272909252 7.00465128982092 0.128940476190513 1.38536241411397
7.13980389729332 7.15510262518638 7.02287350521866 7.1529065224797 0.871602398401775 0.116776865501781 0.115892923439052 1.38555079137001 1.36289737481362 1.30105131259319 1.42089737481362 1.36608552098865 7.06707217757956 0.166301397205587 1.3849301258531
7.185880431394 7.16098473592264 7.18757260583388 7.20486516731664 0.880337332845118 0.119463029404672 0.125804280029646 1.39591310978371 1.35701526407736 1.30399236796132 1.41501526407736 1.37098727993553 7.12249929236117 0.168 1.3864980786912
7.23955797793269 7.16403985556662 7.30681342828125 7.25849819458276 0.884569537913762 0.11910133141426 0.12346012569727 1.3974973458576 1.35801992778331 1.304 1.40426902507469 1.36501992778331 7.174210594227 0.170278787878794 1.39236650013977
7.296144698856 7.16811641005315 7.49004606305749 7.309144698856 0.883412619863071 0.118405690308987 0.114200753566334 1.39596313809025 1.36013581172868 1.30413581172868 1.43113581172868 1.36742683686156 7.22392951297155 0.186389713155303 1.39759397063467
7.35398698548551 7.17399867649005 7.64396536815635 7.36698698548551 0.877481334539198 0.126778116204173 0.097563743327304 1.38197314774783 1.36699845590506 1.31099845590506 1.43799845590506 1.38899514713019 7.27304278303592 0.199722222222223 1.40229926865048
7.41152886496508 7.18108814416085 7.73885499836021 7.42447597846857 0.86524353057821 0.128137932974476 0.132559467222299 1.3802442357315 1.36806170091259 1.311 1.44399118558392 1.37700881441608 7.32410846829636 0.195411764705865 1.40437598072647
7.47203203548868 7.19119111768309 7.83584091780559 7.47895558841545 0.85548598105241 0.129011270467057 0.119564291658055 1.37044003449925 1.3752102294514 1.31094266469507 1.44288532939015 1.3782102294514 7.37640304367974 0.174760115606952 1.40697190662578
7.52483778075055 7.20096995939825 7.8788678213523 7.52784979699125 0.853745347227112 0.128052943978972 0.0906189201811824 1.36225514398367 1.38596695533807 1.30800901218053 1.43701802436105 1.38896695533807 7.42644773501937 0.149095959595959 1.41187864546485
7.59561509679272 7.25210525204942 7.90903844354955 7.59254782058102 0.838672801188697 0.132426481844511 0.0780453306486351 1.35351471868906 1.38401922177477 1.30911533064863 1.43797116733784 1.39107688709909 7.48018450488301 0.126230769230767 1.41678003018035
7.66015255214635 7.3674214809805 7.91313446441707 7.65009492453904 0.835818519337463 0.166159514883367 0.0900585095643185 1.35194230510429 1.38615367361951 1.32101920920244 1.43494237239268 1.39901920920244 7.5327516133566 0.108061583577712 1.42122666851285
7.71897123766278 7.43996452645076 7.91999664439399 7.70597267577964 0.833191284717729 0.170727766125143 0.0966167929994001 1.35205994247533 1.3939961650217 1.32199952062771 1.43200143811686 1.39999952062771 7.58554102664622 0.102857736240915 1.42666981125733
7.77041079966715 7.52380249237304 7.92603821392253 7.75647767403157 0.8254732108163 0.176757071646485 0.100804299066284 1.35552231777756 1.39203821392253 1.32398089303874 1.429 1.40798089303874 7.64068485646105 0.103681159420294 1.42951544115125
7.81376500295584 7.60866388142895 7.93 7.8069562536948 0.834261415623682 0.173926735748665 0.101267403817245 1.36636734216705 1.39607650029558 1.32178962418714 1.429 1.4060191250739 7.69100541111267 0.115059748427683 1.43109801353442
7.85288358310547 7.69374679325439 7.93 7.85585447888183 0.842515436035254 0.15074897701001 0.102157351515649 1.37850388165847 1.39998835831055 1.311032014646 1.429 1.40699708957764 7.74321962129872 0.132819688109162 1.43108991422553
7.89741519769744 7.82232283917556 7.92712552488527 7.90045382073906 0.851513106682231 0.115415071299253 0.100974122562113 1.38515531493116 1.40104827880203 1.30702896728122 1.419 1.40800965576041 7.78164793348754 0.136789156626533 1.4344812483587
7.94090011101774 7.96037476098296 7.94013405908775 7.94784265712299 0.857019752050539 0.107785538764924 0.0982119866778716 1.39292404798597 1.40601915129825 1.30978933571925 1.419 1.40901915129825 7.82518095951457 0.166527777777765 1.43196171917588
7.98687105151191 8.08165979547822 7.94698079490603 7.99087928226646 0.860071440015258 0.110622043603926 0.0926954738185713 1.39517368975484 1.40699725641515 1.29903017943338 1.419 1.40999725641515 7.86621705190454 0.192460317460333 1.43443114512209
