# Supplementary material for: Quantifying Spatiotemporal Gait Parameters with HoloLens in Healthy Adults and People with Parkinson’s Disease: Test-Retest Reliability, Concurrent Validity, and Face Validity
Source: Sensors (Basel). 2020 Jun 5;20(11):3216. doi: 10.3390/s20113216 (PMC7313704; doi:10.3390/s20113216)
Supplement: Supplementary file 1 [file sensors-20-03216-s001.zip › Data/HYA_06_FWS2_HoloLens_raw.csv]

Time HoloLens_x_position HoloLens_y_position HoloLens_z_position HoloLens_x_orientation HoloLens_y_orientation HoloLens_z_orientation
332.0258 -0.326 0.184 -0.202 359.395 271.204 1.293
332.0579 -0.326 0.183 -0.202 359.397 270.963 1.266
332.0916 -0.326 0.183 -0.202 359.404 270.79 1.206
332.1256 -0.325 0.183 -0.202 359.402 270.728 1.234
332.1591 -0.325 0.184 -0.201 359.132 270.739 1.253
332.1907 -0.325 0.184 -0.201 358.951 270.801 1.274
332.2252 -0.325 0.184 -0.2 358.857 270.983 1.071
332.2583 -0.325 0.184 -0.199 358.851 271.188 1.212
332.2917 -0.325 0.184 -0.199 358.922 271.393 1.229
332.3278 -0.325 0.184 -0.198 358.973 271.345 1.237
332.3577 -0.325 0.184 -0.198 359.044 271.19 1.18
332.3909 -0.325 0.184 -0.198 359.192 271.022 1.004
332.4243 -0.325 0.184 -0.198 359.233 270.923 1.055
332.462 -0.326 0.184 -0.198 359.19 270.84 1.042
332.4913 -0.326 0.184 -0.198 359.16 270.718 0.992
332.5255 -0.327 0.184 -0.198 359.133 270.639 1.042
332.5577 -0.328 0.184 -0.198 359.087 270.662 1.032
332.5912 -0.329 0.184 -0.198 359.065 270.663 1.016
332.6242 -0.33 0.182 -0.197 359.141 270.671 1.007
332.6585 -0.332 0.181 -0.197 359.029 270.591 0.946
332.6913 -0.336 0.182 -0.196 358.473 270.326 0.795
332.728 -0.341 0.182 -0.194 358.086 270.158 0.69
332.7591 -0.348 0.184 -0.192 357.343 270.341 0.405
332.7904 -0.357 0.185 -0.188 356.385 270.61 0.371
332.8268 -0.369 0.185 -0.184 355.851 270.783 1.025
332.8567 -0.381 0.184 -0.179 356.018 271.065 1.388
332.8915 -0.396 0.181 -0.174 356.813 271.446 2.028
332.9282 -0.414 0.178 -0.167 357.479 271.652 2.582
332.958 -0.43 0.173 -0.162 358.65 271.709 2.77
332.9909 -0.448 0.168 -0.157 359.833 271.59 3.216
333.0249 -0.469 0.159 -0.152 359.483 271.249 3.235
333.0589 -0.491 0.148 -0.148 359.792 270.569 3.445
333.091 -0.517 0.151 -0.145 0.327 269.963 2.23
333.1244 -0.545 0.145 -0.143 0.24 269.716 0.424
333.1572 -0.574 0.141 -0.14 2.183 269.914 359.734
333.1909 -0.605 0.134 -0.138 3.259 270.284 359.667
333.2244 -0.639 0.127 -0.135 2.757 270.57 0.513
333.2566 -0.676 0.121 -0.132 1.323 270.795 0.925
333.2915 -0.714 0.113 -0.13 359.026 271.1 0.662
333.3235 -0.754 0.102 -0.128 358.599 271.422 0.014
333.3569 -0.794 0.089 -0.128 358.95 271.894 359.085
333.3957 -0.84 0.078 -0.129 359.672 272.179 359.043
333.4247 -0.881 0.077 -0.133 359.976 272.254 358.609
333.4574 -0.929 0.084 -0.138 358.941 272.921 357.4
333.4897 -0.98 0.099 -0.145 356.468 273.59 356.027
333.5244 -1.031 0.115 -0.151 353.973 274.327 354.642
333.5568 -1.082 0.139 -0.153 352.792 275.221 355.089
333.5906 -1.135 0.157 -0.156 351.961 274.668 356.105
333.6247 -1.185 0.166 -0.159 352.632 273.397 356.322
333.6578 -1.234 0.166 -0.158 357.62 271.881 357.739
333.6897 -1.285 0.175 -0.155 358.848 271.162 357.19
333.725 -1.334 0.175 -0.148 359.727 272.183 355.997
333.7589 -1.384 0.167 -0.145 0.157 272.667 356.742
333.7917 -1.436 0.158 -0.146 359.536 272.298 357.343
333.8242 -1.489 0.141 -0.146 358.422 272.063 357.392
333.8579 -1.542 0.115 -0.146 358.586 271.672 357.307
333.8934 -1.597 0.091 -0.143 359.187 271.087 357.57
333.9243 -1.653 0.073 -0.137 359.941 270.644 357.514
333.9576 -1.714 0.076 -0.127 0.81 269.976 358.188
333.9899 -1.779 0.095 -0.116 358.632 270.128 358.727
334.0245 -1.843 0.113 -0.11 358.33 268.927 0.669
334.0557 -1.908 0.149 -0.105 357.578 267.743 1.684
334.0943 -1.975 0.166 -0.097 353.18 269.708 359.396
334.1228 -2.024 0.153 -0.095 0.345 270.354 0.171
334.1585 -2.081 0.168 -0.096 0.255 270.381 359.484
334.1901 -2.138 0.182 -0.095 357.782 270.073 0.556
334.2278 -2.201 0.179 -0.097 358.35 268.952 359.891
334.2567 -2.251 0.176 -0.096 357.087 268.435 359.423
334.2905 -2.305 0.16 -0.095 356.543 267.569 0.111
334.3222 -2.362 0.137 -0.093 356.389 267.073 0.045
334.36 -2.421 0.119 -0.088 355.167 268.004 359.011
334.3894 -2.48 0.102 -0.086 355.599 268.488 359.412
334.4232 -2.542 0.093 -0.089 357.238 268.466 358.444
334.4555 -2.607 0.101 -0.091 356.071 268.542 356.977
334.4899 -2.672 0.101 -0.088 358.511 268.749 357.83
334.5228 -2.737 0.142 -0.083 354.849 269.317 357.926
334.5559 -2.8 0.147 -0.08 356.223 268.407 359.173
334.5896 -2.858 0.154 -0.073 1.871 268.55 358.101
334.6247 -2.919 0.18 -0.066 359.46 269.038 358.288
334.6556 -2.978 0.188 -0.06 358.568 269.39 359.489
334.6931 -3.046 0.183 -0.057 357.049 268.963 359.931
334.7227 -3.104 0.169 -0.056 355.764 268.219 358.869
334.756 -3.168 0.137 -0.051 356.606 268.525 357.628
334.7893 -3.234 0.11 -0.041 357.435 269.625 358.718
334.8259 -3.302 0.092 -0.033 359.057 269.858 358.459
334.8566 -3.37 0.087 -0.024 0.244 269.953 359.004
334.8914 -3.442 0.107 -0.012 357.713 270.454 359.775
334.923 -3.512 0.113 -0.006 0.654 269.535 1.987
334.9583 -3.586 0.16 -0.002 351.674 269.037 0.241
334.9886 -3.649 0.145 0.006 358.324 270.653 358.663
335.0232 -3.711 0.148 0.006 3.36 270.105 359.943
335.0593 -3.776 0.175 0.01 359.991 270.842 358.058
335.0896 -3.838 0.18 0.015 0.256 271.843 358.562
335.1234 -3.896 0.176 0.016 359.954 272.724 359.186
335.1553 -3.955 0.166 0.017 357.564 273.013 359.958
335.1894 -4.016 0.145 0.013 355.644 271.903 0.305
335.2225 -4.077 0.121 0.011 354.936 271.321 0.162
335.2547 -4.14 0.103 0.011 354.615 271.168 0.669
335.29 -4.207 0.095 0.004 354.714 270.613 359.222
335.3237 -4.272 0.096 0.002 355.887 271.82 357.256
335.3547 -4.337 0.096 0.003 358.561 272.891 357.715
335.3914 -4.415 0.139 0.006 353.997 272.532 359.494
335.4218 -4.474 0.144 0.006 355.096 270.262 0.955
335.4557 -4.533 0.159 0.015 359.51 270.367 359.166
335.4882 -4.593 0.185 0.026 357.056 271.156 359.389
335.5225 -4.655 0.198 0.033 355.113 271.595 0.147
335.5548 -4.717 0.195 0.036 353.437 271.657 359.506
335.5895 -4.782 0.176 0.038 352.361 271.401 358.903
335.6229 -4.848 0.144 0.042 352.543 271.799 358.253
335.6549 -4.916 0.117 0.05 352.919 272.193 358.514
335.6906 -4.984 0.104 0.057 352.554 271.839 358.123
335.7231 -5.052 0.089 0.069 354.658 271.775 358.438
335.7545 -5.121 0.095 0.079 353.986 271.36 358.992
335.7897 -5.188 0.091 0.082 355.19 269.663 0.628
335.8222 -5.259 0.119 0.085 354.776 268.53 1.639
335.8569 -5.325 0.128 0.094 354.024 272.172 356.227
335.889 -5.383 0.126 0.093 3.387 272.184 358.461
335.9236 -5.445 0.154 0.086 2.78 270.784 358.516
335.9552 -5.502 0.178 0.085 0.83 271.057 358.989
335.9886 -5.56 0.172 0.084 1.53 270.74 359.704
336.023 -5.618 0.156 0.084 1.066 270.306 0.313
336.055 -5.679 0.134 0.086 0.288 269.738 0.963
336.0889 -5.742 0.113 0.087 359.205 268.792 1.068
336.122 -5.806 0.092 0.088 358.676 268.897 0.982
336.1555 -5.869 0.077 0.089 0.469 269.725 0.221
336.189 -5.939 0.093 0.085 357.237 270.384 358.078
336.2218 -6.009 0.105 0.089 356.218 272.018 358.47
336.2553 -6.078 0.147 0.091 353.92 271.935 359.446
336.2882 -6.142 0.145 0.092 355.27 270.037 0.456
336.3228 -6.199 0.152 0.104 1.745 270.422 359.168
336.354 -6.259 0.18 0.113 359.049 270.116 359.471
336.3894 -6.317 0.191 0.124 358.63 270.726 358.98
336.4211 -6.374 0.186 0.13 358.342 270.848 359.661
336.455 -6.434 0.172 0.133 357.244 270.637 0
336.4886 -6.493 0.151 0.14 355.362 271.041 0.237
336.5204 -6.555 0.127 0.146 354.704 271.359 359.966
336.5545 -6.616 0.103 0.151 356.009 271.053 359.716
336.5873 -6.679 0.095 0.159 356.374 270.684 0.23
336.6226 -6.741 0.096 0.167 355.983 269.754 0.828
336.6534 -6.803 0.101 0.174 358.712 268.591 2.801
336.6883 -6.869 0.141 0.177 352.224 267.978 1.101
336.7216 -6.92 0.126 0.185 0.544 270.229 358.243
336.7547 -6.972 0.152 0.188 2.826 270.786 358.828
336.7885 -7.027 0.198 0.19 357.307 271.415 359.401
336.8214 -7.083 0.212 0.191 356.604 271.408 0.318
336.8541 -7.141 0.208 0.19 356.543 270.609 0.18
336.8896 -7.199 0.191 0.191 356.504 269.93 0.115
336.9215 -7.256 0.159 0.194 358.1 269.66 359.865
336.956 -7.315 0.132 0.197 357.968 269.545 0.216
336.9877 -7.377 0.112 0.2 357.602 270.041 359.96
337.0211 -7.437 0.097 0.198 359.374 270.401 359.337
337.0538 -7.498 0.095 0.196 359.409 270.807 359.08
337.0882 -7.559 0.106 0.197 356.67 271.717 359.001
337.1205 -7.618 0.122 0.202 0.616 273.151 358.858
337.1541 -7.682 0.166 0.205 351.212 273.026 359.314
337.1875 -7.738 0.168 0.209 355.968 272.392 357.872
337.2211 -7.79 0.168 0.218 2.588 272.52 359.058
337.2541 -7.839 0.184 0.226 1.913 272.966 359.605
337.2878 -7.888 0.2 0.234 358.854 273.325 359.537
337.3214 -7.939 0.198 0.239 356.818 272.983 358.708
337.3537 -7.99 0.179 0.244 356.55 273.175 357.302
337.3883 -8.041 0.152 0.252 356.89 273.995 357.729
337.4213 -8.094 0.129 0.26 357.348 274.643 358.236
337.4538 -8.145 0.109 0.267 358.67 274.724 358.536
337.4879 -8.198 0.103 0.276 356.814 274.406 359.48
337.52 -8.252 0.102 0.282 354.52 273.508 359.967
337.5545 -8.303 0.112 0.287 0.552 272.25 0.372
337.5863 -8.356 0.133 0.289 353.377 272.62 357.174
337.6205 -8.394 0.132 0.296 0.911 274.689 355.719
337.6537 -8.438 0.162 0.295 359.607 274.927 355.169
337.6873 -8.479 0.19 0.3 357.819 276.164 355.727
337.7209 -8.521 0.206 0.304 356.767 277.66 355.366
337.7525 -8.562 0.211 0.307 355.088 278.47 355.807
337.7871 -8.605 0.208 0.31 353.489 279.208 355.432
337.8208 -8.646 0.194 0.316 353.636 280.597 355.415
337.855 -8.683 0.173 0.32 353.915 281.569 356.568
337.8869 -8.721 0.152 0.323 353.188 282.81 355.614
337.9226 -8.758 0.135 0.325 353.97 284.261 354.458
337.9535 -8.793 0.124 0.328 353.649 285.062 354.656
337.9889 -8.831 0.122 0.333 354.318 286.554 353.438
338.0207 -8.866 0.15 0.344 352.295 289.24 351.708
338.054 -8.896 0.154 0.353 355.482 290.018 354.395
338.088 -8.921 0.164 0.366 358.181 292.458 353.605
338.119 -8.944 0.181 0.378 358.188 294.794 352.919
338.1532 -8.964 0.198 0.391 355.975 297.055 353.156
338.1859 -8.983 0.206 0.404 354.434 299.493 353.427
338.2198 -9.001 0.198 0.416 355.324 301.536 353.322
338.2533 -9.019 0.19 0.43 355.55 303.85 353.261
338.287 -9.035 0.183 0.445 355.363 306.147 353.052
338.3203 -9.048 0.175 0.46 355.466 308.525 353.394
338.3535 -9.059 0.166 0.478 355.867 311.181 354.178
338.3867 -9.067 0.16 0.496 356.228 314.548 354.888
338.42 -9.071 0.157 0.517 356.16 318.376 356.323
338.4519 -9.077 0.161 0.538 355.506 321.924 357.09
338.4864 -9.082 0.17 0.56 354.889 325.521 357.62
338.5208 -9.087 0.186 0.583 353.144 329.273 357.393
338.553 -9.091 0.187 0.603 352.004 333.527 356.863
338.586 -9.094 0.18 0.621 352.607 338.012 357.111
338.6205 -9.1 0.178 0.64 351.838 341.366 357.074
338.6517 -9.107 0.175 0.66 352.777 343.923 356.785
338.6867 -9.113 0.176 0.679 354.715 346.468 356.264
338.7202 -9.118 0.176 0.698 356.127 349.035 356.225
338.7531 -9.123 0.177 0.716 356.652 351.106 357.134
338.787 -9.127 0.179 0.736 356.444 353.203 357.535
338.8196 -9.13 0.181 0.756 355.221 355.629 357.388
338.853 -9.132 0.18 0.777 354.544 358.227 357.233
338.8853 -9.134 0.175 0.798 355.007 1.121 357.056
338.9196 -9.135 0.169 0.818 354.991 4.215 357.304
338.954 -9.136 0.164 0.839 354.825 6.727 357.577
338.9853 -9.138 0.16 0.859 355.004 9.085 357.467
339.0211 -9.139 0.159 0.879 354.874 11.434 357.218
339.0527 -9.14 0.16 0.9 354.238 13.676 356.905
339.087 -9.138 0.164 0.921 353.818 15.924 356.526
339.1208 -9.134 0.176 0.942 353.416 18.774 355.128
339.1522 -9.129 0.183 0.962 353.241 21.139 355.179
339.1859 -9.122 0.189 0.981 352.405 24.015 354.823
339.2199 -9.113 0.186 0.998 351.459 26.886 354.925
339.2523 -9.102 0.187 1.016 351.388 29.787 354.614
339.2854 -9.09 0.185 1.033 352.592 32.209 354.971
339.3192 -9.075 0.183 1.049 353.525 34.617 355.115
339.352 -9.06 0.179 1.064 354.977 36.81 355.409
339.3857 -9.042 0.174 1.078 355.78 39.507 355.872
339.4189 -9.021 0.168 1.09 356.078 43.086 356.224
339.4541 -8.998 0.161 1.1 356.077 47.349 356.534
339.4853 -8.974 0.154 1.11 356.416 51.052 356.598
339.5196 -8.948 0.147 1.121 356.593 54.579 356.581
339.5517 -8.921 0.14 1.13 357.464 57.456 357.429
