# Supplementary material for: Quantifying Spatiotemporal Gait Parameters with HoloLens in Healthy Adults and People with Parkinson’s Disease: Test-Retest Reliability, Concurrent Validity, and Face Validity
Source: Sensors (Basel). 2020 Jun 5;20(11):3216. doi: 10.3390/s20113216 (PMC7313704; doi:10.3390/s20113216)
Supplement: Supplementary file 1 [file sensors-20-03216-s001.zip › Data/HYA_06_FWS2_IWW_raw.csv]

IWW_x_SpineBase IWW_x_Head IWW_x_ShoulderLeft IWW_x_ElbowLeft IWW_x_WristLeft IWW_x_HandLeft IWW_x_ShoulderRight IWW_x_ElbowRight IWW_x_WristRight IWW_x_HandRight IWW_x_HipLeft IWW_x_KneeLeft IWW_x_AnkleLeft IWW_x_FootLeft IWW_x_HipRight IWW_x_KneeRight IWW_x_AnkleRight IWW_x_FootRight IWW_x_SpineShoulder IWW_y_SpineBase IWW_y_Head IWW_y_ShoulderLeft IWW_y_ElbowLeft IWW_y_WristLeft IWW_y_HandLeft…
-0.367 -0.351161910560319 -0.355011565040023 -0.37 -0.317034695120068 -0.307057825200114 -0.33 -0.346 -0.281 -0.279046260160091 -0.344 -0.362 -0.398942174799886 -0.321953739839909 -0.340011565040023 -0.348 -0.388965304879932 -0.312 -0.366 0.871211796340823 1.58607215081126 1.35114110243842 1.11592151097444 0.913919776218439 0.848562313008005 1.33285537398399 1.09204653048799 0.889748149593596 0.8…
-0.367 -0.364886633785732 -0.355991902413267 -0.37 -0.3199757072398 -0.311959512066333 -0.33 -0.346 -0.281 -0.282967609653066 -0.344 -0.362 -0.394040487933667 -0.318032390346934 -0.340991902413267 -0.348 -0.3860242927602 -0.312 -0.366 0.872211740461532 1.58879748870888 1.35208222631674 1.11774493848868 0.915596153126686 0.848758380482653 1.33246323903469 1.09175242927602 0.889591295613877 0.84861…
-0.367 -0.366 -0.356 -0.37 -0.32 -0.311 -0.330001642857359 -0.346004928572078 -0.283 -0.283003285714719 -0.344 -0.361983571426406 -0.396001642857359 -0.319 -0.341 -0.347998357142641 -0.383 -0.309 -0.363004928572078 0.871311248571593 1.58426338428616 1.35164169214308 1.1197552242864 0.917454813572063 0.864480624285797 1.3315905585715 1.09069 0.888350213571457 0.84928981928569 0.873522152143141 0.5…
-0.367 -0.365872164800973 -0.356 -0.37 -0.32 -0.310953514473081 -0.331 -0.349 -0.282976757236541 -0.284976757236541 -0.343965135854811 -0.352023242763459 -0.397 -0.319 -0.34098837861827 -0.347 -0.383 -0.309 -0.365965135854811 0.872054427348482 1.58620320511362 1.35266604873021 1.12290501402928 0.920356641022723 0.864830249262772 1.33189443857191 1.09067291656886 0.888471748818972 0.84917105153606…
-0.367 -0.355117962841627 -0.356 -0.37 -0.32 -0.307042895578774 -0.331 -0.349 -0.281021447789387 -0.283021447789387 -0.34103217168408 -0.353978552210613 -0.397 -0.319 -0.340010723894693 -0.347 -0.383 -0.309 -0.36303217168408 0.870744370018889 1.57637777514167 1.3523336461242 1.12080305637359 0.918391555028334 0.862327453170415 1.32890281511776 1.0892357641252 0.887777613965232 0.848418257398914 0…
-0.36699647221414 -0.364980597177771 -0.356 -0.37 -0.31999647221414 -0.31399647221414 -0.332992944428281 -0.349 -0.281 -0.28200176389293 -0.342 -0.354 -0.39499470832121 -0.31999470832121 -0.33999823610707 -0.35 -0.38299823610707 -0.309 -0.363 0.873995696101251 1.58596676953011 1.35342844777422 1.12065052916788 0.917900529167879 0.859210420788478 1.33513662969159 1.08963033513966 0.888319823610707…
-0.365 -0.354128148224684 -0.356 -0.369988350161392 -0.318034949515823 -0.312 -0.32904659935443 -0.349 -0.281023299677215 -0.283034949515823 -0.342 -0.354 -0.392 -0.317 -0.339034949515823 -0.35 -0.382 -0.309023299677215 -0.363 0.871584115165918 1.57304274491418 1.35256514479019 1.12096933873209 0.918217591256298 0.848204442468703 1.32767473204908 1.08982128148225 0.888216505048418 0.8446439010303…
-0.365 -0.364905963560857 -0.356 -0.369008548767195 -0.320974353698416 -0.312 -0.332965804931221 -0.349 -0.28298290246561 -0.285974353698416 -0.342 -0.354 -0.392 -0.317 -0.341974353698416 -0.35 -0.382 -0.31098290246561 -0.363 0.873612304051907 1.59177654757124 1.35383888660265 1.12259580904646 0.919697091361536 0.854465373377625 1.33648314658292 1.08992905963561 0.887922564630158 0.84749512308746…
-0.365 -0.356989518270363 -0.355 -0.369003493909879 -0.321003493909879 -0.311 -0.327003493909879 -0.349 -0.283 -0.285005240864818 -0.340003493909879 -0.351005240864818 -0.392 -0.317001746954939 -0.342 -0.35 -0.382 -0.308 -0.366 0.871482428267366 1.57309931390388 1.3536513451553 1.12304407040501 0.920174210161404 0.860405178404367 1.32830854260965 1.08972089094702 0.887920890947019 0.8454140529354…
-0.365 -0.351031902928734 -0.355 -0.371 -0.322978731380844 -0.311031902928734 -0.328978731380844 -0.349 -0.283 -0.287968097071266 -0.342 -0.354 -0.392 -0.318 -0.342 -0.35 -0.382 -0.308 -0.365978731380844 0.872851496301334 1.58967527829363 1.35441415112973 1.12537031902929 0.922581276117149 0.857705723782188 1.33318085449376 1.0902225559833 0.888423619414253 0.847716281740644 0.876093201539864 0.5…
-0.365 -0.353968475889178 -0.355 -0.371 -0.321021016073881 -0.313968475889178 -0.327021016073881 -0.349 -0.283 -0.285031524110822 -0.342 -0.354 -0.392 -0.318 -0.342 -0.35 -0.382 -0.308 -0.364021016073881 0.871148283984277 1.57359264704693 1.35387577942032 1.12539968475889 0.922698739035567 0.862834937886431 1.33233903691177 1.08953735562586 0.887836304822164 0.846453555367653 0.87362648025309 0.5…
-0.367 -0.351 -0.355 -0.371 -0.323998332575413 -0.312003334849174 -0.329998332575413 -0.352 -0.283 -0.285 -0.342003334849174 -0.354 -0.392005002273761 -0.318001667424587 -0.34 -0.347 -0.382 -0.308 -0.366 0.872159766560558 1.58542187964226 1.35437844929513 1.12566821585569 0.915581579505836 0.861684030619979 1.33580113384872 1.09186893284826 0.890339449749886 0.843495752614825 0.874769616492345 0.…
-0.367 -0.35116593104598 -0.355 -0.371 -0.32301185221757 -0.314 -0.329 -0.35197629556486 -0.283 -0.28503555665271 -0.344 -0.354 -0.395 -0.31901185221757 -0.34 -0.347 -0.382 -0.30803555665271 -0.36597629556486 0.872030311429286 1.58062163153136 1.35345628167531 1.12461517083849 0.910676300502055 0.858232077840971 1.336488770641 1.09122620729038 0.889998266304606 0.84695434118326 0.874556948671125 …
-0.367 -0.36487924059568 -0.355 -0.371 -0.323991374328263 -0.314 -0.329 -0.350017251343474 -0.283 -0.287974122984788 -0.344 -0.354 -0.395 -0.319991374328263 -0.34 -0.347 -0.382 -0.310974122984788 -0.364017251343474 0.872882495665589 1.58571514650697 1.35397542839398 1.12586895914018 0.921940804775022 0.868321155581107 1.33721361700291 1.09091276021496 0.88902853941502 0.848139562937198 0.87595766…
-0.366996998686925 -0.364996998686926 -0.355 -0.371 -0.324998499343463 -0.314006002626149 -0.329007503282686 -0.35 -0.283 -0.287996998686926 -0.343996998686925 -0.354 -0.397 -0.319 -0.340004501969612 -0.35 -0.378996998686925 -0.305996998686926 -0.364 0.872752851247421 1.58537879384731 1.35398054023635 1.12574001500657 0.922020330144438 0.863903496529732 1.33576277621459 1.09171013505909 0.8896798…
-0.365019407524828 -0.362883554851034 -0.355 -0.371 -0.323970888712758 -0.317912666138276 -0.333951481187931 -0.35 -0.283 -0.285951481187931 -0.342 -0.353970888712759 -0.397 -0.319 -0.342970888712759 -0.349970888712758 -0.377048518812069 -0.304038815049655 -0.364 0.874615163492934 1.59109569992819 1.3543291317861 1.12575494891883 0.922249218574293 0.866202441314745 1.33749666005501 1.091798738510…
-0.366975416874433 -0.351147498753402 -0.355 -0.371 -0.321036874688351 -0.309110624065052 -0.329061457813918 -0.35 -0.283 -0.281061457813918 -0.342 -0.35103687468835 -0.397 -0.319 -0.340036874688351 -0.347036874688351 -0.381938542186082 -0.307950833748866 -0.364 0.871104126710393 1.57756011522892 1.35323376655032 1.12625373130298 0.923178323015356 0.863424908038305 1.32607356545331 1.091671597903…
-0.367 -0.362999635429009 -0.355 -0.371 -0.322999939238168 -0.310999939238168 -0.329 -0.348000060761832 -0.285999908857252 -0.282999939238168 -0.342 -0.353999908857252 -0.397 -0.319999969619084 -0.34 -0.347 -0.382999969619084 -0.308 -0.364 0.871759978733359 1.58482977396599 1.35348999179715 1.12787995078292 0.924449961720046 0.861570055293267 1.32773994501054 1.09401992860485 0.891349959593382 0.…
-0.36499025945681 -0.362756486420262 -0.355068183802327 -0.368961037827242 -0.31699025945681 -0.304961037827242 -0.325970778370431 -0.348 -0.284961037827242 -0.285931816197673 -0.342 -0.354 -0.397 -0.319 -0.338980518913621 -0.346970778370431 -0.382980518913621 -0.305 -0.363961037827242 0.868889416440432 1.57304273171721 1.35067220843847 1.11707821481576 0.913144384117459 0.847643084214335 1.32531…
-0.364009437469195 -0.338235936729884 -0.361933937715633 -0.365037749876781 -0.316009437469195 -0.301037749876781 -0.323028312407586 -0.348 -0.281037749876781 -0.279066062284367 -0.342 -0.354 -0.397 -0.319 -0.337018874938391 -0.344028312407586 -0.381018874938391 -0.305 -0.360037749876781 0.87185149884303 1.58842202048302 1.35290848257023 1.1189123519326 0.91660668573374 0.846946700603129 1.329063…
-0.361 -0.340001567175242 -0.344995298474273 -0.356012537401938 -0.308990596948546 -0.299982761072335 -0.314996865649516 -0.342998432824758 -0.278 -0.274998432824758 -0.340015671752423 -0.353998432824758 -0.399 -0.318 -0.335995298474273 -0.339990596948546 -0.381 -0.305 -0.339993731299031 0.869301786579776 1.56999808378034 1.35075785296992 1.09458888019581 0.890755952422012 0.861348794697018 1.321…
-0.360951292477739 -0.341009741504452 -0.341961033982191 -0.363795428406504 -0.302941550973287 -0.288941550973287 -0.31291232645993 -0.341961033982191 -0.277951292477739 -0.273922067964382 -0.349990258495548 -0.353 -0.399 -0.318 -0.332951292477739 -0.333961033982191 -0.381 -0.305 -0.336077932035618 0.870398014115811 1.58768260337021 1.34936710746454 1.12559439825803 0.907291558640712 0.8541923678…
-0.356061469959036 -0.341987706008193 -0.338049175967229 -0.34325817382795 -0.297073763950843 -0.283073763950843 -0.304110645926264 -0.338049175967229 -0.273061469959036 -0.266098351934457 -0.349012293991807 -0.353 -0.399 -0.318 -0.328061469959036 -0.330049175967228 -0.381 -0.305 -0.343901648065543 0.866182987104689 1.56686173908557 1.34706889088075 1.11198113236596 0.907448032961311 0.8524222521…
-0.35101971924931 NaN -0.319996713458448 -0.34997206439681 -0.279993426916897 -0.270986853833793 -0.303986853833793 -0.334983567292241 -0.262003286541552 -0.265988497104569 -0.345981924021466 -0.350991783646121 -0.398996713458448 -0.319006573083103 -0.319001643270776 -0.329995070187672 -0.380996713458448 -0.305 -0.329993426916897 0.826413479550071 NaN 1.31733715435224 1.11475466076464 0.892523302…
-0.362738779407108 -0.314893137030181 -0.317976252673373 -0.33292875802012 -0.275905010693494 -0.262821895050301 -0.295940631683434 -0.324940631683434 -0.26392875802012 -0.258869389703554 -0.33492875802012 -0.34592875802012 -0.397 -0.322952505346747 -0.319916884356807 -0.327 -0.379 -0.30496437901006 -0.325798147723674 0.865039843263099 1.57418280216939 1.33994372120381 1.09936688672472 0.89454876…
-0.341214340364655 -0.306087684694631 -0.316019485487696 -0.327058456463088 -0.268077941950784 -0.248146141157719 -0.29104871371924 -0.32004871371924 -0.258058456463088 -0.248107170182327 -0.329058456463088 -0.340058456463088 -0.397 -0.319038970975392 -0.313068199206936 -0.327 -0.379 -0.302029228231544 -0.309165626645415 0.869970896571006 1.59089359393508 1.34272233060747 1.09993434920857 0.89609…
-0.350987054937729 -0.298956310414836 -0.306975728008242 -0.311987054937729 -0.254985436804945 -0.234988673070513 -0.268991909336081 -0.309988673070513 -0.248993527468865 -0.236991909336081 -0.324980582406594 -0.329962782945971 -0.394987054937729 -0.318977346141026 -0.306987054937729 -0.322991909336081 -0.374996763734432 -0.302 -0.307970873609891 0.86703404533196 1.57463611672374 1.34248389970001…
-0.342864284331707 -0.271909522887805 -0.291875593970731 -0.303875593970731 -0.245909522887805 -0.227886903609756 -0.263773807219511 -0.302762497580487 -0.244728568663414 -0.231705949385365 -0.312909522887805 -0.306558924078047 -0.386909522887805 -0.304920832526829 -0.298875593970731 -0.317875593970731 -0.373 -0.302 -0.289852974692682 0.869393605753366 1.59635972048273 1.34484238641971 1.10915779…
-0.331136348976802 -0.264090899317868 -0.281124986562069 -0.293124986562069 -0.238090899317868 -0.218113624147335 -0.244227248294671 -0.282238610709404 -0.221272697953605 -0.206295422783072 -0.305090899317868 -0.268443134174608 -0.379090899317868 -0.298079536903135 -0.288124986562069 -0.307124986562069 -0.373 -0.302 -0.277147711391536 0.857607030721686 1.5479428940259 1.34072783576603 1.097732826…
-0.323000437057631 -0.240001311172893 -0.264000928747466 -0.283000546322039 -0.237000054632204 -0.216000109264408 -0.235000491689835 -0.274000437057631 -0.207000764850854 -0.18800098337967 -0.297000437057631 -0.219002676977989 -0.352001475069504 -0.290000437057631 -0.281000382425427 -0.286001147276281 -0.371000109264408 -0.303999890735592 -0.261000874115262 0.85785997869344 1.58143813922714 1.338…
-0.31089261675192 -0.232677850255761 -0.244775471390379 -0.272931665205767 -0.230970713659615 -0.212990237886538 -0.205902378865382 -0.247736422936532 -0.188707136596146 -0.164677850255761 -0.287814519844226 -0.183550942780758 -0.33851189432691 -0.267521656440372 -0.263921903092306 -0.248136669588465 NaN -0.298424035305754 -0.233921903092306 0.849000219907463 1.54117436471866 1.33216549709521 1.0…
-0.300109000790474 -0.200327002371422 NaN -0.266069364139393 -0.228029727488311 -0.21200990916277 -0.196099091627704 -0.2212675473948 -0.159297274883111 -0.132327002371422 -0.269188274092637 -0.138455821487437 -0.289495458138518 -0.219485548975748 -0.256079273302163 -0.261861271721215 NaN -0.240584640603452 -0.226079273302163 0.853039174249386 1.57676029739144 NaN 1.09480156895725 0.8861187035544…
-0.289000200018183 -0.187000236385126 NaN -0.257000163651241 -0.215000236385126 -0.208000072733885 -0.167000527320666 NaN NaN -0.106000472770252 -0.265000072733885 -0.0870009273570325 -0.250000709155378 NaN -0.243000236385126 NaN NaN -0.238000036366942 NaN 0.848270087462497 1.53873069806346 NaN 1.08691014383126 0.87658017365215 0.814650021638331 1.29807036657878 NaN NaN 0.824969992181107 0.853430…
-0.250874403740507 -0.150843004675633 NaN -0.243832538320676 -0.212 -0.209010466354958 -0.143686009351267 NaN NaN -0.065570879446731 -0.224853471030591 -0.0575394803818577 -0.166194090668251 -0.0771626916033776 -0.20690580280538 NaN NaN -0.212696475706224 NaN 0.859591359235538 1.5752279951775 NaN 1.08768809614144 0.878635431851941 0.818112967627511 1.32166921548257 NaN NaN 0.823407735840638 0.859…
-0.239125455272112 -0.13615681909014 NaN -0.228167273696149 -0.212 -0.209989545393991 NaN NaN NaN -0.0254286388463817 -0.21114636448413 -0.0144600026644097 NaN 0.00116363151925515 -0.198094091454084 NaN NaN -0.18430318357427 NaN 0.849428518810377 1.52546140762345 NaN 1.08096182314328 0.870724473216555 0.810906945900229 NaN NaN NaN 0.826002295294075 0.848374268843682 0.537849840155184 NaN 0.061500…
-0.208931536200261 -0.0909682728732915 NaN -0.212956583931873 -0.208986641209807 -0.204989980907355 NaN NaN -0.0129031487711004 0.0290818225899324 -0.184928196502712 0.0340734733460618 0.0061452768433494 0.100161975331091 NaN NaN -0.363001669848774 -0.230023377882838 NaN 0.85099068224384 1.55295707297633 NaN 1.07325258587144 0.863355458011334 0.810407559626633 NaN NaN 0.88924358538655 0.822145694…
-0.167804268365111 -0.071424318720916 NaN -0.186769727488366 -0.200804268365111 -0.198919404620928 NaN NaN 0.0453684360186137 0.0785871949046657 -0.14179275473953 0.0784144905209405 0.0940477399279328 0.198001685425606 -0.12679275473953 -0.255976972748837 -0.364 -0.244771412913973 NaN 0.845364043779673 1.53930491999402 NaN 1.06877509686023 0.860600277991743 0.802804779472903 NaN NaN 0.87947156418…
-0.151136327092188 NaN NaN -0.167160384814339 -0.184136327092188 -0.192056134685019 NaN NaN 0.0767433842970575 0.128591018723435 -0.124144346332905 0.11371130733419 0.183270249094757 0.283302326057625 -0.109144346332905 -0.254016038481434 -0.364 -0.310462710871964 NaN 0.840598973509884 NaN NaN 1.0649512750388 0.857217666380473 0.788735076104288 NaN NaN 0.883011050541012 0.816354338361446 0.839635…
-0.102950875324502 0.00606996544692078 NaN -0.134959807083684 -0.171956829830623 -0.179961295710214 NaN NaN 0.139071454073451 0.189083363085693 -0.0789568298306234 NaN 0.249084851712223 0.351090806218344 -0.0609374776857304 -0.234947898071442 -0.325056567808149 -0.215144396773432 -0.00494789807144197 0.835521875669428 1.53548411278464 NaN 1.05001025306651 0.846532039418346 0.78426636357585 NaN Na…
-0.0696007010345841 0.0532726919763816 0.0173895599662594 -0.10763965703121 -0.142776003019401 -0.153795481017714 NaN 0.0644479939611983 0.187574600950233 0.24552590595445 -0.0496104400337406 NaN 0.306370081967946 0.412477210958668 -0.0186980910261489 -0.199853915012653 -0.363 -0.312 0.0304869499578243 0.836685434318191 1.51810656018116 1.27850379820967 1.05019353720883 0.847964277394433 0.801900…
-0.0295023917186734 0.0806569032165157 0.0565098617378796 -0.0714533778924614 -0.120281829500719 -0.133257322587613 NaN 0.109436340998562 0.245277046063372 0.298338313346137 -0.0104901382621204 NaN 0.343534368650986 0.460399580628903 0.0116201428468567 -0.185183801848295 -0.363 -0.312 NaN 0.82718898106313 1.51675690977004 1.27888522115194 1.05155296769539 0.85441912718675 0.796961879955593 NaN 1.…
NaN 0.143996555023923 0.113996883116883 -0.0190028434723172 -0.0680028434723172 -0.105001531100478 0.152996664388243 0.153997593984962 0.280998086124402 0.350997156527683 NaN 0.302995844155844 0.33500049213944 0.446000820232399 NaN -0.139002515379357 -0.35700032809296 -0.30800021872864 0.109998359535202 NaN 1.51496009733425 1.2815298556391 1.05456983595352 0.857369843062201 0.792490241148325 1.26…
0.100496713149815 0.188477234202764 0.157545410517444 0.0195454105174441 -0.0215227657972364 -0.0575812026383912 0.20955514999097 0.202467494729238 0.316457755255712 0.400399318414557 0.106574628938021 0.343301923679299 0.342077915788206 0.473029218420577 0.157467494729238 -0.0606104210589685 -0.335931823685319 -0.293756513161855 0.176496713149815 0.839658034976807 1.51608126371002 1.280729707815…
0.150498036711211 0.236517721546065 0.212448824624074 0.0744488246240744 0.0265177215460651 -0.0154232239493715 0.265438982206647 0.249527563963492 0.36253740638092 0.440596460885483 0.164419297371793 0.373694885059755 0.349921260660582 0.475970472747718 0.204527563963492 -0.0213936966970897 -0.329068896921991 -0.269246060435681 0.226498036711211 0.820333994047491 1.51922840584006 1.2807002952725…
0.204973012430638 0.283976510819259 0.26297501150985 0.133970513581623 0.088969014272214 0.049967514962805 0.31597501150985 0.288980508977683 0.420971013351426 0.463988505294531 0.212976011049456 0.401986006445516 0.353998000920788 0.476 0.251976510819259 0.386796093920376 NaN NaN 0.277974511740047 0.834083028211248 1.53074425764496 1.29284392779689 1.06122855566527 0.866578340764254 0.8016487955…
0.255504053669056 0.334562213707793 0.310455586970108 0.193562213707793 0.153814240542321 0.128814240542321 0.367533133688425 0.336300493533476 0.449222946815159 0.498116320077474 0.263513747008845 NaN 0.370048466698948 0.475970919980631 0.301552520368004 NaN NaN NaN 0.327465280309898 0.839212569621693 1.53859062041361 1.29872057106026 1.06376672367108 0.868915574557028 0.807223909055949 1.284598…
0.306444292928332 0.391380172881601 0.356497726300608 0.250380172881601 0.236102319345767 NaN 0.421412232904967 0.36666871309189 0.471754206487531 0.509871759906538 0.315433606253877 NaN 0.374946566627724 0.473032060023365 0.357390859556056 0.402935879953269 NaN NaN 0.374487039626153 0.842504092773831 1.5608867712894 1.31797989998021 1.07455233971425 0.87251077990475 NaN 1.30165394499774 1.064453…
0.355061368666808 0.442056766016798 0.399084381916861 0.313095121433553 NaN NaN 0.47107824505018 0.415035286983415 0.500015342166702 0.513009205300021 0.368062902883478 NaN 0.375 0.47599846578333 0.405067505533489 0.408174900700403 NaN NaN 0.427065971316819 0.847012043600861 1.56755793499287 1.32156154040205 1.08826895982535 NaN NaN 1.30856357781753 1.06426834923138 0.869050724174525 0.8349435256…
0.39565031584754 0.479709435470043 0.454614844074037 0.37582767471505 NaN NaN 0.522449309131027 0.438520252678032 0.510070943547004 0.519070943547004 0.40966213977204 0.466976352150999 0.374964528226498 0.474952704301997 0.449638491923039 0.523099624978567 NaN NaN 0.470603020149537 0.854918815240594 1.57927776865498 1.33566394986396 1.09421729333105 NaN NaN 1.31745580892364 1.07625303908518 0.875…
0.449448780925139 0.538398670100152 0.505478847420132 0.444298448450178 0.498057916490238 NaN 0.559619157730096 0.481559024740112 0.515939867010015 0.524939867010015 0.464438758760142 0.465020044329995 0.372030066494992 0.47104008865999 0.502458803090137 0.614067938655236 NaN NaN 0.520488869585129 0.860611670999715 1.58322951045341 1.34260884262852 1.10392058012323 0.898985669262376 NaN 1.3220726…
0.508075671489166 0.594072761047275 0.565071305826329 0.512094589361457 0.578125149001313 0.598136790768877 0.614075671489166 0.517059664058766 0.535036380523638 0.534021828314183 0.526072761047275 0.482030559639856 0.379007276104728 0.476005820883782 0.56107130582633 0.680091678919567 0.489209551816152 0.527266305433027 0.574078581931057 0.864975008592157 1.58349380075877 1.35099593993356 1.1078…
0.560491789642304 0.64454964724728 0.614530361378955 0.577713577128048 0.664829292338002 0.692916078745467 0.666511075510629 0.558472503773978 0.560395360300675 0.549327859761536 0.576482146708141 0.503270002156559 0.383971071197512 0.479864998921721 0.610511075510629 0.743781077667188 0.634658584676004 0.71154286946605 0.628453217905652 0.861470445793157 1.57913826704458 1.34811511352784 1.11009…
0.610465333057444 0.700402431064202 0.668423398395282 0.650224208750016 0.749098404763533 0.78600405177367 0.718444365726363 0.606486300388524 0.600570169712847 0.582643555371629 0.625475816722984 0.530706457364871 0.381031450996621 0.466146771317564 0.662444365726363 0.823150823091234 0.803196809527065 0.868322613513549 0.674507267719605 0.853386490240708 1.56880060267145 1.33847315926892 1.1039…
0.653079958815335 NaN 0.720115062685482 0.71412871419054 0.828146266125613 0.875167718490703 0.776101411180425 0.655097510750409 NaN NaN 0.66908580946036 0.553117012900491 0.384039004300164 0.466 0.708056556235237 0.885101411180425 0.938230125370965 1.06222037429592 0.72510726182545 0.821560648173945 NaN 1.30126531379081 1.09665303773242 0.912605090061171 0.84386205232875 1.29568087299376 1.07800…
0.694685023781412 0.80175131640542 0.779618731157405 0.780651877469409 0.903685023781412 0.961729218864084 0.828497194680057 0.705574536074733 0.688961243048111 NaN 0.713662926240077 0.61332041434937 0.404088390165344 0.466033146312004 0.737618731157405 0.937607682386737 1.05677341394676 1.1756187311574 0.780651877469409 0.827091760902943 1.54228116098347 1.31434208891588 1.09308436512696 0.91521…
0.755457183071335 0.868404652400819 0.834509713741851 0.838483448406593 0.964457183071335 1.02642216262432 0.87260601997113 0.756544734188861 0.774238305277518 NaN 0.77247469329484 0.641746101759173 0.411929959105979 0.468973734664742 NaN 0.991518468853603 1.12538714217731 1.23050971374185 0.838483448406593 0.83434521217303 1.5414970040894 1.32517325601513 1.09258446510699 0.915418161426532 0.853…
0.826101344389085 0.911104011346693 0.891093343516262 0.902076008291814 1.03306934089779 1.09306000654617 0.940081342207029 0.819093343516262 NaN NaN 0.8421066783043 0.712029336533683 0.453022669139664 0.475017335224449 0.8681066783043 1.05408267568583 1.16502400261847 1.26401866870325 0.897086676122244 0.821755548362852 1.53934709410724 1.31316964105175 1.08027957328678 0.908250185596004 0.84654…
0.902793795120902 0.989436028305848 0.961681992991198 0.959614911713375 1.08541366787991 1.13834658660208 1.00172671384308 0.88974907426902 NaN NaN 0.922760254481991 0.735844735140125 0.471352805769425 0.490493187492411 0.948804975333873 1.11664845235229 1.18334658660208 1.27820124383347 0.962704353417138 0.833328334834859 1.54476542940831 1.32032426034773 1.07983645864668 0.90065783658706 0.8383…
0.972254341037421 1.02759041268253 1.02135936342652 1.01342237685997 1.12161141716035 1.1686744305938 1.06531735447088 0.955296349993059 NaN NaN 0.98928584775415 0.897267130579922 0.589729229091943 NaN 1.01924383879851 1.17339087014325 1.2136744305938 1.29581095969963 1.0243383589487 0.82705731935141 1.55399096388708 1.31457175316479 1.06902604973995 0.879467478494781 0.822074547210677 1.28450071…
1.04211121745557 1.11407229134612 1.08310565658279 1.06208897396445 1.14009082758871 1.18602409711537 1.12412975369816 1.02812975369816 1.04715755806205 1.03317424068039 1.06010194933427 1.01218721605021 0.695174240680389 NaN 1.09110565658279 1.20106116960056 1.21300185362426 1.297 1.09011121745557 0.84326127839498 1.56337025054215 1.33386462448965 1.07778936080251 0.877620861026641 0.81487759925…
1.10261193825073 1.15393459660111 1.14055630750066 1.11034491065041 1.18905563075007 1.19908900920011 1.19461193825073 1.09881220895097 1.13293459660111 1.12806811040127 1.11562306440074 1.11394572275113 0.789945722751127 NaN 1.1485896859507 1.23431153220037 1.21403337845004 1.29712238765015 1.15060081210072 0.833400186508762 1.56902640659916 1.33121477530029 1.08281442338998 0.862008216834593 0.…
1.15655571901991 1.23632146177587 1.18959610819992 1.14074958708395 1.19395961081999 1.20693537731199 1.24855571901991 1.17041031797188 1.21532146177587 1.22222452774385 1.17054764118391 1.19731338393986 0.873313383939863 NaN 1.20057187469192 1.26177382059196 1.216975766492 1.30791114380398 1.20356379685591 0.852810139625528 1.58105096573062 1.35279228760796 1.0814413089704 0.868903212812909 0.81…
1.20053805426368 1.27303565196609 1.24203755912864 1.17302868301286 1.21751542405931 1.21901320632733 1.28903785413453 1.22204953799407 1.28257496037865 1.2925650146796 1.21803249140239 1.27197757955275 0.976691317205649 1.01969581048368 1.24404041431076 1.30706370865224 1.2455113310396 1.33595533997873 1.24654247935196 0.866954919110508 1.56940249618275 1.34951992764131 1.08871767217442 0.871381…
1.25328235835663 1.33463162380398 1.29083037115274 1.20889904226477 1.23642784175959 1.23100757135591 1.34664762806935 1.29704753188766 1.38967622474819 1.39092765258168 1.26197732684647 1.3874590461125 1.13716984759057 1.19934626151667 1.29972881631836 1.3709703525897 1.25343186434872 1.30681454897917 1.30711561953861 0.872954594666035 1.5765309422699 1.35020335465568 1.09311016406006 0.87442219…
1.31381373475519 1.38691323525213 1.34538253261673 1.25744845491154 1.25578227789873 1.24434915871579 1.40434837331652 1.37066826718027 1.47256339297405 1.4903768527693 1.32824733319926 1.4394147029592 1.28878194058239 1.36066881710015 1.36130298733662 1.42688270636695 1.27296488217755 1.337 1.36682591995713 0.882575766443299 1.58695592446627 1.35969600187972 1.11012720926352 0.889275975137172 0.…
1.37054571442759 1.45004799748277 1.39904197492034 1.29004482681894 1.27552968577321 1.26352334828628 1.46605021953238 1.44705969031165 1.56107003496218 1.59307626417538 1.38204369902876 1.55806519129882 1.44514318947929 1.51316419370483 1.42104808212241 1.4790558996955 1.32204674384072 1.44196941450626 1.42704247286153 0.880760778894605 1.5861779003883 1.3619108370389 1.10741828090494 0.88825594…
1.4258236481734 1.50875657947051 1.45177028970301 1.33391737736392 1.30938731572574 1.29089820416448 1.52626822788662 1.52213955344778 1.64757418532017 1.6894913445684 1.43777987630272 1.64433821458374 1.61007413839523 1.702384038841 1.47827217089884 1.56622589155059 1.34748923347646 1.65630997563277 1.48128381931495 0.883769702200808 1.58101845226216 1.36165341977593 1.10219926274499 0.886451726…
1.47710004241499 1.59750055442782 1.51854019296529 1.38985115853509 1.35005309085035 1.32215475502125 1.60548469901283 1.59961812931841 1.73795907335287 1.78293529023038 1.4852597123091 1.7013373130752 1.7336194670332 1.8670243337915 1.54522442732809 1.59089208173793 NaN 1.8275468898086 1.55549262672032 0.889222103273265 1.58706143973309 1.36468176792994 1.11112946990632 0.897370095649938 0.83098…
1.54298734003865 1.63005436924006 1.56655246330448 1.44104877648065 1.3855498615909 1.37205071028425 1.65855378493415 1.67056224358957 1.82206697377289 1.87456328705156 1.55598636619547 1.74298987203092 1.85897604345775 1.98797701730093 1.60953596329643 1.53199162494865 NaN NaN 1.60654851219571 0.878602095710525 1.56599086105854 1.34241893205578 1.08942366527503 0.881748010441056 0.83312189617580…
1.60352857057951 1.69209526254312 1.63352321561759 1.50015261400981 1.44803423325612 1.4214194657968 1.72168736438092 1.74651459479651 1.89856813489947 1.94870961354978 1.61652857057951 1.78693202703351 1.95760299400855 2.06903018319515 1.66430948748089 1.78680575679438 NaN 2.10325345348229 1.66273624439238 0.864395311259164 1.55662035625799 1.32947381609481 1.08420354087797 0.875937998889601 0.8…
1.67414883492325 1.75032474879345 1.69182899345317 1.55882857324891 1.50732107861179 1.48526240343617 1.79119906339657 1.82361140435478 1.97462285641259 2.00903939941338 1.68418531342653 1.88974757138706 1.99951361995614 2.13027042993421 1.70650062004653 1.86214883492325 NaN 2.14356225796053 1.72824062696809 0.86189650771239 1.54453358739807 1.32185771847949 1.07068982681835 0.861387365253343 0.8…
1.74386262186086 1.79487257679848 1.75285465791077 1.61484271198562 1.55285664889829 1.54183474803553 1.84087257679848 1.86688850469867 2.026874567786 2.07187655877353 1.75585863988581 1.95886461284839 2.03193628839924 2.15495221629943 1.79885863988581 1.93785067593572 NaN 2.16595619827448 1.78486461284838 0.86145083621476 1.53409709315822 1.31368987529812 1.07494042335001 0.8636932757048 0.82126…
1.81748130772536 1.84986604310161 1.80982554464095 1.68358255387701 1.63431931388274 1.61940031080405 1.90468380002865 1.92872429848931 2.07108878463522 2.12784579387128 1.82850155695569 2.01778504618029 2.03689875384836 2.15695950153934 1.87248130772536 2.00658255387701 NaN 2.16012149538197 1.84280529541062 0.86610381615594 1.53789163547863 1.31909802175628 1.0579415266385 0.844046402052692 0.79…
1.88411414661068 1.89342285309484 1.87611414661068 1.76195308235808 1.72873833002128 1.71373833002128 1.96618125671593 1.99116783469488 2.12626178884224 2.17438258703169 1.89018125671593 2.06339600905274 2.0547584036211 2.1609463119158 1.94010072458963 1.95669794509461 NaN 2.15704026606315 1.89924836682119 0.833198966604131 1.50293661596749 1.28161151322222 1.0682055790535 0.853130880157497 0.797…
1.94593867074901 1.98790549262962 1.94892761137588 1.84591655200275 1.8328964440516 1.82588840087114 2.02594068154412 2.04394771932702 2.14997687585618 2.20696782727817 1.95593464915878 2.0849788866513 2.05899597840977 2.16199899460244 1.99594470313435 2.0588964440516 NaN 2.16099597840977 1.96992962217099 0.868504016821425 1.5573447634582 1.32848231399386 1.08534289818755 0.867455713300711 0.8015…
2.00959655669391 2.04474769674226 2.01846700808104 1.92916472798434 1.93671130783929 1.93264653353286 2.07981247104869 2.08998520253252 2.19696361109704 2.21776249420974 2.02155337382295 2.11826589119374 2.06193522569356 2.15906477430643 2.05861814812939 2.12357496525843 NaN 2.15806477430644 2.02674769674226 0.876895609141015 1.5728490712338 1.33537885995165 1.09166095115552 0.874318859951651 0.8…
2.07225080107616 2.10922663336894 2.07828705263699 2.00608162712562 2.05261035683481 2.05157410527398 2.14422663336894 2.13446831044115 2.22269790365974 2.24862540053808 2.08523871722255 2.14567373595252 2.06496374843917 2.15801208385361 2.12125080107616 2.22477953078536 NaN 2.06513588223937 2.09616621410089 0.88478574594184 1.57576846114208 1.34399644137456 1.09248166214101 0.876416194808388 0.8…
2.13885463215713 2.17984582198483 2.14884582198483 2.09680177112336 2.15777093552032 2.16674891008959 2.20387004995865 2.17590969573397 2.25892070844934 2.26496475931082 2.15584582198483 2.16196475931082 2.06699559491385 2.15600440508615 2.18486123978635 2.31580177112336 2.08470485922811 2.14182820164024 2.1618568347002 0.893830243188628 1.58620702747574 1.35596381176285 1.09884596980062 0.885270…
2.20662721668769 2.24762721668769 2.22544815799478 2.1812889947122 2.25699056355735 2.27383140027476 2.26966700750834 2.22990575243222 2.27468167343483 2.29048271933159 2.22656753045672 2.19532355604901 2.07582094130709 2.17854240556256 2.25360732127737 2.4169507727367 2.23005547927215 2.28607537468248 2.22472669373931 0.890311822431267 1.58489705775804 1.35641144497356 1.10691645972714 0.8961495…
2.27413942365131 NaN 2.3000495126895 2.26986969076589 2.36067702441917 2.38458711345737 2.33911373480508 2.2645632896141 2.31448622307541 2.31962751172967 2.28229355672868 2.20883302249951 2.08488440019197 2.18492293346131 2.32410089038196 2.49303666826639 2.41068800383933 2.50222560460719 2.29411373480508 0.852007464507238 NaN 1.3341102839624 1.1037532857059 0.895797449765407 0.831810511670949 1…
2.34386586094473 2.38378615512927 2.36687169307756 2.34585419667905 2.45082698005914 2.48480753961635 2.40088141329896 2.32188918947608 2.35392418227311 2.35792612631739 2.36184642050193 2.27387363712184 2.08599805595572 2.18400194404428 2.38588141329896 2.56086974903329 2.58266951247252 2.683652016074 2.36386586094473 0.883886935203579 1.56995831547502 1.35155545433316 1.10811142676473 0.9073874…
2.40550573545218 2.44257689090684 2.43533970605798 2.42117367666378 2.53788905484515 2.57872302545095 2.47226855060333 2.37471920181616 2.40183779424059 2.39900382363479 2.42057689090684 2.30524100848365 2.086 2.184 2.45433970605798 2.62933970605798 2.72846594575199 2.83337107181245 2.43233970605798 0.853909817779941 1.55252503524916 1.31386648225599 1.10371697036684 0.90809339706058 0.8506489054…
2.48314679862129 2.52212463754652 2.49831300668208 2.49618004023345 2.61812463754652 2.67000275163528 2.54915787915868 2.44720220130822 2.44947921474287 2.45834624829424 2.49814679862129 2.37720220130822 2.12259002011672 2.18202216107477 2.53214679862129 2.70813571808391 2.83188086572403 2.93786978518665 2.50520220130822 0.863830662612355 1.55045839369206 1.32953417938804 1.10551861456285 0.91174…
2.54887229746502 2.58986836815625 2.57185658022995 2.56985658022995 2.70083889834049 2.74585265092118 2.62585068626679 2.51387033281064 2.51786640350187 2.52387229746502 2.56087819142817 2.45983889834049 2.17190373193517 2.19198035345616 2.59986836815625 2.76788408539133 2.89188408539133 3.01584872161241 2.57087229746502 0.852672200594543 1.5433140276323 1.32353218085718 1.09762557970927 0.912378…
2.63021769979551 2.66828212028483 2.64441096126347 2.63947538175279 2.76264716972431 2.80666864322075 2.69058274923499 2.58249685524923 NaN 2.60228212028483 2.64221769979551 2.55785265035604 2.25517475280264 NaN 2.67436801427059 2.83649685524923 2.92429137461749 3.0208926325178 2.63753980224211 0.854156930815483 1.5477522955912 1.32284481671254 1.09638684187055 0.905618381860397 0.848408685540295…
2.69908592581176 2.72820690621903 2.71407248354429 2.70413969488166 2.82418002168408 2.85634132889377 2.76500527220692 2.65601871447439 NaN NaN 2.71108592581176 2.65964233098512 2.33592461860207 NaN 2.74604559900934 2.89818002168408 2.93289246186021 3.021 2.71200527220692 0.831824736203638 1.52792153380298 1.29940911942984 1.08775721657237 0.895466304592187 0.839855334654928 1.28610613315245 1.05…
2.76889358801939 2.81187199718275 2.78389358801939 2.76091363665342 2.86194293850315 2.89194602290839 2.83289667242463 2.74186891277751 2.75789358801939 NaN 2.78189204581678 2.77083035771208 NaN NaN 2.81489513022201 2.94093522749007 2.93699383118953 3.02798920458168 2.78488896141154 0.859526741216579 1.56138788897355 1.3302918061682 1.08500407141491 0.883438367633174 0.829385992641143 1.321514850…
2.83161117120124 2.87656777030128 2.8446545721012 2.80795837840093 2.88841408785052 2.91645748875048 2.8985460698513 2.8075460698513 2.8440903604017 2.84317716220163 2.85145926805138 2.86296015770182 NaN NaN 2.87467627255118 2.97524048425068 2.94384809685014 3.028 2.8505460698513 0.865165873426111 1.57225021002771 1.33126938457252 1.08858057635307 0.878900256078911 0.822502337158864 1.32432880473…
2.89039421740751 2.9443002166604 2.90438377288005 2.8525404407919 2.91472844228612 2.92986422114306 2.95640466193497 2.88519577138583 2.94792421367195 2.94197643630924 2.90940466193497 2.96395554725433 2.6249868808367 2.64311488980202 2.93240466193497 2.99579110945086 2.94696866641763 3.028 2.91335243929768 0.871563781695924 1.58016895046694 1.34734058976465 1.08972871991035 0.872615278296605 0.8…
2.95598305952803 3.00998305952803 2.9639846232639 2.90098749011301 2.94199296318857 2.94499609066031 3.02298279890538 2.96098045330157 3.03597732582983 3.04597315586749 2.97198384139597 3.06797315586749 2.77496116722579 2.81395543352759 2.99798305952803 3.04798644762242 2.91800755805673 2.95701850420784 2.97898305952803 0.8802077638577 1.5922668673158 1.35587781858846 1.09051979671434 0.868391084…
3.01079319723162 3.07359924678671 3.02270699703388 2.92937504856638 2.95667674925847 2.95771984935734 3.08757769673727 3.04318979584744 3.13971569475986 3.14678034490817 3.02679319723162 3.13257769673727 NaN 2.97055199209036 3.05572854708332 3.08420264817089 2.95615954807202 3.02157769673727 3.04357769673727 0.889691180020972 1.59575328182401 1.36139845772119 1.09393479032747 0.869583708939689 0.…
3.06721305750291 3.12626926768128 3.08217089986914 2.98126926768128 2.97376110674196 2.97278921183114 3.15012874223537 3.12190390152192 3.23566500826387 3.24858069299633 3.08025521513669 3.22865095571928 NaN 3.1140045386681 3.11517089986914 3.13725521513669 NaN 3.12455258790715 3.10612874223537 0.897807298592382 1.59552435628882 1.35723112856897 1.10469767041664 0.879607507197849 0.83068517238275…
3.12698528450067 3.20298104444154 3.1459842868397 3.03398703040737 3.00599201871223 2.99299501169514 3.2139842868397 3.20098054561105 3.31997929853484 3.34297680438241 3.14098503508542 3.30598104444154 NaN 3.36893689794354 3.17598503508542 3.06901720965176 3.00901870614322 3.13199850350854 3.16898453625494 0.905648072020172 1.59905911707004 1.36872711675979 1.11605720405513 0.893666528139819 0.83…
3.18852404423412 3.26843033275693 3.20068803931922 3.08087546227362 3.04115659670521 3.02522688031311 3.27650061636483 3.27424290980253 3.40007891471743 3.42991491963234 3.19275832292712 3.37533662127973 3.42062638682086 3.52134525238926 3.23361775571132 3.11294574588152 3.0060702836079 3.04117879184486 3.23345376062623 0.895474118398102 1.58987045625011 1.36465769421498 1.11682172626195 0.895818…
3.25421027914214 3.3282831764521 3.25555823746889 3.13040467196869 3.0785504665886 3.06551401793362 3.33822648540494 3.34811308272886 3.48201588631559 3.51497943766061 3.25623457824546 3.44713738183218 3.54265740924871 3.67063085652328 3.30513738183218 3.16141682152035 3.01785420538009 3.04097570089668 3.29427102690044 0.889905486083444 1.58276468237507 1.32736075478533 1.09402065464333 0.8759154…
3.32286152895116 3.39386763796802 3.3270183552852 3.19686560162907 3.14286967430698 3.11090836474709 3.39804050870642 3.41004446058357 3.55406216010155 3.59852282330575 3.32386356529012 3.52384523823954 3.65455340133044 3.77851647268739 3.36653108946231 3.21189818305233 2.97608552623605 3.39471567150257 3.35886967430698 0.881077879056011 1.57363844923092 1.33883799171361 1.10097523654259 0.884132…
3.39441951377362 3.45954941675113 3.38560016352112 3.24877411953123 3.19530108864654 3.15436090952627 3.46320460146353 3.48113870992465 3.63057738496471 3.66120747595225 3.39541951377362 3.54845873759371 3.71005756475942 3.82341683653379 3.43221617875176 3.41830753532574 2.98187009702249 3.46133079857885 3.42161436823989 0.870718845745381 1.56586168843528 1.31183472424115 1.07403842809138 0.87114…
3.46970034346207 3.51043878953193 3.45130854970814 3.32468241146778 3.27173991613062 3.23182730649236 3.54068158667784 3.55077165616951 3.69170796845688 3.7198046333933 3.4746700453682 3.66841014389268 3.72940725425315 3.81903194767374 3.5207609396498 3.64945430850568 3.03035364641363 3.46117888230692 3.48313108985473 0.858039470350178 1.53823647319026 1.30285572223413 1.06632638412788 0.86282996…
3.54042136994808 3.55994984774191 3.52292162083644 3.39742220543805 3.35141461768593 3.32140444546653 3.60892691642207 3.62092374735318 3.75143329355854 3.78143012448965 3.54392349646482 3.74141986944538 3.75746898156507 3.84197907337334 3.59791449103488 3.71989792719652 3.12892647536776 3.54594394545222 3.54593271137069 0.846163468755992 1.52814028327074 1.29699697105847 1.05540303356076 0.84766…
3.61004163907445 3.63914859456111 3.58957911495049 3.47262144113229 3.45146530546518 3.42742748412483 3.67456872341041 3.67960626837931 3.79664450427681 3.82900506140556 3.61557371190187 3.77977847500657 3.76242484096933 3.84043031311081 3.66158465618483 3.6408854366564 3.19553976740409 3.58299931289265 3.61609518591064 0.847048717041231 1.54857047792031 1.3127116707286 1.05605202174801 0.8410880…
3.6767099993513 3.70607892728157 3.65486186546101 3.55687774901567 3.55110265093821 3.53663675066725 3.73389201283404 3.73378141542785 3.83667138264395 3.85715549908929 3.68218839544318 3.81059778220883 3.76596614551681 3.840475253604 3.72475465578855 3.72490414370951 NaN 3.89189436816867 3.68084082617518 0.856750893471619 1.56007899363552 1.32036226241751 1.06275358186241 0.84516837488907 0.7853…
3.7330474269812 3.75107173554765 3.72305460592798 3.63606704854821 3.66108351267188 3.65409514134849 3.79954623112401 3.78553804727683 3.86951440610821 3.88302919222816 3.73854848009626 3.83902909770068 3.7675053118881 3.84199904331425 3.78404546539505 3.73359020566847 3.44594546891225 3.83915073506043 3.74454398215177 0.841010709391085 1.55763341315993 1.31653517581538 1.05569138293591 0.8352316…
3.79658688360401 3.82812061209439 3.79113050555309 3.72202539226536 3.77138825495642 3.77241629101219 3.86655549875875 3.83564374780129 3.90034983350151 3.91533653110447 3.80311428048384 3.8688183885074 3.77249537285862 3.84004298277314 3.84657571179343 3.91798307136537 3.60158286953554 3.81342134510563 3.80717455361946 0.848678633425336 1.57988916725435 1.33985105238721 1.06714565801675 0.847624…
3.86161758699231 3.8968852440145 3.85915840435685 3.80880557730318 3.8812697238765 3.88889819324144 3.93082220048173 3.88022068373713 3.93863042466713 3.94562388072906 3.87105936958117 3.8765966779074 3.78408163472907 3.84819099894654 3.90762596113191 4.00417592950411 3.79029441474418 3.81144125508916 3.87659652654264 0.87406014955333 1.58600397099259 1.34655016392461 1.07533501715648 0.859282160…
3.89491089004314 3.91894908002465 3.9129052322681 3.88086987117411 3.96885289784899 3.99283309563635 3.98589250227426 3.91591654781818 3.96495898113097 3.97395190891217 3.90791796226194 3.89098161223112 3.78799434222496 3.87495756668721 3.93991371893066 4.07388684449922 3.92575105789829 3.96778076121724 3.91692079114946 0.867822475511342 1.54123468227837 1.30539727059307 1.06840847251812 0.861061…
3.96759104421303 4.00764477550512 3.9986340292467 3.96890268570717 4.07704238706661 4.10722507345973 4.03049432788726 3.97050507414568 4.0221719401347 4.02040835781991 3.98465552176354 3.90531164149414 3.79008597006735 3.854 4.00855880543777 4.16583820815665 4.07476238638066 4.15003104284112 3.98962328298828 0.885272280632951 1.56717358812297 1.34551505091294 1.09126013138127 0.878562405863059 0.…
4.02359452190235 4.06844162254185 4.0586818929655 4.05392216338914 4.17538086147064 4.22233717593907 4.07779110679442 4.01831056594714 NaN NaN 4.046528993605 3.93472081127093 3.79813105659471 3.85408737106314 4.06161636466814 4.24450715083921 4.24066958465199 4.34084432677828 4.04866005019971 0.881672219820154 1.56066945134775 1.32924705296724 1.08761206119344 0.889191771678635 0.835480270423642 …
4.09520095329867 4.13317674205786 4.13419611105051 4.14021790116723 4.28221305891907 4.32724453353211 4.15817916318194 4.07715253081706 NaN NaN 4.11520337442275 3.96715010969298 3.80402905348896 3.85799031550368 4.13420095329867 4.31220579554683 4.40524695465619 4.51325179690436 4.12318642655419 0.875923585536284 1.54315668457511 1.3219041923324 1.08857939623408 0.901792761596548 0.84624150109693…
4.17893504532867 4.20695997987077 4.21587270897342 4.23097244714182 4.37104725076811 4.42900984895496 4.23282283988923 4.14076050353398 NaN NaN 4.19995997987077 4.03008465258126 3.81648622357091 3.85427427996308 4.21787270897342 4.39797244714182 4.50828412891804 4.61837139981538 4.20086024170238 0.864954973211446 1.53357655528733 1.3030430906346 1.07996819476185 0.894645367169645 0.84685488841887…
4.25492022308537 4.28424610221498 4.28671594403374 4.3095116649821 4.45547080917178 4.51026653012014 4.29955252079243 4.20247080917177 NaN NaN 4.27794065099054 4.11828792537832 3.85681808355956 3.87986087407591 4.28904279051635 4.47634824174079 4.6104494139136 4.72736770229294 4.27055252079243 0.857708280975653 1.53501977010511 1.30342630703477 1.07015657675869 0.890936158527058 0.846336829405394…
4.34686291344867 4.34391103957839 4.36887749712435 4.38189208080002 4.52589499753515 4.57090958121083 4.37388916406488 4.27289499753515 NaN NaN 4.3708614550811 4.22783666283246 3.94387020528651 4.06472436852978 4.38685416324327 4.54090374774056 4.63196791591352 4.74497374938379 4.34488916406488 0.833206532107561 1.50340713443978 1.27212666776215 1.06233166694054 0.882612410707998 0.84091807935632…
4.41579936400824 4.44872055347222 4.45274307076823 4.45859670834418 4.59339405268012 4.6333152421441 4.45673181212022 4.36378810536024 NaN NaN 4.43887817454427 4.37128348587239 4.05515964074435 NaN 4.44777684671224 4.62959670834418 4.67722517296007 4.77603377594401 4.42876558806423 0.842825383954319 1.52652014438607 1.29194866915896 1.06078372695671 0.871770895106989 0.829210034808594 1.298623042…
4.48743343117035 4.5133719984059 4.51924913287702 4.51212626734813 4.62892149146665 4.66169623799703 4.52239247599405 4.4348429829333 4.48533444504885 NaN 4.51731056564146 4.48637540022515 4.15900680363849 NaN 4.51749486393479 4.68259385005629 4.69702047758815 4.77893856723556 4.49743343117035 0.842502729456117 1.52317337713523 1.2928371658224 1.05676177427982 0.856871672891971 0.815811265340389 …
4.55606152876433 4.57906238333051 4.57905554680113 4.56604956483794 4.67302307328663 4.69502050958811 4.58906665616136 4.52307520182307 4.59707691095542 4.60208374748479 4.58005725593348 4.60009314771267 NaN NaN 4.58906409246285 4.71102307328663 4.69800512739703 4.77600256369851 4.56606152876433 0.846472126293971 1.53051702453393 1.29892758000194 1.05876687925768 0.854556145906567 0.8048639496715…
4.62859273666009 4.65259273666009 4.64454883024082 4.62420855549151 4.7001317192578 4.71908781283853 4.66753785363601 4.61170250270826 4.68788910499014 4.70083422196605 4.64761468986972 4.71004277745757 NaN NaN 4.66457078345046 4.73854883024083 4.704 4.777803550075 4.63855980684564 0.86078336574852 1.53900430535436 1.30803027787943 1.06686663928085 0.850075904787367 0.797780779651954 1.3101761632…
4.68331095412745 4.707068931827 4.69529078560241 4.64433112265249 4.71308910035203 4.72764539280121 4.71747230232775 4.67675466167828 4.76993617840362 4.77801685250377 4.70418994297722 4.80565381905309 NaN NaN 4.71735129117753 4.78914960592715 4.70406050557511 4.6713916282276 4.69025044855234 0.872776806196207 1.56366211633314 1.32950251697967 1.07195568034722 0.852322670286587 0.796900990484158 …
4.7470045120595 4.75900713725776 4.7580046761344 4.70900328149782 4.76600073833701 4.75900123056168 4.78900533243396 4.76200598873352 4.8640064809582 4.8760073833701 4.76200459409695 4.88600607077097 NaN NaN 4.78300500428418 4.84500278927315 4.70700713725776 4.73901402840319 4.75100516835907 0.871651187081837 1.5608512461488 1.32088178103294 1.07126017720088 0.848079821158369 0.794519968825771 1.…
4.80279719422224 4.84691291596418 4.81578433625091 4.74965575653765 4.77552717682438 4.77441145508245 4.8549257739355 4.83604149567744 4.94415721741938 4.96722150727601 4.81879719422224 4.96135008698928 NaN 4.87026300295345 4.84479719422224 4.8781256579498 4.7931256579498 4.9088813564946 4.81490005799285 0.88618853298717 1.57601634133276 1.34263616011706 1.07338502631799 0.84585036823068 0.794114…
4.86545978579544 4.9183250363374 4.87716782863636 4.80076358026223 4.81647162310314 4.80653899783216 4.9273025780944 4.91745978579544 5.0346394517395 5.06281911768355 4.88136995282342 5.0666394517395 4.97777298482515 5.04831198265731 4.90752716052446 4.81160637256118 4.72678603850524 4.82414537039335 4.88528011985139 0.891339954609267 1.5741887708785 1.34597877414266 1.07057782715804 0.8419160304…
4.92915602922822 4.97617486034197 4.92816948002375 4.83417486034196 4.83715333906911 4.83012374731893 4.98416678986464 4.98118562097839 5.10623135368322 5.14225287495607 4.94116140954643 5.13819638161482 5.14236048132036 5.23638200259322 4.97415871938732 4.83810760636429 4.76101345079554 4.87400807047732 4.94117755050107 0.886539589084255 1.57366336003296 1.33722083394932 1.06525539982793 0.83651…
4.98784963392839 5.04176217161223 4.99176217161223 4.8996122362131 4.89459974159651 4.87664972006288 5.04683713931179 5.05092460162795 5.19293709624454 5.23697458009432 5.00177466622882 5.21178716084542 5.27727445089258 5.37942438629171 5.03384963392839 4.87867470929607 4.76611245154935 4.87602541990567 5.00778716084542 0.882557927595877 1.55998016801341 1.33734432999741 1.06331435153104 0.834822…
5.05655614669478 5.10343329300835 5.05335139055073 4.94947424423716 4.94335139055073 4.92933091493632 5.11457662230918 5.12569947599561 5.26878137845323 5.31569947599561 5.06455614669478 NaN 5.3796380491524 5.49349471985156 5.10267900038121 4.93312615879227 4.77438573156785 4.79902047561441 5.07149471985156 0.872560686018252 1.55182422652502 1.32243412092205 1.04452906167078 0.815918889965692 0.7…
5.13093818852324 5.17194306837667 5.11794632161229 5.01994144175886 5.00794632161229 4.9929471349212 5.18993737521434 5.20693249536091 5.35392924212529 5.39693249536091 5.13893818852324 NaN 5.45793493528762 5.56494062844996 5.18293330866981 4.98695526801024 4.74502439926714 4.7999991866911 5.14294062844996 0.855863875049914 1.53912055674958 1.31115936931858 1.03683639260799 0.808696002219717 0.76…
5.20074291394504 5.23670914512936 5.18174291394504 5.08179919530452 5.0698217078483 5.05387798920778 5.25674291394504 5.26976542648883 5.41874291394504 5.45839396951631 5.21074291394504 5.40867537631368 5.47330391934115 5.58697748745621 5.24973165767315 NaN 4.75688924547967 4.82233768815684 5.20872040140125 0.853316379911008 1.5389676361829 1.30392152163211 1.03169469554103 0.803909292530516 0.75…
5.26743391200605 5.30043391200605 5.24849625600631 5.15362094400684 5.14387032000789 5.13284953867447 5.32345469333947 5.33837156800579 5.48503906667105 5.49405984800447 5.27739234933921 5.46895594133737 5.50014546933395 5.58508312533368 5.31543391200605 NaN 4.83666250667368 4.85561595201526 5.27349625600631 0.852060149759747 1.53881486272023 1.30147444709356 1.02514774714695 0.796881512746926 0.…
5.3350576325734 5.36805607493629 5.31905373848061 5.23007087248892 5.23207476658171 5.22008489122299 5.39205996902908 5.40305140202493 5.53404283502077 5.54403738329086 5.34305685375484 5.51402336455679 5.50701012464127 5.5890077881856 5.38305685375485 NaN 4.91510046759418 5.02601869164543 5.3440576325734 0.849241838011801 1.54140792837294 1.30404775703285 1.02835081778979 0.799790194734944 0.753…
5.40946952383105 5.44063331121398 5.38867698784942 5.32174250280259 5.32912467336275 5.33012467336275 5.4695132004665 5.4693712514013 5.58920746401837 5.59224022149496 5.41649136214877 5.54434941308357 5.51998908084114 5.59898908084114 5.45643676635447 5.30574070887428 5.04603096354827 5.05319931354646 5.41856779626081 0.851674687046614 1.55173931052779 1.31412720820074 1.04231036500922 0.8129608…
5.46861097031759 5.51635616203029 5.48107072967287 5.39062826276402 5.43305568173958 5.43423886130053 5.52824412482197 5.5098602816557 5.61273406277233 5.61535012546277 5.48807352521911 5.58533116995134 5.5290407065691 5.60486404994938 5.51017754756978 5.58912198466532 5.26972395503192 5.33694300173508 5.49101106759234 0.864500305697263 1.55767519230219 1.32132609283124 1.04980839074322 0.8214828…
5.52294654952256 5.55795116939646 5.53344877551317 5.49093954210798 5.56692301890869 5.57441638800012 5.5894499661122 5.55195927328358 5.62398329489031 5.63248340937713 5.54044470003798 5.60148282425778 5.53099709476353 5.59800065888554 5.56794825781738 5.66893527203717 5.40492316143094 5.43550344595756 5.54045109563028 0.869930667499226 1.56228927845316 1.335679185851 1.06954163770844 0.85259719…
5.58959515471969 5.63063362820553 5.60515508062274 5.57425631406473 5.66197667823697 5.68312754948323 5.64368982708574 5.59895190941303 5.65591982510922 5.65533259003875 5.60961111092464 5.60926575927195 5.52901985512171 5.60265939015563 5.63005827852935 5.75787190641616 5.57403902757698 5.59529748811917 5.60860331309113 0.872922311239888 1.57352418462315 1.34705153630202 1.07904999908328 0.86527…
5.64726130956813 5.6918898418058 5.66839403579179 5.6472324709956 5.7564962785596 5.79190105132183 5.71031533760998 5.64258726070457 5.69565614736567 5.6887150267249 5.66874058652618 5.63472913012218 5.53103318155591 5.61684515273907 5.68426130956813 5.84156948265067 5.72406436321494 5.81546459721263 5.66694641895033 0.878100904463613 1.57364463465815 1.34852858420307 1.08903714369248 0.884070661…
5.70700976331971 5.75750429446602 5.73402305497275 5.72902054039421 5.85102222553701 5.88154615473268 5.77201532433293 5.69401580881673 5.72290608420583 5.72490608420583 5.72751767827858 5.67047711083045 5.53250830728315 5.60999335417348 5.7440147476896 5.91551827860808 5.89254588083926 6.00442104248581 5.73549873345281 0.879162131016827 1.57091584044042 1.34157895138809 1.09207282778184 0.894226…
5.76624583574043 5.8127309865978 5.80476443888026 5.80734343965723 5.9414134586493 5.97550529253355 5.83179202380499 5.73256585244809 5.76856585244809 5.77247603459919 5.79071330110149 5.6970497102633 5.53811089584584 5.61151347267734 5.80423080584951 5.9857309865978 6.03227730436048 6.13303849911547 5.79674693413224 0.862148830215828 1.56126303033456 1.33775428996113 1.09267001790467 0.901206216…
5.84523406554124 5.87208448183927 5.89019666961574 5.89727146146673 6.04710317980201 6.09929015942947 5.89204708591378 5.79610317980201 5.83197229406279 5.82615927369025 5.87829015942947 5.7742430735157 5.56137395925492 5.62118697962746 5.88321536757849 6.06847713905693 6.19655193090792 6.3344210451687 5.87099099202554 0.84701693330444 1.53243948822003 1.31888274331317 1.08157692506635 0.90380493…
5.90981439612988 5.92883689356868 5.95282002048958 5.96380877177018 6.10483408138883 6.16680595959033 5.94684251792838 5.85383408138883 5.88285376664778 5.88682564484928 5.94580595959033 5.78696344166195 5.58094375640299 5.6309718782015 5.94681720830973 6.14577783779182 6.27776658907242 6.40878627433137 5.92285095446793 0.835343549305615 1.52560962901536 1.30960665946498 1.08298595046102 0.901446…
5.98168304144776 6.00064344484209 6.01378203296192 6.01686122617326 6.16472263805342 6.21768304144776 6.01365334399351 5.91768304144776 5.95968304144776 5.94978203296192 6.01474243635626 5.90098991514168 5.60875233550767 5.63276204895219 6.01864344484209 6.22865334399351 6.337 6.469 5.99068304144776 0.822192458074233 1.52213604405357 1.2935084142787 1.07659319558449 0.900996084909091 0.8441773587…
6.05122834442614 6.06628417826369 6.09298639779675 6.10396778651756 6.23780028500491 6.28655833837552 6.08007945419267 NaN 6.02958195873063 6.02965640384737 6.09017251058859 6.00234502117717 5.68578668280165 5.8107308489641 6.08422834442614 6.29485611884246 6.337 6.4688883323249 6.0601538993094 0.831465683565274 1.51980327834923 1.29441141722131 1.06181433802499 0.876377409100961 0.82648882675206…
6.11582365480266 6.13381563911187 6.14485838946274 6.15486106135967 6.27988510843204 6.31591984309212 6.1368450299781 6.0607996077303 6.112772888761 6.11676220117329 6.15183167049345 6.1256633409869 5.77974349789478 5.90175151358557 6.14882365480266 6.33987709274125 6.337 6.46301603138158 6.12083434239038 0.832816312782237 1.52313091555044 1.29764118274013 1.05678373355022 0.864671955887275 0.804…
6.17852259072041 6.18754531205608 6.2114014102635 6.21137111514927 6.3133483938136 6.3491741969068 6.20049986938474 6.13459832850597 6.19971950896288 6.2067498040771 6.21452259072041 6.22594672231958 5.87996186987669 6.00309845912124 6.21152259072041 6.37612875423546 6.34407573778557 6.46302272133567 6.18449986938474 0.836192178109644 1.52710306867693 1.2999471794158 1.05293634107555 0.8481674797…
6.24822600253747 6.26008978003331 6.26508978003331 6.26058381073213 6.35913622250416 6.37213622250416 6.26695355752915 6.21440114575711 6.29547898718806 6.30673197183865 6.28416762146426 6.35167359076544 6.008374163644 6.01876337079875 6.28122600253747 6.39358381073213 6.354 6.46586377749584 6.25114816110652 0.845920304368976 1.54621721695051 1.30906837145259 1.06423015043511 0.858131429133522 0.…
6.30995203886977 6.31495736788424 6.31995736788424 6.28997716136656 6.36599467098553 6.37899467098553 6.31496269689871 6.28494518727973 6.36994214212861 6.39393224538745 6.34295432273311 6.43593452925079 6.12790712289066 6.15789189713503 6.34295203886977 6.42297716136656 6.354 6.45900532901447 6.30895508402089 0.859529425712715 1.56470563449956 1.32509754533189 1.06323077651354 0.848637376878603 …
6.36548290778606 6.37153757659203 6.38053757659203 6.33630067843283 6.38327334402985 6.39609111467662 6.38160135686566 6.36562869126865 6.46369247154228 6.48378358621889 6.40248290778606 6.51163780273631 6.29550339216415 6.35159450684077 6.4024737963184 6.43920956375622 6.35402733440298 6.44405466880597 6.36557402246268 0.866791935365671 1.56669006652935 1.32676997475771 1.07862722067388 0.856720…
6.4192016631891 6.43127918984646 6.44008537320306 6.3701047548674 6.41325196163642 6.40638763328681 6.44827918984646 6.4353954798325 6.54053115148288 6.57060867814025 6.45602722821004 6.58264744146893 6.46208168463011 6.528701897889 6.45527918984646 6.46225196163642 6.35713567165038 6.45071712158059 6.4292016631891 0.87240414392097 1.57860825095621 1.34312360874477 1.0805455469112 0.8590098846488…
6.47983048182309 6.49581954516651 6.49484688680795 6.42584415264381 6.42596445586613 6.42594531671713 6.51281954516651 6.50580314018165 6.61778400103265 6.65177306437607 6.50785508930038 6.66576759604778 6.61756526790115 6.71547777464855 6.51981954516651 6.47496445586613 6.36398086085099 6.48689883592668 6.48983048182309 0.870595058203666 1.57599730021826 1.34532384813068 1.08284357471426 0.85950…
6.53656340403803 6.55952386691256 6.56152386691256 6.48248432978708 6.47932618128518 6.46922733847149 6.57555351975666 6.58268201541446 6.70183027963499 6.73679074250952 6.57056340403803 6.73662270972624 6.76724541945249 6.89328495657796 6.57355351975666 6.49142502409886 6.37409884281369 6.463 6.55358317260077 0.86200981919019 1.57114297010859 1.34972181533437 1.07212222758144 0.84911328110076 0.…
6.59404530477044 6.6131199693969 6.61502663861383 6.53193330783075 6.51280264473445 6.49282131089106 6.63223196633659 6.6521199693969 6.78632529711967 6.81745596021597 6.62808263708367 6.8004932925292 6.89405327722766 7.02429593726365 6.63013863555352 6.53480264473445 6.38413066309631 6.463 6.61306397092706 0.86075872631954 1.55919768607471 1.34155979568948 1.06308584667148 0.842236805279034 0.77…
6.64898038817522 6.6719789873306 6.66898073838638 6.58098248944216 6.55498494092026 6.5359845907091 6.69697688606366 6.7109789873306 6.85597513500787 6.89397268352978 6.68497968775291 6.87897198310746 7.00196147677276 7.14495692402772 6.68997863711944 6.57698494092026 6.3909975485219 6.463 6.66898003796407 0.848604339116232 1.54751417101488 1.32420619523536 1.05025458076193 0.832083624685472 0.76…
6.70672342171239 6.73662566202152 6.71572342171239 NaN NaN NaN 6.75766476589787 6.78262566202152 6.92662566202152 6.96465498992878 6.7427136457433 6.9357136457433 7.05947902248523 7.19844969457797 6.74772342171238 6.63679185349599 6.40444969457797 6.46615641550538 6.72269409380513 0.840037617092135 1.54268740528632 1.36453933594781 NaN NaN NaN 1.27540270059606 1.06031394296051 0.879199849278587 0…
6.78114756777878 6.80097628900583 6.78995916112853 6.69597628900583 6.6770790562696 6.65314756777878 6.82590777749664 6.84690777749664 6.99080501023287 7.03173649872369 6.81602767263771 7.00890777749664 7.10829117391402 7.24394861636811 6.82214756777878 6.71763373145992 6.45039394117779 6.48217127877295 6.79397628900583 0.830570724142857 1.53729988115069 1.30457160675146 1.0338373906133 0.8143223…
6.84683171720915 6.8568568340436 6.84485934572705 6.7518568340436 6.73884176394293 6.71883171720915 6.87786688077739 6.89886688077739 7.03688195087806 7.07389199761184 6.87484929899327 7.06086688077739 7.12495730138143 7.24100753505034 6.88783171720915 6.75390706771251 6.47294223128075 6.49197488316555 6.8498568340436 0.824316024540383 1.53385881600889 1.29665029440224 1.0251023790995 0.805871650…
6.92653914647909 6.92457765694189 6.91960653978898 6.82871244356166 6.82679909210294 6.80280871971864 6.94657765694189 6.96048138078491 7.08825031800815 7.12128882847094 6.9585198912477 7.12822143516106 7.13806739330989 7.237 6.96257765694189 6.87926121765645 6.559020527264 6.68308792057389 6.91761616740468 0.829967958246503 1.53841314443865 1.29801678297842 1.02830736063536 0.807987251638877 0.7…
6.98310234779045 6.98523772383489 6.98308300835553 6.90346979705393 6.91079856744758 6.88799196179678 7.00716036609521 7.01110234779045 7.11458018304761 7.15150282530792 7.01308300835553 7.1513867886984 7.14511603660952 7.237 7.02312168722537 7.01114667727614 6.66634007162534 6.79728205332058 6.98217970553013 0.836136351770598 1.54409505451631 1.31017736649409 1.04040688181454 0.819053650616761 0…
7.03885532103442 7.04783755344216 7.03785785926189 6.97780709471256 7.00176394484564 6.98873856257098 7.06584770635202 7.06685532103442 7.14392385317601 7.17693400608588 7.06785785926189 7.17094923545067 7.1509847706352 7.237 7.07985278280696 7.11971825675124 6.78469287447658 6.91270048915898 7.04184516812456 0.846572917112935 1.55497177491058 1.31763065870671 1.04176647186382 0.820755583484209 0…
7.09244862210862 7.10854407362109 7.09557270907483 7.05269679604104 7.09987815391474 7.09598315057846 7.12051543816735 7.10141044150363 7.17528635453741 7.20119090302494 7.12247725756236 7.20712408696621 7.155 7.23390454848753 7.13344862210862 7.2076681605873 6.89718359875465 7.02440089635238 7.09554407362109 0.859396164490678 1.56373339639682 1.33180095947511 1.06007419319399 0.84031597854764 0.…
7.13980389729332 7.16580389729332 7.1559065224797 7.12612887705019 7.19236833581841 7.1995906903889 7.17485520988651 7.14453023012963 7.20527366716368 7.22139339654779 7.17278679309559 7.22029077136141 7.15510262518638 7.224 7.18075258470012 7.27828281482976 7.02287350521866 7.06882219262547 7.1529065224797 0.871602398401775 1.57561254562106 1.34554838487098 1.08253757730647 0.866123587598366 0.7…
7.185880431394 7.211880431394 7.20786516731664 7.19083209514902 7.27079647896851 7.2907634068009 7.22387279935532 7.1749211356003 7.2209592957937 7.24394148770345 7.21788297540689 7.23695675178081 7.16098473592264 7.224 7.22388806343268 7.35180919903298 7.18757260583388 7.23058023787256 7.20486516731664 0.880337332845118 1.58206326039516 1.35462644244061 1.09615466366091 0.882377820266224 0.80421…
7.23955797793269 7.26952808625773 7.26456794182435 7.25862772517428 7.35979711133242 7.39692664192393 7.26756794182435 7.21839855566621 7.25526902507469 7.26830888064131 7.27555797793269 7.26746830290779 7.16403985556662 7.27545198595896 7.27856794182435 7.4436675807409 7.30681342828125 7.37199277833104 7.25849819458276 0.884569537913762 1.58386601444334 1.35635457334017 1.09859891402191 0.891923…
7.296144698856 7.32312529718047 7.32220290388257 7.32218350220705 7.44055213404203 7.49066854409518 7.32481487037207 7.25904769047837 7.28289247707417 7.29977606702102 7.3322223055581 7.31413581172868 7.16811641005315 7.22119401675525 7.33604769047837 7.5112999122602 7.49004606305749 7.57372512170088 7.309144698856 0.883412619863071 1.58332720366813 1.3489762160364 1.10650926398163 0.908419295256…
7.35398698548551 7.3799872060705 7.38298632373053 7.38198654431552 7.51898235320069 7.57498102969074 7.36599073543036 7.31198808841046 7.3279898530904 7.33899117660034 7.39398610314554 7.32099845590506 7.17399867649005 7.23099779415009 7.38898808841047 7.57698522080558 7.64396536815635 7.76195764768165 7.36698698548551 0.877481334539198 1.57611162350554 1.3548486786959 1.11000921251158 0.92202693…
7.41152886496508 7.43747597846857 7.43652886496508 7.44553767938116 7.58961700912593 7.65564345237418 7.42647597846857 7.36146716405249 7.38450242171682 7.38850242171682 7.45052886496508 7.34446716405249 7.18108814416085 7.23706170091259 7.44352886496508 7.62753767938116 7.73885499836021 7.86976685419936 7.42447597846857 0.86524353057821 1.56902453114929 1.3434269991858 1.11028687133181 0.9274078…
7.47203203548868 7.49189825311052 7.49695558841545 7.50701292372037 7.6600702590253 NaN 7.48076447073236 7.41522315317177 7.44189825311052 7.44601292372037 7.51095558841545 7.39801292372037 7.19119111768309 7.244 7.50408937079361 7.68920404140346 7.83584091780559 7.95678358250067 7.47895558841545 0.85548598105241 1.55595361480724 1.33054111384863 1.09846295219249 0.923674756037097 NaN 1.335673327…
7.52483778075055 7.53785880917177 7.54584979699125 7.55884078481072 7.7148317726302 7.78482876857002 NaN NaN NaN NaN 7.55984979699125 7.44984078481072 7.20096995939825 7.244 7.55982876857002 7.75081074420897 7.8788678213523 7.99687683353282 7.52784979699125 0.853745347227112 1.55153357835199 1.32138811800324 1.08684568823488 0.917778114482856 0.868101629233261 NaN NaN NaN NaN 0.853307363467812 0.…
7.59561509679272 7.60154782058102 7.60957665324318 7.62250937703147 7.77545171170715 7.84135560283329 7.58853820969363 NaN NaN NaN 7.63361509679272 7.53562423996828 7.25210525204942 7.27610478433759 7.63061509679272 7.84644210081977 7.90903844354955 8.01987505846398 7.59254782058102 0.838672801188697 1.54350751987775 1.30940876929311 1.07459435763915 0.903167186890558 0.85192864723214 1.378219263…
7.66015255214635 7.65903729693172 7.67003729693172 7.67609492453904 7.82257627607318 7.87846102085854 7.64511413374148 NaN NaN NaN 7.69809492453904 7.70467120061221 7.3674214809805 7.49440227177807 7.69509492453904 7.89251864846586 7.91313446441707 8.00694237239268 7.65009492453904 0.835818519337463 1.53918858806744 1.30506030423934 1.06779580761966 0.887044460092313 0.831784131981922 1.370778631…
7.71897123766278 7.7119741138965 7.7229741138965 7.73197267577964 7.85198561883139 7.90198849506511 7.70197219640735 NaN 7.70696452645076 7.7199630883339 7.75397267577964 7.78995829461103 7.43996452645076 7.56596500582305 7.75097267577964 7.91898705694825 7.91999664439399 8.00400143811686 7.70597267577964 0.833191284717729 1.54217853791452 1.29997248794217 1.06605085328267 0.867879371728211 0.810…
7.77041079966715 7.7654872275122 7.77047767403157 7.77535347878336 7.88216240917073 7.91209553480631 7.7614872275122 NaN 7.78770695756672 7.80470695756672 7.80443946010905 7.8676687436442 7.52380249237304 7.65076427845051 7.80142035314778 7.93629615789957 7.92603821392253 7.99997133955811 7.75647767403157 0.8254732108163 1.54773760541739 1.30872263967828 1.06003442575575 0.855011628233342 0.80365…
7.81376500295584 7.81682237817753 7.82076500295584 7.81251637699519 7.89924862596065 7.92205737522169 7.8129562536948 7.78903275399039 7.86222400472934 7.87935788024662 7.85070762773415 7.93807100413818 7.60866388142895 7.72969399881766 7.84582237817753 7.96751637699519 7.93 7.99814750443376 7.8069562536948 0.834261415623682 1.55698868315176 1.31435136066211 1.06151278743349 0.848845249556624 0.7…
7.85288358310547 7.85887485183838 7.85988358310547 7.83892141859619 7.91196216450928 7.92499126873291 7.86185447888183 7.84184283719238 7.92481373296875 7.94879336001221 7.88689231437256 7.99283701634765 7.69374679325439 7.71404656675781 7.88787485183838 7.99392141859619 7.93 8.0568253746582 7.85585447888183 0.842515436035254 1.56561433007476 1.32311392261562 1.06063261938013 0.84297746253418 0.7…
7.89741519769744 7.91038623041622 7.910357263135 7.86926070553095 7.91913518064568 7.93306759032284 7.90645382073906 7.89648278802028 7.99258900138474 8.02761796866595 7.93441519769744 8.05748278802028 7.82232283917556 7.84260285622732 7.93241519769744 8.02016414792689 7.92712552488527 8.05038203133405 7.90045382073906 0.851513106682231 1.57544125951179 1.33082468101876 1.06622693957153 0.8430740…
7.94090011101774 7.95103417010548 7.94795756491249 7.89676605192999 7.93345963115799 7.94024896687725 7.95395756491249 7.94695756491249 8.05409162400023 8.09228313698273 7.97784265712299 8.10803417010548 7.96037476098296 8.00950882007071 7.97584265712299 8.037306420772 7.94013405908775 7.98724896687725 7.94784265712299 0.857019752050539 1.58288176093196 1.33961054431581 1.06917806574881 0.8446829…
7.98687105151191 8.00385184641793 7.99686282075735 7.93589025660588 7.95693415396353 7.95296433339691 8.00286282075735 7.99586282075735 8.10984361566338 8.15781617981484 8.02087928226647 8.16085184641793 8.08165979547822 8.13764059038425 8.01887928226647 8.05295610264235 7.94698079490603 7.99996433339691 7.99087928226646 0.860071440015258 1.58961112413621 1.34474559617952 1.07878305799674 0.85300…
