# Supplementary material for: Quantifying Spatiotemporal Gait Parameters with HoloLens in Healthy Adults and People with Parkinson’s Disease: Test-Retest Reliability, Concurrent Validity, and Face Validity
Source: Sensors (Basel). 2020 Jun 5;20(11):3216. doi: 10.3390/s20113216 (PMC7313704; doi:10.3390/s20113216)
Supplement: Supplementary file 1 [file sensors-20-03216-s001.zip › Data/HYA_06_SWS1.csv]

IWW_x_SpineBase IWW_x_AnkleLeft IWW_x_AnkleRight IWW_x_SpineShoulder IWW_y_SpineBase IWW_y_AnkleLeft IWW_y_AnkleRight IWW_y_SpineShoulder IWW_z_SpineBase IWW_z_AnkleLeft IWW_z_AnkleRight IWW_z_SpineShoulder HoloLens_x_position HoloLens_y_position HoloLens_z_position
-0.345999521280302 -0.340000718079546 -0.329 -0.342999281920454 0.87987023696625 0.126970873663448 0.0928799880320076 1.39901034228458 1.43300071807955 1.33700023935985 1.469 1.42399976064015 -0.277301521611252 0.17 1.44106730680053
-0.344 -0.343 -0.329 -0.34 0.880868017506112 0.130629502229467 0.0928333653729361 1.40044415722539 1.436 1.338 1.469 1.423 -0.276269338730146 0.169 1.44101076883965
-0.344 -0.343 -0.329 -0.34 0.881662144495793 0.131570689772792 0.0931667026278639 1.4008559267756 1.436 1.338 1.469 1.423 -0.275279018818786 0.169 1.44098076878433
-0.343999784880427 -0.343 -0.329 -0.339999784880427 0.881770266748271 0.12448054425252 0.0927198644746689 1.4002601011062 1.43600064535872 1.338 1.469 1.42300064535872 -0.274298389059438 0.169 1.44185954909828
-0.343 -0.342970467687759 -0.329 -0.339 0.883010885969367 0.127056759494382 0.0921528053840332 1.40072842494335 1.439 1.33799015589592 1.469 1.426 -0.272088674459047 0.169 1.44278477044145
-0.343 -0.340036599999503 -0.329 -0.339 0.883098902000015 0.131702050000787 0.0983921640010575 1.40057195199997 1.439 1.33701219999983 1.469 1.426 -0.27015999523765 0.169 1.44269311976931
-0.341999491055605 -0.34 -0.329 -0.334 0.860700455868765 0.133379999272937 0.0981599847316681 1.38086004944031 1.44899949105561 1.337 1.469 1.427 -0.267115556696917 0.169 1.44353764071646
-0.335 -0.34 -0.329 -0.333932812378734 0.867015687582461 0.13336952008842 0.0979491361591552 1.3816461564416 1.442 1.337 1.469 1.42700959823161 -0.264044349097128 0.169 1.44535068029608
-0.335 -0.34 -0.329 -0.327067826064993 0.871683878275804 0.133320484471893 0.097860872049407 1.39249283481731 1.442 1.337 1.469 1.42799031056214 -0.260843165908668 0.169019493177389 1.44721533611497
-0.335 -0.34 -0.329 -0.327 0.871919993091998 0.133649988001891 0.0978200014543163 1.39247000472653 1.442 1.337 1.469 1.428 -0.255870551531314 0.169994152046784 1.44889520030389
-0.332952695708515 -0.34 -0.331 -0.322952695708515 0.875417577765836 0.135413216691821 0.0989396215656681 1.39493423795564 1.44498107828341 1.337 1.466 1.43003784343319 -0.249411797756306 0.17 1.45170980630174
-0.328060835177714 -0.34 -0.331 -0.318060835177714 0.873098835874237 0.135745863207915 0.0989004866814217 1.39123599139435 1.44302433407109 1.337 1.466 1.43395133185783 -0.242566313355313 0.17 1.45513920874447
-0.322998609141486 -0.34 -0.334 -0.313998454601651 0.879528938311334 0.134989904185302 0.0975599273662776 1.39599879149849 1.44400108177884 1.337 1.467 1.43600108177884 -0.23414342390625 0.169984615384615 1.45881033507053
-0.313960330507101 -0.340079338985799 -0.333970247880325 -0.303930578387426 0.872691933941784 0.134339256143003 0.0970887107414808 1.38824575218448 1.45101983474645 1.33694049576065 1.46699008262678 1.443 -0.225613536032415 0.168961240310077 1.46342883722854
-0.310039257780263 -0.347921484439474 -0.331029443335197 -0.297068701115461 0.875848397486888 0.131300424779704 0.0969612758778586 1.39474493022921 1.45298037110987 1.33105888667039 1.46600981444507 1.443 -0.215724052579173 0.167976261127596 1.46677748846253
-0.303999539360438 -0.343997696802192 -0.331 -0.289998963560986 0.874029904417291 0.135678346303974 0.0966400495187529 1.39064991132688 1.45800011515989 1.33300011515989 1.466 1.45099988484011 -0.205577170428328 0.165008902077152 1.4711747036208
-0.299920322121793 -0.323950201326121 -0.331 -0.280930281856569 0.873189044291746 0.121308546305008 0.0970600402652241 1.38987093664135 1.4590398389391 1.33401991946955 1.466 1.45007967787821 -0.194186364278992 0.160921921921919 1.47461072336311
-0.292098028977924 -0.319061268111202 -0.331 -0.274085775355683 0.872113478984464 0.120184091665577 0.0960822536222405 1.38898115079624 1.46295098551104 1.33597549275552 1.466 1.45790197102208 -0.18201998539695 0.154986434108527 1.47695046649244
-0.287999606208576 -0.301999121542208 -0.329130295215097 -0.259999727375168 0.874599659521877 0.119880219311531 0.0960905908588031 1.39215964679938 1.46499990912506 1.33800015145824 1.46581957763375 1.45899987883341 -0.169282949371532 0.154017441860465 1.47916412797476
-0.274924215762772 -0.272573713665592 -0.325266030757964 -0.250895796673811 0.863404049587889 0.127145766640658 0.0976668382234317 1.38053476601883 1.46203789211861 1.34317051453376 1.46551151313219 1.45509473029654 -0.154343465384909 0.154688622754491 1.47945169271679
-0.267077432061805 -0.228435555347655 -0.319985975237763 -0.240106469084982 0.867964992614076 0.129813673098986 0.10051957715238 1.38413447804165 1.4659612839691 1.36082577786094 1.46523871933571 1.46490320992274 -0.141304780595267 0.149 1.47973554421646
-0.259996781408543 -0.17899284757454 -0.313868897263655 -0.231997854272362 0.860662117117936 0.142747591420726 0.104357389081903 1.37935114796429 1.46599928475745 1.35900125167446 1.46516410908471 1.46799964237873 -0.12765950360088 0.149 1.4799593081388
-0.241909331447864 -0.13850636010504 -0.307493565444802 -0.219818662895729 0.872434416413955 0.129392429004648 0.108888855448255 1.38559511043721 1.46203022285071 1.36594962858215 1.46545059521958 1.46603022285071 -0.111455567919843 0.148971014492754 1.48008405422654
-0.233109122590111 -0.0905941118794952 -0.301438748390365 -0.202218245180223 0.866068932006847 0.140304687988262 0.113822557687688 1.36862048535159 1.4649636258033 1.36106062366117 1.46626109058072 1.4689636258033 -0.0948516734336036 0.147827298050138 1.48020469728541
-0.221009033292052 -0.0390383914912217 -0.296283214709504 -0.182015055486754 0.872015460770744 0.145216401738666 0.118867077236459 1.38099052257109 1.46300150554868 1.35500451664603 1.46775850800852 1.46700150554868 -0.0781128146400273 0.145041782729804 1.48021772093457
-0.206806714997119 0.00243489125648313 -0.292605733011383 -0.163922685998847 0.862103626592703 0.127163509959009 0.12373099553082 1.3713001066381 1.45698067149971 1.35793235024899 1.47010576034337 1.46996134299942 -0.0566547086232282 0.14288693957115 1.48000118272653
-0.187207749039759 0.0465325646605427 -0.290985071905161 -0.156083099615904 0.863485353692697 0.120421465669677 0.128122894007026 1.37536689207425 1.45502077490398 1.35107271216392 1.47346576042569 1.46604154980795 -0.0361914153627168 0.140872255489021 1.47790343491153
-0.167997157808301 0.0910018271232354 -0.292 -0.124996954794608 0.858040117747942 0.123490805964361 0.131751354101331 1.3633411104849 1.45299878191784 1.352 1.47800142109585 1.46599939095892 -0.0132814023843013 0.136807692307691 1.47558272274663
-0.153722927873974 0.118080361144511 -0.291861463936987 -0.10132427143675 0.85860772966299 0.130257574515971 0.138597919886641 1.36343053334372 1.44694062740157 1.35259235497501 1.48507916346458 1.46385987920947 0.0108267974080726 0.130743169398906 1.47109677803162
-0.126344259378518 0.129757203953918 -0.278172129689259 -0.0853073744451057 0.857395245772477 0.133067222858603 0.15617893629908 1.37057799198973 1.44107376986683 1.35129805367679 1.49290164017757 1.45904917991122 0.0325025693280507 0.128010928961747 1.46717314845022
-0.0979998666395905 0.134000024247347 -0.265999963628979 -0.0639998120830593 0.851680005091943 0.123289886098087 0.158250030248566 1.36981998126892 1.43600002424735 1.35100000606184 1.48399998181449 1.45299995756714 0.0590633082179627 0.124934911242603 1.46244209252456
-0.0755697327414969 0.13805003107657 -0.259879925416232 -0.0327398384018353 0.852554821629293 0.104576847733612 0.163396897456124 1.36675251398446 1.43983990055498 1.35197998756937 1.48097998756937 1.44598999378469 0.0844581855849913 0.124248328557784 1.45710687310904
-0.0334155976194798 0.142951674695409 -0.248115980731018 -0.00725129158387149 0.855966365588005 0.112105772332149 0.178768451844804 1.36895825361293 1.42415464097469 1.35001933012184 1.47901933012184 1.44500966506092 0.110007749973936 0.129046153846155 1.45187467721456
-0.0149928908229191 0.142000627280331 -0.233993727196693 0.0180062728033067 0.857161695747827 0.126020092001115 0.19450048091492 1.3721015849283 1.42599686359835 1.35399979090656 1.47999937271967 1.43999958181311 0.137407918266035 0.138245398773007 1.44526913015857
0.0192198440295039 0.14504996455216 -0.203870092164384 0.0482198440295039 0.865238222544826 0.12639014955608 0.197093891495805 1.37968819418655 1.41103997164173 1.3529700212687 1.47715988656691 1.4379700212687 0.165762235096423 0.146422764227642 1.43962120670696
0.0407331064655456 0.149939342378533 -0.169193559360874 0.0697331064655456 0.862128578247253 0.119554799354811 0.197880915023408 1.38049005215008 1.41495147390283 1.35003639457288 1.47563969509675 1.43503639457288 0.193717262612081 0.15433830845771 1.43416014279427
0.0790073706127125 0.153000193963492 -0.132703844786599 0.0991182627334582 0.840085143911819 0.120330725423462 0.199304929415526 1.37820558480083 1.39400368530636 1.34900058189048 1.47630165373475 1.4278986017027 0.21848843647891 0.159 1.43087151001715
0.117242594574972 0.154020216214581 -0.0925871666455465 0.12820216214581 0.866591711352022 0.124114778915297 0.199626714426487 1.37859822972421 1.413 1.35194945946355 1.47775358305558 1.42198989189271 0.243580046085188 0.159077651515152 1.42855993102823
0.140761215441609 0.155980101286801 -0.0470297431417031 0.147801012868007 0.865788158472412 0.128455924350264 0.197107049810619 1.38521284184295 1.413 1.347049746783 1.47860330363388 1.4210099493566 0.265398891400997 0.16 1.42739134403873
0.170002597882332 0.156 0.00578220752094427 0.173002497963781 0.870770060950316 0.129189976019548 0.190006715322248 1.39293004296498 1.41800059951131 1.347 1.47745863604432 1.41699950040724 0.289840293212042 0.160046012269939 1.42707359983561
0.196272246769209 0.155972775323079 0.0676624671384085 0.198235947199981 0.871390980619692 0.128909435231388 0.176586490715702 1.3934563753563 1.42397277532308 1.34723594719998 1.47292740086154 1.41199092510769 0.313210570056653 0.160872015281756 1.4268129957471
0.225571296306254 0.153042870369375 0.138956821011884 0.223628456798753 0.872572708951019 0.124543876850368 0.16329448857573 1.40382823889241 1.42104287036937 1.37262845679875 1.465114320985 1.41101429012312 0.334269345547571 0.158959473150961 1.42661720293902
0.241996103927728 0.158998538972898 0.212982224170258 0.246994399396109 0.877158887184357 0.121360759734093 0.162770080356491 1.40335015340785 1.421 1.37100048700903 1.46100097401807 1.40800073051355 0.356580503069982 0.156895569620252 1.42648089834114
0.270278381654017 0.16400959936738 0.28278714812515 0.270230384817117 0.874042512493444 0.138822128518748 0.129309636637105 1.40485311781746 1.4230479968369 1.35796160253048 1.46498080126524 1.408 0.37873949055045 0.153920187793427 1.42832691059399
0.298661502895191 0.164988327686041 0.363042870255367 0.293719864464986 0.873279104404888 0.138019571297446 0.122135558061319 1.40822973051684 1.42794163843021 1.35404668925584 1.46302334462792 1.408 0.39950991273765 0.152941002949851 1.42911112285444
0.315964048525099 0.165997885207359 0.462790635528516 0.319945015391328 0.874018413905519 0.138089830816589 0.127727966829871 1.40889866768064 1.42700211479264 1.35699365562208 1.46699154082944 1.40700211479264 0.422310944315527 0.149987987987988 1.43180143868253
0.338157964346123 0.169 0.555568671646043 0.347189557215348 0.868225563772545 0.13262263714769 0.114585971909174 1.40196317679714 1.42395261069616 1.355 1.46298420356539 1.406 0.446526754971058 0.145979035639412 1.43448577703418
0.35772253525476 0.169 0.626001126917135 0.370667042305712 0.863960487314462 0.134187802820381 0.114087075351004 1.39987954999537 1.41808323942357 1.355 1.46102774647452 1.406 0.472946556416908 0.140744376278119 1.4373350365359
0.384949890194006 0.174988864487557 0.68389421263179 0.395953602031487 0.85674330693737 0.1381726320026 0.108620151875511 1.3963664771564 1.42099443224378 1.35300371183748 1.46898515265008 1.406 0.499800380189186 0.135661971830987 1.44190443540194
0.419251639705952 0.178032469639478 0.698129878557911 0.433178583017127 0.852415113968218 0.136038442106264 0.113057390087777 1.39174496720588 1.41704058704935 1.35101623481974 1.46597564777039 1.41500811740987 0.526330722318729 0.130954397394135 1.44516586347434
0.449639238427034 0.181953450119617 0.713813800478469 0.454743975657895 0.85303266839384 0.137057897031101 0.119987723086424 1.39113721523146 1.42194181264952 1.35297672505981 1.46303491241029 1.4159883625299 0.555625240287193 0.124676082862523 1.45009228014415
0.474949400685969 0.188985832192071 0.720985832192071 0.482943328768285 0.84701222479427 0.139544980548048 0.121157793869908 1.39195832010277 1.422 1.35399797602744 1.463 1.41500202397256 0.581446864262329 0.120975535168196 1.45529219615221
0.530215848302208 0.194143898868138 0.724063955052506 0.518263814591587 0.84657428887386 0.138606346343929 0.124482565225146 1.39296083022065 1.42296802247375 1.35101598876313 1.462 1.421 0.61036201713155 0.120129129129128 1.46093531542892
0.556625771389031 0.211750514259354 0.731889117448602 0.550542609475482 0.851993213833157 0.147947633954268 0.1235728900966 1.40162719757433 1.4190554412757 1.35297227936215 1.462 1.421 0.63992893979951 0.123570858283441 1.46842506435881
0.585004377508579 0.226003801520608 0.735000691185565 0.577004607903768 0.85343035480859 0.139980488437799 0.124019561097166 1.40298049534966 1.42500057598797 1.35399988480241 1.46099965440722 1.42400092158075 0.671493751789356 0.136732307692317 1.47757396072806
0.62328830968392 0.259236825811791 0.741041187097703 0.617247122586217 0.856566014452876 0.144229164129239 0.120179212644467 1.40732983638822 1.43006178064655 1.353 1.45802059354885 1.43205148387213 0.704454432392539 0.153403614457835 1.4837722447383
0.650720249081173 0.281770204602392 0.744960035583025 0.640760213498148 0.861895648392914 0.145101107917223 0.117249873401689 1.41207164305546 1.43594005337454 1.353 1.45998001779151 1.43695004447878 0.733649211011697 0.159068798449613 1.48698154543738
0.68099363644077 0.338987909237464 0.747999363644077 0.678991939491642 0.86492936788645 0.161566508527169 0.118929637277124 1.41387962667119 1.43699978788136 1.35200021211864 1.45900021211864 1.4419989394068 0.760992901534294 0.160124600638979 1.48743217750578
0.699346465448349 0.394601755778712 0.748027352535396 0.697282642865758 0.86819564608495 0.158559319927322 0.118916170645045 1.41878771723587 1.43710941014158 1.35709117511799 1.4589817649764 1.44104558755899 0.791273993276776 0.163093109869647 1.48778658239387
0.736536831183965 0.454270563858249 0.750963434040839 0.72762215175534 0.875242241698015 0.150167860948203 0.118505119234282 1.42176294649472 1.44885373616336 1.3625135123788 1.45702437730611 1.44593905673473 0.815572761096339 0.164 1.48736386359657
0.752003693961782 0.521793107429016 0.753000481821102 0.753003533354748 0.877370751640919 0.143099067811751 0.118820107606713 1.42412019915272 1.44300064242814 1.36631903795191 1.45999983939297 1.44600016060703 0.842513473050774 0.163932352941176 1.48582043388786
0.775239108958189 0.595410475514073 0.755970111380227 0.775259034704704 0.882112566844059 0.137247174722027 0.119475454205044 1.42541619060517 1.44697011138023 1.36870631987432 1.45894022276045 1.447 0.866967274132122 0.163051362683438 1.48354722296195
0.798761878998153 0.673363757136482 0.753029765125231 0.800742035581333 0.888267691671183 0.132506415883094 0.118044485694279 1.43094404156457 1.44402976512523 1.36987392618301 1.45305953025046 1.447 0.891933915126959 0.164 1.48208611970488
0.820003109006118 0.753894041319303 0.761541194267818 0.824004090797524 0.888850423806623 0.128771025499014 0.128161064109877 1.43157046798724 1.4419991818405 1.37002042491498 1.44437754307893 1.451 0.915350706395395 0.163924198250729 1.47989551469548
0.839227892194642 0.835242417085595 0.779490392204796 0.84923780055093 0.891461005715332 0.125935237773848 0.146301626097951 1.43440582361066 1.43694054986227 1.3693443841072 1.43554913082858 1.45097027493113 0.937776103708343 0.162849693251534 1.47866716043841
0.861713555139047 0.915649973458421 0.797720855590748 0.872701101014658 0.893533597256295 0.123893286911658 0.163156817007979 1.43202038806351 1.43107472474634 1.36804437179668 1.42945456883474 1.44803736237317 0.962264695525432 0.159711382113822 1.47725353178183
0.880990363063167 0.99335779946084 0.80707608108026 0.900985798198351 0.892710431126121 0.122539407116506 0.169417282189434 1.42648279471168 1.42600253603601 1.36631895602039 1.42897413243271 1.4460010144144 0.986517238516188 0.155585714285713 1.47499585896531
0.904271316233717 1.06660698411591 0.808125968251368 0.925242246637247 0.891209767619672 0.121767832592454 0.167754553354563 1.42202348864565 1.41998062026902 1.36436670481533 1.43195155067255 1.443 1.01038766962428 0.150736788617889 1.47368835278112
0.931732473405974 1.1336386164467 0.820875791224202 0.949761136969619 0.888149810106192 0.121472797543563 0.183397605386617 1.41731586170183 1.41801910904243 1.36238618621849 1.42704777260608 1.443 1.03686168388171 0.143655844155838 1.47223823496777
0.950999597083246 1.19269378547626 0.82499991517542 0.973999491052521 0.885600053439485 0.121548536173896 0.183899992577849 1.41441006064957 1.41400008482458 1.36057596826686 1.42899995758771 1.44000006361843 1.06461102419087 0.137390934844189 1.47059626535947
0.98140724798966 1.24201358022766 0.855089395900169 1.0052880534561 0.883177157090122 0.121889282687515 0.205577046925127 1.41072208861339 1.40810926165576 1.35913461899742 1.42296026848881 1.4369900671222 1.09001940932445 0.13272386587771 1.46811760308569
1.04095077371842 1.27983908972395 0.863891670407365 1.05100220139872 0.88738465620971 0.12238927128848 0.212178752805524 1.40007680749283 1.41638181846196 1.35826070644717 1.41904814648562 1.43897483023851 1.11558094780999 0.128884416924664 1.46368886752248
1.06201960285483 1.3044114029882 0.889003347490745 1.07301983956941 0.881562024313886 0.122942736180854 0.226570939872402 1.39981683801847 1.41100471379577 1.35815279865309 1.41899948500142 1.43549961375107 1.14322287112725 0.127255882352942 1.45797318398479
1.09738813573918 1.31397160904347 0.902117207195641 1.10682616657884 0.883462174786249 0.1234439115687 0.230198512014133 1.3964179541081 1.41600900823099 1.35900946365218 1.41708790539673 1.43398076908152 1.17138108719195 0.130334331337328 1.45158256248441
1.13757605437144 1.311 0.913883816499369 1.14070606016182 0.882291241868269 0.124930235510553 0.228041300308449 1.39839466271358 1.41658408684985 1.36 1.42591286237453 1.4319466913114 1.19998958936167 0.135838293650799 1.44608365529773
1.144007199171 1.311 0.944001999769723 1.17248976138871 0.877639426066089 0.12633889701804 0.236899328077373 1.38281333971048 1.40600139983881 1.36 1.42800119986183 1.42800189792514 1.22768717103039 0.148794029850749 1.44169896024106
1.18028607176239 1.31706967118757 0.954138103609428 1.17629593630592 0.874762601592352 0.113517978846614 0.233047364696082 1.4175801236688 1.41315783269649 1.36497677627081 1.43415783269649 1.42101972908706 1.25731425764949 0.162385185185185 1.43902121697077
1.20865494934112 1.3229790268761 0.967833423819852 1.20564305104254 0.874028923723936 0.109274773221522 0.184194201031183 1.41957572747089 1.42880962722269 1.36293708062831 1.44980962722269 1.42297620340284 1.28421512490911 0.168506001846722 1.43575388577395
1.25151485826599 1.32199528366061 1.03100031522125 1.2445217357618 0.87127673971952 0.117904260426587 0.188457498719414 1.41088933115435 1.4300001379093 1.36000157211313 1.46999940896016 1.42249685577374 1.30742782821505 0.163973333333333 1.43541166466221
1.27868024158307 1.31879375549491 1.03906033372366 1.27121910232475 0.878188286061493 0.120674967019104 0.125377096457894 1.41539617243949 1.43351107692618 1.36121561925532 1.45497988875878 1.42047554181885 1.33456516379873 0.163445642407906 1.43501158333472
1.29726240349781 1.2915500686845 1.04494196011063 1.29359940220932 0.880723836118534 0.120418527358286 0.164088000794799 1.41597886034075 1.43443477252456 1.3692048290955 1.45301934662979 1.41800424892529 1.35706906859992 0.166989054726368 1.43467981192411
1.32348371452644 1.29199720820453 1.16374210398184 1.31749022871586 0.888493318302847 0.120114988007903 0.192582598624194 1.41921309692609 1.43250186119698 1.37399627760604 1.46226386081841 1.41850046529924 1.38197930290596 0.166 1.43431256438876
1.33221872851341 1.28715907528248 1.33493763456544 1.33321872851341 0.884093040456391 0.12389402055253 0.18091570038008 1.42757745665387 1.45200994220516 1.38403976882062 1.47158467761736 1.42201988441031 1.40918601525711 0.165608494921514 1.4340131812886
1.37048484921757 1.31692539148453 1.45029299188048 1.37099544751167 0.887176841046811 0.103349640295651 0.148192977610147 1.41873486809173 1.44148341388692 1.38434886919485 1.47283042729436 1.41800922095025 1.43149108168282 0.161953109072374 1.43464533148108
1.38702772536005 1.32149914411986 1.47356485071909 1.39153536289074 0.887302561113884 0.111671417465294 0.117883677421247 1.41645371074715 1.44150516686612 1.37349714143197 1.46650565174547 1.41800227671283 1.45715127668622 0.159909967845658 1.43533107825405
1.41667508474582 1.31999004133837 1.56423792294375 1.42670966198397 0.875151139020411 0.116312420941074 0.11682494152636 1.40479561013862 1.44349474259161 1.36598506200755 1.47350553548596 1.41950083423272 1.48500055532885 0.157794145420207 1.43708720289817
1.43467311775803 1.31900976162541 1.64054223230402 1.44815443345198 0.88001856339751 0.11728659559917 0.124136200591023 1.40917091986543 1.44300976162541 1.36444043844681 1.47384755014945 1.41951715927244 1.51173398632405 0.155742002063979 1.43947492999248
1.46049333813606 1.3185 1.72047511825947 1.47549335043629 0.878664113358923 0.12863730462143 0.130243376680122 1.40784357161927 1.443 1.35950262899227 1.46700468847893 1.41999877632139 1.5407552508089 0.150520710059171 1.44287440088819
1.47923873765571 1.32004703448609 1.77436220318168 1.50023873765571 0.874226541294526 0.132173717621528 0.142080782629928 1.41443453465006 1.44897015779304 1.359 1.46900406809156 1.42204973701161 1.56861657627376 0.144474509803917 1.44444170950963
1.51902531253492 1.324 1.80838087519703 1.53807835937017 0.870151570106447 0.126067673903793 0.136038687077786 1.40073973466733 1.44156049213544 1.359 1.46945613545403 1.42694869015384 1.59823060731506 0.136718562874247 1.44773305081769
1.54303501507608 1.32500322832218 1.81351935478124 1.56552204118001 0.867513317302467 0.128011949195441 0.180804225015499 1.39653258270298 1.44600648694803 1.35700161416109 1.45649755603061 1.42750242124163 1.62757659863075 0.130761904761902 1.45113668487638
1.58531874290019 1.3270853210464 1.82459692328496 1.59584069652097 0.864617944742245 0.128984932914961 0.177462049298514 1.39652784615945 1.45201879699236 1.35799537420999 1.45351417120235 1.42904713939705 1.66029729434921 0.125815327793167 1.45466829434844
1.61869187415792 1.33600811498282 1.83451134710813 1.63158452063173 0.863419795306828 0.131404164442663 0.176065869447257 1.39416651085824 1.45396339590342 1.35752114749271 1.4550374121279 1.43393248269569 1.69020364891157 0.124 1.4586158601847
1.66296433212192 1.34699887569492 1.84949587556605 1.66248962467459 0.868829097156836 0.13185508035293 0.17846492012745 1.39375926459933 1.44900334386357 1.35799885968259 1.46099746240302 1.43350281224919 1.72530236758102 0.123892441860465 1.46432630836698
1.70445972834895 1.37694008905998 1.86299886284072 1.68926323385058 0.859904790523287 0.153804217903486 0.177264206854165 1.4111120393201 1.44621709995874 1.35954873990395 1.45401291399836 1.43805264677012 1.75592168312649 0.123508038585209 1.4694991889074
1.73555207947342 1.42224593667311 1.8621625984791 1.73404028798379 0.853547497220862 0.161415188244083 0.178392480294816 1.39198114799966 1.4489787661741 1.36394345413872 1.45591171991155 1.44498257700568 1.78910357624817 0.131027777777774 1.47491086615351
1.75948422459858 1.47705479236656 1.87548423589659 1.76148769628819 0.86518182709793 0.163316054556505 0.17273863517296 1.4005225842424 1.45550132264246 1.36800273961833 1.45399894905977 1.44949369435864 1.81996551887955 0.144756249999996 1.47883018451655
1.7907872958152 1.49090857599591 1.87003809740633 1.79177329991583 0.870452251066911 0.17307146240706 0.159875671449711 1.40623428080076 1.45649989431709 1.36749536992785 1.4545848208595 1.451 1.85120211269954 0.155323170731708 1.48314661183414
1.81448617381449 1.53479121830774 1.87393002672287 1.82068331945317 0.879491543453622 0.169979252732019 0.15784970094084 1.40886633909775 1.45510568995967 1.36700473788954 1.46344168893573 1.45108455196774 1.87955014265801 0.158 1.48552348325038
1.8369765200785 1.61089528428131 1.902 1.84996053196195 0.885114130019625 0.154160659657953 0.126091898811043 1.41109657081859 1.45999489566924 1.36899678920688 1.462 1.45349861689544 1.90602616528443 0.15847169811321 1.48700601285735
1.86986351888058 1.71183521397264 1.90469414699594 1.88560536491753 0.887689361569314 0.132944582997648 0.127447782191041 1.40898617256559 1.46832007672306 1.366 1.46075296488133 1.45694945202501 1.93416139540901 0.163 1.4883183209697
1.90038039303285 1.78352157213141 1.87910566473135 1.91325359535524 0.888528664507971 0.13745476671128 0.112206146121824 1.40480322867349 1.474 1.36583093642984 1.43987320232238 1.46106339883881 1.9603962842665 0.163111807732498 1.48775043504209
1.91803155326598 1.84785156878698 1.8840721217508 1.9250360608754 0.888933080199774 0.154305907182195 0.115301087479669 1.40310587491762 1.47399699492705 1.36401470611645 1.43398046702582 1.46399549239057 1.98592304052261 0.163865591397849 1.48635220341753
1.9392228088035 1.91551459881205 1.90463909593644 1.94929707840467 0.890971644669869 0.173933340911462 0.123633316674918 1.40698270592157 1.47190716299854 1.35979813813374 1.43774342608165 1.46100928370015 2.00839514123214 0.162924695459579 1.48512129097542
1.96361041645799 1.98774771021473 1.92928440858764 1.98169461183151 0.889719012336049 0.191452628827478 0.130086553566004 1.40360629398036 1.462 1.35464697845667 1.44533016805948 1.46202104884338 2.03345043055255 0.160876995305164 1.48387207310094
1.99197022220397 2.06578795100312 1.95357489861804 2.01396611492176 0.872947609972481 0.201979331858636 0.134970912822496 1.38206262085678 1.462 1.35002697306017 1.45489501558917 1.46299897317945 2.05618549277681 0.159861198738169 1.48364407618626
2.0124964940584 2.15087236918532 1.97307740494124 2.04683850679919 0.832911170117742 0.200629010933331 0.138596509113963 1.38547318444516 1.45988453626549 1.34740386791919 1.46459229130058 1.46389957039955 2.08151522746053 0.157661764705881 1.48412062518479
2.05531873821962 2.24423801276943 1.98335876647086 2.0723612366489 0.887722015382267 0.182517226979959 0.141273457109972 1.39817408882726 1.45002124921464 1.34824340900868 1.47257631782355 1.465 2.10712854124458 0.154521651560924 1.4827176523596
2.07006238266973 2.34712192976357 1.97998582212052 2.0890439514264 0.884119933705566 0.142759540926913 0.143311871480092 1.39651678162136 1.45100567115179 1.35401134230359 1.47700141778795 1.46499291106026 2.13396136943885 0.14945308310992 1.48115659100674
2.11423733258088 2.43293610276669 1.97010040993806 2.12030122981419 0.877018224652718 0.107610959786119 0.144680661377842 1.39417852638045 1.45493610276669 1.36199087182381 1.47801825635238 1.45993610276669 2.15800506336252 0.144091152815012 1.47894459965893
2.14066689360674 2.42608336170084 1.98095831914958 2.15364605318153 0.875671018192553 0.149872022768701 0.150537204888111 1.38626786489596 1.44802084042521 1.36104168085042 1.47987495744874 1.45295831914958 2.18726581122767 0.136527518172375 1.47618992701111
2.17196910471763 2.4299961380897 1.97900193095515 2.18397007019521 0.87243319573077 0.141518245178481 0.167303451714383 1.37912704798629 1.44899903452243 1.36299806904485 1.47400579286544 1.45100193095515 2.21708190553873 0.129905292479109 1.47240439692679
2.21449800375137 2.44925479261698 2.00220846668662 2.22141871873228 0.843208063476799 0.145309364836478 0.155421110627153 1.3802622130395 1.44579153331338 1.36603474444777 1.461 1.44456501355011 2.24577925694095 0.129026709401709 1.46805904800107
2.25797446123362 2.47106355181958 2.02076262183501 2.2586567021357 0.872089445676407 0.131600423678797 0.186639105426988 1.38559393785204 1.42814828757903 1.36897881606014 1.46083052848111 1.43895763212028 2.27873241885523 0.130462097611633 1.46393430253542
2.30303845060971 2.47400160210874 2.0560464611534 2.28905607380582 0.873436061653981 0.131618782397359 0.205066013590719 1.38669181322435 1.43499519367379 1.36800480632621 1.45305607380582 1.43698237680388 2.31131933298675 0.135477272727276 1.45803559771766
2.32742602941795 2.47502778452726 2.08562052110875 2.32431489130892 0.864893646005922 0.13084601512128 0.196699251507628 1.38175902254082 1.43192590792731 1.37099073849091 1.48758323209114 1.42603704603634 2.34145383267817 0.139851063829794 1.45271491174288
2.37343962324986 2.47806280332141 2.13797686381489 2.35864896765456 0.880216665708228 0.129333461792029 0.217859826494652 1.39986449329535 1.42397906555953 1.36995813111906 1.48061193934067 1.42995813111906 2.37266236299011 0.151825870646769 1.44906180782044
2.39397892667469 2.48099698952496 2.17297892667469 2.38896889175787 0.878192077227781 0.128560792758428 0.222711399665503 1.40100882591473 1.42300100349168 1.36800200698336 1.45898394413309 1.42800200698336 2.40356792752009 0.161828025477716 1.44636723638403
2.43173909623253 2.48503516869162 2.15951580747714 2.42538685560785 0.877991289190688 0.129209108322449 0.168705133597852 1.36111223015008 1.43002670139069 1.36998827710279 1.46890621682234 1.421 2.43562152109928 0.17033723196881 1.44382567628316
2.4714034508848 2.488 2.17220237198141 2.4583822166277 0.881177372292486 0.130842932997662 0.126775872138239 1.40856053753189 1.43706370277128 1.369 1.48116596985461 1.421 2.4624977049956 0.165505840071877 1.44342023657397
2.49003824294093 2.488 2.22398302314559 2.47604436181148 0.882907725074067 0.131901774472459 0.110669164603892 1.41090110575005 1.4400122377411 1.369 1.48683978014492 1.42099235141181 2.48592130764407 0.161013477088949 1.4439368443566
2.51521372235826 2.488 2.30430832264951 2.50520443008182 0.887955575365868 0.132918757398017 0.111314503019634 1.41815009292276 1.44798141544711 1.36926947601694 1.48744270566049 1.41601858455289 2.51591364498595 0.164 1.44452161049622
2.53865125005532 2.48825209679561 2.40262883217298 2.52771427425422 0.888522479433146 0.117886260082876 0.119641379410283 1.41823646936133 1.4459579838674 1.3981260483978 1.48448980436852 1.4179369758011 2.5420886383913 0.163882291666666 1.44522532040301
2.56897580100834 2.49589356313793 2.50839511339581 2.56097345917044 0.887241022602551 0.118810626790855 0.126579285800663 1.42179715857001 1.44400156122527 1.3944178364904 1.47949613423622 1.4150023418379 2.56766876190862 0.16255652173913 1.4467711037026
2.6001394806151 2.504 2.61105772799783 2.59417435076887 0.860928113033706 0.127656160393834 0.123057714215595 1.39370158838133 1.44894188307704 1.377 1.47397675323082 1.41591863630786 2.59023061119296 0.159638036809814 1.44736301323371
2.61257189201191 2.50393645644312 2.70286394433511 2.60957189201191 0.866956593843446 0.12817491651545 0.114777481168694 1.40260116401877 1.44391527525749 1.37693645644312 1.47214826829938 1.40914826829938 2.61491624818685 0.157 1.44730148817124
2.63904020252399 2.50100964860576 2.7891399047835 2.63604181062495 0.877890562835336 0.127945966054561 0.134069356759616 1.41467075580745 1.44000160810096 1.37400321620192 1.47899356759616 1.41600482430288 2.64081608165049 0.156643749999999 1.44883413195993
2.66434170802996 2.507 2.87663723929911 2.66233247267779 0.878198995036405 0.131653786494386 0.133827832168431 1.41511524925621 1.44112005957809 1.37596305859136 1.47497229394352 1.419 2.6696962285566 0.153272898961284 1.45048248375875
2.70123131205527 2.50706308510598 2.94598833332704 2.69848365247919 0.873746167376229 0.132117407446443 0.151069747870368 1.41237041914951 1.45383177305072 1.37204205673732 1.47181074468206 1.41895794326268 2.69687227433453 0.148280303030298 1.45272625934115
2.7119885113112 2.50999686672123 2.99195091196602 2.72097597819614 0.871242673731213 0.134787148716324 0.165474615601264 1.40820444925585 1.44600835541004 1.37399791114749 1.4630093998363 1.41700208885251 2.72854002135784 0.141044692737427 1.454325073474
2.7453758959823 2.51502349349889 3.0093993894812 2.7651762012417 0.830294271336617 0.137643865800614 0.165803685927067 1.38008940339 1.43902349349889 1.37294126625277 1.46296475975166 1.42001174674945 2.75603556293717 0.135213779128668 1.45658087101809
2.77753065303603 2.51714858285009 3.04312735672865 2.78070046200756 0.854237169435445 0.132106744913016 0.144167406664671 1.39359551754649 1.441 1.36802122612144 1.45995754775712 1.42108490448576 2.78644332606246 0.127343283582088 1.45907566202781
2.80208233494928 2.52401553489609 3.0490341767714 2.81305281864671 0.855490388372402 0.133341134047415 0.140787842765091 1.39800633823761 1.441 1.36899844651039 1.45800155348961 1.42500776744805 2.81591101611686 0.121669811320754 1.46247211573522
2.855235356553 2.53422630437788 3.07102715652535 2.84725346090323 0.855783722005807 0.134170750709033 0.120091033039631 1.40209176782765 1.44102715652535 1.36800905217512 1.45899094782488 1.42999094782488 2.84774813216952 0.119133156966491 1.46625144162815
2.88177977728837 2.55931612592772 3.074 2.87575870222652 0.860474740720448 0.144869753780845 0.116945500824836 1.40324701635974 1.44406322518554 1.36902107506185 1.458 1.42921075061848 2.87467983197136 0.120056105610563 1.47185250304813
2.9179626592658 2.57398486186451 3.074 2.91096366847483 0.856054561624827 0.129545814305538 0.118128778857071 1.39707636810899 1.4469969723729 1.36999899079097 1.458 1.43898990790968 2.90876201819639 0.124810650887578 1.47750504168036
2.95248909964224 2.65350074487182 3.07903493568873 2.94039593780562 0.842515469269246 0.190982725822307 0.117578297907873 1.39058896011092 1.44409316183662 1.36201164522958 1.45998835477042 1.44105822614789 2.9395142449669 0.140834319526632 1.4816537728374
2.99435712849908 2.72548484697913 3.082 2.97452518896923 0.869275504784449 0.228064964834598 0.119965504784449 1.41094562721157 1.45214705291138 1.35940003496224 1.459 1.446 2.96913331546294 0.149233918128655 1.48480894241617
3.01104384562133 2.77489678812262 3.082 2.99904697745143 0.868607093595166 0.223022566393791 0.11929197305296 1.41447361726376 1.45899843408495 1.36247119824003 1.459 1.44600782957524 2.99658842925999 0.15216875 1.4862443160243
3.03923195894634 2.81480764391215 3.08202783507356 3.02923195894634 0.873181216535352 0.197997884854184 0.120558443305647 1.41683474231134 1.45800927835785 1.36602270882936 1.45898144328429 1.45100927835785 3.02502695182953 0.155608414239481 1.48762364051489
3.06452806965476 2.85828848995762 3.08506336835857 3.05461256079952 0.878751389373714 0.175133274570076 0.121465069468686 1.4227199220659 1.459 1.36485214049667 1.45697887721381 1.45204224557238 3.05429670597731 0.161455040871935 1.48707223798028
3.08898026707668 2.9179518516671 3.0879976320492 3.08297710980895 0.883446211278723 0.166486977561686 0.121699810563936 1.424568508191 1.459 1.35800552521853 1.45600078931693 1.45399842136613 3.07900896301429 0.164066465256797 1.48663477692401
3.10722715007027 3.00026458222017 3.08629320618297 3.11030493443029 0.866104473837134 0.15237473533806 0.119446948262264 1.41527889343804 1.46200462831097 1.35701145086094 1.45267160907507 1.45004691298928 3.10624600556752 0.16515548455804 1.48607779827351
3.12716782203831 3.0939890989091 3.11233415265735 3.1246994449048 0.890569328869608 0.137403972374771 0.135127998110556 1.39997214308114 1.46244855649107 1.35960185569492 1.42506353107892 1.4618879284105 3.13373161406355 0.167 1.48470865324362
3.14152557142013 3.18357634760482 3.17389609706236 3.15153090411114 0.889448950914787 0.13477606197254 0.131695159401707 1.39999543411364 1.46099436539523 1.35899740104021 1.42799239734603 1.45999643320106 3.15990275184845 0.166572649572648 1.48414024156699
3.18019633778242 3.26342201543169 3.16778577721555 3.1902617837099 0.88710467083162 0.142673453309185 0.153859501550375 1.42245223998289 1.45099065058179 1.35400333801133 1.43691967310944 1.45099065058179 3.18508544815994 0.163895361380798 1.48265606039766
3.20165072177635 3.35639112363644 3.12049621539896 3.21875567690156 0.886432945772278 0.130166945229767 0.13900982293758 1.4215347007463 1.44995801794991 1.35394478808551 1.44206297307513 1.44997900897496 3.21462163449254 0.162185823754787 1.48014150812468
3.23195490737184 3.44545952658267 3.0970349104218 3.25394763436729 0.881447418464634 0.140472867279406 0.0733377200890356 1.41709660388812 1.44800290920182 1.34550729039925 1.44499563619727 1.44900145460091 3.24182053619363 0.157212499999995 1.47852023775252
3.24191822100965 3.50363009134776 3.119 3.26932138446325 0.858394630040625 0.133887412906497 0.138292709771212 1.37649277837606 1.43296508593877 1.35445989692549 1.447 1.45743774686153 3.27178093556998 0.150864125122187 1.47584658933848
3.28108718988446 3.56331294097432 3.119 3.2991727428886 0.874484112461487 0.127448104023135 0.140363403092531 1.38456520739725 1.42952757845299 1.35010215987582 1.447 1.45105374808339 3.30132561419988 0.143688073394491 1.47309731123438
3.31350048823254 3.60947044908324 3.11902344423115 3.3339869401575 0.858335780053509 0.129147242332633 0.146071050047614 1.37627788350439 1.42350730383784 1.35798957026467 1.44700156294874 1.44400739150808 3.33241914976953 0.134407079646015 1.46920454424396
3.34967830605295 3.61163340961593 3.13402793218042 3.35486394447985 0.8648590070272 0.131416378271594 0.153216031115689 1.3749173642497 1.42098137854639 1.35903322492729 1.44798137854639 1.44098616138648 3.36209053877477 0.125293372319685 1.46448723558824
3.36894869763224 3.62543838522167 3.13643188298739 3.39309651366873 0.86477138391198 0.12322170488235 0.160948234572525 1.37567615645413 1.41897895862916 1.36251171185382 1.44608416548335 1.43946236376617 3.39391054889202 0.120886341929321 1.45873530128199
3.41593064003481 3.63698180609344 3.11002993980357 3.4244545494777 0.863702954564727 0.110304760372598 0.0948749271306368 1.37675868611153 1.41251119836036 1.36549594778609 1.44999556447355 1.43750258054776 3.42542395735148 0.120078175895765 1.45210103851383
3.4449086251013 3.64106617641613 3.12242562765953 3.46330040425288 0.845560469774234 0.111248552838115 0.0934806391863061 1.36353152120727 1.40799193495396 1.36543554278598 1.453 1.42594876543835 3.46005744819839 0.121542677448338 1.44384951212307
3.48618749388836 3.64750359278254 3.16084151888499 3.49321341779959 0.856183831360709 0.115349756108822 0.102658134721549 1.378087935566 1.40710651399403 1.3590232056098 1.45291533246506 1.42050767023468 3.49056048083768 0.125641891891898 1.43681351870927
3.53297351367026 3.64750468100404 3.24603999915346 3.5309811316225 0.872046103990397 0.118393621983614 0.206633159721487 1.3919663828299 1.42199123246381 1.35899843966532 1.44900266661023 1.41750201439381 3.52777030391587 0.1424024024024 1.43048965140844
3.5577940746603 3.65105667367852 3.27646743700189 3.55278967199157 0.874199666924271 0.121050021733618 0.216373232403841 1.39435209380955 1.43059129422015 1.35449151496326 1.45103666172564 1.41795757481629 3.56041707410047 0.156932098765432 1.42568130061185
3.5930299795085 3.6579294898726 3.32926340157768 3.58708532830058 0.879466153042069 0.117842103823286 0.202842962775167 1.4036913529342 1.44157791921399 1.35350641001158 1.45506287226605 1.41301109263589 3.59084817005005 0.161846615252784 1.42116945464959
3.6154718719788 3.65949730551459 3.43489162544232 3.61446328678851 0.879495105177339 0.119152690732265 0.160513430100523 1.40494860871212 1.44849376857859 1.3530008981618 1.45799698959562 1.40950549427714 3.6156680701791 0.161041095890412 1.41812789161625
3.65024706675118 3.65951751435545 3.52652765312986 3.64773948923685 0.862459736242878 0.119851561425612 0.134923992732381 1.39030508822641 1.44900347879169 1.35298832376303 1.46061466099964 1.40302546502475 3.64818033717891 0.164268244575938 1.41760345422236
3.67366113870911 3.66111600850152 3.59794070051843 3.67025930414071 0.874946678728102 0.120039561445942 0.129861606908053 1.40109902679026 1.44994077009314 1.35232693304974 1.46255982632724 1.40594671778311 3.67686792808476 0.16562229102167 1.41776643882518
3.69601275545901 3.66551997614992 3.6641105058554 3.69801041769798 0.878556669297773 0.119134632240257 0.130993374908557 1.40572222790121 1.45149308449438 1.36950708735482 1.46299850667763 1.40749709927986 3.70539584300234 0.16241714285714 1.41649568375037
3.72127045791663 3.68977973402275 3.73876175317134 3.72133679441145 0.879576254934508 0.112430378349363 0.133295154525337 1.40467001059331 1.44303526049885 1.39466960103412 1.46211013298863 1.40348571031356 3.73220906892672 0.158564021164018 1.41684727630248
3.74153172050155 3.68513772926425 3.82544483755426 3.74842153709015 0.881306468998343 0.111175171604452 0.154436283745808 1.3861807971189 1.4458347248829 1.363550917057 1.46333984146229 1.40302754585285 3.75945152606749 0.154376725838264 1.41655951209745
3.76695368148657 3.685 3.90583881157325 3.77395368148657 0.864161718917999 0.132321185085742 0.163228688684919 1.37174675357336 1.446 1.3550148219243 1.46799444177839 1.40000555822161 3.78553280757148 0.150398119122255 1.41712319166744
3.78520227115957 3.68500777965998 3.97060681347871 3.79331896605932 0.851303858460779 0.108778946608981 0.138453195934436 1.36019004015354 1.44600777965998 1.36302333897995 1.47398444068003 1.3930933559198 3.81344314259781 0.146124531835205 1.41764671790269
3.81069006838494 3.68598807955327 4.04707020515483 3.83351126168395 0.864390862036115 0.109906291486257 0.136335748164943 1.37531606750691 1.44698807955327 1.3659642386598 1.47202384089347 1.4048569546392 3.84030544362929 0.141364316239314 1.41833692682537
3.86689611145466 3.69598144847405 4.10988498053909 3.86594063511695 0.867225028191044 0.162362530282638 0.149475530537267 1.37351369175366 1.45099257938962 1.35502040667855 1.46501298606817 1.405 3.87106280079759 0.136322222222222 1.42099736734528
3.88510473082726 3.69499194378252 4.15203222486992 3.89310473082726 0.864604612624611 0.154290488654284 0.145488620152705 1.37218206550599 1.45104833730489 1.36197583134756 1.46300805621748 1.40904028108741 3.90025318010896 0.132479797979798 1.42418264137781
3.89782095555543 3.69401377264958 4.15594490940167 3.90582095555543 0.862736305760702 0.125209460872086 0.146535263264947 1.36636194726502 1.45691736410251 1.35904131794875 1.46398622735042 1.41393113675209 3.9321251263714 0.127263843648206 1.42868080363064
3.95389845612735 3.69599637343312 4.17696192104775 3.96888576314327 0.858767162469589 0.117852620452744 0.143775040927964 1.3662500543985 1.4520090664172 1.35500725313376 1.46300181328344 1.41799274686624 3.96537498291401 0.121466666666666 1.43443424901514
3.98929975603227 3.7032417387357 4.197067686846 3.98351248611968 0.838196147255945 0.116611958306659 0.140301434465098 1.34895484985043 1.45987429585744 1.35498066090114 1.45897099135172 1.41903867819771 3.99576813393397 0.118884057971014 1.44040214050396
4.01968556762074 3.72774642550059 4.20392899914017 4.03546242206126 0.851997186841934 0.113769414641931 0.138419474521554 1.36363805815996 1.44713185873969 1.35302028595995 1.45603042893993 1.4229594280801 4.02925817919796 0.118143984220908 1.44768976792074
4.06098856886561 3.75799163575533 4.21499693311029 4.04999609668582 0.859567928455403 0.135393961015347 0.141699079933086 1.36419988568866 1.45199860595922 1.35499944238369 1.45899916357553 1.4319974907266 4.06275134258768 0.121714285714306 1.45385813737176
4.07935192827071 3.8002879413124 4.227 4.10108798206768 0.854127668246178 0.146697731927765 0.150648800244532 1.35681110754519 1.45208798206768 1.361 1.461 1.43302399510937 4.09810984397149 0.139455818022753 1.46006454279132
4.12245926160925 3.8355575776803 4.227 4.11186481540231 0.861191392640971 0.163568374657076 0.150501843426332 1.36429610815215 1.46286481540231 1.361 1.461 1.43596313147336 4.12659951818126 0.146216666666668 1.46460041229245
4.14196583117257 3.89151798235151 4.227 4.15092986398581 0.864084946610259 0.173359950759567 0.15058983814766 1.37421230414411 1.45601258851537 1.36236175237075 1.461 1.44198920984397 4.15727644592954 0.149331325301206 1.46789774402008
4.18917971691293 3.96095388206897 4.23002344133647 4.19017190313411 0.847875723701264 0.175363629284322 0.14364632588706 1.35680822247359 1.45503906889412 1.36370850577174 1.45999218622118 1.44100781377882 4.18402745483865 0.151923497267762 1.46841192375967
4.21172323324923 4.02331409979158 4.23296389998903 4.21173526658622 0.863646383607834 0.175445504735189 0.141931058339732 1.37163793561134 1.45993983331505 1.35992779997806 1.45901203333699 1.44198796666301 4.20906502599781 0.157327566320649 1.46889922018854
4.22996442482866 4.06990908567323 4.23799011800796 4.23794861364139 0.869917963733695 0.175229980236016 0.148457034826444 1.3794049793721 1.46 1.35001976398408 1.46099604720318 1.45297825961751 4.23760381281533 0.161 1.46917497356286
4.26011642075946 4.1300189027099 4.24102328415189 4.26911642075946 0.876871654261259 0.164210362315337 0.1475767004814 1.38408544515409 1.46300776138396 1.34558678961999 1.45885253370469 1.44801552276793 4.26062021069461 0.161304394426582 1.46806667252972
4.27479747485825 4.20687765734053 4.24395949497165 4.28379747485825 0.879602330323634 0.146980941820415 0.126984075265499 1.38603313166453 1.46398649832388 1.34695148177033 1.44025653184622 1.44997299664777 4.2856887217083 0.163393596986817 1.46734552152316
4.31792022675241 4.29424256006605 4.25854039010263 4.329914661177 0.874090314866432 0.132971678523192 0.118917185349406 1.39109064983331 1.45401855191804 1.3505883512784 1.4323764229545 1.4490018551918 4.30804491243884 0.164725490196079 1.46531655253301
4.3333183648083 4.3858708213874 4.28135337503432 4.34927154645414 0.865960414804659 0.131612532195614 0.126273895794349 1.37390354307161 1.45487827227918 1.3529719089875 1.43823713189323 1.45199063632917 4.32987525880884 0.162831672203765 1.46412079227411
4.36668644019456 4.47714232170864 4.3043735448755 4.37773255193065 0.873340647948914 0.142359015297953 0.141030373293434 1.38370786875128 1.44211989051385 1.35002766704166 1.45151143983971 1.45100922234722 4.35610667805792 0.160485119047619 1.4626839626361
4.39296304483913 4.56986923558461 4.31957599473495 4.40596020213445 0.869205983893356 0.137606907772378 0.155162784539768 1.38290127921711 1.43500994946639 1.34101279217107 1.46587212797126 1.44001563487575 4.38122379554413 0.157314641744547 1.46113657262437
4.42222463097501 4.65949739715895 4.31893581972143 4.4342567211143 0.872058410820862 0.130168564504199 0.160647296226454 1.38472384225625 1.42705615774375 1.33795186479107 1.47499197746518 1.43998395493036 4.40782339668155 0.152855524079321 1.45865864122402
4.44964875185886 4.72022223625891 4.31110035661175 4.46559857355298 0.862097578342692 0.137318424591775 0.157875501151408 1.37786781203528 1.43391218796472 1.33207526745882 1.47401254457647 1.43802508915294 4.43386463335428 0.146927116827434 1.45611476418989
4.49093978418925 4.76094125286756 4.33396622039885 4.50594125286756 0.858095698471846 0.14749516634906 0.165079352082246 1.37395562503793 1.42800881206987 1.33399706264338 1.46900734339155 1.4290132181048 4.46298308773744 0.13881249999999 1.45242547281287
4.50047394297128 4.79504016465858 4.33420885622463 4.51049804176643 0.852574980417664 0.131331483092406 0.164343184007888 1.37232329150203 1.424 1.33804016465858 1.47603213172687 1.43099196706828 4.48960717086424 0.128949317738791 1.44876117049857
4.55831418821039 4.79994188035681 4.35969777785543 4.57127931642448 0.853182793164245 0.127851264946663 0.178156218845499 1.37028417777157 1.424 1.34294188035681 1.47995350428545 1.43001162392864 4.5182954229653 0.122583061889251 1.44308912270491
4.60291733358384 4.82894551531662 4.39335635587242 4.60094551531662 0.848468886639738 0.118727096917888 0.184966689570751 1.37163740728058 1.41801127269311 1.34200187878219 1.48777449592173 1.42201503025748 4.55064142477572 0.120386554621849 1.43603797410892
4.64426667682245 4.84301904834446 4.42327620099468 4.63714286258346 0.847620287629377 0.116029047582777 0.192116101944541 1.36966057259286 1.412 1.34302857251669 1.48275237152201 1.41500952417223 4.57981329210351 0.122288747346073 1.42953288048297
4.67160692919084 4.84497192351363 4.45159289094766 4.65178942635224 0.852775878075987 0.115931403824318 0.210170432883523 1.37279493723938 1.412 1.34595788527045 1.45736499432279 1.41598596175682 4.61168964106123 0.124953785644053 1.42188122307231
4.71800036306756 4.848 4.48700043568107 4.70200021784053 0.858349847753671 0.116670002662495 0.220329889627462 1.38320003073972 1.42100004840901 1.345 1.454 1.40699990318198 4.6413628889281 0.131541538461537 1.41683223238278
4.73344944966051 4.84804993885117 4.50528298682328 4.71146609594423 0.852149473775009 0.116776337817581 0.215613275238752 1.38453600251496 1.42299167685814 1.34498335371628 1.45395006114883 1.40296670743255 4.67266553731188 0.145724470134875 1.41410304029385
4.78649437576274 4.85394381952919 4.53868164399876 4.76647564893914 0.862709343323139 0.116344119901192 0.197116313044214 1.39232574814442 1.4220093634118 1.3430187268236 1.44805618047081 1.3990374536472 4.7024161098124 0.158789682539686 1.41150390393863
4.8029867808213 4.85599834760266 4.57197273544392 4.77799091181464 0.864708430222529 0.118947843621474 0.181922417765995 1.39348909944345 1.42699586900665 1.33800413099335 1.448 1.40099834760266 4.73186115683913 0.167528700906344 1.4093671610524
4.8382293569373 4.85603822615622 4.64520947844948 4.82017201770298 0.867794273609198 0.119270860088515 0.171378687653429 1.3972393729409 1.42697133038284 1.33801911307811 1.44772155935379 1.399 4.75985618959394 0.165461756373938 1.41013865500008
4.86170739323291 4.85995123220549 4.74534436896132 4.83778054492469 0.870279032450483 0.119358902724623 0.163710119307271 1.40126976917165 1.42403657584589 1.33997561610274 1.44731507279924 1.399 4.78678123594937 0.167780590717299 1.412382837172
4.89194441917584 4.85600741077656 4.83988142757512 4.87792589223445 0.870609444191758 0.112762246308257 0.157727229054853 1.40069116719731 1.42699444191758 1.35597035689378 1.45004817004761 1.40099629461172 4.81607939252024 0.165685800604229 1.41392492198381
4.91812024934988 4.86902404986998 4.9075451303861 4.90117636571315 0.862958280851573 0.110496451906581 0.148659489372268 1.39662176660752 1.43000801662332 1.3719038005201 1.45600801662332 1.39501603324665 4.84320497519901 0.163685024154589 1.41528705394053
4.93282245615022 4.87196449123004 4.97419513454766 4.92273960235366 0.87008395041414 0.108840003273742 0.132702694258295 1.40172833310284 1.43098816374335 1.36014203507982 1.45698816374335 1.3969763274867 4.86921019949785 0.161645429362881 1.41578689899323
4.95795952607612 4.872 5.07084458013231 4.95095466920526 0.871617652512415 0.113702083300489 0.136693216570358 1.40195972477732 1.43199838104304 1.35301133269869 1.45799838104304 1.39600161895695 4.89455712038015 0.158789473684212 1.4162702021289
4.98119935747715 4.87203987149543 5.16959807243146 4.98123922897258 0.867014131144819 0.115094226378516 0.125922151916023 1.39904612471959 1.427 1.35296012850457 1.46099202570091 1.39102392289726 4.92621856029904 0.154302112029386 1.41678298653552
5.0056633992485 4.8769326798497 5.2429901977455 5.0105960790982 0.865066793419819 0.115612864064068 0.132321945243408 1.3973434274123 1.427 1.3480673201503 1.46001346403006 1.39395960790982 4.95360468565189 0.150437012263099 1.4172747377194
5.03095331884067 4.87899626550725 5.3148674255075 5.0409439826088 0.858771726307224 0.116568226115945 0.131371941936228 1.39111161427244 1.42799813275363 1.34300933623187 1.45500933623187 1.39899066376813 4.98607991967013 0.144285714285716 1.41892514724048
5.06535350947824 4.87903625738238 5.35429005905907 5.07626286602228 0.846828187130881 0.116626435685373 0.161175464843279 1.37632803804774 1.4319909356544 1.3429909356544 1.44698187130881 1.39602719303679 5.01474002377759 0.136050968399591 1.42127713118528
5.10363282480618 4.88296234100576 5.3856987280461 5.10472697229178 0.846631882949712 0.117323315528523 0.157435870192011 1.37828126465037 1.43100941474856 1.34200941474856 1.44501882949712 1.39897175575432 5.0469130006238 0.128509803921562 1.42483840448483
5.12898736009058 4.89499393284348 5.42697927054856 5.13698382091595 0.841002846507601 0.120438427595269 0.124166811079524 1.37629101624872 1.431 1.33700252798188 1.44899797761449 1.40699595522899 5.08043322765033 0.11985294117647 1.42962465992998
5.16969540193597 4.90504031515395 5.42704837818473 5.17468536533437 0.847723694972607 0.125124029673573 0.122446765578576 1.3593008598699 1.42753521247937 1.33700806303079 1.44898387393842 1.43201612606158 5.11239876877153 0.115385057471263 1.43491825151364
5.19271389326811 4.9099388757606 5.43292665091272 5.19672572571822 0.844321828004099 0.126828728764688 0.128129095882292 1.35854389939437 1.43145168920513 1.33798777515212 1.44702444969576 1.43397555030424 5.14565898805758 0.113177083333334 1.44106224480707
5.23790774037848 4.92796681444105 5.44697418900971 5.23994284709293 0.839196743847075 0.127159428470929 0.124147485187184 1.37703397129013 1.43050283961261 1.338 1.44500368728433 1.42298893814702 5.18019920514862 0.115017441860466 1.4486255859165
5.27427028527908 4.93383303514484 5.45404502892675 5.2727019222252 0.840638730225696 0.12595826366237 0.118913526569334 1.36999572017656 1.43847221089337 1.34299249517888 1.44597748553663 1.43253834376938 5.21419585620092 0.122673890608875 1.45658016983717
5.30908331641076 4.95504035320614 5.45993039378958 5.29868875384487 0.850171255351604 0.124343555584569 0.114146381030437 1.37462487005434 1.43504251298564 1.34725029780097 1.44303480310521 1.43744096670617 5.24984332379938 0.141602490421458 1.46420630789079
5.35097455504774 4.9994119387669 5.46 5.34347308353016 0.846595877356936 0.123020108347726 0.114060055182153 1.3810213725671 1.44198933142453 1.34940505160404 1.443 1.4374913547896 5.28177215775698 0.15252380952381 1.46876391279885
5.39611735608664 5.06477335517053 5.46006395384184 5.38959337339595 0.864273159167362 0.122420400874401 0.113665297828589 1.37846455162006 1.43912262696724 1.35020940558348 1.44300799423023 1.43754652563307 5.31277354562074 0.155210124164279 1.47058278310857
5.41081377159354 5.14895016576044 5.46790335585178 5.40135001314912 0.874746255324456 0.12297691208716 0.110637328802251 1.38306238397408 1.45236578161398 1.35041600873471 1.44398791948147 1.44293857777664 5.34066012530616 0.157285562632695 1.47021420592426
5.43700130705507 5.24976793388008 5.4679959154529 5.43000070798816 0.862659792505007 0.125122120908565 0.115680285373691 1.40098005337142 1.46599989107874 1.35077751005314 1.44399798495676 1.43799989107874 5.36840069111463 0.163867605633802 1.47054708298334
5.44890987824783 5.36505222287285 5.41587449004615 5.43894426898966 0.863405206241339 0.129288506261178 0.129034207761595 1.38728017597957 1.44804703454845 1.3520465585342 1.43606211728411 1.4534920120468 5.39288827976385 0.167 1.47016161182229
5.49341491350402 5.47537124988192 5.45904629942555 5.48737189401188 0.871996348335092 0.123889707859761 0.112525517980906 1.39131678646824 1.45292549218082 1.3569279314107 1.44394811023409 1.45302428146811 5.41750053624167 0.167196019900497 1.46983971739569
5.50449390031582 5.53602557529294 5.48599057200648 5.49699535244682 0.874523853651905 0.0923964291933202 0.11918601790922 1.39401931450997 1.45249977221813 1.36199401429314 1.44399972792242 1.45549841498185 5.44161490351374 0.168399999999999 1.46952433467438
5.51785663459776 5.63084479225446 5.498 5.51933834080566 0.876001104269352 0.116010854542566 0.116917060852464 1.39510207644656 1.44743853798727 1.34001550077531 1.453 1.45354097467515 5.46610677067894 0.17 1.46920401477423
5.5589726795235 5.73769936612364 5.47907963807524 5.55899618361184 0.869660382796292 0.114854080256643 0.0908427840198735 1.38936700374037 1.44009229588513 1.34197613515823 1.44105147053702 1.45843846940991 5.48935077584025 0.169280163599179 1.46889252275486
5.58395759473678 5.76342877362013 5.48048547927251 5.5769483762013 0.869171154427934 0.116175778579732 0.0765768380546021 1.4060461579817 1.44701106224258 1.34699654274237 1.44649308671203 1.4490018437071 5.51493098167054 0.164637168141589 1.46850761570462
5.60216183713546 5.8464780378768 5.49651008854257 5.61363226558154 0.859146219996127 0.123497407204887 0.104840820168311 1.38156560551305 1.44243578814841 1.34649391461801 1.44547389881508 1.45101601264234 5.54088654513094 0.157514871794871 1.46789241302729
5.62077730815579 5.9018381165717 5.49748811725067 5.62931288476673 0.857722196630299 0.12780843657165 0.106213705143287 1.38177266079141 1.43508793860869 1.34600604883024 1.4425352184257 1.45297666432363 5.5689593348489 0.149732307692308 1.46635472206572
5.6469754398856 5.9484413906103 5.497 5.65997055514195 0.851999888553509 0.131705790032604 0.1249534801383 1.37826178462001 1.42800662562436 1.34800031664652 1.436 1.44750202874118 5.59801980658834 0.142997109826589 1.46476293068404
5.67589267522689 5.98567353659585 5.50090539465343 5.68784857224666 0.84653750177523 0.124568906996518 0.129261005464585 1.37357493279242 1.42548519088394 1.35552365133664 1.43803153511552 1.44793618757256 5.62543032385827 0.134481809242869 1.46307145746576
5.71803033479551 6.00332227093191 5.48916193062585 5.72557328599729 0.843495679075418 0.116143513987394 0.0958704227461516 1.36938457542118 1.4235289631913 1.35845951734354 1.44194602312472 1.44107668674883 5.6551732636678 0.127463414634146 1.46027258327122
5.75800351746767 6.00600070468394 5.49200024540472 5.75499243158429 0.840149298960514 0.116584797375376 0.0989201611491 1.3531992880139 1.41599918198426 1.35800078990405 1.44099991819843 1.44849349247128 5.68689799672982 0.12480487804878 1.45630387501623
5.7887760469119 6.02398548569896 5.49511629412562 5.79520827044977 0.842679038801079 0.119207994562006 0.100901823236105 1.36824123045837 1.41496125213995 1.3545145367657 1.44001938235427 1.43246125775612 5.71966189123679 0.124389513108614 1.45131078036708
5.81666799850183 6.02252354084351 5.50688695457666 5.81625981962082 0.842584259128565 0.11295321561027 0.102098507048627 1.37139473836861 1.41104473943197 1.35598586932208 1.44198115909611 1.42854709197337 5.75088358914247 0.12644585987261 1.44577943441247
5.87144927757577 6.02749715253501 5.56049105256244 5.86946320054352 0.838906530390407 0.122859124537856 0.0893819605518615 1.37020944315234 1.41399036938023 1.3555010398404 1.4465002720562 1.4259997279438 5.78528831346797 0.131193353474318 1.43988520167584
5.89532408832149 6.03152578307844 5.59339743280307 5.88978210644793 0.842519299051554 0.119585736092436 0.108203929724708 1.37440725053899 1.40939754265491 1.35649041571667 1.45047207959627 1.4214406719299 5.8178588206087 0.143816489361702 1.43514970446957
5.90174893372722 6.03446702367752 5.6349894247789 5.92063838792147 0.862455753583757 0.118626907620874 0.147327874260311 1.37544585435882 1.41202896918532 1.35551232781988 1.44803616239925 1.41507612369207 5.84940681792961 0.162004744958481 1.43068875936392
5.9764119534497 6.03799338179102 5.6963808607122 5.965911335926 0.829753133142505 0.119827362456902 0.149135025763637 1.3615610383121 1.4014966209089 1.35350400237788 1.4494973841689 1.40901169837179 5.88689003928556 0.1715593220339 1.42524353788076
6.00521201801686 6.04101841394562 5.78376873832406 5.99474323784592 0.840144771299117 0.118523875162462 0.169667047804042 1.38049185712293 1.41295310035768 1.355 1.45602068073945 1.40396464402306 5.91639270594127 0.1686710816777 1.42128503594418
6.02921230459149 6.04297609475952 5.87244276520123 6.02266662257426 0.841591875560703 0.119503173313865 0.16415771717097 1.38172980011801 1.4075643204355 1.355 1.45847100530929 1.39955148095537 5.94745450084758 0.164520000000002 1.41983733489637
6.02898647655937 6.04000050086817 5.97695792707359 6.03898497395485 0.873076994790971 0.116949030653132 0.134706511286229 1.38830436523307 1.39900300520903 1.36099499131828 1.4580035060772 1.39900150260451 5.97631167548247 0.169644776119404 1.41921971264119
6.03932189231511 6.04598049137484 6.05971206481828 6.05238041819059 0.873072673287928 0.121048475274306 0.119770935807727 1.38519394866699 1.39900975431258 1.37090245687421 1.46584393099873 1.40603901725032 6.00582920788278 0.171788152610442 1.41902563204719
6.0716079822945 6.04402375864882 6.13113280931813 6.09053670634804 0.87835585164819 0.127916607142648 0.114849753001778 1.38659301256609 1.39998812067559 1.36111879324409 1.45019006919055 1.40995248270236 6.03431795550067 0.170782828282828 1.42048565096382
6.11098117743478 6.04699855211037 6.23694932386286 6.12898166006465 0.840958088967809 0.127500241314939 0.117908494194782 1.34340086408961 1.40699662159086 1.35800144788963 1.4589956563311 1.43998552110367 6.06361459168843 0.169776785714286 1.42190357562445
6.12832874833489 6.04714611037106 6.34272141995712 6.15726482504755 0.861913425033302 0.127165207467891 0.115249262590379 1.38368415901404 1.40003652759277 1.358 1.46004565949096 1.40809131898191 6.09292591997937 0.167926805143421 1.42349173685865
6.16349275914303 6.06277455961913 6.41988688811944 6.18559138930967 0.861210144817139 0.123443682990695 0.128005984289112 1.37664158907163 1.40394363990478 1.358 1.46492954988098 1.41785909976195 6.12391120758314 0.162488469601677 1.42558943648246
6.1999842272925 6.06699824747695 6.49696670206195 6.2189855416848 0.861190004381308 0.122230508231686 0.139145198086829 1.37391115228391 1.40499956186924 1.35899956186924 1.46300087626153 1.40900394317687 6.15501630385902 0.154833810888253 1.42696452323038
6.22943231862488 6.06707037745056 6.54350269607544 6.24550269607544 0.856048455392761 0.122236657499603 0.161929976374573 1.36827962254944 1.40893967647095 1.35895978431396 1.46294973039246 1.41604021568604 6.1850644006818 0.146007774538387 1.42859759215399
6.27158918137126 6.07393312254881 6.59252230392007 6.29452230392007 0.846146494608145 0.128736657499802 0.128773113628463 1.36141687745119 1.40305732352959 1.35503821568639 1.45804776960799 1.41996178431361 6.21685271530097 0.13651476793249 1.43179593358391
6.31796963999721 6.074 6.59000198000018 6.33242197984866 0.81387125200195 0.127770679800062 0.147037723998874 1.35732785284887 1.40999537999958 1.355 1.45400264000024 1.42358045588232 6.25054394224767 0.128206489675518 1.43515094984896
6.34843108936569 6.07753134270654 6.62306015200451 6.36337093736117 0.839799197973273 0.129472009398825 0.113467718424244 1.35580513825447 1.411 1.35197994933183 1.45101002533409 1.42701002533409 6.28323534065477 0.120755162241891 1.43869963262107
6.39039442707229 6.12925359615887 6.62891550145195 6.39947892562035 0.839721126647307 0.145242417243913 0.110325347554121 1.35727873453207 1.411 1.35002816618268 1.45198591690866 1.42798591690866 6.31676868520226 0.115586794462194 1.44428105673035
6.42300848091642 6.15300275629784 6.63299978797709 6.43300890496224 0.843330871414163 0.175898398106333 0.108680267148867 1.36315097742562 1.412 1.35700063606873 1.44800084809164 1.429 6.35292833531348 0.11474780058651 1.4516984506092
6.46328679917701 6.18398723719054 6.63206691980797 6.47528679917701 0.847456825551718 0.17381600131959 0.109959311144586 1.36779690149411 1.41200955997257 1.36319424704067 1.45196176010973 1.42906691980797 6.38718342645265 0.118835806132543 1.4581975881513
6.4926990829241 6.2273781047098 6.63892978601562 6.5046990829241 0.849182346198214 0.164590259846411 0.111939738250222 1.3715812820029 1.4129899694308 1.36494984715402 1.44804012227679 1.43592978601562 6.4207295520398 0.130149949341449 1.46243458885936
6.52200326456586 6.27800718204489 6.64200032645659 6.541003155747 0.830082613829064 0.17495919582861 0.112251062072093 1.35874195329857 1.41000010881886 1.36199945590569 1.45200032645659 1.44399967354341 6.4550758488976 0.15087252124646 1.46354890651437
6.55211975446552 6.34439668666703 6.645 6.5701496930819 0.854142587681799 0.16754792027042 0.122020553362274 1.37672974351324 1.41102245396228 1.35697754603772 1.455 1.441 6.48557974077935 0.162704545454544 1.46421866548417
6.56780879763048 6.39636664215095 6.645 6.58976099703809 0.859722003657338 0.164655252936881 0.123403150291186 1.38193654471361 1.41396414955571 1.35403585044429 1.455 1.441 6.51624893307766 0.170249007936508 1.46228937500215
6.60399737621282 6.47299446089373 6.645 6.62599737621282 0.866449514599371 0.168189739807771 0.123020029153191 1.39427910499704 1.41499992711702 1.34900036441489 1.455 1.43800021864893 6.54489333242681 0.172677514792901 1.45996825621711
6.62426951223652 6.5509183379911 6.64602994580406 6.64637931351806 0.870731842371648 0.156648616913506 0.123122395664325 1.39542242322241 1.41503992773874 1.34407985547749 1.452 1.43904990967343 6.57327463879713 0.177772817460318 1.45864118930711
6.65072080658733 6.64104867429756 6.6489689785097 6.68360706112291 0.873857013815318 0.112347597263741 0.123357518280776 1.39958605288875 1.41895863801294 1.35191727602588 1.452 1.44394829751617 6.60049461459516 0.176571705426357 1.45813865558784
6.6839822995709 6.72095762624549 6.649 6.70698766333729 0.842466863681544 0.12521284473563 0.12311013409416 1.38160967087081 1.42699570898688 1.33400965477951 1.452 1.45399463623361 6.62580266667676 0.174813056379822 1.45772665810337
6.72110504358729 6.81473530511105 6.65303819766811 6.74416234008945 0.864878307992813 0.137024273122979 0.124428854069957 1.39034416002508 1.42097135174892 1.32895225291487 1.453 1.43800954941703 6.65177943243233 0.17342019543974 1.45711805232517
6.73184459863809 6.88991219046664 6.65694349041385 6.76075983425887 0.865727709165013 0.129282030254539 0.124311695287584 1.39281425768676 1.41804238218961 1.32407063698269 1.453 1.43898587260346 6.67853512722048 0.170754536771729 1.45565250542157
6.76200652950672 6.98101692835076 6.663 6.79800483667164 0.863528297491581 0.119220899620926 0.12405855867185 1.39165888998386 1.41200024183358 1.32299951633284 1.45299927449925 1.43899854899851 6.70444914606462 0.16896449704142 1.45402565039226
6.7893297626165 7.05146013388349 6.66303067559223 6.81830675592232 0.856430029217185 0.123117458301065 0.118079217286262 1.38699760560233 1.41300766889806 1.32098466220388 1.44997699330583 1.43300766889806 6.73178419910387 0.163959660297241 1.45131752138503
6.83148811330467 7.11028573949489 6.66695238263299 6.85752382632993 0.848763091952499 0.145804533531864 0.115422260766147 1.37774237698614 1.41398809565825 1.3190238086835 1.44703571302526 1.43398809565825 6.76193378674888 0.157978109452737 1.44782671996363
6.85299362450134 7.15698603462199 6.67399787483378 6.88199271371582 0.822357990624981 0.131754350518844 0.10683259877469 1.35991537970648 1.40700212516622 1.32399848202413 1.4430012143807 1.43499969640483 6.79119079805942 0.149950617283952 1.44521922239266
6.89323266523178 7.16019388769315 6.68 6.91622297084712 0.836619791328504 0.129432287145425 0.11105262402663 1.3672926996439 1.40497091684603 1.32402908315397 1.444 1.42197091684603 6.82076447320848 0.141375538329021 1.44189859773831
6.91666792240515 7.17972326867096 6.68 6.9386817589716 0.837606025067883 0.112539372599622 0.104266164136842 1.36857187409795 1.40204150969936 1.32695849030064 1.444 1.41904150969936 6.84820075870588 0.132050292397658 1.43680205197844
6.97700623860865 7.193 6.70100415907243 6.99000623860865 0.840050317129273 0.114400938390717 0.101940478293329 1.36693066285217 1.397 1.328 1.44399922017392 1.40999844034784 6.88183145033764 0.125498559077809 1.42999085580037
7.00135674245848 7.1930303610603 6.71728083980774 7.01422770795222 0.841315997006348 0.118026774485813 0.103908579090353 1.36952349221887 1.3968557849636 1.328 1.44105313185552 1.40395445840956 6.9129122587863 0.124467091295118 1.42238260934318
7.04751309661857 7.19695856141435 6.7536166930827 7.0436892106076 0.847267220542735 0.120197105181426 0.120544507589757 1.37515063922605 1.37819683328185 1.328 1.44792748247511 1.39806215787848 6.94448379164018 0.127197243755383 1.41460880831857
7.06800607148578 7.20000059234008 6.81401140254646 7.08100399829551 0.835582803249408 0.120040524220967 0.125747501987059 1.36238238268795 1.38199911148989 1.32799955574494 1.45000074042509 1.39899866723483 6.97177153621454 0.132820000000007 1.40802319076769
7.10914659601537 7.20402198940231 6.8913958092415 7.10819790462075 0.854542544315412 0.12359106799916 0.176302147159741 1.37852050232729 1.37600732980077 1.325 1.45495602119539 1.38992670199232 7.0052596495886 0.148507070707075 1.40204509657373
7.12876072721293 7.20696410908194 6.94435396347491 7.13467698173745 0.85889688144127 0.125071934904576 0.163209714585369 1.38527757052485 1.37698803636065 1.325 1.44907178183612 1.38011963639354 7.03558370010486 0.1619341563786 1.39780426769412
7.15499668396552 7.207 7.01199145483421 7.15899693904509 0.864109341894695 0.126779784457759 0.160340345632825 1.39107927047241 1.37000089277852 1.325 1.45099974492042 1.38099987246021 7.06304574127143 0.164746268656717 1.3955324207128
7.17922537684341 7.21003919597277 7.07279371844852 7.18918618087064 0.868942434667464 0.126864223620961 0.139026306544254 1.3952738165804 1.36697060302043 1.32497060302043 1.45199020100681 1.37793140704766 7.08987120062739 0.165990049751242 1.3940630524453
7.20176306132239 7.21395879327346 7.15216556378755 7.20780426804893 0.872185901433788 0.125286585707433 0.132656960930628 1.39665547462889 1.36403090504491 1.32203090504491 1.45101030168164 1.37107211177145 7.11669665998337 0.172731343283581 1.3925936841778
7.22499651387327 7.21699954528782 7.24698575235162 7.24499439188308 0.863361342916645 0.125989890869076 0.13050031678282 1.38697147023606 1.36499984842927 1.322 1.44600075785364 1.36800045471218 7.14331533282937 0.174760479041917 1.39137552267839
7.24925779267252 7.21702974530837 7.3056444816813 7.26225779267252 0.87121188386953 0.126098201653373 0.119134107327903 1.39418233748891 1.36197025469163 1.32197025469163 1.41692067917769 1.35903966041116 7.16944635504986 0.174235410484668 1.39070581132772
7.27469367566041 7.21996465488389 7.36923418915102 7.28769367566041 0.87139776147598 0.131840841389485 0.115592649773435 1.39835969211808 1.35903534511611 1.31903534511611 1.40909425364295 1.36295287317852 7.19642280958174 0.174267741935484 1.38971707610814
7.29800634792045 7.22400063479204 7.50301777417726 7.31500571312841 0.867299130334898 0.123708899693788 0.109616322438085 1.39725935251211 1.36299936520795 1.315 1.43499830722121 1.36000021159735 7.2231813326789 0.170875000000002 1.39032881172944
7.32822867398967 7.22705335726426 7.58746497044565 7.3422744087876 0.863159662584038 0.118303278713342 0.0924651676551578 1.39415716173927 1.36005335726426 1.31505335726426 1.42701524493264 1.36099237753368 7.24744594147256 0.167037924151695 1.39043936926962
7.35770076981024 7.23393017962239 7.64739156528083 7.37764092377229 0.859249697871841 0.09166050409154 0.121485358006486 1.38863605578888 1.36693017962239 1.32193017962239 1.42898005132068 1.36000997433966 7.27370434381786 0.163031408308003 1.38924357253981
7.39100036358458 7.25063177054195 7.70900040903265 7.4050003938833 0.839410035298003 0.0742973794412943 0.109059982729732 1.37657000848364 1.37099995455193 1.3287636324835 1.41699986365578 1.36100001514936 7.30106047059657 0.158212765957443 1.38850412501374
7.41531870398484 7.27586065600315 7.73615452314416 7.43129938859182 0.841720781183945 0.0731028907534188 0.107824292227584 1.37711705868668 1.36797102691047 1.33371816855152 1.408 1.362 7.32799966963704 0.151472622478384 1.3870285266392
7.44759579400076 7.30639842594746 7.7518040213337 7.46162029133405 0.839774374846621 0.0837172754473043 0.0981313842864391 1.3758064132133 1.36503674599993 1.3369364487271 1.408 1.362 7.35472028411743 0.145115667718186 1.3862725851246
7.49500850764719 7.33902667031634 7.7800009816516 7.49800883486439 0.833769427369901 0.101780770942342 0.0911802683181036 1.37216976767579 1.37 1.33856113391084 1.399 1.3630013088688 7.38410803599271 0.137319999999997 1.38808135908934
7.52146688086888 7.37052697905126 7.78302980090653 7.5253675445138 0.832070264195671 0.122933614657922 0.0920976476370448 1.37149764847858 1.37000993363551 1.33873488500338 1.39897019909348 1.36700993363551 7.41299911287279 0.132715377268386 1.39080841050803
7.56743782136726 7.39768094209368 7.78596411625748 7.56155743384231 0.837019476087624 0.142816044013436 0.101712420937025 1.37520466687196 1.3709880387525 1.33760036290532 1.39603588374252 1.3679880387525 7.44228794817754 0.132 1.39405593575655
7.5950031261432 7.41727014938506 7.78600026605474 7.58800292660215 0.829620947154877 0.157068296428275 0.104390021284379 1.37013075759087 1.36800006651369 1.3353002285173 1.396 1.3680004655958 7.47350566295659 0.132805555555556 1.39742850438553
7.6421752389938 7.42607619086687 7.79002285726006 7.63218285808048 0.84388918110201 0.161330609321829 0.104707485701393 1.38152274287121 1.36903047634675 1.33197714273994 1.396 1.37500761908669 7.50522829590897 0.13878838951311 1.40016679740551
7.66467350516071 7.43585804572205 7.79295741371661 7.65565930973291 0.847635631511544 0.156273390361701 0.104384684491172 1.38187488964599 1.37294321828882 1.32904258628339 1.396 1.3759858045722 7.53419835727927 0.151919715447152 1.40167116137919
7.69799969862922 7.49299947945047 7.79599997260266 7.68899969862922 0.848879989132387 0.154260017716949 0.105779987214573 1.38449997607299 1.37399999086755 1.32999999086755 1.39200003652979 1.37999996347021 7.56540128591319 0.162699115044248 1.40400184280571
7.72515291123117 7.56035934139325 7.80002293668468 7.71320643016208 0.85066737111038 0.148776424244302 0.107164281514473 1.38718003137128 1.37400764556156 1.3279082532613 1.393 1.381 7.59466932429366 0.164781746031746 1.40590828962452
7.74478460109819 7.60649381258074 7.80296769016473 7.73970921148255 0.854181443596575 0.156020517805231 0.107713968830749 1.38975178274386 1.37498923005491 1.31612923934109 1.393 1.381 7.62221598744681 0.163569105691058 1.40618102322772
7.77193366173658 7.67084275374598 7.803 7.76992629081843 0.84502265328847 0.155750859940452 0.109405847716105 1.38435336593159 1.36901474183631 1.30402948367263 1.393 1.37900491394544 7.64840802269141 0.163111111111111 1.40575463511222
7.7922268997684 7.75169056451251 7.80009865207322 7.79326636059768 0.857131272707209 0.109989579020844 0.10403716546074 1.39419939831782 1.37200986520732 1.30885202189018 1.37900986520732 1.383 7.67407123077049 0.167627329192549 1.40512787301348
7.81467444327584 7.82000917518733 7.80985845359819 7.81961782471511 0.860225129790626 0.107969300105175 0.105735370926085 1.39710781917226 1.37298584535982 1.29421231960272 1.37998584535982 1.383 7.70041273743271 0.17 1.40416835436936
7.83494481008354 7.90576544285506 7.81398896201671 7.84393377210025 0.860349779240334 0.111530065815038 0.103187119499223 1.39826690936468 1.373 1.2720607089081 1.38 1.38698896201671 7.72429414904099 0.169745562130177 1.40488954231011
