# Supplementary material for: Quantifying Spatiotemporal Gait Parameters with HoloLens in Healthy Adults and People with Parkinson’s Disease: Test-Retest Reliability, Concurrent Validity, and Face Validity
Source: Sensors (Basel). 2020 Jun 5;20(11):3216. doi: 10.3390/s20113216 (PMC7313704; doi:10.3390/s20113216)
Supplement: Supplementary file 1 [file sensors-20-03216-s001.zip › Data/HYA_06_SWS1_HoloLens_raw.csv]

Time HoloLens_x_position HoloLens_y_position HoloLens_z_position HoloLens_x_orientation HoloLens_y_orientation HoloLens_z_orientation
219.4207 -0.332 0.17 -0.157 354.879 271.575 0.299
219.4529 -0.333 0.169 -0.157 354.89 271.647 0.304
219.4865 -0.334 0.169 -0.157 354.757 271.767 0.28
219.5223 -0.335 0.169 -0.156 354.748 271.812 0.376
219.5521 -0.337 0.169 -0.155 354.818 271.871 0.21
219.5869 -0.339 0.169 -0.155 354.871 271.868 0.283
219.6203 -0.342 0.169 -0.154 354.803 271.858 0.216
219.654 -0.345 0.169 -0.152 354.57 271.859 0.293
219.6867 -0.348 0.169 -0.15 354.329 271.643 0.377
219.7209 -0.353 0.17 -0.148 353.908 271.441 0.418
219.7527 -0.359 0.17 -0.145 353.455 271.339 0.691
219.7878 -0.366 0.17 -0.141 353.114 271.415 0.994
219.8202 -0.374 0.17 -0.137 352.711 271.516 1.365
219.8527 -0.382 0.169 -0.132 352.601 271.528 1.906
219.8871 -0.392 0.168 -0.128 352.698 271.496 2.146
219.9208 -0.402 0.165 -0.123 353.053 271.38 2.422
219.9536 -0.413 0.161 -0.119 353.204 271.01 2.767
219.9869 -0.425 0.155 -0.116 353.619 270.574 2.408
220.0213 -0.438 0.154 -0.113 354.578 270.132 1.803
220.0523 -0.452 0.155 -0.112 354.04 269.626 1.22
220.0857 -0.465 0.149 -0.111 355.97 268.921 1.309
220.1201 -0.479 0.149 -0.11 357.731 268.485 0.764
220.1531 -0.495 0.149 -0.109 358.029 268.557 0.509
220.1853 -0.511 0.148 -0.108 358.029 268.692 0.914
220.2212 -0.529 0.145 -0.107 357.73 268.929 1.545
220.2521 -0.549 0.143 -0.106 356.697 269.25 1.581
220.2863 -0.57 0.141 -0.107 355.762 269.432 1.378
220.3197 -0.593 0.137 -0.108 355.394 269.342 1.228
220.3509 -0.616 0.131 -0.111 355.346 269.143 1.265
220.3875 -0.64 0.128 -0.114 355.546 269.105 0.958
220.4185 -0.665 0.125 -0.117 355.921 269.281 0.751
220.4523 -0.691 0.124 -0.121 355.913 269.342 1.224
220.4872 -0.718 0.129 -0.125 355.748 269.082 1.643
220.5197 -0.745 0.138 -0.13 356 268.834 1.3
220.5523 -0.773 0.146 -0.134 355.555 268.432 1.118
220.5851 -0.801 0.154 -0.138 354.406 268.129 0.873
220.6186 -0.826 0.159 -0.14 354.572 268.294 0.237
220.6513 -0.851 0.159 -0.141 355.708 268.896 359.895
220.6865 -0.874 0.16 -0.141 355.424 269.541 0.469
220.7192 -0.898 0.16 -0.14 355.148 270.158 0.838
220.7518 -0.921 0.161 -0.139 354.87 270.234 1.345
220.7867 -0.943 0.159 -0.138 355.961 269.873 1.483
220.8196 -0.965 0.157 -0.137 357.383 269.294 1.35
220.8512 -0.986 0.154 -0.134 358.575 268.986 0.775
220.8867 -1.008 0.153 -0.132 358.456 268.926 359.853
220.9206 -1.031 0.15 -0.128 357.792 269.173 359.517
220.9539 -1.055 0.146 -0.124 357.397 269.513 359.752
220.9857 -1.08 0.141 -0.12 357.455 269.823 359.836
221.0183 -1.106 0.136 -0.114 357.295 270.192 359.986
221.0538 -1.134 0.131 -0.109 356.656 270.359 0.147
221.0845 -1.161 0.125 -0.103 356.922 270.175 0.351
221.1199 -1.188 0.121 -0.096 358.042 269.597 0.44
221.1526 -1.216 0.12 -0.089 358.529 269.309 0.217
221.1859 -1.245 0.123 -0.08 358.261 270.102 359.524
221.2193 -1.276 0.136 -0.069 356.929 271.182 359.569
221.2518 -1.308 0.153 -0.061 353.582 271.833 359.796
221.285 -1.337 0.159 -0.056 353.405 272.08 359.767
221.3194 -1.365 0.16 -0.054 354.986 271.67 0.535
221.3507 -1.394 0.163 -0.052 354.735 271.2 0.493
221.3865 -1.42 0.164 -0.051 354.43 270.588 359.922
221.4184 -1.446 0.164 -0.051 355.602 269.531 359.608
221.4524 -1.471 0.163 -0.052 357.317 268.371 358.782
221.4842 -1.495 0.164 -0.052 358.421 267.746 358.426
221.5181 -1.519 0.164 -0.053 359.066 267.236 359.062
221.5524 -1.542 0.163 -0.053 359.384 266.614 359.872
221.585 -1.566 0.16 -0.053 359.126 265.866 0.037
221.6178 -1.59 0.156 -0.054 358.403 265.303 359.93
221.6528 -1.615 0.151 -0.054 357.861 264.926 359.664
221.6856 -1.641 0.144 -0.054 358.005 265.011 359.261
221.7164 -1.667 0.138 -0.054 358.05 265.277 359.323
221.7517 -1.694 0.133 -0.055 357.864 265.523 358.912
221.7855 -1.72 0.129 -0.058 358.069 265.8 358.419
221.8178 -1.747 0.127 -0.062 358.346 266.021 358.297
221.8518 -1.776 0.13 -0.067 357.238 266.246 358.725
221.8852 -1.805 0.135 -0.071 356.634 266.253 359.353
221.9188 -1.833 0.148 -0.074 356.185 266.537 359.437
221.9523 -1.863 0.162 -0.075 354.353 266.689 359.961
221.9838 -1.889 0.169 -0.077 353.666 266.502 0.043
222.0199 -1.914 0.164 -0.076 354.554 266.946 359.704
222.0499 -1.939 0.163 -0.075 355.234 267.3 0.14
222.087 -1.964 0.167 -0.074 354.419 267.675 359.452
222.1205 -1.989 0.166 -0.073 355.129 267.624 359.28
222.1505 -2.014 0.166 -0.072 355.828 267.473 359.445
222.1866 -2.038 0.162 -0.07 356.929 267.455 359.467
222.2193 -2.063 0.16 -0.068 357.184 267.718 359.339
222.2504 -2.089 0.158 -0.065 356.594 268.007 358.872
222.2857 -2.117 0.156 -0.061 355.473 268.459 358.368
222.318 -2.145 0.151 -0.056 355.209 268.944 358.167
222.3518 -2.173 0.145 -0.053 355.28 268.944 358.208
222.3858 -2.203 0.137 -0.048 355.602 268.985 358.231
222.4192 -2.232 0.131 -0.043 355.801 269.172 358.332
222.4507 -2.263 0.126 -0.038 355.969 269.171 358.704
222.4868 -2.295 0.124 -0.032 355.541 269.266 358.897
222.517 -2.327 0.124 -0.025 355.274 269.426 359.065
222.5514 -2.358 0.123 -0.018 355.509 269.779 359.092
222.5825 -2.389 0.129 -0.011 356.878 269.732 359.321
222.6185 -2.422 0.144 -0.005 355.207 269.328 359.597
222.6505 -2.452 0.155 0.001 354.105 269.738 358.833
222.6833 -2.48 0.158 0.005 353.987 269.806 358.475
222.7177 -2.507 0.158 0.008 354.418 269.742 358.297
222.7495 -2.534 0.163 0.011 353.765 269.973 358.387
222.7838 -2.561 0.163 0.012 353.773 269.518 358.917
222.8157 -2.586 0.164 0.012 355.255 268.611 358.684
222.8529 -2.611 0.163 0.012 356.764 267.841 357.869
222.883 -2.634 0.161 0.012 357.95 267.194 358.351
222.9185 -2.658 0.16 0.013 357.825 267.045 359.386
222.9502 -2.682 0.158 0.015 357.265 266.926 0.157
222.9842 -2.708 0.155 0.015 356.481 266.382 0.288
223.0173 -2.735 0.15 0.015 355.925 265.897 0.254
223.0546 -2.762 0.144 0.014 355.753 265.323 359.822
223.0852 -2.789 0.137 0.013 355.957 264.97 359.704
223.1173 -2.818 0.13 0.011 356.009 264.863 359.743
223.1532 -2.849 0.129 0.008 355.066 265.11 359.632
223.1844 -2.88 0.13 0.006 354.108 265.334 0.048
223.2165 -2.912 0.135 0.002 352.183 265.282 0.302
223.2517 -2.944 0.139 -0.002 352.743 265.1 0.41
223.2846 -2.975 0.151 -0.004 353.103 265.563 359.849
223.3181 -3.006 0.161 -0.005 352.727 265.824 0.615
223.3495 -3.037 0.171 -0.006 350.937 265.574 0.891
223.3837 -3.065 0.166 -0.005 352.072 265.739 0.784
223.4208 -3.091 0.161 -0.003 353.916 266.127 0.51
223.4504 -3.118 0.164 -0.001 353.759 266.595 0.406
223.4836 -3.144 0.164 0.001 354.118 266.933 0.603
223.5156 -3.169 0.163 0.004 355.866 266.859 1.086
223.5501 -3.192 0.16 0.006 357.996 266.53 0.803
223.5827 -3.216 0.157 0.007 358.526 266.171 359.789
223.6169 -3.242 0.157 0.01 356.936 266.364 359.229
223.6489 -3.27 0.154 0.013 356.01 266.776 359.097
223.6842 -3.298 0.149 0.017 355.463 267.229 359.11
223.715 -3.328 0.142 0.02 355.512 267.457 359.207
223.7508 -3.357 0.136 0.024 355.594 267.394 358.99
223.7837 -3.387 0.128 0.028 355.799 267.308 359.38
223.8172 -3.416 0.122 0.033 356.476 266.916 359.901
223.849 -3.447 0.119 0.038 356.824 266.599 359.936
223.8868 -3.477 0.12 0.046 356.724 266.577 359.916
223.9171 -3.508 0.123 0.053 356.824 266.536 359.752
223.9509 -3.539 0.14 0.059 355.357 266.449 359.253
223.9847 -3.569 0.149 0.064 354.155 266.499 359.392
224.0189 -3.597 0.152 0.067 354.507 266.22 359.291
224.0509 -3.624 0.155 0.07 354.237 266.033 359.001
224.0818 -3.652 0.161 0.071 352.596 265.866 359.514
224.1185 -3.679 0.164 0.072 352.197 265.616 359.55
224.1516 -3.706 0.165 0.073 352.724 265.25 359.385
224.1829 -3.732 0.167 0.073 353.899 265.027 358.791
224.2157 -3.758 0.167 0.074 354.885 265.03 358.674
224.2508 -3.784 0.164 0.074 355.607 264.698 359.604
224.2817 -3.812 0.163 0.073 354.689 264.318 0.463
224.3165 -3.84 0.158 0.073 354.28 263.865 1.02
224.3485 -3.869 0.152 0.072 354.181 263.356 0.842
224.3826 -3.899 0.145 0.071 354.102 263.261 0.461
224.4153 -3.93 0.136 0.069 354.256 263.241 0.18
224.4492 -3.96 0.126 0.066 354.77 263.274 359.921
224.4834 -3.993 0.121 0.062 354.518 263.601 359.562
224.5183 -4.026 0.12 0.057 353.688 263.717 359.8
224.549 -4.059 0.121 0.051 353.774 263.832 359.685
224.5861 -4.093 0.125 0.045 353.903 264.367 359.407
224.6157 -4.127 0.14 0.041 353.961 264.602 0.437
224.649 -4.16 0.156 0.038 352.979 264.933 359.959
224.6814 -4.191 0.162 0.035 353.133 264.6 0.136
224.7203 -4.22 0.161 0.033 353.796 264.405 0.299
224.7495 -4.249 0.164 0.034 353.501 264.826 0.728
224.7833 -4.278 0.166 0.036 353.092 265.404 0.503
224.8156 -4.306 0.163 0.036 354.133 265.488 0.314
224.8506 -4.334 0.159 0.038 355.674 265.565 0.384
224.8821 -4.36 0.155 0.039 357.149 265.386 0.109
224.9159 -4.386 0.151 0.041 358.093 265.332 359.536
224.9478 -4.413 0.147 0.043 358.058 265.178 359.442
224.9834 -4.441 0.142 0.045 357.531 264.676 359.312
225.0146 -4.47 0.137 0.049 357.127 264.537 359.38
225.0506 -4.501 0.133 0.054 356.286 264.676 359.772
225.0836 -4.532 0.128 0.06 356.168 264.765 0.008
225.1143 -4.563 0.122 0.067 356.488 264.999 0.108
225.1503 -4.595 0.119 0.075 355.943 265.399 359.795
225.1825 -4.627 0.118 0.084 355.168 265.588 359.651
225.2163 -4.66 0.119 0.092 355.381 265.533 359.64
225.2471 -4.694 0.138 0.1 354.379 265.395 359.935
225.2852 -4.726 0.146 0.107 353.625 265.656 359.701
225.3152 -4.754 0.149 0.112 354.936 265.393 359.281
225.3484 -4.781 0.151 0.114 355.38 264.692 359.087
225.385 -4.808 0.157 0.116 353.955 263.789 359.903
225.4139 -4.834 0.161 0.118 353.643 262.835 359.816
225.4493 -4.858 0.161 0.118 354.371 262.049 359.179
225.4804 -4.882 0.163 0.119 355.001 261.308 358.868
225.5158 -4.906 0.165 0.118 355.258 260.88 358.855
225.5515 -4.929 0.163 0.118 355.506 260.572 359.245
225.5816 -4.953 0.161 0.118 355.316 260.291 359.954
225.6152 -4.978 0.158 0.118 354.704 259.901 0.737
225.6473 -5.004 0.154 0.117 354.022 259.784 1.046
225.6826 -5.031 0.148 0.116 353.529 259.872 1.339
225.7137 -5.059 0.141 0.114 353.338 260.291 1.013
225.7489 -5.087 0.13 0.112 353.68 260.698 0.785
225.7831 -5.116 0.123 0.108 353.881 260.801 1.043
225.8138 -5.147 0.12 0.103 353.314 260.755 0.995
225.8495 -5.178 0.122 0.098 352.735 260.407 1.297
225.8809 -5.209 0.124 0.092 352.149 259.808 1.375
225.9148 -5.239 0.129 0.088 353.18 260.01 0.955
225.9473 -5.27 0.143 0.087 352.05 260.549 0.702
225.9819 -5.301 0.157 0.086 352.128 261.017 0.784
226.0155 -5.331 0.168 0.085 349.633 261.135 0.246
226.0486 -5.359 0.165 0.087 351.285 261.496 1.017
226.0839 -5.387 0.168 0.091 351.178 262.686 0.941
226.1155 -5.415 0.166 0.094 351.472 263.599 0.994
226.1486 -5.442 0.164 0.097 352.434 263.989 0.709
226.1831 -5.469 0.162 0.099 353.564 264.201 359.846
226.2192 -5.496 0.159 0.101 354.051 263.773 359.745
226.2477 -5.524 0.155 0.103 353.889 263.288 359.568
226.284 -5.553 0.151 0.105 353.361 262.759 359.4
226.3139 -5.583 0.146 0.108 353.277 262.124 359.432
226.3496 -5.613 0.137 0.112 353.857 261.507 359.901
226.3823 -5.644 0.13 0.117 354.173 261.141 0.351
226.4129 -5.675 0.121 0.123 354.41 260.791 0.93
226.4469 -5.707 0.116 0.13 354.83 260.474 1.348
226.4817 -5.741 0.113 0.138 354.342 260.569 1.305
226.5137 -5.774 0.114 0.147 353.706 261.172 1.081
226.5481 -5.808 0.119 0.157 353.902 261.924 1.24
226.5804 -5.843 0.139 0.167 351.77 262.773 1.287
226.6152 -5.876 0.152 0.174 350.741 263.758 1.423
226.6467 -5.906 0.155 0.178 351.354 263.238 1.924
226.6816 -5.935 0.156 0.179 352.081 262.422 1.125
226.713 -5.962 0.163 0.181 351.144 262.409 0.32
226.7485 -5.988 0.167 0.182 351.499 262.297 0.064
226.7808 -6.012 0.167 0.183 353.786 262.013 359.862
226.8143 -6.036 0.168 0.184 355.314 262.045 359.173
226.8463 -6.06 0.17 0.185 355.202 262.239 359.446
226.8815 -6.084 0.17 0.186 354.472 262.179 0.503
226.9141 -6.109 0.166 0.187 353.614 261.939 1.181
226.948 -6.135 0.159 0.188 353.905 261.674 1.235
226.9805 -6.162 0.151 0.188 354.268 261.158 1.155
227.013 -6.191 0.145 0.188 354.252 260.906 0.732
227.0476 -6.219 0.136 0.188 354.455 261.348 0.194
227.0815 -6.249 0.128 0.187 354.132 262.024 0.285
227.1143 -6.28 0.125 0.185 353.296 262.435 0.066
227.1471 -6.313 0.124 0.182 352.418 262.701 0.495
227.1827 -6.346 0.126 0.178 351.835 262.794 1.059
227.2141 -6.379 0.129 0.174 351.186 263.322 0.116
227.2472 -6.412 0.14 0.171 351.954 264.535 359.425
227.2848 -6.447 0.161 0.168 349.171 265.336 0.079
227.3129 -6.481 0.172 0.165 347.175 265.267 0.586
227.3483 -6.512 0.17 0.162 348.696 265.072 0.398
227.3785 -6.541 0.163 0.162 351.652 265.116 0.578
227.4135 -6.571 0.169 0.163 351.664 264.94 1.292
227.447 -6.601 0.172 0.164 351.701 265.088 1.058
227.4802 -6.629 0.171 0.167 353.17 265.229 1.131
227.5132 -6.658 0.17 0.17 354.318 265.182 1.178
227.5468 -6.687 0.169 0.173 354.276 265.524 0.789
227.5805 -6.718 0.164 0.177 354.212 266.06 0.312
227.6123 -6.748 0.157 0.18 354.617 266.192 359.759
227.6472 -6.779 0.148 0.183 355.447 266.304 359.425
227.6815 -6.811 0.138 0.188 356.523 266.505 359.61
227.7131 -6.843 0.13 0.193 356.658 266.66 359.537
227.747 -6.876 0.122 0.198 356.225 266.515 359.834
227.7809 -6.909 0.116 0.205 356.435 266.334 359.938
227.8122 -6.943 0.114 0.214 356.344 266.241 0.109
227.8463 -6.978 0.117 0.223 355.343 266.512 0.049
227.88 -7.011 0.125 0.23 356.288 266.151 0.601
227.9129 -7.046 0.148 0.233 354.078 264.539 0.593
227.9482 -7.078 0.161 0.236 352.553 263.809 0.579
227.979 -7.107 0.17 0.236 350.819 262.51 0.751
228.0126 -7.136 0.171 0.235 351.094 261.13 0.504
228.0464 -7.165 0.178 0.235 349.975 260.532 0.406
228.08 -7.193 0.177 0.236 351.334 259.973 1.018
228.1144 -7.219 0.175 0.237 354.055 260.168 0.449
228.1481 -7.245 0.174 0.238 355.49 260.53 359.923
228.1788 -7.27 0.171 0.238 356.258 260.953 0.089
228.2137 -7.297 0.17 0.238 355.474 261.281 0.638
228.2475 -7.324 0.165 0.237 354.535 261.311 1.334
228.2789 -7.353 0.16 0.235 354.221 261.232 1.174
228.3124 -7.382 0.152 0.234 353.965 261.803 0.957
228.3448 -7.412 0.144 0.233 353.284 262.477 0.679
228.3835 -7.443 0.133 0.229 353.737 262.91 0.455
228.412 -7.473 0.126 0.225 353.927 263.097 0.493
228.4467 -7.505 0.124 0.219 353.506 263.107 0.784
228.4781 -7.537 0.126 0.213 353.124 263.004 0.603
228.5168 -7.568 0.131 0.207 354.645 263.018 0.057
228.5468 -7.599 0.145 0.203 354.149 263.186 0.084
228.5798 -7.63 0.161 0.2 352.458 263.703 359.5
228.6122 -7.657 0.165 0.199 352.543 264.241 359.569
228.6457 -7.684 0.164 0.199 353.218 264.977 0.185
228.6792 -7.711 0.172 0.199 351.702 266.164 0.151
228.7127 -7.738 0.175 0.199 351.581 266.77 0.435
228.7461 -7.764 0.174 0.2 352.749 267.045 0.648
228.7798 -7.791 0.175 0.2 353.207 267.424 0.562
228.8108 -7.817 0.172 0.202 353.922 268.097 0.069
228.846 -7.842 0.168 0.204 354.354 268.676 359.64
228.8794 -7.868 0.164 0.204 353.815 268.762 358.838
228.9123 -7.895 0.16 0.205 352.889 268.891 358.382
228.9452 -7.922 0.153 0.205 352.646 268.546 358.513
228.9799 -7.949 0.147 0.205 352.093 268.394 357.997
229.0116 -7.977 0.139 0.208 352.24 268.499 358.62
229.0441 -8.005 0.133 0.212 352.238 268.511 359.303
229.079 -8.035 0.132 0.217 351.39 268.834 359.057
229.112 -8.065 0.132 0.222 350.154 268.824 359.44
229.1444 -8.097 0.135 0.227 348.639 268.159 0.151
229.18 -8.127 0.149 0.23 348.903 267.365 359.692
229.2128 -8.158 0.162 0.234 346.953 267.149 359.144
229.2467 -8.188 0.165 0.238 346.969 267.609 358.657
229.2803 -8.216 0.164 0.24 347.936 267.657 358.023
229.3131 -8.242 0.162 0.241 349.674 267.193 358.071
229.3473 -8.268 0.167 0.242 349.295 267.053 357.275
229.3795 -8.294 0.17 0.242 349.585 267.344 356.53
229.4121 -8.318 0.17 0.244 351.546 267.841 356.841
229.4459 -8.34 0.169 0.246 353.258 268.239 357.604
229.4793 -8.364 0.168 0.249 353.735 268.567 358.344
229.5106 -8.387 0.167 0.251 353.421 268.827 358.463
229.5455 -8.41 0.164 0.253 353.335 268.957 358.559
229.5784 -8.434 0.161 0.256 353.378 269.403 358.165
229.6112 -8.458 0.156 0.258 353.41 269.832 357.851
229.6449 -8.483 0.149 0.261 353.218 270.416 357.791
229.6774 -8.507 0.142 0.263 353.636 271.119 357.847
229.7125 -8.53 0.136 0.264 354.412 271.23 358.089
229.7445 -8.555 0.132 0.264 354.737 271.617 357.252
229.7794 -8.58 0.133 0.266 354.312 272.412 357.269
229.8127 -8.605 0.134 0.266 353.514 273.016 357.284
229.8453 -8.629 0.142 0.267 353.543 273.848 356.329
229.8764 -8.654 0.156 0.27 352.426 275.034 355.816
229.9115 -8.678 0.168 0.273 351.728 275.861 355.863
229.945 -8.7 0.175 0.277 352.174 276.684 356.003
229.9771 -8.72 0.179 0.282 351.575 277.735 356.226
230.0098 -8.741 0.181 0.29 350.219 279.302 356.395
230.0455 -8.762 0.183 0.298 349.235 281.008 356.708
230.0763 -8.781 0.181 0.309 349.808 283.019 356.771
230.1111 -8.799 0.179 0.32 351.127 285.129 356.789
230.1454 -8.815 0.176 0.332 352.352 287.399 356.725
230.1792 -8.83 0.175 0.345 352.913 290.147 356.502
230.2128 -8.843 0.171 0.36 353.17 293.094 356.623
230.2432 -8.857 0.17 0.376 352.438 296.538 356.466
230.2803 -8.869 0.167 0.397 351.842 301.794 356.309
230.3111 -8.878 0.164 0.418 351.696 307.213 356.605
230.3452 -8.885 0.157 0.439 352.428 313.251 356.379
230.3802 -8.89 0.151 0.461 352.853 319.539 356.405
230.4106 -8.895 0.147 0.483 352.502 325.021 357.086
230.4443 -8.9 0.143 0.504 352.158 329.29 357.778
230.4759 -8.906 0.144 0.525 350.841 332.941 358.135
230.5116 -8.912 0.147 0.547 349.965 335.114 358.903
230.5443 -8.922 0.159 0.567 350.432 336.101 358.197
230.5779 -8.93 0.172 0.589 349.374 337.848 358.328
230.6113 -8.937 0.18 0.61 349.39 339.597 358.004
230.644 -8.943 0.181 0.63 349.882 341.673 358.141
230.6775 -8.949 0.178 0.649 349.243 343.058 358.819
230.7107 -8.955 0.172 0.668 348.721 345.021 357.695
230.7443 -8.959 0.166 0.687 349.376 348.109 356.517
230.7778 -8.961 0.164 0.706 350.607 351.546 356.463
230.8109 -8.959 0.165 0.725 350.933 357.065 356.147
230.8446 -8.953 0.164 0.744 351.559 4.624 356.173
230.8762 -8.945 0.162 0.761 352.452 13.324 357.173
230.9113 -8.937 0.159 0.776 353.423 22.471 357.96
230.943 -8.93 0.157 0.79 353.751 31.084 358.355
230.9791 -8.925 0.157 0.805 352.912 38.875 358.692
231.0127 -8.924 0.153 0.821 353.195 44.795 359.192
231.043 -8.93 0.149 0.839 352.689 47.797 359.608
231.0761 -8.936 0.144 0.858 352.962 49.394 359.774
231.1125 -8.944 0.139 0.877 353.912 49.797 0.676
231.1429 -8.95 0.137 0.899 354.08 50.591 359.841
231.1793 -8.956 0.135 0.92 354.651 51.6 359.216
231.2116 -8.961 0.134 0.94 355.765 52.944 359.024
231.2456 -8.962 0.145 0.961 356.879 55.444 357.436
231.2765 -8.96 0.155 0.98 355.918 57.89 357.338
231.3146 -8.959 0.159 0.999 356.575 59.401 357.282
231.3451 -8.958 0.16 1.016 355.779 61.697 357.231
231.3767 -8.954 0.16 1.032 355.536 64.424 356.015
231.4122 -8.946 0.162 1.047 353.696 67.384 355.912
231.4464 -8.935 0.162 1.059 353.778 70.801 356.121
231.4775 -8.925 0.161 1.069 354.291 74.164 356.481
231.5089 -8.913 0.16 1.079 353.731 77.52 356.04
231.5455 -8.901 0.156 1.089 353.581 79.551 355.684
231.578 -8.888 0.151 1.099 353.766 81.203 355.146
231.6103 -8.873 0.145 1.11 353.306 82.472 354.284
231.6433 -8.855 0.141 1.12 352.838 83.516 354.106
231.676 -8.836 0.137 1.13 352.819 84.527 354.671
231.711 -8.814 0.132 1.138 352.783 85.291 354.906
231.7431 -8.791 0.131 1.147 351.935 86.197 354.421
231.7761 -8.766 0.133 1.155 351.175 86.947 353.585
231.8094 -8.741 0.135 1.162 351.548 87.142 354.152
231.8436 -8.716 0.14 1.17 351.935 86.737 354.479
231.8753 -8.689 0.156 1.175 351.232 87.824 352.605
231.9104 -8.662 0.164 1.18 349.973 88.656 353.398
231.9466 -8.639 0.159 1.186 352.472 89.159 354.602
231.9755 -8.616 0.156 1.192 353.357 89.676 353.839
232.0104 -8.591 0.157 1.2 352.425 90.375 351.487
232.0422 -8.564 0.16 1.206 351.125 91.759 349.658
232.0762 -8.537 0.162 1.212 351.192 93.562 348.672
232.1102 -8.51 0.161 1.218 351.734 95.078 349.301
