# Supplementary material for: Quantifying Spatiotemporal Gait Parameters with HoloLens in Healthy Adults and People with Parkinson’s Disease: Test-Retest Reliability, Concurrent Validity, and Face Validity
Source: Sensors (Basel). 2020 Jun 5;20(11):3216. doi: 10.3390/s20113216 (PMC7313704; doi:10.3390/s20113216)
Supplement: Supplementary file 1 [file sensors-20-03216-s001.zip › Data/HYA_06_SWS1_IWW_raw.csv]

IWW_x_SpineBase IWW_x_Head IWW_x_ShoulderLeft IWW_x_ElbowLeft IWW_x_WristLeft IWW_x_HandLeft IWW_x_ShoulderRight IWW_x_ElbowRight IWW_x_WristRight IWW_x_HandRight IWW_x_HipLeft IWW_x_KneeLeft IWW_x_AnkleLeft IWW_x_FootLeft IWW_x_HipRight IWW_x_KneeRight IWW_x_AnkleRight IWW_x_FootRight IWW_x_SpineShoulder IWW_y_SpineBase IWW_y_Head IWW_y_ShoulderLeft IWW_y_ElbowLeft IWW_y_WristLeft IWW_y_HandLeft…
-0.345999521280302 -0.336002632958336 -0.346999281920454 -0.343 -0.265999521280303 -0.256999760640151 -0.305999521280303 -0.306000478719697 -0.249999042560605 -0.243000957439395 -0.318999760640151 -0.327999281920454 -0.340000718079546 -0.262 -0.302 -0.307 -0.329 -0.249999281920454 -0.342999281920454 0.87987023696625 1.58884177365648 1.35576026329583 1.12326985159689 0.882079660109015 0.8332104835…
-0.344 -0.347 -0.344 NaN NaN NaN -0.303990101844305 -0.308009898155695 -0.245960407377222 -0.246960407377222 -0.318 -0.324990101844305 -0.343 -0.262 -0.302 -0.307 -0.329 -0.247 -0.34 0.880868017506112 1.59625128676024 1.35686197963114 NaN NaN NaN 1.34247762444263 1.08751990960669 0.880811490448851 0.824335769557788 0.883956433801201 0.504398323039029 0.130629502229467 0.0481703959262278 0.8794389…
-0.344 -0.347 -0.344 NaN NaN NaN -0.303009698153342 -0.308990301846658 -0.242038792613366 -0.243038792613366 -0.318 -0.324009698153342 -0.343 -0.262 -0.302 -0.307 -0.329 -0.247 -0.34 0.881662144495793 1.59637873924007 1.35705806036933 NaN NaN NaN 1.3422423275568 1.08453948238616 0.878978135546749 0.815002326419811 0.884593696200328 0.502251238955818 0.131570689772792 0.0482096120738663 0.88032127…
-0.343999784880427 -0.347999784880427 -0.344 NaN NaN NaN -0.303 -0.305999784880427 -0.244999354641281 -0.242000645358719 -0.317999784880427 -0.324 -0.343 -0.265999569760854 -0.301999569760854 -0.307 -0.329 -0.247 -0.339999784880427 0.881770266748271 1.59597032267936 1.35711002581435 NaN NaN NaN 1.34132 1.08283983220673 0.868351834969959 0.825871682235062 0.884680333435338 0.500270075291851 0.1244…
-0.343 -0.346970467687759 -0.34399015589592 -0.338970467687759 -0.263980311791839 -0.254960623583678 -0.302980311791839 -0.305 -0.24200984410408 -0.244901558959196 -0.317 -0.324 -0.342970467687759 -0.263980311791839 -0.3 -0.307 -0.329 -0.24700984410408 -0.339 0.883010885969367 1.59746625924045 1.35723570958037 1.12037019688208 0.888187193502189 0.837712510060911 1.34131576703525 1.08206068908729 …
-0.343 -0.344036599999503 -0.343012199999834 -0.336036599999503 -0.262024399999669 -0.251048799999337 -0.301024399999669 -0.305 -0.242987800000166 -0.235121999998343 -0.317 -0.324 -0.340036599999503 -0.262024399999669 -0.3 -0.307 -0.329 -0.247987800000166 -0.339 0.883098902000015 1.59709463599994 1.3578029240001 1.120389756 0.917711682005004 0.843922530001052 1.34089524599993 1.08212914600001 0.8…
-0.341999491055605 -0.343999854587316 -0.339999927293658 -0.335999563761947 -0.259999854587316 -0.248999854587316 -0.300999709174632 -0.301999927293658 -0.244999781880974 -0.244999345642921 -0.319999200230237 -0.321 -0.34 -0.262 -0.300999491055605 -0.303999781880974 -0.329 -0.248 -0.334 0.860700455868765 1.55720999272937 1.35686988439692 1.11421931801451 0.911939293294355 0.83640958339266 1.33754…
-0.335 -0.341875222989077 -0.338932812378734 -0.329990401768391 -0.258019196463219 -0.246990401768391 -0.297 -0.300971205305172 -0.241961607073562 -0.236047991158047 -0.309 -0.320990401768391 -0.34 -0.262 -0.294009598231609 -0.301 -0.329 -0.248 -0.333932812378734 0.867015687582461 1.55754863918455 1.35530054021564 1.10492897560702 0.902287763515163 0.830711290235047 1.33742787054992 1.08024019196…
-0.335 -0.329125962692131 -0.332067826064993 -0.329009689437856 -0.259980621124288 -0.246009689437856 -0.297 -0.298029068313569 -0.238038757751425 -0.240951552810719 -0.309 -0.320009689437856 -0.34 -0.262 -0.294990310562144 -0.301 -0.329 -0.248 -0.327067826064993 0.871683878275804 1.60236719268997 1.35739926460299 1.11402017891107 0.909211592568735 0.833908412432589 1.33823205466096 1.08025980621…
-0.335 -0.332999854568371 -0.329000109073722 -0.328000036357907 -0.256000145431629 -0.242000145431629 -0.283000509010701 -0.298 -0.238 -0.234000254505351 -0.309 -0.317000109073722 -0.34 -0.262 -0.292000109073722 -0.301 -0.329 -0.250999890926278 -0.327 0.871919993091998 1.5708911605444 1.35545007162508 1.1134400243598 0.909459993455577 0.834119993455577 1.33774001817895 1.07974001890611 0.86704008…
-0.332952695708515 -0.322990539141703 -0.323895930558733 -0.321914852275327 -0.255858087125545 -0.241895930558733 -0.281924313133624 -0.295943234850218 -0.234971617425109 -0.23190539141703 -0.304971617425109 -0.316924313133624 -0.34 -0.264962156566812 -0.290962156566812 -0.296962156566812 -0.331 -0.253981078283406 -0.322952695708515 0.875417577765836 1.59010363144295 1.35618912909216 1.1152412195…
-0.328060835177714 -0.322012167035543 -0.313133837390971 -0.313109503319885 -0.241182505533142 -0.231133837390971 -0.274097336284343 -0.290073002213257 -0.232036501106628 -0.222121670355428 -0.302036501106628 -0.309097336284342 -0.34 -0.261048668142171 -0.287048668142171 -0.293048668142171 -0.331 -0.252024334071086 -0.318060835177714 0.873098835874237 1.57806965453718 1.35196256159354 1.108128454…
-0.322998609141486 -0.314999845460165 -0.311999536380495 -0.307 -0.24099938184066 -0.228998454601651 -0.271998609141486 -0.28599938184066 -0.227998918221156 -0.220998763681321 -0.297999227300825 -0.300997990982146 -0.34 -0.262 -0.279998609141486 -0.291998918221156 -0.334 -0.25199969092033 -0.313998454601651 0.879528938311334 1.58277886876841 1.35412987173194 1.11162013599505 0.906640207083379 0.8…
-0.313960330507101 -0.313890908894526 -0.308940495760651 -0.306940495760651 -0.23701983474645 -0.218970247880325 -0.262940495760651 -0.281910743640976 -0.220880991521302 -0.212900826267751 -0.292990082626775 -0.287890908894526 -0.340079338985799 -0.261970247880325 -0.270950413133876 -0.284930578387426 -0.333970247880325 -0.24998016525355 -0.303930578387426 0.872691933941784 1.57557335557596 1.353…
-0.310039257780263 -0.303107958895724 -0.303058886670395 -0.301058886670395 -0.238980371109868 -0.216029443335197 -0.257058886670395 -0.273088330005592 -0.209117773340789 -0.203098144450658 -0.292009814445066 -0.277107958895724 -0.347921484439474 -0.259029443335197 -0.266049072225329 -0.278068701115461 -0.331029443335197 -0.248019628890132 -0.297068701115461 0.875848397486888 1.5867778208929 1.35…
-0.303999539360438 -0.293999078720877 -0.286999769680219 -0.292999769680219 -0.227998963560986 -0.207999424200548 -0.249998963560986 -0.266999078720877 -0.204999424200548 -0.200999654520329 -0.28599988484011 -0.250997466482411 -0.343997696802192 -0.259999193880767 -0.261999309040657 -0.266998502921425 -0.331 -0.248 -0.289998963560986 0.874029904417291 1.58121065871457 1.34727003454797 1.112240011…
-0.299920322121793 -0.285960161060896 -0.284920322121793 -0.290950201326121 -0.219 -0.203 -0.240950201326121 -0.258930281856569 -0.199920322121793 -0.197880483182689 -0.284890442917465 -0.228780885834931 -0.323950201326121 -0.252930281856569 -0.255920322121793 -0.253920322121793 -0.331 -0.248 -0.280930281856569 0.873189044291746 1.58690360670284 1.34754808858349 1.11236908242555 0.908286473827604…
-0.292098028977924 -0.282049014488962 -0.277098028977924 -0.286061268111202 -0.219 -0.203 -0.236061268111202 -0.252085775355683 -0.192098028977924 -0.186147043466885 -0.274134789844645 -0.20726957968929 -0.319061268111202 -0.246085775355683 -0.248098028977924 -0.246098028977924 -0.331 -0.248 -0.274085775355683 0.872113478984464 1.58431247209894 1.34539695796893 1.11522421942306 0.908922035145544 …
-0.287999606208576 -0.26299969708352 -0.267999636500224 -0.280999485041984 -0.21899969708352 -0.196999727375168 -0.220999636500224 -0.245999606208576 -0.179999787958464 -0.168999787958464 -0.269999757666816 -0.154999727375168 -0.301999121542208 -0.239998546000897 -0.24399954562528 -0.242999212417152 NaN -0.246999878833408 -0.259999727375168 0.874599659521877 1.5904488970811 1.34508984823884 1.114…
-0.274924215762772 -0.252763174258662 -0.255924215762772 -0.263962107881386 -0.208933688792425 -0.187990526970346 -0.208914742733118 -0.232924215762772 -0.172943161822079 -0.16183895849589 -0.261886323644158 -0.145744228199355 -0.272573713665592 -0.191848431525544 -0.228933688792426 -0.217094730296535 NaN -0.242876850614504 -0.250895796673811 0.863404049587889 1.55438519720057 1.34009809348664 1.…
-0.267077432061805 -0.228241975193142 -0.248077432061805 -0.260038716030903 -0.20206775305408 -0.187009679007726 -0.200087111069531 -0.225077432061805 -0.167058074046354 -0.145164543131336 -0.250116148092708 -0.119261333208593 -0.228435555347655 -0.176154864123611 -0.22206775305408 -0.226903209922743 NaN -0.230125827100434 -0.240106469084982 0.867964992614076 1.59012729695848 1.34197151309524 1.0…
-0.259996781408543 -0.224997496651089 -0.237998569514908 -0.255997675461725 -0.201998569514908 -0.184998211893635 -0.183998033082998 -0.206997675461725 -0.15599642378727 -0.13399642378727 -0.245996602597906 -0.0979974966510889 -0.17899284757454 -0.108987125634172 -0.212997317840452 NaN NaN -0.180995529734087 -0.231997854272362 0.860662117117936 1.56059378005686 1.3348312928009 1.09155273937895 0.…
-0.241909331447864 -0.210929480015006 -0.229727994343593 -0.242909331447864 -0.193899257164294 -0.174959702865718 -0.172899257164294 -0.193758217194305 -0.135788440045017 -0.113889182880723 -0.226959702865718 -0.0837179200600228 -0.13850636010504 -0.0364459144036162 -0.197879108597153 NaN NaN -0.155818662895729 -0.219818662895729 0.872434416413955 1.5814368383481 1.34188903940781 1.10673863134224…
-0.233109122590111 -0.204084873125642 -0.203327367770334 -0.234109122590111 -0.184121247322346 -0.171048498928938 -0.163121247322346 -0.17029099357363 -0.115254619376927 -0.103133372054581 -0.223048498928938 -0.0563394925025687 -0.0905941118794952 0.0173331397270972 -0.186145496786815 NaN NaN -0.138218245180223 -0.202218245180223 0.866068932006847 1.55298282970803 1.32529575670602 1.0939881065083…
-0.221009033292052 -0.173023336004468 -0.189010538840728 -0.226006022194701 -0.178004516646026 -0.162006774969039 -0.142015808261091 -0.159008280517714 -0.111003011097351 -0.0820158082610913 -0.207012044389403 -0.0420105388407275 -0.0390383914912217 0.0619668779291421 -0.170012044389403 NaN NaN -0.136001505548675 -0.182015055486754 0.872015460770744 1.58382649838518 1.33743070323693 1.09191144532…
-0.206806714997119 -0.163835707747551 -0.178816379247263 -0.205835707747551 -0.159971007249568 -0.150913021748703 -0.126893693248415 -0.147797050746975 -0.0749613429994237 -0.0607680579965423 -0.19878738649683 -0.0308453719976949 0.00243489125648313 0.119483212507203 -0.157835707747551 NaN NaN -0.112502541007492 -0.163922685998847 0.862103626592703 1.54342522784851 1.33124168374708 1.080720193285…
-0.187207749039759 -0.147176586683795 -0.160197361587771 -0.189176586683795 -0.157031162355964 -0.142093487067891 -0.116114261971867 -0.127218136491747 -0.0710415498079517 -0.0372492988477106 -0.177228523943735 -0.015166199231807 0.0465325646605427 0.168480627400603 -0.141176586683795 NaN NaN -0.163459852496627 -0.156083099615904 0.863485353692697 1.56727716941861 1.32837043523432 1.0807397922509…
-0.167997157808301 -0.128996142739836 -0.141994112602908 -0.172995939726144 -0.127998172876765 -0.126996548767222 -0.0949949246576795 -0.104994518630294 -0.0329983758904574 -0.018995533698758 -0.156995330685065 0.00800182712323537 0.0910018271232354 0.21800142109585 -0.123996548767222 NaN -0.292 -0.157000203013693 -0.124996954794608 0.858040117747942 1.55777130740818 1.32161070648765 1.0756296548…
-0.153722927873974 -0.109722927873974 NaN -0.15279219590548 -0.118881254803132 -0.109841673070842 -0.0697921959054802 -0.0778218822046973 -0.0247823004724078 0.00323749039373696 -0.133683346141684 0.0173661310236778 NaN 0.225079163464579 -0.106752614173191 NaN -0.291861463936987 -0.157861463936987 NaN 0.85860772966299 1.5642869864693 NaN 1.07394266615433 0.862512963017325 0.809800980390527 1.3027…
-0.126344259378518 -0.0823442593785184 -0.0932458995560846 -0.132258194533889 -0.107147539733651 -0.0941967196448677 -0.0492581945338888 -0.0602213096004761 -0.00327048951169302 0.0267049205326985 -0.102393439289735 0.0535450858212435 NaN 0.232901640177566 -0.0823073744451057 NaN -0.278172129689259 -0.144172129689259 -0.0853073744451057 0.857395245772477 1.57189434507268 1.32381586052137 1.075194…
-0.0979998666395905 -0.0609998302685697 -0.0679998181448961 -0.104999836330406 -0.0689999515053056 -0.0699998423922433 -0.0319997938975489 -0.0379998302685697 0.0250001333604095 0.0520001454840831 -0.0719999030106112 0.0640001697314303 0.134000024247347 0.244000066680205 -0.0549998363304065 NaN -0.265999963628979 -0.132999975752653 -0.0639998120830593 0.851680005091943 1.56782994307935 1.31970997…
-0.0755697327414969 -0.0327398384018353 -0.0377598508324634 NaN -0.0604696705883566 -0.0437298321865213 0.00220012430628053 -0.00971982597120726 0.0472501553828507 0.0762701678134787 -0.0555397140955548 NaN 0.13805003107657 0.255 -0.0275997513874389 NaN -0.259879925416232 -0.128859912985604 -0.0327398384018353 0.852554821629293 1.55852965568921 1.31620283281686 NaN 0.850098398388421 0.80584865568…
-0.0334155976194798 -0.00725129158387149 -0.0142319614620352 -0.0572029662792808 -0.00851224822866112 -0.0172609566447896 0.0218066987816373 0.0177293782942922 0.0717583734770466 0.10273904335521 -0.0104445928022342 NaN 0.142951674695409 0.255 0.0116133975632746 NaN -0.248115980731018 -0.115135310852854 -0.00725129158387149 0.855966365588005 1.56731340105417 1.32137896847835 1.07444295611228 0.86…
-0.0149928908229191 0.00400857283118583 0.0120052273360889 -0.0319933090098062 0.0100098273918472 0.0110077364574116 0.0530054364295325 0.0450062728033067 0.109002718214766 0.127005436429532 0.00100878192462939 0.145001463654105 0.142000627280331 0.248000627280331 0.035005645522976 NaN -0.233993727196693 -0.104993936290137 0.0180062728033067 0.857161695747827 1.56791150756373 1.32412234602844 1.0…
0.0192198440295039 0.0451798723877759 0.0373597447755518 0.000309780223391805 0.0572498227607998 0.0483697376859838 0.0792897944025278 0.0751598865669119 0.122419702238144 0.153239829850368 0.0431798723877759 0.152279801492096 0.14504996455216 0.251 0.0622098511190719 NaN -0.203870092164384 -0.0758800850748161 0.0482198440295039 0.865238222544826 1.57509621687317 1.33534309780223 1.08389741669758…
0.0407331064655456 0.0627816325627192 0.0725632651254383 0.0306239227469052 0.0816967118926655 0.084551133601145 0.107648185795492 0.0908058956113059 0.163490475979678 0.176708843416959 0.0607816325627192 0.179660317319785 0.149939342378533 0.251 0.082745237989839 NaN NaN -0.0641455782915206 0.0697331064655456 0.862128578247253 1.57276887302782 1.33564623922747 1.09538745458955 0.887085392230423 …
0.0790073706127125 NaN 0.098004461160326 0.0560087283571595 0.123007758539697 0.124008146466682 0.149002909452386 0.121003297379371 0.175006788722235 0.198005624941281 0.0910089223206519 0.190001745671432 0.153000193963492 0.251 0.128006788722235 NaN NaN NaN NaN 0.840085143911819 NaN 1.32170274070415 1.08974035301356 0.884297841186329 0.814791586621368 1.28432570058704 1.05839102218761 0.84912223…
0.117242594574972 0.1202122702531 0.121303243218715 0.101181945931229 0.163303243218715 0.166313351326005 0.164151621609357 0.138222378360391 0.210111189180195 0.227181945931229 0.137283027004134 0.199121297287486 0.154020216214581 0.251 0.163181945931229 NaN NaN NaN 0.12820216214581 0.866591711352022 1.5696969297227 1.33582019513593 1.09163298053464 0.873397836738328 0.823085838909549 1.31373122…
0.140761215441609 0.140791063511408 0.150701519302011 0.118820911581207 0.192701519302011 0.196691569945411 0.178850759651005 0.159781114154808 0.220890557077404 0.244820911581207 0.16472141801521 0.210880607720804 0.155980101286801 0.251 0.180820911581207 NaN NaN NaN 0.147801012868007 0.865788158472412 1.57812443553324 1.3348696508759 1.09870816564535 0.895485741502244 0.834315980373368 1.315789…
0.170002597882332 0.178001298941166 0.171002797719435 0.148004296497703 0.225004496334806 0.23700399674205 0.206001798533922 0.181001998371025 0.252001798533922 0.265001998371025 0.19100239804523 0.22800079934841 0.156 0.248 0.210002697800883 NaN NaN NaN 0.173002497963781 0.870770060950316 1.58975982414335 1.34149972922073 1.10007011790389 0.896479571349415 0.832609770187332 1.32070060550642 1.06…
0.196272246769209 0.191272246769209 0.19920872252306 0.191199647630753 0.270235947199981 0.277326696123051 0.224272246769209 0.201235947199981 0.27020872252306 0.285154273169218 0.215326696123051 0.236 0.155972775323079 0.247963700430772 0.237217797415367 NaN 0.0676624671384085 0.140562643323032 0.198235947199981 0.871390980619692 1.58803820529661 1.33886604759753 1.10128158062523 0.8922900960621…
0.225571296306254 0.220571296306254 0.221671327168128 0.212685617291253 0.295628456798753 0.312485555567504 0.253571296306254 0.226628456798753 0.292671327168128 0.301757067906877 0.250485555567504 0.236 0.153042870369375 0.2440571604925 0.260657037045003 NaN 0.138956821011884 0.201114012366258 0.223628456798753 0.872572708951019 1.59214983858164 1.34705024876821 1.10468027037153 0.90306237994193…
0.241996103927728 0.238995616918694 0.244994399396109 0.236994155891592 0.334990503323837 0.344992207855456 0.269996103927728 0.243995860423211 0.31299512990966 0.322994886405143 0.268995616918694 0.240998782477415 0.158998538972898 0.244 0.28099512990966 NaN 0.212982224170258 0.255986850756082 0.246994399396109 0.877158887184357 1.59477937419339 1.35155893101517 1.11141837095478 0.89851114690627…
0.270278381654017 0.271191987347598 0.277172788612838 0.267220785449737 0.354364775960436 0.383326378490916 0.300191987347598 0.260239984184497 0.325191987347598 0.342124791775939 0.299230384817117 0.25402879810214 0.16400959936738 0.244 0.304335977858296 0.425460769634234 0.28278714812515 0.343007933574888 0.270230384817117 0.874042512493444 1.59010286315229 1.34496985403255 1.11061652756982 0.9…
0.298661502895191 0.290766553720821 0.294789898348739 0.289731536778944 0.391556452069561 0.416603141325396 0.319766553720821 0.284708192151027 0.344766553720821 0.354848259918534 0.322719864464986 0.256964983058123 0.164988327686041 0.244 0.338591469011437 0.472439728929971 0.363042870255367 0.445774407034312 0.293719864464986 0.873279104404888 1.5914143590993 1.34801369910359 1.11128206282651 0…
0.315964048525099 0.331913293501709 0.31894924497661 0.316942900598686 0.421936556220762 0.450928097050198 0.345945015391327 0.307951359769251 0.373938671013404 0.379947130183969 0.340961933732458 0.277955589354534 0.165997885207359 0.244 0.348978852073587 0.491959818939816 0.462790635528516 0.561756798846256 0.319945015391328 0.874018413905519 1.59167947130184 1.34734150150278 1.11855460430957 0…
0.338157964346123 0.342252742953797 0.346 0.33620535364996 0.454173760780735 0.479197455432654 0.37010267682498 0.333150066128817 0.398150066128817 0.402173760780735 0.366118473259592 0.288078982173061 0.169 0.243 0.376189557215348 0.529118473259592 0.555568671646043 0.6545133841249 0.347189557215348 0.868225563772545 1.58670918372674 1.34295094778608 1.11500479146103 0.9026612987352 0.8427671916…
0.35772253525476 0.373556056407616 0.346 0.361639295831188 0.475694788780236 0.50365316906845 0.382819647915594 0.351736408492022 0.416736408492022 0.423694788780236 0.38079190144107 0.29786126762738 0.169 0.243 0.399667042305712 0.54379190144107 0.626001126917135 0.718098239577969 0.370667042305712 0.863960487314462 1.57917682392692 1.34306833521153 1.10816697392846 0.897867978862584 0.837465192…
0.384949890194006 0.398953602031487 0.408883077119347 0.386953602031487 0.492968449381411 0.529951746112746 0.447879365281866 0.384938754681563 0.432970305300152 0.450949890194006 0.407949890194006 0.317962881625189 0.174988864487557 0.245994432243778 0.428946178356525 0.579933186925341 0.68389421263179 0.792862662013201 0.395953602031487 0.85674330693737 1.57638499242141 1.33824896408752 1.10364…
0.419251639705952 0.428211052656605 0.428251639705952 0.414251639705952 0.529121761148041 0.549178583017127 0.467267874525691 0.411267874525691 0.46428410934543 0.473251639705952 0.442194817836866 0.332227287476344 0.178032469639478 0.246016234819739 0.46327599193556 0.597235404886213 0.698129878557911 0.823097408918433 0.433178583017127 0.852415113968218 1.575097661537 1.33721037469877 1.0998628…
0.449639238427034 0.453697425777512 0.458639238427034 0.444639238427034 0.543825437948565 0.570743975657895 0.499615963486843 0.443615963486843 0.498592688546651 0.503639238427034 0.465720700717704 0.359674150837321 0.181953450119617 0.247976725059809 0.496604326016747 0.625662513367225 0.713813800478469 0.834860350358852 0.454743975657895 0.85303266839384 1.57360768895455 1.33967078995006 1.0977…
0.474949400685969 0.480945352740847 0.492931184932918 0.466955472603653 0.569947376713408 0.588963568493898 0.521955472603653 0.475935232878041 0.524947376713408 0.533939280823163 0.499931184932918 0.384949400685969 0.188985832192071 0.250993928082316 0.514963568493898 0.653943328768285 0.720985832192071 0.840987856164633 0.482943328768285 0.84701222479427 1.57211299547939 1.33623702318479 1.0978…
0.530215848302208 0.516311780880967 0.525279803354714 0.505199859539081 0.585199859539081 0.605119915723449 0.572143898868138 0.50329579211784 0.567191865157518 0.568279803354714 0.553223842683771 0.411415707841289 0.194143898868138 0.251111921341885 0.573215848302208 0.679247825828461 0.724063955052506 0.844 0.518263814591587 0.84657428887386 1.57546940527806 1.34009502241429 1.09549526224574 0.…
0.556625771389031 0.554459447561934 0.559514888837633 0.529653492026881 0.60965349202688 0.619792095216128 0.589750514259354 0.539487168199783 0.590667352345805 0.602514888837633 0.580611911070106 0.462279263415911 0.211750514259354 0.264805955535053 0.599625771389031 0.709570330113332 0.731889117448602 0.844 0.550542609475482 0.851993213833157 1.58151434322904 1.34315661720177 1.0985862013922 0.…
0.585004377508579 0.586002534347072 0.591004838298956 0.561003801520608 0.634001497568724 0.63600218875429 0.629002649544666 0.572004262310985 0.628003916718202 0.634004147113391 0.608004607903768 0.468005299089333 0.226003801520608 0.282001036778348 0.623004492706173 0.725002419149478 0.735000691185565 0.844 0.577004607903768 0.85343035480859 1.58438067620988 1.345190574836 1.09192024997878 0.86…
0.62328830968392 0.60843246452588 0.633185341939663 0.594175045165237 0.647226529037366 0.65521623226294 0.652422167751454 0.609339793556048 0.662308903232771 0.670380980653751 0.648267716135069 0.514679587112097 0.259236825811791 0.2913603871049 0.662319200007197 0.746133858067534 0.741041187097703 0.844041187097703 0.617247122586217 0.856566014452876 1.59022343432198 1.35019750451652 1.09413345…
0.650720249081173 0.649580373621759 0.650820160123611 0.610830151227855 0.668780195706636 0.675790186810879 0.692590364726003 0.641670293559953 0.691700266872685 0.706630329142978 0.67374023128966 0.579340587119907 0.281770204602392 0.325650311351466 0.692690275768441 0.75887011564483 0.744960035583025 0.847960035583025 0.640760213498148 0.861895648392914 1.58769577704895 1.35186301512279 1.09826…
0.68099363644077 0.664996818220385 0.676994484915334 0.635994697033975 0.685996393983103 0.700994697033975 0.711995969745821 0.674993000084847 0.725992787966206 0.741992575847566 0.700994272796693 0.63098918194931 0.338987909237464 0.362992151610284 0.721993848559411 0.773996818220385 0.747999363644077 0.850999363644077 0.678991939491642 0.86492936788645 1.59942750548478 1.35769876546951 1.098619…
0.699346465448349 0.701209702771369 0.698200585259571 0.65227352535396 0.711437640566336 0.723300877889356 0.739227937794967 0.699364700471946 0.775373817983745 0.781346465448349 0.719328230424752 0.64127352535396 0.394601755778712 0.431592638266913 0.740373817983745 0.783227937794967 0.748027352535396 0.851 0.697282642865758 0.86819564608495 1.59792312583081 1.35711528477066 1.09804708239622 0.8…
0.736536831183965 0.723719660979768 0.719731849632822 0.681634340408394 0.75841494465343 0.755597774449233 0.763695283673661 0.738512453877858 0.815500265224805 0.818536831183965 0.754561208490072 0.670634340408394 NaN 0.49520773755152 0.780500265224805 0.807695283673662 0.750963434040839 0.851 0.72762215175534 0.875242241698015 1.60255234767106 1.36090282991268 1.09773390036898 0.878885071493818…
0.752003693961782 0.75800240910551 0.742003854568816 0.698002890926612 0.764003051533646 0.778003372747714 0.792004336389918 0.767004336389918 0.845006584888393 0.855005781853223 0.775002569712544 0.730002569712544 NaN 0.571019594058146 0.798003693961782 0.828003372747714 0.753000481821102 0.801001445463306 0.753003533354748 0.877370751640919 1.60239079179268 1.36459085924763 1.09991049788181 0.8…
0.775239108958189 0.773368626310541 0.766229146084931 0.716308849070994 0.783438366423346 0.799249071831447 0.819288923324478 0.794318811944252 0.886318811944252 0.891348700564025 0.791189294591899 NaN NaN 0.694145730424654 0.821268997577962 0.849488180789635 0.755970111380227 0.810039851493031 0.775259034704704 0.882112566844059 1.60731282673125 1.36996729827273 1.10311361388188 0.89087716526177…
0.798761878998153 0.809632896788819 0.788771800706563 0.746692427039281 0.826563444829947 0.823751957289743 0.847712270456102 0.825682505330871 0.917682505330871 0.92565274020564 0.809811487540204 NaN NaN NaN 0.847732113872922 0.897513836287896 0.753029765125231 0.813960313166359 0.800742035581333 0.888267691671183 1.60660714363006 1.37265281451896 1.11330681423253 0.91027364939056 0.842746229750…
0.820003109006118 0.829005072588929 0.806004745325128 0.760004418061326 0.843002945374217 NaN 0.869004581693227 0.855003272638019 0.949006054380335 0.957005727116533 0.836003109006118 NaN NaN NaN 0.869003109006118 NaN NaN 0.847005890748434 0.824004090797524 0.888850423806623 1.60966027162896 1.37127043689718 1.11558007363436 0.91392947146896 NaN 1.33294999181841 1.07576075925202 0.878972222121215…
0.839227892194642 0.860257617263508 0.835227892194642 0.787247708907219 0.861217983838353 NaN 0.897267525619797 0.875426059320417 0.986217983838353 0.992426059320417 0.855208075482064 NaN NaN 0.899277433976086 0.88823780055093 0.987297250688663 NaN 0.884991579614043 0.84923780055093 0.891461005715332 1.61128631158862 1.37393355956841 1.11599006932416 0.910655907814515 NaN 1.33287681444628 1.08049…
0.861713555139047 0.88567619276588 0.857713555139047 0.811688646890269 0.882726009263437 0.88767619276588 0.923663738641491 0.917464472651263 1.00772600926344 1.03446447265126 0.875738463387826 NaN NaN 0.926651284517101 0.911701101014658 1.01662637626832 NaN NaN 0.872701101014658 0.893533597256295 1.60796234402292 1.37329809518085 1.11205019012129 0.906305420853532 0.863858263041431 1.33058914265…
0.880990363063167 0.90898833423436 0.877989855855965 0.832989348648764 0.900990870270369 0.909988841441562 0.943989855855965 0.929993913513579 1.04398174054074 1.05698884144156 0.892991377477571 NaN NaN 1.11890261621727 0.931989855855965 1.02599543513518 0.80707608108026 0.94007303783705 0.900985798198351 0.892710431126121 1.60535130352251 1.36810263240538 1.10362425039635 0.88786932754044 0.8406…
0.904271316233717 0.930348835157636 0.908203487175287 0.858232556771757 0.911377904754105 0.928242246637247 0.970281006099206 0.966164727713328 1.07522286690627 1.08827131623372 0.918251936502737 NaN NaN 1.22532945542666 0.953271316233716 1.04130038583019 0.808125968251368 0.927137601971401 0.925242246637247 0.891209767619672 1.60156798486087 1.36717372132005 1.10651891497032 0.886971859924844 0.…
0.931732473405974 0.965656037236252 0.92879935505448 0.881770691490834 0.949627373672606 0.952761136969619 0.998722918884758 0.982837573139341 1.09778024601205 1.11573247340597 0.943751582448404 NaN NaN NaN 0.980732473405973 1.07170380984233 0.820875791224202 0.839850352388156 0.949761136969619 0.888149810106192 1.59529114893578 1.36046535292511 1.10236051116995 0.89626942313888 0.825811276728266…
0.950999597083246 0.986999554670956 0.955999427434087 0.912999342609507 0.967999618289391 0.972999575877101 1.0279993850218 1.02199917296035 1.12999932140336 1.14199944864023 0.965999533464811 NaN NaN NaN 0.999999597083246 1.0809998091447 0.82499991517542 0.839 0.973999491052521 0.885600053439485 1.59360003456602 1.35610009118642 1.09527014950332 0.885010240689745 0.818430155016919 1.318850111544…
0.98140724798966 1.01233771784508 0.983208590433728 0.93231785208949 1.01625035455757 1.01129211868142 1.05437744935627 1.04633771784508 1.1482781205783 1.17614899316695 0.993397315111863 1.192089643461 NaN 1.39805602716312 1.03043704662305 1.16263612646291 0.855089395900169 1.12670157400683 1.0052880534561 0.883177157090122 1.58902466845256 1.35352225235532 1.09267238930878 0.896210816920195 0.8…
1.04095077371842 1.05744092177302 1.03507113993246 0.979640086827561 1.04058318491522 1.03904488201365 1.10089605648208 1.08404488201365 1.17560178392599 1.19716962594105 1.05446718805319 1.20095643421382 NaN 1.40435148312822 1.09039113469006 1.17591913051857 0.863891670407365 1.14493543917962 1.05100220139872 0.88738465620971 1.57247817639528 1.3335123129483 1.08459276251386 0.884181966824075 0.…
1.06201960285483 1.0805120773516 1.06051730614594 1.00751758442994 1.06401584428904 1.06501536248823 1.1170221362783 1.10702162127973 1.20402073244528 1.22201420374143 1.07801637170067 1.24602201157007 NaN 1.35900978497295 1.10802275924182 1.18700566498434 0.889003347490745 1.2150020599943 1.07301983956941 0.881562024313886 1.57083458847169 1.33589056192291 1.08518320325256 0.882721994555902 0.80…
1.09738813573918 1.10233608565221 1.08928433917937 1.03977029550816 1.09672543196742 1.09227381287775 1.15730174841309 1.14518788097284 1.2326739891087 1.24464514273098 1.10689759939136 1.27119873669571 1.31397160904347 1.41150488363315 1.14836844939951 1.2436994402363 0.902117207195641 1.22303967629347 1.10682616657884 0.883462174786249 1.57106810088028 1.33723236363944 1.08570579715576 0.865060…
1.13757605437144 1.13706555593027 1.11856637241305 1.06784498934529 1.1200921523571 1.12067374835555 1.18848880091101 1.16469795325152 1.25056228999916 1.25971329267187 1.14810754969493 1.29233595011725 1.311 1.41199515902081 1.18656876394391 1.21234732295867 0.913883816499369 1.03388381649937 1.14070606016182 0.882291241868269 1.57611803449087 1.34408577687239 1.0867843336836 0.880270950932381 0…
1.144007199171 1.15900439949339 1.14299447410946 1.10798393367661 1.14599680593674 1.14999299311236 1.20999826995974 1.1929912933081 1.26649558910081 1.28499021040885 1.15100779910192 1.30798774464489 1.311 1.41249720032239 1.21349612299143 1.25248538072551 0.944001999769723 1.23950273178122 1.17248976138871 0.877639426066089 1.6012503499597 1.34095280765062 1.08602175636301 0.877048945708181 0.8…
1.18028607176239 1.18129593630592 1.15124661358826 1.11633539448004 1.17034525902357 1.17937485265416 1.24525915452714 1.21775278462574 1.286198783914 1.30120546350683 1.19026634267533 1.31131352034407 1.31706967118757 1.398 1.23028607176239 1.28141797171167 0.954138103609428 1.24363388395116 1.17629593630592 0.874762601592352 1.60305188749897 1.36118426677709 1.09419971729939 0.880865042704868 0…
1.20865494934112 1.21064305104254 1.20592467720136 1.17194454079138 1.2245958900713 1.22967242168096 1.26946379997588 1.24106241424332 1.30544900529875 1.32060889790377 1.23372737576121 1.33825167748675 1.3229790268761 1.42491610750442 1.25865494934112 1.31867464074872 0.967833423819852 1.20655357308682 1.20564305104254 0.874028923723936 1.60819741494946 1.35121777700199 1.10633937884261 0.888021…
1.25151485826599 1.24151707852639 1.22402250211704 1.19502486028674 1.26053521693139 1.26903690725249 1.28703437177084 1.26501464155138 1.34300664307643 1.34201214547239 1.26851232278434 1.35001886535758 1.32199528366061 1.42099213943434 1.29601723613701 1.35203887139563 1.03100031522125 1.28900300232387 1.2445217357618 0.87127673971952 1.59372259887471 1.35339236542988 1.10522588219106 0.9000209…
1.27868024158307 1.2667941003266 1.27128124250694 1.2234019886718 1.29884710191117 1.31136082360133 1.32317990114788 1.28670768496338 1.35617759681909 1.35870401889384 1.28972378969987 1.362 1.31879375549491 1.41593437674838 1.32516115164742 1.38575924608966 1.03906033372366 1.24862923147954 1.27121910232475 0.878188286061493 1.59704167376993 1.34843787399094 1.10599876915106 0.903412438421837 0.…
1.29726240349781 1.29706861906817 1.27907463118992 1.26449064481685 1.33425860750447 1.34818135578551 1.34169541282591 1.30811816110695 1.37421286145902 1.37958312904051 1.31267122953867 1.3619794779059 1.2915500686845 1.38864686291989 1.34182880643756 1.4125668558717 1.04494196011063 1.25768580059745 1.29359940220932 0.880723836118534 1.59619792921076 1.36073103829399 1.11171649975808 0.90637941…
1.32348371452644 1.3224916246136 1.30449069401511 1.28849208991284 1.37497906153399 1.38748278392795 1.36798697162115 1.32698138803021 1.41196929024985 1.40198324922719 1.33748697162115 1.35050046529924 1.29199720820453 1.38999860410227 1.36948092273097 1.44349302051133 NaN 1.28298836751888 1.31749022871586 0.888493318302847 1.60246595654956 1.36463731987635 1.1127811679011 0.906602868929459 0.84…
1.33221872851341 1.33725849733403 1.31130820835981 1.30538774600105 1.39831815056497 1.42042751482167 1.37924855512888 1.35727838174435 1.40711930646186 1.41325849733404 1.34522867071857 1.34232809277012 1.28715907528248 1.36809942205155 1.37520878630826 1.4774871680526 NaN 1.26567029046607 1.33321872851341 0.884093040456391 1.62061771329281 1.36969339651739 1.12179203006824 0.904142809277012 0.8…
1.37048484921757 1.36958807747088 1.36000514690547 1.35121160341209 1.44218992838033 1.46965585725386 1.42140329599602 1.37676687112676 1.44047053934865 1.44607747917678 1.3865318528691 1.37886599173828 1.31692539148453 1.4004083269279 1.41296964044835 1.54060933204588 1.45029299188048 1.46434190993959 1.37099544751167 0.887176841046811 1.60286567974901 1.35853001163178 1.11283940435356 0.9091603…
1.38702772536005 1.39601719767607 1.38002422176628 1.38601952287683 1.47752730587132 1.50752745133512 1.43602540015929 1.40501847304495 1.4590232520076 1.46651837606908 1.40552468974295 1.38251086709952 1.32149914411986 1.39550151780855 1.42902904921687 1.57402194505345 1.47356485071909 1.53808824819049 1.39153536289074 0.887302561113884 1.60001379231331 1.35966317674769 1.11869900454923 0.913290…
1.41667508474582 1.4198269152375 1.41025197326317 1.41175806490428 1.51027161250887 1.54183854236458 1.46373316825019 1.42720384842044 1.47921962064561 1.48773261209505 1.43319002273828 1.39209652776304 1.31999004133837 1.39650553548596 1.45769500206909 1.60275723067156 1.56423792294375 1.65038009891687 1.42670966198397 0.875151139020411 1.58593143173403 1.35023713336979 1.11092310959767 0.914602…
1.43467311775803 1.45354270799263 1.43619683573273 1.43823603509032 1.5381927938648 1.57667327061398 1.48772863744329 1.44820575841337 1.50169767467751 1.51171719792833 1.45270087760066 1.40211508123845 1.31900976162541 1.3969747569917 1.47764299393702 1.62905986726508 1.64054223230402 1.74090793352663 1.44815443345198 0.88001856339751 1.59931675016987 1.35357509059286 1.11438415114545 0.92048959…
1.46049333813606 1.47599728777458 1.46699097544624 1.46948959473305 1.57099021200535 1.60249176348759 1.51499130324986 1.47849183585476 1.53598924232895 1.54348963019951 1.47849154495184 1.41599640276558 1.3185 1.39500037557032 1.5004944894475 1.64749460958136 1.72047511825947 1.81447866916144 1.47549335043629 0.878664113358923 1.59629557568877 1.34924476978292 1.10702321426306 0.911744037485746 …
1.47923873765571 1.50826857986267 1.47929842206963 1.4931890006441 1.59675097053695 1.62684775633792 1.54131831687428 1.50587894980765 1.55247437004258 1.56386040626577 1.48927852726499 1.43413702106342 1.32004703448609 1.39500904179272 1.52517905324178 1.6761998679593 1.77436220318168 1.87492463303097 1.50023873765571 0.874226541294526 1.60627443517604 1.35186667620222 1.10690899953843 0.9020246…
1.51902531253492 1.54449664850063 1.5285846875039 1.52709784111518 1.62028769255563 1.65806173178071 1.57660447916023 1.54070771867519 1.59545483085507 1.59719109108572 1.53804367711347 1.44675208056498 1.324 1.39598194533276 1.55952959376824 1.69533155710161 1.80838087519703 1.91318476295199 1.53807835937017 0.870151570106447 1.58723171813311 1.34255368110613 1.10222987081542 0.902447594513993 0…
1.54303501507608 1.57254211213078 1.555526144766 1.5525229088679 1.65700985921266 1.6805211659162 1.60104709098058 1.57051725172817 1.61253669742043 1.63002446242165 1.56052534526138 1.47251715324123 1.32500322832218 1.3975 1.58404385508248 1.73200673695334 1.81351935478124 1.93651512998056 1.56552204118001 0.867513317302467 1.58250518658311 1.33771457060046 1.10154444504274 0.890136495588159 0.8…
1.58531874290019 1.60824619942162 1.59278577470549 1.58724759305614 1.67477916761633 1.70570104132372 1.64869472806688 1.60134157801792 1.66030141506942 1.66184914213111 1.59788438545728 1.49675831379775 1.3270853210464 1.39754251360704 1.62926874070704 1.75482219336093 1.82459692328496 1.93256799321563 1.59584069652097 0.864617944742245 1.58339899145781 1.33541904602369 1.09390150176702 0.885441…
1.61869187415792 1.63376262358754 1.62270163987295 1.61326346628842 1.70369998914074 1.7266837591751 1.66875124180986 1.63715446203002 1.69160890024974 1.69816907593301 1.63809263561455 1.52387651070345 1.33600811498282 1.40208051514465 1.65727238930257 1.78857394688537 1.83451134710813 1.93942514107464 1.63158452063173 0.863419795306828 1.58222307525655 1.33421514529176 1.08996875150561 0.887736…
1.66296433212192 1.67097804963317 1.65548306542853 1.64648073340128 1.7284806049202 1.7504849606201 1.70447942121653 1.66896879060668 1.72797101984906 1.74296210287954 1.68197324909144 1.56447492735166 1.34699887569492 1.40999529255924 1.70047794684831 1.81599013059275 1.84949587556605 1.96400142297579 1.66248962467459 0.868829097156836 1.58359846596006 1.3367817562251 1.09026950808819 0.87774051…
NaN 1.69922562901479 1.67722562901479 1.68268184299427 1.75566467312399 1.77117956867572 1.75320425951316 1.72414132206899 1.78243574304605 1.78642396620697 NaN 1.62314321141387 1.37694008905998 1.4251154378317 1.72532340158786 1.84671717351152 1.86299886284072 1.99303533051725 1.68926323385058 NaN 1.60238286085384 1.34014962972429 1.0863424255985 0.866864524622063 0.814815277822414 1.29434879569…
1.73555207947342 1.7292453541147 1.72359671733339 1.70320634775942 1.77401512681463 1.78955378363485 1.77460352341476 1.74231298293566 1.80714287930509 1.81120634775942 1.75846714416982 1.68884218795977 1.42224593667311 1.44089890330639 1.77438842292933 1.86993030802271 1.8621625984791 1.996 1.73404028798379 0.853547497220862 1.57321176892497 1.32633679382756 1.0848344144362 0.867129261402209 0.8…
1.75948422459858 1.76598385856293 1.75497796612392 1.73548121327802 1.79199204154923 1.80749510003649 1.81296726805482 1.78897513217218 1.84997553407651 1.84698960950182 1.7734852283721 1.75696872089938 1.47705479236656 1.6028931548852 1.79699285665591 1.88748473213435 1.87548423589659 1.996 1.76148769628819 0.86518182709793 1.59049789669996 1.34465806115097 1.09608683324977 0.879412480823329 0.8…
1.7907872958152 1.79180613315254 1.77875888128482 1.75374493822691 1.81371657653798 1.8306977920421 1.83831150300508 1.81481549897976 1.87781155584653 1.88434849074084 1.80279676732533 1.79445135631584 1.49090857599591 1.49162217547379 1.83574962114052 1.90107534934937 1.87003809740633 1.95951420726519 1.79177329991583 0.870452251066911 1.59738684667385 1.34584974581311 1.09497685344446 0.8815560…
1.81448617381449 1.8240612293911 1.80611844723849 1.77954337104983 1.83663594055777 1.8516100646763 1.87109111496722 1.84812464336691 1.91073324980433 1.92120700890087 1.83648617381449 1.84238303715966 1.53479121830774 1.61060352968517 1.8620856470337 1.90908017910019 1.87393002672287 1.96100364467265 1.82068331945317 0.879491543453622 1.59767697853397 1.34902802601645 1.0941288047276 0.882766972…
1.8369765200785 1.85096074600569 1.82996653641273 1.7999704991312 1.85847013689279 1.87097346843205 1.89796464287509 1.88095228268714 1.9484502958519 1.95295797979657 1.8589765200785 1.92294385236163 1.61089528428131 1.69038937312814 1.89045765595871 1.92597407216274 1.902 1.96149987925386 1.84996053196195 0.885114130019625 1.60155502991512 1.35243967886557 1.09291195347947 0.882081488217365 0.83…
NaN NaN 1.87337643446654 1.83531761658114 1.89815292650203 1.90518821723327 NaN 1.91922350796451 1.98159994243105 2.01341172519778 1.88348230666025 1.97138819804362 1.71183521397264 1.83955288812273 NaN 1.95328232584991 1.90469414699594 1.99781178276673 NaN NaN NaN 1.30759654538593 1.07323290347445 0.866610202649136 0.822140445596537 NaN 1.07310623277689 0.865563633276139 0.806384923431688 0.8272…
1.90038039303285 1.91123246240897 1.90527472830151 1.86227472830151 1.91138039303285 1.9214860577642 1.94838039303285 1.93878191901198 2.03233812714031 2.04876078606571 1.92425359535524 2.00514117909856 1.78352157213141 1.88764836980903 1.94438039303285 1.97725359535524 1.87910566473135 1.98193660116119 1.91325359535524 0.888528664507971 1.59356444670242 1.34521164947156 1.10632051652529 0.895294…
1.91803155326598 1.9220661116049 1.91803155326598 1.87504958370368 1.92903455833893 1.9440480811672 1.96603756341188 1.97503155326598 2.04805108624015 2.08405559384958 1.9360360608754 2.05804507609425 NaN 1.9640841420426 1.96203155326598 1.98902704565655 1.8840721217508 1.97902704565655 1.9250360608754 0.888933080199774 1.59516676141414 1.34992172791695 1.11004851248889 0.900135251984739 0.841783…
1.9392228088035 1.96613925550219 1.93933421320525 1.90819495770306 1.95228779470452 1.97619495770306 1.99127851100437 1.99630636210481 2.08224137620379 2.1213249295051 1.96023209250365 2.08851988720817 NaN 2.02067771011065 1.98319495770306 2.00726922730423 NaN 1.99764057531006 1.94929707840467 0.890971644669869 1.59966 1.35109404478338 1.109060185674 0.896995039594236 0.824405596616245 1.34150657…
1.96361041645799 1.98156831877123 1.97563146530137 1.92965251414475 1.98344202571096 1.99761041645799 2.02161041645799 2.02952622108448 2.10919978407261 2.15663146530137 1.98548412339772 2.14473670951827 NaN 2.09499964012101 2.00473670951827 2.03671566067489 NaN 2.06884159385617 1.98169461183151 0.889719012336049 1.59868817490119 1.35333058560112 1.10893560493442 0.898425294599954 0.8259895934182…
1.99197022220397 2.00797227584507 2.00496919538341 1.95996816856286 2.00397843676839 2.02597022220397 2.04997022220397 2.05397432948618 2.16494147122849 2.18596919538341 2.00797638312728 2.17896406128065 NaN 2.18790245204748 2.03896406128065 2.0699650881012 NaN NaN 2.01396611492176 0.872947609972481 1.55353740830492 1.33802606974165 1.10222704398899 0.890308522610589 0.822253922454512 1.318839632…
2.0124964940584 NaN NaN 1.98433484483008 2.03238103032389 2.05332329845663 NaN 2.09712701010796 2.18620783472212 2.22330020570973 2.02058886504601 2.20925402021593 NaN 2.26276206064778 NaN 2.07317319560177 NaN NaN NaN 0.832911170117742 NaN NaN 1.08187855648141 0.870985715232953 0.809457756641185 NaN 1.07885256077313 0.880703389590247 0.820029348359539 0.843590601204982 0.507589347915729 NaN 0.090…
2.05531873821962 2.06955247958067 2.05470122408316 2.01348873193674 2.06576497172708 2.08163747643923 2.10727623979033 2.108828719371 2.20504121151741 2.24965872565387 2.07140373507818 2.23131873821962 NaN 2.33095364083511 2.09931873821962 2.08889246701492 NaN 2.36045395497868 2.0723612366489 0.887722015382267 1.58830151318326 1.34100321312043 1.09372470056546 0.88351567294236 0.812747797863824 1…
2.07006238266973 2.09503119133487 2.08703402691076 2.03605529372999 2.10103402691076 2.11103828027461 2.12005529372999 2.14702977354692 2.25303260912282 2.28003828027461 2.09006096488179 2.24605954709384 2.34712192976357 2.46710066294434 2.11405812930589 2.12999574663615 1.97998582212052 2.10485822120515 2.0890439514264 0.884119933705566 1.58743989117193 1.34022638464073 1.09301758976049 0.886072…
2.11423733258088 2.11734687069513 2.11135599887132 2.07520994805232 2.12531948616657 2.13827384528563 2.15928297346182 2.16829210163801 2.27620081987613 2.30725558893326 2.13320081987613 2.28828297346182 2.43293610276669 2.53813692264282 2.15526471710944 NaN 1.97010040993806 2.00593107397114 2.12030122981419 0.877018224652718 1.58028303088644 1.33765051599091 1.09129836622244 0.880840547690571 0.…
2.14066689360674 2.15556269148069 2.15045848935464 2.09887529785885 2.16052101063027 2.16868773403195 2.19068773403195 2.20089613828406 2.29850017020506 2.33562521275632 2.15560437233111 2.31995865955969 2.42608336170084 2.55314588297647 2.18472941488237 NaN 1.98095831914958 2.10508268088062 2.15364605318153 0.875671018192553 1.57624832595778 1.33432099776795 1.08890706872407 0.880785377661341 0.…
2.17196910471763 2.1819739321055 2.17197875949337 2.1399594499419 2.18497586306065 2.20096813924006 2.22296813924006 2.24295848446432 2.32197682853823 2.36497103567278 2.18397200115036 2.3649555880316 2.4299961380897 2.55999324165698 2.21896620828491 NaN 1.97900193095515 2.0150888239368 2.18397007019521 0.87243319573077 1.57523100409668 1.32826597630618 1.0868919888838 0.875405310126657 0.8050358…
2.21449800375137 NaN NaN NaN 2.23919688520403 2.23341693337324 2.25845167782101 2.26831270002993 2.37412739630849 2.39430111854734 NaN 2.38444009633842 2.44925479261698 2.56922004816921 NaN NaN 2.00220846668662 2.01947084828892 NaN 0.843208063476799 NaN NaN NaN 0.835143726522992 0.809952328176794 1.27841654204369 1.0535648602626 0.863174448808541 0.799652012737105 NaN 0.482413278780006 0.14530936…
2.25797446123362 2.25444486273709 2.25559315031612 2.2079320933539 2.25718630063223 2.26972025395529 2.29763551819584 2.29572025395529 2.38572025395529 2.42044486273709 2.27291090941404 2.42259315031612 2.47106355181958 2.588 2.29912274881265 NaN 2.02076262183501 2.14574143789515 2.2586567021357 0.872089445676407 1.57689288455698 1.3287171907357 1.08302620683138 0.872403403469007 0.80262570195798…
2.30303845060971 2.27505607380582 2.28306889067573 2.25103204217476 2.31206728856699 2.3030720948932 2.3270592780233 2.32905447169709 2.41903364428349 2.44103845060971 2.31503845060971 2.45002082741359 2.47400160210874 2.588 2.35103204217476 NaN 2.0560464611534 2.18004806326214 2.28905607380582 0.873436061653981 1.57561053722031 1.33365479598808 1.09162564226423 0.883619127364622 0.80983361792427…
2.32742602941795 2.31045381394521 2.32629636829075 2.27148159847247 2.35421301470898 2.34833341432709 2.36423153772715 2.36320375319989 2.44025006074532 2.46522227621806 2.33950012149064 2.46313892263629 2.47502778452726 2.58802778452726 2.37141676790886 2.3420465505267 2.08562052110875 2.21062978261784 2.32431489130892 0.864893646005922 1.55754414552857 1.32431410665156 1.08902113810903 0.864619…
2.37343962324986 2.35937681992846 2.35856522989268 2.32358616433315 2.37773270541644 2.38485831205926 2.38977457429738 2.38562803321409 2.46735588548799 2.48943962324986 2.39337681992846 2.47850242657127 2.47806280332141 2.59093719667859 2.41646055769033 2.45454429545221 NaN NaN 2.35864896765456 0.880216665708228 1.58903595870618 1.33876990581247 1.10090246360143 0.890224830140011 0.8127159282687…
2.39397892667469 2.37698193714973 2.3849729057246 2.35097190223292 2.41196487779114 2.42495885684105 2.42596287080778 2.41496989524955 2.48398294064141 2.50997892667469 2.41098193714973 2.50197591619964 2.48099698952496 2.58800301047504 2.43797792318301 2.47997390921628 2.17297892667469 2.29698093365805 2.38896889175787 0.878192077227781 1.59024875567031 1.34390473166867 1.10055036125701 0.888581…
NaN 2.38379715701013 2.42331651822461 2.39233996401902 2.46828134953299 2.47244547009389 2.47712895186928 2.46110550607487 2.52317584345812 2.53031651822461 2.45044547009389 2.5211523976637 2.48503516869162 2.588 2.48238685560786 2.48637513271065 2.15951580747714 2.28549236168273 2.42538685560785 NaN 1.54334625147251 1.31177382888829 1.0804276231264 0.875497850654311 0.826730142149494 1.293425924…
2.4714034508848 2.45144591939899 2.45050962217027 2.42159455919865 2.49299801008344 2.51084937028378 2.48850962217027 2.47053085642736 2.53850962217027 2.55750962217027 2.48846715365608 2.53433974811351 2.488 2.588 2.51531851385642 2.51821234257095 NaN NaN 2.4583822166277 0.881177372292486 1.59030646322471 1.3493836564247 1.10048208362738 0.884944399750908 0.823500590681132 1.33682465818565 1.062…
2.49003824294093 2.47204742124675 2.47403365378802 2.4490535401173 2.53904742124675 2.55005812927021 2.51203977265856 2.49503518350565 2.56203518350565 2.5810290646351 2.51003518350565 2.55001070802346 2.488 2.588 2.5300413023762 2.52808107503477 NaN NaN 2.47604436181148 0.882907725074067 1.59337784745148 1.3583116215007 1.10150474212467 0.901271387689703 0.829526348328194 1.33243345716186 1.0750…
2.51521372235826 2.5032415991876 2.4962415991876 2.48431593739917 2.57037169105785 2.58833452195207 2.53827876829339 2.51815796869959 2.58520443008182 2.60022301463471 2.53323230691116 2.55700929227645 2.488 2.58798141544711 2.55720443008182 2.5818641817095 NaN NaN 2.50520443008182 0.887955575365868 1.59851440302849 1.35940345219521 1.10462917774804 0.89563271636581 0.833723058898508 1.3346751323…
2.53865125005532 2.52965125005532 2.52281931458573 2.51858822585642 2.61065125005532 2.62473528232052 2.56846217745862 2.53569326618792 2.60754620972382 2.62450419359122 2.55863024198902 2.5581470564641 2.48825209679561 2.586 2.57958822585642 2.67481931458573 NaN 2.54015544364654 2.52771427425422 0.888522479433146 1.60002437015911 1.36296516814475 1.10783243549172 0.893789159677348 0.839414453228…
2.56897580100834 2.55997580100834 2.56096955610727 2.54597814284624 2.64097580100834 2.6589726785578 2.58998282652205 2.56797423978307 2.63297970407151 2.64798126529678 2.58797658162097 2.56499453571156 NaN 2.586 2.60697814284624 2.71296955610727 NaN 2.59395706630512 2.56097345917044 0.887241022602551 1.59883095234741 1.36274017954091 1.11213656530441 0.893750031224505 0.84101871979528 1.32818383…
2.6001394806151 2.58919759753806 2.58718597415346 2.59122084430724 2.67532545476856 2.69238357169152 2.63516272738428 2.59032545476856 2.66320922092265 2.67129058461479 2.61619759753806 2.56720922092265 2.504 2.589 2.64611623384591 2.75338357169152 2.61105772799783 2.68006935138242 2.59417435076887 0.860928113033706 1.56829194486137 1.33828103443686 1.10349231689842 0.895049507839857 0.8415013909…
2.61257189201191 2.60710142165257 2.60386842861068 2.61055071082628 2.70369897912567 2.72567779794004 2.64950834845503 2.61842362371253 2.68142362371253 2.69644480489815 2.6334871672694 2.58521181185626 2.50393645644312 2.58906354355688 2.65646598608378 2.78665661675441 2.70286394433511 2.77343583634702 2.60957189201191 0.866956593843446 1.57575775786222 1.34127669116595 1.10546879401053 0.900891…
2.63904020252399 2.65801768911056 2.64403216201919 2.63604824302879 2.73605306733167 2.75705306733167 2.67305789163455 2.63804502682687 2.70106914834127 2.71704020252399 2.65603859442303 2.59502894581728 2.50100964860576 2.59200482430288 2.67804181062495 2.81704663492783 2.7891399047835 2.88615116149021 2.63604181062495 0.877890562835336 1.59875930851659 1.35776220309832 1.10910205598126 0.897721…
2.66434170802996 2.66939712014292 2.66430476662131 2.66625858986051 2.7691662363389 2.79024011915619 2.7092124130997 2.66627706056483 2.74413853028241 2.74223088380402 2.68035094338212 2.61309235352161 2.507 2.595 2.7043786494386 2.84632323732563 2.87663723929911 2.98060029789046 2.66233247267779 0.878198995036405 1.59829998510548 1.35904318768969 1.10416251936475 0.898957783515481 0.838706527310…
2.70123131205527 2.71250468084785 2.69739953900455 2.69450468084785 2.78756776595383 2.81658879432249 2.73271496453446 2.69652570921651 2.75948365247919 2.76758879432249 2.71825234042393 2.62377804964044 2.50706308510598 2.59497897163134 2.74516822694928 2.88123131205526 2.94598833332704 3.04640890070025 2.69848365247919 0.873746167376229 1.59502953191522 1.34967217198618 1.10330217198618 0.89859…
2.7119885113112 2.73597493376988 2.71598015590116 2.71797493376988 2.81397180049111 2.84397075606486 2.76596448950733 2.72097388934363 2.78197597819614 2.79497075606486 2.72998746688494 2.65996135622857 2.50999686672123 2.59400104442625 2.75299164458996 2.89198851131119 2.99195091196602 3.11193002344092 2.72097597819614 0.871242673731213 1.59268250662301 1.3469828721722 1.1006128721722 0.89295602…
2.7453758959823 2.76150511022622 NaN 2.75722318823949 2.84822318823949 2.87023493498894 2.80425842848783 2.75532890898452 2.8241762012417 2.82235240248341 2.76142288298009 2.66931716223507 2.51502349349889 2.594 2.79124668173839 2.92724668173839 3.0093993894812 3.12844637647899 2.7651762012417 0.830294271336617 1.55859615081653 NaN 1.08924552097224 0.889844729225719 0.818892849745807 1.3149506742…
2.77753065303603 2.80440329630738 2.78165800976468 2.77663678364324 2.86755187915747 2.89053065303603 2.82674291425044 2.783721688129 2.84014621055782 2.85270046200756 2.79746697467171 2.69653065303603 2.51714858285009 2.59406367836432 2.812721688129 2.94859433140035 3.04312735672865 3.16568160817838 2.78070046200756 0.854237169435445 1.58263349107112 1.33507080035392 1.08978004620076 0.888453232…
2.80208233494928 2.82305903260515 2.8120512651571 2.80604815817788 2.89302796281296 2.91502951630257 2.86104971166749 2.81704660468827 2.89302951630257 2.88506058609476 2.81908233494929 2.72104815817788 2.52401553489609 2.59700466046883 2.84607767448046 2.97605437213632 3.0490341767714 3.15101553489609 2.81305281864671 0.855490388372402 1.58095178651305 1.34017739013746 1.0930000732014 0.88352445…
2.855235356553 2.86120820002765 2.84526251307834 2.83718104350231 2.91126251307834 2.93419914785254 2.89325346090323 2.84730777395392 2.91237113917973 2.9242987217788 2.872235356553 2.7525340783318 2.53422630437788 2.60009052175115 2.89622630437788 3.01119914785254 3.07102715652535 3.16106336522581 2.84725346090323 0.855783722005807 1.58209565495594 1.33849302982516 1.08662325878304 0.87998163469…
2.88177977728837 2.88423182568033 2.87469547704098 2.85777977728837 2.94037935111326 2.95637935111326 2.92175870222652 2.881969452845 2.95352687654619 2.95775870222652 2.89884300247391 2.81123182568033 2.55931612592772 2.61031612592772 2.92182192741206 3.03352687654619 3.074 3.168 2.87575870222652 0.860474740720448 1.58154412977735 1.33764359224642 1.08690139001931 0.88214093538647 0.809366111767…
2.9179626592658 2.89498889870064 2.90696669610193 2.8939626592658 2.95798183423742 2.97398183423742 2.95696366847483 2.92695357638451 2.97797476977419 2.99296366847483 2.9379596316387 2.82198889870064 2.57398486186451 2.62498486186451 2.95996064084774 3.05797476977419 3.074 3.168 2.91096366847483 0.856054561624827 1.57802363315252 1.33363413775703 1.08325376434969 0.872440011353602 0.809649707329…
2.95248909964224 2.94646580918309 2.93333771165774 2.91819796890281 2.98529113073943 2.9952561950507 2.98832606642816 2.95838429257605 3.02634935688732 3.02843087349436 2.96552403533097 2.93959390670844 2.65350074487182 NaN 2.99736100211689 3.0761513879845 3.07903493568873 3.169 2.94039593780562 0.842515469269246 1.56324058100002 1.32768332570842 1.07095471768158 0.860890919448125 0.8253783696678…
2.99435712849908 2.98633612094031 2.96256720408677 2.93556720408677 3.01031511338154 3.01744115873415 3.01663022676308 2.99179828723323 3.056819294792 3.06584030235077 3.01035712849908 2.99138649887877 NaN NaN 3.02852518896923 3.08925209070523 3.082 3.16906302267631 2.97452518896923 0.869275504784449 1.59639756272116 1.34501310630452 1.07503192143868 0.867111672564184 0.825322139554788 1.31288743…
3.01104384562133 3.00206107068686 2.98904541153638 2.96202192281067 3.02503131830095 3.038032884216 3.04603914787619 3.02903601604609 3.09505793885676 3.1050626366019 3.02704384562133 3.05606420251695 NaN 2.73609708673295 3.05303914787619 3.1010297523859 3.082 3.17199530225486 2.99904697745143 0.868607093595166 1.59675530845201 1.3484280644625 1.08817413401573 0.876516216682739 0.829148261834297 …
3.03923195894634 3.0411206186521 3.01816701044137 2.97627835073561 3.04516701044137 3.05919484551493 3.07123195894634 3.05237113431415 3.13230618580917 3.14532474252488 3.05523195894634 3.09756597982908 NaN 2.79872371191259 3.0782597940199 3.12013917536781 3.08202783507356 3.16934329924059 3.02923195894634 0.873181216535352 1.60015503093972 1.35359700002135 1.09086956705742 0.880513309304695 0.82…
3.06452806965476 3.05473929751667 3.03667592915809 3.00638021015143 3.06354919244095 3.08046470129619 3.09659143801333 3.09259143801333 3.16592940259238 3.18097164816476 3.08054919244095 NaN 2.85828848995762 2.8793162774319 3.10652806965476 3.13607726209571 3.08506336835857 3.20608449114476 3.05461256079952 0.878751389373714 1.60181027223113 1.35661772056596 1.09726062803998 0.884145197118838 0.8…
3.08898026707668 3.08897237390735 3.06797474185815 3.02398579229521 3.08897947775975 3.10198263502748 3.12397789912588 3.11997789912588 3.20896527005496 3.22596369142109 3.10597947775975 NaN 2.9179518516671 3.03287607724156 3.13098026707668 3.18595974483643 3.0879976320492 3.20999684273227 3.08297710980895 0.883446211278723 1.6041381214257 1.3629948536536 1.09867885549045 0.887627190031719 0.8280…
3.10722715007027 3.10583177145003 3.08738703216153 3.04668671911099 3.10468486539197 3.11273918128416 3.1378441056305 3.14838703216153 3.24237530391421 3.26445740164544 3.12426819893588 3.22235184741957 NaN 3.12372715133378 3.1556703625527 3.2164098814595 3.08629320618297 3.20769506556971 3.11030493443029 0.866104473837134 1.5579409930329 1.35447997329343 1.08638232800602 0.867302527481487 0.8214…
3.12716782203831 3.13508606448909 3.12052388979403 3.06319354379278 3.12119049812145 3.1340739769191 3.16920544113213 3.16319040300613 3.26474179895741 3.29370089640397 3.14758311393308 3.26508091672427 NaN 3.18646121481519 3.17068145622279 3.20877080417149 3.11233415265735 3.18435064992009 3.1246994449048 0.890569328869608 1.5729149435387 1.34309605485759 1.09133614150895 0.870463449314011 0.818…
3.14152557142013 3.14852620233071 3.13603043769897 3.08553053745558 3.13503163742225 3.14952823776563 3.19702667138679 3.19153970648839 3.30104480729527 3.32804177429421 3.15652277030319 3.30353400449791 3.18357634760482 3.24859268789425 3.18652743971272 3.22395684826452 3.17389609706236 3.2559899199381 3.15153090411114 0.889448950914787 1.57405701692962 1.34257412445319 1.09287642461243 0.871989…
3.18019633778242 3.18751421800158 3.16974018745058 3.11971514489939 3.17065815974702 3.18016862183567 3.22529884160861 3.2342616679631 3.34918676433687 3.37175999895744 3.18627113312811 3.32636462731021 3.26342201543169 3.33951316852612 3.21324797614367 3.19514780593891 NaN 3.26384987854907 3.1902617837099 0.88710467083162 1.60359141792267 1.33164392860284 1.08925820027433 0.873241715735868 0.820…
3.20165072177635 3.24235684742574 3.19423228228173 3.14172840170141 3.18718048139194 3.19765857891627 3.25509516394614 3.2606722783363 3.36881121957315 3.39828384839371 3.21550378460104 3.36556675767617 3.35639112363644 3.44083432359851 3.23766292905222 3.20979434390624 3.12049621539896 3.34306357877266 3.21875567690156 0.886432945772278 1.60792206477088 1.33552282239798 1.08904288911043 0.876160…
3.23195490737184 3.25897527178455 3.22747794435112 3.17048795812294 3.23399172964848 3.22548895546992 3.28798347531352 3.30095636197274 3.41195054356911 3.44694327056457 3.2389650895782 3.40399359069732 3.44545952658267 3.5589528284606 3.26748422000869 3.23504054850876 3.0970349104218 3.36408922545506 3.25394763436729 0.881447418464634 1.60522401469851 1.33601307030458 1.0872980365849 0.884608640…
3.24191822100965 3.27738577933768 3.24293041011889 3.19824702863409 3.25864319199173 3.24287425153504 3.32248416771112 3.33128819506614 3.44031125067144 3.47031125067144 3.25143065435363 3.45014575079955 3.50363009134776 3.6242429834035 3.28989211812705 3.32308678917314 3.119 3.42616608978082 3.26932138446325 0.858394630040625 1.5379250317248 1.31771412257831 1.0698516562536 0.86676199249734 0.81…
3.28108718988446 3.31398399112712 3.28404263461873 3.22122612103092 3.27144067248174 3.2786642190114 3.3578818312513 3.35117622947424 3.46853699932838 3.49014375561302 3.29150697317127 3.46486210773506 3.56331294097432 3.69396412572753 3.3265903774707 3.21238165904906 3.119 3.1810212032805 3.2991727428886 0.874484112461487 1.56055215527184 1.33050959340259 1.07062917624278 0.863642223364782 0.810…
3.31350048823254 3.33450892422571 3.31449389331439 3.2570578291035 3.31202969602612 3.31304219961606 3.37252369212631 3.38249615762504 3.4820144973321 3.51599702676965 3.32200091902595 3.50592873014193 3.60947044908324 3.72298347869462 3.35999788079871 3.23003438487235 3.11902344423115 3.18200156294874 3.3339869401575 0.858335780053509 1.55639779810149 1.32811446122103 1.07061571752044 0.85673054…
3.34967830605295 3.36928869380524 3.34724915631754 3.28634066766284 3.33890597022718 3.33137778309337 3.40527951055513 3.40386834488987 3.49976037919475 3.53918889154668 3.35869316448001 3.52133479880675 3.61163340961593 3.73106153953779 3.39964004333217 3.25222345744335 3.13402793218042 3.183 3.35486394447985 0.8648590070272 1.55980342440603 1.32144850151418 1.06529725468077 0.858969384631508 0.…
3.36894869763224 3.39967504147582 3.37373177324499 3.3221911998375 3.38153783606406 3.37109206716088 3.43472157072534 3.44248241379884 3.52710909852518 3.55899869049606 3.37943774044551 3.55557480757011 3.62543838522167 3.73751453069195 3.41495520831113 3.27719935813772 3.13643188298739 3.46803557206279 3.39309651366873 0.86477138391198 1.55809863730508 1.32074079118853 1.0618992028535 0.85223120…
3.41593064003481 3.4264642556439 3.40645143501714 3.3584486422851 3.40746282503378 3.40794409721442 3.4734440561584 3.46197220947146 3.55096685671967 3.56848692613294 3.42742989393773 3.57696147653571 3.63698180609344 3.75397190827097 3.45893469224872 3.45544179733914 3.11002993980357 3.47399189557218 3.4244545494777 0.863702954564727 1.55804652923945 1.31616393870523 1.05915416659552 0.848724451…
3.4449086251013 3.45587067634631 3.44134072948307 3.39655216561237 3.44332234922437 3.43394723112938 3.50982175510557 3.49476595705639 3.58565939225579 3.59120546921111 3.44996442315048 3.61514841977004 3.64106617641613 3.74999424827487 3.48029840670341 3.61246770696148 3.12242562765953 3.47811231652573 3.46330040425288 0.845560469774234 1.53610868683128 1.30218228100112 1.0567374742323 0.8356392…
3.48618749388836 3.49405981301059 3.47615710271347 3.44059020418548 3.48007951107051 3.48017846450297 3.54316205464673 3.52316768615534 3.60108622159142 3.6120616568309 3.49615011205415 3.62858330838423 3.64750359278254 3.7495 3.54484667534942 3.47617859938256 3.16084151888499 3.49310548019288 3.49321341779959 0.856183831360709 1.55610959224046 1.31510712072056 1.0636063100017 0.85206208676477 0.…
3.53297351367026 3.52698870626633 3.50849429538863 3.46700879245987 3.52448934404662 3.52299379802109 3.57050145928174 3.5524938846379 3.60951331861502 3.62500662321717 3.543472605552 3.63800328995438 3.64750468100404 3.74900089368212 3.57697263442427 3.50749738718571 3.24603999915346 3.55947525118715 3.5309811316225 0.872046103990397 1.56987184768896 1.33599836951895 1.06816984930664 0.860418828…
3.5577940746603 3.55773163752372 3.5417889915969 3.51575473114921 3.56841372561632 3.5713857289744 3.60867836581854 3.57966647880846 3.64522555376493 3.65118803159765 3.57180119890771 3.65810844434061 3.65105667367852 3.749 3.59980255969704 3.55827710458682 3.27646743700189 3.5237252334642 3.55278967199157 0.874199666924271 1.57647811920582 1.33783046562751 1.07792727668066 0.866841473571082 0.80…
3.5930299795085 3.58517445453783 3.57613131184403 3.54530315430696 3.61721157237017 3.61671859630664 3.6292350998791 3.5992408959658 3.67050690954909 3.67308137398853 3.60806314302879 3.67060996927189 3.6579294898726 3.749 3.63601309078591 3.5936175843112 3.32926340157768 3.55019646061221 3.58708532830058 0.879466153042069 1.58158765281738 1.3426126701292 1.07855104539254 0.872103872624704 0.8097…
3.6154718719788 3.61446088342452 3.61045269466197 3.59342992469793 3.66044247416561 3.66892511796995 3.65895839955176 3.62846048699678 3.68896993943522 3.69646571495006 3.63147205779389 3.68997131453353 3.65949730551459 3.74700359264721 3.65597596636007 3.73333570400035 3.43489162544232 3.54879027516152 3.61446328678851 0.879495105177339 1.582344534933 1.34655899178683 1.08569525591635 0.86846630…
3.65024706675118 3.64196009787737 3.63632097611965 3.62685364550376 3.70198245726539 3.71150966168599 3.68571986233059 3.65577240539695 3.69925961567706 3.72126632050248 3.66229315176811 3.70114160746349 3.65951751435545 3.74696422497916 3.69171924239964 3.77693786486832 NaN NaN 3.64773948923685 0.862459736242878 1.56464123685057 1.3308713288584 1.08104248513944 0.869326027594111 0.81211198489414…
3.67366113870911 3.68501833705567 3.66715733824438 3.66131957911315 3.74771681514412 3.76079738449867 3.70568603162867 3.65390802925125 3.73158613163062 3.73778846727787 3.69059865941735 3.71500024699288 3.66111600850152 3.74307897320915 3.71270792215619 3.81961080179018 NaN NaN 3.67025930414071 0.874946678728102 1.58835458933649 1.34148950596134 1.08339602731108 0.875132953797742 0.8133129455735…
3.69601275545901 3.70101892430344 3.69801058954718 3.70850636735388 3.79202073761848 3.80951784875121 3.73701608580216 3.69397748163573 3.75398761489965 3.77298029643126 3.71251546062419 3.72100829919764 3.66551997614992 3.74450625476903 3.73451117621203 3.84503543677411 3.6641105058554 3.7340851193751 3.69801041769798 0.878556669297773 1.5899936616982 1.34552600592471 1.09688491259667 0.89258118…
3.72127045791663 3.73376482291639 3.71684190634883 3.72994954271438 3.83334571062907 3.85193014109055 3.76184373706885 NaN NaN NaN 3.73774620588685 3.72913961564703 3.68977973402275 3.75453801865336 3.75928985954046 3.88972628120016 3.73876175317134 3.79233995136163 3.72133679441145 0.879576254934508 1.59059715890336 1.34653757937948 1.09731320585331 0.89416490139035 0.823401977806093 1.341429015…
3.74153172050155 3.75158681220725 3.7523939912373 3.76828380782589 3.86043531001657 3.88433889953159 3.79029758075232 3.74736644538444 3.81157303928082 NaN 3.75660058513367 3.74865567683937 3.68513772926425 3.76493113536787 3.78547662879585 3.90868322269222 NaN 3.94317362441449 3.74842153709015 0.881306468998343 1.57090022122224 1.33641611432392 1.09290131877928 0.892433422529076 0.82735967885933…
3.76695368148657 3.77096479792979 3.77196479792979 3.78796479792979 3.90292218489743 3.91793885956227 3.80597220889194 3.76896109244872 3.82697220889194 NaN 3.79492959585958 3.75798332533516 3.685 3.75402038014591 3.8019703561514 3.95691106845421 3.90583881157325 3.9759407123028 3.77395368148657 0.864161718917999 1.53634416040481 1.31938158922616 1.09540527551163 0.881430565419965 0.8229683558598…
3.78520227115957 3.79038120333919 3.80328784741939 3.83407001693985 3.93032674571931 3.97126450843944 3.82238898299917 3.79320227115957 3.86721005081955 3.88314781353969 3.80722561013952 3.77507779659983 3.68500777965998 3.757 3.8241867118396 3.97617893217962 3.97060681347871 4.08151345755891 3.79331896605932 0.851303858460779 1.52593882301381 1.29626525064406 1.08111493694717 0.883147462199742 0…
3.81069006838494 3.83841589811008 3.83955894347088 3.8428927159794 3.97149934123722 4.00459470481108 3.87140397766335 3.81869006838494 3.89367814793821 3.90177351151207 3.83565430704474 3.78488079553267 3.68598807955327 3.757 3.84771390927841 3.99872582972514 4.04707020515483 4.14621325051562 3.83351126168395 0.864390862036115 1.56107277118909 1.32842889014269 1.08299711274227 0.886607920823033 0…
3.86689611145466 3.86195733149031 3.86794805572733 3.8859202284384 4.00194434542214 4.04292950420137 3.89795176603252 3.85792764904878 3.92494249026954 3.93294249026954 3.88191466298061 3.79697773816886 3.69598144847405 3.7560018551526 3.90489425630206 4.04391651813321 4.10988498053909 4.22984602233458 3.86594063511695 0.867225028191044 1.55821610345204 1.32427844094431 1.0809438587174 0.88690951…
3.88510473082726 3.90310473082726 3.88718529300207 3.90722557408947 4.02120140543703 4.05916918056711 3.92017723678459 3.89209667460977 3.95610473082726 3.96317723678459 3.90809667460977 3.80914501191466 3.69499194378252 3.75895166269511 3.92309667460977 4.06308861839229 4.15203222486992 4.27702416865244 3.89310473082726 0.864604612624611 1.55392459204396 1.32409323277732 1.081171241064 0.8818432…
3.89782095555543 3.91582095555543 3.9096832290596 3.93461436581169 4.04565568376044 4.07971077435877 3.94169700170919 3.90383472820501 3.96882095555543 3.98469700170919 3.91983472820501 3.82675209230752 3.69401377264958 3.75308263589749 3.93483472820501 4.07384850085459 4.15594490940167 4.27995868205125 3.90582095555543 0.862736305760702 1.55448214958974 1.32327156902565 1.06796593076936 0.876169…
3.95389845612735 3.97489301627703 3.97288576314327 3.99389301627703 4.09091840224519 4.11393834836303 3.99590208269423 3.96788394985983 4.02190389597767 4.04089845612735 3.97190570926111 3.86692746866239 3.69599637343312 3.75898912029936 3.99688757642671 4.12490752254455 4.17696192104775 4.29597098746496 3.96888576314327 0.858767162469589 1.54473771577921 1.31259936586714 1.07662393430872 0.87172…
3.98929975603227 3.98255116431739 3.99647380792197 4.01040612107597 4.10628041693341 4.13722239963684 4.01251248611968 3.98358017296568 4.04460918161396 4.06143512972426 4.01131909513112 3.87958017296568 3.7032417387357 3.76703867819771 4.0282417387357 4.14952215566911 4.197067686846 4.30610636504371 3.98351248611968 0.838196147255945 1.51549425192695 1.28960478508957 1.06226018496153 0.862927929…
4.01968556762074 4.03842185014135 4.04450299398116 4.051573994841 4.13470585358069 4.15976671146055 4.06446242206126 4.04239142120142 4.1063609922615 4.10554356590107 4.04366528166078 3.93839142120142 3.72774642550059 3.77095942808009 4.05274642550059 4.20245227908128 4.20392899914017 4.31688842722026 4.03546242206126 0.851997186841934 1.55241791394429 1.30833616765265 1.06734735793392 0.86373168…
4.06098856886561 4.05199637549397 4.06599414502873 4.06499637549398 4.14699665430213 4.17499581787766 4.08199526026135 4.05899553906951 4.12299553906951 4.13399219337164 4.08298912648193 3.98998578078406 3.75799163575533 3.77599860595922 4.09898717482484 4.203 4.21499693311029 4.31999916357553 4.04999609668582 0.859567928455403 1.55372974070842 1.31804734574636 1.06969935874124 0.863779988847674 …
4.07935192827071 4.06745590707797 4.09817596413536 4.09715196902599 4.16517596413536 4.18213597228641 4.12519196087493 4.1031439706562 4.15832793316135 4.17231993479156 4.10734392990092 4.04543991033839 3.8002879413124 3.9272879413124 4.11335192827071 4.22812797391662 4.227 4.32000799836979 4.10108798206768 0.854127668246178 1.5374719629127 1.30241310509987 1.06484111977177 0.855395278924061 0.79…
4.12245926160925 4.1232994979938 4.11972963080463 4.11576649933127 4.18672963080463 4.19879107834903 4.14870505178687 4.12077878884015 4.1984961301359 4.21150841964478 4.14947155111813 4.09932407701157 3.8355575776803 3.9625575776803 4.15645926160925 4.24380336785791 4.227 4.32098771049112 4.11186481540231 0.861191392640971 1.55976041367297 1.31136767388883 1.06497827946876 0.856041888924139 0.79…
4.14196583117257 4.14196762953191 4.15892986398581 4.13895863773522 4.20496762953191 4.2199622344539 4.18493525906382 4.1679154771111 4.23892806562647 4.24893346070448 4.16896583117257 4.18384893781558 NaN NaN 4.1829532426572 4.25498021804728 4.227 4.321 4.15092986398581 0.864084946610259 1.5622959357079 1.31914618860028 1.07331498369953 0.863756116665908 0.803530486679101 1.29456176014799 1.0542…
4.18917971691293 4.17928910981646 4.18715627557646 4.15522659958587 4.23706251023058 4.24510939290352 4.2351015791247 4.21018753069175 4.27429692359528 4.29928910981646 4.21221097202822 4.23845319917174 NaN NaN 4.23211720668235 4.27415627557646 4.23002344133647 4.33101562755765 4.19017190313411 0.847875723701264 1.52788105835048 1.30911095074861 1.0631243106735 0.855246016609694 0.804258202830871…
4.21172323324923 4.21555476653138 4.2067593332602 4.1836510332273 4.24490373330408 4.25883153328214 4.24784356661913 4.23371119991224 4.31154273319439 4.33555476653138 4.23867509990128 4.29530206645459 4.02331409979158 4.15026596644362 4.24681949994515 4.2937593332602 4.23296389998903 4.33297593332602 4.21173526658622 0.863646383607834 1.56062796621117 1.31926533462879 1.07370016029388 0.85600073…
4.22996442482866 4.23396442482866 4.23893675525095 4.19298221241433 4.2579743068207 4.26997825961751 4.26895849563343 4.26394070804776 4.35391699126687 4.37791699126687 4.24997825961751 4.33192884965731 4.06990908567323 4.07814427708378 4.27095256643821 4.31595651923502 4.23799011800796 4.333 4.23794861364139 0.869917963733695 1.56827565134756 1.32469948556047 1.07461843864526 0.864313556365246 0…
4.26011642075946 4.27509313660757 4.25518627321513 4.22903880691982 4.27705432968775 4.28507761383964 4.29514746629531 4.30412418214342 4.38417075044721 4.41022508013495 4.27912418214342 4.3911940345991 NaN 4.23437254643027 4.29913970491135 4.33602328415189 4.24102328415189 4.29901552276793 4.26911642075946 0.876871654261259 1.57927318216743 1.32861751185517 1.07695257344202 0.862587773569277 0.8…
4.27479747485825 4.2868379798866 4.27867595977319 4.23393249161942 4.28390548826718 4.29486498323883 4.31374346815378 4.31978397318213 4.40570296312543 4.43860845139261 4.29478397318213 4.41566245809708 NaN 4.28135191954639 4.3167569698299 4.33895949497165 4.24395949497165 4.30097299664777 4.28379747485825 0.879602330323634 1.57967446431279 1.33586995257997 1.07853812728469 0.864829081161692 0.81…
4.31792022675241 4.32992022675241 4.32291837156061 4.26494248905406 4.31993321309504 4.32394619943767 4.3589165163688 4.37290167483437 4.45890167483437 4.48291837156061 4.33692208194422 4.46790353002617 NaN 4.34787755734091 4.35692579232783 4.35297402731474 NaN 4.35489981964257 4.329914661177 0.874090314866432 1.57464935016669 1.33394376603936 1.07954816336011 0.866387161556539 0.817734824014866 …
4.3333183648083 4.35033709214996 4.33537454683329 4.28032772847913 4.34230900113746 4.34223409177081 4.37639327417496 4.38542136518745 4.47453372923744 4.50935581949163 4.35232772847913 4.51633709214996 4.3858708213874 4.47190827607073 4.37234645582079 NaN NaN 4.37540263784579 4.34927154645414 0.865960414804659 1.54303843531273 1.32287764596123 1.07627432441413 0.86546140254838 0.814082541312182 …
4.36668644019456 4.38566799550012 4.37463110611124 4.31467721784734 4.37469566254178 4.36676944131953 4.41761266141681 4.42958499437515 4.53047432620852 4.54664955080568 4.38667721784734 4.55166799550012 4.47714232170864 4.56710543231977 4.4086587731529 NaN NaN 4.41760343906959 4.37773255193065 0.873340647948914 1.56488471055091 1.33730443149588 1.0725351371429 0.860367863982066 0.799675384057173…
4.39296304483913 4.4029758370102 4.39796730889615 4.33996446619147 4.3919758370102 4.39296304483913 4.44196588754381 4.44997157295318 4.54897441565786 4.57695735942977 4.40996730889615 4.57396873024849 4.56986923558461 4.67984080853779 4.43496304483913 NaN NaN 4.41300710676171 4.40596020213445 0.869205983893356 1.56400154927405 1.32782368762305 1.06995362444847 0.856165912825739 0.810354606754145…
4.42222463097501 4.44914440562679 4.42627276618394 4.37221660844019 4.42824869857948 4.42328078871876 4.47716847323126 4.47920858590537 4.57327276618394 4.60721660844019 4.44619254083572 4.61405615774375 4.65949739715895 4.77454553236788 4.46621660844019 4.46997593239553 4.31893581972143 4.43995186479107 4.4342567211143 0.872058410820862 1.56905220958076 1.33002918490582 1.06991015189023 0.856985…
4.44964875185886 4.46677419762355 4.45957348440005 4.39866129643533 4.45861111812945 4.45756093982358 4.49773656389415 4.5046738410118 4.60657348440005 4.63366129643533 4.46969893016474 4.62091218796472 4.72022223625891 4.84114696880009 4.49266129643533 4.46703763372941 4.31110035661175 4.43407526745882 4.46559857355298 0.862097578342692 1.56077600167116 1.31894200460563 1.06260358254046 0.850295…
4.49093978418925 4.5039456589025 4.49494859625912 4.43794272154588 4.49794272154588 4.49394712758081 4.55192069137121 4.54394272154587 4.62597209511209 4.66295740832898 4.51093978418925 4.65195447097236 4.76094125286756 4.8879324407977 4.53693537815432 4.52591334797966 4.33396622039885 4.45896328304223 4.50594125286756 0.858095698471846 1.55189290968235 1.31194008982 1.06045302547732 0.8486722617…
4.50047394297128 4.51249000883472 4.50840967951755 4.45539361365412 4.50436951485897 4.50537754779068 4.5573855807224 4.5494337783127 4.64136148192725 4.67625705381493 4.51744984417613 4.67342574538098 4.79504016465858 4.91111246104403 4.5474337783127 4.52347394297128 4.33420885622463 4.45524902088322 4.51049804176643 0.852574980417664 1.53987936536536 1.30592924187142 1.0570571433093 0.842998226…
4.55831418821039 4.57229094035312 4.55840717963949 4.50343042749677 4.54946529928268 4.55145367535404 4.60444205142541 4.60237230785358 4.68547692321132 4.7076280342836 4.57234905999631 4.72538393178222 4.79994188035681 4.92483726499908 4.60037230785358 4.58131418821039 4.35969777785543 4.48563965821224 4.57127931642448 0.853182793164245 1.54956515558506 1.31193874531745 1.05060648545043 0.835459…
4.60291733358384 4.59595678800973 4.58295490922755 4.52795490922755 4.57595115166318 4.58992860627695 4.64292860627695 4.63194551531662 4.71394739409881 4.74193612140569 4.61392296993039 4.75095303044536 4.82894551531662 4.94096993948503 4.64791169723728 NaN NaN 4.51694175775225 4.60094551531662 0.848468886639738 1.54729449028942 1.31150095817891 1.0496616345405 0.834471690903967 0.78242031939297…
4.64426667682245 4.64206666920561 4.62713333841123 4.58316191092792 4.64120953178907 NaN 4.69308571755007 4.6682190559613 4.74516191092792 4.76913333841123 4.6553142976836 4.79312381423899 4.84301904834446 4.94397142748331 4.68926667682245 4.67258097450606 4.42327620099468 4.5423142976836 4.63714286258346 0.847620287629377 1.55422400015234 1.30993485770868 1.05073847765581 0.838625811268428 NaN 1…
4.67160692919084 4.64890173229771 4.64080346459542 4.59976134986587 4.66269115864995 NaN 4.70187365581134 4.69067712040676 4.76176134986587 4.78280346459542 4.68753673797492 4.8058175028386 4.84497192351363 4.94104211472955 4.71660692919084 4.73214366716576 4.45159289094766 4.57453673797492 4.65178942635224 0.852775878075987 1.55463410393786 1.31145810034063 1.05468328549754 0.843322476050284 NaN…
4.71800036306756 4.70200007261351 4.68500038727206 4.65400043568107 4.72100043568107 4.71400072613512 4.75800009681801 4.73500026624954 4.79700029045405 4.80700038727206 4.72400050829458 4.83300014522702 4.848 4.94399992738649 4.76800024204504 4.77200094397565 4.48700043568107 4.60700053249909 4.70200021784053 0.858349847753671 1.56802974803111 1.31923979305149 1.05864004695674 0.848660022994279 …
4.73344944966051 4.70549938851168 4.70148274222796 4.67252435793726 4.73950771165354 4.74448274222796 4.76245777280237 4.74635789510004 4.80929963310701 4.82326634053956 4.74545777280237 4.83919975540467 4.84804993885117 4.94102496942558 4.77842448023493 4.81122472483025 4.50528298682328 4.62929130996515 4.71146609594423 0.852149473775009 1.55769507473959 1.31083923393357 1.06062536112314 0.84964…
4.78649437576274 4.76443819529194 4.75845692211554 4.73441010505653 4.79942883188014 4.80145692211554 4.81648501235094 4.78859737329255 4.84466291717516 4.85470037082237 4.79948501235094 4.86277527811678 4.85394381952919 4.9439719097646 4.82852246599815 4.83774718788137 4.53868164399876 4.66367228058696 4.76647564893914 0.862709343323139 1.56655554202555 1.32845211402641 1.06597896940568 0.854365…
4.8029867808213 4.78598264982795 4.77298843321863 4.75498347602662 4.83197356164259 4.83697108304658 4.82699173801331 4.80398760701997 4.87297686643727 4.88197769263594 4.81798512842396 4.87199256421198 4.85599834760266 4.944 4.84298843321863 4.88596034246389 4.57197273544392 4.69397521403993 4.77799091181464 0.864708430222529 1.57406386134389 1.32799052050516 1.06680935556504 0.858446662157377 0…
4.8382293569373 4.82413379154676 4.81618157424203 4.80723891347636 4.88335359194501 4.88438226156217 4.86317201770298 4.84209556539054 4.90121024385919 4.91621980039825 4.85423891347636 4.89008600885149 4.85603822615622 4.944 4.8772293569373 4.92164028811664 NaN NaN 4.82017201770298 0.867794273609198 1.5792012155167 1.32969323745516 1.07259873081655 0.864064602204007 0.80605439930511 1.3237127370…
4.86170739323291 4.8378293127192 4.83476835297606 4.83169520128429 4.91954889790074 4.92351232205486 4.88078054492469 4.85187808051371 4.92273177713017 4.93871958518154 4.87869520128428 4.89889027246234 4.85995123220549 4.944 4.90070739323291 4.98718313944188 NaN NaN 4.83778054492469 0.870279032450483 1.58137293387404 1.33821380812744 1.07451610378069 0.870677582427271 0.820835779656222 1.3229692…
4.89194441917584 4.87892403954031 4.86993515570515 4.87691662876376 4.95892774492859 4.96991477606962 4.91294071378756 4.88793330301101 4.9539425664817 4.97393515570515 4.90694812456412 4.90498888383517 4.85600741077656 4.94200370538828 4.93094441917584 5.0189425664817 4.83988142757512 NaN 4.87792589223445 0.870609444191758 1.57776674380666 1.3357148355317 1.07889192225356 0.870490500227417 0.816…
4.91812024934988 4.88844091428288 4.9032244654531 4.9111603324665 5.00423248207643 5.01134471480298 4.93917636571315 4.91515231584318 4.99005611636327 4.99720843220645 4.93414429921985 4.91411223272655 4.86902404986998 4.94304809973995 4.96011223272655 5.07816834908983 4.9075451303861 4.95763331324268 4.90117636571315 0.862958280851573 1.57263904390599 1.31663710503802 1.07569179033707 0.87108812…
4.93282245615022 4.94234900588414 4.93066858481374 4.93076327486696 5.03265674855709 5.05349104096396 4.96073960235366 4.93377511112361 4.99691714620344 5.02269225732705 4.95178694738026 4.92783429240687 4.87196449123004 4.94892898246009 4.97383429240687 5.09875143861031 4.97419513454766 5.03506493572449 4.92273960235366 0.87008395041414 1.58230329450941 1.33462280469044 1.08691447486133 0.887976…
4.95795952607612 4.9629676208609 4.94996923981785 4.96993686067875 5.0709384796357 5.09693038485093 4.99194981233439 4.97293686067875 5.02994657442048 5.04795952607612 4.97795790711917 4.93498866730131 4.872 4.95199514312913 4.99596438294699 5.1479206711092 5.07084458013231 5.13284296117535 4.95095466920526 0.871617652512415 1.58327860769702 1.33714626020943 1.09529662741555 0.895987339756611 0.8…
4.98119935747715 4.98140668925339 4.98521530607533 4.99823922897258 5.09829504906619 5.13520733177624 5.01135086915979 4.9952312546735 5.0641754345799 5.07819935747715 5.00219138317807 4.95014353738355 4.87203987149543 4.954 5.0152312546735 5.1683428948607 5.16959807243146 5.29041466355248 4.98123922897258 0.867014131144819 1.57712504044386 1.33565862887845 1.09576173885509 0.89655 0.826977001892…
5.0056633992485 5.03131333446694 5.01163647118838 5.0275960790982 5.13450183088778 5.16064993521844 5.05440758267736 5.02360954312826 5.08570379133868 5.1026633992485 5.02567686327856 4.96775764745892 4.8769326798497 4.954 5.04360954312826 5.21042104670742 5.2429901977455 5.34129987043688 5.0105960790982 0.865066793419819 1.57406214241409 1.33303608360056 1.09352083262884 0.89655 0.82538194636899…
5.03095331884067 5.04797012405803 5.04394024811605 5.05694584985518 5.16694024811605 5.19194211536243 5.07396452231891 5.04595892057979 5.11494584985518 5.1329439826088 5.04795892057979 4.9829719913044 4.87899626550725 4.954 5.06895331884067 5.22497385855077 5.3148674255075 5.42384688579739 5.0409439826088 0.858771726307224 1.57213352909565 1.32981595651593 1.09299093362319 0.89855624683479 0.824…
5.06535350947824 5.06260731115493 5.08025380167669 5.09520847994871 5.19917222256632 5.21836257382384 NaN 5.09620847994871 NaN 5.16431725209586 5.08235350947824 5.01016315822073 4.87903625738238 4.952 5.10135350947824 5.26027193036788 5.35429005905907 5.46028099471348 5.07626286602228 0.846828187130881 1.55177952651464 1.31037321069257 1.07865341224756 0.88294087124687 0.820235248368678 NaN 1.079…
5.10363282480618 5.12836921184652 5.10773638704034 5.11778346078313 5.21782111977737 5.25762341005762 5.15362341005762 5.11878346078313 NaN 5.19867048380042 5.12063282480618 5.02783053452593 4.88296234100576 4.952 5.13963282480618 5.28971755754322 5.3856987280461 5.49070814279466 5.10472697229178 0.846631882949712 1.56255662606082 1.31938357260822 1.07685722898986 0.877621027937192 0.811058027899…
5.12898736009058 5.14499191045797 5.1379848321087 5.14898432651232 5.25298230412682 5.27798988807247 5.17898736009058 5.14798533770508 5.1999934272471 5.22698584330145 5.14998533770508 5.05698533770508 4.89499393284348 4.95499848321087 5.16698634889783 5.31798584330145 5.42697927054856 5.51698685449421 5.13698382091595 0.841002846507601 1.55993138027811 1.31408272516447 1.07205242180664 0.8756109…
5.16969540193597 5.1766601894566 5.18766314981282 5.1822177018313 5.26926608001603 5.29916932364657 5.20618133381898 5.18025480350772 5.24386825085531 5.25566825248739 5.18631445820077 5.08706450424631 4.90504031515395 4.95503225212316 5.20422353816996 5.34425801698525 5.42704837818473 5.54168598936794 5.17468536533437 0.847723694972607 1.53190055369613 1.30484866562937 1.06013533449307 0.8564532…
5.19271389326811 5.19576220406298 5.20676279265964 5.20866992910722 5.30159658001994 5.31974327819451 5.22773183814217 5.2101289079296 5.28499244235556 5.2757499792151 5.22452323093266 NaN 4.9099388757606 4.95895110060848 5.23017800352001 5.38020382660797 5.43292665091272 5.5118593201373 5.19672572571822 0.844321828004099 1.53240398280576 1.30560107540236 1.05227804328 0.850770904117708 0.7981403…
5.23790774037848 5.24794469073509 5.24392994159778 5.24691426727542 5.32993762709626 5.33245729963278 5.26991509725079 5.26093362888211 5.31893731616644 5.32090807236863 5.26839409675367 5.20998477057382 4.92796681444105 4.96898156357836 5.27594284709293 5.4154288327213 5.44697418900971 5.54093631683202 5.23994284709293 0.839196743847075 1.56137489311121 1.31696945436682 1.04841633154914 0.846544…
5.27427028527908 5.25581531420583 5.28116322717135 5.27410999085454 5.35355628615843 5.35014153237173 5.31567940776182 5.28770942704632 5.34626219498384 5.3527901011853 5.29184627024891 5.31244112361391 4.93383303514484 4.98535086780244 5.31770239060449 5.42707586787501 5.45404502892675 5.52513144608827 5.2727019222252 0.840638730225696 1.54738060485809 1.30610008780478 1.05733745353432 0.8539456…
5.30908331641076 5.29651371020034 5.30224822776091 5.2883303162508 5.36091299223698 5.36828200274763 5.33872355695008 5.3146771528098 5.38009565181618 5.39005299195647 5.34141994824653 5.31158467372153 NaN NaN 5.34368816634859 5.43688296153082 5.45993039378958 5.54179793555955 5.29868875384487 0.850171255351604 1.55077531425953 1.31255277953861 1.05898570413485 0.853451570861944 0.802946489377081…
5.35097455504774 5.33547792730122 5.34698221925724 5.32748798269839 5.39248534625238 5.39448595936577 5.37297314482852 5.36992458439142 5.42493929963212 5.4329282632016 5.37198761484333 5.40196333462478 NaN NaN 5.38996541932066 5.47498056371477 5.46 5.53500809352518 5.34347308353016 0.846595877356936 1.55921261351652 1.32574937738629 1.06359989196487 0.847146322445325 0.807643621561398 1.31303315…
5.39611735608664 5.38313989902903 5.39555500305802 5.37102094704709 5.44154556907948 5.4415230261371 5.41711383724832 5.39966579974482 5.48267779109016 5.49018626359719 5.42455900017314 5.49108345622269 NaN 5.09261555572771 5.43114981128436 5.50202158638879 5.46006395384184 5.56787945212277 5.38959337339595 0.864273159167362 1.55062176649409 1.31547707167772 1.06630987019899 0.857822756456586 0.8…
5.41081377159354 5.40028859092576 5.40338578365188 5.37444391145667 5.44790892505822 5.445434105726 5.43083463821201 5.41975611484158 5.50423799406379 5.51224073990447 5.43287974339262 5.49991386816168 NaN 5.26764025862844 5.44928027587864 5.5054451666138 5.46790335585178 5.55512441265535 5.40135001314912 0.874746255324456 1.55751114208542 1.32310072612681 1.06864290517332 0.858953147588118 0.811…
5.43700130705507 5.43100032676377 5.45691444095486 5.42093423672096 5.49093440010284 5.50490712484708 5.47300168827947 5.46000147043696 5.55093588483617 5.56792956331606 5.4500009802913 5.55987411420417 NaN 5.36937623680625 5.47800163381884 5.52349172946881 5.4679959154529 5.58398583342462 5.43000070798816 0.862659792505007 1.58317972007237 1.30964084115547 1.07255440545825 0.865360610709729 0.81…
5.44890987824783 5.43449061894562 5.43449082752386 5.39395320897137 5.46741786620102 5.48142765392212 5.49130051783702 5.48631808493308 5.56847950747089 5.58050326275224 5.46596945231378 5.57665181947875 5.36505222287285 5.42956732952471 5.49087501149174 5.54155634625529 5.41587449004615 5.46982082623972 5.43894426898966 0.863405206241339 1.56930871455099 1.32957293028947 1.07997066223695 0.87657…
5.49341491350402 5.48883419630239 5.48779982542259 5.44284273408401 5.51239063203591 5.52737377908817 5.52407568196892 5.52156891843287 5.62134118149988 5.63580270797535 5.5168261027977 5.64499103974986 5.47537124988192 5.49015757332028 5.53146037222604 5.54741107846296 5.45904629942555 5.56295755360773 5.48737189401188 0.871996348335092 1.57784699404873 1.3427279390405 1.08407145938405 0.8783876…
5.50449390031582 5.49499924066952 5.49449493802716 5.4514946248055 5.51699752591585 5.5334943084322 5.54049331501657 5.53949572257075 5.63749739933198 5.66449459311634 5.52849303978735 5.64199477975412 5.53602557529294 5.55198781954147 5.54299358394252 5.56898693695153 5.48599057200648 5.59348585494447 5.49699535244682 0.874523853651905 1.57933894559444 1.34724395527301 1.08620474633234 0.8660159…
5.51785663459776 5.52281508964269 5.50741587387362 5.46639538653604 5.53930679816652 5.54532007620496 5.55887712193534 5.57335663459776 5.67541482088798 5.70142644646946 5.5378821084976 5.69236330280838 5.63084479225446 5.61446273084374 5.55686162116003 5.52712184184842 5.498 5.55777113003295 5.51933834080566 0.876001104269352 1.57816694553062 1.34570878784954 1.08634564313141 0.869680650742128 0…
5.5589726795235 5.55953198087449 5.55588225212404 5.51241301741908 5.57454707677731 5.58252508042121 5.60244191422846 5.6144726795235 5.72189397180896 5.74937607317763 5.58193501377518 5.7334670740665 5.73769936612364 5.71976425313838 5.59846577907023 5.54082173519361 5.47907963807524 5.53680886464774 5.55899618361184 0.869660382796292 1.57134156027505 1.3329846546766 1.07798876955918 0.861443113…
5.58395759473678 5.57397418810065 5.57397971063098 5.52648800731291 5.58398870023717 5.59198754945434 5.63195759473678 5.63947740906531 5.74697706383046 5.77947095609047 5.59698271003003 5.75547326133798 5.76342877362013 5.86892243572358 5.62348029338608 5.55499619628024 5.48048547927251 5.58639963058696 5.5769483762013 0.869171154427934 1.58949455395653 1.31211950649916 1.06821600690757 0.853862…
5.60216183713546 5.60972503234881 5.61709676992785 5.57205326795299 5.62014790671452 5.62059484898867 5.65715906084026 5.6731190292344 5.78318409644201 5.81720010908436 5.62415436360587 5.79169402370237 5.8464780378768 5.9625403287892 5.64464390355394 5.56562911777698 5.49651008854257 5.57843386720923 5.61363226558154 0.859146219996127 1.55996505935063 1.3251111611731 1.0662962048468 0.8553461010…
5.62077730815579 5.63667863299055 5.62885991430472 5.56378997891265 5.61580164675084 5.62877831107447 5.67577759470398 5.68683593389491 5.80375332774598 5.83972999206961 5.64228350026012 5.81373604089985 5.9018381165717 6.02475579697096 5.66080626284011 5.58032405114558 5.49748811725067 5.57059355761663 5.62931288476673 0.857722196630299 1.56605250762271 1.3256143509945 1.05720366502654 0.8414028…
5.6469754398856 5.66248280641311 5.65197249752499 5.60696552646807 5.65097326721419 5.65547718076631 5.70447461262432 5.72146287196793 5.83496298711212 5.87196395830364 5.66397835346016 5.82848232458438 5.9484413906103 6.07393830431946 5.69247143997533 5.59598669117919 5.497 5.57100050308069 5.65997055514195 0.851999888553509 1.56289888660342 1.32333945863266 1.06034049049523 0.829156932244095 0.…
5.67589267522689 5.68536614856516 5.67933291281155 5.6273722235833 5.67284164690947 5.67630638614982 5.73530745271417 5.74675450751336 5.86021242953917 5.90120049574819 5.69388084955857 5.85148023245144 5.98567353659585 6.10569324604305 5.71888191612292 5.61045424640298 5.50090539465343 5.54419100479169 5.68784857224666 0.84653750177523 1.55530415534749 1.32052499227341 1.0548776889592 0.82755601…
5.71803033479551 5.724564893191 5.71558562831089 5.66803280334083 5.70958875496977 5.71461821153973 5.769107515336 5.77516198600294 5.884694240588 5.92372912804027 5.73455057612374 5.89953230913618 6.00332227093191 6.12578853538486 5.76003790475336 5.65799363691148 5.48916193062585 5.56282852424966 5.72557328599729 0.843495679075418 1.55182216617216 1.31041599338491 1.04769519292326 0.82156651873…
5.75800351746767 5.75800302665822 5.73600319026137 5.693493671397 5.78895866945054 NaN 5.79549188708496 5.81298533865545 5.91398951142078 5.94749293518284 5.76300319026137 5.92997847580875 6.00600070468394 6.1265009407181 5.80200400827711 5.67349813046784 5.49200024540472 5.55850215241913 5.75499243158429 0.840149298960514 1.56152916889601 1.31166921061481 1.03518276927065 0.824417404691289 NaN 1…
5.7887760469119 5.7872857437052 5.78030025800624 5.73334888237687 5.77821320589697 5.77233919119973 5.84729538995301 5.84422761349088 5.94066465453649 5.97217919691836 5.80328090934896 5.94742591757142 6.02398548569896 6.13651451991721 5.83578087565197 5.72615505883416 5.49511629412562 5.61451117963585 5.79520827044977 0.842679038801079 1.54591260667752 1.31064965988779 1.02533983073803 0.8081485…
5.81666799850183 5.81616093059129 5.81063738974778 5.77301967010071 5.79477070169923 5.8064425400848 5.87713268980816 5.86722451092715 5.95729985911318 5.99028808097666 5.83167034590005 5.99037847647142 6.02252354084351 6.13797881169789 5.86415623065167 5.74184927276888 5.50688695457666 5.56522039712858 5.81625981962082 0.842584259128565 1.55223450010833 1.30759201249943 1.04553801977196 0.825014…
5.87144927757577 5.8569733752757 5.88295320718215 5.83645840638414 5.87844303853339 5.86896085488994 5.91096736598852 5.90846726921971 5.9814736050309 6.00949258813083 5.89045515387655 6.024 6.02749715253501 6.13300443141779 5.91344746995118 5.78546584258696 5.56049105256244 5.60650363958284 5.86946320054352 0.838906530390407 1.54624127008966 1.30769974663294 1.04569577201995 0.818524291515003 0.…
5.89532408832149 5.88132226595137 5.8982824214031 5.85578210644793 5.90282737304821 5.90540424985079 5.94383185023471 5.9243402871166 6.00369022331002 6.02217881665657 5.91329830524305 6.03405271355832 6.03152578307844 6.12906708998332 5.93684987139993 5.85277996912265 5.59339743280307 5.66931518157424 5.88978210644793 0.842519299051554 1.55783036802784 1.30944312947033 1.04811780608598 0.8203317…
5.90174893372722 5.91658691986917 5.92813735861748 5.88663838792147 5.93757972665524 5.95048234164378 5.98007459204929 5.96206411459379 6.02475632327074 6.0417708078634 5.93377790291254 6.03943219699065 6.03446702367752 6.13591370526083 5.97555178677391 5.88414157399825 5.6349894247789 5.75395234355366 5.92063838792147 0.862455753583757 1.56207663186471 1.3236410891006 1.05564162793754 0.82480317…
5.9764119534497 5.95796616298436 5.97540486345332 5.94588393680453 6.00985714944368 6.01138440859193 6.00495398129899 6.00397231516902 6.05497385321518 6.07496462493819 5.99640241064777 6.06445166846666 6.03799338179102 6.13699753566828 6.01642196227594 5.94338177547158 5.6963808607122 5.75451342825893 5.965911335926 0.829753133142505 1.56737117161501 1.3111980848356 1.05375215809688 0.8447699265…
6.00521201801686 5.98970461049937 6.00030541986174 5.97640943069497 6.05343424758231 6.05444525401043 6.02214731156492 6.00874924334786 6.07159239726911 6.08166511837454 6.02421201801686 6.07862929505908 6.04101841394562 6.13198618954079 6.04519633820359 6.01162337256801 5.78376873832406 5.84870172117291 5.99474323784592 0.840144771299117 1.56912662550033 1.31707414709618 1.05961661950674 0.85440…
6.02921230459149 6.01321934513347 6.03458804368282 6.02195129803798 6.10191650440913 6.10439963971063 6.03780875807618 6.0371601141482 6.08237189124494 6.10027662502698 6.04821230459149 6.09282828335433 6.04297609475952 6.13051792893036 6.06773094300975 6.14343600608425 5.87244276520123 5.93548511712732 6.02266662257426 0.841591875560703 1.56936235308611 1.32381241886705 1.06365125361987 0.859320…
6.02898647655937 6.02498497395486 6.05199348871377 6.04799499131828 6.13798848003206 6.15698046614131 6.05499148524108 6.03199048350474 6.10198797916388 6.11499048350474 6.06398697742754 6.09299499131829 6.04000050086817 6.12200050086817 6.06198497395486 6.17697846266863 5.97695792707359 6.01594640710565 6.03898497395485 0.873076994790971 1.57836574762922 1.33307922365433 1.0798510418058 0.883129…
6.03932189231511 6.04544869837864 6.06235115525285 6.0615169785667 6.16447796131638 6.1835169785667 6.08432189231511 6.05229262937738 6.10825361212706 6.13822434918932 6.07132189231511 6.09003901725032 6.04598049137484 6.11931213800253 6.0792828750648 6.23038041819059 6.05971206481828 6.12580960794407 6.05238041819059 0.873072673287928 1.56961452294811 1.33678130036574 1.08297247454246 0.89170115…
6.0716079822945 6.09045355107718 6.09757234432127 6.11337039580631 6.21241791310395 6.23537039580631 6.1166079822945 6.08164362026772 6.13369113756536 6.16072677553859 6.1036079822945 6.09395248270236 6.04402375864882 6.15061986161891 6.10765549959213 6.26853670634804 6.13113280931813 6.20701401607404 6.09053670634804 0.87835585164819 1.57708924196151 1.34593880952353 1.09024173661964 0.897835516…
6.11098117743478 6.10499324318172 6.14397779902563 6.15797876428539 6.26297586850612 6.28597586850612 6.14298745162318 6.11498407321404 6.18697442061649 6.18798696899331 6.14997779902563 6.09999710422073 6.04699855211037 6.15799662159086 6.13798552110367 6.32597249009698 6.23694932386286 6.32594304967445 6.12898166006465 0.840958088967809 1.51404048772936 1.32918814196603 1.06735109566088 0.87894…
6.12832874833489 6.15726482504755 6.15745659490957 6.16453878199329 6.26660270528063 6.31247485870595 6.18023742935297 6.13436527592765 6.19723742935297 6.20727395694574 6.16039267162223 6.12709131898191 6.04714611037106 6.133 6.16132874833489 6.35842919921499 6.34272141995712 6.45181273893903 6.15726482504755 0.861913425033302 1.56997685235253 1.33544717025452 1.07138213856683 0.880837707881765 …
6.16349275914303 6.18559138930967 6.20629549880977 6.22216868859553 6.3310700584289 6.36326731876216 6.20563365938108 6.17343639904782 6.22263365938108 6.23657729928586 6.2023941289764 6.13685909976195 6.06277455961913 6.133 6.19649275914303 6.40433776888118 6.41988688811944 6.53874598788139 6.18559138930967 0.861210144817139 1.56429200393854 1.33300522505951 1.08551611735555 0.897706665288895 0.…
6.1999842272925 6.22898116037716 6.22699123738472 6.24299123738472 6.34399474243084 6.39398685607709 6.23598685607709 6.2069855416848 6.24898860860014 6.26998554168479 6.2359855416848 6.15399255177702 6.06699824747695 6.14299561869236 6.23598291290021 6.41099737121542 6.49696670206195 6.62596232075432 6.2189855416848 0.861190004381308 1.56164112599606 1.32671274269858 1.08673955310662 0.894681432…
6.22943231862488 6.24553285783997 6.25663339705505 6.2824624803894 6.37453285783997 6.41350269607544 6.2752312401947 6.23043231862488 6.28936194117432 6.29933177940979 6.26250269607544 6.16350269607544 6.06707037745056 6.14006032352905 6.26343231862488 6.42463339705505 6.54350269607544 6.66661328921204 6.24550269607544 0.856048455392761 1.5585093282356 1.31909518421637 1.06664904573447 0.87058885…
6.27158918137126 6.29749364215528 6.31839810293929 6.32756051960647 6.42649364215528 6.46252230392007 6.29778025980323 6.27258918137126 6.32465605882245 6.33168472058725 6.31152230392007 6.21252230392007 6.07393312254881 6.14594267647041 6.30558918137126 6.48639810293929 6.59252230392007 6.72641721078249 6.29452230392007 0.846146494608145 1.55356815176486 1.30789910578466 1.08020786926429 0.88607…
6.31796963999721 NaN 6.34798085999824 6.360978219998 6.44998481999861 6.48198745999885 6.33997227999746 6.30198085999824 6.3679716199974 6.3749716199974 6.3549716199974 6.21599801999982 6.074 6.14300198000018 6.35097029999728 6.49999141999921 6.59000198000018 6.71700660000061 NaN 0.81387125200195 NaN 1.3028932340003 1.03940703360248 0.842269033402664 0.790736275601493 1.2711296548018 1.0283374910…
6.34843108936569 6.36623058268397 6.36553134270654 6.38139098802934 6.47319048134763 6.49213032934311 6.37336091202709 6.34539098802934 6.39146116536794 6.41139098802934 6.38546116536794 6.26253134270654 6.07753134270654 6.13617043067946 6.37843108936569 6.53640101336343 6.62306015200451 6.75103007600226 6.36337093736117 0.839799197973273 1.55003002425108 1.30808511292038 1.05103127795935 0.85380…
6.39039442707229 6.38867608889913 6.41725359615887 6.41945075943766 6.4917324212645 6.50481691981255 6.40849300871169 6.38345075943766 6.43635217779827 6.44945075943766 6.43035217779827 6.31425359615887 6.12925359615887 6.15276058744719 6.42039442707229 6.57543667634632 6.62891550145195 6.75395775072597 6.39947892562035 0.839721126647307 1.54711210844311 1.30858281762342 1.05018225228947 0.845973…
6.42300848091642 6.43900551259568 6.45400551259568 6.44700466450403 6.52200063606873 6.52200339236657 6.44500763282478 6.42400763282478 6.47301250935172 6.49000975305389 6.46000784484769 6.3680161137412 6.15300275629784 6.16300212022911 6.45700911698516 6.59300339236657 6.63299978797709 6.75399936393127 6.43300890496224 0.843330871414163 1.55635947418318 1.309510888376 1.05126956747326 0.83663936…
6.46328679917701 6.46537283893012 6.48041107882039 6.46919119945134 6.52522943934161 6.53819119945134 6.48138239890269 6.46040151884782 6.53221987936904 6.53641107882039 6.49727723920445 6.44487951747618 NaN NaN 6.50024855928674 6.60916251953364 6.63206691980797 6.7509713200823 6.47528679917701 0.847456825551718 1.55395284699096 1.31373671029466 1.04925074514047 0.83358937011659 0.78790858566145 …
6.4926990829241 6.50360880780132 6.52256868552454 6.48879938861606 6.54875926633928 6.55779938861606 6.52059877723213 6.50157871609373 6.55476929690847 6.57856868552454 6.52570911349329 6.53507718763389 6.2273781047098 6.35218446697537 6.52573920520088 6.62582948032365 6.63892978601562 6.74803009170759 6.5046990829241 0.849182346198214 1.56142356706272 1.31750148261428 1.05137823366484 0.82942262…
6.52200326456586 NaN 6.55200293810927 6.51600250283382 6.56200359102245 6.58100184992065 6.55300467921106 6.54100326456586 6.61400359102244 6.62200402629789 6.56300282929041 6.5920054409431 6.27800718204489 6.40400718204489 6.55200435275448 6.64900010881886 6.64200032645659 6.748 6.541003155747 0.830082613829064 NaN 1.30628225472682 1.04591202185445 0.826983069780095 0.784680689911585 1.284651853…
6.55211975446552 6.57009730050323 6.57904490792457 6.53907484654095 6.595 6.59807484654095 6.59610478515733 6.57121705496875 6.64725447823922 6.65932184012608 6.58909730050323 6.6422919015097 6.34439668666703 6.47037423270474 6.59209730050323 6.65005239257866 6.645 6.74797006138362 6.5701496930819 0.854142587681799 1.56663203431953 1.32703645026544 1.06454546128684 0.855228396275506 0.79113765876…
6.56780879763048 6.58284464807476 6.58492829911143 6.54888049851905 6.595 6.60788049851905 6.60983269792667 6.59965344570524 6.68059369496476 6.7014861436319 6.60184464807476 6.68053394422428 6.39636664215095 6.51940249259524 6.60484464807476 6.65691634896333 6.645 6.74404780059238 6.58976099703809 0.859722003657338 1.57082885336615 1.33181180277878 1.07181144940261 0.860258695740271 0.8065521436…
6.60399737621282 6.61899737621282 6.63199657450007 6.58199759486175 6.62499781351068 6.63199825080854 6.64599737621282 6.64699657450007 6.7379958456703 6.7589958456703 6.63899730332984 6.73699591855327 6.47299446089373 6.50300123901061 6.64399715756389 6.67299883387236 6.645 6.7310009474787 6.62599737621282 0.866449514599371 1.57254987828543 1.33957943807225 1.08086934623969 0.868379412563203 0.8…
6.62426951223652 6.65026951223652 6.64531942190995 6.59532940384463 6.63237931351806 6.64821960256309 6.67536933158338 6.67846915093024 6.76552904253835 6.80639927738743 6.65729945804058 6.78115971095497 6.5509183379911 6.61594828379515 6.66229945804058 6.71 6.64602994580406 6.72802994580406 6.64637931351806 0.870731842371648 1.58131415628194 1.34531894761059 1.08074831256388 0.86729529991816 0.8…
6.65072080658733 6.67672080658733 6.6766691041035 6.62765876360673 6.66960706112291 6.66977250907116 6.71161740161967 6.72451399665202 6.81745195367142 6.84558638012938 6.68668978509703 6.79683455205175 6.64104867429756 6.70901765280727 6.69168978509703 6.71 6.6489689785097 6.7309689785097 6.68360706112291 0.873857013815318 1.58368497599783 1.34816001255938 1.08548995199565 0.872722713647919 0.82…
6.6839822995709 NaN 6.71897747218114 6.64399141797377 6.67699624536352 6.68998927246721 6.74198390870082 6.75098605420737 6.85897800855778 6.88997639942786 6.71698390870082 6.84397479029795 6.72095762624549 6.78695869899876 6.72198390870082 6.71299839087008 6.649 6.731 6.70698766333729 0.842466863681544 NaN 1.33052947777522 1.07927336308153 0.865813738545177 0.826270048273897 1.29261024285437 1.0…
6.72110504358729 6.74716234008945 6.74619098834053 6.69309549417027 6.73006684591919 6.72619098834053 6.77612414242135 6.80209549417027 6.90324828484269 6.93734377901296 6.75409549417027 6.87731513076188 6.81473530511105 6.88498358995375 6.76309549417027 6.72306684591919 6.65303819766811 6.73819098834053 6.74416234008945 0.864878307992813 1.57631928982239 1.33979686074972 1.08050821249864 0.86783…
6.73184459863809 6.76375983425887 6.76571745206926 6.70285872603463 6.73690110822424 6.74571745206926 6.78881634384502 6.81185872603463 6.92863268769004 6.97249141372466 6.76385872603463 6.90953379591428 6.88991219046664 6.98554487815668 6.77285872603463 6.72990110822424 6.65694349041385 6.75771745206926 6.76075983425887 0.865727709165013 1.578291462659 1.34356546824937 1.08134785043898 0.8682342…
6.76200652950672 6.79400580400597 6.79300483667164 6.73900483667164 6.77700386933732 6.78000628767314 6.82300652950672 6.84600652950672 6.97700241833582 7.01000725500747 6.79700556217239 6.95400386933732 6.98101692835076 7.10001934668658 6.80000725500747 6.75000241833582 6.663 6.75399758166418 6.79800483667164 0.863528297491581 1.57585829265491 1.34155819833981 1.07690954535287 0.864289354304336 …
6.7893297626165 6.81830675592232 6.81338344490291 6.75930675592233 6.79328374922815 6.80626074253398 6.85028374922815 6.87328374922815 6.98736043820873 7.04028374922815 6.82038344490291 6.97023006694174 7.05146013388349 7.18046013388349 6.83028374922815 6.76015337796116 6.66303067559223 6.74397699330583 6.81830675592232 0.856430029217185 1.56877361899068 1.33405961533976 1.07488237371238 0.861468…
6.83148811330467 6.85752382632993 6.86240478291241 6.79852382632993 6.82955953935518 6.83959525238044 6.88655953935518 6.90955953935518 7.03344049593767 7.07655953935518 6.86940478291241 6.99964286974745 7.11028573949489 7.23928573949489 6.86655953935518 6.77976191316496 6.66695238263299 6.74103571302525 6.85752382632993 0.848763091952499 1.56540095093563 1.32761821152531 1.05600915857872 0.84204…
6.85299362450134 6.88399210652547 6.89299089214478 6.81999362450135 6.86298998135926 6.86599210652547 6.92098967776408 6.94298998135926 7.06698998135926 7.1039918029303 6.88699483888204 7.03398967776408 7.15698603462199 7.28698573102682 6.8939918029303 6.79299605326274 6.67399787483378 6.741 6.88199271371582 0.822357990624981 1.52717159733565 1.31227463589831 1.0520711263381 0.83681151797587 0.78…
6.89323266523178 6.91916480453918 6.91026174838575 6.86623266523178 6.8973199146937 6.90332960907835 6.9541357213852 6.97319388769315 7.0901357213852 7.13515511015452 6.92425205400109 7.07719388769315 7.16019388769315 7.29015511015452 6.93420358207781 6.87367039092164 6.68 6.747 6.91622297084712 0.836619791328504 1.55247754683623 1.31660935096068 1.05383383994523 0.839701848475858 0.7787643837996…
6.91666792240515 6.93576477837031 6.93662641270579 6.88966792240515 6.92954339330708 6.93652955674063 6.96780628806967 6.99272326867096 7.10380628806967 7.15077861493677 6.94964024927224 7.09672326867096 7.17972326867096 7.30577861493677 6.9547094321045 6.84047044325937 6.68 6.747 6.9386817589716 0.837606025067883 1.55424495581472 1.31452947188654 1.05019161039287 0.832837271062159 0.771147925218…
6.97700623860865 6.99300363918838 6.99000363918838 6.94300623860864 6.99700597866662 6.98701039768108 7.02500441901446 7.04700337924635 7.15800077982608 7.18200337924635 7.01000545878256 7.15000259942027 7.193 7.30599922017392 7.01500779826081 6.89101221727526 6.70100415907243 6.764 6.99000623860865 0.840050317129273 1.55666087860405 1.31375018455884 1.04560084741101 0.834650860408109 0.769922981…
7.00135674245848 7.00725806901251 7.00430361060296 6.9673795132537 7.02035674245847 7.02730361060296 7.04235674245848 7.06025806901251 7.16115180530148 7.19512903450626 7.03135674245847 7.160204937157 7.1930303610603 7.303 7.04536433272355 6.93868312385665 6.71728083980774 6.76415180530148 7.01422770795222 0.841315997006348 1.5600754465379 1.31447965878654 1.04890774276732 0.838007666864664 0.781…
7.04751309661857 7.04064777202195 7.04358561414347 7.01648201767933 7.06651309661857 7.06658561414347 7.08851309661857 7.09364777202195 7.18079280707173 7.21182388601097 7.07751309661857 7.18672028954684 7.19695856141435 7.303 7.09250273697216 7.0270676318228 6.7536166930827 6.78379280707173 7.0436892106076 0.847267220542735 1.56466162045125 1.31702316851579 1.05508483782406 0.844174941420524 0.7…
7.06800607148578 7.07000562723072 7.09100192510525 7.0440054791457 7.10400695999589 7.11000651574083 7.10600444255057 7.12100296170038 7.20200251744532 7.22900251744532 7.09800636765581 7.19700192510525 7.20000059234008 7.30299851914981 7.10900562723072 7.09601288339665 6.81401140254646 6.93901140254646 7.08100399829551 0.835582803249408 1.53659557688181 1.31257200062861 1.05734038502105 0.843191…
7.10914659601537 7.10812460661306 7.10422722382382 7.08124188342536 7.15119790462075 7.15429319203074 7.13617591521844 7.14115392581614 7.2191172768123 7.24607329800769 7.14114659601537 7.2101172768123 7.20402198940231 7.293 7.14714659601537 7.18329319203074 6.8913958092415 7.0164177986438 7.10819790462075 0.854542544315412 1.57427624068675 1.32613013583726 1.05999651276392 0.851797203916949 0.79…
7.12876072721293 7.12479661813099 7.13462912718004 7.11360519990133 7.17767698173745 7.19352145442586 7.15971287265552 7.16174876357358 7.23480858177034 7.25588036360647 7.16076072721293 7.22580858177034 7.20696410908194 7.293 7.16676072721293 7.22252145442586 6.94435396347491 7.07231807255685 7.13467698173745 0.85889688144127 1.57778717017111 1.33283816870682 1.06755776034058 0.858112954162563 0…
7.15499668396552 7.16199528102785 7.167995791187 7.16099400562997 7.23099324039124 7.23399489840849 7.18399693904509 7.18199744920424 7.25199783182361 7.26999821444297 7.19099617380636 7.23999821444297 7.207 7.293 7.19399655642573 7.27699311285146 7.01199145483421 7.13999145483421 7.15899693904509 0.864109341894695 1.58517906258256 1.33624957529251 1.07192945412971 0.863699297255769 0.79476034818…
7.17922537684341 7.18520577885702 7.19129396979575 7.18836256274809 7.25448994965958 7.27142135670724 7.21115678389107 7.20212738691149 7.26912738691149 7.29019597986383 7.21126457281617 7.25310778892511 7.21003919597277 7.29297060302043 7.21426457281617 7.31053894462554 7.07279371844852 7.09701909529193 7.18918618087064 0.868942434667464 1.58791400250637 1.34079272863726 1.07818880401304 0.86886…
7.20176306132239 7.20578366468566 7.22069094955095 7.2246188377795 7.30348491591824 7.31355702768969 7.22683517309384 7.21486607813874 7.28186607813874 7.3097939663673 7.23772185459585 7.26388668150201 7.21395879327346 7.29003090504491 7.24072185459585 7.36443340751007 7.15216556378755 7.19892862510995 7.20780426804893 0.872185901433788 1.59131425316473 1.34406559238334 1.08206920534072 0.8757278…
7.22499651387327 7.23899499816599 7.25499484659527 7.2649939371709 7.35599211832217 7.36299257303436 7.25799530130745 7.24199590759036 7.30199696858545 7.32599757486836 7.26399605916109 7.26999909057563 7.21699954528782 7.28900015157073 7.26099696858545 7.40899333088799 7.24698575235162 7.30398423664434 7.24499439188308 0.863361342916645 1.55912488512455 1.33401152934864 1.08516953619357 0.882319…
7.24925779267252 7.26911898123347 7.27232719839205 7.28440651921436 7.37939660411157 7.40342634941994 7.27433711349484 7.25619830205579 7.31919830205579 7.34324787756973 7.28525779267252 7.27716855674742 7.21702974530837 7.29925779267252 7.28822804736415 7.45329745308368 7.3056444816813 7.3768328686343 7.26225779267252 0.87121188386953 1.59069862613943 1.34047320134053 1.0908207795801 0.889644363…
7.27469367566041 7.28085861953557 7.30461120372283 7.32451695007988 7.41852873178525 7.44549338666914 7.30759942201746 7.27576436589262 7.33876436589262 7.36770545736578 7.31069367566041 7.29379971100873 7.21996465488389 7.32469367566041 7.31072902077652 7.48264654883893 7.36923418915102 7.45901033674902 7.28769367566041 0.87139776147598 1.59154974991633 1.34276243080944 1.09681777814609 0.896981…
7.29800634792045 7.31800486673901 7.3310061363231 7.3560069827125 7.45200931028333 7.48600846389393 7.32500804069924 7.30300486673901 7.36500486673901 7.38900486673901 7.3380061363231 7.31100338555757 7.22400063479204 7.29 7.3350065595178 7.51700423194697 7.50301777417726 7.61102115973484 7.31500571312841 0.867299130334898 1.58910949216636 1.34111904992791 1.09781991112911 0.899240448586379 0.821…
7.32822867398967 7.34122867398967 7.36025916385496 7.38922867398967 7.4962058065907 7.52625154138863 7.36318293919173 7.32624391892231 7.3882058065907 7.4122058065907 7.36722867398967 7.32705335726425 7.22705335726426 7.29012195946116 7.3662058065907 7.53722867398967 7.58746497044565 7.71151832770991 7.3422744087876 0.863159662584038 1.58666106376621 1.33661719425658 1.09736989125803 0.9013192198…
7.35770076981024 7.37070076981024 7.39366087245161 7.41870076981024 7.52273069282922 7.55867084679127 7.38676061584819 7.35768082113093 7.41473069282922 7.43873069282922 7.39670076981024 7.33393017962239 7.23393017962239 7.30584041056546 7.39273069282922 7.56670076981024 7.64739156528083 7.77832174490322 7.37764092377229 0.859249697871841 1.58035403526061 1.33496675689063 1.09348939864165 0.89606…
7.39100036358458 7.3940007120198 7.42400034843522 7.45300034843522 7.55600051507816 7.59600045448073 7.42000031813651 7.3890003938833 7.45600030298715 7.46600040903265 7.43000036358458 NaN NaN 7.30300004544807 7.42600030298715 7.59400051507816 7.70900040903265 7.83300056052623 7.4050003938833 0.839410035298003 1.55128030813793 1.32024001742176 1.08814989092463 0.891929951219069 0.815999961066151 …
7.41531870398484 7.44116418084067 7.44728973089531 7.47631870398484 7.59022212701974 7.62628973089531 7.44134767707437 7.41532836168135 7.47622212701974 7.49334767707437 7.45431870398484 7.36716418084067 NaN 7.30603863078604 7.44635733477088 7.62848288482551 7.73615452314416 7.87016418084067 7.43129938859182 0.841720781183945 1.57160406480076 1.32137821761026 1.08091050002127 0.888628102733593 0.…
7.44759579400076 7.45779177266706 7.47663254000069 7.50859579400076 7.6127182806672 7.65563254000069 7.47655904800083 7.44858354533411 7.49871828066719 7.52855904800083 7.48659579400076 7.38379177266706 NaN 7.30995100533343 7.48254679933418 7.67738756666782 7.7518040213337 7.88679177266706 7.46162029133405 0.839774374846621 1.56999021029996 1.32018494337331 1.07691009704657 0.880333868693138 0.80…
7.49500850764719 7.49800785321279 7.51400981651599 7.54600752599559 7.64300850764719 7.68300752599559 7.51400785321279 7.48201112538478 7.54900883486439 7.56601112538478 7.53700752599559 7.41400654434399 NaN 7.33001603364278 7.53000981651599 7.69501014373318 7.7800009816516 7.904 7.49800883486439 0.833769427369901 1.56763998691131 1.31735038938847 1.07534867477034 0.875808661681654 0.799808013791…
7.52146688086888 7.5223675445138 7.54435761087829 7.56933774360728 7.66919867271016 7.70619867271016 7.53839734542033 7.51639734542032 7.57646688086888 7.60039734542032 7.56043707996236 7.43429800906524 NaN 7.37909933635508 7.56040727905583 7.72635761087829 7.78302980090653 7.90383112819636 7.5253675445138 0.832070264195671 1.56763595976054 1.3185439734542 1.07126463625759 0.871644107024718 0.793…
7.56743782136726 7.55855743384231 7.57956939508982 7.60259331758483 7.6887607750499 7.7257607750499 7.5775215500998 7.5555215500998 7.62243782136726 7.6395215500998 7.60347370510978 7.46364116257485 NaN 7.38888038752495 7.60050958885229 7.76156939508982 7.78596411625748 7.88720334120759 7.56155743384231 0.837019476087624 1.57117670028403 1.318935215501 1.06778258204112 0.864171383930939 0.7928013…
7.5950031261432 7.57200352522532 7.61700152981476 7.62900159632844 7.7130013302737 7.74300106421896 7.60800246100635 7.59300266054741 7.66000332568426 7.6800031261432 7.63100305962952 7.66000332568426 NaN 7.5230017958695 7.63400266054741 7.7760013302737 7.78600026605474 7.881 7.58800292660215 0.829620947154877 1.55037191958495 1.31036075160464 1.06029027603179 0.854890243440088 0.790530063188001 …
7.6421752389938 7.62516000082042 7.64020571534054 7.65317523899379 7.73315238173373 7.75912952447368 7.64520571534054 7.63325904894735 7.71025142986066 7.72733523981422 7.67718285808048 7.71009904812693 7.42607619086687 7.55009904812693 7.67423619168729 7.79602285726006 7.79002285726006 7.881 7.63218285808048 0.84388918110201 1.57924478102817 1.32171249550727 1.0644508191031 0.858546419029257 0.7…
7.66467350516071 7.6457018960163 7.66661672344953 7.67567350516071 7.7527160914441 7.77575867772748 7.67161672344953 7.66651735545496 7.74253155088276 7.77037540117701 7.70065930973291 7.72281545943866 7.43585804572205 7.56281545943866 7.70455994173835 7.79895741371661 7.79295741371661 7.881 7.65565930973291 0.847635631511544 1.58114246087008 1.32845219350249 1.06583984249253 0.858086671851064 0.…
7.69799969862922 7.67899969862922 7.69699972602656 7.69299984474839 7.76599988127818 7.78899988127818 7.70199972602656 7.70699963470208 7.78999957077495 7.81799957077495 7.73099972602656 7.78699941552333 7.49299947945047 7.61999947945047 7.73799969862922 7.81699983561594 7.79599997260266 7.881 7.68899969862922 0.848879989132387 1.58550996036518 1.33096997789948 1.06554000292238 0.856930010502315 …
7.72515291123117 7.70920643016208 7.7201834934774 7.71315291123117 7.78307645561559 7.80210703786182 7.73220643016208 7.73427524021611 7.82430582246234 7.85830582246234 7.75718349347741 7.83028288577767 7.56035934139325 7.68338992363949 7.76217584791585 7.8401299745465 7.80002293668468 7.88135169583169 7.71320643016208 0.85066737111038 1.58629547540563 1.33282469516383 1.06713445011135 0.85653305…
7.74478460109819 7.73570921148255 7.74374152131782 7.73278460109819 7.79289230054909 7.81584922076873 7.75870921148255 7.76961228197674 7.86356920219637 7.89756920219637 7.78074152131782 7.86660151203164 7.60649381258074 7.73345073280038 7.78475229126292 7.85681691093346 7.80296769016473 7.92650458252583 7.73970921148255 0.854181443596575 1.59085002745478 1.33599521307736 1.06898964480378 0.85692…
7.77193366173658 7.75595086054562 7.77991154898211 7.75295086054562 7.80995823146377 7.82896805935465 7.79890172109123 7.80092383384571 7.90090909200939 7.9448845222822 7.80394348962746 7.91089189320036 7.67084275374598 7.79784275374598 7.81492629081843 7.87096560238193 7.803 7.93099017210912 7.76992629081843 0.84502265328847 1.56541277565297 1.32570542966764 1.06671565103725 0.853518402846699 0.…
7.7922268997684 7.80012824769518 7.79723676497572 7.76619730414643 7.82312824769518 7.84309865207322 7.8162268997684 7.8312268997684 7.9283650126709 7.98240447350018 7.82819730414643 7.93549326036608 7.75169056451251 7.7978681382443 7.83219730414643 7.88405919124393 7.80009865207322 7.84909865207322 7.79326636059768 0.857131272707209 1.59441651103683 1.33636583707344 1.07056111154367 0.8569005557…
7.81467444327584 7.81281598967765 7.82066028863566 7.78571690719638 7.83581598967765 7.85285845359819 7.83867444327584 7.85367444327584 7.9644762783133 8.02241965975258 7.84771690719638 7.98429226799095 7.82000917518733 7.88375439166407 7.85171690719638 7.88991507215891 7.80985845359819 7.85885845359819 7.81961782471511 0.860225129790626 1.59506065793748 1.34188988473658 1.07264970907001 0.857944…
7.83494481008354 7.84391445562949 7.84393653159608 7.80893653159608 7.85295308857101 7.8659641265543 7.86293377210025 7.88092549361278 7.99192549361278 8.05291721512532 7.87093653159608 8.02189789865456 7.90576544285506 7.97175992386342 7.87593377210025 7.89598344302506 7.81398896201671 7.87395860756266 7.84393377210025 0.860349779240334 1.59390322861011 1.34243870303696 1.07341795797309 0.857501…
