# Supplementary material for: Quantifying Spatiotemporal Gait Parameters with HoloLens in Healthy Adults and People with Parkinson’s Disease: Test-Retest Reliability, Concurrent Validity, and Face Validity
Source: Sensors (Basel). 2020 Jun 5;20(11):3216. doi: 10.3390/s20113216 (PMC7313704; doi:10.3390/s20113216)
Supplement: Supplementary file 1 [file sensors-20-03216-s001.zip › Data/HYA_06_SWS2.csv]

IWW_x_SpineBase IWW_x_AnkleLeft IWW_x_AnkleRight IWW_x_SpineShoulder IWW_y_SpineBase IWW_y_AnkleLeft IWW_y_AnkleRight IWW_y_SpineShoulder IWW_z_SpineBase IWW_z_AnkleLeft IWW_z_AnkleRight IWW_z_SpineShoulder HoloLens_x_position HoloLens_y_position HoloLens_z_position
-0.357985780953445 -0.365 -0.352957342860335 -0.351 0.879681943999106 0.118087347236797 0.093864654370876 1.39664317704588 1.42004265713966 1.341 1.44808531427933 1.413 -0.283793291576664 0.174 1.43213531995542
-0.357 -0.365 -0.35 -0.350912391175885 0.880511314132362 0.11935132617688 0.103144149374627 1.39828964299291 1.423 1.341 1.454 1.41304380441206 -0.281750017731583 0.173 1.43204448740022
-0.357 -0.365 -0.35 -0.347001806690032 0.880569972899649 0.122088735316977 0.100651151764896 1.40005918247276 1.423 1.341 1.454 1.41499909665498 -0.279896031394429 0.173 1.43284628027842
-0.357 -0.368 -0.364 -0.347 0.881408819531862 0.121878530078023 0.0962326948569579 1.40043195989597 1.423 1.343 1.452 1.415 -0.278598193780968 0.172956395348837 1.43393729111239
-0.356551768123367 -0.367932765218505 -0.364 -0.346910353624673 0.882168184926738 0.121673939479686 0.0964598611012859 1.40060456753599 1.42315688115682 1.34295517681234 1.452 1.41504482318766 -0.276540859405652 0.172 1.4357524014777
-0.33699628586996 -0.36501114239012 -0.364 -0.34298885760988 0.884269702869597 0.117918514347984 0.0968940855430439 1.401240371413 1.43001114239012 1.34100742826008 1.452 1.41699257173992 -0.273309601763767 0.172053333333333 1.43672117055097
-0.336 -0.368 -0.364 -0.339923651819151 0.884188982024255 0.117540105020957 0.0981241183043583 1.40135539688314 1.433 1.343 1.452 1.41506362348404 -0.269339567367433 0.173 1.43936360240247
-0.336305740135924 -0.368 -0.363737937026351 -0.333956322837725 0.884100391024299 0.119105678031096 0.108385646978682 1.40254585066958 1.43295632283773 1.343 1.45213103148682 1.42013103148682 -0.264053752087669 0.173 1.44217835826563
-0.349998302439559 -0.368 -0.352002263413922 -0.331998679675212 0.88366981515453 0.119360169756044 0.101919832130134 1.40235996793497 1.43100056585348 1.343 1.45799886829304 1.42600018861783 -0.258895078596157 0.173 1.44583349809686
-0.340985784399902 -0.367900490799314 -0.364 -0.324914706399412 0.882686446099975 0.120279759684136 0.100919971255242 1.402189431376 1.43404264680029 1.343 1.45190049079931 1.42705686240039 -0.251453121657022 0.173 1.44954976068686
-0.339879194321954 -0.360975838864391 -0.363951677728782 -0.318830872050736 0.882451597345092 0.121763315726007 0.0932788858776198 1.40213743620948 1.43712080567805 1.34307248340683 1.44507248340683 1.43119328908487 -0.242875943617371 0.173 1.4537102813067
-0.334975434055926 -0.359983622703951 -0.361959056759877 -0.311983622703951 0.882901411768984 0.126321903087866 0.0928630411947789 1.40160940555022 1.44202047162006 1.34600818864802 1.44804094324012 1.43900818864802 -0.234008506670589 0.170891666666667 1.45855135883824
-0.328928681551327 -0.355942945241062 -0.352171164276814 -0.307871626792389 0.878377147262053 0.121871360818005 0.100817698510232 1.39659186969685 1.44707131844867 1.34801426368973 1.45791441786159 1.44109984582814 -0.224341660276514 0.166808695652175 1.46320602390498
-0.323846643758175 -0.351846643758175 -0.363956183930907 -0.298846643758175 0.878148014269562 0.118479985992671 0.0951280282768908 1.39601356897409 1.452 1.349 1.45191236786181 1.448 -0.214422193232275 0.163816568047336 1.46746610064984
-0.316999446271613 -0.344999208959447 -0.361999762687834 -0.291999288063502 0.876719835463565 0.117139426495599 0.0950399691494184 1.39527985840374 1.45200007910406 1.34899920895945 1.44799873433512 1.44800023731217 -0.204314414582259 0.157982510288066 1.47085862692514
-0.309872622929713 -0.334787704882855 -0.358787704882856 -0.282830163906284 0.874629385244143 0.110043277074578 0.0948947055050286 1.39348589562773 1.45304245902343 1.33915568308591 1.43173109285162 1.45108491804686 -0.191771300309952 0.156842931937173 1.4741769315457
-0.300846464771447 -0.319341991877631 -0.353965323054024 -0.270846464771447 0.873894167384775 0.120849627600107 0.0982761946264683 1.3931774083878 1.45602193360408 1.35 1.41724003473649 1.457 -0.179476931475988 0.153352530541012 1.47524218682192
-0.293964544380133 -0.289912542804327 -0.34660689093328 -0.263973999212097 0.874081040031516 0.126657797205976 0.105790482596671 1.3921601197006 1.45700945483196 1.35000236370799 1.40910508234456 1.45700472741598 -0.165267800531594 0.148 1.47668752019155
-0.278850071509581 -0.252350309874851 -0.337869917305866 -0.252812589386976 0.874548236532362 0.138603648098847 0.115866895846528 1.3879942479739 1.46106247020434 1.35122489273563 1.40643812638875 1.45904997616347 -0.149616907920633 0.148029069767441 1.47679450863912
-0.266869133592726 -0.199647713791497 -0.328911910957024 -0.237738267185451 0.876762551145697 0.154962826489363 0.126934760806932 1.3882765628837 1.46593456679636 1.36893456679636 1.40835105758201 1.4628909446606 -0.133115653778066 0.148998062015504 1.47684877645646
-0.261000158462329 -0.139001637444061 -0.320890380671996 -0.226000316924657 0.87598002112831 0.13132063833908 0.137423403908773 1.38588006470545 1.46300007923116 1.36600007923116 1.41395576663727 1.45800013205194 -0.115181405692898 0.146836257309944 1.47685647508625
-0.243815638523278 -0.0975259276312865 -0.314962835236025 -0.2106971204311 0.875941294586576 0.126761339148806 0.145762151582944 1.38484444687458 1.45581563852328 1.36797366264618 1.42236414426748 1.46210534941527 -0.0994888088501197 0.143906832298139 1.47598515809268
-0.224065142541592 -0.0605807399665617 -0.312286783434352 -0.192198615825688 0.873194180885347 0.176009675407276 0.150380330260337 1.37939827271578 1.44975584567538 1.36606867387259 1.43268808118555 1.46486811707965 -0.0799046815024228 0.140884995507638 1.47484017663477
-0.210972372326892 0.000138138365541891 -0.31401973405222 -0.175952638274671 0.869936211061974 0.130894926879506 0.149707266371842 1.37497568340704 1.44700394681044 1.36900789362089 1.44403946810444 1.46399210637911 -0.0611155842236478 0.139088050314465 1.47289707281314
-0.203713880967678 0.0350136247158249 -0.318945501136701 -0.163645757388554 0.868960107914896 0.167505969249778 0.14398948334363 1.3763728045258 1.44801362471582 1.3709455011367 1.45401362471582 1.46198637528418 -0.0392119956410115 0.135867256637169 1.47159248731136
-0.182495247460506 0.0378813503744772 -0.314426417568757 -0.14442520690859 0.867418590626156 0.168626486399833 0.146077745000757 1.37410516898425 1.44893117010825 1.3668623402165 1.45474762373025 1.46063753040599 -0.0166716863868348 0.132886868686868 1.46929875388097
-0.16096543194119 0.118012444501172 -0.289976493720009 -0.1219709628306 0.863089892299604 0.105470104783004 0.174968608525471 1.37130275161748 1.44599446911059 1.36100829633411 1.44398893822118 1.45799170366589 0.00639801280902019 0.128961499493414 1.46498250899493
-0.135756492105725 0.127315127863179 -0.272899732043534 -0.100484336223889 0.855827958583519 0.119463020268802 0.195626991961306 1.37317311621075 1.44188540804975 1.36681378808085 1.436 1.45185676006219 0.0305693083093909 0.128 1.46055057972681
-0.117889544234703 0.148787359534305 -0.26436975642967 -0.0713837286869352 0.858378806799317 0.0845342007886457 0.196407124295194 1.37679548925254 1.43383461297113 1.35409450687364 1.43576373281589 1.44306354671229 0.0558620432881821 0.128034239677744 1.45516949965184
-0.0719482888446034 0.140012927788849 -0.252908365236737 -0.0378061827201607 0.855739251942192 0.139668577943227 0.192772728138094 1.380310274148 1.42691381474101 1.35799569073705 1.43717396008388 1.43386939565544 0.0807713352256804 0.129124999999999 1.44874154062772
-0.0372260479950013 0.143 -0.235994767403513 -0.00686590569589375 0.86082373932921 0.139246140195728 0.188990290908281 1.38268274396644 1.42372846632117 1.357 1.43853033586946 1.4267105027688 0.106883874107526 0.132786982248523 1.44221112078497
-0.0102850181843099 0.143 -0.213726134390017 0.0143228950135375 0.866574102780219 0.131720478170191 0.185112121843077 1.38287817177724 1.42083855249323 1.357 1.43985518441779 1.42402306392954 0.133144020737296 0.146293372319686 1.43585894740733
0.020037314452858 0.142969793061972 -0.186199637656268 0.0280515294825183 0.864633607063776 0.130431281812963 0.181190530179798 1.38153291408108 1.41398933872775 1.357 1.44117082997407 1.42499466936388 0.158236875237093 0.153087179487178 1.43059250269136
0.0415118754161359 0.126284375231187 -0.153512448662288 0.0573412502774239 0.866700950033291 0.109008453392021 0.177277825155765 1.38322232504254 1.40818484390027 1.35697156247688 1.44249959678347 1.422 0.183594109718416 0.158113207547169 1.42717861657331
0.0777009273728217 0.146072509728223 -0.115761738868094 0.081676757463414 0.869546042477352 0.131865803178397 0.173426316008295 1.38696263177784 1.42109667963763 1.35497583009059 1.44386380909117 1.42187915045296 0.205971570315506 0.160808625336926 1.42503627218177
0.106183017032662 0.149 -0.0730446797337087 0.109075593991752 0.869711143530709 0.135328328974919 0.169688311974708 1.39145553253963 1.42501989315572 1.354 1.44528579114235 1.41699204273771 0.225718524024701 0.161025316455694 1.42388440276125
0.152252344932475 0.149028038325831 -0.0254584427191503 0.128490670702035 0.850202157337877 0.134915187090279 0.166116122292322 1.37805061522996 1.42983177004502 1.35398598083708 1.44678786718219 1.41492990418542 0.248896361948958 0.164182370820667 1.42371233092076
0.170416773160651 0.151 0.0268998007155609 0.163307096013111 0.866621690095343 0.135231961409378 0.162762056198456 1.39427767740033 1.41813161257705 1.353 1.44839236145587 1.41002193542951 0.27113107898642 0.166857699805069 1.42450160083859
0.189037069308374 0.150998764356388 0.083932879110405 0.177033362377536 0.870711458059463 0.133087590494956 0.159678422930429 1.39462463366355 1.42399629306916 1.35302594851586 1.45012159820857 1.41098887920749 0.291681488204369 0.165046214355949 1.42526740499814
0.219329821162612 0.150079157079027 0.145543621005362 0.20438259254863 0.871928918897188 0.131111371523085 0.156917531725559 1.39837052771386 1.42103957853951 1.37397361430699 1.45199790168547 1.40206596423252 0.312401714904189 0.165969788519637 1.42516296226482
0.244414163251571 0.156 0.211634854940412 0.233457759383315 0.874820817702032 0.129112777331463 0.154531691821166 1.39849893610876 1.42395640386826 1.37184741353889 1.45404359613174 1.40704359613174 0.334725354365302 0.164962739174219 1.42691194595296
0.263072797294759 0.156 0.285213695284614 0.254086887093744 0.873910474356566 0.135519624272027 0.146461969753898 1.40246182040203 1.42200234829983 1.365 1.45600469659966 1.40900234829983 0.357975836852061 0.163914230019494 1.42767828156694
0.294371189826923 0.156037118982692 0.377224926428846 0.279876681323982 0.853103354671192 0.135430649797058 0.117375766115904 1.40055071279269 1.42309898395385 1.36497525401154 1.45804949197692 1.40695670391136 0.381553809542104 0.161944615384616 1.42931886392731
0.324153602031513 0.159 0.47679933808344 0.306548578683976 0.871698401867803 0.14106144217253 0.102979178946289 1.39639087772589 1.43084639796849 1.363 1.46193417055792 1.40606582944208 0.408465119695679 0.158784784784786 1.43192927677414
0.331006644528366 0.159001476561859 0.557018703116882 0.331008613277512 0.870287701485373 0.140678811367703 0.116757743321292 1.39643 1.42399852343814 1.36299950781271 1.45899975390636 1.40900049218729 0.43671458316056 0.153736526946109 1.43441437412047
0.358362913243649 0.16503888356182 0.63360917580184 0.366362913243649 0.860818184725432 0.135870737899637 0.107615274315183 1.39636791591296 1.41798703881273 1.36098703881273 1.45811665068546 1.41098703881273 0.465901039119068 0.147754385964914 1.43778661896005
0.386615835402751 0.168165801839202 0.680355289655433 0.394876381150069 0.850740444418362 0.137620539034608 0.10970367010127 1.39156870520914 1.417 1.36 1.4668341981608 1.41004737195406 0.495406415314919 0.141881481481484 1.4410358543406
0.412143388838038 0.175007546780949 0.695090561371392 0.431124521885665 0.849022117735844 0.14464705675543 0.116469621630468 1.38859464333125 1.41701886695237 1.35999622660953 1.45998867982858 1.412 0.527367563406427 0.134682752457552 1.44462898658178
0.453772944743479 0.177 0.719042147974056 0.46428098649371 0.848244677056998 0.143879553540786 0.121720949089662 1.37926997502053 1.42013862911211 1.359 1.45698595067531 1.41208429594811 0.558944189042207 0.130214477211799 1.44914094418056
0.501568699870741 0.177536776280923 0.722163366694194 0.485003538264333 0.84703504208367 0.144776379561954 0.126752744104125 1.38024935704707 1.42386646870911 1.35892998570249 1.456 1.41797666190083 0.59184931244719 0.128 1.45412810667307
0.536997011566994 0.199998854434014 0.728999651349483 0.526997858289679 0.84701907408384 0.154249516869997 0.12895988743569 1.39193940380762 1.42400004980722 1.35600014942165 1.456 1.41700004980722 0.624642169283332 0.128231755424062 1.46018679858197
0.558607679777569 0.206593868873533 0.740041432712107 0.558455759833177 0.850018057418653 0.152143158398365 0.129310828654242 1.39347184251184 1.42213810904036 1.35597237819193 1.45498618909596 1.422 0.656733982301779 0.13348888888888 1.46629069354086
0.602592088686579 0.251036785081831 0.743094734189853 0.591805240613747 0.857100760896849 0.167630498864975 0.129296107331915 1.40016333837222 1.43216578483224 1.35390526581015 1.45404736709493 1.42226051902209 0.69249271433785 0.147251428571427 1.47157481551642
0.627116636977254 0.335208280316526 0.747 0.625108305764593 0.860400674131433 0.208043376685935 0.126246584202809 1.40563517298627 1.43902499363798 1.34998333757468 1.456 1.43301249681899 0.722322428769096 0.150193679918453 1.47554054499774
0.655378473822886 0.385574719508826 0.74709812284297 0.651434544018869 0.853560733746768 0.206579569692934 0.125390750862812 1.39984690391348 1.44492991225502 1.34590187715703 1.456 1.43595794735301 0.752818496574498 0.155265363128493 1.47684182153401
0.682567574781691 0.427182447461856 0.754 0.682709468477114 0.86566672420238 0.215343788280587 0.122623851273198 1.41036351584608 1.43992905315229 1.33933108528932 1.456 1.43304729789847 0.779882070209144 0.159920856610802 1.47720420721174
0.70603843711354 0.476069186804372 0.754003074969083 0.71203843711354 0.869667026304355 0.229917359203182 0.122366755907617 1.41794032287175 1.437 1.35300922490725 1.45600461245362 1.43499846251546 0.811070412656358 0.163178343949045 1.47750728987606
0.731401100294106 0.5217592255567 0.756042975031511 0.737401100294106 0.874336434828043 0.208178371352852 0.120250258992857 1.41820844604286 1.4369856749895 1.35907162505252 1.4589856749895 1.4339856749895 0.840309109346609 0.165672413793103 1.47588383815858
0.759415803817383 0.588900874314129 0.759 0.765485104453613 0.881508462608776 0.16450310802071 0.119637981532313 1.42206113744972 1.43581519830339 1.36422105188386 1.458 1.43313860127246 0.865958752868277 0.162863547758285 1.47445966531432
0.777098688815692 0.67317521821117 0.759008581636147 0.78612014290606 0.87508481050402 0.120417953383576 0.122101113218811 1.41492416209353 1.42800429081807 1.36972612454326 1.4579184744566 1.43899141836385 0.889352726381056 0.161044579533941 1.47311608827209
0.800402309089973 0.759672215896999 0.761603463634959 0.814402309089972 0.871776672181314 0.095062823539091 0.124748392545295 1.41600738804518 1.42898563181822 1.37180959778833 1.4386264272736 1.43698563181822 0.913607440611371 0.162117647058824 1.47087138964968
0.828423378863083 0.833481826020791 0.768930861849134 0.842540984102829 0.886658816838359 0.107577634584895 0.1407882938985 1.42408210978507 1.42797647895205 1.36669422637666 1.42153298149294 1.43602352104795 0.938361877642715 0.164 1.470353141067
0.846036387779783 0.89513099600722 0.780246995407703 0.865045120846931 0.887441470066303 0.150228617902484 0.164519503288189 1.42499874826038 1.42698981142166 1.35398544488809 1.41339580755551 1.43699563346643 0.962629367859631 0.163817694369974 1.46796885384617
0.871300235741078 0.986358209304878 0.794446772581865 0.896357423501284 0.888415258435675 0.142017970045756 0.183956417752542 1.42407080281015 1.41985703059949 1.34391421835969 1.4135086659851 1.434 0.984837299008869 0.16113672922252 1.46494571586484
0.892566802190424 1.08177125684508 0.810425101642818 0.921732119495965 0.88599496623659 0.114262685522464 0.187113434329742 1.41927071522016 1.40976383242066 1.33788191621033 1.42116531730554 1.4339291497262 1.01571820208149 0.15560355029586 1.46093817821039
0.91612709975224 1.1553462372561 0.828087655001545 0.952105186001854 0.88490837120409 0.112654214921341 0.178242439528953 1.41799785260391 1.3999605552493 1.33299123449985 1.427943024249 1.43095617249923 1.04418242847965 0.149787787787791 1.45633909851198
0.945532138072331 1.23457414897278 0.848196050868754 0.976518134438849 0.873270603508631 0.0977359067219425 0.197066625071029 1.40391304857502 1.39107001816741 1.33104201090045 1.41501400363348 1.42102800726696 1.07395849167396 0.145492163009411 1.45066613501209
0.983554747695809 1.27506934346198 0.862277373847904 1.01355474769581 0.879644914812788 0.100613096042544 0.204101144873254 1.40623075420507 1.39593065653802 1.33395377102535 1.41588442756337 1.42293065653802 1.10379944475336 0.136539411206079 1.4446755775656
1.00708006660569 1.31294456762965 0.874038431970733 1.03705924928821 0.879413057906236 0.11962162966197 0.213893955928423 1.40582792595586 1.39299519600366 1.33000523336109 1.41099519600366 1.41998558801098 1.13206198853462 0.132 1.43747204926517
1.05740377205747 1.31860397668195 0.898259567751228 1.07444703334934 0.86892974498135 0.11943354886276 0.228800293912915 1.39832163064594 1.38997115913875 1.33295813089071 1.40798557956938 1.41097115913875 1.16324857664769 0.132173252279636 1.43156583609079
1.10433892864177 1.32153551641794 0.91659194029893 1.11681795671081 0.885289589046532 0.0982609201337912 0.227016010388235 1.39288559104819 1.38604972269478 1.33148816119402 1.407 1.41147057209012 1.19511915508185 0.135067632850241 1.42386310008736
1.15204962468689 1.32298789750615 0.941108922444625 1.15555639245758 0.871530737351893 0.0982976283643764 0.237205505376866 1.39590566649929 1.39700381211015 1.33098991458846 1.40701210249385 1.40798825576804 1.22491677108407 0.136484558040473 1.41832407745284
1.18301512774338 1.32795576197034 0.966213591489376 1.17954154133817 0.878327751617258 0.115534382550488 0.246371152999771 1.39328644452232 1.39317632920235 1.32702530319242 1.40725500106728 1.405 1.25715969597415 0.150548387096771 1.4125908280548
1.22318299030188 1.33505487349125 0.989166384970235 1.21463087242112 0.881601567450069 0.117565252473731 0.244625905485695 1.40154321598455 1.39715750363017 1.32549931109738 1.41131837326122 1.40254890391029 1.28484507787785 0.166677419354842 1.41015618518808
1.25001575897436 1.33850089593414 1.01002792653658 1.23751307181156 0.871389306549681 0.115568880364662 0.226957315362933 1.40352061574131 1.40050393686525 1.32599910534512 1.42401933375609 1.40200161050671 1.31459569534199 0.164850299401198 1.40748482051496
1.28830496380332 1.34 1.03636102222635 1.27128378982201 0.874175294908633 0.113446899825976 0.186658960238341 1.4078012646238 1.40605857415525 1.3255 1.44198755095771 1.40054351860093 1.34061705230151 0.16209667673716 1.40613683427021
1.3135598630824 1.34 1.06530594544735 1.29521166107262 0.88164973329589 0.113485180538493 0.139506881766834 1.41118834837491 1.41694906809577 1.3255 1.44078146753761 1.39899024811034 1.36877920207977 0.164268031189084 1.40658678934635
1.33101342429997 1.33750458419461 1.07946503622585 1.32899098961487 0.88391844834489 0.117086303655541 0.162967667000997 1.41248187403962 1.41649816632216 1.32799541580539 1.43102135370425 1.39600129472188 1.39525646486497 0.169063596491228 1.40704421386659
1.35778512812885 1.33270150440981 1.32764913491599 1.34944508845215 0.888040835861035 0.108157142733877 0.162947128845352 1.4135258977791 1.41991364791298 1.34637479275019 1.42816027212861 1.39645322392702 1.42424359883536 0.171 1.40662202784029
1.38016197785845 1.34602418480672 1.40513065697774 1.37615158560402 0.886890581158093 0.107851391049638 0.110075378868226 1.41466646979054 1.41751173912646 1.36798486057569 1.44678548678672 1.39553252363534 1.44848757630787 0.170892761394103 1.4071687827923
1.40650716528827 1.35749938656599 1.44551738742009 1.40450772407692 0.89016328127115 0.106494005562217 0.138150235289274 1.41683103652424 1.41949854838301 1.36098975621089 1.43850938911209 1.39450227330593 1.4736200648502 0.168211796246649 1.4084584190745
1.42846392432693 1.36043915155794 1.51794535944526 1.42899642758551 0.891061876279358 0.112773858812751 0.119635822959995 1.41587982734038 1.42435317898347 1.34700093702405 1.43910260487493 1.39498998548338 1.50209779868969 0.164642651296831 1.40927137170026
1.45408463189129 1.35598075014081 1.61690334618302 1.46408722299399 0.88864584112879 0.118809564011218 0.126986193258646 1.41252103274272 1.42051203996534 1.33651434936092 1.44597844074523 1.39798082056759 1.528123598782 0.160746588693961 1.40980272507788
1.48051603842893 1.35549606834656 1.70653589654719 1.48802960504103 0.885413386867417 0.120079676694607 0.123381792070828 1.41217529486828 1.42348616267818 1.33499410251983 1.44801256598407 1.399 1.55469888707316 0.155830618892508 1.41132086484299
1.50449657592648 1.35596742692575 1.77455546258958 1.51786223161824 0.87858328758597 0.119346695368819 0.130615839328478 1.40589356419229 1.42101085769142 1.33252171538284 1.45088835544801 1.4009769862749 1.58586886885441 0.149451697127937 1.41491413618314
1.53470446652403 1.35648301965264 1.81557513842521 1.54572493542716 0.874758375542231 0.122199557858678 0.177160270482128 1.40419874454724 1.41904466048058 1.33394905895792 1.44446162008093 1.40153396069472 1.61217962276449 0.144229765013054 1.4178115685672
1.57798329873475 1.35900051515635 1.8360010303127 1.5810110620895 0.873804033608607 0.121022992867414 0.180035498148886 1.39922596998535 1.42699595120842 1.33149982828122 1.44549720739839 1.40500144602356 1.64673236228074 0.13639318885449 1.42170027245501
1.60539629416524 1.36349326752379 1.85179214587005 1.60947677720679 0.86668674790781 0.123082948299125 0.176949331860179 1.39574020558719 1.42602156092267 1.32953234138401 1.44546041482952 1.41045351191656 1.67867097780338 0.130634560906516 1.42618241067834
1.6395903792389 1.37104037660308 1.86275211968173 1.64216701874992 0.865364216249944 0.121525466773346 0.178172419632609 1.39447975384682 1.42995180932222 1.32851204766944 1.44495283231649 1.41152383959032 1.70857406248415 0.128073606729758 1.43119488749091
1.6968777335442 1.37758659057497 1.88251850814268 1.67504143486839 0.869950111432259 0.128001471614787 0.178090571878095 1.39284108388738 1.4349892748723 1.33248925651059 1.44198700131482 1.4154968191851 1.74226155892393 0.129230620155038 1.43662757526792
1.70968802400637 1.40876001846644 1.92085601107986 1.71330405355266 0.870311360664792 0.116081342198356 0.139626794090741 1.3842020829177 1.43304799630671 1.33509599261343 1.44707199446007 1.41695200369329 1.77343378904457 0.131950819672126 1.4416546331219
1.75354038757737 1.43670751936742 1.92297910852624 1.75457172478801 0.873446991471466 0.135314532355611 0.137481831590075 1.3862685862394 1.43992687984185 1.33401044573688 1.44996866278937 1.42491643410498 1.80288630070804 0.142879781420761 1.44640435681841
1.77599313341656 1.47298876377256 1.923 1.77699313341656 0.876499057405365 0.156383486109259 0.135490614871335 1.39094854553278 1.44199937576514 1.334 1.45 1.42699937576514 1.83747016101574 0.155611764705882 1.45097206831278
1.80834104170442 1.53670205184203 1.9259400947004 1.81326116797162 0.877617235986153 0.159859311746474 0.133402532762715 1.39224364166818 1.4429800315668 1.3330199684332 1.4490199684332 1.4299400947004 1.86613802649132 0.161349999999998 1.45332854034328
1.83265265785119 1.58333426088145 1.93289869187326 1.83272502079886 0.879640620643247 0.157545023666672 0.137528780946272 1.39288102699449 1.4400434177686 1.3389131644628 1.44998552741047 1.4329565822314 1.89491243890848 0.165234848484848 1.45562169980435
1.86696898168703 1.676915155791 1.933 1.86596989399035 0.882527390812497 0.140015974431179 0.139328412592219 1.39765564831315 1.44499543848339 1.33700182460665 1.45 1.43399908769668 1.91984904659386 0.167222222222221 1.45607917612179
1.8855898547026 1.7092876423782 1.933 1.8963308155674 0.885161932060526 0.142142725357826 0.137793890953522 1.40042890993728 1.4469568268108 1.3379784134054 1.45 1.438892067027 1.94760157743386 0.17 1.45560665651258
1.91471282971711 1.79019790369261 1.933 1.91086136607033 0.889744745924385 0.143011780988455 0.133967926282189 1.40357910443853 1.44997029272936 1.3360198048471 1.45 1.4409801951529 1.97171620055387 0.169923215898826 1.45512819252786
1.93295289766392 1.85682729143437 1.93599214961065 1.93693196329233 0.889361125222473 0.135878736262574 0.132693244827597 1.40670188793101 1.45 1.33101308398224 1.4480052335929 1.441 1.99246112209544 0.169019873532069 1.45397634985641
1.96632043028604 1.92494039197073 1.93988336008892 1.96640037966415 0.889634403543532 0.130380337740887 0.131813046452813 1.40691580265765 1.45392005062189 1.32835775136279 1.44916536240141 1.43609993672264 2.02062182604321 0.168 1.45241275269359
1.97887626191413 2.00477182095615 1.94423642667501 1.98679376985689 0.88843258003873 0.128611498407143 0.130424239227596 1.40345609027504 1.44905155753578 1.32849336894568 1.45364441536041 1.44193813095707 2.04469628392616 0.167885658914728 1.45107604058184
2.0002467080218 2.09470528639597 1.94954277896669 2.01491929933581 0.886778785316954 0.130101469799582 0.128539319855269 1.39968770944087 1.44212086110924 1.33037427483621 1.45973129644173 1.44476537641882 2.06905024498545 0.166749999999999 1.44972380931353
2.0315480713965 2.19312449629549 1.95629384656177 2.04750287853615 0.885864453078131 0.134379503456445 0.126170785039155 1.39797913643915 1.4380903857207 1.33295480713965 1.46571490961724 1.44195480713965 2.09538026827448 0.163710610932476 1.44826185900902
2.06265262915948 2.29882342134664 1.96498105905803 2.07766383467047 0.884721877841643 0.130445830539926 0.123331131482579 1.39704885235368 1.43602241102197 1.333 1.46988415885878 1.43705602755492 2.12523679459059 0.158271084337351 1.44660410287032
2.09194257895167 2.38882377678271 1.97609584605325 2.10893861887937 0.879999345770625 0.114880789562121 0.120032855888863 1.3913113654075 1.42801584028919 1.32501584028919 1.47052794813822 1.4350039600723 2.15397894464613 0.152336870026526 1.44489752955158
2.11939502665566 2.41248145141914 1.99012963714522 2.13737342046479 0.877876669372277 0.164777436079944 0.116288454961331 1.39144675907137 1.42702160619087 1.32304321238174 1.46593518142739 1.43402160619087 2.18041433289653 0.147031830238728 1.44254419378617
2.15857490920114 2.47432421462746 2.0048365035389 2.17360760849336 0.868878642864863 0.109540850561614 0.11456929258241 1.37939286812405 1.42502179952815 1.32794550117963 1.46006539858444 1.42707629834851 2.21256116965429 0.1379837398374 1.44055039196094
2.19298701294764 2.47999809013936 2.0119973261951 2.20698739491977 0.86613101222614 0.107570515662373 0.123486585169174 1.37792051184265 1.40400802141469 1.32999923605574 1.46799694422297 1.4200026738049 2.24255419857789 0.128586452762925 1.436774903026
2.23604663027982 2.49369665508903 2.01950077862973 2.23732830769715 0.869201964069969 0.106983000496184 0.139612574299947 1.37689275086832 1.41476165756996 1.33097833250636 1.47136219964063 1.41804333498728 2.26999270911922 0.125021390374332 1.43257348981218
2.28151486467482 2.50488141136496 2.03597248824409 2.27460111095485 0.862770829757476 0.119196749497351 0.156962376208022 1.3758412120164 1.41796765764499 1.330010780785 1.46878323117053 1.41008624628003 2.30440304844832 0.125214583333333 1.42821391165448
2.31897634185071 2.51199552413392 2.06897826007903 2.31497442362239 0.865678094559868 0.118940249369682 0.169835729835875 1.38522398955126 1.41400255763776 1.33099936059056 1.46602046110209 1.41199872118112 2.33703670085094 0.128358024691355 1.42228157817663
2.35723639467411 2.51592168150504 2.11115807617915 2.3463734520403 0.872013515630635 0.119949832987547 0.17714354441442 1.39435771370297 1.40517621661367 1.33198042037626 1.466 1.40317621661367 2.36715808198593 0.138359773371098 1.41689165147355
2.38664043186461 2.516 2.13076442087681 2.37465283076583 0.869661121242063 0.120997105142731 0.192301536701449 1.39586338547236 1.40401239890122 1.332 1.46204959560488 1.39411159011098 2.39726096130934 0.153238723872382 1.41243679025737
2.42691840075173 2.52098980009397 2.17091840075173 2.40893064063897 0.868532243979327 0.123814267652809 0.202120314181355 1.39873416565375 1.39801223988724 1.33399592003759 1.45301835983086 1.38801223988724 2.42938700498751 0.160479842674535 1.40992592780212
2.44847524519147 2.52392844252611 2.15928622989556 2.4382844252611 0.871517011376632 0.123878568850522 0.15893571126479 1.40224436955625 1.39995229501741 1.3330238524913 1.44323852491297 1.39288073754352 2.4559305938511 0.163583333333333 1.4105278904705
2.48258389068663 2.52795104596313 2.16591433043548 2.46665732174193 0.874632305391612 0.121746435179908 0.11242321619416 1.40408821545359 1.40395104596313 1.33497552298157 1.43312238509217 1.39201223850922 2.48190534155751 0.160265753424657 1.41186602692537
2.51094128413678 2.53099370901465 2.209661275357 2.49494128413678 0.878851213590468 0.120253082582819 0.0895962981426238 1.40817146522988 1.40300209699512 1.33400209699512 1.427883854388 1.39100209699512 2.50840298232766 0.163011778563016 1.41131230785272
2.54133013322132 2.531 2.28273761819405 2.52141656764437 0.880542833198086 0.123410204203382 0.0872392498683407 1.41270995215531 1.41865426230778 1.334 1.4277904493557 1.38708643442306 2.53606895638395 0.167855113636364 1.41235498009473
2.5657078338437 2.52507304153908 2.3773339132784 2.54373218102339 0.882298817953668 0.119746016169618 0.0976722010747956 1.41497333983824 1.41603652076954 1.35375652820308 1.43134678443133 1.38897565282031 2.56010641262727 0.166792068595928 1.41465429712838
2.58597882699104 2.53399047214597 2.48564071494178 2.57197035778745 0.886225860676748 0.124355066688911 0.113215281465473 1.41571923777168 1.42199364809731 1.35799576539821 1.43705747405098 1.38800105865045 2.58524113825885 0.165 1.41564384935986
2.6104581014731 2.54280491653032 2.59984857751596 2.59547977741418 0.88725724026187 0.129241837054031 0.126188620743858 1.41734401793781 1.42297832405892 1.3540867037643 1.44342713265072 1.38604335188215 2.60722848427209 0.165 1.41794801966608
2.64070280999977 2.54498018733332 2.71214805533268 2.62075234166648 0.882289927920038 0.129181684076668 0.128912348613435 1.41862751801999 1.4180495316667 1.35003962533336 1.44896037466664 1.386 2.63391960106533 0.164642857142858 1.41859842028895
2.65599554774813 2.545 2.81097091195445 2.64899168912984 0.879690756882818 0.132269082836115 0.124461282248539 1.41790021964443 1.41100207771754 1.34200237453433 1.45499821909925 1.38500029681679 2.65966499820335 0.161298493408664 1.41921458423577
2.68834133673802 2.54401995949279 2.88450303804096 2.67742117470917 0.875260216907398 0.133299042532573 0.13629888932713 1.41307820070451 1.41590020253606 1.33905987847836 1.46382036456492 1.38794012152164 2.68446282994449 0.156491228070178 1.4198145309549
2.70282918910155 2.54301220077846 2.9561337447293 2.7056583782031 0.872651111985075 0.132974270272461 0.136895607719754 1.41333560771975 1.41402440155692 1.33603660233538 1.45609760622768 1.38701220077846 2.71202391451493 0.15059602649007 1.42116893538987
2.72599085392692 2.54599880703395 2.9979836961306 2.73398886565017 0.867032222893413 0.133679717664701 0.162239919436847 1.40871184114428 1.41100119296605 1.33500039765535 1.4540007953107 1.38600039765535 2.74148241323946 0.144251207729472 1.42185146204106
2.75333407164426 2.54697621684444 3.0263102884887 2.75840542111094 0.864179446814242 0.130634203445354 0.16586200232442 1.4060254036778 1.41002378315556 1.33792865053331 1.44521404840006 1.38697621684444 2.76894797617915 0.139410029498527 1.42323564293021
2.78362763776733 2.55292552755347 3.06452834117195 2.79060281361848 0.858105465412488 0.133611646690035 0.135868071786905 1.40537732312391 1.41296276377673 1.33503723622327 1.44401241207442 1.38798758792558 2.79876658347035 0.134442640692645 1.42467665974112
2.82194318536782 2.5559955146343 3.0659985048781 2.82195365122112 0.85216877636555 0.133340463487789 0.165245445367397 1.40188521797543 1.4110029902438 1.3340014951219 1.42902242682849 1.3860029902438 2.82972282042075 0.129827552986512 1.4272082805659
2.84354991092656 2.56481587265177 3.08559082811505 2.85334532498409 0.852071841273482 0.137836095052405 0.143514794550119 1.39878464915782 1.41295908281151 1.33008183437699 1.43487724843452 1.39383633124602 2.8578640956585 0.129127717391305 1.42972855741626
2.89050382682819 2.57291554499203 3.09391554499203 2.87972552122411 0.855978300339816 0.132319857486897 0.137934684617659 1.40193569015301 1.41497888624801 1.330989443124 1.435989443124 1.39795777249602 2.88635520401096 0.130041111111112 1.433594244006
2.92400532013228 2.58700402604605 3.10100143787359 2.91700416983341 0.857650803771337 0.135011604666927 0.130908324877267 1.40178106546433 1.41900043136208 1.33199985621264 1.43599985621264 1.40100028757472 2.91872212002745 0.132746078431375 1.43740605363357
2.96019669621754 2.6143920944349 3.11078289086961 2.94537038352186 0.86311863599611 0.14592770621048 0.11951293213691 1.40902912213438 1.42193486726088 1.33102171091304 1.43502171091304 1.40295657817392 2.95017839473735 0.145276785714282 1.44144284200979
2.99562643407986 2.68128488809574 3.111 2.97469047395189 0.864931748636473 0.191312976773263 0.120051461350397 1.41213819353023 1.422 1.32902134662401 1.435 1.40497865337599 2.980044524746 0.155335384615385 1.44454690415963
3.02398489674086 2.7309735692965 3.11399838179366 3.00598327853452 0.86877793408991 0.195607944877953 0.119250436915711 1.41757708183457 1.42899622418522 1.32700107880422 1.43400053940211 1.41099676358733 3.00849816276036 0.159026819923373 1.44589286210599
3.05530910867322 2.72708636141585 3.114 3.03143865079699 0.870560705555789 0.160876457565646 0.117762817338022 1.41721798843097 1.43976250610642 1.33482727716831 1.434 1.41393522893811 3.03468683630957 0.166462962962961 1.44627747550007
3.07970725469608 2.77935352078717 3.114 3.0626218706491 0.870027074678178 0.18791663415394 0.117048416427488 1.42180328059736 1.43703659316299 1.335 1.434 1.41202439544199 3.06269603185465 0.170896218117854 1.44563109576662
3.10495604568823 2.86684703899505 3.11699472548259 3.08795604568823 0.872176202347463 0.191454373848094 0.116910228562421 1.4220197186924 1.43799824182753 1.33899296731012 1.43300175817247 1.41299824182753 3.08464990373956 0.170016710642041 1.44441212724027
3.12940334928257 2.90799762679473 3.12794033492826 3.09882454956434 0.876387137416316 0.171673764401688 0.113952932834459 1.38315061891554 1.438 1.33607159808609 1.4374761339713 1.41653672582155 3.11465908079667 0.170894259818731 1.44263999225943
3.15370245384016 3.01763624676741 3.12668230740158 3.1275047491813 0.880045368076024 0.159141252631251 0.112516774511468 1.38925234181965 1.43997520448668 1.35180163589344 1.43561396974812 1.41893611154418 3.13965838651001 0.170218963831866 1.44024664104985
3.15705480757793 3.10664254255191 3.11058809601806 3.1490295604647 0.862194577817612 0.141781279740936 0.114652636102976 1.39452555730306 1.45049655884273 1.35356707142552 1.40452010331723 1.41800618929911 3.16428786373573 0.171905820105821 1.43808154722996
3.20075000298139 3.16940947129311 3.10476192267374 3.18429823655444 0.877512719881253 0.124722644817082 0.117709187019522 1.39938455062539 1.44750785325312 1.34075537430171 1.39148235563315 1.42053345691566 3.19132609585832 0.170582608695653 1.43748748960023
3.21154088246463 3.2412111024324 3.11168451212912 3.20076536334169 0.874307334422254 0.120626671154125 0.120588922990503 1.39851470131952 1.44285496571393 1.32637043594156 1.39984086396433 1.42034942471224 3.21573771664059 0.167661490683232 1.43601904659076
3.22948377942619 3.33692193468263 3.12625400800922 3.23247479241885 0.868234254583891 0.128592085635962 0.12286005854862 1.39745091339924 1.43450554937621 1.31700546437939 1.41601194444916 1.41500296428402 3.24244650312672 0.164425702811243 1.43364753577106
3.25093423205066 3.41598483569138 3.14336855393906 3.27228457176535 0.866388219287058 0.118199764659267 0.124090808226576 1.4171023826452 1.42952563051592 1.30461105251753 1.42641191322601 1.40915175750432 3.26855652923785 0.160279411764707 1.43205346097939
3.28477464406647 3.50023461213724 3.1548824229912 3.29676484598241 0.876118396581036 0.124413266693654 0.12256332539433 1.41284134791476 1.4220293942522 1.30496086513589 1.42500979808407 1.4060293942522 3.29528973342303 0.155486868686869 1.42958344336006
3.30200196148758 3.56049267139953 3.15200113556186 3.31249949293713 0.865554832599317 0.135686173779269 0.116842161352742 1.386809928202 1.42249680246065 1.29899957709418 1.42699924295876 1.40950119805645 3.32449809530465 0.151462745098038 1.42695409549298
3.33578612561724 3.5967179815733 3.1549400821768 3.34038172887194 0.857582036045919 0.144681036001769 0.119770281902879 1.38170832518532 1.40908522582125 1.29306515543112 1.42503994521547 1.4124999022176 3.3539475181514 0.147012658227851 1.424328315911
3.3597485241226 3.63869035057962 3.1510474884958 3.37172913294161 0.855015360165619 0.127478205912255 0.126697488738553 1.38239487429694 1.41003937590037 1.30155480993276 1.42401187212395 1.40890363763342 3.38408401226354 0.138712380952384 1.42145468177757
3.3934506080115 3.65896457552427 3.15499673621917 3.40695036817784 0.847079013672513 0.112589338950483 0.135482893117244 1.3681488575546 1.40900032390313 1.30748870778174 1.42499918405479 1.40351088424566 3.41293988047189 0.131752083333334 1.41779935850215
3.42527689127291 3.66103940410936 3.16575350284791 3.43194059620383 0.844329426059178 0.113423947241129 0.148208461095568 1.36254617825883 1.40451827250247 1.30847157532704 1.425 1.39853797455715 3.44471186228888 0.129844574780059 1.413247410806
3.46295293487294 3.67242192105198 3.17589742935288 3.47145844705953 0.849788642813481 0.108559834634403 0.163771733491496 1.37552703536633 1.39470565378514 1.30603115484836 1.42401025706471 1.39348269613179 3.47515975332593 0.129410876132929 1.41029943503233
3.485555249431 3.67499929700378 3.19399683651702 3.49404620206397 0.854837233467441 0.109413488231141 0.178307472728595 1.38242017098031 1.377537946495 1.30699991212547 1.424 1.38799710153158 3.50721820541574 0.133743902439019 1.40563520907281
3.5307696260122 3.67848416080332 3.17243728176136 3.53182725393041 0.858133434921964 0.108281985796174 0.0982829116279629 1.38590876467552 1.3909939613401 1.30697612073055 1.43282111200672 1.3870139410476 3.53922451245298 0.145709677419348 1.40183477664065
3.56515432922256 3.68452504524265 3.26382570574811 3.56121583287034 0.860363653356071 0.114798377365194 0.19101338108913 1.38763830669722 1.385905715645 1.30449531704183 1.43398737318009 1.38580695672901 3.56963584438699 0.156271028037378 1.39831302125158
3.60148598768356 3.6894983570792 3.29299659778188 3.59398615411536 0.863852651817548 0.114150477443777 0.196059533410086 1.39467684012036 1.38750188850201 1.30300044110715 1.43300012150779 1.37350695460208 3.60102326508656 0.164838178294572 1.39571016619947
3.63136373975594 3.69248409422165 3.32722063419528 3.62140403290863 0.855039492428391 0.114746665135524 0.194045871244507 1.38193284175803 1.37960603356967 1.30151060385223 1.43006680278326 1.37101696566831 3.62905876834044 0.168296407185631 1.39415352068992
3.66502387392915 3.69399021901057 3.3952946385303 3.65691168853742 0.861322574500933 0.114871806523177 0.174425177203981 1.39897260302118 1.3940223805668 1.30047065703172 1.42307261073953 1.37004490241247 3.65692892708915 0.163857873210634 1.39289074718936
3.69100407372937 3.69500036345081 3.49199272603836 3.67600637599663 0.862599271900767 0.114964656483347 0.14478223068157 1.39972844869239 1.3994999696094 1.29849987884973 1.423 1.3709989246368 3.68447946650243 0.164233716475098 1.3933883221786
3.71840675770262 3.69647482307966 3.51258166682902 3.71329664198037 0.860534761744594 0.114502045043258 0.210670736234048 1.3962009140899 1.40102036244536 1.29803021230441 1.41417928564471 1.36705024338614 3.71178797351401 0.171246056782335 1.39368943672131
3.74549366314149 3.69695253625588 3.65327220561002 3.73511718002758 0.865501802994768 0.111709798668849 0.115475231727547 1.40012987268416 1.40598743526638 1.30353697496887 1.43078781074663 1.37045743465044 3.74168750595917 0.173 1.39323748748589
3.76447730356292 3.69850082623416 3.72540448775963 3.76496245609118 0.8683261568423 0.110562126818664 0.138889449933805 1.40560300923089 1.40400034018358 1.32048953883672 1.41850753300655 1.36550625731814 3.76886147382492 0.172512345679012 1.39372748972295
3.79088178652654 3.70450657686911 3.81005918329551 3.79138218174289 0.861596689318459 0.108960188059584 0.144236689849274 1.39697774628896 1.3986271332789 1.32197603545988 1.42488638731391 1.36400618165276 3.79684035955306 0.169203084832904 1.39417072182609
3.8044247683085 3.716 3.89391145738826 3.81631857623138 0.868032387107099 0.117719787615846 0.139646347674181 1.38292511516445 1.40312743049255 1.307 1.4161699073234 1.36502123841543 3.82109319140967 0.164909199522104 1.39453066424413
3.82404618728601 3.71600729272937 3.9821944727832 3.83106077274475 0.872278720578575 0.117713646364685 0.151384471632827 1.38269455476207 1.409 1.30699756909021 1.42400729272937 1.36599513818042 3.85473781933757 0.159765503875969 1.39381801066908
3.8435068979234 3.719 4.06271426525571 3.8563686530352 0.867617627655346 0.119225552549923 0.120619832126635 1.38045642867372 1.40894239796325 1.306 1.42712672448085 1.36410368366615 3.88380602200681 0.152952095808384 1.39332879988169
3.88744914747882 3.71921480966379 4.12534744243647 3.88880065420138 0.864740211147096 0.120395963529473 0.140651864575514 1.38001525575635 1.40403905630251 1.30598047184875 1.43768754957995 1.37290235924373 3.91345735116921 0.146206859592713 1.39386227255628
3.90994701751606 3.72997466055116 4.19284105254818 3.92890555296341 0.85974177132578 0.11217935012457 0.156273211727455 1.37326589474518 1.40599539282748 1.30500230358626 1.42203685738013 1.36801151793129 3.94582483883149 0.140767908309458 1.39521009591514
3.93724897453026 3.73303556779004 4.22739124569041 3.96514227116015 0.828087068042149 0.114451372698675 0.149842726318731 1.33911035118083 1.40198814406999 1.30398814406999 1.42589329662989 1.35802371186002 3.97478190919278 0.134870317002884 1.39647480292122
3.95923629316528 3.73609811850518 4.26011774220622 3.97807930355699 0.832236849983978 0.120319150351731 0.128514406177041 1.34206210580929 1.40127473181451 1.30303924740207 1.41694112889689 1.3602158607114 4.00514802299907 0.128469174503658 1.39784012076644
4.02099536806938 3.74099963238646 4.26599955886375 4.03199595625105 0.843569150077493 0.116280302913558 0.134229571362611 1.36314841852655 1.41499897068208 1.30499985295458 1.41400022056812 1.37099919125021 4.03849568763626 0.124325396825398 1.40047650374835
4.05623872228432 3.74216909495139 4.27809946761847 4.05836803018833 0.851968628479406 0.11604369431926 0.13813482768384 1.3626043835839 1.41197015971446 1.30797015971446 1.41699005323815 1.37902984028554 4.07074847203967 0.120832298136647 1.40468923688665
4.08109138929355 3.75974132102958 4.2881853302574 4.09570013652794 0.845877503413198 0.112935539757672 0.137588287933735 1.36110189247207 1.40893822324753 1.305 1.41591763099671 1.38210296125411 4.10394366621694 0.121956087824348 1.40921895543567
4.13288718874878 3.79492337348974 4.29698084337243 4.12892763051808 0.846708190762952 0.136927744977029 0.136083277911828 1.36356463614428 1.40600638554252 1.305 1.4120085140567 1.38698935742913 4.13621323709212 0.132067829457369 1.41419627289481
4.15459702382189 3.84565672620408 4.301 4.15354926191614 0.837660360598559 0.15832466036221 0.132185492619161 1.35677197226484 1.40510746428794 1.30294029761781 1.411 1.38408358333506 4.16795076028771 0.141805970149255 1.41812088508992
4.20453521003962 3.90128450409509 4.30129971762219 4.19959943524438 0.850831307268694 0.178839959943985 0.132967334460232 1.36854783092206 1.41393577479525 1.29810704200792 1.41102140840158 1.39097859159842 4.19694429171188 0.146658280922432 1.4213708306166
4.22904590586874 3.96018132818154 4.31499311411969 4.22703901998843 0.846330512443943 0.191155922371844 0.147900826820413 1.36982144603487 1.41101377176062 1.30302065764093 1.41200229529344 1.39001147646719 4.22489986991691 0.150969436485196 1.42355386099109
4.24945525046581 4.03936186575488 4.31205836544433 4.24457198135448 0.850980194120516 0.180981943952563 0.135205408638916 1.3704654084773 1.41698832691113 1.31194163455567 1.41302334617773 1.39505836544433 4.25092207325227 0.15580745341615 1.42388545020668
4.2885586321698 4.07152549554062 4.31706445755805 4.29334377364296 0.857726168860523 0.205371051595396 0.133953885610486 1.37177515660464 1.41602148585268 1.30695702829463 1.41497851414732 1.39993554244195 4.27755014036049 0.160738581146746 1.42361661152817
4.31393946670962 4.14083469755319 4.31999301538957 4.30896274874438 0.855734749535091 0.190425644795221 0.133221746152607 1.37200944123117 1.41699767179652 1.30500465640695 1.41400232820348 1.39700698461043 4.30300272274214 0.164335416666667 1.42400456814102
4.33230129738797 4.20576782237579 4.32105831562348 4.34814578905869 0.855588164632854 0.1629876452321 0.135696371323795 1.36306124269892 1.4170485963529 1.30225270103507 1.41698056145884 1.39607775416464 4.32861312274732 0.166382857142857 1.42360787130615
4.36356765548714 4.2856609179068 4.32765175259634 4.36369380115094 0.865662113271143 0.151044668026782 0.131679007565061 1.37962287343254 1.42191590289079 1.32760053873128 1.41413800463065 1.40387385433619 4.35269125081036 0.168 1.42324131640417
4.39001109844258 4.36304550361458 4.33743661531593 4.39601276320897 0.86902098776139 0.127985454884528 0.128827224567505 1.38581306871937 1.41799778031148 1.30899833523361 1.41244131256608 1.39800110984426 4.37792610135203 0.167797480620155 1.4228840020074
4.41029432368765 4.44609805375777 4.34808576821115 4.41931696397131 0.870771473242582 0.137784076875203 0.129473327676837 1.39134328284113 1.41392075900717 1.30589811872351 1.4135412306604 1.39998867985817 4.40223065645429 0.166477876106195 1.42250753228885
4.43639085418162 4.54360250214463 4.35798538962885 4.4474103968907 0.868295243313083 0.135475442623296 0.132864084221702 1.39159482312365 1.40692182916368 1.29698045729092 1.41607872250216 1.39898045729092 4.42706315639178 0.16316666666667 1.4221228848751
4.45595410461448 4.62381182891937 4.36552165791588 4.46795180984521 0.869058210079965 0.133245232073949 0.138246261530749 1.3898341305847 1.4030091790771 1.29600229476928 1.41869475167989 1.39800229476928 4.45290881473411 0.158039385206533 1.42171486426557
4.49220187854768 4.70175704455381 4.36908075141907 4.51515140891076 0.84960621616364 0.134908288271416 0.144866626932625 1.37159924434186 1.39603028178215 1.30097981214523 1.42003028178215 1.39001009392738 4.47849427432336 0.153184615384619 1.42126670467602
4.51259497026552 4.77699870008856 4.37759497026552 4.53074371283191 0.856005017246897 0.120233352337181 0.150418512574336 1.37842484825841 1.3987662616814 1.299 1.42329748513276 1.39106374681416 4.50701256859329 0.147948571428575 1.42052146480877
4.54008091248038 4.82304997535553 4.40497382243282 4.56507853270155 0.85161112835384 0.129623202843639 0.150355259311225 1.38002026670457 1.38800475955767 1.29899762022117 1.43700237977883 1.39398572132699 4.5350445712554 0.141994640943193 1.4188211697254
4.57441482308841 4.844197040967 4.39447704655168 4.59834222904794 0.843731837672036 0.139254383278121 0.152662668714382 1.37592973312856 1.38991703538232 1.29803111173163 1.43807259404047 1.38801037057721 4.56528413484376 0.134667613636365 1.4159031812872
4.61461413690605 4.86333883415506 4.44002117713469 4.63163531404075 0.846797530275099 0.129944488300102 0.162859612531629 1.37487439762915 1.38180940578778 1.30108470853877 1.44521177134692 1.38889411432654 4.59302779045794 0.128557926829269 1.41229817388609
4.64293364738694 4.87896339166176 4.44099771197886 4.6609313593658 0.848067025572518 0.121390043065187 0.181286825041088 1.37138816823547 1.37302059219026 1.30499084791544 1.4549771197886 1.3840114401057 4.62362845868881 0.126 1.40735900825091
4.69229309439342 4.89211117373544 4.45355586867718 4.69332341450309 0.8336014938451 0.11745221783852 0.191503515185744 1.36541915803098 1.35991914637423 1.30298989329678 1.45021224076765 1.37101010670322 4.65533791877527 0.126201149425287 1.40146459652568
4.73932232419919 4.90313700872334 4.47514829689894 4.72560675291766 0.837208975590986 0.116658096540136 0.200673594194962 1.37707414613344 1.36877097251786 1.30201957267476 1.44727834652002 1.37190213662618 4.68523276887904 0.128345491388042 1.39609905196453
4.7709838282858 4.90999773596001 4.5139980593943 4.7559899735372 0.84981923669509 0.115060527197883 0.207129492208174 1.37628026198177 1.38298997353719 1.30299967656572 1.45100646868568 1.36700161717142 4.71718452747421 0.137948643410852 1.39130452526894
4.79545026955299 4.91308004792053 4.569150089851 4.78640023960265 0.853694514675663 0.114000276219436 0.206306367893244 1.38100393827652 1.38095997603973 1.302 1.44865979633774 1.3699399640596 4.74791957157262 0.152749235474005 1.38666428602864
4.84042153025308 4.921 4.58467444840493 4.82625291815185 0.856238028470863 0.110052506494497 0.201069763256885 1.38741451681574 1.37712645907592 1.302 1.41502107651265 1.36404215302531 4.77779594084496 0.157 1.38228156527896
4.85995400103131 4.921 4.6159264016501 4.83797240061879 0.861707120288768 0.1092419089572 0.204302387170683 1.39133077720678 1.38298620030939 1.302 1.41599770005157 1.36599540010313 4.8050361064026 0.157362745098038 1.37993701561185
4.90910078474732 4.927 4.71453639016233 4.89208062779786 0.849106002464808 0.109892821972925 0.212322066404166 1.38532580089531 1.38107054932312 1.3 1.41193952915161 1.35604031389893 4.83125563902023 0.159639534883719 1.37848120020015
4.91974223352565 4.927 4.67165083402017 4.900657406837 0.85192805233612 0.110169787933278 0.151290096724675 1.3880620995857 1.38814844670513 1.3 1.40695430024726 1.36010603336081 4.85700948930159 0.163438943894387 1.37705124137149
4.95403663289874 4.92699084177531 4.79421063916776 4.93105037023577 0.864306662608459 0.110160961613592 0.0904730071321492 1.39739844846227 1.39500915822469 1.30003663289874 1.45093360287103 1.36500457911234 4.88524124271606 0.165791433891993 1.3756925866097
4.97031854908424 4.923 4.88684946422464 4.95333034719847 0.867262619589471 0.11056725803663 0.135376753322208 1.40113049592891 1.39904719245692 1.31611798114231 1.42190561508615 1.36695280754308 4.90880219423227 0.165149700598802 1.37562683292135
4.99750261240206 4.92316753746735 4.95961254812326 4.98158638113573 0.871669581156332 0.109470680943213 0.136819371304828 1.40530073362092 1.40293717344974 1.32587434689949 1.41410471091709 1.363 4.93433074871319 0.166 1.37708401214974
5.02094535496708 4.93098178498903 5.03482468051937 5.00893624746159 0.871650045537527 0.10810318762692 0.138655719472421 1.40253644356013 1.40000683062912 1.32001366125823 1.41898861561814 1.363 4.96179003649522 0.165148362235066 1.37766911436001
5.04021084784656 4.93305020186823 5.11397391624365 5.03826104971479 0.858694880470197 0.110583935402167 0.132873650665133 1.39715102369381 1.39598995962635 1.31494979813177 1.4171104441101 1.34510040373646 4.98717356666257 0.161253822629969 1.37820998634923
5.06148861172367 4.93798045553105 5.21164173539152 5.06444952278577 0.863070552493565 0.10911726681368 0.114395437091135 1.39530833947997 1.39501954446895 1.30994136659316 1.42786318871737 1.35509772234473 5.01407080913585 0.156951194184839 1.37897621168728
5.08599639735551 4.93700014410578 5.29398789511452 5.08699668556707 0.860590364587622 0.114999135365323 0.10915077096592 1.39672979104662 1.39599985589422 1.30700043231734 1.42100100874046 1.3599992794711 5.04194405171636 0.151626436781608 1.38049078306172
5.10822506302199 4.94002935604635 5.36836205790494 5.11721527767321 0.855623011381603 0.116273721564815 0.131461549843841 1.3901326988769 1.39701957069756 1.30499021465122 1.41695107325609 1.36301957069756 5.06933509430717 0.145582554517136 1.38209791844407
5.13164368828241 4.943 5.40548764263819 5.13966319398793 0.851578636849601 0.121749011411055 0.13822289587501 1.38713456613428 1.39888296576684 1.304 1.41196098858895 1.36488296576684 5.09790681487226 0.138487895716946 1.38478818274148
5.16392494607563 4.943 5.42994314096638 5.17292267171428 0.836465138882775 0.123705451277311 0.164947864448064 1.37532745154143 1.39301364616807 1.304 1.41000454872269 1.35901364616807 5.12482326835497 0.132182194616977 1.38803869974614
5.19532944476966 4.94709498297181 5.48701424744577 5.20336718867918 0.82311228572825 0.126246553825055 0.117709610166142 1.36127010094381 1.38851574740223 1.30596200681128 1.41699525085141 1.38006648808027 5.15486641960823 0.127630057803469 1.39148549780194
5.22744721726414 4.95714850719809 5.48873506412401 5.23883365223256 0.826989725647034 0.126999798383101 0.129688635468477 1.36215902229382 1.39001060765701 1.30202121531401 1.41656052674654 1.38701943291659 5.18423980658473 0.125843971631206 1.39502986975237
5.24856124077497 4.96403435884695 5.49999381513896 5.25455235653006 0.828664842764168 0.130243501451313 0.111774034081465 1.36274794511653 1.3905126555422 1.3030022905898 1.41949650681699 1.38800673271225 5.21508941664416 0.125333333333332 1.4007361850263
5.29201227597264 4.97926936618364 5.47767264198474 5.29196895028446 0.846481019856364 0.140481591709267 0.145380026339831 1.36933837262128 1.39837586170786 1.30402448783488 1.41546260747967 1.39203710933404 5.24717628964082 0.128757188498398 1.40805004855488
5.33262890240074 5.0021949145614 5.49150085988825 5.33441926826716 0.841161654754171 0.14126762227704 0.143321232318184 1.38485851024217 1.40612578048015 1.30612578048015 1.41248951829332 1.38412578048015 5.28183702761368 0.139940940940939 1.41514152265688
5.3605632664141 5.0579434709638 5.49159072051576 5.35398016525046 0.831824668763884 0.171948889195343 0.143090468861993 1.38618865123703 1.39948764769042 1.31199404957514 1.41200674726684 1.38999404957514 5.31245171361046 0.1504490603363 1.42044056163486
5.40123857458593 5.09040078208871 5.52101717637523 5.39322680789123 0.844935286876136 0.189309689968655 0.125081172199386 1.37310817483057 1.3990572545841 1.31296564724954 1.4140159132637 1.4035792090841 5.34021047563528 0.153491124260351 1.42497596938288
5.4223573422916 5.12552688918594 5.52247573357327 5.41341062715749 0.851363799269486 0.180686296810587 0.106502813618357 1.38049592839317 1.40412316932007 1.31007805765718 1.41552927162144 1.41063793172193 5.3671942512676 0.159623456790121 1.42646672042059
5.43950379878368 5.15199841170865 5.52149392511553 5.43250243447978 0.849984940598486 0.182509890584374 0.105907607319016 1.37967222045287 1.40950631833245 1.31399976469758 1.41699960948801 1.41700284625902 5.39425364952718 0.162666666666667 1.4277896049947
5.46393403846084 5.2045578675427 5.51306106389922 5.45342919069696 0.857109240443975 0.172848484845595 0.101912179127393 1.38305362249262 1.42042911309188 1.31985071341972 1.41549502475499 1.4209194175641 5.41843190826761 0.165195195195196 1.42800508097552
5.49921591562143 5.28580018676377 5.51692175177298 5.48879735205203 0.864082157253961 0.151884854791994 0.107702659810514 1.38582823315415 1.41523286112282 1.32462460245359 1.41437095138895 1.41590591353786 5.44246172619524 0.16619797979798 1.4266708474562
5.50999281060972 5.38513508301409 5.46407957171513 5.51295584183112 0.846523547980668 0.130567987635681 0.100720661481268 1.40128418971462 1.42649097347746 1.32705367421846 1.38353543101498 1.41199302765755 5.46626523907258 0.167417426545086 1.42534917931647
5.54414457627063 5.49197226993589 5.51274645712701 5.53776117391275 0.868579183787698 0.119846870588763 0.106675008080504 1.3974958036803 1.41849508071447 1.32587017113358 1.38967082272786 1.41356078413311 5.48817516105074 0.168794366197183 1.42433860160376
5.55819595807044 5.59572146117141 5.53690453817127 5.5600983564408 0.872217930215942 0.130670490863352 0.127683245215774 1.39951683422118 1.4185330468357 1.31980633561822 1.40297019943457 1.41904242097829 5.50917653725592 0.167664488017429 1.42380009488142
5.59002684239685 5.67405068090609 5.533 5.58752849094201 0.872382153679724 0.151595366893939 0.101761271044946 1.39732602562325 1.41999955814308 1.31099597770587 1.413 1.42099996037249 5.53140362537452 0.165539961013645 1.42173243038146
5.6017929818741 5.70651064446442 5.53176973985106 5.60226460211928 0.870970214039337 0.125249948230375 0.0840806840402379 1.39041913327652 1.41848338236963 1.30949124896313 1.39164349873236 1.41998852010141 5.55223500750183 0.16338775510204 1.42057578706557
5.62593342047859 5.78991324008364 5.5539644597046 5.62461205360716 0.867443335679509 0.115169588517951 0.131577541436331 1.39034719823194 1.41690301009636 1.30897951679725 1.40406337580475 1.41923722488873 5.5745077391665 0.160128131021195 1.41916447176404
5.64548740293967 5.853926052418 5.55250116725895 5.65694480398677 0.839408571886663 0.116470720841067 0.11540676946099 1.39856832539866 1.41250832012005 1.30800380490543 1.40699345565294 1.41400689950165 5.59716721756235 0.155218579234974 1.4170794271897
5.68016797394826 5.92342156147911 5.55895610414417 5.68663929704252 0.840236227751668 0.128752527803068 0.11699745234478 1.36868247552374 1.41044115396605 1.30707528843455 1.40748369198538 1.41749632964846 5.62268739838095 0.149722689075632 1.415449229587
5.69567401153171 5.96304066922713 5.55494698153376 5.70015238124005 0.84510290349565 0.121584718021411 0.109874045994225 1.37204115508456 1.40546685618551 1.31398639134622 1.40598918485417 1.41742918261807 5.64654112816938 0.144015673981195 1.41317213895454
5.72699758231653 6.01149323098549 5.55200334562091 5.73049758231653 0.845563854406449 0.1215568858242 0.113954998732096 1.37072964358373 1.40399904152124 1.3134998117842 1.4054996228587 1.41400080080427 5.67404531697648 0.137532494758911 1.41059779442563
5.75536039138288 6.02616976671442 5.55807058709574 5.76427923597775 0.841826288384189 0.12141537299607 0.114636222738208 1.3680519121953 1.40093092266274 1.31599650819295 1.40600547385561 1.40549952770992 5.70267193720918 0.131293103448277 1.40798075880691
5.78716311024689 6.03968413651552 5.56407212586202 5.79014403694424 0.838668537368042 0.118804529718283 0.119210894086018 1.36486877309545 1.39487513106706 1.31552907418666 1.40701938279111 1.40499173730216 5.72998186253908 0.128376543209879 1.40507443810523
5.83291907826582 6.04897738951545 5.56750613595056 5.82294287877587 0.832187711365257 0.117989118698753 0.123431196270209 1.37078326066988 1.38701428030603 1.31699642992349 1.40799761994899 1.39800476010201 5.75925746926924 0.126217186024552 1.40041617159809
5.85572348463321 6.05255799355223 5.56106290309807 5.85817981120042 0.839258122069588 0.118091885781785 0.0922562133217721 1.36376740266197 1.385 1.3175 1.41055707255434 1.39201380763964 5.78824706104614 0.127890625000003 1.39609769330462
5.87766941380548 6.05806161861919 5.56764175612668 5.87647178773354 0.839918067984254 0.116202108195104 0.10217481748496 1.36773493561251 1.3847435237452 1.31747946046027 1.41558549208493 1.39280514236439 5.82092567781979 0.13475401606426 1.3917882665918
5.93103494774119 6.06101183834535 5.59654826538983 5.92053643984556 0.839152871862667 0.114854250973534 0.0926082667893363 1.37274287522098 1.37297534925501 1.31649789135597 1.41950504360797 1.38399408082732 5.85170482169813 0.147764589515335 1.38649584005587
5.94694791987786 6.06605177253438 5.62720768845808 5.93749077883521 0.841106269112386 0.114638115041691 0.108557977267869 1.37419396301634 1.35998186417965 1.31447416517719 1.42196514871139 1.38141590821491 5.88215565945273 0.159446808510637 1.38281397077702
5.95505644277252 6.05613486503479 5.68841608286529 5.96774175769134 0.840947997279039 0.134194050931204 0.115384425444995 1.35559822703426 1.36686513496521 1.309 1.42615734254059 1.38108991002319 5.91190321824104 0.166086086086084 1.37957319497884
6.00105539106797 6.06201166127747 5.75025654810428 6.00005830638734 0.824863435985708 0.135238746412672 0.123099177801146 1.34038871316833 1.3610087459581 1.309 1.43301457659683 1.38496793148696 5.93962972360091 0.169351190476191 1.3782503092493
6.02026108312341 6.066 5.83904433249363 6.02026108312341 0.856849241309822 0.134810913790932 0.167435474999988 1.37078678557934 1.36396083753149 1.309 1.43797389168766 1.37396083753149 5.96663166603291 0.16743076923077 1.37796742130605
6.04050444160314 6.06612611040078 5.91926110400785 6.04060953360379 0.859134194952462 0.134861713991886 0.178293144866421 1.37527820351323 1.36087388959922 1.309 1.43589490799935 1.37108407360052 5.99424446268656 0.169943775100401 1.37824220120176
6.06401429465333 6.07200219917743 5.97804508313741 6.06901649383076 0.862590901662748 0.134009840559636 0.136517251028207 1.38451042334166 1.35500054979436 1.309 1.43099890041128 1.37499835061692 6.02073123540802 0.173223782771535 1.37820916298722
6.09016943274274 6.076 6.06091233015319 6.09922156589435 0.86424212095775 0.133714004687565 0.13164199157477 1.38525797374344 1.35603909986371 1.309 1.42888270040888 1.37202606657581 6.04528575993228 0.173467289719627 1.37953372126826
6.1039694568076 6.076 6.13200655013667 6.11694691130045 0.864431329208796 0.133185599826393 0.140847534469699 1.38289672565503 1.35895490898569 1.309 1.41995490898569 1.374 6.07025858684157 0.171 1.38020785547559
6.14601467050591 6.0760038270885 6.21905868202362 6.15801530835399 0.832852986586966 0.129959872430383 0.139444834888468 1.35285401990086 1.35700191354425 1.309 1.41800127569617 1.37399553506342 6.09523367763019 0.17059595959596 1.38101787712621
6.16922197186108 6.082 6.31216208797862 6.18233948637578 0.853265808128227 0.129757649709706 0.146846078518256 1.37489612329118 1.3599608284951 1.309 1.4199738856634 1.3670130571683 6.12069736524931 0.168569230769232 1.3826488051334
6.18650352606479 6.0820656773128 6.40157625550717 6.20850352606479 0.857942919621773 0.129391068263515 0.133905569989061 1.38030453733468 1.3569343226872 1.3090656773128 1.418109462188 1.3681532470632 6.1466440903372 0.166310850439885 1.38425581987428
6.20903213041669 6.08500488941124 6.47204610016308 6.23102793949278 0.844673003495474 0.120950433062138 0.143093932483608 1.36487147380824 1.35400558789856 1.31200069848732 1.42299790453804 1.37499580907608 6.17381955555092 0.162662460567822 1.38595440337891
6.25516860693 6.092 6.53890788346922 6.27125939527692 0.848977392765392 0.12160787171043 0.148473833882203 1.36698622548665 1.362 1.31294812094462 1.41993515118077 1.369 6.20268728457585 0.156264957264956 1.3882093790705
6.26911651166085 6.09222330233217 6.608 6.29207185119442 0.848654382950614 0.1245476120017 0.129857680329054 1.36672600523416 1.36179902790105 1.309 1.415 1.36917864186574 6.23007162571386 0.149502057613168 1.38959173861525
6.31813518660709 6.10204087036959 6.60815719372918 6.33910689173584 0.809948913730872 0.127038058234231 0.134963030513721 1.33465190289055 1.35303458262042 1.30900314387458 1.41497170512875 1.37699056837625 6.25990251503782 0.141929824561402 1.39121855779214
6.36117341252188 6.11503251484785 6.658 6.37318425080449 0.831821134651104 0.116860685814091 0.120028489377576 1.35430341069045 1.36403251484785 1.31 1.40596748515215 1.374 6.28980053791557 0.133675078864352 1.39352780480349
6.37806163914424 6.11808666441994 6.65808666441994 6.39090997640935 0.833732017132863 0.112655742333039 0.116256466239788 1.35655439703432 1.36708666441994 1.30984833726511 1.403 1.37410833052492 6.32099761251182 0.127726647000984 1.39593738725544
6.42592418572622 6.12199381107969 6.66199381107969 6.43193501633676 0.832921284200964 0.125988880309446 0.116998824105141 1.36171183062519 1.37099381107969 1.30301083061054 1.403 1.37899226384961 6.35037038910909 0.123545539906104 1.39865788078862
6.46621541082924 6.13542005111701 6.66503231162439 6.46132311624385 0.838389386974631 0.136102319272999 0.11347579948883 1.36400222052253 1.36896768837561 1.31007539379023 1.403 1.37901077054146 6.37975716023828 0.122574675324675 1.40262923623582
6.48696048973643 6.17572451566314 6.66808731724877 6.49198231904862 0.839720752755096 0.122659075260322 0.11309916831112 1.36747768577631 1.36624012243411 1.31710914656096 1.403 1.38037109830726 6.41229270101251 0.128960405156535 1.40627110722827
6.53001754220761 6.25304911818132 6.672 6.53601403376609 0.819597781723298 0.169227690503818 0.113510477148047 1.34945903774536 1.377 1.32200280675322 1.403 1.39699578987017 6.44192798053791 0.144047937569672 1.41035371166127
6.55539525154112 6.32352700205483 6.67203952515411 6.55639525154112 0.830929930724501 0.180046404979102 0.114201330544179 1.36251589997484 1.37696047484589 1.32588142453766 1.403 1.39096047484589 6.47335682165919 0.155406417112296 1.41446316787484
6.58546590946888 6.36405336053834 6.675 6.58652668026917 0.849704896289594 0.170261205713052 0.115038250978611 1.37654128466715 1.37408102773372 1.31708102773372 1.403 1.38814179853401 6.49923570759494 0.163957928802588 1.41638817962105
6.60800859079445 6.41501982491027 6.67500099124551 6.61200859079445 0.852361837108352 0.180958338011689 0.114471777633621 1.38144117627801 1.378 1.32099702626346 1.40300132166068 1.39499900875449 6.52850447946912 0.169 1.41688290597003
6.63420464963643 6.47574320131126 6.678 6.63822619170343 0.857966100023365 0.175834676353556 0.119852800468709 1.38506462620098 1.37796768689951 1.31202154206699 1.407 1.39204308413399 6.5543444402964 0.169836363636361 1.41743350357888
6.65354902671692 6.5456267458279 6.678 6.65946768942552 0.861856349943856 0.166396563409053 0.120075228307929 1.3907915731908 1.37493899703145 1.31387799406291 1.40691866270861 1.39602033432285 6.580706574919 0.17344240570846 1.4175540249397
6.68008021967364 6.62422214678855 6.67801234148825 6.68211415876634 0.845364422568678 0.133449698251825 0.118404226959727 1.38080886889896 1.37200308537206 1.30798765851175 1.403 1.39699074388381 6.60729236826072 0.175245833333333 1.41583166125408
6.7062269199828 6.69706785874257 6.68204004470285 6.7192269199828 0.866189877693369 0.126969421993979 0.119765862047373 1.39980090084926 1.37295995529715 1.30383982118861 1.40301334823428 1.39401334823428 6.63324343639596 0.176256983240223 1.41363542379454
6.72350923246573 6.77792622715298 6.68508856216795 6.73673063788561 0.866906051458547 0.132767600427698 0.119404205834189 1.39752092064021 1.37008856216795 1.29182287566409 1.404 1.39508856216795 6.65675494887665 0.176792820512821 1.41232996870802
6.74596315311621 6.86286062265698 6.6889935918463 6.76894713273196 0.866291009284208 0.129575238665651 0.116944037136832 1.39182933988402 1.3739935918463 1.2840128163074 1.404 1.3989935918463 6.68168040272308 0.175312121212121 1.41048671362167
6.7665741991544 6.94399179853942 6.68907829988469 6.7895741991544 0.863350730411269 0.117969925705577 0.116058191576296 1.38883105123408 1.36796085005765 1.27598695001922 1.40394780007687 1.39592170011531 6.70807865935315 0.171999999999999 1.40722680131103
6.81026413016964 7.02042223937498 6.6951422239375 6.83320317705357 0.842053642317502 0.133294599292944 0.112152800154375 1.37665477273107 1.3651422239375 1.27495936458929 1.40002031770536 1.39008127082143 6.73402885740875 0.167482939632545 1.40427508671718
6.82309129664137 7.08907608053447 6.70200760805345 6.84309383265918 0.833585174567104 0.143179983820388 0.112769010953052 1.3691986823615 1.37198478389311 1.27298478389311 1.401 1.3939670317684 6.75778221854808 0.16219691969197 1.40055041745469
6.85929950328896 7.11971132031128 6.70512479303707 6.88024958607413 0.847371455508581 0.150870406262627 0.112431789110382 1.3803854068779 1.36592512417776 1.26701247930371 1.401 1.38101247930371 6.78754523544627 0.156576576576577 1.39710676592771
6.88374919609624 7.17606074562943 6.71502024854314 6.90078969318252 0.843431187109469 0.137432586252898 0.11655713304781 1.37276716955699 1.35995950291372 1.268 1.40093925437058 1.38185826019801 6.81480730629172 0.149528556593983 1.39179473899758
6.92002294761509 7.17902103531383 6.71600191230126 6.93901466097631 0.838649776898187 0.136577550918815 0.117869592042398 1.36634214177741 1.35799617539749 1.26800063743375 1.398 1.37499617539749 6.84349930203086 0.140107177974436 1.38685631798625
6.95633549357621 7.21204970275203 6.71908697981605 6.96242247339226 0.8383 0.117063727706402 0.117185764550692 1.3696925445872 1.35192544587195 1.269 1.39795029724797 1.36888816880793 6.87171717919117 0.133988235294118 1.38110000992111
6.98390179647158 7.216 6.72651853297116 6.99667634735369 0.83787773380218 0.117354138322935 0.113754543419211 1.36881300327292 1.34595491017642 1.269 1.39395491017642 1.35993236526463 6.8998067966552 0.130536062378169 1.37487000784315
7.02302074089361 7.21600183007885 6.74901037044681 7.02601830078848 0.819587635859834 0.117099786490801 0.117419981699212 1.35637994952867 1.34399450976346 1.26899816992115 1.392 1.3569963398423 6.92828840290131 0.129447257383965 1.36909187049201
7.05733007861043 7.21904890053488 6.76669683262201 7.05633007861043 0.848512885609706 0.116747921727268 0.117593915230442 1.37272572200011 1.33492664919768 1.266 1.39201222513372 1.35092664919768 6.95770994879735 0.133237288135587 1.36282351918032
7.0844653659467 7.22306069990609 6.82407236500762 7.08354629915482 0.851035246208477 0.116651828222208 0.134576439549823 1.37636193042317 1.32893930009391 1.266 1.39310116651015 1.34487860018782 6.98515371442781 0.143345755693567 1.35841372447072
7.10701785513654 7.22600178551365 6.87603035373212 7.11001368893801 0.844516046939575 0.12013060112293 0.159106558786822 1.37355577911253 1.32599821448635 1.266 1.39799642897269 1.33899821448635 7.01365160025248 0.158670781893006 1.35396873555995
7.13725477874009 7.229 6.92781529196828 7.13338216811013 0.854705923802353 0.121156688007476 0.170165860173216 1.38333222977282 1.32296178318899 1.26596178318899 1.39197452212599 1.33597452212599 7.04035602026386 0.1678 1.35070218392487
7.157547576232 7.22908112240474 6.99235880027942 7.16348673442845 0.857272591955293 0.122472308661304 0.173685320171973 1.38874828581338 1.32002028060119 1.263 1.39004056120237 1.33393915819644 7.0642249628336 0.169172205438067 1.34864241999302
7.18406892946752 7.23300899080011 7.05817082520212 7.18706892946752 0.846818040841929 0.123547122943964 0.171931750069696 1.38000913994982 1.32098201839978 1.263 1.39199400613326 1.33099100919989 7.08735884733285 0.168628985507246 1.34735793235254
7.20726174493316 7.236 7.11600771799267 7.21026174493316 0.862856667778029 0.122594842281263 0.145684976537409 1.3930832650939 1.31496073826003 1.263 1.38997382550668 1.32796073826003 7.11091359964986 0.17376160990712 1.34630433741265
7.22745080841462 7.23613524252439 7.19389339534142 7.23045080841462 0.86720551040945 0.122925738560489 0.129428525625855 1.39709436489482 1.31202254042073 1.26306762126219 1.38797745957927 1.32486475747561 7.1349806342684 0.176 1.34571531674758
7.24700020970923 7.24200003647117 7.27600053794977 7.25000027353378 0.87048000966486 0.121439999088221 0.127629865694913 1.3968500310005 1.313 1.266 1.38699976293739 1.31900003647117 7.15763435883414 0.176 1.34496401566172
7.27031269728084 7.24603908716011 7.33625078912337 7.28022149390726 0.871519674676745 0.121320977582082 0.11300501417015 1.40022342073113 1.31301302905337 1.26596091283989 1.361247552014 1.32296091283989 7.18079930935207 0.175731638418079 1.34571190740914
7.29452722215772 7.249 7.43276416645084 7.2976691665848 0.869656366706261 0.119833158339064 0.120904844451192 1.39794273892159 1.31406083332589 1.263 1.38006083332589 1.31995944444941 7.20171638704975 0.174587037037038 1.34642963565086
7.32000856931087 7.24900263671104 7.51805075668746 7.33000856931087 0.854019301271575 0.117568319096714 0.118225821086398 1.38502932763869 1.31700065917776 1.26299802246672 1.38300065917776 1.318 7.22386911798094 0.17284004474273 1.34694930880272
7.33348681757743 7.253 7.5959341634594 7.34347366034561 0.853010786914835 0.114980923021487 0.0967440782380501 1.38406618137988 1.31798684276818 1.26 1.38393421384089 1.31807894339094 7.25022086573639 0.17126112759644 1.34682083122399
7.37038512368117 7.25312161800458 7.6668107866972 7.3794053933486 0.856784325385323 0.112078377534402 0.0979141182276303 1.38824614965539 1.31708107866972 1.26006080900229 1.37910134833715 1.32408107866972 7.27508668233319 0.167337325349306 1.34766359229724
7.38902054464521 7.259 7.70601849018069 7.39902328393124 0.855055733562011 0.113449952062495 0.103433122786072 1.38660643207995 1.32100068482151 1.263 1.384 1.32800273928603 7.29958189055977 0.16036960276339 1.3494109210733
7.41932220842638 7.25904296112352 7.7332577667411 7.43324702646022 0.848789723946703 0.113378174152251 0.108020824606123 1.38135789809895 1.32204296112352 1.26296777915736 1.38397851943824 1.332 7.3229269310355 0.153305343511457 1.3517019740167
7.44947319573276 7.263 7.75711829893319 7.45653234519936 0.844760592880386 0.11319540979824 0.110752150805908 1.37723729002207 1.3260591494666 1.26 1.382 1.33201971648887 7.3528791052432 0.145663003663007 1.35471875479056
7.4731017572674 7.26302212114509 7.76305309074821 7.48307963612231 0.828901944175927 0.112483493898503 0.105358875548862 1.36518119329941 1.32901769691607 1.26 1.382 1.33300884845803 7.37837366546543 0.140726114649682 1.35751395684657
7.51929566910463 7.27303695863808 7.78703695863808 7.5192833495586 0.838794456204288 0.118519613056753 0.0913132242496856 1.37027533592938 1.337 1.26001231954603 1.382 1.3370492781841 7.40620464068976 0.13549560117302 1.36196500108606
7.54380731341076 7.27629152984277 7.79006727611756 7.54276246266572 0.838366594775666 0.114594369399857 0.0908679988779169 1.37395843880465 1.33708970149008 1.26093272388244 1.38202242537252 1.34115697760765 7.43449459852194 0.134252688172043 1.36616360829885
7.57899050053947 7.28899656963925 7.79299920837829 7.57599102828728 0.839089804733312 0.119578654243092 0.0951388468710419 1.37606943003237 1.34099894450439 1.25800079162171 1.3829997361261 1.34799815288268 7.46347466213507 0.135545129579982 1.37299908163086
7.61634678850427 7.30678694314431 7.797 7.60240014058185 0.844590779193886 0.119633724274356 0.0984530782880997 1.3794914496094 1.346 1.25813338019395 1.383 1.35205335207758 7.49002440232413 0.138441860465118 1.37973231135325
7.64269986138548 7.36597077547019 7.79706772852118 7.63267728521176 0.840117889211201 0.146303448674073 0.100883745154918 1.37585710526992 1.34602257617373 1.2680903046949 1.3829096953051 1.35593227147882 7.52043927491115 0.147606862745099 1.38635064541506
7.67309737662393 7.40814754033928 7.8000206556475 7.66208852420357 0.836169776875471 0.168123724486557 0.100191360606125 1.37403328510054 1.34701180322714 1.27200295080679 1.37900295080679 1.35303245887464 7.54794402952166 0.158538011695908 1.39194294372113
7.7061829890092 7.45867813573999 7.807 7.6922152811873 0.849635726101882 0.176344409487341 0.104044208558362 1.38531261509988 1.351 1.27297847188127 1.38 1.3640322921781 7.57404753740312 0.163679083094556 1.39781230994228
7.72352497687067 7.52215091083186 7.80706057425431 7.71260574254309 0.852025239272629 0.19487296324755 0.105355653597069 1.38839803458293 1.3510201914181 1.2710201914181 1.38 1.3670201914181 7.59894203312873 0.166405982905982 1.40209557007662
7.74900376941278 7.57801263861932 7.81000088692065 7.74200443460327 0.85325058315033 0.182400915745575 0.10563055654271 1.39267017294953 1.35200066519049 1.27199955653967 1.38 1.368 7.62612476884123 0.168258130081301 1.40612862053481
7.76632918208689 7.63577231181925 7.814 7.76234184293639 0.855906081349961 0.186503792041544 0.108148102943677 1.39346481319391 1.35505064339798 1.26984806980605 1.38 1.36805064339798 7.65058969633844 0.169 1.41034112610194
7.79260104457297 7.69740243733692 7.81395547817978 7.78973461003363 0.857719394380811 0.183568227940998 0.108708097260345 1.39435487256059 1.35902226091011 1.25795547817978 1.37984417362923 1.37195547817978 7.6742545787567 0.169285440613027 1.41334989521543
7.81904428290171 7.75919276086627 7.81200781462971 7.82204428290171 0.848043753748296 0.144344359836438 0.105551250340754 1.38272940633046 1.36000781462971 1.25599479024686 1.373 1.37000781462971 7.69734929401109 0.170517838939857 1.417201792101
7.83628119541635 7.8339413933504 7.81504890355067 7.83931787307935 0.853335429846348 0.122914562392532 0.105999802057461 1.39022577527565 1.36304890355067 1.25385328934799 1.373 1.37301222588767 7.71962832556962 0.172270833333333 1.42177435382889
7.85944963892099 7.91164215953753 7.819 7.86539099036608 0.855263123626207 0.112786060350674 0.1034931406474 1.39542446234682 1.3670195495183 1.24192180192678 1.373 1.374 7.74093795587965 0.172737103174604 1.42503251042071
7.88196197666156 7.99386113215525 7.819 7.88496693622744 0.848910729194195 0.113089487511525 0.100145653905108 1.38963977034479 1.36799834681137 1.23800661275451 1.373 1.374 7.76304895096901 0.171497556207234 1.42652275101733
