# Supplementary material for: Quantifying Spatiotemporal Gait Parameters with HoloLens in Healthy Adults and People with Parkinson’s Disease: Test-Retest Reliability, Concurrent Validity, and Face Validity
Source: Sensors (Basel). 2020 Jun 5;20(11):3216. doi: 10.3390/s20113216 (PMC7313704; doi:10.3390/s20113216)
Supplement: Supplementary file 1 [file sensors-20-03216-s001.zip › Data/HYA_06_SWS2_HoloLens_raw.csv]

Time HoloLens_x_position HoloLens_y_position HoloLens_z_position HoloLens_x_orientation HoloLens_y_orientation HoloLens_z_orientation
244.1334 -0.333 0.174 -0.162 357.175 272.253 359.672
244.1659 -0.335 0.173 -0.162 357.219 272.309 359.642
244.2028 -0.337 0.173 -0.161 357.302 272.29 359.575
244.2319 -0.338 0.173 -0.16 357.418 272.318 359.645
244.2663 -0.34 0.172 -0.158 357.868 272.349 359.805
244.2982 -0.343 0.172 -0.157 357.796 272.423 359.856
244.3332 -0.347 0.173 -0.154 356.697 272.516 0.131
244.3657 -0.352 0.173 -0.151 356.116 272.798 0.495
244.3996 -0.357 0.173 -0.147 355.785 273.045 1.3
244.4321 -0.364 0.173 -0.143 355.406 273.069 2.279
244.4681 -0.373 0.173 -0.138 354.895 273.138 2.972
244.4992 -0.381 0.171 -0.133 355.103 272.997 3.745
244.5312 -0.39 0.167 -0.128 355.948 272.776 4.165
244.5657 -0.4 0.164 -0.123 357.02 272.59 4.744
244.5995 -0.41 0.158 -0.119 357.995 272.196 4.833
244.6319 -0.422 0.157 -0.115 359.158 271.799 4.46
244.6701 -0.436 0.153 -0.113 0.058 271.048 3.448
244.6982 -0.448 0.148 -0.111 0.824 270.536 2.431
244.7324 -0.464 0.148 -0.11 1.564 270.225 1.384
244.7668 -0.481 0.149 -0.109 0.926 270.243 0.766
244.7982 -0.498 0.147 -0.108 1.46 270.193 0.911
244.8324 -0.514 0.144 -0.108 2.283 270.043 1.026
244.8646 -0.533 0.141 -0.108 1.774 269.822 1.275
244.9017 -0.554 0.139 -0.109 0.882 269.51 1.734
244.9319 -0.574 0.136 -0.109 0.189 269.313 1.586
244.9658 -0.597 0.133 -0.11 359.622 269.233 1.289
244.9988 -0.62 0.129 -0.113 359.375 269.094 1.027
245.0317 -0.644 0.128 -0.116 359.069 269.257 0.513
245.0656 -0.67 0.128 -0.12 358.888 269.484 0.273
245.0987 -0.695 0.129 -0.125 358.765 270.017 0.185
245.1315 -0.721 0.132 -0.13 358.28 270.314 0.303
245.1653 -0.748 0.146 -0.135 357.535 270.463 0.125
245.1995 -0.774 0.153 -0.139 356.861 270.308 0.321
245.232 -0.799 0.158 -0.141 356.969 270.041 0.332
245.2691 -0.824 0.161 -0.142 357.487 270.596 359.714
245.2998 -0.842 0.161 -0.142 357.652 271.062 359.981
245.3314 -0.864 0.164 -0.141 356.677 271.644 0.346
245.3643 -0.886 0.167 -0.139 355.749 272.359 0.794
245.3985 -0.907 0.165 -0.137 357.044 272.46 1.722
245.4324 -0.928 0.166 -0.136 358.123 272.016 1.999
245.4655 -0.95 0.165 -0.133 358.756 271.65 1.712
245.4986 -0.973 0.164 -0.131 358.549 271.527 1.131
245.5328 -0.997 0.162 -0.128 357.516 271.537 0.623
245.5653 -1.023 0.159 -0.124 356.46 271.616 0.202
245.5986 -1.051 0.154 -0.12 355.526 271.623 359.864
245.632 -1.08 0.148 -0.115 355.018 271.593 359.822
245.6662 -1.11 0.142 -0.11 354.691 271.529 359.831
245.6977 -1.14 0.135 -0.105 354.779 271.326 359.838
245.735 -1.175 0.13 -0.098 354.867 271.026 359.651
245.7646 -1.204 0.128 -0.092 355.041 271.025 359.586
245.7985 -1.237 0.128 -0.084 355.193 271.34 359.851
245.8323 -1.269 0.133 -0.076 355.66 271.762 359.975
245.8638 -1.303 0.147 -0.069 354.963 271.849 0.372
245.8988 -1.334 0.15 -0.063 355.663 272.13 0.288
245.9315 -1.364 0.155 -0.06 357.135 272.172 0.173
245.9673 -1.393 0.16 -0.058 356.251 271.627 0.475
245.9982 -1.422 0.163 -0.056 355.798 271.2 0.317
246.0296 -1.45 0.166 -0.056 356.016 270.371 359.742
246.0644 -1.477 0.163 -0.056 357.703 269.385 359.408
246.0986 -1.501 0.161 -0.056 0.431 268.569 358.868
246.1315 -1.525 0.162 -0.057 1.39 268.094 358.347
246.1638 -1.549 0.164 -0.056 0.801 267.995 358.852
246.1978 -1.574 0.164 -0.057 359.647 268.156 359.197
246.2351 -1.599 0.161 -0.059 358.64 268.41 359.289
246.2645 -1.627 0.156 -0.061 358.055 268.461 359.443
246.2983 -1.656 0.15 -0.064 357.652 268.49 359.748
246.3316 -1.686 0.146 -0.068 356.874 268.574 359.48
246.3635 -1.715 0.137 -0.072 357.534 268.649 359.425
246.3986 -1.745 0.132 -0.078 357.432 268.589 359.508
246.4315 -1.776 0.132 -0.082 356.77 268.6 359.83
246.4644 -1.808 0.135 -0.088 355.908 268.316 359.936
246.4989 -1.839 0.136 -0.092 355.937 268.292 359.761
246.5302 -1.87 0.149 -0.096 356.645 268.381 359.289
246.5674 -1.901 0.167 -0.097 353.52 268.852 358.394
246.5984 -1.929 0.165 -0.098 354.273 268.852 359.363
246.6318 -1.955 0.162 -0.098 354.988 269.145 0.015
246.6649 -1.983 0.164 -0.096 354.841 269.602 0.157
246.6991 -2.01 0.169 -0.094 354.198 269.699 359.827
246.7295 -2.037 0.171 -0.093 354.343 269.566 359.568
246.7654 -2.063 0.171 -0.091 355.865 269.581 359.637
246.8027 -2.091 0.168 -0.088 357.362 269.662 359.401
246.8303 -2.115 0.165 -0.086 357.481 269.519 359.12
246.865 -2.142 0.161 -0.084 356.588 269.225 358.837
246.8992 -2.169 0.156 -0.081 355.853 269.102 358.645
246.9299 -2.198 0.15 -0.076 355.332 269.187 358.613
246.9682 -2.228 0.144 -0.071 355.018 269.292 358.828
246.9968 -2.258 0.137 -0.066 354.943 269.226 358.821
247.0291 -2.289 0.131 -0.06 355.007 269.157 358.915
247.0644 -2.32 0.128 -0.053 355.095 269.055 358.872
247.0961 -2.352 0.129 -0.046 354.565 268.884 358.921
247.1305 -2.384 0.131 -0.039 354.244 268.836 359.202
247.1671 -2.416 0.143 -0.032 354.185 268.931 358.975
247.1966 -2.447 0.155 -0.026 353.008 268.702 359.892
247.2306 -2.476 0.161 -0.022 353.089 268.576 0.193
247.2626 -2.504 0.165 -0.018 352.704 268.892 359.6
247.2978 -2.53 0.167 -0.016 352.439 268.898 359.873
247.3284 -2.556 0.17 -0.015 351.894 268.735 359.758
247.3639 -2.582 0.17 -0.014 352.565 268.435 359.554
247.4008 -2.605 0.169 -0.014 354.459 268.177 359.021
247.4296 -2.63 0.168 -0.014 355.839 268.036 358.82
247.4628 -2.654 0.168 -0.014 356.391 267.813 359.185
247.4972 -2.679 0.167 -0.014 355.598 267.648 359.602
247.5316 -2.706 0.164 -0.014 354.972 267.503 0.119
247.5627 -2.734 0.159 -0.014 354.676 267.456 0.449
247.5959 -2.763 0.153 -0.014 354.64 267.748 0.528
247.6336 -2.793 0.147 -0.015 354.583 268.012 0.619
247.6634 -2.822 0.139 -0.015 354.714 268.149 0.486
247.6962 -2.852 0.129 -0.017 355.118 268.446 0.339
247.7336 -2.883 0.125 -0.02 354.83 268.668 0.266
247.7633 -2.914 0.125 -0.022 354.718 268.801 0.596
247.7953 -2.946 0.127 -0.026 353.971 268.634 1.096
247.8304 -2.978 0.137 -0.03 354.335 268.304 0.858
247.8657 -3.01 0.153 -0.033 353.134 268.191 359.461
247.896 -3.04 0.16 -0.034 353.113 268 359.627
247.9299 -3.067 0.164 -0.032 353.077 268.361 359.859
247.9635 -3.093 0.16 -0.029 354.588 268.721 0.315
248 -3.122 0.163 -0.028 353.777 268.86 359.572
248.0283 -3.146 0.168 -0.026 353.257 269.075 359.523
248.0635 -3.171 0.167 -0.022 354.069 269.304 359.58
248.0946 -3.195 0.165 -0.02 356.126 269.482 359.551
248.1317 -3.219 0.165 -0.016 357.345 269.659 359.497
248.1629 -3.244 0.165 -0.014 357.35 269.743 359.298
248.1951 -3.269 0.162 -0.012 357.339 269.769 358.947
248.2305 -3.295 0.157 -0.01 357.451 269.728 358.979
248.2647 -3.323 0.151 -0.007 357.277 269.583 359.228
248.2949 -3.35 0.145 -0.005 357.077 269.314 359.198
248.3294 -3.378 0.14 -0.002 356.624 269.032 358.821
248.3633 -3.408 0.135 0.001 356.684 268.639 358.864
248.3941 -3.437 0.13 0.005 357.085 268.151 358.593
248.4287 -3.466 0.129 0.009 356.833 267.995 358.654
248.4655 -3.497 0.13 0.015 356.314 268.307 358.642
248.4955 -3.526 0.131 0.02 356.002 268.543 358.685
248.5295 -3.558 0.144 0.026 354.74 268.737 359.13
248.5631 -3.588 0.155 0.031 352.572 269.046 359.053
248.5956 -3.616 0.158 0.034 353.098 269.21 359.134
248.6304 -3.643 0.166 0.036 352.309 269.196 359.187
248.6628 -3.671 0.171 0.037 351.623 269.415 359.038
248.7007 -3.696 0.17 0.037 351.595 269.003 359.826
248.7299 -3.723 0.171 0.037 352.138 268.347 359.924
248.763 -3.748 0.17 0.036 353.242 267.681 359.484
248.7971 -3.773 0.172 0.035 353.903 267.213 358.984
248.8286 -3.799 0.171 0.036 354.564 267.033 358.988
248.8631 -3.824 0.168 0.036 355.488 266.792 359.504
248.8953 -3.85 0.165 0.035 355.898 266.624 359.765
248.9285 -3.876 0.161 0.035 355.536 266.597 0.038
248.9625 -3.903 0.156 0.034 355.066 266.307 0.347
248.9955 -3.932 0.152 0.033 354.096 266.216 0.116
249.0295 -3.962 0.148 0.032 353.123 266.578 359.532
249.0611 -3.991 0.14 0.031 352.934 266.957 359.338
249.0961 -4.021 0.132 0.029 353.069 267.239 359.008
249.1281 -4.052 0.13 0.026 352.713 267.776 358.586
249.1622 -4.083 0.129 0.025 352.926 268.252 358.663
249.1953 -4.115 0.132 0.022 352.495 268.302 358.968
249.2281 -4.147 0.144 0.02 351.954 268.433 358.852
249.2622 -4.178 0.155 0.018 351.4 268.534 358.477
249.2943 -4.209 0.164 0.017 350.908 268.542 358.413
249.3287 -4.238 0.169 0.017 350.346 268.621 358.61
249.3621 -4.266 0.164 0.017 351.741 268.922 358.398
249.3947 -4.293 0.163 0.019 352.358 269.629 357.725
249.4295 -4.321 0.171 0.021 350.8 270.346 357.333
249.4612 -4.35 0.173 0.022 350.8 270.793 357.4
249.4948 -4.377 0.173 0.024 351.975 271.01 357.67
249.5272 -4.405 0.17 0.026 353.088 271.188 358.011
249.5661 -4.433 0.165 0.028 353.579 271.372 358.059
249.594 -4.462 0.161 0.029 353.83 271.405 357.916
249.6284 -4.492 0.154 0.03 354.364 271.278 357.657
249.6618 -4.521 0.147 0.032 354.831 271.151 357.792
249.6929 -4.552 0.142 0.035 354.588 270.958 358.507
249.7278 -4.582 0.136 0.038 354.709 270.601 358.9
249.7625 -4.613 0.129 0.041 355.202 270.142 358.703
249.7944 -4.645 0.125 0.045 355.332 269.637 358.691
249.828 -4.677 0.121 0.051 355.429 269.557 358.691
249.8602 -4.709 0.12 0.057 355.643 269.752 358.782
249.8936 -4.741 0.13 0.064 355.967 270.203 358.841
249.928 -4.774 0.141 0.07 353.918 270.586 358.916
249.9615 -4.803 0.146 0.075 355.064 271.341 358.769
249.9933 -4.83 0.15 0.079 355.495 272.142 358.265
250.0282 -4.857 0.155 0.081 354.966 272.258 359.108
250.0604 -4.883 0.16 0.082 354.314 271.989 0.129
250.0947 -4.909 0.164 0.084 353.823 271.377 0.036
250.1267 -4.934 0.166 0.085 354.553 270.688 359.433
250.1617 -4.959 0.168 0.086 355.196 270.041 358.972
250.1931 -4.983 0.168 0.087 355.919 269.337 358.775
250.2275 -5.008 0.167 0.088 356.398 268.521 358.935
250.2614 -5.033 0.164 0.089 356.604 267.777 359.091
250.2934 -5.058 0.159 0.09 356.62 267.353 359.339
250.3281 -5.084 0.154 0.091 356.132 267.093 359.466
250.3606 -5.112 0.149 0.092 355.765 266.946 359.339
250.3956 -5.141 0.143 0.092 355.231 266.803 359.067
250.4267 -5.17 0.136 0.091 355.522 266.788 358.824
250.4619 -5.199 0.129 0.089 356.075 266.78 358.562
250.4947 -5.229 0.126 0.086 356.211 266.728 358.773
250.5264 -5.26 0.126 0.082 356.109 266.756 358.882
250.5612 -5.291 0.127 0.078 355.716 266.482 359.149
250.5941 -5.323 0.135 0.075 356.047 266.149 359.621
250.6285 -5.355 0.152 0.072 354.415 265.663 359.742
250.6612 -5.385 0.157 0.069 353.409 265.11 359.178
250.6939 -5.412 0.157 0.068 355.006 264.85 358.958
250.7279 -5.439 0.159 0.068 355.015 265.029 358.951
250.7623 -5.465 0.163 0.068 354.767 265.289 359.111
250.7926 -5.492 0.166 0.068 354.899 265.131 359.22
250.8284 -5.517 0.165 0.069 355.984 264.962 359.451
250.8618 -5.542 0.166 0.072 356.642 264.713 0.308
250.8927 -5.568 0.166 0.074 356.934 264.345 0.226
250.9273 -5.594 0.162 0.076 357.352 264.001 359.457
250.96 -5.62 0.158 0.078 357.171 263.728 358.892
250.9921 -5.647 0.153 0.081 357.159 263.48 358.745
251.0269 -5.675 0.147 0.084 357.494 263.202 358.981
251.059 -5.703 0.14 0.088 357.618 263.039 359.055
251.0948 -5.731 0.133 0.093 358.103 262.855 359.243
251.127 -5.76 0.128 0.098 358.551 262.463 359.465
251.1616 -5.79 0.126 0.103 358.322 261.923 359.331
251.1945 -5.82 0.125 0.11 358.332 261.655 359.007
251.2279 -5.851 0.127 0.119 357.137 261.824 359.149
251.2592 -5.884 0.137 0.128 356.625 262.158 359.588
251.2925 -5.915 0.15 0.135 355.139 262.392 359.22
251.3262 -5.943 0.152 0.142 356.141 262.418 359.958
251.36 -5.97 0.159 0.145 355.991 262.093 359.42
251.3924 -5.997 0.162 0.148 355.273 261.711 359.213
251.4269 -6.022 0.165 0.15 354.636 261.31 359.408
251.4602 -6.046 0.166 0.15 355.247 260.689 359.218
251.4932 -6.07 0.167 0.15 355.818 260.256 359.223
251.5261 -6.092 0.169 0.15 356.882 259.996 358.978
251.5616 -6.114 0.168 0.151 358.254 259.671 358.857
251.5922 -6.135 0.166 0.15 359.218 259.078 359.329
251.6264 -6.156 0.164 0.15 359.29 258.881 359.682
251.6607 -6.179 0.161 0.15 359.236 258.659 359.673
251.6953 -6.202 0.156 0.149 359.037 258.313 359.793
251.7258 -6.226 0.151 0.149 358.963 257.979 0.047
251.7615 -6.251 0.145 0.148 358.845 257.967 359.877
251.7934 -6.277 0.139 0.147 358.774 258.068 359.96
251.8252 -6.305 0.132 0.146 358.29 258.286 0.129
251.86 -6.333 0.129 0.145 357.442 258.724 359.987
251.8924 -6.362 0.126 0.142 357.37 259.02 0.007
251.9277 -6.392 0.127 0.139 356.739 259.278 0.073
251.9597 -6.424 0.132 0.137 355.862 259.861 359.8
251.9929 -6.455 0.145 0.133 355.326 260.269 0.285
252.0266 -6.486 0.158 0.131 354.384 260.834 0.203
252.0595 -6.516 0.165 0.129 353.629 261.227 0.266
252.0928 -6.544 0.17 0.129 353.404 261.288 0.39
252.1264 -6.571 0.167 0.13 353.862 262.248 359.411
252.1589 -6.598 0.169 0.132 353.162 263.252 359.034
252.1921 -6.625 0.173 0.133 352.851 264.012 359.07
252.2277 -6.651 0.174 0.136 353.511 264.624 359.212
252.2598 -6.675 0.171 0.138 355.206 264.866 359.29
252.2934 -6.7 0.171 0.14 356.291 265.064 359.134
252.3264 -6.725 0.169 0.143 356.748 265.477 358.596
252.3589 -6.75 0.167 0.146 356.407 265.768 358.117
252.393 -6.777 0.164 0.149 355.832 266.2 357.971
252.4247 -6.805 0.158 0.153 355.574 266.589 358.075
252.4598 -6.833 0.151 0.156 355.653 266.806 357.992
252.4922 -6.862 0.144 0.159 355.726 266.908 358.106
252.5264 -6.892 0.135 0.163 355.608 266.808 358.556
252.5581 -6.922 0.129 0.167 355.665 266.39 359.007
252.592 -6.952 0.124 0.171 356.502 266.381 358.374
252.6275 -6.982 0.122 0.177 357.195 266.466 358.832
252.6583 -7.013 0.125 0.182 356.713 266.521 358.828
252.6945 -7.044 0.142 0.188 355.737 266.764 359.038
252.7244 -7.074 0.153 0.194 354.763 266.927 359.954
252.7618 -7.102 0.163 0.198 354.413 267.146 359.602
252.7927 -7.13 0.169 0.2 353.564 267.339 358.913
252.8265 -7.156 0.169 0.202 353.412 267.434 358.973
252.8595 -7.182 0.173 0.204 352.986 267.465 359.625
252.8922 -7.208 0.175 0.204 353.219 267.127 0.251
252.9242 -7.234 0.176 0.203 354.205 266.825 359.875
252.96 -7.259 0.177 0.203 355.139 266.867 359.323
252.9925 -7.283 0.176 0.203 355.89 266.799 359.641
253.0255 -7.309 0.173 0.201 355.939 266.715 359.883
253.0571 -7.335 0.169 0.2 355.91 266.852 0.07
253.0952 -7.361 0.163 0.197 355.968 267.087 0.413
253.1255 -7.389 0.158 0.196 355.921 267.218 0.668
253.1588 -7.416 0.152 0.192 355.834 267.252 0.549
253.1909 -7.444 0.142 0.189 356.05 267.342 0.302
253.2248 -7.473 0.135 0.185 355.733 267.585 359.96
253.2588 -7.502 0.131 0.18 355.622 267.734 359.886
253.293 -7.531 0.129 0.176 355.598 268.095 359.801
253.3246 -7.56 0.131 0.171 355.441 268.428 0.047
253.36 -7.589 0.14 0.168 355.911 269.011 359.414
253.3922 -7.617 0.156 0.165 354.947 269.492 358.632
253.4246 -7.644 0.167 0.163 354.092 269.551 358.646
253.4576 -7.668 0.17 0.162 353.647 269.731 358.883
253.4907 -7.691 0.167 0.162 354.302 269.963 359.519
253.5252 -7.715 0.173 0.162 352.975 270.159 359.029
253.5575 -7.739 0.176 0.163 352.696 270.154 358.811
253.592 -7.762 0.176 0.163 353.543 270.124 358.711
253.6239 -7.785 0.176 0.165 355.384 270.691 358.861
253.6593 -7.807 0.175 0.167 356.038 271.295 359.32
253.6953 -7.83 0.173 0.169 355.609 271.672 359.466
253.7251 -7.854 0.172 0.17 354.653 271.794 358.905
253.7588 -7.879 0.169 0.172 354.28 271.856 358.472
253.7922 -7.904 0.162 0.175 354.998 271.866 358.647
253.8308 -7.93 0.154 0.179 355.649 271.939 358.909
253.857 -7.955 0.147 0.183 355.768 271.993 359.186
253.8934 -7.982 0.142 0.187 355.878 271.841 359.319
253.9248 -8.008 0.136 0.193 356.276 271.574 359.217
253.9589 -8.036 0.134 0.198 355.964 271.516 358.743
253.9899 -8.064 0.135 0.206 355.437 271.79 358.612
254.0272 -8.092 0.137 0.215 354.864 272.437 358.467
254.0573 -8.12 0.144 0.223 354.703 272.867 358.448
254.0913 -8.148 0.157 0.23 353.435 273.29 358.304
254.1255 -8.175 0.163 0.238 352.895 274.049 358.209
254.1604 -8.2 0.166 0.244 352.904 275.28 357.44
254.1916 -8.226 0.168 0.249 352.316 276.531 356.883
254.2244 -8.25 0.169 0.255 351.932 277.971 356.757
254.2568 -8.273 0.169 0.259 352.16 279.329 356.688
254.2916 -8.297 0.17 0.264 352.668 280.704 356.384
254.3243 -8.319 0.172 0.27 353.523 282.907 355.726
254.3579 -8.34 0.173 0.275 354.43 285.032 355.609
254.3915 -8.362 0.172 0.278 355.195 286.472 356.166
254.4256 -8.385 0.17 0.28 355.181 286.924 356.902
254.4563 -8.409 0.167 0.279 355.407 286.468 357.396
254.4916 -8.433 0.164 0.277 355.229 285.701 357.738
254.5238 -8.458 0.16 0.276 355.21 284.535 358.196
254.5575 -8.483 0.154 0.275 355.164 283.817 357.918
254.5894 -8.508 0.147 0.275 355.044 283.623 357.911
254.6239 -8.533 0.141 0.276 355.248 283.747 357.955
254.6573 -8.559 0.138 0.276 355.452 284.04 357.852
254.6913 -8.585 0.136 0.277 355.472 284.238 358.087
254.7235 -8.61 0.137 0.278 356.09 284.462 358.159
254.7595 -8.636 0.151 0.281 355.333 285.018 357.888
254.7969 -8.663 0.158 0.284 354.718 285.222 358.283
254.8242 -8.683 0.167 0.288 354.91 285.437 357.795
254.8579 -8.705 0.172 0.295 354.093 286.546 357.11
254.8922 -8.725 0.174 0.304 353.343 287.68 357.649
254.925 -8.745 0.174 0.314 352.677 288.606 357.825
254.9567 -8.765 0.175 0.325 352.057 289.643 358.064
254.9959 -8.782 0.175 0.338 353.595 289.407 359.476
255.0218 -8.8 0.177 0.349 353.895 288.815 359.558
255.0577 -8.816 0.177 0.363 354.121 289.128 358.926
255.0898 -8.831 0.177 0.378 353.024 289.867 358.205
255.124 -8.845 0.174 0.395 352.658 291.242 357.571
255.1559 -8.859 0.17 0.414 351.819 293.582 356.809
255.1904 -8.873 0.166 0.434 351.103 295.764 356.861
255.2236 -8.885 0.16 0.454 351.504 297.906 357.086
255.2553 -8.896 0.154 0.477 351.277 300.33 357.715
255.2902 -8.906 0.151 0.502 350.936 303.393 358.532
255.3226 -8.915 0.151 0.527 351.803 306.209 358.963
255.3565 -8.923 0.162 0.552 352.048 309.13 358.536
255.3897 -8.93 0.166 0.575 353.907 311.392 359.547
255.4244 -8.939 0.177 0.596 353.551 312.816 359.242
255.4547 -8.946 0.179 0.614 353.362 315.336 358.413
255.4911 -8.952 0.175 0.633 352.808 317.996 359.077
255.5232 -8.959 0.175 0.652 352.258 320.995 358.391
255.5547 -8.964 0.176 0.673 352.588 325.179 357.715
255.5903 -8.968 0.176 0.693 353.025 329.058 357.773
255.6223 -8.972 0.175 0.712 353.719 333.235 356.737
255.6552 -8.974 0.175 0.732 353.857 338.38 356.163
255.6938 -8.976 0.174 0.752 352.712 344.315 356.376
255.7229 -8.976 0.171 0.773 352.421 350.973 356.085
255.7566 -8.97 0.166 0.793 352.783 359.497 356.548
255.7888 -8.967 0.159 0.811 353.441 7.17 357.743
255.8245 -8.967 0.15 0.826 354.796 13.875 358.069
255.857 -8.964 0.147 0.841 355.215 20.915 358.412
255.8881 -8.966 0.146 0.856 354.774 25.853 358.875
255.9251 -8.973 0.152 0.873 353.686 28.864 358.44
255.9576 -8.98 0.159 0.892 353.84 30.189 358.776
255.9921 -8.989 0.167 0.912 353.73 30.141 358.282
256.0226 -8.996 0.168 0.931 354.12 30.154 357.673
256.0562 -8.998 0.172 0.95 354.181 31.114 357.014
256.0886 -8.998 0.167 0.968 354.627 32.345 357.182
256.1226 -8.995 0.163 0.985 355.467 34.274 356.9
256.156 -8.988 0.164 1.002 355.634 36.58 356.601
256.1889 -8.98 0.165 1.019 355.301 38.961 356.315
256.2228 -8.969 0.167 1.036 356.375 41.502 355.65
256.2548 -8.958 0.165 1.052 357.135 43.849 355.384
256.29 -8.944 0.16 1.066 357.401 46.984 354.323
256.321 -8.929 0.153 1.08 357.468 50.096 353.51
256.3557 -8.912 0.145 1.092 357.417 53.523 353.071
256.3889 -8.893 0.139 1.104 357.157 56.432 352.958
256.4229 -8.872 0.13 1.114 357.402 59.231 352.812
256.4556 -8.849 0.124 1.122 357.665 62.322 352.64
256.4928 -8.822 0.123 1.127 357.471 66.203 351.885
256.5224 -8.793 0.128 1.131 355.66 70.103 351.455
256.5556 -8.763 0.136 1.136 353.653 73.401 349.662
256.5891 -8.734 0.153 1.142 353.011 76.896 346.118
256.6223 -8.705 0.163 1.151 349.868 79.649 345.855
256.6542 -8.681 0.157 1.163 353.462 80.839 346.655
