# Supplementary material for: Quantifying Spatiotemporal Gait Parameters with HoloLens in Healthy Adults and People with Parkinson’s Disease: Test-Retest Reliability, Concurrent Validity, and Face Validity
Source: Sensors (Basel). 2020 Jun 5;20(11):3216. doi: 10.3390/s20113216 (PMC7313704; doi:10.3390/s20113216)
Supplement: Supplementary file 1 [file sensors-20-03216-s001.zip › Data/HYA_06_SWS2_IWW_raw.csv]

IWW_x_SpineBase IWW_x_Head IWW_x_ShoulderLeft IWW_x_ElbowLeft IWW_x_WristLeft IWW_x_HandLeft IWW_x_ShoulderRight IWW_x_ElbowRight IWW_x_WristRight IWW_x_HandRight IWW_x_HipLeft IWW_x_KneeLeft IWW_x_AnkleLeft IWW_x_FootLeft IWW_x_HipRight IWW_x_KneeRight IWW_x_AnkleRight IWW_x_FootRight IWW_x_SpineShoulder IWW_y_SpineBase IWW_y_Head IWW_y_ShoulderLeft IWW_y_ElbowLeft IWW_y_WristLeft IWW_y_HandLeft…
-0.357985780953445 -0.337 -0.341 -0.343 -0.288014219046555 -0.27702843809311 -0.304985780953445 -0.31 -0.249014219046555 -0.249 -0.33102843809311 -0.349 -0.365 -0.282042657139665 -0.313985780953445 -0.33 -0.352957342860335 -0.27702843809311 -0.351 0.879681943999106 1.58891630742436 1.35012094866585 1.10975966676343 0.900319768851174 0.839307058479404 1.3334336969521 1.08144611419002 0.87659554542…
-0.357 -0.337240924266315 -0.340978097793971 -0.342956195587943 -0.289 -0.278956195587943 -0.304 -0.309978097793971 -0.249956195587943 -0.2488466845578 -0.332934293381914 -0.349 -0.365 -0.285 -0.313 -0.33 -0.35 -0.279 -0.350912391175885 0.880511314132362 1.59286205223558 1.35088503750739 1.10828013196277 0.905762610197946 0.836289699940907 1.33369416141915 1.08185160214694 0.876969267919046 0.840…
-0.357 -0.347995031602411 -0.340000451672508 -0.341000903345016 -0.289 -0.277000903345016 -0.304 -0.309000451672508 -0.248000903345016 -0.242003161707557 -0.330001355017524 -0.349 -0.365 -0.285 -0.313 -0.33 -0.35 -0.279 -0.347001806690032 0.880569972899649 1.59473913278878 1.35110989611532 1.1051614408353 0.901861802173307 0.834490831077415 1.33387991418222 1.08103037940491 0.876490221319529 0.83…
-0.357 -0.348 -0.34008574544866 -0.342975501300383 -0.289975501300383 -0.277024498699617 -0.303963251950574 -0.308963251950574 -0.248 -0.24891425455134 -0.329987750650191 -0.348987750650191 -0.368 -0.285963251950574 -0.313 -0.33 -0.364 -0.279 -0.347 0.881408819531862 1.59484526722042 1.35159437620612 1.11174886399871 0.908177516570226 0.837096403221713 1.33540391979194 1.08156587968791 0.87669926…
-0.356551768123367 -0.347910353624673 -0.347 -0.340955176812337 -0.288044823187663 -0.278910353624673 -0.301 -0.305977588406168 -0.248 -0.242089646375327 -0.328932765218505 -0.348 -0.367932765218505 -0.283 -0.312910353624673 -0.329910353624673 -0.364 -0.279 -0.346910353624673 0.882168184926738 1.59530518620232 1.35358532510103 1.11339303965014 0.909691748635996 0.836130211360162 1.33576908139049 …
-0.33699628586996 -0.344 -0.34699257173992 -0.33899628586996 -0.29 -0.275 -0.30099257173992 -0.30499257173992 -0.24799257173992 -0.24597028695968 -0.32599628586996 -0.348 -0.36501114239012 -0.28300742826008 NaN -0.326 -0.364 -0.27898885760988 -0.34298885760988 0.884269702869597 1.59684100281511 1.3546899257174 1.11876222847802 0.914130519978205 0.841805543043952 1.33791330557574 1.08331899718489 …
-0.336 -0.343936376515959 -0.344949101212767 -0.338114522271274 -0.29 -0.274923651819151 -0.298961825909575 -0.302949101212767 -0.245949101212767 -0.238025449393616 -0.325 -0.347923651819151 -0.368 -0.285012724696808 NaN -0.326 -0.364 -0.276050898787233 -0.339923651819151 0.884188982024255 1.59713392243 1.35467827105293 1.11937781457553 0.914272290445425 0.840626287611914 1.33879860028335 1.08300…
-0.336305740135924 -0.338890807094313 -0.340825291350901 -0.346847129932038 -0.289868968513175 -0.269021838581137 -0.29591264567545 -0.29891264567545 -0.241978161418863 -0.239956322837725 -0.324956322837725 -0.341890807094313 -0.368 -0.286 -0.306978161418863 -0.32591264567545 -0.363737937026351 -0.28 -0.333956322837725 0.884100391024299 1.59903018298929 1.35537022873662 1.12061346312057 0.9142982…
-0.349998302439559 -0.333999056910866 -0.332999056910866 -0.339999811382173 -0.283998491057385 -0.269999056910866 -0.29199943414652 -0.294999811382173 -0.240999245528693 -0.237998113821732 -0.322998302439559 -0.336998679675212 -0.368 -0.286 -0.305998491057385 -0.321999434146519 -0.352002263413922 -0.28 -0.331998679675212 0.88366981515453 1.60082989437402 1.35761948884569 1.11404968312205 0.907499…
-0.340985784399902 -0.328900490799314 -0.327900490799314 -0.338943137599608 -0.276014215600098 -0.26492892199951 -0.288900490799314 -0.29392892199951 -0.236957353199706 -0.228042646800294 -0.314 -0.329914706399412 -0.367900490799314 -0.285985784399902 -0.298 -0.318943137599608 -0.364 -0.279957353199706 -0.324914706399412 0.882686446099975 1.60029203418015 1.3548960687119 1.11238933321613 0.903231…
-0.339879194321954 -0.3217342275083 -0.320879194321954 -0.334758388643909 -0.276806710915127 -0.259903355457564 -0.281903355457563 -0.288830872050736 -0.233661744101472 -0.2307342275083 -0.313879194321954 -0.323395971609772 -0.360975838864391 -0.284951677728782 -0.297855033186345 -0.3147342275083 -0.363951677728782 -0.277 -0.318830872050736 0.882451597345092 1.60187750350275 1.35391646976406 1.11…
-0.334975434055926 -0.310971339731914 -0.315975434055926 -0.32496315108389 -0.268979528379939 -0.255987717027963 -0.277959056759877 -0.281995905675988 -0.220008188648025 -0.220012282972037 -0.309004094324012 -0.298967245407902 -0.359983622703951 -0.282995905675988 -0.291979528379939 -0.303971339731914 -0.361959056759877 -0.277 -0.311983622703951 0.882901411768984 1.60416679503226 1.35336791189475…
-0.328928681551327 -0.303885890482124 -0.309857363102655 -0.315985736310265 -0.263942945241062 -0.252928681551327 -0.267971472620531 -0.280942945241062 -0.221957208930796 -0.222914417861593 -0.309942945241062 -0.29055782561823 -0.355942945241062 -0.281942945241062 -0.286914417861593 -0.296900154171858 -0.352171164276814 -0.277 -0.307871626792389 0.878377147262053 1.59612836932539 1.35282505396015…
-0.323846643758175 -0.295759011619989 -0.299868551792721 -0.314846643758175 -0.259890459827268 -0.247912367861814 -0.265715195550896 -0.276912367861814 -0.218802827689082 -0.216737103585443 -0.305846643758175 -0.259561839309071 -0.351846643758175 -0.277759011619989 -0.280912367861814 -0.28969328751635 -0.363956183930907 -0.277 -0.298846643758175 0.878148014269562 1.59881811998011 1.35040386575033…
-0.316999446271613 -0.284999683583779 -0.293999367167558 -0.307999920895945 -0.254999841791889 -0.243999525375668 -0.252999446271613 -0.272999050751336 -0.21 -0.204999446271613 -0.298999683583779 -0.239996756733733 -0.344999208959447 -0.266999367167558 -0.276999129855392 -0.275999841791889 -0.361999762687834 -0.277 -0.291999288063502 0.876719835463565 1.6005198868812 1.35012975398639 1.1003904287…
-0.309872622929713 -0.280872622929713 -0.285929234960952 -0.306858469921904 -0.252844316914094 -0.237900928945333 -0.245900928945333 -0.260915081953142 -0.209816010898475 -0.197900928945333 -0.294844316914094 -0.198731092851617 -0.334787704882855 -0.258773551875046 -0.265943387968761 -0.27361786878914 -0.358787704882856 -0.276929234960952 -0.282830163906284 0.874629385244143 1.59910203005664 1.34…
-0.300846464771447 -0.271758730355131 -0.280824531167368 -0.296912265583684 -0.241912265583684 -0.230802597563289 -0.238824531167368 -0.254802597563289 -0.196912265583684 -0.190692929542894 -0.283868398375526 -0.179034921420525 -0.319341991877631 -0.242890331979605 -0.261714863146973 -0.246473593502105 NaN -0.271605195126579 -0.270846464771447 0.873894167384775 1.5998899913827 1.3458499913827 1.0…
-0.293964544380133 -0.260971635504106 -0.272983454044062 -0.292988181460044 -0.237969271796115 -0.221969271796115 -0.230955089548168 -0.245973999212097 -0.192976362920088 -0.176964544380133 -0.277971635504106 -0.13595981696415 -0.289912542804327 -0.237881814600442 -0.248962180672142 -0.223014182247947 NaN -0.253912542804327 -0.263973999212097 0.874081040031516 1.59764099578775 1.34361536713234 1.…
-0.278850071509581 -0.24878760130524 -0.265900047673054 -0.287862565550449 -0.224975011918263 -0.208950023836527 -0.211937529795659 -0.23478760130524 -0.182812589386976 -0.161862565550449 -0.265837577468713 -0.118725131100898 -0.252350309874851 -0.187437768160928 -0.232837577468713 NaN NaN -0.216450262201797 -0.252812589386976 0.874548236532362 1.58965985599037 1.34165800095346 1.0887672465437 0.…
-0.266869133592726 -0.23176007825333 -0.257541967574539 -0.276847322524846 -0.222869133592726 -0.204847322524846 -0.206563778642418 -0.21776007825333 -0.16776007825333 -0.150847322524846 -0.252890944660605 -0.0964329122351439 -0.199647713791497 -0.141625902723618 -0.219890944660605 NaN NaN -0.172629211846056 -0.237738267185451 0.876762551145697 1.59275067389537 1.34149563778642 1.08939496389106 0…
-0.261000158462329 -0.221000290514269 -0.23700055461815 -0.270000184872717 -0.217000158462329 -0.198000184872717 -0.187000528207762 -0.207000290514269 -0.157000290514269 -0.144000184872717 -0.24800013205194 -0.0710006866700902 -0.139001637444061 -0.0800016638544494 -0.21500013205194 NaN NaN -0.156000448976597 -0.226000316924657 0.87598002112831 1.59009007183626 1.34130000528208 1.09185993344582 0…
-0.243815638523278 -0.203789301169461 -0.225631277046556 -0.254802469846369 -0.206855144554004 -0.186947325292365 -0.169578602338921 -0.192552264985104 NaN -0.120762963815643 -0.23089465058473 -0.0566576144003736 -0.0975259276312865 -0.00157860233892134 -0.197631277046556 NaN NaN -0.141762963815643 -0.2106971204311 0.875941294586576 1.58777685174091 1.34074370534511 1.08949052732264 0.88060406647…
NaN NaN NaN -0.239748195800519 -0.195587956764486 -0.182542174182762 NaN NaN NaN -0.102542174182762 NaN -0.0309084348365524 -0.0605807399665617 0.0316939555237812 NaN NaN NaN -0.125304803579129 NaN NaN NaN NaN 1.07757067432975 0.867486384743499 0.816789340365062 NaN NaN NaN 0.784603744897642 NaN 0.52428790255691 0.176009675407276 0.0886737563268727 NaN NaN NaN 0.0784085034125794 NaN NaN NaN NaN 1…
-0.210972372326892 -0.162972372326892 -0.188909223359787 -0.228913170170231 -0.177972372326892 -0.162968425516448 -0.136976319137336 NaN NaN -0.0829368510328951 -0.188972372326892 -0.0269171169806749 0.000138138365541891 0.104138138365542 -0.163976319137336 NaN -0.31401973405222 -0.181023680862664 -0.175952638274671 0.869936211061974 1.57699416904949 1.32626427712486 1.07890407554371 0.8703362608…
-0.203713880967678 -0.155700256251853 -0.165822878694277 -0.206713880967678 -0.170713880967678 -0.154727505683503 -0.130618507956904 -0.138659382104379 -0.0866730068202036 -0.0666593821043788 -0.181741130399328 NaN 0.0350136247158249 0.139204370737373 -0.157768379830978 NaN -0.318945501136701 -0.186945501136701 -0.163645757388554 0.868960107914896 1.58050446511688 1.3248464319487 1.08494294077296…
-0.182495247460506 -0.133357587677008 -0.152357587677008 -0.185495247460506 -0.149380530974257 -0.134655850541254 -0.102747623730253 -0.113632907244004 -0.0624264175687569 -0.0414034742715072 -0.162334644379758 0.0121376597834983 0.0378813503744772 0.155560144212981 -0.140449360866007 NaN -0.314426417568757 -0.182426417568757 NaN 0.867418590626156 1.57559090789927 1.32671686660117 1.0820867781057…
-0.16096543194119 -0.105975110997657 -0.12496543194119 -0.163973728275305 -0.122979259164714 -0.1199709628306 -0.0919599010517807 -0.0979571356070759 -0.0379861727764761 -0.015968197385895 -0.1339709628306 0.0180442471152765 0.118012444501172 0.22203456805881 -0.116964049218838 NaN -0.289976493720009 -0.157977876442362 -0.1219709628306 0.863089892299604 1.56839334618809 1.32487254712652 1.0747146…
-0.135756492105725 -0.0877135201243826 -0.0997994640870679 -0.144613252167917 -0.107570280186574 -0.09867054814304 -0.0626419001554783 -0.0667135201243827 -0.0273983922612036 0.00738674783208342 -0.112785140093287 0.0501289159440278 0.127315127863179 0.247286479875617 -0.0906991961306018 NaN -0.272899732043534 -0.141899732043534 -0.100484336223889 0.855827958583519 1.57080384068267 1.319456911574…
-0.117889544234703 -0.0672439450108613 -0.0851494381372189 -0.117551092350199 -0.0776692259422518 -0.0753384518845036 -0.0375274656317883 -0.0463857053213248 0.0147796817075493 0.0347088015523175 -0.0968659175162919 0.0600395756100657 0.148787359534305 0.26659834578702 -0.0690076778267555 NaN -0.26436975642967 -0.133464263303312 NaN 0.858378806799317 1.57029069100441 1.31725182522397 1.0714576551…
-0.0719482888446034 -0.035969835159352 -0.049909505478056 -0.0988103924302126 -0.0638147016931623 -0.0478836499003577 -0.0177931553784138 -0.0208664128485589 0.0470560204183463 0.0640991130478434 -0.0499353610557543 0.103090494521944 0.140012927788849 0.249987072211151 -0.0279525981075532 0.0881034223107931 NaN NaN NaN 0.855739251942192 1.56639237971108 1.32017695046313 1.07496860555275 0.8636805…
NaN NaN NaN NaN NaN -0.0205548151576038 NaN 0.0102596911580645 0.0604080861055299 0.0873957198599078 NaN 0.124136028701843 0.143 0.247049464982488 NaN 0.112148394947465 NaN NaN NaN NaN NaN NaN NaN NaN 0.801800330619682 NaN 1.04309776958541 0.834596599596659 0.801616156854682 NaN 0.531185484075157 0.139246140195728 0.066694582560659 NaN 0.543394701732733 NaN NaN NaN NaN NaN NaN NaN NaN 1.206975267…
-0.0102850181843099 0.0142998310839991 -0.00333114604338666 -0.0315387214092322 0.0118303014633821 0.0157611096747669 0.0405765982384598 0.0317380457452285 0.093415150731691 0.119668853956613 0.0106919178861517 0.135761109674767 0.143 0.251 0.0367149818156901 0.125037876829228 NaN NaN 0.0143228950135375 0.866574102780219 1.57650372401193 1.32498734667425 1.0799052728683 0.869814760914905 0.805758…
0.020037314452858 0.0270533063612258 0.0250319838167355 -0.0119235942155764 0.0470799595418387 0.0480657445121785 0.0650746289057161 0.0630248763019054 0.111072852027009 0.148026653180613 0.0400302069380279 0.167960908668434 0.142969793061972 0.25099289248517 0.067033760695443 NaN NaN NaN 0.0280515294825183 0.864633607063776 1.57412177687871 1.32784740958421 1.07675892375824 0.870460469642711 0.8…
0.0415118754161359 0.0573839065621019 0.0436114067470512 0.0312843752311866 0.0923839065621019 0.0855971879854919 0.107156406377153 0.0775118754161359 0.152199062661831 0.16342656284678 0.0575829692239326 0.146696719316407 0.126284375231187 0.247 0.0864550003698986 0.165829374861288 NaN -0.000270156469627292 0.0573412502774239 0.866700950033291 1.57523232821632 1.33203175470519 1.08743066565806 0…
0.0777009273728217 0.0843625486411146 0.0864833981881528 0.0517250972822293 0.119749267191637 0.12791845655749 0.118604247735191 0.113483398188153 0.166507568097561 0.193604247735191 0.0987976070104522 0.194879150452962 0.146072509728223 0.247 0.118725097282229 0.154652587554006 NaN -0.0194108884599299 0.081676757463414 0.869546042477352 1.5829465234754 1.33362870356753 1.09043852529338 0.8876191…
0.106183017032662 0.099095487147476 0.106127316196635 0.0811830170326624 0.150206888819531 0.165175059770373 0.14312333756549 0.133087529885186 0.187198931557242 0.218079572622897 0.131163123876938 NaN 0.149 0.247 0.148190974294952 NaN NaN NaN 0.109075593991752 0.869711143530709 1.57986076042459 1.33717411274707 1.09799000224234 0.8943412242245 0.823597944747631 1.32097475044922 1.06487626232906 …
0.152252344932475 0.12347665153912 0.138308421584137 0.127196268280814 0.202322440747052 0.209406555724544 0.174252344932475 0.155308421584137 0.237 0.238336459909967 0.172294402421221 0.205196268280814 0.149028038325831 0.246957942511254 0.196224306606645 NaN NaN NaN 0.128490670702035 0.850202157337877 1.55052155925478 1.32833397680314 1.0831017801314 0.867504078669549 0.820629347453462 1.304785…
0.170416773160651 0.15752645030819 0.160307096013111 0.141921288039333 0.226030965186873 0.238943223468841 0.192241289724587 0.177307096013111 0.237438708590159 0.262263225154095 0.193460644019667 0.219065806288524 0.151 0.244 0.212350966872127 0.269140642334413 NaN NaN 0.163307096013111 0.866621690095343 1.58658774171803 1.33852449016275 1.09260799941016 0.895186438792853 0.824261006052588 1.315…
0.189037069308374 0.181025948515861 0.174061782180623 0.183023477228637 0.272023477228637 0.281037069308374 NaN 0.191032126733924 0.257029655446699 0.274032126733924 0.214042011882823 0.22200494257445 0.150998764356388 0.24399505742555 0.228032126733924 0.320061782180623 NaN 0.127106265350671 0.177033362377536 0.870711458059463 1.59050354629717 1.34140206352483 1.10322712966364 0.893689048554418 …
0.219329821162612 0.202224278390577 0.224079157079027 0.20238259254863 0.29152771386018 0.311422171088144 NaN 0.21726385693009 0.281369399702126 0.300250664083585 0.248316628316108 0.226065964232522 0.150079157079027 0.240026385693009 0.254316628316108 0.370395785395135 NaN 0.213659642325225 0.20438259254863 0.871928918897188 1.59335007880178 1.3430779157079 1.10900451213115 0.893084778652841 0.8…
0.244414163251571 0.21980652843727 0.230675740042037 0.231697538107909 0.331632143910293 0.343741134239654 NaN 0.237523153580932 0.309152586461105 0.319479557449188 0.27230517292221 0.231130788395233 0.156 0.242 0.27850135551506 0.400675740042037 0.211634854940412 0.264460470413435 0.233457759383315 0.874820817702032 1.59180964646784 1.34381866280925 1.11007735712179 0.905194199147866 0.842417357…
0.263072797294759 0.256058707495773 0.261079842194251 0.26305166259628 0.360072797294759 0.377084538793913 NaN 0.26107514559459 0.316063404095435 0.341032876197633 0.28607749389442 0.237042269396957 0.156 0.242007044899493 0.301068100695097 0.431096280293068 0.285213695284614 0.330293537478865 0.254086887093744 0.873910474356566 1.5894930067631 1.35043483843697 1.10950645406726 0.895514226939696 …
0.294371189826923 NaN 0.295173221919231 0.285371189826923 0.391346443838462 0.413408308809615 NaN 0.293185594913462 0.343197967907692 0.355210340901923 0.319433054798077 0.255148475930769 0.156037118982692 0.244987627005769 0.330346443838462 0.472383562821154 0.377224926428846 0.456435267330769 NaN 0.853103354671192 NaN 1.32707980581279 1.10800977466544 0.897361719115885 0.838544074066077 NaN 1.0…
0.324153602031513 0.312416919799822 0.309811896452284 0.315394976652462 0.41968023756813 0.446724123862848 0.341614408126053 0.308416919799822 0.359724123862848 0.372504692389258 0.354043886294718 0.26721943147359 0.159 0.244 0.35821943147359 0.503570521831335 0.47679933808344 0.572974883262313 0.306548578683976 0.871698401867803 1.58630554925865 1.33355620483322 1.10877902842632 0.90143075350213…
0.331006644528366 0.331008367183868 0.346003445311005 0.333008367183868 0.45000541406015 0.479005660153793 0.369007136715652 0.32700615234108 0.392003691404648 0.39500615234108 0.356006644528366 0.277005660153793 0.159001476561859 0.243999507812714 0.368007382809296 0.529005906247437 0.557018703116882 0.661013289056732 0.331008613277512 0.870287701485373 1.58476800171962 1.33828998523438 1.108288…
0.358362913243649 0.365311068494557 0.360518447490928 0.367298107307283 0.472492525116381 0.502336990869103 0.398414757992742 0.352362913243649 0.407233301370917 0.420298107307283 0.383349952056376 0.300194417809098 0.16503888356182 0.242 0.398401796805469 0.553362913243649 0.63360917580184 0.715920244296397 0.366362913243649 0.860818184725432 1.57658000958872 1.33820939171224 1.10148061787649 0.…
0.386615835402751 0.389876381150069 0.400592149425722 0.390663207356809 0.510450033563549 0.52863952137978 0.431160612874416 0.380805323218982 0.425829009196011 0.443544777471665 0.410521091494636 0.315402661609491 0.168165801839202 0.242 0.429710579310867 0.581497405517607 0.680355289655433 0.786284231724347 0.394876381150069 0.850740444418362 1.57114246566429 1.33654122947579 1.09766528539306 0…
0.412143388838038 0.426162255790412 0.425135842057089 0.418135842057089 0.529083014590443 0.555071694419019 0.479037733904747 0.414113201714241 0.460124521885665 0.466128295276139 0.432132068666614 0.332109428323766 0.175007546780949 0.242 0.459139615447564 0.602113201714241 0.695090561371392 0.79806414763807 0.431124521885665 0.849022117735844 1.5666647193143 1.33238238187318 1.09534649383831 0.…
NaN 0.469126443922169 NaN 0.45430908514308 0.551379331766508 0.574252887844339 0.489772712857701 0.444491726363992 0.493533874338048 0.500463627714621 NaN 0.36130908514308 0.177 0.242084295948113 0.496337183792451 0.632393381091193 0.719042147974056 0.815407430415879 0.46428098649371 NaN 1.55478656881954 NaN 1.07865811424525 0.884718420211218 0.814795594750401 1.30189759601892 1.0323582453549 0.8…
NaN 0.479190243057698 0.496770157272628 0.476933523966822 0.578583452479264 0.592513438181752 0.54444342388424 0.479793495371799 0.531723481074287 0.533793495371799 NaN 0.38386350966931 0.177536776280923 0.248070014297512 0.521330271652721 0.66086350966931 0.722163366694194 0.844 0.485003538264333 NaN 1.56031263116858 1.3224575321694 1.08436707970493 0.889152191557072 0.815772842742164 1.29813808…
0.536997011566994 0.528997459831945 0.528998356361847 0.515998007711329 0.602998754819581 0.613998904241231 0.562999053662881 0.51299830655463 0.56199845597628 0.56699830655463 0.557997111181427 0.419998157132979 0.199998854434014 0.25099985057835 0.576997160988644 0.696998157132979 0.728999651349483 0.844 0.526997858289679 0.84701907408384 1.5666996742608 1.32904966380129 1.09386951537578 0.8737…
0.558607679777569 0.558483381641248 0.568345272600891 0.535441948929141 0.622248596272642 0.633248596272642 0.612179541752464 0.547538625257391 0.599649112489676 0.604497192545284 0.581662923393712 0.47273197791389 0.206593868873533 0.262138109040357 0.598607679777569 0.715345272600891 0.740041432712107 0.848 0.558455759833177 0.850018057418653 1.5767851055071 1.33657889060029 1.09083723781919 0.…
0.602592088686579 0.593734189971358 0.593923658351063 0.567568405139116 0.640521038044189 0.651497354496726 0.625663139328968 0.586686822876431 0.646615772234042 0.640923658351063 0.629497354496726 0.527273620556463 0.251036785081831 0.27635777273322 0.642639455781505 0.740236835474632 0.743094734189853 0.848 0.591805240613747 0.857100760896849 1.5807863139329 1.34017894431833 1.09069494583011 0.…
0.627116636977254 0.624074980913949 0.632095808945602 0.591116636977254 0.662066649701288 0.67208331212661 0.653179121072212 0.615154127434229 0.672170789859551 0.679154127434229 0.650066649701288 0.621258267592492 0.335208280316526 0.456208280316526 0.669154127434229 0.750062484094958 0.747 0.848 0.625108305764593 0.860400674131433 1.58350367082318 1.34463829973583 1.09293592279541 0.86977791210…
0.655378473822886 0.642672842351797 0.655266333430919 0.619224280783932 0.678588737057822 0.692420526469873 0.696336421175898 0.652434544018869 0.713518649312843 0.716602754606818 0.666616772155814 0.683448561567864 0.385574719508826 0.506574719508826 0.706266333430919 0.765126157940962 0.74709812284297 0.848070087744979 0.651434544018869 0.853560733746768 1.57977073374677 1.33724152725949 1.0872…
0.682567574781691 0.690496627933979 0.674638521629402 0.635449330035505 0.720141893695423 0.722354734238557 0.720591223730928 0.683709468477114 0.750945957969485 0.759945957969485 0.710402032137031 0.716537181700413 0.427182447461856 NaN 0.725685819527877 0.774425681086268 0.754 0.853 0.682709468477114 0.86566672420238 1.59189091357192 1.35011381888715 1.09215652098868 0.892641654536705 0.8265423…
0.70603843711354 0.71103843711354 0.701032287175373 0.654023062268124 0.72603843711354 0.737027674721749 0.745049199505331 0.713052274474414 0.790064574350747 0.799064574350747 0.727032287175373 0.780056886928039 0.476069186804372 NaN 0.75402921220629 0.792036899628998 0.754003074969083 0.853 0.71203843711354 0.869667026304355 1.5964678321468 1.35440645743507 1.09449432033156 0.889806977505933 0.…
0.731401100294106 0.73653002538864 0.722458400336121 0.669487050357129 0.751100275073527 0.755229200168061 0.777343800252091 0.747501375367632 0.832573000420151 0.841544350399144 0.748386775283602 0.817730575535693 0.5217592255567 0.525177401596575 0.773444075325617 0.816343800252091 0.756042975031511 0.852957024968489 0.737401100294106 0.874336434828043 1.59507274925935 1.35866174079527 1.097385…
0.759415803817383 0.773277202544922 0.754323402969076 0.703300302756999 0.758392703605306 0.771392703605306 0.801831607634766 0.782762306998535 0.872854707846842 0.880039509543457 0.775346503181152 0.869478413572917 NaN 0.675993309119303 0.80450820466569 0.840623705726074 0.759 0.849422494698079 0.765485104453613 0.881508462608776 1.59588139237013 1.3627954229481 1.10319637723228 0.88356210293738…
0.777098688815692 0.78512014290606 0.768111561269912 0.716094397997618 0.775205959267531 0.788107270451839 0.837094397997618 0.81513301536028 0.909158760268722 0.924150178632575 0.790090107179545 NaN NaN 0.71832610217359 0.826098688815692 NaN 0.759008581636147 0.825 0.78612014290606 0.87508481050402 1.59298716566618 1.35793433851403 1.09964734208668 0.88791848863812 0.836078972597551 1.3192861025…
0.800402309089973 0.813747145452806 0.79451725454425 0.738431045453542 0.823043104545354 0.813186786363202 0.859445413635327 0.846445413635327 0.946488518180681 0.959603463634959 0.811431045453542 0.960086209090708 NaN 0.795623604541675 0.849416677271757 NaN 0.761603463634959 0.825172418181417 0.814402309089972 0.871776672181314 1.59479468759057 1.35444123922694 1.09683758945425 0.896887500954458…
0.828423378863083 0.865423378863083 0.830446899911032 0.768423378863083 0.826399857815134 0.826423378863083 0.890423378863083 0.877588026198727 0.980799715630268 1.00172915248642 0.841376336767185 0.96649394200693 0.833481826020791 0.908787599644129 0.878399857815134 NaN NaN 0.83725873152744 0.842540984102829 0.886658816838359 1.60470141837212 1.36417398435967 1.1054627511306 0.899236550044484 0.…
0.846036387779783 0.883034932268592 0.849048031869314 0.786040754313357 0.843056764936462 0.844039298802166 0.908058220447653 0.902050942891697 1.01403929880217 1.03205385391408 0.857037843290975 0.987064042492419 0.89513099600722 0.983132451518411 0.895032021246209 NaN NaN 0.848235792812996 0.865045120846931 0.887441470066303 1.60392480382505 1.36599742374519 1.10017088849994 0.889960742310708 0…
0.871300235741078 0.907486095961746 0.882228751040822 0.814471799021694 0.882114375520411 NaN 0.948228751040821 0.937414611261489 1.04157187760205 1.0695003929018 0.883300235741078 1.03184351946303 0.986358209304878 1.07554406952555 0.917300235741078 NaN NaN 1.00746944161091 0.896357423501284 0.888415258435675 1.60034856244796 1.36420440847731 1.09405181778727 0.890511890034351 NaN 1.325401398261…
0.892566802190424 0.941590418948359 0.898755736253899 0.847590418948359 0.890732119495965 0.892661269222162 0.964850203285636 0.96670850273803 1.0817557362539 1.10463765246423 0.904566802190424 1.09035425136902 1.08177125684508 1.18332253844432 0.938637652464227 NaN 0.810425101642818 0.83316531730554 0.921732119495965 0.88599496623659 1.59945514159477 1.36229948029029 1.10280015485332 0.893092982…
0.91612709975224 0.966052593000927 0.930109568751931 0.87212709975224 0.921144630752549 0.920122717002163 1.00014463075255 0.996162161752858 1.11311833425209 1.13114901350263 0.928100803251776 1.10513586525239 1.1553462372561 1.23839883025703 0.96515777900278 NaN 0.828087655001545 0.84007888950139 0.952105186001854 0.88490837120409 1.59506232300898 1.35642316306132 1.08869184090648 0.880340350771…
0.945532138072331 0.978714185307603 0.955392101737507 0.901448116271437 0.954308079936613 0.948462119904919 1.03342010900447 1.03335009083706 1.1404761235384 1.16543411263795 0.951658170773673 1.1362380617692 1.23457414897278 1.32972818894109 1.00143411263795 NaN 0.848196050868754 0.858168043601789 0.976518134438849 0.873270603508631 1.58202021562397 1.34132500205524 1.075574104417 0.866855957113…
0.983554747695809 1.02936983179721 0.983832121543713 0.93364720564511 0.97664720564511 0.981624091157785 1.06357786218313 1.05869343461976 1.17446228974651 1.19662409115778 0.998462289746507 1.15339294628453 1.27506934346198 1.38104622897465 1.03269343461976 NaN 0.862277373847904 0.870161801411278 1.01355474769581 0.879644914812788 1.58621862506769 1.34729428214862 1.08218867390121 0.871478041237…
1.00708006660569 1.04504003330285 1.03751140643578 0.984492584672394 1.01951523557575 1.02400375350514 1.0999963733203 1.09550728697862 1.19801626849557 1.22998752550162 1.04451615236869 1.2269350177004 1.31294456762965 1.42198090549079 1.08550246541089 NaN 0.874038431970733 1.17308852555168 1.03705924928821 0.879413057906236 1.58445903087502 1.33355550617866 1.08216111162009 0.863599590876454 0.…
1.05740377205747 1.07074986239244 1.07963672588848 1.01547647856663 1.08986664605191 1.08212974607558 1.14864406075501 1.13284619608617 1.23233038347296 1.25144763770539 1.0848678267321 1.25247379995267 1.31860397668195 1.43100721021531 1.12929572457898 1.26596783836871 0.898259567751228 1.45332381541374 1.07444703334934 0.86892974498135 1.57775612886509 1.32557366463854 1.07321798834483 0.878370…
1.10433892864177 1.12218502416405 1.09785922342667 1.05181119250834 1.10521884953137 1.09780916252177 1.16300162730853 1.1611735235682 1.25309234297696 1.27263800715026 1.11575605699992 1.27020768714564 1.32153551641794 1.42603145717063 1.15533892864177 1.31145203427541 0.91659194029893 1.44806088508051 1.11681795671081 0.885289589046532 1.56726439295096 1.32982438499176 1.07887245902388 0.873412…
1.15204962468689 1.15551475025288 1.1335613222769 1.08754661866597 1.13956369762109 1.14158041831433 1.20955630289211 1.19555069947254 1.29055715562329 1.29803388921383 1.1585498933833 1.30250932596425 1.32298789750615 1.42599973130359 1.2045554072374 NaN 0.941108922444625 1.44400071652377 1.15555639245758 0.871530737351893 1.57536070705415 1.3377943758759 1.08908662263271 0.882614611963564 0.807…
1.18301512774338 1.1770187878077 1.16288685526391 1.12428118928538 1.17445767711664 1.18483529710562 1.23984356900772 1.21954488414467 1.31691231708524 1.31791947858497 1.19540675347399 1.31836903082905 1.32795576197034 1.42457543369051 1.23110917901332 NaN NaN 1.44008657251238 1.17954154133817 0.878327751617258 1.57169730638646 1.33371538584682 1.08661217266889 0.879531566566587 0.80959275498612…
1.22318299030188 1.21209551329535 1.22059866844629 1.15917702072092 1.2271820735819 1.22683934666944 1.26520549082048 1.2510704877089 1.33121054095618 1.34064855062137 1.23475439473077 1.33507163497151 1.33505487349125 1.4275 1.27407990180297 1.30746584968165 NaN 1.44 1.21463087242112 0.881601567450069 1.58378934291427 1.32864990013347 1.09102380643388 0.88867382922698 0.829909410362522 1.3096200…
1.25001575897436 1.241011824028 1.22301540072863 1.19551594225482 1.26451826669447 1.27301612105787 1.29750824221032 1.27401540136826 1.35501038848655 1.36200949191278 1.26401558017131 1.34701074353413 1.33850089593414 1.4265003576061 1.29651557889205 1.34400753083591 1.01002792653658 1.28701342685914 1.23751307181156 0.871389306549681 1.58747561715489 1.34137503208221 1.08130231090093 0.87671849…
1.28830496380332 1.26795163970457 1.25339194795809 1.23629996296757 1.30977267055929 1.31877517097716 1.32045414012245 1.30191429257771 1.37692796530539 1.38194041434768 1.30378756697236 1.36546403569978 1.34 1.4265 1.33232858515542 1.38173404669994 1.03636102222635 1.30346602096118 1.27128378982201 0.874175294908633 1.59036456633335 1.34668242952814 1.09980542744361 0.895974900161923 0.823623823…
1.3135598630824 1.29069350903774 1.30457645251968 1.26335623365108 1.34777269888848 1.36118663764796 1.34613652645522 1.32463535172176 1.39504171104753 1.40255633888202 1.32461549392047 1.38104523524791 1.34 1.42452420271316 1.36147262710843 1.42698426177549 1.06530594544735 1.26408606124051 1.29521166107262 0.88164973329589 1.59045212787901 1.34047148492443 1.09897058767746 0.897774859189121 0.8…
1.33101342429997 1.33097076649057 1.31500371695479 1.30849880754525 1.39001169595818 1.40052420648814 1.37599320117567 1.34850867903236 1.41052420955707 1.42101196850508 1.35099956331117 1.39599153163975 1.33750458419461 1.4245 1.37152324005012 1.46002285909824 1.07946503622585 1.22484420525047 1.32899098961487 0.88391844834489 1.60035745572739 1.35560211967492 1.10639731388466 0.895987972737587 …
1.35778512812885 1.34305335252131 1.33650626464302 1.34377010440035 1.42448502489181 1.44678844066317 1.39449284856137 1.37633601546718 1.45517574333857 1.44951918361417 1.37393592032074 1.41786262388976 1.33270150440981 1.41916944026002 1.40022788808292 1.49769212171372 1.32764913491599 1.3488573140235 1.34944508845215 0.888040835861035 1.59997974599068 1.35489904664801 1.10597402061488 0.897715…
1.38016197785845 1.3733232491631 1.38043412105022 1.37131510169538 1.47699871936355 1.49469520804759 1.42653618152965 1.39520149345037 1.46649416355456 1.46709693058778 1.40059038758854 1.42195483932352 1.34602418480672 1.42550949433975 1.42120059553569 1.55800885402153 1.40513065697774 1.43667763247568 1.37615158560402 0.886890581158093 1.60212361750996 1.35937959788575 1.11128494427715 0.900575…
1.40650716528827 1.40550578481067 1.39551809365078 1.41300711064291 1.50402433312264 1.53651258307118 1.45050370326564 1.42400242691551 1.47850732406109 1.48004108444714 1.42450761994945 1.43648249812595 1.35749938656599 1.43398998095986 1.44800186812685 1.58302407022235 1.44551738742009 1.49752550018205 1.40450772407692 0.89016328127115 1.606095901487 1.35972328756039 1.11810240196702 0.91041015…
1.42846392432693 1.42894758485678 1.42393341226504 1.43807777357284 1.54630907999048 1.57489288568653 1.46956067276035 1.44296562269331 1.50388749775705 1.50538265997688 1.44597393884355 1.43247827260037 1.36043915155794 1.4286096911708 1.46602354291462 1.63212805734897 1.51794535944526 1.57722664440157 1.42899642758551 0.891061876279358 1.60424304639535 1.35787842551952 1.1157577915155 0.9210731…
1.45408463189129 1.46357994267336 1.45316891164868 1.47751988370021 1.58067871264523 1.61415946278604 1.50200525263217 1.46914490214478 1.52815911065214 1.54016639097277 1.47309912210577 1.4366156400087 1.35598075014081 1.43052162968155 1.49503647202992 1.64881801002393 1.61690334618302 1.7154053000932 1.46408722299399 0.88864584112879 1.59977028186413 1.35672595111963 1.11631099827206 0.91734784…
1.48051603842893 1.48902243622311 1.49150752173849 1.50104413685182 1.61454749165649 1.64404012866361 1.52256217653681 1.49652517307357 1.54857046362295 1.56802074110611 1.50150894614577 1.44849942315122 1.35549606834656 1.43049803417328 1.51802355449133 1.68648990583275 1.70653589654719 1.79552521985508 1.48802960504103 0.885413386867417 1.59745084861566 1.35338212237476 1.11461000509915 0.91892…
1.50449657592648 1.51597501752807 1.51111860721661 1.53771541730746 1.64933615025532 1.6807739147602 1.55542851912458 1.52585397061135 1.59311883944254 1.59640420705721 1.52398977024629 1.45750306763781 1.35596742692575 1.42951085769142 1.54544228746939 1.70589984107713 1.77455546258958 1.87447457934944 1.51786223161824 0.87858328758597 1.59095776461702 1.34664159568311 1.1136229227481 0.91605853…
1.53470446652403 1.56002768593889 1.5406777170594 1.56338520390206 1.67325726890328 1.7067777378064 1.58534240475865 1.55137078144188 1.61530565205818 1.62375005767319 1.55219725529394 1.4762007438497 1.35648301965264 1.4295 1.57523307732583 1.72814189502751 1.81557513842521 1.93250814770435 1.54572493542716 0.874758375542231 1.59200593319919 1.34298982425504 1.10528527010222 0.912204451688773 0.…
1.57798329873475 1.57752026225864 1.57151562603743 1.5975050249458 1.70601452345144 1.73650765488604 1.62350164491456 1.59300360609446 1.64451916873006 1.65601088131331 1.5979838048337 1.50100680534952 1.35900051515635 1.42899957523174 1.60751605080569 1.74851653878982 1.8360010303127 1.95448392220805 1.5810110620895 0.873804033608607 1.58760527744124 1.33929507066527 1.09722799952823 0.906574908…
1.60539629416524 1.61576099754333 1.60685094834563 1.62680446026219 1.74070977972774 1.75834621861348 1.64947426315247 1.61609992157687 1.67987267970506 1.68542658201173 1.63322380678388 1.52240063223042 1.36349326752379 1.4285 1.63847324053193 1.78040872820068 1.85179214587005 2.01154722062393 1.60947677720679 0.86668674790781 1.58160702083073 1.33505449110738 1.0920420471441 0.893596897080459 0…
1.6395903792389 1.64559075488707 1.64164869149718 1.65964971449145 1.75872148901098 1.7837252111086 1.69351321228138 1.66111882807214 1.71480826605187 1.72474225961849 1.66067471292501 1.55224879495035 1.37104037660308 1.43051128042374 1.67623072344618 1.81021546517626 1.86275211968173 2.01792771398333 1.64216701874992 0.865364216249944 1.57743515609258 1.33618747610547 1.09328101528567 0.8924394…
1.6968777335442 1.67155003333225 1.67603279968111 1.68255534081099 1.78401967246398 1.81102287164059 1.7140672669834 1.69404143486839 1.75407172228984 1.76355657857911 1.71887558851866 1.5846440947732 1.37758659057497 1.43351625294691 1.71902421957895 1.84254143486839 1.88251850814268 2.02099356492338 1.67504143486839 0.869950111432259 1.57754168107651 1.33370774757232 1.08903718282254 0.88456075…
1.70968802400637 1.70732805170602 1.71159203139294 1.71335204985938 1.7968320129265 1.82764002769965 1.76777609417882 1.72818406278588 1.8038960849456 1.80618406278588 1.73071202215972 1.65070409971875 1.40876001846644 1.46166402585301 1.75640004616609 1.87754403508623 1.92085601107986 2.01807199446007 1.71330405355266 0.870311360664792 1.56804688947328 1.33468184293616 1.08895326666723 0.8811522…
1.75354038757737 1.73867618215678 1.75356127905113 1.75457172478801 1.83064484494615 1.8458119767362 1.79077019378869 1.76858217052488 1.82775974805181 1.84163439920927 1.77552994184049 1.71335236431357 1.43670751936742 1.4709059883681 1.79163439920927 1.90273885657805 1.92297910852624 2.01602089147376 1.75457172478801 0.873446991471466 1.56968401802258 1.33358201259741 1.09586520852395 0.8761331…
1.77599313341656 1.78098689106799 1.77799250918171 1.76299750306057 1.84099687882571 1.86099531823857 1.83298689106799 1.80398907588999 1.87598501836341 1.87898845165513 1.79699344553399 1.76998252142398 1.47298876377256 1.50798845165513 1.81699219706428 1.91299687882571 1.923 2.016 1.77699313341656 0.876499057405365 1.57764751866644 1.33478961921674 1.09455043384323 0.881708242778875 0.814520655…
1.80834104170442 1.80158066290281 1.80642091543721 1.79534104170442 1.86942091543721 1.88648082073681 1.85358066290281 1.83340094700402 1.92206148363962 1.91428113640482 1.82640094700402 1.82880189400803 1.53670205184203 1.65500473502007 1.84934104170442 1.93260063133601 1.9259400947004 2.0199201262672 1.81326116797162 0.877617235986153 1.57831642146542 1.34131701023489 1.1025764585321 0.87820148…
1.83265265785119 1.83550793195585 1.82178291115699 1.80979738374653 1.88084080151513 1.90079738374653 1.87863818526166 1.86750793195585 1.93285527410466 1.94850793195585 1.85459476749306 1.88518953498611 1.58333426088145 1.69840662382912 1.87463818526166 1.9418697466942 1.93289869187326 2.02 1.83272502079886 0.879640620643247 1.58561304756335 1.34232711939532 1.10154751183334 0.885905811268579 0.…
1.86696898168703 1.8579799293269 1.86096442017042 1.83697536781029 1.911971718597 1.92597719241693 1.91196989399035 1.90596533247374 1.98495256022722 1.99096168326045 1.88497263090032 1.94294799871061 1.676915155791 1.79491241888103 1.91196624477706 1.95898449084352 1.933 2.02099908769668 1.86596989399035 0.882527390812497 1.5891768434305 1.34613653324737 1.09613492643794 0.887109005589378 0.8204…
1.8855898547026 1.8883308155674 1.8825250949188 1.8546114412972 1.9286330278918 1.9436114412972 1.9286330278918 1.930460335135 2.0104387485404 2.03013653621601 1.9035898547026 1.98507177643221 1.7092876423782 1.74607932972999 1.926676201081 1.9824819217296 1.933 2.021 1.8963308155674 0.885161932060526 1.59062805183999 1.34967207239349 1.09688337832216 0.887912298992428 0.829647301876707 1.3297802…
1.91471282971711 1.90682175637613 1.90082175637613 1.88074253698775 1.94286136607033 1.95885146364678 1.95474253698775 1.96070292729356 2.0357524394113 2.07060390305808 1.9307326345642 2.01471282971711 1.79019790369261 1.89153444131489 1.95868312244646 2.00379204910549 1.933 2.00812873150612 1.91086136607033 0.889744745924385 1.59967978892148 1.3526806888263 1.10467226597515 0.89101910443853 0.83…
1.93295289766392 1.93692149610653 1.93590841212429 1.89895289766392 1.96793458008878 1.98193981368168 1.98093196329233 1.98792934649588 2.08187962736335 2.10890056173494 1.95194504727457 2.08381944104503 1.85682729143437 1.95483775862017 1.98094243047812 2.03292411290298 1.93599214961065 2.008 1.93693196329233 0.889361125222473 1.59831382052282 1.35336827291434 1.10818099822022 0.897473147830869 …
1.96632043028604 1.96738039231963 1.95364022779849 1.92546034169774 1.98662024045396 2.00258026576491 2.0055003163868 2.02328045559699 2.11140037966415 2.14820050621887 1.98238039231963 2.11830044294151 NaN 2.01282074667284 2.00746034169774 2.033 NaN 2.01878013921019 1.96640037966415 0.889634403543532 1.59962321695833 1.35125317266418 1.10701398481343 0.894138356718286 0.82217937506872 1.33599262…
1.97887626191413 1.98383501588551 1.98270096629249 1.9438143928712 2.00679376985689 2.02279376985689 2.03470096629249 2.04379376985689 2.14465972026387 2.18165972026387 1.99487626191413 2.16155660519231 NaN 2.08327819449911 2.0258143928712 2.04784532739267 NaN 2.06254629368516 1.98679376985689 0.88843258003873 1.59671062517625 1.35361494303761 1.1078609258737 0.895999892561047 0.823238554227057 1…
NaN NaN NaN NaN NaN NaN NaN NaN NaN NaN NaN NaN NaN NaN NaN NaN NaN NaN NaN NaN NaN NaN NaN NaN NaN NaN NaN NaN NaN NaN NaN NaN NaN NaN NaN NaN NaN NaN NaN NaN NaN NaN NaN NaN NaN NaN NaN NaN NaN NaN NaN NaN NaN NaN NaN NaN NaN
2.0315480713965 2.05123172137406 2.03836729995511 1.9964576856758 2.05238989638528 2.06152547496633 2.08741249281546 2.10443508924563 2.22409614279301 2.24732210709476 2.0475480713965 2.2236384571172 2.19312449629549 2.29694372485409 2.0755480713965 2.0998192285586 NaN 2.20011873922318 2.04750287853615 0.885864453078131 1.59256071818927 1.34694462147171 1.10277095710934 0.88897519717894 0.8188337…
2.06265262915948 2.07474227324736 2.06569745120342 2.0286414236485 2.08167504018145 2.08869745120342 2.11568624569244 2.14356298507161 2.24576468426933 2.27766383467047 2.07865262915948 2.25761901262653 2.29882342134664 2.39886824339058 2.10665262915948 2.13757419058259 NaN 2.24055177956062 2.07766383467047 0.884721877841643 1.58638824156189 1.34209378645272 1.1030366383467 0.874761023192846 0.81…
2.09194257895167 2.10693663884322 2.09893465880707 2.04995841924086 2.09397623956621 2.11095643920472 2.15592079855403 2.16396039927701 2.27594059891552 2.31792079855403 2.11093663884322 2.26997623956621 2.38882377678271 2.50778615609588 2.13294851906012 NaN NaN 2.01844154806129 2.10893861887937 0.879999345770625 1.58368522729543 1.33666067239484 1.09348894894595 0.873362455244825 0.8121491881851…
2.11939502665566 2.12656787618262 2.12541663284653 2.0881573585561 2.13802772141089 2.13741663284653 2.17458948237348 2.19628699570132 2.32002772141089 2.34735181427392 2.13545984522827 2.28761108856435 2.41248145141914 2.52854626999175 2.16822217712871 2.13780554428218 1.99012963714522 2.02680554428218 2.13737342046479 0.877876669372277 1.57933593148746 1.33444861392946 1.086719082717 0.87253814…
2.15857490920114 2.17348771108856 2.16457490920114 2.11273840566224 2.16372750589817 2.1676730070778 2.20566210731373 2.22469480660595 2.32891280188741 2.37569480660595 2.17754220990892 NaN 2.47432421462746 2.5843896132119 2.20065120754966 2.18943321226819 2.0048365035389 2.12294272288489 2.17360760849336 0.868878642864863 1.57288997648535 1.3268234921928 1.08280152810112 0.868820765117634 0.8070…
2.19298701294764 2.19299274252957 2.203985103087 2.14998586703126 2.19098968675254 2.20298663097551 2.23998701294764 2.25298930478041 2.3749824292821 2.4079877768919 2.20898815886403 NaN 2.47999809013936 2.59599579830659 2.23798586703126 NaN 2.0119973261951 2.03303475946366 2.20698739491977 0.86613101222614 1.56786189458176 1.32107216578197 1.08163043162851 0.865421283426351 0.801122291832769 1.2…
2.23604663027982 2.24582995534342 2.22356665012719 2.18717663524167 2.2369816277989 2.23039331017807 2.26837164268443 2.29506829777346 2.40337164268443 2.43441497767171 2.25106829777346 2.40563165260811 2.49369665508903 2.61654498263355 2.2790899652671 NaN NaN 2.13181158314232 2.23732830769715 0.869201964069969 1.57280057915712 1.31972968446629 1.07513387215777 0.861761036426215 0.798224135781175…
2.28151486467482 2.26777360351492 2.26653642624483 2.22064423409487 2.26965501487987 2.27056876859984 2.31351486467482 2.31974126115991 2.41883828822494 2.46170891880489 2.29948252231981 2.45249330310482 2.50488141136496 2.61996765764499 2.32352564545983 NaN NaN 2.15279516508493 2.27460111095485 0.862770829757476 1.57351342372115 1.31841401502051 1.06672012736263 0.852579183222036 0.8005539105002…
2.31897634185071 2.30697506303183 2.29398273594511 2.26097442362239 2.29598337535455 2.30497826007903 2.34697889948847 2.36497122657519 2.45697570244127 2.47998849063008 2.33098017830735 2.4679904088584 2.51199552413392 2.61700191822832 2.36697250539407 NaN 2.06897826007903 2.18497953889791 2.31497442362239 0.865678094559868 1.57353998721181 1.32476592696187 1.08101079889816 0.864702180022546 0.7…
2.35723639467411 2.33739303166404 2.33713849655541 2.28453008903022 2.34992312069426 2.34911891693167 2.38523639467411 2.3865692482777 2.47758882790145 2.50451050940648 2.37217765580289 2.494471350159 2.51592168150504 2.61798042037626 2.40131471316908 NaN 2.11115807617915 2.22519723542663 2.3463734520403 0.872013515630635 1.57671656201908 1.33149568378114 1.07914739708134 0.86815127552067 0.80608…
2.38664043186461 2.36170242637071 2.37059083625973 2.33931806043287 2.38655363955606 2.39147924614874 2.41266522966705 2.41465283076583 2.50565283076583 2.52672722417315 2.40164043186461 2.50586361208657 2.516 2.618 2.43360323516095 2.4264544483463 2.13076442087681 2.24871482527193 2.37465283076583 0.869661121242063 1.57591091103307 1.33132384365938 1.0910896013282 0.876466469174809 0.80577768731…
2.42691840075173 2.39892452069535 2.4009388005638 2.35896124035707 2.43490208090208 2.43790616086449 2.45192044073294 2.44294288052621 2.53094900046983 2.54895512041345 2.44391432078932 2.5359388005638 2.52098980009397 2.618 2.47092452069535 2.48488168109001 2.17091840075173 2.28792044073294 2.40893064063897 0.868532243979327 1.57943277846653 1.33265726642518 1.08852554874888 0.880831289280247 0.…
2.44847524519147 2.4292605727698 2.42540368771758 2.39902204785684 2.46721286778721 2.47606975283943 2.47640368771758 2.47033213024369 2.55345139270018 2.57047524519147 2.46352295017407 2.54478532757833 2.52392844252611 2.618 2.49149909768277 2.50940368771758 2.15928622989556 2.15719623383375 2.4382844252611 0.871517011376632 1.58329578265938 1.34129890545202 1.09328359984247 0.882079707336053 0.…
2.48258389068663 2.46457165217741 2.45958389068663 2.42864508323271 2.51640031304837 2.52540031304837 2.50663284472349 2.49273075279723 2.56980418385253 2.59273075279723 2.49758389068663 2.55882866087096 2.52795104596313 2.618 2.52163284472349 2.51987761490783 2.16591433043548 2.19054717515898 2.46665732174193 0.874632305391612 1.58644218300652 1.34233971965226 1.09496066315544 0.890881322038154 …
2.51094128413678 2.48296225408793 2.48394967211724 2.47091192620517 2.55591821719051 2.5659161201954 2.53693709014655 2.52094128413678 2.60093499315143 2.61595176911235 2.52594128413678 2.58394757512212 2.53099370901465 2.61999580600977 2.55393289615632 2.56091402320028 NaN NaN 2.49494128413678 0.878851213590468 1.58956352028509 1.34616198947866 1.10112708251009 0.881719481084619 0.82573750190911…
2.54133013322132 2.52213565576944 2.51530852461555 2.5062220901925 2.5912220901925 2.60904922134638 2.56439495903861 2.53958943649048 2.61665426230778 2.63556782788472 2.55633013322132 2.59378391394236 2.531 2.61510804302882 2.58335174182708 2.61383313528874 NaN NaN 2.52141656764437 0.880542833198086 1.59111585840289 1.35038686690916 1.10094432172115 0.892961284947656 0.83184537838609 1.329707262…
2.5657078338437 2.54769566025385 2.54464696589447 2.53564696589447 2.63447653563663 2.6465495771757 2.58376870179293 2.56765913948432 2.64268348666401 2.65476870179293 2.58465913948432 2.60190261128123 2.52507304153908 2.61697565282031 2.60276870179293 2.65747653563663 NaN NaN 2.54373218102339 0.882298817953668 1.59468641854835 1.35518205371233 1.10812149800182 0.905251603939778 0.84505882167044 …
2.58597882699104 2.57896718183611 2.56897459238924 2.57096294723431 2.66496824048655 2.68296188858387 2.61496718183611 2.58897776834059 2.65698517889373 2.67397988564148 2.60697670969014 2.6039978826991 2.53399047214597 2.617 2.62197988564148 2.74690578011011 NaN 2.73978509395902 2.57197035778745 0.886225860676748 1.60137295997452 1.35351183146528 1.1135543362201 0.911833182291114 0.8416338005551…
2.6104581014731 2.6034581014731 2.59541474959095 2.59154480523741 2.70511128641589 2.71724134206234 2.63456648117848 2.61052312929633 2.68634972176772 2.69258815711956 2.63243642553203 2.62258815711956 2.54280491653032 2.62189162029462 2.64939307364987 2.78515463829804 NaN 2.69010547299487 2.59547977741418 0.88725724026187 1.60325838219313 1.35995715554831 1.11668085374797 0.906058104811759 0.850…
2.64070280999977 2.63172262266645 2.62372262266645 2.62962355933304 2.7277820606665 2.75562355933304 2.66569290366643 2.63773252899979 2.70185140499989 2.7147820606665 2.65874243533314 2.62696037466664 2.54498018733332 2.62497028099998 2.67673252899979 2.81471271633311 2.71214805533268 2.76820749333272 2.62075234166648 0.882289927920038 1.60124060517335 1.35996138688667 1.12002721003664 0.9185734…
2.65599554774813 2.65699257958022 2.64799287639701 2.65399287639701 2.76099020504589 2.79298901777872 2.69399168912984 2.65699436048096 2.72799228276343 2.73699347003059 2.67499525093134 2.63699703183209 2.545 2.625 2.69599436048096 2.84599079867947 2.81097091195445 2.90495963291638 2.64899168912984 0.879690756882818 1.60294948650695 1.35879034727565 1.11639108931762 0.92013957258382 0.8493799079…
2.68834133673802 2.69130141775245 2.68034133673802 2.68144113420196 2.79040121521638 2.82828145825966 2.71262076963704 2.68542117470917 2.75250101268032 2.75562076963704 2.70636129623081 2.6448403240577 2.54401995949279 2.63382036456491 2.72834133673802 2.87246109369475 2.88450303804096 2.9814431595626 2.67742117470917 0.875260216907398 1.59784398895742 1.35440921893276 1.1123816343255 0.91817011…
2.70282918910155 2.71471938209541 2.70569498053848 2.71064617742464 2.81964617742464 2.8566583782031 2.74263397664618 2.71069498053848 2.76386579143693 2.78069498053849 2.72181698832309 2.65784138988001 2.54301220077846 2.6290610038923 2.74480478754463 2.9006583782031 2.9561337447293 3.06202393772315 2.7056583782031 0.872651111985075 1.59494452820304 1.35194928186831 1.11400889265326 0.9187720694…
2.72599085392692 2.75098568440736 2.73099005861622 2.73898886565017 2.85298687737341 2.88099045627157 2.77698647971806 2.73698966096087 2.8069829008199 2.80599005861622 2.74299164923763 2.67999125158227 2.54599880703395 2.629 2.76899045627157 2.92399085392692 2.9979836961306 3.08799005861622 2.73398886565017 0.867032222893413 1.59194118103639 1.34703194453467 1.1111911293412 0.91968963813363 0.84…
2.75333407164426 2.77247677057763 2.75442920426651 2.76340542111094 2.86959568635544 2.91028650533313 2.80726272217757 2.76823893902201 2.83140542111094 2.83138163795538 2.77326272217757 2.69269081897769 2.54697621684444 2.629 2.79633407164426 2.94254812004432 3.0263102884887 3.12704867377751 2.75840542111094 0.864179446814242 1.58926516584624 1.34741072456933 1.11235169804488 0.915658224432472 0…
2.78362763776733 2.80559040154406 2.79351592909753 2.78868969813944 2.90160281361848 2.93865246191617 2.8346648739906 2.79862763776733 2.85767728606502 2.86261522569291 2.79967728606502 2.70781381888366 2.55292552755347 2.629 2.82564004984175 2.96670211021386 3.06452834117195 3.16454075324637 2.79060281361848 0.858105465412488 1.5844200744402 1.34150434832579 1.11095787338717 0.917762321074038 0.…
2.82194318536782 2.82397308780581 2.81496860244011 2.82195066097732 2.92396710731821 2.96196561219631 2.87593870000212 2.83195066097732 2.89095066097732 2.89794767073352 2.83894169024592 2.74794019512402 2.5559955146343 2.6270029902438 2.86094767073352 2.98796860244011 3.0659985048781 3.1659985048781 2.82195365122112 0.85216877636555 1.5821533042194 1.33867412653644 1.10449964353625 0.90528871892…
2.84354991092656 2.86514073904161 2.85124303201285 2.84942715936107 2.95730440779559 2.98452945233231 2.90048853514382 2.85648853514382 2.92920211482435 2.9332634906071 2.86054991092656 2.76857036952081 2.56481587265177 2.63385678984027 2.88842715936107 3.01934532498408 3.08559082811505 3.1846112867093 2.85334532498409 0.852071841273482 1.58114107235207 1.33760229986773 1.10072856100191 0.8999217…
2.89050382682819 2.8907360781001 2.88267273684413 2.87869385059612 2.97383108998407 3.00280997623207 2.92870440747212 2.90350382682819 2.9547360781001 2.96269385059612 2.91047215620021 2.79769385059612 2.57291554499203 2.63993665874403 2.92857772496016 3.05463050934014 3.09391554499203 3.19192610186803 2.87972552122411 0.855978300339816 1.58203028767408 1.34367496964387 1.09582151755486 0.8934775…
2.92400532013228 2.9270031633219 2.91500503255757 2.91000359468398 3.00100201302303 3.01900273195982 2.96200517634493 2.92500704558059 2.99800532013228 3.001005607707 2.94100618285644 2.84800589528172 2.58700402604605 2.64700201302303 2.96700460119549 3.07300359468398 3.10100143787359 3.19200057514944 2.91700416983341 0.857650803771337 1.58742030195345 1.34357041266972 1.09065963190436 0.88277967…
2.96019669621754 2.94852235991313 2.94924011804362 2.93445722717401 3.01469604721745 3.03758749265225 2.99721840713058 2.97293616526107 3.03419669621754 3.03915327439146 2.9830664307393 2.88810985256538 2.6143920944349 2.66069604721745 2.99830525078274 3.09745722717401 3.11078289086961 3.19591315634784 2.94537038352186 0.86311863599611 1.58947440708262 1.34637768967958 1.08815557993738 0.88054950…
2.99562643407986 2.98659441414385 2.97176518713591 2.9607224938879 3.03775451382391 3.05481855369593 3.02174384051191 2.99279720707193 3.07556239420784 3.07264778070387 3.01664778070387 2.96913546172769 2.68128488809574 2.68474384051191 3.03164778070387 3.11580788038393 3.111 3.196 2.97469047395189 0.864931748636473 1.59546585339486 1.34917054165887 1.08882220848224 0.880331814463041 0.8249364937…
3.02398489674086 3.00598975135987 3.00198381793664 2.98498705434931 3.05698975135987 3.07498921195776 3.05398273913241 3.04097410869862 3.10798273913241 3.11297842391551 3.04398543614297 3.02497033288383 2.7309735692965 2.84691261685783 3.06298327853452 3.12899298777254 3.11399838179366 3.19699946059789 3.00598327853452 0.86877793408991 1.5981785705844 1.35110896974197 1.08924977345111 0.87846100…
3.05530910867322 3.04024433761133 3.02646024115095 3.00652501221284 3.0775466025668 3.09261137362869 3.07748183150491 3.06546024115095 3.14615797619549 3.15115797619549 3.07139547008907 3.02695681929208 2.72708636141585 2.72567720389127 3.09430910867322 3.14074091575246 3.114 3.19993522893811 3.03143865079699 0.870560705555789 1.59990200097703 1.35408436532396 1.08946525012213 0.879135102655766 0…
3.07970725469608 3.06273165013807 3.04873165013807 3.03070725469608 3.09874384785907 3.11473165013807 3.1076340683701 3.10057307976511 3.18058527748611 3.18657307976511 3.09965846381209 3.10503638004125 2.77935352078717 2.79807297320424 3.11969505697508 3.15384142962704 3.114 3.2 3.0626218706491 0.870027074678178 1.60422706189087 1.35535511878038 1.09639449397581 0.884049499303856 0.8265851315676…
3.10495604568823 3.09095077117082 3.07395604568823 3.04497538558541 3.11497186924047 3.13296835289553 3.13395428751576 3.12595604568823 3.21194549665341 3.22493318944612 3.11896659472306 3.173880444272 2.86684703899505 2.88085582985741 3.14295956203317 3.16797538558541 3.11699472548259 3.19401054903482 3.08795604568823 0.872176202347463 1.60397054503347 1.35755614960229 1.09697912091376 0.8852879…
3.12940334928257 3.09037522429171 3.0888981635419 3.05987135484323 3.13494791149076 3.14343194669348 3.1512769798414 3.1334305329116 3.23538574352418 3.24578564551687 3.14340334928258 3.21937832929614 2.90799762679473 2.94347257416339 3.17326015311039 3.19207933698305 3.12794033492826 3.22995914490584 3.09882454956434 0.876387137416316 1.56193013818464 1.32711095764793 1.08070190957396 0.87376078…
3.15370245384016 3.12353144436714 3.11498075351241 3.08249490094976 3.1618814214673 3.16991241585895 3.1740047491813 3.18039301937953 3.28034057884411 3.28171866053697 3.16671485159682 3.26053619354845 3.01763624676741 3.10795437015111 3.19770245384016 3.2002129615194 3.12668230740158 3.22555897968758 3.1275047491813 0.880045368076024 1.56605425764506 1.32948308877748 1.08025422507222 0.868968515…
3.15705480757793 3.14554046344268 3.13503770334091 3.09852314414709 3.16950583681143 3.18101121958586 3.19402807288453 3.19851579583562 3.3020072885118 3.3215070614933 3.17555710168278 3.2850347401405 NaN 3.14193385323687 3.2010560681396 3.21015141091982 3.11058809601806 3.17363393636533 3.1490295604647 0.862194577817612 1.57267222297756 1.33673369444552 1.08565503767676 0.868959850346089 0.81906…
3.20075000298139 3.18721162051326 3.17332974166966 3.12736422053691 3.18683764097415 3.20041835556265 3.2293435884782 3.23033276147305 3.33783178557283 3.35926189798948 3.21681101536003 3.3295640381448 NaN 3.24863971287783 3.245265755539 3.27576357348174 NaN 3.22307184534656 3.18429823655444 0.877512719881253 1.57892795862876 1.3383564613117 1.09165433329512 0.867687867008905 0.824491820938609 1.…
3.21154088246463 3.20464665840119 3.19014411717749 3.14602471801385 3.20354342368833 3.21860531738228 3.25240786007391 3.26165867029655 3.36566167007454 3.38917298774676 3.22797344776899 3.36719701153748 3.2412111024324 3.31380093680363 3.25752841201498 3.25208498759268 NaN 3.24366650584356 3.20076536334169 0.874307334422254 1.57675358074856 1.33816401073019 1.08698616408621 0.866110564840758 0.8…
3.22948377942619 3.23297626998163 3.2139807393038 3.1639842527733 3.22248315440235 3.23948261437533 3.27247945262229 3.28997792669652 3.39547509577231 3.42297164898272 3.2424866770303 3.40247331485607 3.33692193468263 3.41891197350569 3.27498432861167 3.25599749990463 NaN 3.34143283998308 3.23247479241885 0.868234254583891 1.58032764614414 1.33951912572501 1.08463688280158 0.867354601647727 0.814…
3.25093423205066 3.27845800891314 3.23645512151964 3.18985304469819 3.24992310845224 3.25993315809948 3.31234034075078 3.31388003294197 3.42044586204689 3.44690329293443 3.26047759133761 3.43428930234006 3.41598483569138 3.50652136718461 3.29790171258545 3.31316079435596 3.14336855393906 3.40083186098029 3.27228457176535 0.866388219287058 1.60639276151007 1.3329949168151 1.07929196833249 0.860486…
3.28477464406647 3.30573545173021 3.27296072556065 3.21558801855043 3.27672017774101 3.28655375809743 3.33602436384523 3.34949988505568 3.45794112118221 3.48109288475123 3.29405864071885 3.46341170229908 3.50023461213724 3.6097492682118 3.3314999014763 3.27451883867825 3.1548824229912 3.42396427382909 3.29676484598241 0.876118396581036 1.60075477128993 1.33612665378743 1.08079754924721 0.86241078…
3.30200196148758 3.31550008699387 3.29200069099358 3.2405006547748 3.30549751156362 3.30649853846915 3.35850187094064 3.36850161918574 3.47400304272128 3.50599970030682 3.31650002449928 3.48200889984793 3.56049267139953 3.67649406688272 3.34850251115913 3.30799499046153 3.15200113556186 3.20502195419598 3.31249949293713 0.865554832599317 1.56747477701038 1.33126517683245 1.07812900751003 0.860901…
3.33578612561724 3.34540140813248 3.3257662507919 3.27135622530909 3.32580619600737 3.32936156069941 3.39330600044258 3.40274608261938 3.51268092718826 3.53385157439555 3.34630125174663 3.50830252258786 3.5967179815733 3.72018753374972 3.38326605522711 3.30747625652028 3.1549400821768 3.44217191837843 3.34038172887194 0.857582036045919 1.56388786249583 1.32764615989682 1.06447721817311 0.85319092…
3.3597485241226 3.37613158349826 3.34780353167544 3.29875010711767 3.35164010727097 3.35713059404157 3.41634548002756 3.42281322726593 3.52682569292827 3.55961555592749 3.37017907199406 3.53823269417191 3.63869035057962 3.75015710836131 3.40631639325607 3.33287474916015 3.1510474884958 3.46448436834753 3.37172913294161 0.855015360165619 1.56373173256035 1.32201191671731 1.06493353178868 0.8540701…
3.3934506080115 3.40296074800666 3.38794432028349 3.33344880798213 3.40541370740953 3.38296402416226 3.45544119989207 3.46144505215923 3.56494693625807 3.58596558435797 3.40095748422583 3.54997839964763 3.65896457552427 3.771469664084 3.44294471588133 3.34548832455867 3.15499673621917 3.46400090001468 3.40695036817784 0.847079013672513 1.55080797984584 1.31255752870127 1.05340117086741 0.84725720…
3.42527689127291 3.45999160255961 3.40990698295582 3.36671237155421 3.42185885622817 3.4123503585895 3.48034329050303 3.48093811440611 3.58438998767847 3.61235471989864 3.43380697047769 3.57851736232219 3.66103940410936 3.7819138987152 3.47474079622717 3.38299225697471 3.16575350284791 3.47486696629829 3.43194059620383 0.844329426059178 1.58768599424513 1.30908767216368 1.04891628927099 0.8387643…
3.46295293487294 3.47057832157485 3.44947972849741 3.39865946975669 3.45744780634059 3.44577805228194 3.5231148475824 3.51661767418939 3.61760228859232 3.64003178112942 3.47344742268636 3.62155331738485 3.67242192105198 3.77999487146764 3.50952741990552 3.42283037477803 3.17589742935288 3.50669742878172 3.47145844705953 0.849788642813481 1.56076000109296 1.31674663617576 1.05499876852529 0.845316…
3.485555249431 3.49653346535777 3.47155331711872 3.43253645170072 3.48206974270042 3.48352678967566 3.54851317515151 3.54751967462091 3.63701941192465 3.65952195889496 3.49405551305458 3.64852433011622 3.67499929700378 3.78148831732447 3.53554953990502 3.438566844232 3.19399683651702 3.21599964850189 3.49404620206397 0.854837233467441 1.56354197252646 1.31913161554832 1.05862391042187 0.846557048…
3.5307696260122 3.52637694503966 3.5132775283999 3.46640486155613 3.53226959159093 3.51637708272473 3.57638308696336 3.57095852106986 3.6594525512525 3.6779723244324 3.54171993490295 3.6713649365624 3.67848416080332 3.77843039802579 3.57681735012983 3.48947460121541 3.17243728176136 3.22090061778151 3.53182725393041 0.858133434921964 1.56927862756025 1.32861759626298 1.06417600985846 0.8558729933…
3.56515432922256 3.55640745408672 3.53949237252537 3.50625329653573 3.56721541607599 3.56131133088277 3.61608245439817 3.60437304292773 3.68910302507982 3.70225371333008 3.57328018062734 3.68700263571204 3.68452504524265 3.77451894022987 3.61403642167952 3.53746291640335 3.26382570574811 3.37305546973342 3.56121583287034 0.860363653356071 1.57130715635762 1.32874616209202 1.06353016748955 0.85264…
3.60148598768356 3.59648058358862 3.58697811920742 3.54198371882829 3.61048280751987 3.60948038806268 3.64499052282845 3.64448213666139 3.71299138921287 3.73048670090042 3.61648306636533 3.70099571043632 3.6894983570792 3.77599981773831 3.64448904633946 3.56549271509994 3.29299659778188 3.40299659778188 3.59398615411536 0.863852651817548 1.5788817236612 1.33254834987878 1.07458893879575 0.8623204…
3.63136373975594 3.62133404797917 3.60290350296365 3.58219249076163 3.6434411414388 3.65025717128866 3.67536003014108 3.66092524061309 3.73437964553429 3.74691728896207 3.64390986477972 3.71744432853763 3.69248409422165 3.77404453518884 3.6788165548422 3.6149591719497 3.32722063419528 3.33944739363734 3.62140403290863 0.855039492428391 1.56195699650648 1.33187479257251 1.07073300079041 0.85881155…
3.66502387392915 3.6549595508167 3.63760730832596 3.61821489920966 3.70188398021036 3.69770215835342 3.70159752733653 3.69195718292325 3.76058611170589 3.76851882872662 3.68047496898201 3.7364900777317 3.69399021901057 3.77547465956639 3.70657337084965 3.74597809894271 3.3952946385303 3.50128846113969 3.65691168853742 0.861322574500933 1.58569255844267 1.33531899166869 1.07282992269233 0.86727075…
3.69100407372937 3.67600344508204 3.66900475525116 3.66150314949492 3.73250752671814 3.74550582270762 3.7275029076065 3.70950481603235 3.77850102207662 3.78650243050004 3.70550411910921 3.74750296838769 3.69500036345081 3.77499968192902 3.73250422527024 3.79501399512291 3.49199272603836 3.60099257449749 3.67600637599663 0.862599271900767 1.58919716817006 1.33951312632964 1.08721338147819 0.870769…
3.71840675770262 3.70145196570469 3.70375680072599 3.69483277330518 3.7816670474491 3.79268785171262 3.75337217274139 3.73787643494367 3.79294670941154 3.80544145311839 3.73342186385483 3.7634557860888 3.69647482307966 3.77397482307966 3.76134666445743 3.84262239171973 3.51258166682902 3.60785203506661 3.71329664198037 0.860534761744594 1.58154374467526 1.33466029605484 1.08212215923523 0.8681675…
3.74549366314149 3.73262415438051 3.7271178720137 3.73359692170906 3.81133277471987 3.8302839270035 3.78361438483724 3.75807043551543 3.81758648742552 3.82760602651206 3.76196435451167 3.77048115289958 3.69695253625588 3.77199371763319 3.78208648742551 3.86294167815982 3.65327220561002 3.68780266512053 3.73511718002758 0.865501802994768 1.59263831632585 1.34097725337351 1.08628917932479 0.8749116…
3.76447730356292 3.76445995316392 3.75646037839339 3.76795628381893 3.8589237091683 3.87892894593571 3.81596094948986 3.78197212761662 3.84896977055636 3.85696794799626 3.7784809729079 3.77449931963284 3.69850082623416 3.77399965981642 3.80597104624478 3.92042525236593 3.72540448775963 3.76938440352048 3.76496245609118 0.8683261568423 1.59731396629646 1.34365675548314 1.09005770977582 0.879056195…
3.79088178652654 3.78350663359264 3.79078866651873 3.7978528259827 3.8942732265677 3.91767273925807 3.83945636157606 3.80834701118452 3.86307268405307 3.88283425266265 3.8058744475865 3.7888589792737 3.70450657686911 3.78989875061944 3.82840806564123 3.95775583889669 3.81005918329551 3.86044173189299 3.79138218174289 0.861596689318459 1.58432447353129 1.33654993142436 1.08819992563713 0.883534457…
3.8044247683085 3.82431857623138 3.8202548609851 3.8332548609851 3.93253096038563 3.9367645829553 3.85823362256968 3.8223398146468 3.89314866890798 3.8984247683085 3.8274247683085 3.80210619207713 3.716 3.793 3.8454247683085 3.9983398146468 3.89391145738826 3.96618755678878 3.81631857623138 0.868032387107099 1.57151461861714 1.33405095425227 1.09336637152463 0.893921600263277 0.824161699073234 1.…
3.82404618728601 3.83903889455664 3.83207049638391 3.84508265093286 3.95706806547412 3.97209237457202 3.86907778911328 3.8380729272937 3.90005104910559 3.91805348001538 3.84704618728601 3.80700972363916 3.71600729272937 3.793 3.86505348001538 4.0140972363916 3.9821944727832 4.06719933460278 3.83106077274475 0.872278720578575 1.57310411719831 1.3368449040502 1.09363559366571 0.880171142527601 0.82…
3.8435068979234 3.8554147346646 3.86152993873811 3.8793456122205 3.98556449996015 4.01054145914545 3.90133409181315 3.86831105099845 3.92144929588665 3.94038017344255 3.866460816294 3.8111612857029 3.719 3.79289631633385 3.8875068979234 4.0543225714058 4.06271426525571 4.15007139788356 3.8563686530352 0.867617627655346 1.5707147688758 1.33064124449041 1.0836217280611 0.880657856631393 0.823005416…
3.88744914747882 3.89185923865514 3.90742961932757 3.90978112605013 4.03444914747882 4.05750773193258 3.93066395714261 3.8959178231089 3.96048820378133 3.97360537268885 3.90652726008384 3.8252929222688 3.71921480966379 3.78409764075627 3.93135150672256 4.0822929222688 4.12534744243647 4.24313263277269 3.88880065420138 0.864740211147096 1.57270486519333 1.32972420599586 1.08377722541596 0.88214000…
3.90994701751606 3.93489864220463 3.92894932110232 3.94890785654967 4.05694701751606 4.08294010675728 3.96392167806722 3.94189173144586 3.98494241034354 4.00392858882599 3.93293780317103 3.83996544620613 3.72997466055116 3.78898848206871 3.94895853544735 4.09696544620613 4.19284105254818 4.29986639199702 3.92890555296341 0.85974177132578 1.56593594081691 1.32141955744733 1.08413914767308 0.879635…
3.93724897453026 3.94736753383039 3.97026083046027 3.98135567790037 4.08534382197036 4.11622526267024 4.00022526267024 3.96630825418032 4.01649794906052 4.03236753383039 3.96321340674022 3.86421340674022 3.73303556779004 3.78803556779004 3.9752845423203 4.1441896948802 4.22739124569041 4.3375690846406 3.96514227116015 0.828087068042149 1.52807045570375 1.29034754677642 1.06603174186778 0.87081462…
3.95923629316528 3.97907930355699 3.99278494804144 4.01151021622694 4.11462795843316 4.13572607693834 4.01994193764973 3.99305967985595 4.05831397921658 4.0637064532373 3.98225591686631 3.88278494804144 3.73609811850518 3.79105887110311 4.00021666946424 4.16086344284559 4.26011774220622 4.38505887110311 3.97807930355699 0.832236849983978 1.5171199612409 1.29216244167061 1.06455650817146 0.8687504…
4.02099536806938 4.03299595625105 4.03199705909167 4.03699808840959 4.14599764727334 4.1719972796598 4.06699647091001 4.04599602977376 4.07399882363667 4.0989973531825 4.04499529454667 3.92199705909167 3.74099963238646 3.79399977943188 4.06099544159209 4.20399676500084 4.26599955886375 4.38799977943188 4.03199595625105 0.843569150077493 1.55108745243816 1.30976867953216 1.06687982575118 0.8712698…
4.05623872228432 4.04752717837787 4.07318898847509 4.0871492014277 4.16926856256986 4.19416909495139 4.08248739133048 4.06243765752125 4.13622877552247 4.14034813666463 4.08027850933171 3.95247744456864 3.74216909495139 3.79717904171324 4.09419893523693 4.22832824314094 4.27809946761847 4.388 4.05836803018833 0.851968628479406 1.55099009245893 1.30434590781027 1.06290025217339 0.857827673023998 0…
4.08109138929355 4.10051480627054 4.09317375829684 4.10284428228369 4.19630888376232 4.21137066051479 4.1312882915115 4.10657658302301 4.16015316604601 4.17592665128698 4.10909138929355 4.00111198154437 3.75974132102958 3.81512355350493 4.11507079704273 4.26157658302301 4.2881853302574 4.38806177675247 4.09570013652794 0.845877503413198 1.55304209839458 1.30790908610706 1.06187831345044 0.8545109…
4.13288718874878 4.12494678714565 4.14887867469208 4.14291273091887 4.21096807228739 4.22896168674487 4.14497020080156 4.13394040160313 4.21488080320626 4.21990421686217 4.16088718874878 4.05388506023461 3.79492337348974 3.82098722891496 4.16588931726295 4.28894040160313 4.29698084337243 4.39099361445748 4.12892763051808 0.846708190762952 1.55551461485914 1.30739112811251 1.05942534257058 0.84981…
4.15459702382189 4.1397283690627 4.16650150001039 4.1653462738167 4.24517910714657 4.25426269048163 4.18062090477476 4.17239403572245 4.24066866668051 4.25751344048682 4.17962090477476 4.12277613096845 3.84565672620408 3.97457314286901 4.19456120239257 4.30722686905232 4.301 4.39103582142931 4.15354926191614 0.837660360598559 1.53311534857879 1.30200388214501 1.05762626964423 0.849015522023303 0.…
4.20453521003962 4.20044957643328 4.20877070245705 4.19453521003962 4.2607064772523 4.2767064772523 4.23257802684279 NaN NaN NaN 4.23138535122853 4.18851999651252 3.90128450409509 4.02332732089826 4.24159943524438 4.32625690081902 4.30129971762219 4.394 4.19959943524438 0.850831307268694 1.56250458595086 1.3106175548893 1.06310379156354 0.847037312567502 0.795675453233287 1.29821471072022 NaN NaN…
4.22904590586874 4.22105738233593 4.24402065764094 4.21904131528187 4.2930183623475 4.30902065764094 4.25902983881468 4.24803901998843 4.32904361057531 4.34705508704249 4.2490619729228 4.25815378466029 3.96018132818154 4.08418132818154 4.269036724695 4.33802295293437 4.31499311411969 4.39401377176062 4.22703901998843 0.846330512443943 1.56181209619641 1.3114265415863 1.06282569232772 0.8491994491…
4.24945525046581 4.24647859664355 4.25340855811034 4.23729182722167 4.30144357737695 4.31839688502148 4.27257198135448 4.26549026973241 4.34867703915428 4.37156030826562 4.27644357737694 4.32563034679882 4.03936186575488 4.16193774891311 4.28547859664355 4.34840855811034 4.31205836544433 4.4000350192666 4.24457198135448 0.850980194120516 1.56711540831569 1.31429731502795 1.06527548651338 0.848972…
4.2885586321698 4.28719337267416 4.28845120290638 4.26264457558054 4.33945120290638 4.35236525949564 4.3214297170537 4.30768754728591 4.40673051899128 4.41990240581276 4.31438674534833 4.37994537751813 4.07152549554062 4.07391224088895 4.32664457558054 4.38330080193759 4.31706445755805 4.40308594341074 4.29334377364296 0.857726168860523 1.57079778181223 1.31660054622482 1.06321332122866 0.8501284…
4.31393946670962 4.29597904616872 4.308951107727 4.29193015389571 4.359951107727 4.3689604205409 4.34095343593048 4.33892549748876 4.43992084108181 4.460902215454 4.33195809233743 4.42289755904705 4.14083469755319 4.16079278989062 4.35593015389571 4.39696740515133 4.31999301538957 4.4069906871861 4.30896274874438 0.855734749535091 1.56342757793625 1.31617102440953 1.06381855651384 0.8536915020573…
4.33230129738797 4.3234762442584 4.33530129738797 4.30223326249391 4.37910691197637 4.38515550832927 4.37615550832927 4.36817494687043 4.45546652498782 4.48835961301145 4.35040820936434 4.45834017447029 4.20576782237579 4.29165119112883 4.37427213957623 4.42314578905869 4.32105831562348 4.44226133543595 4.34814578905869 0.855588164632854 1.53206257218741 1.31291164231844 1.0681837801124 0.8599544…
4.36356765548714 4.37237843699142 4.36648355837793 4.32644150982333 4.39069380115094 4.40152560693253 4.39254663120983 4.38711428669697 4.50344150982333 4.52584097109205 4.39242048554603 4.49388301964665 4.2856609179068 4.3596609179068 4.40263072831904 4.4379579514454 4.32765175259634 4.36809326241967 4.36369380115094 0.865662113271143 1.57312814559502 1.33046895962955 1.07670738543362 0.86453718…
4.39001109844258 4.39002219688516 4.38901387305322 4.34701609274174 4.42300832383193 4.42600998859832 4.41802164196303 4.43900943367619 4.52402552641793 4.56501553781961 4.41201109844258 4.53501942227451 4.36304550361458 4.43705216268012 4.43201109844258 4.436017202586 NaN 4.41901387305322 4.39601276320897 0.86902098776139 1.57537173135704 1.3336774196121 1.07612105990127 0.867198879057299 0.8133…
4.41029432368765 4.43021508269482 4.41437356468048 4.37620376255299 4.43829432368765 4.44431696397131 4.45722640283665 4.45633960425498 4.57024904312032 4.59332828411315 4.43229432368765 4.5705886473753 4.44609805375777 4.53200749262311 4.45226036326215 4.467067920851 NaN 4.44433960425498 4.41931696397131 0.870771473242582 1.57845977522131 1.32910924099283 1.07800181284684 0.865176830360287 0.821…
4.43639085418162 4.44954719585426 4.44721496979989 4.39444948230886 4.46417588438173 4.47221496979989 4.47754719585426 4.48635176876345 4.59239085418162 4.62248856772702 4.45837131147254 4.62227359792713 4.54360250214463 4.62166113027187 4.47544948230886 4.47366445210875 NaN 4.47468399481783 4.4474103968907 0.868295243313083 1.57583211647963 1.33600791673874 1.07555817471944 0.864858374029658 0.7…
4.45595410461448 4.47693574646027 4.45797475753796 4.41694722030665 4.47297934707652 4.48297475753797 4.50493574646027 4.50395869415303 4.61195410461448 4.6469426307681 4.47695639938376 4.63596787323014 4.62381182891937 4.70480494461155 4.49794722030665 4.50692197784462 NaN 4.50891968307534 4.46795180984521 0.869058210079965 1.57643857724305 1.33490259308928 1.07646786586457 0.862774887858558 0.7…
4.49220187854768 4.50548450851444 4.50421197247507 4.45422206640245 4.51517159676553 4.51820187854768 4.54526244211199 4.55618169069291 4.66013122105599 4.68028262996676 4.50926244211199 4.67513122105599 4.70175704455381 4.81387817168242 4.54215140891076 4.52222206640245 4.36908075141907 4.50889906072616 4.51515140891076 0.84960621616364 1.54217376834633 1.30994972099067 1.05791853075505 0.845057…
4.51259497026552 4.55331873407082 4.52553122345136 4.47648872557525 4.53229748513276 4.53833998300887 4.57157372132747 4.57453122345136 4.67374371283191 4.70850997451331 4.5354674766372 4.68865871707969 4.77699870008856 4.90106244690272 4.55759497026553 4.54504119796467 4.37759497026552 4.49957372132747 4.53074371283191 0.856005017246897 1.56605683865752 1.32070511274425 1.06556709014424 0.851540…
4.54008091248038 4.56808091248038 4.55009281137456 4.49908567203805 4.54607853270155 4.55407615292271 4.59808091248038 4.59909281137456 4.70804997535553 4.73206901358621 4.55707853270155 4.71904997535553 4.82304997535553 4.95004521579786 4.58508567203805 4.59298572132699 4.40497382243282 4.52597858199049 4.56507853270155 0.85161112835384 1.56494069098254 1.32045582144704 1.06311148532067 0.847389…
4.57441482308841 4.60237334077957 4.58925926443026 4.53533185847073 4.57942519366562 4.58631111731631 4.63242519366562 4.63831111731631 4.72935259962515 4.76124889385305 4.59044593482004 4.7404044525112 4.844197040967 4.96916592923537 4.62134222904794 4.58775705213635 4.39447704655168 4.51747704655168 4.59834222904794 0.843731837672036 1.54436748342578 1.31033493363118 1.05542933491566 0.83894111…
4.61461413690605 4.63863531404075 4.61472002257951 4.56757178263667 4.62042354269383 4.61665649117544 4.67355060550198 4.66865649117544 4.7635082512326 4.78557178263667 4.63355060550198 4.7797411997142 4.86333883415506 4.98527530275099 4.65482590825297 4.66012706280815 4.44002117713469 4.563 4.63163531404075 0.846797530275099 1.55369816558914 1.31182459026081 1.06285811319757 0.848427147834222 0.…
4.64293364738694 4.6679313593658 4.64792220728124 4.59393822342922 4.6399542395772 4.64692907134466 4.69894051145036 4.69892907134466 4.78694508749264 4.81193822342922 4.65894051145036 4.8139199192601 4.87896339166176 4.99797025572518 4.69291076717554 4.66598627187316 4.44099771197886 4.563 4.6609313593658 0.848067025572518 1.55499695693188 1.31480302153552 1.05631532974164 0.840917594882567 0.78…
4.69229309439342 4.68761650889651 4.6814244815353 4.62946490834818 4.70020213406443 4.69334362790953 4.73847501505141 4.73627288098698 4.82419202736121 4.84226277428376 4.70143458823852 4.84133352120631 4.89211117373544 5.00602021340644 4.74522234747087 NaN 4.45355586867718 4.57752554856751 4.69332341450309 0.8336014938451 1.53481795124716 1.29972292569212 1.04684268974092 0.836922251655655 0.778…
NaN 4.74823487209716 4.72339145349527 4.6755871802429 4.72093948838864 4.72766547094195 4.78548931686908 4.7638024796653 4.84341102617003 4.86852846221861 4.74474376164101 4.8745871802429 4.90313700872334 5.008 4.7679590610634 NaN NaN 4.62911743604858 4.72560675291766 NaN 1.56494320337145 1.31665823845927 1.05789663677355 0.842133557385369 0.775073112124261 1.29273476918543 1.04414409389366 0.837…
4.7709838282858 4.75999611878859 4.74299353131432 4.70499029697148 4.76798447515437 4.76098900323434 4.8099919141429 4.80398673919435 4.86399320788003 4.89499126727433 4.78198770949721 4.90399029697148 4.90999773596001 5.008 4.81598415172008 NaN 4.5139980593943 4.6349980593943 4.7559899735372 0.84981923669509 1.56310060805645 1.31657002910909 1.05872972508086 0.846818453984122 0.781237965598353 1…
4.79545026955299 4.79936021564239 4.77537022163246 4.73450029950332 4.78959035341392 4.79352031148345 4.83548028752319 4.82246027554305 4.89130017970199 4.91333019767219 4.81439023361259 4.91320011980133 4.91308004792053 5.008 4.84046027554305 NaN 4.569150089851 4.68817010183113 4.78640023960265 0.853694514675663 1.56809721030291 1.32209109466884 1.06078720431285 0.846623914316259 0.7942952492641…
4.84042153025308 4.83514753558858 4.81244260676574 4.78429507117716 4.84831614768981 4.84561121886697 4.88312645907592 4.86816861210123 4.92137937722777 4.94633722420247 4.85348475979105 4.93323184163919 4.921 5.00791569394938 4.88633722420247 4.90046368327839 4.58467444840493 4.70563229537962 4.82625291815185 0.856238028470863 1.56984173149506 1.32140432544667 1.06156470489385 0.849065875445555 …
4.85995400103131 4.84198390036096 4.83295170108288 4.79796780072192 4.86296550077349 4.87393330149541 4.88898620030939 4.87598160041253 4.93895860092818 4.96196320082505 4.87594710118601 4.94397470056722 4.921 5.00400919979374 4.90196320082505 4.92194940113445 4.6159264016501 4.73493100154697 4.83797240061879 0.861707120288768 1.5717754461021 1.33040879447544 1.06456293915831 0.852581720185637 0.…
4.90910078474732 4.88014109864625 4.88301007847473 4.85614109864625 4.92521164796937 4.92533258966616 4.941 4.92404031389893 4.98904031389893 4.99713102017152 4.92013102017152 4.96905039237366 4.927 5.004 4.95605039237366 5.00101007847473 4.71453639016233 4.82835720861868 4.89208062779786 0.849106002464808 1.55810360594089 1.30802068318322 1.06126384136508 0.849699563785666 0.805414166029341 1.32…
4.91974223352565 4.89514516029671 4.88506033360807 4.87106033360807 4.94710274695239 4.95903912693591 4.94153016680403 4.92863620016484 4.99348775345971 5.01053016680403 4.93382706021429 4.97421206672161 4.927 5.004 4.96167861350916 5.00263620016484 4.67165083402017 NaN 4.900657406837 0.85192805233612 1.55997992187323 1.30965042661706 1.06575979971584 0.85571562410958 0.808743915793242 1.32227833…
4.95403663289874 4.9480160268932 4.93402518511788 4.92005494934811 4.9980641075728 5.007080134466 4.96604350156726 4.9580320537864 5.01605952846046 5.03505494934811 4.97203434334257 4.98401144778086 4.92699084177531 5.0039839731068 4.99303434334257 5.03215111070731 4.79421063916776 NaN 4.93105037023577 0.864306662608459 1.58490141952483 1.33644373197656 1.07453792722482 0.863363548812066 0.807555…
4.97031854908424 4.95542473211232 4.94542473211232 4.94447192456924 5.02651911702617 5.04246012645501 4.9853421453127 4.97230675097001 5.04222416417039 5.05928315474155 4.98740113588386 4.98905899057115 4.923 4.99703539434269 5.00823596228462 5.09850731891194 4.88684946422464 4.92593205102425 4.95333034719847 0.867262619589471 1.58556400696608 1.33813972685511 1.08239471485294 0.865066914919273 0…
4.99750261240206 4.99152355458547 4.98156543895231 4.98460732331915 5.07094239825385 5.08194239825385 5.01452355458547 4.99862826550257 5.06192145607044 5.08369109205283 5.02141884366838 4.99439790148496 4.92316753746735 5.00035601711812 5.02862826550257 5.14156543895231 4.95961254812326 5.00552877938958 4.98158638113573 0.871669581156332 1.58917565524886 1.34391068137288 1.08624094132408 0.87804…
5.02094535496708 5.01594307809071 5.00793852433796 5.01293397058522 5.11489754056327 5.12589754056327 5.03894307809071 5.02793169370885 5.10489981743964 5.11592486307973 5.04095446247257 5.01295673934894 4.93098178498903 5.01696129310168 5.05793169370885 5.16793852433796 5.03482468051937 5.07683378802486 5.00893624746159 0.871650045537527 1.58570808291112 1.34067753646079 1.09094902545589 0.87055…
5.04021084784656 5.02954218017688 5.03234137270396 5.05225100934115 5.14434137270396 5.1683714938249 5.0742409689675 5.05031125158302 5.12134137270396 5.1393514130776 5.0612409689675 5.0201305248574 4.93305020186823 5.01927109008844 5.07821084784656 5.21819076709927 5.11397391624365 5.17330524857396 5.03826104971479 0.858694880470197 1.56793739162436 1.32809686888848 1.08989018115103 0.8735483760…
5.06148861172367 5.08331271150315 5.06637134490999 5.07756678959945 5.17860587853735 5.20568405641314 5.09848861172367 5.08152770066156 5.15556678959945 5.17456678959946 5.08535180044104 5.03317590022052 4.93798045553105 5.04560911062107 5.09948861172367 5.23768405641313 5.21164173539152 5.30352446857784 5.06444952278577 0.863070552493565 1.5775362865509 1.33469234533627 1.09178462299154 0.885284…
5.08599639735551 5.09899769430753 5.08499726199019 5.10599582093239 5.20899553272083 5.23999495629772 5.12299639735551 5.10799610914395 5.18399582093239 5.20299582093239 5.10299740609597 5.04199870304798 4.93700014410578 5.02600288211559 5.12399639735551 5.27199495629772 5.29398789511452 5.3799887597492 5.08699668556707 0.860590364587622 1.5773500273801 1.33480998270731 1.0870007032362 0.88849952…
5.10822506302199 5.13717613627808 5.11818592162686 5.12923484837077 5.24907828279026 5.26534248720738 5.15618592162686 NaN NaN NaN 5.12925441906834 5.0641076388366 4.94002935604635 5.02188257581461 5.14621527767321 5.30411742418539 5.36836205790494 5.46745991139277 5.11721527767321 0.855623011381603 1.57462986112575 1.33262518310258 1.08664902146512 0.885679826369544 0.821917768314022 1.320225284…
5.13164368828241 5.15529258558291 5.13762418257688 5.15374121681004 5.25768269969346 5.30054615975477 5.17587775674874 NaN NaN NaN 5.15552665404924 5.07539011411055 4.943 5.00998049429447 5.16872171110452 5.31666319398793 5.40548764263819 5.51423406846633 5.13966319398793 0.851578636849601 1.57132915662692 1.3277628893183 1.08639863572511 0.889541470704243 0.820565306451499 1.32046448856126 NaN N…
5.16392494607563 5.16996588457983 5.16892722043697 5.1909135742689 5.29192039735294 5.32793631788235 5.21989765373949 NaN NaN NaN 5.18193859224369 5.09495451277311 4.943 5.00900227436134 5.20491584863025 5.34992267171428 5.42994314096638 5.52597270766386 5.17292267171428 0.836465138882775 1.55874924828689 1.31135814103975 1.07880764904403 0.881089650482018 0.814813373244707 1.30564445657437 NaN N…
5.19532944476966 5.19999041726334 5.20496642224118 5.23029095302253 5.33380994961689 5.36026270741019 5.23692817977325 5.2321999713617 5.34209998568085 5.31737494630319 5.21887193782777 5.11422795913235 4.94709498297181 5.31205799118114 5.23430444834945 5.40561772731671 5.48701424744577 5.61200949829718 5.20336718867918 0.82311228572825 1.53668882195645 1.3100102164472 1.07272861048274 0.87859057…
5.22744721726414 5.24766838571403 5.24976340902773 5.25730762205318 5.36265162639358 5.38463041107957 5.27731377371662 5.25849624515496 5.33973648764963 5.34346228091471 5.25491673109119 5.1388486125605 4.95714850719809 5.31700178239743 5.26448652869667 5.41953029612276 5.48873506412401 5.61299206593913 5.23883365223256 0.826989725647034 1.54436975372118 1.312187704187 1.07102036740227 0.87082079…
5.24856124077497 5.25555193935865 5.26204321863137 5.26705268356532 5.36504352120614 5.39703206825715 5.2920521601746 5.28205014769908 5.35055014769907 5.36504428216745 5.27208933300207 5.17810765772044 4.96403435884695 5.01600687176939 5.28756453760253 5.44452821520105 5.49999381513896 5.61246482289342 5.25455235653006 0.828664842764168 1.54483044426557 1.31277067971785 1.07014613878065 0.869061…
5.29201227597264 5.29595585680814 5.28967964555754 5.29462332078847 5.39235762228234 5.4022777536327 5.3279809110156 5.3150430745571 5.38364196985092 5.3965127479498 5.31553130261682 5.22545302494522 4.97926936618364 5.01929385401852 5.33346263953488 5.46019684663332 5.47767264198474 5.5831230999424 5.29196895028446 0.846481019856364 1.54903818386627 1.31793051627131 1.06894139515941 0.8709243696…
5.33262890240074 5.35035637802708 5.34422887777043 5.34462578048015 5.42128890171633 5.42468695094372 5.36689371878312 5.35886227366308 5.43552510826984 5.43804979786563 5.35863193174256 5.26334165845491 5.0021949145614 5.04578813397661 5.3710585597958 5.47622601147625 5.49150085988825 5.593 5.33441926826716 0.841161654754171 1.56944674841179 1.31543137263278 1.06181496869186 0.854933832046987 0.…
5.3605632664141 5.36698314046289 5.35509052562026 5.34998809915027 5.42698809915027 5.44398809915027 5.3999781817755 5.37606246957212 5.46055202549418 5.46406177880788 5.38856078707041 5.32593652880146 5.0579434709638 5.17586809891554 5.39755800675347 5.48706422731715 5.49159072051576 5.5930250055924 5.35398016525046 0.831824668763884 1.57162778842543 1.30734761693675 1.06157831404629 0.852647917…
5.40123857458593 5.38389667697625 5.40116603829389 5.39010752059827 5.47887490433555 5.4631717637523 5.43272045087706 5.41976278098764 5.50073320636194 5.50484582086286 5.42724524737799 5.4264081693496 5.09040078208871 5.08879779394078 5.43971440964077 5.52160179513986 5.52101717637523 5.60107032584687 5.39322680789123 0.844935286876136 1.55689083141495 1.31553791114273 1.06135421380306 0.8595686…
5.4223573422916 5.4187159893791 5.41575501820769 5.39971465855723 5.46727294861784 5.47840980270017 5.4523879447349 5.44356199045941 5.5220097832331 5.53601954044025 5.44873892498396 5.46335787468211 5.12552688918594 5.24226321712783 5.45896441838794 5.53062684369291 5.52247573357327 5.60746597636613 5.41341062715749 0.851363799269486 1.56383990910664 1.32411538120573 1.06838828843384 0.860597035…
5.43950379878368 5.42900351777735 5.42800491149405 5.41049905064476 5.48050512552923 5.49899876466228 5.47050424812128 5.47050399155161 5.54600519250039 5.56050395399325 5.46050603234998 5.50500679527613 5.15199841170865 5.1550052354789 5.48100186749097 5.53699961763356 5.52149392511553 5.6059981863585 5.43250243447978 0.849984940598486 1.56067784793758 1.32655132815054 1.06929988914859 0.8615863…
5.46393403846084 5.44266251728814 5.4522388117607 5.41787807728777 5.50088441349182 5.51138790029667 5.49347247946192 5.49246737673578 5.57648715023471 5.58554834161505 5.48787956572793 5.54479093995728 NaN 5.23766668283197 5.50293403846084 5.54779949321654 5.51306106389922 5.60154826400998 5.45342919069696 0.857109240443975 1.56263926146716 1.32777114697363 1.07823804192933 0.873489030159719 0.8…
5.49921591562143 5.49893553970326 5.48180753160586 5.44918664557512 5.53160436340107 5.54311581157006 5.53372863240559 5.53198185263606 5.61738769942129 5.63204803505217 5.51872651804698 5.60432574572242 NaN 5.40800847988039 5.5382464542829 5.57530925372522 5.51692175177298 5.60557347131935 5.48879735205203 0.864082157253961 1.5730946311705 1.33803006269488 1.07964720331417 0.861339370619247 0.80…
5.50999281060972 5.52398140708679 5.4969945419695 5.45849975950052 5.53699293385092 5.54899988274172 5.56396978651603 5.55549214151746 5.63648828562262 5.65898339091191 5.52999431893875 5.62005540351314 NaN 5.4838326228607 5.55049177179385 5.59096922319624 5.46407957171513 5.53512469236199 5.51295584183112 0.846523547980668 1.58959472426088 1.32250951542952 1.08083478102606 0.869391347122974 0.82…
5.54414457627063 5.53289264235633 5.53174968531212 5.49424968531212 5.56479567051777 5.58319877055322 5.58219879108865 5.59066919323373 5.67473327742596 5.70135481488904 5.56367414332241 5.67926119444818 NaN 5.62674897379464 5.58663470689642 5.6293620135799 5.51274645712701 5.57679246286809 5.53776117391275 0.868579183787698 1.57277561805353 1.33512112849415 1.0840425126654 0.87610293733855 0.815…
5.55819595807044 5.56889593346742 5.55359897199179 5.51613186493975 5.58993835444571 5.6011530754289 5.60107776150265 5.60566260345924 5.69626973311921 5.73222669658992 5.58017474758129 5.70296001197054 5.59572146117141 5.68899364348456 5.59910957723637 5.61724993687492 5.53690453817127 5.6051924332798 5.5600983564408 0.872217930215942 1.58021283813277 1.34117960517447 1.08499821591603 0.87564894…
5.59002684239685 5.58703669999465 5.58102917651831 5.54503384476124 5.61003424699066 5.63102796983007 5.62752728425377 5.63602973725776 5.7315280887126 5.76553778780036 5.61102917651831 5.74703388438875 5.67405068090609 NaN 5.62702732388128 5.60547432466388 5.533 5.61406189384633 5.58752849094201 0.872382153679724 1.57896511288294 1.33913402289873 1.08378042864227 0.874438354747879 0.819094577700…
5.6017929818741 5.60629751738836 5.59362868775454 5.55316071858025 5.62319515827601 5.64119515827601 5.6408585301864 5.65330899728695 5.74594310499914 5.78344491165168 5.62374918892394 5.76298689794929 5.70651064446442 5.74897579138007 5.64134885694036 5.59458276816019 5.53176973985106 5.64154411294181 5.60226460211928 0.870970214039337 1.57803795890615 1.33868221651225 1.08217855756609 0.8699102…
5.62593342047859 5.63084057255404 5.60520968557631 5.57201984774811 5.64045454574685 5.65887868111145 5.67057843950827 5.67920968557631 5.782553461847 5.81994334104722 5.64445454574684 5.80288667548356 5.78991324008364 5.88931754092187 5.66992221577896 5.60179546416946 5.5539644597046 5.64565365546729 5.62461205360716 0.867443335679509 1.57614247863911 1.33672669781749 1.07985803198975 0.87070021…
5.64548740293967 5.67093560465123 5.63699115807597 5.59549372861131 5.66099682320753 5.67599787132932 5.70894480398677 5.71993330481735 5.80747952242737 5.83998439279659 5.66498758918797 5.82047827071527 5.853926052418 5.97140871921072 5.68898527201208 5.61498841637743 5.55250116725895 5.65249567103368 5.65694480398677 0.839408571886663 1.58913653152823 1.3166519158298 1.06956609068807 0.84697712…
5.68016797394826 5.68273062471974 5.68507175246899 5.64602799099914 5.71060694978524 5.71861700616131 5.7305703946325 5.73965805195817 5.83518686324989 5.87372056834367 5.69918319289835 5.84533065093653 5.92342156147911 6.04649440301263 5.72314283300808 5.62468305851237 5.55895610414417 5.63444700244666 5.68663929704252 0.840236227751668 1.54511441606514 1.30725421753082 1.05627100016084 0.848084…
5.69567401153171 5.70381391005056 5.6932144786071 5.65077727435115 5.72210040064184 5.73119877482237 5.73843844427573 5.75479680951186 5.85271378023012 5.89353760489779 5.71665168286306 5.875 5.96304066922713 6.09313311690073 5.73627727435115 5.64133910089681 5.55494698153376 5.62837440851191 5.70015238124005 0.84510290349565 1.55557947112354 1.31696651699976 1.06386644560938 0.848658737174698 0.…
5.72699758231653 5.74149599526894 5.72649701695943 5.68699552437459 5.7499974406224 5.7639960904414 5.78249142447108 5.79199466035859 5.88599580705314 5.91849855606594 5.74699725240661 5.875 6.01149323098549 6.14599079590225 5.77249577580213 5.65699971803115 5.55200334562091 5.62250122517695 5.73049758231653 0.845563854406449 1.55989900212024 1.31802380469628 1.05923964407367 0.849180646836603 0.…
5.75536039138288 5.76576574103964 5.7507917863357 5.70990040390711 5.7803508605419 5.79374526248745 5.80281028283933 5.8103599190928 5.90924573477753 5.94225677537699 5.77287039451394 5.92818231707237 6.02616976671442 6.15661465660535 5.7958949300515 5.68027027031509 5.55807058709574 5.62400953084098 5.76427923597775 0.841826288384189 1.55566029438168 1.31207896397105 1.05309789935635 0.834961358…
5.78716311024689 5.7900884364779 5.77694642317238 5.74553140731383 5.81140082359004 5.81543958917225 5.83124380829521 5.84165770494449 5.93145928145181 5.96493561256756 5.80565341885134 5.95487746419424 6.03968413651552 6.1659954044184 5.83066882503775 5.70438286949665 5.56407212586202 5.6245 5.79014403694424 0.838668537368042 1.54923477487746 1.30870918609768 1.04461661826934 0.836730153407713 0…
5.83291907826582 5.82294287877587 5.79992859846984 5.77052799844104 5.83051621362371 5.8365190807585 5.87892383836783 5.88092859846984 5.95300442880638 5.98549125312305 5.84092145831683 5.97250711011812 6.04897738951545 6.1664836409037 5.87592859846984 5.72252632133176 5.56750613595056 5.62450326881577 5.82294287877587 0.832187711365257 1.5563523562505 1.30705659274128 1.03553530244527 0.82626035…
5.85572348463321 5.84977933163326 5.84817224262261 5.81664237682945 5.8692582599722 5.8756896302921 5.90425785145411 5.89925109991248 5.98372297215341 6.00421898360545 5.87072931517694 5.98637434370962 6.05255799355223 6.16750092099789 5.90125283794656 5.77253655931713 5.56106290309807 5.62698578384227 5.85817981120042 0.839258122069588 1.55139644783029 1.30652795356573 1.04382582457145 0.8252653…
5.87766941380548 5.87772974865612 5.86601203333149 5.83219578771573 5.89416581188764 5.89503590679724 5.92922834968493 5.92279330223014 6.00408207246232 6.02459234223218 5.89356921655134 6.01679943409853 6.05806161861919 6.16803080930959 5.92460279429726 5.79651730221233 5.56764175612668 5.62786763487315 5.87647178773354 0.839918067984254 1.5547683237476 1.31276161159044 1.0458833907174 0.8366530…
5.93103494774119 5.9105456514968 5.91203793194992 5.88652815300381 5.94703736465505 5.94204960975982 5.96255022629948 5.95903772216967 6.03053149472717 6.05152320788542 5.94200493231731 6.052 6.06101183834535 6.16950118383454 5.97503407217648 5.84307053566467 5.59654826538983 5.68852160449039 5.92053643984556 0.839152871862667 1.5581063736125 1.31271531922864 1.04733795682583 0.829478621782148 0.…
5.94694791987786 5.93241671231297 5.9299180297763 5.89991286281174 5.96558541032694 5.96900506515433 5.96051875423142 5.97945450719451 6.04785238247784 6.06535744655364 5.95038906567356 6.05216859512521 6.06605177253438 6.16999483303544 5.99095572176909 5.92173922477977 5.62720768845808 5.7068428113872 5.93749077883521 0.841106269112386 1.55858547229687 1.3151362501299 1.05112005424267 0.83306848…
5.95505644277252 5.94394405524353 5.9583261728421 5.93037112785369 6.02676423519714 6.01405644277252 6.00051698263336 NaN NaN NaN 5.9813486503479 6.06551698263336 6.05613486503479 6.165 5.99867432517395 5.9793261728421 5.68841608286529 5.69715833857268 5.96774175769134 0.840947997279039 1.52900594940271 1.31378921577738 1.06144790730223 0.866674641261487 0.80012888641895 1.29660843686883 NaN NaN …
6.00105539106797 5.98508162894227 6.01601166127747 5.9900087459581 6.06003789915177 6.06008454426164 6.02309912085847 6.01405830638734 6.0940262378743 6.10704081447114 6.04002915319367 6.08802915319367 6.06201166127747 6.16498833872253 6.02809329021974 6.03723031022998 5.75025654810428 5.87826529406239 6.00005830638734 0.824863435985708 1.50855830138705 1.31421792875953 1.04923370018274 0.8138354…
6.02026108312341 6.01326108312341 6.02052216624681 NaN NaN NaN 6.05716970403021 6.0343524622166 6.10352216624681 6.12133940806043 6.05039162468511 6.0982219206549 6.066 6.161 6.06022192065489 6.11690073677575 5.83904433249363 5.97001822418128 6.02026108312341 0.856849241309822 1.56611255913098 1.32383631511335 NaN NaN NaN 1.31682078583124 1.06382551246852 0.859605633942095 0.791003997670029 0.852…
6.04050444160314 6.03375666240471 6.0602732392017 6.0472732392017 6.12656749680353 6.1365464784034 6.07060953360379 NaN NaN NaN 6.08033629440209 6.1152732392017 6.06612611040078 6.16064268719778 6.07748342320301 6.18521018400131 5.91926110400785 6.04615926399477 6.04060953360379 0.859134194952462 1.56562356440046 1.32887206932014 1.07979642687198 0.859716545833534 0.810085521096221 1.313156749680…
6.06401429465333 6.06901649383076 6.07302913910101 6.06003628642767 6.15302858930665 6.16202913910101 6.09901264527025 NaN NaN NaN 6.09601814321384 6.12800769712102 6.07200219917743 6.14400329876615 6.10001264527025 6.19503628642767 5.97804508313741 6.00706432593997 6.06901649383076 0.862590901662748 1.56905369461809 1.32989948869125 1.07963151193449 0.871205750848992 0.811739758090482 1.31580030…
6.09016943274274 6.09926066575806 6.126 6.126 6.20513033287903 6.21531279890967 6.12239099863708 NaN NaN NaN 6.12916943274274 6.142 6.076 6.15005213315161 6.12322156589435 6.26135189877337 6.06091233015319 6.12486019700158 6.09922156589435 0.86424212095775 1.57581561650766 1.32899398124974 1.08238273699046 0.881700924524015 0.811382761378182 1.31641069948994 NaN NaN NaN 0.863728862635774 0.473591…
6.1039694568076 6.11947345565023 6.12733018492206 6.12742036695068 6.21671345854367 6.24046545796498 6.15267636521461 6.12374400173607 6.20538327362161 6.20958618318599 6.14305963883622 6.14215781855008 6.076 6.15481163825753 6.14074400173607 6.28933018492206 6.13200655013667 6.19207418665813 6.11694691130045 0.864431329208796 1.57790238953606 1.33032549705127 1.08225407194341 0.884594384974759 0…
6.14601467050591 6.14003316810031 6.18501275696166 6.18901467050591 6.29100892987316 6.30402104898673 6.18201211911357 6.15601275696166 6.22201211911357 6.23501275696166 6.18901020556933 6.14900829202508 6.0760038270885 6.19001275696166 6.1730184975944 6.34702360037906 6.21905868202362 6.28207909316227 6.15801530835399 0.832852986586966 1.51864744806094 1.30932641675171 1.06769822186179 0.8756854…
6.16922197186108 6.19224808619768 6.20513057168299 6.21213057168299 6.30516974318789 6.33735254354407 6.20135254354407 6.17639171504897 6.24126114336598 6.25530031487088 6.20522197186108 6.16222197186108 6.082 6.20945159893144 6.20226114336598 6.38437865788067 6.31216208797862 6.4073840598397 6.18233948637578 0.853265808128227 1.5773130797008 1.31947166132146 1.08068576306322 0.884298167373107 0.…
6.18650352606479 6.21135027900159 6.21565677312799 6.22300705212958 6.31922597650558 6.36472245044079 6.22878812775359 6.20656920337759 6.26170055800319 6.27850352606479 6.22256920337759 6.179 6.0820656773128 6.1681313546256 6.22250352606479 6.41350352606479 6.40157625550717 6.51388274963357 6.20850352606479 0.857942919621773 1.57587095546957 1.32617078617833 1.08816859265767 0.892834841501327 0.…
6.20903213041669 6.22703492436597 6.2450251455435 6.26801816067031 6.37401327125907 6.39702724100546 6.26401117579711 6.23201606520835 6.29301676369567 6.30102025613226 6.24803213041669 6.17900908033515 6.08500488941124 6.17400279394928 6.24503003495474 6.43601396974639 6.47204610016308 6.59804889411236 6.23102793949278 0.844673003495474 1.53483247033707 1.31593332479964 1.06532769034539 0.875184…
6.25516860693 6.27712969763846 6.28112969763846 6.29418157669384 6.39333721386 6.43625939527692 6.28033721386 6.25541503244307 6.31728533480461 6.33029830456846 6.29412969763846 6.19212969763846 6.092 6.17790921165308 6.28816860693 6.45655769984538 6.53890788346922 6.6689597625246 6.27125939527692 0.848977392765392 1.56690996327523 1.32069129697638 1.07632766544251 0.881631682948553 0.82079472224…
6.26911651166085 6.2879155395619 6.2923174837598 6.30902719072798 6.42002719072798 6.45687087909546 6.30696020002833 6.28773689769616 6.33989320932868 6.35373689769616 6.3051835023605 6.20251359536399 6.09222330233217 6.17135728373147 6.30202719072798 6.49944660466434 6.608 6.74206699069965 6.29207185119442 0.848654382950614 1.56025693368189 1.3202978416599 1.07579673571051 0.889024997896797 0.81…
6.31813518660709 NaN 6.35007230911542 6.35413204273251 6.46510374786126 6.49511317948501 6.34912261110876 6.32014461823085 6.37914461823084 6.38613518660709 6.35710374786126 6.22513518660709 6.10204087036959 6.18706287749167 6.34715719372918 6.51912575498334 6.60815719372918 6.74514776210543 6.33910689173584 0.809948913730872 NaN 1.29877131546968 1.06033490444435 0.873902299986094 0.8101567353280…
6.36117341252188 6.37810838282617 6.37332514847852 6.39615173595664 6.49810838282617 6.53110838282617 6.38818425080449 6.36618425080449 6.4250650296957 6.42923844221758 6.39032514847852 6.26803251484785 6.11503251484785 6.2069349703043 6.39709754454356 6.55914089767403 6.658 6.79204335313047 6.37318425080449 0.831821134651104 1.54729788990346 1.30555091788545 1.0619247908872 0.86832002204285 0.80…
6.37806163914424 6.38893164251434 6.40393164251433 6.4108449780944 6.50864998314954 6.54143332209969 6.40599664082929 6.3839749747243 6.43214830356418 6.45177997977944 6.42077997977944 6.27208330524923 6.11808666441994 6.20106499831495 6.40721330187913 6.57271498146449 6.65808666441994 6.79593500168505 6.39090997640935 0.833732017132863 1.54535106482435 1.30749899898897 1.06518428114839 0.8710387…
6.42592418572622 6.43093346910668 6.44593346910668 6.44893965802699 6.53795358309768 6.56096905539846 6.45092882741645 6.42793037464653 6.48391799680591 6.48694429971722 6.45594429971722 6.32092263849614 6.12199381107969 6.20399535830977 6.46191335511568 6.60494894140745 6.66199381107969 6.79300464169023 6.43193501633676 0.832921284200964 1.54855492508535 1.30925721498586 1.068983981275 0.8700815…
6.46621541082924 6.46134465732678 6.47921541082924 6.48228003407801 6.56715078758047 6.580140017039 6.48032311624385 6.45152775653163 6.51343082165847 6.52738773949263 6.50518309920485 6.37367854411209 6.13542005111701 6.20715078758047 6.49524772245362 6.63810770541462 6.66503231162439 6.79295691783415 6.46132311624385 0.838389386974631 1.55262729928058 1.30528523627414 1.0586511766755 0.85873226…
6.48696048973643 6.49361122074137 6.50020061217054 6.5087858552389 6.58156756211698 6.59350207418041 6.51069853799013 6.50065487936575 6.55391683111205 6.56387317248767 6.52300414836082 6.43842305365327 6.17572451566314 6.22451451926286 6.51900414836082 6.64850207418041 6.66808731724877 6.78893451206343 6.49198231904862 0.839720752755096 1.55706419711979 1.30929439848768 1.06382970277309 0.858444…
6.53001754220761 6.52101754220761 6.55400280675322 6.54400701688304 6.60701122701287 6.61601192870118 6.5420301725971 6.53002526077896 6.59502315571405 6.6030301725971 6.56801613883101 6.54705122324623 6.25304911818132 6.38204701311641 6.56401613883101 6.67100070168831 6.672 6.786 6.53601403376609 0.819597781723298 1.52007173924534 1.3027721120818 1.04410799222979 0.836269255268738 0.802972154183…
6.55539525154112 6.54655335215757 6.55847430184934 6.55430302618152 6.62332937628427 6.63323715092467 6.58530302618152 6.56643477669523 6.62852700205482 6.64647430184934 6.59134255133564 6.62039525154112 6.32352700205483 6.44956652720894 6.58743477669523 6.6722239758733 6.67203952515411 6.786 6.55639525154112 0.830929930724501 1.53720488236766 1.30605720308084 1.05565864065754 0.849623647177065 0…
6.58546590946888 6.58828359706802 6.59440513866859 6.5773443678683 6.64808102773372 6.6513443678683 6.60866847880318 6.59952668026917 6.6687495065369 6.68281027733719 6.61740513866859 6.65105336053834 6.36405336053834 6.49307361747177 6.62052668026917 6.6892025693343 6.675 6.78593922919971 6.58652668026917 0.849704896289594 1.56831950102019 1.32691378960178 1.06826467883321 0.86252203054482 0.800…
6.60800859079445 6.60201090370065 6.61400660830342 6.59400759954894 6.65200528664274 6.66800660830342 6.64100726913377 6.62501420785236 6.70501652075856 6.72201552951305 6.63701057328548 6.70201552951305 6.41501982491027 6.54498017508973 6.6460069387186 6.69900660830342 6.67500099124551 6.783 6.61200859079445 0.852361837108352 1.57023153312639 1.33145087890436 1.06704248141794 0.857302164219371 0…
6.63420464963643 6.63521542066993 6.63426927583741 6.61710771033496 6.66815079446895 6.68810771033496 6.66333390203839 6.66829081790441 6.75529081790441 6.76943084133986 6.66918310756944 6.74949546754084 6.47574320131126 6.48595862198119 6.66725850480392 6.71910771033497 6.678 6.78242913522469 6.63822619170343 0.857966100023365 1.57489078809465 1.33412723365359 1.07453190466373 0.86383395116009 0…
6.65354902671692 6.65552869239407 6.65965069833116 6.62742702077982 6.68220334322849 6.69820334322849 6.69461002968546 6.69595571317389 6.78295571317389 6.8098337072368 6.68640668645698 6.79548802374837 6.5456267458279 6.57613510389912 6.69161002968546 6.72912200593709 6.678 6.73040668645698 6.65946768942552 0.861856349943856 1.57625666689348 1.33550564005537 1.07288789420411 0.862340072363608 0.…
6.68008021967364 6.68112650025459 6.69106479281333 6.64804010983682 6.69207096355745 6.70805245132507 6.72410490265015 6.74206170744126 6.82910181727808 6.85013267099871 6.70610181727808 6.81911415876634 6.62422214678855 6.67927459811362 6.72107096355745 6.73504936595301 6.67801234148825 6.75004936595301 6.68211415876634 0.845364422568678 1.55019610255074 1.32569958532357 1.07375391842252 0.86138…
6.7062269199828 6.7222269199828 6.71234705409133 6.66140044702846 6.71530700938849 6.72521357174851 6.75813348234282 6.76249388466844 6.86254727760557 6.89354727760557 6.7392269199828 6.85634705409133 6.69706785874257 6.76885428699406 6.7442269199828 6.75109343763997 6.68204004470285 6.76609343763998 6.7192269199828 0.866189877693369 1.58766928788544 1.33851990004479 1.07505537282085 0.8641284317…
6.72350923246573 6.73966421625965 6.73859779463369 6.6913763892138 6.73830996758784 6.7413763892138 6.76879705951158 6.79959779463368 6.90366421625965 6.93481920005357 6.75650923246573 6.88281920005357 6.77792622715298 6.83430261636679 6.76153137300772 6.75822140541988 6.68508856216795 6.7733763892138 6.73673063788561 0.866906051458547 1.58464915113443 1.34075922551542 1.07767154983794 0.86619811…
6.74596315311621 6.76895193884724 6.76495674496251 6.70797276534677 6.75197757146204 6.75797276534677 6.80394232661668 6.82595674496251 6.93295193884723 6.97094072457826 6.77896315311621 6.91894072457826 6.86286062265698 6.93583338800375 6.78496155107779 6.76798397961574 6.6889935918463 6.78997276534677 6.76894713273196 0.866291009284208 1.58417078499883 1.34204788530928 1.07773988785731 0.864792…
6.7665741991544 6.79622184967329 6.79239149942345 6.73530014955798 6.7684306493658 6.77826099961564 6.8254306493658 6.84948284928893 6.96752199923127 7.00844369934658 6.7955741991544 6.94552199923127 6.94399179853942 7.04725279815505 6.80556114917362 6.77513049980782 6.68907829988469 6.78998695001922 6.7895741991544 0.863350730411269 1.57889642391761 1.33941609585919 1.07219377315644 0.8580306184…
6.81026413016964 6.81381270821428 6.82267048427678 6.75875175509821 6.80122349475893 6.79848762492857 6.85840635410714 6.88654857804464 7.00754857804464 7.04267048427678 6.83932508328571 6.98548762492857 7.02042223937498 7.14342223937498 6.848284447875 6.78526413016964 6.6951422239375 6.789 6.83320317705357 0.842053642317502 1.55701946782349 1.32090193568705 1.06394544503143 0.8331256889575 0.790…
6.82309129664137 6.85308622460574 6.8550329682316 6.79505072035631 6.81206593646321 6.82205832840976 6.87808622460574 6.91306086442758 7.03406847248103 7.07507861655229 6.85508622460574 7.00906847248103 7.08907608053447 7.21210144071263 6.86210144071263 6.79804311230287 6.70200760805345 6.789 6.84309383265918 0.833585174567104 1.53634242057901 1.31763772676453 1.05361909621415 0.833399416715902 0…
6.85929950328896 6.88721214816301 6.86851165145197 6.81541181702232 6.83859900657792 6.84542429632602 6.91224958607413 6.93729950328896 7.06138685841491 7.10633694120008 6.88933694120008 7.03616223094819 7.11971132031128 7.25266140309645 6.90221214816301 6.81521214816301 6.70512479303707 6.78896256208888 6.88024958607413 0.847371455508581 1.56869885141184 1.32454548199984 1.06112101490133 0.83335…
6.88374919609624 6.90464795338053 6.90934422523341 6.84874919609624 6.88646571649226 6.8797289475531 6.93274919609624 NaN NaN NaN 6.91666820192367 7.05015416695907 7.17606074562943 7.30514173980199 6.91980994172566 6.83234422523341 6.71502024854314 6.786 6.90078969318252 0.843431187109469 1.5637717163519 1.31938127922489 1.06012591293972 0.847440275503794 0.79106137134031 1.3080462814014 NaN NaN …
6.92002294761509 6.93601912301257 6.9260254973501 6.88501466097631 6.90902740965135 6.91502167274758 6.96901529841006 6.99501721071131 7.11501083637379 7.16001274867505 6.9490254973501 7.10601274867505 7.17902103531383 7.31201721071132 6.95902167274758 6.84901721071132 6.71600191230126 6.78600191230126 6.93901466097631 0.838649776898187 1.5594993370689 1.31654200791632 1.04638041433194 0.83197139…
6.95633549357621 6.96633549357621 6.96633549357621 6.90854673027234 6.95254673027234 6.94949702752031 6.99337277064023 7.02233549357621 7.13238519632824 7.18024851376016 6.98929821651219 7.12637277064023 7.21204970275203 7.339 6.99342247339227 6.87633549357621 6.71908697981605 6.78904970275203 6.96242247339226 0.8383 1.55846086979816 1.31964166407365 1.04702788763304 0.834153290128476 0.768696974…
6.98390179647158 6.99369889226548 6.99410470067769 6.95274398208906 6.9968792515598 6.98996943120695 7.02392434138338 7.04996943120695 7.16338326350042 7.20054107788295 7.01396943120695 7.15651853297116 7.216 7.339 7.02774398208906 6.90421742523664 6.72651853297116 6.79313526947074 6.99667634735369 0.83787773380218 1.55779841761243 1.31557657992416 1.04681175388877 0.833624058084122 0.77389217035…
7.02302074089361 7.02402379102503 7.04200854036796 6.98501891081476 7.03502257097246 7.032028061209 7.06401647070963 7.09200671028911 7.18001037044681 7.22400610026283 7.05602074089361 7.17901037044681 7.21600183007885 7.33899755989487 7.06002257097246 6.95703843165581 6.74901037044681 6.79900427018398 7.02601830078848 0.819587635859834 1.52610457795893 1.30589817435219 1.04472591725494 0.8338062…
7.05733007861043 7.06315892673835 7.05629340320927 7.01651345561622 7.07264793208714 7.07857458128482 7.09124450267439 7.10328117807555 7.19724450267439 7.23420782727323 7.09028117807555 7.1961222513372 7.21904890053488 7.335 7.09734230374415 7.02086798449409 6.76669683262201 6.80777264438933 7.05633007861043 0.848512885609706 1.56641706676482 1.31940185997353 1.05452904819278 0.844108241652718 0…
7.0844653659467 7.07634396613452 7.0807283988731 7.05862723236294 7.12554629915482 7.12580933208122 7.11160699906091 7.12648559924873 7.21734396613452 7.2512023330203 7.11354629915482 7.2062023330203 7.22306069990609 7.33493930009391 7.1254653659467 7.09235563123604 6.82407236500762 6.95207236500761 7.08354629915482 0.851035246208477 1.5698742128683 1.32828420357437 1.06323195416716 0.85435406317…
7.10701785513654 7.0930297585609 7.11601249859558 7.08902559236237 7.15203154407455 7.16502797304725 7.14101249859558 7.15001190342436 7.23400773722583 7.26100595171218 7.14001785513654 7.21600952273949 7.22600178551365 7.33199821448635 7.14801606962289 7.15803392475943 6.87603035373212 7.00403213924577 7.11001368893801 0.844516046939575 1.55314661718041 1.32074492801769 1.05800645760772 0.848747…
7.13725477874009 7.14316560618106 7.13738216811013 7.13234395129912 7.20530573448811 7.21242038492115 7.16234395129912 7.17021656192907 7.24721656192907 7.27117834511806 7.17025477874009 7.23225477874009 7.229 7.329 7.17525477874009 7.21564968578723 6.92781529196828 7.05876433622027 7.13338216811013 0.854705923802353 1.58105726119409 1.32907847172085 1.06894452291257 0.861953057869269 0.801982675…
7.157547576232 7.156547576232 7.16766925983912 7.15975038224386 7.23001403005927 7.24589234645215 7.18940561202371 7.18740561202371 7.26440561202371 7.28532448961897 7.190547576232 7.25226364781541 7.22908112240474 7.32891887759526 7.19560841803556 7.26701403005927 6.99235880027942 7.11943992268416 7.16348673442845 0.857272591955293 1.58106552836359 1.33335142233489 1.07618928320728 0.86839243367…
7.18406892946752 7.18309889880123 7.2000509478673 7.19608990800111 7.27908990800112 7.28912886813493 7.20905993866741 7.20705993866741 7.28403896013382 7.3010509478673 7.21706892946752 7.26502097853359 7.23300899080011 7.325 7.2250509478673 7.31608990800112 7.05817082520212 7.18885614719822 7.18706892946752 0.846818040841929 1.55438273487594 1.32090213688319 1.07232782129914 0.868546712433789 0.8…
7.20726174493316 7.21609161072661 7.21726174493316 7.22639261739974 7.30962818783958 7.33258892609961 7.22931409391979 7.22722248319319 7.29722248319319 7.31822248319319 7.24035335565977 7.27218322145321 7.236 7.325 7.24227483217982 7.34657583885295 7.11600771799267 7.14226946292583 7.21026174493316 0.862856667778029 1.58857413422639 1.33500218790901 1.08494167113691 0.880897285217442 0.815461986…
7.22745080841462 7.22360859135974 7.23751842967682 7.25658605093901 7.35751842967682 7.37781145514632 7.25345080841463 7.24445080841462 7.31431556589024 7.33540572757316 7.2673606467317 7.28613524252439 7.23613524252439 7.325 7.26351842967682 7.39076637430486 7.19389339534142 7.24027658249385 7.23045080841462 0.86720551040945 1.5896740360353 1.34125995751915 1.08745487393085 0.891337682236644 0.8…
7.24700020970923 7.25000020970923 7.26000020970923 7.28200027353378 7.38000039206509 7.41300036471171 7.27300014588468 7.26400015500248 7.32800022794482 7.35300018235586 7.2830002461804 7.29200006382455 7.24200003647117 7.32500031912275 7.28600018235585 7.42400040118288 7.27600053794977 7.33900065648108 7.25000027353378 0.87048000966486 1.59115001367669 1.3438600248004 1.09287005443322 0.89514010…
7.27031269728084 7.27329966822747 7.28331269728084 7.31239087160105 7.42326058106737 7.45342995876116 7.28935178444095 7.28129966822747 7.3532084648539 7.37326058106737 7.31026058106737 7.29913029053369 7.24603908716011 7.36013029053368 7.30631269728084 7.46842995876116 7.33625078912337 7.41205535332284 7.28022149390726 0.871519674676745 1.5926372315277 1.34655745973767 1.09887517844409 0.9068457…
7.29452722215772 7.29646638883183 7.30789222211307 7.34262861103421 7.44381111101188 7.4866691665848 7.31654749993302 7.30454749993302 7.36954749993302 7.39340555550594 7.33058805548361 7.30922305552827 7.249 7.36910777788693 7.33054749993302 7.50140555550594 7.43276416645084 7.4946969441145 7.2976691665848 0.869656366706261 1.5910620722966 1.34449899170961 1.10140251668349 0.905694972231401 0.83…
7.32000856931087 7.31901120602191 7.35100659177759 7.37301318355519 7.48301054684415 7.51901977533278 7.34301647944398 7.33101120602191 7.39601318355519 7.41301318355519 7.35900856931087 7.32000395506656 7.24900263671104 7.326 7.35700856931087 7.52101582026622 7.51805075668746 7.62506855448697 7.33000856931087 0.854019301271575 1.56168810156805 1.32753996704111 1.09475920898669 0.902068378422712 …
7.33348681757743 7.33665786159113 7.3614078741865 7.39330261633192 7.49939471695468 7.54943418865014 7.36835524525921 7.34846050311379 7.41635524525921 7.43335524525921 7.37248681757743 7.32742098103683 7.253 7.326 7.37048681757743 7.5455262892729 7.5959341634594 7.7299341634594 7.34347366034561 0.853010786914835 1.55914024651875 1.32755723345461 1.0935751308166 0.899653287292696 0.83072368251346…
7.37038512368117 7.38626350567659 7.3924053933486 7.41648647201832 7.52946620235089 7.58262835969033 7.3954053933486 7.3834053933486 7.44334458434631 7.46046620235089 7.4094053933486 7.43280408962164 7.25312161800458 7.326 7.40734458434631 7.5852026966743 7.6668107866972 7.80101348337149 7.3794053933486 0.856784325385323 1.58385344762787 1.33263080989449 1.09464817751434 0.90284202875115 0.833246…
7.38902054464521 7.39902054464521 7.41201780535918 7.44001985982371 7.55202328393124 7.61301849018069 7.41502259910973 7.40301849018069 7.46002054464521 7.48301643571617 7.42901780535918 7.37506985179372 7.259 7.326 7.42402054464521 7.59501643571617 7.70601849018069 7.85001643571617 7.39902328393124 0.855055733562011 1.58111713059789 1.33411789759797 1.09165818522301 0.900039493232085 0.833078020…
7.41932220842638 7.42932220842638 7.43832220842638 7.4692577667411 7.58633294870726 7.6403114681455 7.44828998758374 7.43028998758374 7.49032220842638 7.50735442926901 7.45536516954989 7.47637706370901 7.25904296112352 7.32603222084264 7.45436516954989 7.61939739039253 7.7332577667411 7.87424702646022 7.43324702646022 0.848789723946703 1.57687887626301 1.33101552369838 1.08898572696521 0.89929581…
7.44947319573276 7.45925631435525 7.46853234519936 7.49351262871049 7.6174534792439 7.6693943297773 7.4753943297773 7.45751262871049 7.5204534792439 7.5404534792439 7.4894534792439 7.419 7.263 7.329 7.4883943297773 7.65672951008801 7.75711829893319 7.89713801542206 7.45653234519936 0.844760592880386 1.57160275661535 1.32752236736438 1.08666443043833 0.898808262917456 0.829236346677891 1.308795522…
7.4731017572674 7.47211060572544 7.49507963612232 7.51907299977879 7.64007299977879 7.68906636343526 7.49508848458035 7.4830752118933 7.54310396938191 7.56308184823682 7.51209512092388 7.4190508786337 7.26302212114509 7.32900663634353 7.50810396938191 7.69302875748861 7.76305309074821 7.90404424229018 7.48307963612231 0.828901944175927 1.54345213953897 1.31174791812752 1.082415640892 0.8937534066…
7.51929566910463 7.52220943228245 7.53129566910463 7.55233262774271 7.67333262774271 7.7192833495586 7.53524639092052 7.51736958638079 7.59024639092052 7.60036958638079 7.5552833495586 7.44212319546026 7.27303695863808 7.3320492781841 7.5552833495586 7.70636958638079 7.78703695863808 7.92404927818411 7.5192833495586 0.838794456204288 1.56699734939218 1.31984293552333 1.08500693747036 0.8953040442…
7.54380731341076 7.53980731341076 7.55580731341076 7.57982973878328 7.70044850745042 7.74244850745042 7.55582973878328 7.54774003729319 7.61082973878328 7.63076246266572 7.57882973878328 7.45274003729319 7.27629152984277 7.33606727611756 7.57882973878328 7.73660548505807 7.79006727611756 7.92777574627479 7.54276246266572 0.838366594775666 1.56929270820615 1.32097127126616 1.08875452649296 0.89631…
7.57899050053947 7.57499050053948 7.59099050053948 7.61599023666557 7.71999472252193 7.76199472252193 7.59199023666557 7.57999129216119 7.64699023666557 7.66399102828728 7.61499023666557 7.48499129216119 7.28899656963925 7.33899920837829 7.61499023666557 7.76299287540461 7.79299920837829 7.91800263873903 7.57599102828728 0.839089804733312 1.57376879145752 1.32494892603321 1.08808018207299 0.89140…
7.61634678850427 7.5952667603879 7.61848016869822 7.64340014058185 7.7462667603879 7.7822667603879 7.61549350671762 7.60448016869822 7.67457353483399 7.69745349265943 7.65536012652367 7.55332046392011 7.30678694314431 7.35686732271531 7.64845349265943 7.77330677444609 7.797 7.90395998594181 7.60240014058185 0.844590779193886 1.57690287813153 1.32931250962186 1.08586784834417 0.889351298656477 0.8…
7.64269986138548 7.61567728521176 7.65467728521176 7.67360955669058 7.76660955669058 7.80222576173725 7.65251925199568 7.64060955669058 7.71751925199568 7.73183531842783 7.68258698051686 7.65212880868626 7.36597077547019 7.49597077547019 7.68260955669058 7.79631606643215 7.79706772852118 7.90079681443647 7.63267728521176 0.840117889211201 1.56505830197402 1.32417325487079 1.08191901801989 0.88198…
7.67309737662393 7.64515049114607 7.68407081936286 7.70004721290857 7.79303836048821 7.812041311295 7.67509147501035 7.66710032743071 7.74010917985107 7.76810917985107 7.70810917985107 7.70113868791892 7.40814754033928 7.53814754033928 7.70908852420357 7.81002950806786 7.8000206556475 7.89199114757964 7.66208852420357 0.836169776875471 1.55554731437279 1.31786145883534 1.07799622943732 0.87916702…
7.7061829890092 7.69615069683111 7.70824757336539 7.71629062960285 7.80625833742476 7.82613993277174 7.70627986554349 7.70124757336539 7.77732292178095 7.80535521395904 7.74513993277174 7.7486458435619 7.45867813573999 7.5886458435619 7.7392152811873 7.82013993277175 7.807 7.88895694376254 7.6922152811873 0.849635726101882 1.58507292744645 1.33192737243642 1.08346783661292 0.8814332205311 0.81505…
7.72352497687067 7.71060574254309 7.73154516828878 7.74340382836206 7.83020191418103 7.83934325410775 7.73248459403447 7.72460574254309 7.80762593396119 7.8386865082155 7.75854516828878 7.80874708246981 7.52215091083186 7.64915091083186 7.75954516828878 7.83334325410775 7.80706057425431 7.885 7.71260574254309 0.852025239272629 1.5871842401978 1.33721029762323 1.08227468601048 0.871569117626381 0.…
7.74900376941278 7.74000443460327 7.75800443460327 7.76300288249213 7.84000221730163 7.85600288249212 7.75600443460327 7.75400532152392 7.83800598671441 7.8720066519049 7.78500443460327 7.84501042131768 7.57801263861932 7.70501330380981 7.78600354768262 7.85000310422229 7.81000088692065 7.885 7.74200443460327 0.85325058315033 1.58739059645414 1.33771087139954 1.07861950997634 0.869099751662217 0.…
7.76632918208689 7.76034184293639 7.77832918208689 7.77625321698992 7.85025321698992 7.86921523444143 7.77641780803336 7.7782911995384 7.86541780803336 7.90241780803336 7.80534184293639 7.8925950599263 7.63577231181925 7.76577231181925 7.80234184293639 7.86420257359193 7.814 7.88570900757177 7.76234184293639 0.855906081349961 1.59009582606187 1.34165607927886 1.07640164383933 0.86796518680609 0.8…
7.79260104457297 7.7874452182022 7.80475687094374 7.79653426184264 7.87028939183143 7.88637843547187 7.80960104457297 7.8018904364044 7.89875687094374 7.93569008821341 7.83251200093253 7.93951200093253 7.69740243733692 7.82517634632593 7.82960104457297 7.8802226091011 7.81395547817978 7.93933043174176 7.78973461003363 0.857719394380811 1.59083736605927 1.34259723421296 1.07561643453934 0.86663770…
7.81904428290171 7.80709638043314 7.83803386339543 7.82003386339543 7.883036468272 7.90302604876571 7.83604428290171 7.84102604876571 7.93203386339543 7.96607033166742 7.85504428290171 7.96209638043314 7.75919276086627 7.7892083901257 7.85604167802514 7.89002604876571 7.81200781462971 7.86619797061941 7.82204428290171 0.848043753748296 1.56925436377404 1.32887930213539 1.06975143268211 0.85907156…
7.83628119541635 7.84419561420268 7.85124451775335 7.83320784009035 7.89720784009035 7.91317116242734 7.85324451775335 7.85129342130402 7.94537900251769 7.99336677663002 7.87231787307935 7.9994890355067 7.8339413933504 7.87027149231742 7.87225674364102 7.90008558121367 7.81504890355067 7.94126644673995 7.83931787307935 0.853335429846348 1.59008442654745 1.33631425771336 1.07029413157392 0.8596543…
7.85944963892099 7.86027369325626 7.87152783699421 7.85044963892099 7.91425414373795 7.92733234181117 7.87352783699421 7.87544963892099 7.97644963892099 8.02352783699421 7.89839099036608 8.03952783699421 7.91164215953753 7.97450531290941 7.8935082874759 7.90725414373795 7.819 7.882 7.86539099036608 0.855263123626207 1.59109125791137 1.33972500206551 1.06977464511753 0.858324118123316 0.8059272757…
7.88196197666156 7.87397685535921 7.89795536390705 7.87296197666156 7.92697850854784 7.94397189579333 7.89995536390705 7.89796197666156 7.99896197666156 8.04995536390705 7.91796693622744 8.06595536390705 7.99386113215525 8.04987270447565 7.91895701709567 7.91997850854784 7.819 7.882 7.88496693622744 0.848910729194195 1.58314342389166 1.33146395291202 1.06750383539762 0.855025571245676 0.802286149…
