# Supplementary material for: Quantifying Spatiotemporal Gait Parameters with HoloLens in Healthy Adults and People with Parkinson’s Disease: Test-Retest Reliability, Concurrent Validity, and Face Validity
Source: Sensors (Basel). 2020 Jun 5;20(11):3216. doi: 10.3390/s20113216 (PMC7313704; doi:10.3390/s20113216)
Supplement: Supplementary file 1 [file sensors-20-03216-s001.zip › Data/HYA_07_CWS1.csv]

IWW_x_SpineBase IWW_x_AnkleLeft IWW_x_AnkleRight IWW_x_SpineShoulder IWW_y_SpineBase IWW_y_AnkleLeft IWW_y_AnkleRight IWW_y_SpineShoulder IWW_z_SpineBase IWW_z_AnkleLeft IWW_z_AnkleRight IWW_z_SpineShoulder HoloLens_x_position HoloLens_y_position HoloLens_z_position
-0.365 -0.372 -0.367 -0.397 1.02851703865577 0.0933055823821658 0.09467631051897 1.48609234621859 1.383 1.234 1.461 1.367 -0.359297909790281 0.065 1.37860392498495
-0.364998727596719 -0.369001272403281 -0.37 -0.396998727596719 1.02958849856413 0.0943587063899975 0.0956589099745225 1.48712941469449 1.38299957586557 1.23300042413443 1.462 1.36699957586557 -0.356885452753485 0.064 1.37809889155866
-0.362053349631002 -0.371946650368998 -0.37 -0.394053349631002 1.02611295256458 0.0913642387915182 0.093135702850558 1.48577454083026 1.38201778321033 1.23398221678967 1.462 1.36601778321033 -0.354165091394322 0.064 1.37867154549361
-0.362 -0.372 -0.37 -0.394 1.02687251276459 0.0919442267100451 0.0943683632124347 1.48714728072057 1.382 1.234 1.462 1.366 -0.351045207120227 0.064 1.37832269796349
-0.359000680932969 -0.369000680932969 -0.37 -0.391000680932969 1.02489045168554 0.0901704040202282 0.0925104244482173 1.48134132100996 1.38000045395531 1.23300022697766 1.462 1.36699977302234 -0.347316542470763 0.0639061032863851 1.37698812681071
-0.359 -0.369 -0.367054339051076 -0.388054339051076 1.0263431927348 0.0917901135219082 0.093904279515824 1.48631816700368 1.38 1.233 1.46101811301703 1.36601811301703 -0.343434958085343 0.0629658869395717 1.37682463701371
-0.356029904986778 -0.369 -0.369970095013222 -0.384039873315705 1.02321179896927 0.0891964160716542 0.0913856186053401 1.48114303150989 1.37900996832893 1.233 1.46199003167107 1.36798006334215 -0.339208969637426 0.062 1.3757266851737
-0.356 -0.369 -0.366008514163565 -0.382004257081783 1.02573455093532 0.091564891501861 0.0940143380812292 1.48800524921162 1.379 1.233 1.46399574291822 1.36400851416357 -0.334391343774119 0.062 1.37359799409493
-0.354039377953237 -0.371940933070144 -0.366 -0.378078755906475 1.02425973035469 0.0899132743704856 0.0936376787008813 1.48319686976496 1.37801968897662 1.23398031102338 1.464 1.36498031102338 -0.329062539650052 0.062 1.37261160706872
-0.351032543491848 -0.368043391322464 -0.366 -0.374043391322464 1.02820639172092 0.0958050214946096 0.0960435312932967 1.48779847280457 1.37602169566123 1.23597830433877 1.464 1.36005423915308 -0.322183760803719 0.062 1.36987180616208
-0.348002272720386 -0.368 -0.366 -0.370003030293848 1.02942910606332 0.096289681819146 0.0989478181884297 1.48664091666389 1.37500075757346 1.236 1.464 1.36099924242654 -0.314279057020256 0.0619477911646586 1.36646685134796
-0.344073033520081 -0.368 -0.363054775140061 -0.359200842180222 1.03234577261134 0.100747106954708 0.100589508505366 1.49092039346311 1.36910955028012 1.236 1.46301825838002 1.3560912919001 -0.304191711134244 0.0609449360865288 1.3624775537932
-0.341025687650867 -0.371965749798845 -0.365974312349133 -0.355034250201155 1.02992140637572 0.0982225195072596 0.0985280669811094 1.48704416457565 1.36800856255029 1.23401712510058 1.46399143744971 1.35798287489942 -0.294231497365256 0.0599190031152639 1.35852645515043
-0.346997804185356 -0.369001097907322 -0.360002195814644 -0.342004757598396 1.03166935223468 0.100149286360241 0.0998195205804693 1.49368755532636 1.35900329372197 1.23300036596911 1.46200073193821 1.34800365969107 -0.28259361075737 0.0578564683663834 1.35378761391647
-0.341107859433026 -0.369 -0.363928093711316 -0.349856187422632 1.02749640043173 0.0958683778546657 0.0972274581505315 1.48714972397066 1.35605392971651 1.233 1.46003595314434 1.33523369543822 -0.271439197618516 0.0559642481598306 1.35132491064978
-0.33704178359473 -0.368010445898682 -0.364 -0.339114904885507 1.03131884315919 0.101875757723103 0.0986841222340027 1.49179965076835 1.3500626753921 1.23596866230395 1.46 1.33005222949341 -0.259818134534561 0.0538047337278093 1.34739255667115
-0.332000863803889 -0.368999827239222 -0.366999481717666 -0.339 1.028530488913 0.098960514827118 0.0972302539583434 1.48731078433393 1.34500086380389 1.23300051828233 1.46099982723922 1.33 -0.24799530544834 0.0509474747474747 1.34381660682534
-0.328072020043861 -0.366054015032896 -0.364054015032896 -0.326234065142549 1.03024849123081 0.10122840842467 0.0986931725336616 1.48926417002818 1.33910803006579 1.23398199498903 1.46001800501097 1.32116204509869 -0.236664174261343 0.0499399224806198 1.33903491883685
-0.321058639684001 -0.366 -0.366974868706857 -0.319058639684001 1.02681923607102 0.0989694348666976 0.0968557489437032 1.48132735186562 1.33305026258629 1.234 1.46099162290229 1.314058639684 -0.225818747539589 0.049 1.33442136568279
-0.316002449120282 -0.367999020351887 -0.363001959296226 -0.311003918592451 1.02423125394958 0.0976906171783111 0.104116434080869 1.47876122456014 1.32700293894434 1.23599902035189 1.46299902035189 1.30700342876839 -0.216626237450111 0.049 1.32932342301951
-0.30814174536089 -0.368982281829889 -0.352194899871223 -0.304124027190779 1.02210827124744 0.09769 0.109620778247377 1.47805275708248 1.32307087268045 1.23305315451033 1.45808859085056 1.30110630902067 -0.205593444438992 0.0489216757741353 1.32417430495481
-0.304041927783326 -0.367020963891663 -0.356947590270843 -0.289157229187471 1.024207358997 0.12145822366113 0.108285198821456 1.48549107094789 1.31805240972916 1.23102096389166 1.45305240972916 1.29704192778333 -0.194651638633366 0.048010928961749 1.32093361560737
-0.289002273305932 -0.365000303107458 -0.346001667091017 -0.277001818644746 1.01984066532087 0.122349903005614 0.096441792880612 1.47559151250621 1.3110010608761 1.22700060621492 1.44000197019847 1.29200075776864 -0.18159705963939 0.04793392504931 1.31719367065298
-0.27819626842034 -0.365 -0.319481749759017 -0.26226763875501 1.02427935152182 0.12181963499518 0.101468645971623 1.48621694324472 1.30608921291834 1.227 1.42428548133868 1.289053527751 -0.168054749258395 0.0468215488215458 1.31514151361513
-0.266097875564815 -0.365 -0.263456752635804 -0.254065250376543 1.02112658952844 0.122563801214228 0.116397981795864 1.48041926403429 1.30401631259414 1.227 1.42003262518827 1.28503262518827 -0.155003074539042 0.0434545454545432 1.31449885771897
-0.254004679974968 -0.365 -0.202023789872752 -0.237006629964537 1.02433873640676 0.127128221609512 0.10769344368158 1.4842984673082 1.29900194998957 1.227 1.41400233998748 1.28400038999791 -0.138231381620263 0.0399720558882235 1.31345650679684
-0.23926331385327 -0.365 -0.145018146899311 -0.216464951394509 1.02199195467395 0.11903464707673 0.0986318502484767 1.48340376712484 1.29605266277065 1.227 1.40908777128442 1.28412125286729 -0.120955835414795 0.0389733333333333 1.31412688665906
-0.222172720768095 -0.365 -0.0925283223494658 -0.197027211870364 1.01943580651476 0.12220596384864 0.0794848696665914 1.47782298515782 1.29501016004518 1.227 1.41097967990964 1.28400858976276 -0.101415039233831 0.0379498525073746 1.31622695544043
-0.197001893950872 -0.36100030303214 -0.0130059848847569 -0.181001515160698 1.01282049924545 0.124629818938297 0.0811198613627961 1.47615055151849 1.29100030303214 1.22899984848393 1.40700030303214 1.28299992424197 -0.0807046495937931 0.0369643605870018 1.31869218864635
-0.180302661951261 -0.361 0.0577181376181889 -0.164302661951261 1.00889121457677 0.126918517509033 0.0916982547520541 1.47670985192281 1.29296439271162 1.229 1.40994658906742 1.283 -0.0570366203632156 0.0357020484171318 1.32263288375715
-0.160161796899846 -0.358024269534977 0.133393261625577 -0.131266964884746 1.00193614352425 0.127406359569753 0.083518278291735 1.46011542400517 1.29101617968998 1.22701617968998 1.41198382031002 1.28895146093005 -0.0347660141893037 0.0319737704918024 1.32549907417585
-0.138002927053473 -0.358 0.160996407707101 -0.108003060101358 0.999650296696784 0.131469459825586 0.0991579098177244 1.46144980441961 1.29499946780846 1.227 1.40400106438308 1.28800013304789 -0.00751312242897617 0.0276503362151761 1.32812080004593
-0.125230971143689 -0.354071068044212 0.211093882436295 -0.0903198061989546 0.992489521510577 0.129603757321001 0.113323799700615 1.45341533415041 1.29598223298895 1.22896446597789 1.40596446597789 1.29094669896684 0.0184636985225134 0.02389898989899 1.33172563382385
-0.0864110359725528 -0.361915684928707 0.221894606160884 -0.0464637328921109 0.992637048972505 0.14187889006414 0.0963337014615794 1.46351091737651 1.29995784246435 1.21910539383912 1.40501053938391 1.29891568492871 0.0486640883377604 0.0218769230769225 1.33613881322813
-0.0590040103547785 -0.341003119164828 0.228998960278391 -0.0250031191648277 0.988180662451197 0.141350098030895 0.087991212018333 1.45338152096418 1.30099985146834 1.22999836615176 1.405 1.29999985146834 0.0810859300322705 0.02 1.3410052066319
-0.0206938267882131 -0.348857676556264 0.243733143542995 0.0103595445031879 0.993110692039056 0.141595552392383 0.0797787279987042 1.46445932394433 1.31180430526486 1.21919569473514 1.39517790430467 1.30785767655626 0.112693229071331 0.0201490433031217 1.34583865180641
0.0117432453174109 -0.332136400925126 0.247967905664676 0.0387753396527345 0.990868855422003 0.141520641886706 0.0713469969249881 1.45067313253202 1.31795185849701 1.219 1.39599197641617 1.31692778774552 0.147228510296516 0.0224525139664809 1.35222656050795
0.0329922553263525 -0.308008851055597 0.251998524824067 0.0729874610045706 0.994338712908999 0.137051648509105 0.065382175884501 1.46772366780731 1.31899963120602 1.21100295035187 1.39799926241203 1.32599668085415 0.180226333272574 0.0280812236286848 1.35836257023551
0.0791730610301486 -0.295228727800172 0.254947216661499 0.102472166614988 1.00433106448248 0.134977124281412 0.0613914334514382 1.46679671472386 1.32587683887683 1.21198240555383 1.39701759444617 1.33287683887683 0.217168340388162 0.0396982248520743 1.36623116182662
0.10077701818425 -0.268286690905965 0.25104247272681 0.129713309094035 1.00924913890965 0.133782423272592 0.0625072581819571 1.48289702982007 1.32995752727319 1.2110106181817 1.3950212363634 1.3349787636366 0.251127733986334 0.0515156250000072 1.3724600230278
0.158992263478282 -0.223006002473747 0.260998666116945 0.168994797856086 1.00431066560764 0.159316591928795 0.0652096411854582 1.4813002360973 1.34599786578711 1.21499946644678 1.39400013338831 1.33799959983508 0.284821539772116 0.0627391304347847 1.37748938956533
0.183554956336273 -0.162103708286042 0.259035603493098 0.194537154589724 1.02199939054465 0.135148100982572 0.0714862468395515 1.48904954421973 1.35876857729486 1.21794659476035 1.39105340523965 1.34389318952071 0.314690328331002 0.0712436647173487 1.38088382052879
0.204827841380209 -0.0925656640364545 0.257016396059028 0.222770455173613 1.02208196752708 0.136415899389236 0.070667706147743 1.49106450572422 1.35999180197049 1.22196720788194 1.39199180197049 1.34796720788194 0.344172926744531 0.076 1.38318343972752
0.235986785339618 -0.00603666002557676 0.261997868603164 0.257985080222149 1.02409913891568 0.125984454619387 0.0747382607801819 1.49578799222418 1.3629987211619 1.23499445836823 1.39000085255873 1.34999914744127 0.37598222784268 0.0758847619047614 1.38432491198631
0.252697579104374 0.0902566324840404 0.264946631606654 0.283537473924337 1.02025955680599 0.12626484105531 0.0729229105092298 1.48755907571208 1.363 1.24285768428441 1.38901778946445 1.35589326321331 0.402354491943318 0.0750659238625811 1.38408322902882
0.284663595100635 0.198864633464645 0.265989487346895 0.313684620406846 1.02278245684886 0.120768450351265 0.0781342829385427 1.49345576768953 1.36596846204068 1.25388436081584 1.38405256326553 1.356 0.429137660389044 0.0759944289693591 1.3831836225273
0.308996508075076 0.29898559580969 0.262000581987487 0.338996362578205 1.02057032591299 0.107971853630147 0.0821194281972938 1.48682097482904 1.36899956350938 1.26499839953441 1.37500130947185 1.35899956350938 0.459720989188263 0.074930682976554 1.38441612190432
0.331590688153212 0.399184790940333 0.257549616919163 0.371412726480696 1.02483276463413 0.100691869599335 0.0810889494672079 1.49534552926826 1.36605338850176 1.27383983449474 1.37008692553648 1.35605338850176 0.489721638870105 0.0727832310838444 1.38552995160264
0.363730357048097 0.528913001850143 0.254833621401724 0.409679798994616 1.01433982480835 0.104278401216574 0.0776713755021462 1.48119159211862 1.36897472097326 1.26408426342247 1.36998437417796 1.35996629463101 0.520076593930336 0.0684318181818188 1.38461924879162
0.393998547953825 0.648994240216839 0.254736271089978 0.425999225575373 1.01027019263813 0.0787912352072796 0.0753238825647048 1.47820013891242 1.3640002420077 1.26300004840154 1.37290885186911 1.35700014520462 0.548839568512988 0.060849206349208 1.38206462828902
0.427398431967604 0.773752966467225 0.258141241638733 0.474133034306252 1.0044350974739 0.0869922619685144 0.0775036469174799 1.46674630244876 1.36007077270969 1.27184076140319 1.37707555508271 1.36092922729031 0.583266735100353 0.052858333333331 1.3802794646008
0.468579693798126 0.854190141708584 0.265932208702796 0.5056822075059 1.00557708327282 0.109666678801106 0.0876678448230679 1.46977647801756 1.36395899451689 1.263092262337 1.38069968029157 1.35803075411233 0.613419588541869 0.0444337748344354 1.378069823429
0.502939207464285 0.904910599212184 0.278992847936975 0.541935631432772 1.0012377957487 0.122567310080052 0.109273652544065 1.45860007941694 1.35900894007878 1.263 1.38199642396849 1.35700178801576 0.648785613216706 0.0344447565543089 1.37462942473043
0.545158499910929 0.939448530093283 0.295667313918274 0.581217209219469 1.0038477487154 0.130663144682994 0.136300657152214 1.46089381534395 1.359 1.26536805650839 1.382 1.35013698838659 0.682129556498385 0.0242361963190166 1.37213571039549
0.58763306237373 0.962001140384513 0.307895160678209 0.617685482034626 0.994889415786257 0.134523256738164 0.141806229583152 1.4489952761523 1.3550349464406 1.26672997477204 1.38695631694925 1.34900873661015 0.718355458236324 0.0153786982248514 1.36938544122531
0.638979790371614 0.975991079657194 0.321994452258874 0.664981375440507 1.00077763428468 0.131923627237038 0.147637705612777 1.46149500307031 1.34700317013779 1.26780874666708 1.38799960373278 1.33900396267223 0.755647181926959 0.0102774390243916 1.36616809664694
0.687036866609485 0.984840997482646 0.346508605413003 0.699312047578204 1.0041327772205 0.120640237171091 0.152973072537869 1.46022555251852 1.33621621361828 1.26932736406967 1.39094103264956 1.33801965578348 0.795883822435247 0.013849206349208 1.36225366867862
0.725664883474421 0.991973543432191 0.367814804025338 0.740638426906612 1.0048343559322 0.0984490675317977 0.148361977754257 1.46215262685381 1.33104409427968 1.27200881885594 1.39199118114406 1.33106173199155 0.835609501275644 0.0227051671732642 1.35766349819741
0.775903192093467 0.997988383051216 0.406006071238655 0.781920617516643 1.02100863423828 0.0708135347723126 0.140253285824468 1.48714155732357 1.33000193615813 1.27599225536748 1.39164795681999 1.32800580847439 0.876515016403822 0.0403058823529481 1.35416468235352
0.828041631865999 0.995054247252868 0.465000871833617 0.814403280218452 1.02257179142851 0.0657816778573469 0.131465210459079 1.49093110598886 1.33589150549426 1.27796383516475 1.3907795426562 1.328 0.915067314235289 0.0604389051808474 1.35159543623006
0.867678786628446 0.986074126162666 0.54154709806665 0.867563479264298 1.02616043189734 0.0796242808238374 0.122726680317433 1.49923163920554 1.34095881879852 1.27403294496119 1.38976264685086 1.32601647248059 0.952514919760715 0.0756634615384593 1.35057636506449
0.905011546459773 0.982 0.632392642194181 0.893015299059199 1.02964065814821 0.0865218445469487 0.114766624058873 1.50347200331077 1.343 1.273 1.38897397760217 1.32599855669253 0.992582524830803 0.0846191806331479 1.34963564698713
0.944285219158111 0.982 0.734285396472634 0.945052915384497 1.03187925749201 0.0927958137605082 0.108313970342745 1.51028598552393 1.343 1.273 1.3887902431083 1.32108934760524 1.02899494034465 0.0888763102725362 1.34983841365376
0.973709425986038 0.979030059380755 0.843973253158437 0.971739485366792 1.027445289467 0.0808322414817359 0.10409764782839 1.50100518803906 1.34497996041283 1.27398998020642 1.38958815156744 1.32396994061925 1.06919685306288 0.0867922848664688 1.3512183957828
1.01694833513913 0.977002403016785 0.958204104508015 1.0239375215636 1.03179471336307 0.0865529711759045 0.102846585175154 1.51269582220097 1.35199158944125 1.27799519396643 1.39174441117778 1.32699639547482 1.10712439624478 0.0846155419222916 1.35418544982381
1.05679840395618 0.99699409587662 1.07372584277779 1.06034721186764 0.970622642403595 0.112721381481811 0.10528971104238 1.49013814582299 1.35045545658725 1.27898228762986 1.3956357301375 1.32949193127715 1.14636975497933 0.0802154589372004 1.35637329889309
1.09083806294335 0.997987521711539 1.19277941600225 1.09632673993848 0.968349272010753 0.125364002504079 0.109366584362328 1.48736190019933 1.3485201035687 1.27700415942949 1.40150346585076 1.32801594413922 1.18556754483124 0.0736676923076918 1.35882686081071
1.13201639859397 0.998 1.32555794020418 1.14101351087947 0.970743712472183 0.125456248620063 0.109700454868785 1.48581953222788 1.35299808645707 1.277 1.40799388824706 1.33100683660114 1.22674445438114 0.0691946818613477 1.36141926640936
1.16740638989487 0.998017928262802 1.44503103393276 1.17596017468328 0.963134132005059 0.123042375042191 0.120987827739223 1.47992715644126 1.35345529035056 1.2769880478248 1.4129506463537 1.33596436548952 1.26620150660984 0.0613436532507632 1.36397665874097
1.20977340085657 1.00399137915107 1.55696976481775 1.22468412312617 0.950213092329853 0.128281900576252 0.132291609691328 1.45633207447583 1.34709539614071 1.27750361597169 1.42246746026918 1.3349752469719 1.30907604462659 0.0491194968553436 1.36568969713928
1.25901986887717 1.00800548360312 1.64602042327698 1.26752916488274 0.958034877954136 0.129686336935809 0.134345300307208 1.46907685935143 1.35250258646807 1.27950049546691 1.42799888319913 1.33800557600309 1.35169376345081 0.0387254901960776 1.36646167565254
1.29989888175557 1.01400236589408 1.6812610534829 1.30791201018293 0.950305836440733 0.129301995828885 0.136913990559569 1.46577379223674 1.35451190681035 1.28098189546108 1.42703311021356 1.34253262156676 1.39362608628316 0.0288612836438895 1.36851504470337
1.35421522572256 1.02264831224179 1.70310532841593 1.3561400349388 0.949199820232224 0.130485310189837 0.122033310525482 1.45909242336993 1.35654478665295 1.27900801080434 1.43096158506485 1.34852325380489 1.43708817891742 0.0192961876832818 1.37154078322437
1.40754619796391 1.03902486483557 1.72200236098793 1.39554066176605 0.942225925990698 0.132839934489971 0.118896422999057 1.45673846450391 1.36300154676592 1.27549929468212 1.42849924023006 1.35350160121798 1.47833185257722 0.015 1.37441208013109
1.46184633255154 1.08891384484414 1.72948094521158 1.44361746273253 0.947558068600228 0.140953797456939 0.120359786509404 1.43756519722509 1.36844557383107 1.27585180894419 1.4289638928562 1.35718523881976 1.51890298670848 0.0151526881720427 1.3773772528787
1.51351048137446 1.16277310584163 1.7395376477742 1.49122670838923 1.00509747420688 0.166806073531726 0.120062361681968 1.44639485689098 1.37997824361664 1.26385943530152 1.42602510258117 1.3593855486352 1.56213427488724 0.018240469208215 1.38203053632882
1.5579942322575 1.20599235019375 1.7464991226087 1.53299304563068 0.960065830949022 0.164350434648082 0.11873013482434 1.45337189989834 1.38049900130578 1.25600139087386 1.42549997372184 1.3630015647331 1.60026057178557 0.027472370766494 1.38416904305261
1.59693634677172 1.2969884254534 1.75099626485599 1.5715680606054 0.957385709967655 0.194587661623885 0.107733273866924 1.44226324141789 1.38251584869685 1.25592047151524 1.42302899959093 1.36897727757578 1.6355552110255 0.0399500891265581 1.38536269016856
1.6410430195738 1.35686502656829 1.75302589851224 1.61403588465829 0.966821211252027 0.179930404590865 0.100993978774557 1.48718527233667 1.38847053403 1.25851912501621 1.42399136716259 1.3714938636991 1.67688889163481 0.0563821656050948 1.38891151114908
1.67100814092104 1.41852116318209 1.75450094943897 1.64551213118875 0.972809582035943 0.152211799377853 0.104268977996323 1.49288274175853 1.38600100486276 1.2630009071354 1.42349936704069 1.37399987603218 1.71985664591428 0.071674897119343 1.39055183296809
1.71325347982026 1.52849895094854 1.75944835715581 1.69822270676835 0.978245338369943 0.151747066007334 0.112057889918408 1.4813546690351 1.38306552805866 1.26945341867328 1.42300636085537 1.3710809842794 1.76074756811393 0.0794029304029311 1.39184476859092
1.74326869542517 1.64096686020957 1.76300874952519 1.72101021132503 0.969084354445468 0.129060747498438 0.121527699203371 1.46454425588754 1.385079641548 1.27548739233622 1.4214877282692 1.37885821595438 1.79487951019583 0.0830631578947359 1.3906983277929
1.78698873984686 1.76997058572241 1.78399908080383 1.77698690145451 0.931364758283814 0.135562348546226 0.141131516673688 1.48306566599004 1.39099724241148 1.27599908080383 1.41000114899522 1.37100183839235 1.83661010448542 0.0855395480226002 1.38907318167929
1.8165449427847 1.88430180776345 1.80350747137704 1.81039356978895 0.930202844393815 0.135127533410421 0.153583346221529 1.4796288077806 1.39003027459915 1.2730807322644 1.40215995598926 1.37198990846695 1.87030927110068 0.0825943775100372 1.38661028735442
1.87049771735144 2.01423051109348 1.8156408266825 1.8497926609671 0.928492349036031 0.129048850036345 0.156147537583962 1.47742796707902 1.39292626409608 1.28096313204804 1.39941789292437 1.371 1.90816734772167 0.0781194968553446 1.38430617970737
1.89701009898828 2.13302917485504 1.82120631750845 1.89200875245651 0.927018936239901 0.131649533202319 0.152028531444982 1.47092839538297 1.38900067326589 1.27899842904627 1.39822550662844 1.37099977557804 1.94925952005069 0.0694135625596875 1.38149018177271
1.9425557321562 2.26401143252428 1.82101111464312 1.93161130537182 0.921998354943238 0.129478748779952 0.144430768488584 1.46348657342153 1.39201111464312 1.27194442678438 1.39503334392937 1.36994442678438 1.98917104414453 0.0586301925025317 1.37924220723742
1.99292624637754 2.35467005057098 1.82243356213417 1.98668975794072 0.89706041202908 0.122506574771173 0.142232227416288 1.43754416238989 1.39284234104212 1.26688175578159 1.39867005057098 1.36492117052106 2.03209845874814 0.0455088235294054 1.37698201781879
2.03907973813896 2.3881022728304 1.84402773500486 2.02109013876578 0.903055616338483 0.1794770242046 0.162259518509667 1.445700691439 1.3849982665622 1.26100693375121 1.43199479968659 1.36099479968659 2.07492867591509 0.0325122699386403 1.37398964022286
2.08545657508242 2.44725365282357 1.86012175335531 2.07345657508242 0.906164898427417 0.143021383760396 0.173441862772838 1.44028013793364 1.38389853887057 1.26510146112943 1.42903043833883 1.35795941554823 2.11884451072111 0.0175531914893557 1.37008067444374
2.13106353829393 2.47242541531757 1.87258011179669 2.1189281788747 0.894012403432301 0.124569917014886 0.168126575384365 1.434544613494 1.37370994410166 1.27490331470055 1.43223204471868 1.35390331470055 2.1637586984926 0.00661061946902607 1.3682326709318
2.18500103632595 2.49399985455074 1.90200074542744 2.16600079997091 0.896669992545726 0.12202980091633 0.18621028944402 1.43985005527072 1.35899983636959 1.27000010908694 1.44399989091306 1.34899985455074 2.20858189355857 0.00434226190476305 1.36577168321994
2.24252345051692 2.48612079627314 1.94343285331207 2.21049325144863 0.896323619370518 0.111063390512444 0.202261768601278 1.44295593463242 1.34995973457562 1.27603019906828 1.43782887194639 1.34097986728781 2.25382411966349 0.0078646464646472 1.36339211838666
2.29472210031105 2.49805415752333 1.98695678291214 2.25961378526439 0.902696799725312 0.109419349020412 0.215210251645801 1.44957647695879 1.34618052507776 1.27898194749222 1.42067505486003 1.33894584247667 2.29939256571046 0.0172674418604593 1.36186154255464
2.33406032835803 2.50100123119098 2.03907387145881 2.29306525312195 0.909050467852572 0.1088418837222 0.21464588369794 1.4570114254523 1.3560061559549 1.27800369357294 1.40300861833686 1.33599507523608 2.3431347130953 0.0363654618473929 1.36022662940718
2.38354123524427 2.50203608234962 2.1042993318472 2.34651718034453 0.909503607993221 0.11043049807286 0.2051001450842 1.46633857368088 1.36095189020051 1.28097594510025 1.39463283708286 1.33201202744987 2.38487503149791 0.0520327004219357 1.35709450047514
2.42874163093388 2.50505854981057 2.18088278235585 2.38972211433035 0.915577713577003 0.115519246447526 0.18963755853967 1.47115273232449 1.357 1.27898048339648 1.39488367963698 1.33290241698238 2.42571985139415 0.063698795180718 1.35650590614842
2.46606022201413 2.508 2.26584084735119 2.42609597883502 0.916983681688835 0.121510470484485 0.169447410800458 1.47131109652432 1.35700188193794 1.278 1.40022349830268 1.32800564581382 2.46443671536742 0.0751646586345359 1.35792456507084
2.4985048775043 2.50801202089296 2.35619015119968 2.47733658500287 0.924261998234116 0.121698332819118 0.145718988602671 1.48252945118775 1.35796393732112 1.27813222982256 1.40711464538342 1.33098797910704 2.50243903356739 0.082684113865935 1.36101116779052
2.54068156139371 2.50896105363464 2.44894731826775 2.50585682003781 0.926075647222976 0.116747228559719 0.119641578682417 1.48496246283691 1.355 1.28907789273071 1.41201947318268 1.32992210726929 2.5387715478816 0.0870671140939601 1.36398245714912
2.5750669811235 2.50701217838609 2.54723747852878 2.5490669811235 0.926353991996195 0.122657834761719 0.0995890931949481 1.48559286192073 1.35500202973102 1.29299391080695 1.41300405946203 1.32600202973102 2.57967942980143 0.0875103244837745 1.36586831823085
2.60842576769984 2.5130473075222 2.66533643750228 2.58260317090811 0.923329748329526 0.126526912439188 0.104134509347472 1.48688563406507 1.35603548064165 1.28998817311945 1.41509461504441 1.3270473075222 2.61620857398105 0.0843752620545046 1.36675857787969
2.64468203160818 2.51707794646951 2.77926044761567 2.63362357175605 0.917323009079843 0.128022038659155 0.110897440907244 1.47730953905175 1.35913640632164 1.28903897323475 1.42311691970426 1.33101948661738 2.65475055282293 0.0795674931129444 1.36838675252479
2.67907114523895 2.521 2.89322620537514 2.66507844218654 0.910415679740364 0.132155673376747 0.137897841885328 1.47626476762192 1.36599635152621 1.291 1.42900364847379 1.332 2.69101599382222 0.0717816091954013 1.36865963249767
2.71852349905381 2.52103569311731 3.01788043022686 2.70851160134804 0.902519202723523 0.135269399187557 0.115015842164103 1.46786265898535 1.36395240917693 1.29098810229423 1.43097620458846 1.33201189770577 2.73205513400833 0.0601339113680166 1.37007292956438
2.76279598942048 2.52411648625666 3.09189306130103 2.75171833191604 0.897359532199938 0.136094264777529 0.130381467252334 1.46216380336268 1.36009707188055 1.28994175687167 1.42884468499113 1.33305824312833 2.7713309130447 0.0476626506024061 1.37157230783984
2.80308574277168 2.53001277020004 3.13701094588575 2.78808026982881 0.891775037865128 0.138331532424005 0.126909783839969 1.45679465475913 1.36500364862858 1.28700182431429 1.42099635137142 1.33600547294287 2.81224360622934 0.0358313008130043 1.37315433712222
2.85058508863603 2.53723881168817 3.14325075227258 2.83250150454517 0.889034327743521 0.13909811768186 0.121308775850656 1.45381674499354 1.36707164350645 1.28794029707796 1.41890447532473 1.33909552467527 2.8545674741332 0.0261838006230528 1.37507998432647
2.90001405152307 2.55717550891745 3.16425351288077 2.87483854260561 0.886944126733949 0.133024218609158 0.120535812916717 1.44946206764551 1.37292199603669 1.28294149702752 1.41096099801834 1.347 2.8970396464227 0.0208367346938778 1.37789118252649
2.9510946203739 2.56611236169401 3.17701577006232 2.91708279282717 0.888672202085718 0.126737966425029 0.128375775785324 1.45208341027598 1.36901577006232 1.27996648861758 1.40900197125779 1.34701577006232 2.93661056276259 0.0204955436720153 1.38061521965855
2.99942984170904 2.62350902307649 3.18511311623922 2.95945246495688 0.894887102126464 0.146265300729656 0.131304750882047 1.45387775662729 1.37706786974353 1.26295475350431 1.40998868837608 1.35502262324784 2.97256453803301 0.0241411625148256 1.38374784111232
3.03785412423614 2.66924236252529 3.19517470723012 2.99985412423614 0.898188623981662 0.173196143075324 0.131693793915482 1.45990579493379 1.38307764765783 1.25884470468434 1.40892235234217 1.35705823574337 3.01613522192429 0.032606648199444 1.38726618332731
3.0810699828224 2.73212197006189 3.20400799803685 3.04306398429476 0.901162476937479 0.185616323356994 0.130364381379116 1.46526121724668 1.38699800049079 1.251 1.40500399901842 1.36000199950921 3.05177713413718 0.0420298353909422 1.39014427550219
3.11636682414571 2.79400580814147 3.208 3.07556798577401 0.907515193531021 0.178795443197001 0.127558106714087 1.47098969008507 1.38607099822175 1.25101183303696 1.407 1.36102366607392 3.09139201684084 0.0538829113924138 1.39362576336554
3.14783839506067 2.8800862388719 3.208 3.12362392190561 0.918054814384044 0.178786153058295 0.12738654668391 1.48189916009177 1.39209748779775 1.2521949755955 1.407 1.3630389951191 3.13257354332146 0.0682991452991496 1.39861791932419
3.19005575662781 2.9851656299826 3.20800491970245 3.15507543543762 0.922322984619488 0.155431121346598 0.12671036077818 1.48588450972725 1.39700655960327 1.26200163990082 1.40699836009918 1.36499836009918 3.17043672642524 0.0758631138976002 1.39961197838945
3.20884078546352 3.084743632619 3.21552192224046 3.18984467139241 0.914426971916157 0.140205701835583 0.119312039024006 1.46842720353199 1.39594413131137 1.26411950923505 1.40393951254046 1.36554450497184 3.20915167997523 0.0826880341880354 1.3987247118018
3.24269190143125 3.20903421291547 3.21829442349618 3.22421617717423 0.914042444456361 0.11179211940204 0.11350833234454 1.46895783035217 1.39093195110256 1.27488243940301 1.39880267947575 1.37145488254652 3.24234200421413 0.0869615384615408 1.39885437237893
3.28205259839708 3.32070290688656 3.19341728844214 3.26805481860978 0.91131944575541 0.122547183152485 0.0829932314972182 1.45733222033838 1.38601161702012 1.27650318829771 1.38830430672052 1.37549794787301 3.28838824152048 0.0831666666666673 1.39776384791761
3.31143556432215 3.43428002371257 3.19160741269427 3.29848751685773 0.911009671290204 0.125153510992214 0.0813841001013594 1.46440409127891 1.39191852906234 1.27799283852752 1.38204764021132 1.37399309525752 3.32724558291316 0.0780942028985512 1.39625646103693
3.35116534782948 3.55115827796907 3.24226889955434 3.3432313976994 0.911942917703801 0.125880373162158 0.135605247431313 1.46358503311253 1.38488265019964 1.27674984149891 1.38596158577795 1.3734578375673 3.36987538892333 0.0700430769230748 1.39466629264829
3.38704085351567 3.66199269975908 3.25601682385697 3.38853869853663 0.909751751657461 0.129370836036287 0.133323645169011 1.46128690755089 1.38499491408408 1.27400012696071 1.38399252273023 1.37150093465872 3.41193592971735 0.0579267605633795 1.39197995808438
3.42943257474918 3.75547140679046 3.26498825559847 3.42943084361462 0.901415354324307 0.157225230160968 0.135320500926579 1.45214259611905 1.38194402732252 1.278 1.37996476679541 1.36943435345409 3.45256342797186 0.0464182004090022 1.38808233252779
3.47522019010917 3.81648704155667 3.26394195977141 3.47471879026101 0.884756419571183 0.170845494437812 0.1398240227338 1.44367214379516 1.3759128768743 1.278 1.37701934674286 1.36249440060739 3.49614611042269 0.0332341040462474 1.38381236460529
3.50805037097409 3.85202379304031 3.27201629561612 3.5115508203642 0.877853385973863 0.143980160241684 0.146473940030418 1.42642475030288 1.36948971768234 1.28400381375048 1.39700400886564 1.35799308204271 3.53892129482272 0.0208960342979638 1.37903784202635
3.56651298519287 3.89165271832049 3.28891031425726 3.56193619635216 0.885887147168726 0.12406424588026 0.170354279591858 1.43377856370768 1.36048339886484 1.28304960534095 1.39411693634536 1.35198194368833 3.58420234469491 0.0116743295019162 1.37368595211169
3.61630252517024 3.90696027107683 3.28708231969076 3.6061994345627 0.8838367998469 0.113561744983197 0.13512566573325 1.43631643286015 1.35994592307843 1.28795572581563 1.4060142832516 1.35046078905122 3.62599855279727 0.0103853211009171 1.36882953230359
3.67354168527508 3.92050248961453 3.31060122951143 3.6530409200514 0.888810253176557 0.104723239872819 0.147524122231672 1.44400985049469 1.34848270917666 1.28799905295429 1.40698161667332 1.34249645424653 3.67100812662087 0.0135523809523799 1.36403199263351
3.71952366086357 3.9309980526204 3.37944356171003 3.69350757076137 0.89368939200215 0.105700146831805 0.208305481597323 1.4487243125772 1.34103000923369 1.28748601698534 1.39499399815326 1.33896999076631 3.71181871735309 0.0189922737306963 1.35916198340041
3.77082180362446 3.93004904316337 3.43557316201707 3.74470233955917 0.8960772859673 0.1135649745693 0.221353141666422 1.45462283783338 1.34357808572171 1.28598838297666 1.409 1.3365 3.75850373252381 0.0396311239193156 1.35540937042325
3.81758100293565 3.93149909228442 3.50617744098904 3.78258033778626 0.88559980337916 0.114548960538483 0.226445496923137 1.45055846675382 1.34101938582947 1.28499727685325 1.42692582924741 1.33349498506217 3.79925303232128 0.0572069317023496 1.34959244341694
3.86644159785103 3.93101797834682 3.59503721934977 3.83043717723264 0.896482131924566 0.116911389938291 0.230003358853066 1.46675869643489 1.35347066263425 1.28349400721773 1.43788184925022 1.3304536299057 3.8407349598075 0.065976331360951 1.3455203310746
3.87860504716284 3.939 3.69227201933022 3.85368403773027 0.906010120788684 0.130155172852982 0.218722619724009 1.45701239715788 1.3520691167465 1.279 1.4388968726833 1.32607899056743 3.88162843295797 0.0766435331230282 1.34410773864636
3.92500049982582 3.93899996970753 3.78800136316132 3.90000060584948 0.910499999242688 0.130759585598958 0.179299171803765 1.46536005134574 1.34799992426882 1.27900006058495 1.4269997122215 1.32300003029247 3.92279294200359 0.0803740740740738 1.34302072998456
3.95830346715745 3.93713276688139 3.87898626826173 3.94033191720347 0.910467733862014 0.103496919823412 0.124647881045091 1.46872619679484 1.34298103330266 1.28322760036809 1.40798103330266 1.32497154995399 3.9598837082175 0.0821274817136885 1.3443781352238
3.98968580008181 3.95086253753579 3.98097885026589 3.97465634383948 0.912301638942281 0.113519652401129 0.127531132882517 1.46626464505608 1.34101963749489 1.30676435006136 1.40601963749489 1.32202945624233 3.99942006047101 0.082517543859648 1.34652181528813
4.03106723752185 3.95899310384391 4.09322240103382 4.02405689328772 0.897872309638616 0.120008981669631 0.134171154532471 1.446330308606 1.33601034423413 1.2999844836488 1.40401724039022 1.31800172403902 4.03618821076136 0.0794226375908607 1.34793422797721
4.07036670487298 3.95503985922532 4.22298053694295 4.05738264856311 0.904902743490211 0.131057636439818 0.140540795053726 1.46377780094627 1.34197608446481 1.29095216892961 1.41392028154935 1.31902391553519 4.07435925046937 0.0751497584541071 1.34685845009723
4.11554966147023 3.95995105015981 4.34379583393127 4.10453008153415 0.892919437610069 0.138159218531082 0.129549549742351 1.45118550739025 1.33902936990412 1.28505873980823 1.40409789968038 1.32197063009588 4.11136750861778 0.0695757575757614 1.34655330512713
4.14505793514894 3.967 4.45010196586213 4.14105561774298 0.890553894028595 0.137821378856545 0.135655225357141 1.45057367348174 1.33899768259404 1.286 1.39799304778213 1.32199188907915 4.15093068661327 0.0590350350350362 1.34488157774353
4.19537432072321 3.9670467900904 4.5390387400069 4.18943046883169 0.876630509163701 0.139016176291933 0.14827485418403 1.44505580399597 1.33702807405424 1.28601871603616 1.39197192594576 1.31506550612656 4.19022247186236 0.0460396825396838 1.34426655757387
4.23468133800967 3.97196016725121 4.64811571297683 4.23463353871112 0.87248361883998 0.13966474207716 0.0952300343559519 1.43831465053134 1.33997610035073 1.28798406690048 1.38902389964928 1.32194423415169 4.23058209648636 0.0340794520547964 1.34503826602735
4.29109738040658 3.98700869467916 4.6240052168075 4.28109042466325 0.857429876036557 0.14476340831423 0.136527215464734 1.43040365288421 1.3360052168075 1.28198956638501 1.36999652212834 1.31900695574333 4.27069872006545 0.0277277777777782 1.34698432013343
4.34748716635612 3.99230567300776 4.6272579116003 4.33342030038568 0.868836370133033 0.146638614561683 0.146427958289206 1.42679285984833 1.33901910456299 1.27581850665164 1.36797134315552 1.32301910456299 4.31784061609254 0.0228481141692144 1.34843266680676
4.39750938210641 4.02369216132167 4.65374026111516 4.37657672181729 0.868463655584305 0.138281962048106 0.148271914477648 1.43016690734208 1.3409807600826 1.25718277921526 1.36502885987609 1.3249807600826 4.36238259170307 0.0224653739612201 1.35199395838304
4.44805957168863 4.05207625176145 4.66502978584432 4.42505718882108 0.871795337623301 0.139503109944541 0.146610011611943 1.43284065141793 1.34000714860264 1.24598808566227 1.36400119143377 1.32700357430132 4.40440591358617 0.0256236897274589 1.35605410421938
4.49838399450198 4.11638399450198 4.69001786020939 4.47340185471137 0.876327241971108 0.167218475013158 0.121444727803707 1.44179821913084 1.34607144083758 1.23591962905773 1.36495534947651 1.33003572041879 4.45111700435115 0.0340597484276606 1.35885503246558
4.54058119280556 4.15858119280556 4.69198052059561 4.51756171340117 0.882617568508922 0.162655289615213 0.118667563357215 1.44489922254106 1.35392208238243 1.22708765731977 1.36004869851098 1.33396104119122 4.49733772300428 0.0483295774647886 1.36334291365175
4.58400009980493 4.22591619260156 4.692 4.56300010585371 0.88679000308488 0.147853052831834 0.119580007349272 1.44725001751123 1.36000000604878 1.21789368291581 1.36 1.33400002117074 4.53944760459524 0.0565655913978535 1.36664750087275
4.61741209399143 4.32649247366461 4.692 4.59842794376034 0.88794733824753 0.134581311253979 0.121980043936776 1.45311750536993 1.3620316995378 1.21010238386419 1.36 1.34105547419115 4.58536330030513 0.0698328298086619 1.37050380510422
4.66848968379869 4.44803731324153 4.692 4.65147005625249 0.904969927312141 0.124649796764086 0.118267096062326 1.46272402129906 1.36596074490759 1.20681513446618 1.36 1.34793130358829 4.62878111161919 0.0791020408163283 1.37144846974266
4.69499858190842 4.57827798857911 4.69499983637405 4.67699863645041 0.907199887643514 0.119868241244595 0.122159785650004 1.46943963893207 1.366 1.21113330902303 1.35900005454198 1.34899994545802 4.66949895931961 0.0844984423676016 1.37131323424139
4.74226116502939 4.70494177692416 4.69745110323258 4.73228490730479 0.906488077965715 0.122046376577946 0.12164450515631 1.47090678346669 1.3690079140918 1.22615828183599 1.35484963225581 1.352 4.70956388756902 0.0864239766081879 1.37132141629061
4.77469194006694 4.82188911721108 4.71072843736247 4.76766393461848 0.903765858364078 0.127805296024008 0.11798138575378 1.46926558969964 1.36999066485051 1.24581329701027 1.35066952771757 1.352 4.74849126065527 0.0831467065868278 1.37101627788876
4.82103592439074 4.94512830139549 4.72932496267635 4.81404003003539 0.906951778446577 0.123175563148509 0.116846659394121 1.46570892502354 1.36999589435534 1.244 1.34882793630008 1.35099897358884 4.78731870369684 0.0776343434343458 1.37201468598248
4.85644991430775 5.07095981718988 4.74200999809573 4.85339992382911 0.898973295563046 0.128787362409668 0.123520175206377 1.45492700057128 1.36597000571282 1.24404999047864 1.35110997905301 1.35001999619146 4.82755484251716 0.0692294757665686 1.37241566578641
4.90061978574533 5.1651888762567 4.74299155079434 4.89266203177363 0.901260313350814 0.148163212680284 0.136299991342315 1.4546325347617 1.36302534761698 1.2489577539717 1.36190705873775 1.35198310158868 4.86800982637489 0.058659701492543 1.37265449679169
4.94200199600798 5.27800244964616 4.74700068045727 4.93700158773362 0.887709639811286 0.132950592905099 0.137670371529668 1.44259965568862 1.36499936490655 1.24800045363818 1.38500054436581 1.35199986390855 4.90887358733293 0.0443972055888313 1.37124246763545
4.98626142240229 5.33207129701881 4.76213467214663 4.97239609454892 0.879761682014473 0.145985381336424 0.145966311776931 1.43499883013372 1.35100792189098 1.25803168756391 1.39705545323685 1.34901584378196 4.94947917093906 0.0287638888888964 1.36963364943913
5.01867585566638 5.34091159699992 4.77883301655541 5.02150887222179 0.878730313683342 0.141692924567816 0.159148181304328 1.43361384980335 1.35199017744444 1.26196070977774 1.40393124211105 1.35098035488887 4.99111975488067 0.0163827493261474 1.368034073938
5.07600090758926 5.40200006050595 4.81200037816219 5.06600066556546 0.872950022387202 0.108179819692267 0.16276064453964 1.42827994463705 1.35099980335566 1.28000001512649 1.38800027227678 1.35099990924107 5.02905229214967 0.0104817204301051 1.3669061021574
5.13632904207547 5.406 4.8373125899717 5.11036194628302 0.874473515814481 0.0962578612265094 0.20530024308 1.42473121622151 1.33824678155661 1.281 1.40610693867453 1.34502467815566 5.07388668040687 0.0147466666666635 1.36633152236393
5.17560826827592 5.406 4.87462785486212 5.15356909510351 0.87966819347949 0.0960025462562066 0.196973047125506 1.43800759467726 1.36770620120694 1.281 1.41887268718967 1.34797062012069 5.11671501949315 0.0207838616714715 1.36454213567631
5.22900313004663 5.40200027822637 4.93100333871641 5.19700333871641 0.886100245534769 0.0995802253633576 0.208809570140262 1.44592045559568 1.36500034778296 1.28000006955659 1.40799840019839 1.34900013911318 5.15731197124415 0.0353535353535418 1.36467960998049
5.27440433011623 5.40602378412448 4.97940433011623 5.24530919361829 0.889682325073865 0.102850760801 0.202557220579078 1.45252224579345 1.3700079280415 1.28099207195851 1.38509513649794 1.35097621587552 5.19952076241081 0.0542420382165596 1.36625036483643
5.3245009871973 5.40897064630572 5.0295009871973 5.28361840197441 0.896165421872592 0.106662035888736 0.193539822304486 1.45899551971824 1.37099021543524 1.28000978456476 1.39688258522289 1.34802935369428 5.24158699393018 0.0666590909090917 1.36749156176026
5.35701714269723 5.41150138331426 5.16004109781892 5.33450203780117 0.899421296752944 0.123936017480392 0.178276342241133 1.45751353749084 1.35700513164807 1.28400443999094 1.41149721849335 1.351 5.28006130872436 0.0770722891566264 1.37067114182273
5.40872203527769 5.4125201443221 5.24103329197667 5.37535690365953 0.902262363231046 0.126216353982918 0.177393330423234 1.4630463872578 1.36295234183755 1.28551007216105 1.40462270831214 1.35348280384978 5.32106317476605 0.082 1.37345501817915
5.43722716756763 5.41596647359763 5.38659389354468 5.41808808737225 0.906974560041041 0.122882908225165 0.123641246441604 1.46680431620204 1.36498104398292 1.2899565244258 1.4124247648858 1.35597630497865 5.36336097875956 0.0831275964391683 1.37747165822011
5.47651114187963 5.41850222110635 5.48554382274899 5.45501696992153 0.902509621449886 0.121311652081767 0.127602144397686 1.46507062347037 1.36849894093966 1.30550102877043 1.42450296551379 1.36149783947346 5.40228082177007 0.0858076923076944 1.3816395484542
5.5118482634264 5.42496589304271 5.59489795493961 5.49973694680972 0.901902332972236 0.125327317048236 0.112491320523716 1.46581728323574 1.36952410280846 1.30194769987227 1.43351718476643 1.36007170338298 5.43971975208163 0.080198717948719 1.38475713422875
5.54908169016082 5.42895750115905 5.70924617834214 5.53215177700599 0.899088941723364 0.130750355035166 0.121992650839396 1.46303759463549 1.37147485736451 1.2995244761247 1.44784802735244 1.36000333704144 5.48151120129581 0.073702941176474 1.3872718035141
5.58647435198659 5.43049688817138 5.82242090921916 5.58495638147338 0.892530607232204 0.131109692624557 0.127588666722379 1.45648573780802 1.37399999243916 1.29799999243916 1.45999614990864 1.36799138009434 5.52196948387886 0.066988023952098 1.39009247866558
5.62179164866598 5.4349584999695 5.91032552992782 5.61594981704129 0.884804797414033 0.131922503666675 0.136748426385051 1.45176677701326 1.37251779181244 1.29749208306211 1.46795752100117 1.373916999939 5.56226021179308 0.0601721393034874 1.39329824662136
5.66660872760465 5.43995907792916 5.99126121103719 5.66606276734847 0.876801330666044 0.13475358457557 0.133181400743935 1.44468917107697 1.37795944533388 1.29700638958286 1.46848955622459 1.3774660841001 5.60414973428425 0.0490838709677493 1.39507129639742
5.71046280450642 5.44948948823008 6.03898140225321 5.70097331627635 0.874303196827159 0.134611196724576 0.121451668064615 1.43961879232315 1.38099919140231 1.296 1.47050242579306 1.379 5.64744857472359 0.038044943820231 1.39711831984114
5.75882030051854 5.46486559128736 6.04988773034993 5.75170981429053 0.871992802957485 0.138858364082669 0.117487633328809 1.43583181634404 1.38444841188228 1.29400968788865 1.46751759235525 1.38397786093743 5.68703407573259 0.0298439073514636 1.39945883904002
5.80994221847295 5.4808214405923 6.07619588555387 5.79454157444022 0.869441096956091 0.13762074237081 0.105675095176944 1.4351383183734 1.38796096951703 1.2905371496853 1.46502734154565 1.39092099863522 5.73155955637139 0.0241803797468361 1.40089219514304
5.85808980957828 5.50655079472899 6.08351016712207 5.8250830314969 0.859649406917879 0.133874891428156 0.108954907032432 1.44138183008197 1.40501186164241 1.28799682036433 1.46399576369914 1.39401355616276 5.77744493160064 0.0258745098039233 1.403753623054
5.90681461918857 5.55930323231339 6.08951004594133 5.8813453102037 0.871904877602841 0.158204245912161 0.112182372121138 1.43940401336844 1.39885869741708 1.28500915198542 1.46151506891199 1.40208773160423 5.81974200769192 0.0304267068273089 1.40758441740692
5.95057071212493 5.6184197958992 6.09197561936758 5.91665368033943 0.875899330741394 0.174480164514269 0.1129723056591 1.44390074897367 1.40494140047207 1.28450489523984 1.46298535011802 1.40695121484345 5.86188003214384 0.0385924855491348 1.41051797711506
5.98700377185021 5.72500931175521 6.102 5.96600424333149 0.902130665967303 0.157011007791228 0.117110067186082 1.45406062471269 1.38800047148128 1.28500106083287 1.45 1.408 5.90258321715283 0.0507070707070749 1.41364204704334
6.01843585693495 5.80260727180815 6.102 6.00136533905181 0.907680393490076 0.165409268024806 0.117669951201654 1.45926656380485 1.39192948211687 1.29384133476295 1.45 1.408 5.9431059705386 0.0615021505376336 1.41776477537299
6.05464778801105 5.90104120069675 6.102 6.03467713901013 0.912641962198174 0.152924839582749 0.119393074257198 1.46424176652485 1.39893151433548 1.30885324500461 1.45 1.41196086533456 5.98228359230292 0.073950391644907 1.41966566677627
6.09493660453145 5.99884626598875 6.102 6.08991283123074 0.889177324082112 0.13961093635349 0.119669587929454 1.42404388678344 1.39999841511329 1.31399207556643 1.45 1.42298256624615 6.01602404987001 0.0816920415224909 1.42035508031464
6.12054697859278 6.09627503387249 6.102 6.11947728299166 0.907415915454832 0.139491742390028 0.120220242615844 1.46300792268096 1.40393030439889 1.31596515219944 1.45 1.4141568151025 6.05689632467443 0.0874568627450979 1.41978553786232
6.14679123773205 6.2130685991122 6.10596788272801 6.14975912046005 0.908087189738701 0.139876868565981 0.116579547890234 1.46273778843846 1.404 1.315008029318 1.44702408795399 1.414 6.09231984092781 0.0883716814159308 1.4183576514201
6.18701589551513 6.32706303393931 6.11200219248485 6.19901315490907 0.900720169917576 0.143126415287277 0.120721764950301 1.45463947380364 1.40799835563637 1.30999561503031 1.44699780751515 1.41499835563637 6.1280370657655 0.0848085106382992 1.41691792587917
6.2155024817693 6.44002708287827 6.11593137679577 6.22258826077459 0.901024681701672 0.136702198938923 0.123884758320591 1.45369646956902 1.40505146740318 1.30213724640847 1.44306862320423 1.41205146740318 6.16452865689911 0.0785442786069645 1.41524541486687
6.25857551663577 6.56675616502574 6.116 6.27844718445588 0.890148490050533 0.117133979025748 0.124048914112324 1.44524410693635 1.40896051317542 1.29407897364916 1.443 1.40902961511843 6.20066749009583 0.0710232558139543 1.41287865410704
6.29096000045175 6.60801739853067 6.119 6.318013048898 0.879555167268633 0.167721193732521 0.122360865093608 1.40935983016983 1.41130698969982 1.29499855012244 1.44000144987756 1.41699371719726 6.23744925451964 0.060850000000004 1.41073396423648
6.32750076963177 6.64338026574979 6.119 6.34453519931234 0.872420787853822 0.170147479344499 0.124119185435892 1.42933985014863 1.40698278515972 1.29205164452085 1.44294835547915 1.40422379292369 6.27679877124922 0.0484761904761986 1.40820223322725
6.38048311496777 6.70539534203776 6.12890247452222 6.3945123726111 0.867650908299401 0.132808158678621 0.122654726347145 1.42638257350958 1.39808777293 1.29100975254778 1.44002925764333 1.39508777293 6.31493485845759 0.0366842105263158 1.40411080005273
6.41799372433094 6.70999932154929 6.14199779503519 6.43399338510558 0.865150415551059 0.138089041688373 0.12078031547958 1.42382042912007 1.39500050883803 1.291 1.43700050883803 1.38900101767606 6.35514357589502 0.0261622678396859 1.40023121029364
6.47599204490361 6.74243622850541 6.16460706835225 6.47626538865856 0.865729920449036 0.123572330453792 0.121930011737919 1.42457684533179 1.38615375586216 1.291 1.44388041210721 1.38310250390811 6.39372893393765 0.02 1.39613106908069
6.52354451250463 6.743 6.21055420372793 6.52354451250463 0.874177430777434 0.123339806175534 0.141756175533884 1.43219557140501 1.37708722100975 1.291 1.44499030877669 1.38399030877669 6.43440753670318 0.0204896755162238 1.39098635511311
6.56800944847609 6.74600085895237 6.27001567588079 6.56300901899991 0.85787599978232 0.124310601266661 0.161705787191608 1.41522547796875 1.36999806735716 1.29199914104763 1.44899957052381 1.37799849683335 6.47254886885417 0.0242812192723708 1.38555905453574
6.61115317493439 6.74992301590313 6.34159504023206 6.60419166698283 0.885272266083339 0.127056111132189 0.188131319647315 1.44023903392219 1.36117321421797 1.28807698409687 1.44703849204844 1.37113472216953 6.50926589699089 0.0347482792527067 1.38115457888021
6.64475987435573 6.75297817039598 6.41149791910743 6.63378898049443 0.89264986467609 0.130088170395975 0.201674531865065 1.44763935531866 1.35504365920805 1.288 1.44799272346532 1.36802182960403 6.54495787963728 0.0479909365558884 1.37588203706277
6.68701262275801 6.756 6.49103412819759 6.67701402528668 0.89688233754778 0.131709864422229 0.202057952278742 1.45518124357542 1.34899906498089 1.28500187003822 1.44599766245222 1.36199906498089 6.58162785930422 0.0621978557504873 1.37188221236756
6.71347542781373 6.756 6.56258171223713 6.70641714201526 0.901782857002543 0.131425634293853 0.176800675008892 1.45778831992535 1.34703885719898 1.28892228560203 1.44109714299746 1.36003885719898 6.61792335826602 0.0729002123142253 1.36973828772355
6.75061656676054 6.75896891081842 6.66296369394739 6.74955438839738 0.904868703557211 0.131271554459079 0.154013376123047 1.45948279731953 1.34106217836316 1.289 1.43605181530263 1.35703108918158 6.65744335006334 0.0816676056338031 1.3687154362064
6.77699968476824 6.759 6.75499889668885 6.77699967264395 0.895710111422301 0.131829993210393 0.132220261399871 1.44923012451654 1.3380000363729 1.289 1.42800009699439 1.3550000242486 6.69452126487187 0.084 1.3682374733014
6.81632173131488 6.76588130298011 6.86116867455019 6.8261521641436 0.902650285577077 0.12752427042102 0.109285600210594 1.46061364121566 1.33603391343426 1.29194912984862 1.41423739403979 1.34910174030277 6.73306989113429 0.0833723723723725 1.36934587568958
6.84082318379394 6.766 6.97913802099544 6.84983055113586 0.903395358574591 0.127072799589929 0.132276425424381 1.46138572694169 1.33302210202576 1.292 1.42293369392273 1.34999263265808 6.76931386907141 0.0801641791044798 1.3709891162747
6.88702441733044 6.77300271303672 7.10410038235849 6.89702351298487 0.897954610100391 0.124730614954989 0.10965973980181 1.4572150170559 1.33399728696328 1.292 1.41599638261771 1.351 6.80466438371428 0.0764005847953221 1.37249520362507
6.91353617676701 6.77594846408522 7.21309317115327 6.92255335540527 0.892102384684023 0.125398318525984 0.120234986065952 1.45180465429681 1.33105153591478 1.292 1.41206871455304 1.351 6.84047142217926 0.0730706126687476 1.37393847285211
6.96347932404131 6.78292710536578 7.29119815902362 6.96951056459883 0.882905700241207 0.115682364893478 0.140449230371924 1.44521831268578 1.33594793240413 1.292 1.41397917296165 1.35198958648083 6.87701886017845 0.0666909620991218 1.37445043449724
6.99399845409574 6.78599984540957 7.33599773267375 7.01299778420389 0.862211061520927 0.113490107697997 0.138660103060284 1.41973130989621 1.33000030918085 1.292 1.40500046377128 1.35699974234929 6.91156197904119 0.0556236559139751 1.37489846665525
7.03627170590504 6.79583062928024 7.35959351027258 7.03561044734456 0.865178850042633 0.110540811215927 0.121367923096053 1.42153883578756 1.3339322517121 1.2959322517121 1.39516937071976 1.357 6.94674666056304 0.0433265306122421 1.37526752555981
7.07968217636648 6.81188174004334 7.37389652253792 7.08166000262461 0.868485756708885 0.10915990427137 0.1161962910242 1.43125786142644 1.33797043501084 1.296 1.39599260875271 1.36196304376354 6.98599928666625 0.0338328530259359 1.37592391584613
7.12301774622893 6.82901527001094 7.39000288892099 7.11601609541693 0.870151473349704 0.102801844576051 0.102289236499453 1.43255144033346 1.33900206351499 1.29699752378201 1.396 1.36200330162399 7.01947324773225 0.027768491834774 1.37670388960222
7.16527067224147 6.86537243890545 7.39688127222536 7.15433851668413 0.873659448834932 0.131003216123961 0.100471378054727 1.43598080572378 1.34391519444668 1.29110176666398 1.396 1.36986431111469 7.05401066313546 0.0272038735983688 1.37893489986679
7.19860177452768 6.90156557221202 7.397 7.18167417915901 0.88009216502132 0.136498818086526 0.100509155279301 1.44114761134267 1.34795173024578 1.28803620231566 1.396 1.37 7.09064498913597 0.0286576576576565 1.38034197331372
7.25191259746086 6.96589445731123 7.39999505268646 7.2319175447744 0.874030141992749 0.167618696358632 0.10134861475221 1.42688366464975 1.35199340358195 1.28300824552256 1.39300494731354 1.37898515805939 7.12522143251632 0.0337713178294546 1.38130036333162
7.27846669906611 7.02950698786436 7.40686173679492 7.25846669906612 0.88762584381621 0.184090752220233 0.106084598388494 1.44768046993201 1.35886173679492 1.27853481485122 1.393 1.37998024811356 7.15892692653872 0.0462857142857167 1.38453567762183
7.30480663779706 7.08969293718152 7.407 7.28282151181268 0.893885154842934 0.180333833131865 0.106983976023678 1.45619931401631 1.36297025196878 1.27563311787028 1.393 1.38397025196878 7.19159983163046 0.0588006430868138 1.38757474726586
7.3449956485214 7.15599303763425 7.40999967363911 7.3229956485214 0.900639270039466 0.169022912227051 0.108149873807121 1.46275929288473 1.36399989121304 1.27400065272179 1.393 1.384 7.22368147002805 0.0720282485875668 1.39127817835839
7.36759776159596 7.234600909899 7.41 7.35345785258586 0.902221843311718 0.156149101004038 0.111411937760809 1.46632651628667 1.36694753412121 1.27301748862626 1.393 1.38498251137374 7.2535846009655 0.0822955974842767 1.39429741523128
7.39769809118552 7.32113452806515 7.4139597454914 7.38369809118552 0.90145805090172 0.130359842852998 0.117716498512687 1.46016330021477 1.36798993637285 1.2710201272543 1.39003019088145 1.38598993637285 7.2858428947815 0.087 1.39548262161107
7.43093612484689 7.41481998820487 7.4209864507251 7.42691676873989 0.893485446173388 0.112504124816646 0.121562664035446 1.44601731146698 1.368 1.2650116136642 1.39 1.3899922575572 7.31652794378803 0.0863791044776138 1.39515491990218
7.44082851695765 7.50738805940189 7.421 7.44075992374071 0.897961632249645 0.122377145093309 0.121638799618704 1.45698811047561 1.37193140678306 1.25124007625929 1.38705144491271 1.39098285169576 7.34814666103121 0.0827584097859334 1.39456980432754
7.48466546074357 7.60823968350811 7.421 7.48069587340324 0.899677454777884 0.125427950821735 0.121064409835653 1.46164578575787 1.37497719050524 1.24306082531935 1.387 1.38802280949476 7.37964233019755 0.0761614906832263 1.39295969211375
7.50501399664222 7.71003690023858 7.42100127242202 7.50101569320491 0.895446589908986 0.113423825748873 0.120889643721834 1.46017769691614 1.376 1.23499915171865 1.387 1.38500042414067 7.40998275631414 0.0690330500472139 1.39143855677506
7.537413631408 7.79545411916653 7.42394669376436 7.53734255642715 0.887552860711507 0.122279725918185 0.120064925745978 1.4548464842865 1.376 1.23303553749042 1.387 1.38598223125479 7.43857192862368 0.0641356466876918 1.39066229869254
7.56472480501685 7.85935787837264 7.42696942277965 7.5617553822372 0.882559942793239 0.13602016017893 0.120376636505761 1.45097883306985 1.37698980759322 1.23497961518643 1.387 1.38402038481357 7.46817594772064 0.0547636363636329 1.38930614155762
7.60592310554384 7.90990622627298 7.43099249810184 7.60192498101838 0.866410251404337 0.131848102050015 0.121817299316662 1.42862193561072 1.37500375094908 1.23300375094908 1.38400562642362 1.38499812452546 7.49555464425669 0.0465413105413107 1.38729230025021
7.63544965199226 7.92374317092972 7.43394496519923 7.62850468679304 0.870601116785558 0.128306041760928 0.121613852436054 1.43648232328459 1.375 1.233 1.384 1.37911006960155 7.52378694886123 0.0404469945355192 1.38634401943621
7.67567082032035 7.96664613184437 7.44391770508009 7.65875311524026 0.869370862929429 0.103683762221706 0.114994890711582 1.43819699740265 1.37599177050801 1.2439094755881 1.38102468847597 1.37602468847597 7.55411995456739 0.0339421487603302 1.38538935704409
7.70798365116026 7.97299693459255 7.45399489098758 7.69198314025902 0.863083208459799 0.0968234026022709 0.110112467652998 1.43117359674474 1.37400102180248 1.244 1.381 1.37400102180248 7.58201468800158 0.031199799196787 1.3846793950651
7.74141816214843 7.97693154848805 7.46481175834214 7.72148661366038 0.868141868678365 0.0950016588242768 0.107898503975472 1.43935744972636 1.36810267726792 1.244 1.37805133863396 1.37105133863396 7.61203658514276 0.0322134595162985 1.38386519116779
7.78150853469999 7.9799631401025 7.51438566837499 7.76150853469999 0.873672300654924 0.0980516657065993 0.144988145484316 1.44237424589942 1.3689877133675 1.244 1.38590170694 1.3680368598975 7.64175441586008 0.0340090090090085 1.382805799098
7.80601767616628 7.98000147301386 7.55202111319862 7.78201620315243 0.871394139168938 0.100282764356005 0.157539073765359 1.43699536177044 1.36600049100462 1.244 1.39000049100462 1.37199901799076 7.66925668949197 0.0394095238095228 1.38187599866783
7.84129944519203 7.98294162043267 7.59416322620159 7.81435782475936 0.8796559534158 0.105800441011976 0.175650381865241 1.44769749837492 1.36698054014422 1.244 1.39098054014422 1.37003891971155 7.69604633275835 0.0489150943396216 1.3820967906209
7.86179207241965 7.983 7.64151137018618 7.84171929776653 0.882947147442305 0.105999064325888 0.184847160335373 1.44904804416413 1.36403118913705 1.244 1.38902079275804 1.37 7.72351514913742 0.0576458923512728 1.38453083129834
7.8889357430569 7.983 7.69287862577414 7.8689357430569 0.885234621455874 0.107336810951713 0.188960409056271 1.45114502603663 1.36799048045287 1.24699286033966 1.38002141898103 1.37399048045287 7.74774074990829 0.063 1.38894758466189
7.90859751622466 7.98691950324493 7.76551081003124 7.89349689528082 0.887719085802419 0.112180586507491 0.175006769689931 1.45298236776701 1.368 1.247 1.38195975162247 1.37791950324493 7.77245337029127 0.0642542372881316 1.3953201414389
7.9317578333498 7.98304211593917 7.8362629710646 7.92071571741063 0.890342624639542 0.114743782827869 0.153970792811076 1.45642378029232 1.37195788406083 1.25095788406083 1.38397894203042 1.38195788406083 7.79632600996379 0.070758793969852 1.40705805715403
7.95096395308727 7.983 7.91085960676095 7.94096205588134 0.8888728458089 0.113901650569162 0.138708590893412 1.45635020869265 1.37599241117627 1.2539943083822 1.38499810279407 1.38599241117627 7.81496628355342 0.0767491166077746 1.42012100792018
7.9677060224489 7.983 7.99649552665023 7.96753309447766 0.890422677380544 0.109831592180092 0.126710626268967 1.45874780557502 1.38287895042013 1.25989624321726 1.40072331524602 1.39287895042013 7.83827457994615 0.0838062248995988 1.43866370201153
7.98779961284891 7.983 8.07323852882586 7.98680963220647 0.887678054201153 0.109106612775986 0.109700028497699 1.45791881703465 1.38992986449712 1.26 1.42871945798848 1.4038897870669 7.85665091622227 0.0887448680351904 1.45636279858274
