# Supplementary material for: Quantifying Spatiotemporal Gait Parameters with HoloLens in Healthy Adults and People with Parkinson’s Disease: Test-Retest Reliability, Concurrent Validity, and Face Validity
Source: Sensors (Basel). 2020 Jun 5;20(11):3216. doi: 10.3390/s20113216 (PMC7313704; doi:10.3390/s20113216)
Supplement: Supplementary file 1 [file sensors-20-03216-s001.zip › Data/HYA_07_CWS1_HoloLens_raw.csv]

Time HoloLens_x_position HoloLens_y_position HoloLens_z_position HoloLens_x_orientation HoloLens_y_orientation HoloLens_z_orientation
144.7844 -0.195 0.065 0.135 3.124 347.767 357.123
144.8147 -0.196 0.064 0.137 3.005 347.883 357.018
144.8507 -0.196 0.064 0.14 3.074 348 356.777
144.8843 -0.197 0.064 0.143 3.128 348.141 356.873
144.9144 -0.199 0.064 0.146 3.397 348.234 357.153
144.9499 -0.2 0.063 0.15 3.908 348.28 357.336
144.9841 -0.202 0.062 0.154 4.231 348.29 357.251
145.0157 -0.205 0.062 0.158 4.347 348.441 357.093
145.0494 -0.207 0.062 0.163 4.53 348.737 357.149
145.0822 -0.211 0.062 0.169 5.035 349.039 357.159
145.116 -0.216 0.062 0.176 5.582 349.152 357.436
145.1492 -0.222 0.061 0.185 5.916 349.033 357.743
145.1831 -0.228 0.06 0.194 6.671 348.662 357.678
145.2152 -0.235 0.058 0.204 7.556 348.556 357.15
145.2505 -0.24 0.056 0.215 8.376 348.994 356.553
145.2822 -0.246 0.054 0.225 9.679 349.461 356.267
145.316 -0.252 0.051 0.236 10.73 349.692 355.77
145.349 -0.259 0.05 0.246 11.395 349.578 355.257
145.3834 -0.266 0.049 0.256 11.554 349.258 355.113
145.4172 -0.273 0.049 0.264 11.141 348.886 354.435
145.4482 -0.28 0.049 0.273 10.624 348.878 353.634
145.4848 -0.286 0.048 0.284 9.724 349.47 352.799
145.5155 -0.292 0.048 0.295 9.585 349.832 352.21
145.5493 -0.297 0.047 0.308 9.421 350.092 351.938
145.5889 -0.301 0.043 0.323 9.462 350.462 351.536
145.6168 -0.305 0.04 0.337 9.717 350.708 351.085
145.6502 -0.308 0.039 0.354 10.247 350.799 351.127
145.6827 -0.31 0.038 0.373 10.184 351.067 351.025
145.7166 -0.312 0.037 0.394 9.531 351.651 350.752
145.7484 -0.313 0.036 0.417 8.817 352.18 350.817
145.7842 -0.315 0.032 0.441 7.917 352.39 351.409
145.8147 -0.318 0.028 0.466 6.909 352.249 351.802
145.8494 -0.32 0.024 0.493 5.913 352.066 351.826
145.8824 -0.322 0.022 0.523 4.858 352.007 352.086
145.9149 -0.324 0.02 0.555 4.446 351.549 352.911
145.9486 -0.326 0.02 0.587 4.324 350.583 353.475
145.9817 -0.327 0.022 0.622 3.734 349.754 353.677
146.0175 -0.328 0.028 0.658 3.528 349.15 353.924
146.0491 -0.328 0.039 0.694 3.738 348.768 354.054
146.0829 -0.329 0.051 0.729 4.848 348.391 354.054
146.1149 -0.331 0.062 0.762 5.64 348.04 354.153
146.1494 -0.334 0.071 0.793 4.752 347.915 353.947
146.1836 -0.338 0.076 0.823 4.349 347.912 354.151
146.2137 -0.343 0.076 0.852 4.035 347.316 355.56
146.2487 -0.349 0.075 0.879 3.763 346.604 355.723
146.2846 -0.356 0.076 0.907 3.957 346.101 355.34
146.3166 -0.361 0.075 0.936 4.108 346.13 355.523
146.3493 -0.366 0.073 0.965 4.214 346.665 355.863
146.3819 -0.373 0.069 0.994 4.443 346.869 356.541
146.4171 -0.382 0.061 1.023 4.527 346.593 356.846
146.4465 -0.39 0.054 1.053 4.254 346.397 357.015
146.4825 -0.399 0.045 1.084 3.895 346.329 357.177
146.5127 -0.409 0.036 1.115 3.518 346.152 357.223
146.5483 -0.419 0.025 1.149 2.753 346.106 357.074
146.5809 -0.429 0.016 1.183 2.916 346.554 356.862
146.6147 -0.44 0.01 1.219 3.732 346.84 356.825
146.6475 -0.452 0.013 1.257 3.526 346.934 356.703
146.6811 -0.465 0.021 1.295 3.551 346.833 355.684
146.714 -0.477 0.038 1.334 3.786 347.012 354.941
146.748 -0.488 0.059 1.372 4.278 346.884 354.584
146.7821 -0.497 0.075 1.409 4.298 346.895 353.936
146.8133 -0.506 0.084 1.446 3.828 346.973 353.706
146.8491 -0.514 0.089 1.484 2.996 346.855 354.474
146.8809 -0.521 0.087 1.522 3.07 346.708 354.565
146.9146 -0.526 0.085 1.56 3.44 346.825 354.586
146.9472 -0.532 0.081 1.598 3.41 346.901 354.892
146.9817 -0.538 0.074 1.638 3.544 346.874 354.975
147.0142 -0.544 0.07 1.678 2.887 347.253 355.173
147.0493 -0.55 0.062 1.719 2.631 347.452 355.859
147.0816 -0.557 0.05 1.76 3.119 347.41 356.489
147.1134 -0.565 0.04 1.8 3.219 347.111 356.933
147.1474 -0.572 0.03 1.842 2.923 346.406 357.313
147.1796 -0.578 0.02 1.884 2.116 345.782 357.281
147.2137 -0.584 0.015 1.926 2.22 345.322 357.06
147.2487 -0.59 0.015 1.968 2.56 344.757 357.393
147.2797 -0.594 0.017 2.009 2.251 344.619 358.053
147.3138 -0.6 0.026 2.048 3.704 344.017 358.322
147.3512 -0.607 0.04 2.087 3.487 343.091 359.383
147.3836 -0.612 0.056 2.127 2.991 343.048 359.335
147.415 -0.619 0.071 2.167 1.79 343.502 359.28
147.4474 -0.626 0.079 2.207 2.594 343.937 358.784
147.4838 -0.635 0.083 2.243 3.687 344.227 358.706
147.5123 -0.644 0.086 2.279 3.474 344.33 358.968
147.5477 -0.654 0.083 2.313 2.758 344.372 359.23
147.5809 -0.664 0.079 2.349 1.717 344.46 359.267
147.6127 -0.675 0.071 2.387 1.018 344.655 359.225
147.6476 -0.686 0.06 2.427 1.054 344.917 359.313
147.6805 -0.697 0.047 2.468 1.789 345.091 359.214
147.7145 -0.709 0.034 2.51 2.283 345.192 358.971
147.7471 -0.722 0.019 2.551 2.841 345.51 358.832
147.78 -0.733 0.007 2.594 3.677 345.782 358.813
147.8139 -0.745 0.004 2.638 3.424 346 358.606
147.8475 -0.757 0.007 2.682 2.167 346.296 358.349
147.8805 -0.768 0.015 2.726 3.186 346.778 357.292
147.9149 -0.779 0.035 2.77 4.01 347.131 357.46
147.9481 -0.791 0.051 2.81 5.041 346.544 357.578
147.9797 -0.8 0.062 2.848 5.61 346.437 356.798
148.0129 -0.807 0.074 2.886 4.505 346.728 356.708
148.0461 -0.812 0.082 2.924 3.445 347.387 356.78
148.0824 -0.817 0.087 2.963 3.332 348.019 356.655
148.1122 -0.823 0.088 3 2.844 348.191 356.497
148.1461 -0.83 0.085 3.036 2.165 348.386 356.424
148.1779 -0.836 0.081 3.073 1.473 348.388 355.92
148.2142 -0.844 0.073 3.111 0.887 348.469 355.501
148.2461 -0.851 0.062 3.15 0.827 348.469 355.554
148.2807 -0.858 0.049 3.19 1.211 348.255 355.593
148.3139 -0.865 0.037 3.23 1.265 348.055 355.78
148.3467 -0.872 0.027 3.271 1.089 347.704 356.161
148.3788 -0.878 0.021 3.312 1.819 347.172 356.255
148.4131 -0.884 0.02 3.353 1.652 346.578 357.163
148.4505 -0.889 0.024 3.393 1.208 346.419 357.681
148.4786 -0.894 0.031 3.431 2.464 345.845 357.651
148.5147 -0.899 0.041 3.469 2.247 345.376 357.775
148.5471 -0.904 0.052 3.507 2.065 345.874 357.266
148.5787 -0.907 0.067 3.547 1.23 346.664 357.358
148.6138 -0.914 0.075 3.586 1.25 347.24 356.865
148.6457 -0.923 0.082 3.623 1.678 346.917 356.905
148.6847 -0.931 0.087 3.661 1.388 346.37 356.491
148.7119 -0.94 0.084 3.699 0.792 346.122 355.979
148.7469 -0.95 0.079 3.738 0.246 346.092 356.11
148.7791 -0.96 0.072 3.778 359.604 346.132 356.704
148.8116 -0.971 0.06 3.818 359.584 346.292 357.052
148.8471 -0.984 0.048 3.859 0.109 346.365 357.174
148.8797 -0.997 0.035 3.9 0.891 346.335 357.263
148.9143 -1.011 0.022 3.942 0.947 346.246 357.37
148.9454 -1.025 0.012 3.983 1.334 346.423 357.314
148.9802 -1.039 0.01 4.024 0.952 346.452 357.039
149.0129 -1.053 0.013 4.067 359.554 346.883 356.389
149.0479 -1.067 0.017 4.107 0.352 347.563 355.553
149.0781 -1.079 0.036 4.149 1.325 348.195 355.773
149.1128 -1.094 0.056 4.189 1.607 347.862 356.143
149.1455 -1.107 0.064 4.228 1.714 347.791 355.571
149.1793 -1.117 0.076 4.268 1.201 347.911 355.655
149.211 -1.127 0.08 4.307 0.743 348.091 355.946
149.247 -1.134 0.082 4.346 1.479 348.81 355.83
149.2789 -1.14 0.083 4.384 2.427 349.714 355.764
149.3131 -1.146 0.08 4.421 2.812 350.499 355.53
149.3452 -1.155 0.076 4.457 2.525 350.753 355.228
149.3797 -1.163 0.071 4.494 1.976 350.762 354.862
149.4127 -1.173 0.061 4.532 1.782 350.621 354.67
149.446 -1.182 0.048 4.57 2.371 350.384 354.572
149.4796 -1.19 0.035 4.61 3.006 350.214 354.765
149.5161 -1.197 0.028 4.653 2.333 350.408 355.179
149.5461 -1.205 0.023 4.695 1.893 350.321 355.449
149.5788 -1.211 0.022 4.739 1.675 349.997 355.604
149.6149 -1.216 0.025 4.784 1.052 349.933 355.97
149.6467 -1.223 0.032 4.828 2.509 349.289 355.796
149.6785 -1.228 0.047 4.873 1.865 348.701 356.348
149.714 -1.234 0.055 4.917 1.884 348.558 355.782
149.745 -1.239 0.068 4.96 1.318 348.602 356.346
149.7781 -1.247 0.078 5.003 1.357 348.099 356.545
149.8124 -1.256 0.084 5.044 2.201 347.228 355.86
149.8445 -1.264 0.087 5.082 3.318 346.396 355.327
149.8787 -1.273 0.084 5.121 3.886 345.988 355.507
149.9121 -1.28 0.079 5.159 3.926 346.057 355.854
149.9451 -1.288 0.071 5.198 3.302 346.141 356.23
149.9788 -1.296 0.061 5.238 3.021 346.303 356.467
150.0123 -1.306 0.047 5.278 3.413 346.261 356.706
150.0457 -1.316 0.031 5.317 3.696 346.149 356.554
150.0769 -1.326 0.018 5.356 3.727 345.976 356.639
150.114 -1.336 0.01 5.396 3.57 345.929 356.729
150.145 -1.345 0.014 5.437 2.862 346.153 355.905
150.1775 -1.356 0.018 5.478 2.161 346.211 354.997
150.2122 -1.365 0.032 5.519 3.487 346.62 353.884
150.2452 -1.372 0.052 5.56 3.423 346.919 354.717
150.2766 -1.38 0.064 5.6 2.62 346.943 354.835
150.3118 -1.385 0.076 5.64 2.337 347.185 354.484
150.345 -1.391 0.082 5.68 1.74 346.932 355.391
150.3768 -1.396 0.082 5.721 2.228 347.099 354.9
150.4105 -1.4 0.087 5.761 2.596 347.618 354.651
150.4469 -1.405 0.081 5.801 3.622 347.838 354.94
150.4781 -1.411 0.075 5.84 4.446 347.933 354.928
150.5121 -1.417 0.068 5.881 4.151 348.135 354.449
150.5455 -1.422 0.062 5.921 3.451 348.331 354.019
150.579 -1.429 0.051 5.962 3.737 348.236 353.877
150.61 -1.436 0.04 6.003 4.05 347.939 354.066
150.6456 -1.442 0.031 6.044 4.118 347.667 354.28
150.6787 -1.45 0.024 6.087 4.506 347.328 354.479
150.7103 -1.457 0.025 6.131 4.295 347.058 355.036
150.7443 -1.462 0.029 6.174 3.318 346.635 356.025
150.7775 -1.468 0.036 6.216 4.653 345.743 356.243
150.8121 -1.474 0.049 6.258 4.666 344.819 356.646
150.8451 -1.478 0.059 6.298 5.259 344.602 356.613
150.8761 -1.484 0.072 6.336 5.072 344.495 356.674
150.9144 -1.491 0.081 6.373 4.571 344.273 356.348
150.9433 -1.499 0.087 6.409 4.607 343.974 356.183
150.9773 -1.508 0.089 6.444 4.799 343.594 355.932
151.0112 -1.517 0.086 6.479 5.03 343.348 355.975
151.0441 -1.526 0.08 6.514 5.07 343.351 356.134
151.0776 -1.536 0.073 6.549 4.717 343.711 356.557
151.112 -1.546 0.063 6.585 4.462 344.304 357.056
151.144 -1.556 0.051 6.622 4.393 344.966 357.146
151.1776 -1.568 0.039 6.658 4.836 345.557 357.109
151.2099 -1.58 0.028 6.696 4.34 345.974 357.222
151.244 -1.592 0.02 6.733 4.656 346.521 356.699
151.2761 -1.605 0.02 6.771 4.88 347.146 356.398
151.31 -1.619 0.022 6.808 4.58 347.372 355.96
151.3439 -1.631 0.032 6.844 5.967 347.858 355.147
151.3778 -1.644 0.045 6.878 7.233 347.959 355.793
151.4109 -1.656 0.06 6.913 6.015 347.545 356.325
151.4451 -1.666 0.071 6.948 4.406 347.515 355.432
151.4765 -1.675 0.081 6.985 2.778 347.792 355.633
151.512 -1.684 0.084 7.023 2.116 347.907 356.282
151.5441 -1.691 0.084 7.06 3.443 348.033 356.229
151.5774 -1.697 0.081 7.096 4.832 348.276 356.503
151.6109 -1.703 0.077 7.131 5.229 348.796 356.345
151.6451 -1.709 0.074 7.167 4.461 349.28 355.771
151.6772 -1.716 0.069 7.202 4.031 349.628 355.237
151.7115 -1.723 0.058 7.237 4.644 349.939 355.253
151.7456 -1.73 0.045 7.271 5.468 350.003 355.696
151.775 -1.737 0.036 7.307 5.508 349.734 356.362
151.8097 -1.744 0.028 7.341 5.6 349.085 356.592
151.8444 -1.749 0.027 7.376 5.425 348.26 356.436
151.8771 -1.755 0.028 7.412 4.648 347.125 356.756
151.9104 -1.762 0.031 7.446 6.404 345.665 356.665
151.9448 -1.766 0.044 7.481 6.503 344.461 357.336
151.9777 -1.77 0.056 7.513 6.78 343.611 356.782
152.0088 -1.773 0.069 7.544 5.542 343.614 356.405
152.0442 -1.776 0.081 7.575 3.473 344.323 356.337
152.076 -1.781 0.087 7.606 2.404 344.896 356.727
152.1108 -1.788 0.087 7.637 3.165 345.161 356.918
152.1443 -1.795 0.084 7.668 4.491 345.296 357.464
152.177 -1.803 0.078 7.698 5.238 345.309 358.163
152.2092 -1.811 0.07 7.727 6.03 345.553 358.416
152.2445 -1.818 0.066 7.756 6.063 345.818 358.954
152.2762 -1.825 0.057 7.784 6.694 345.867 359.11
152.3092 -1.833 0.048 7.81 7.855 345.923 358.582
152.3443 -1.84 0.042 7.838 7.707 346.16 358.005
152.3748 -1.847 0.035 7.866 7.223 346.902 357.22
152.4111 -1.854 0.031 7.895 7.001 347.841 356.714
152.4443 -1.861 0.032 7.924 6.321 348.682 356.558
152.476 -1.868 0.033 7.952 5.713 349.374 356.592
152.5093 -1.875 0.037 7.979 5.887 349.762 355.854
152.5443 -1.881 0.047 8.006 5.559 350.413 355.794
152.5761 -1.885 0.056 8.033 4.969 351.408 356.19
152.6114 -1.886 0.063 8.059 5.429 352.588 356.222
152.6449 -1.886 0.063 8.084 5.773 353.697 356.548
152.6744 -1.881 0.069 8.109 5.328 355.361 354.739
152.7142 -1.871 0.076 8.133 4.342 357.773 353.226
152.7425 -1.86 0.082 8.157 3.4 0.764 352.005
152.7757 -1.846 0.089 8.179 1.481 4.351 350.99
152.8098 -1.834 0.088 8.2 0.021 7.759 350.406
152.8437 -1.819 0.085 8.22 358.611 11.896 349.95
152.875 -1.803 0.079 8.24 357.906 16.334 349.661
152.9094 -1.787 0.073 8.259 357.38 19.6 349.226
152.9442 -1.769 0.066 8.276 357.292 22.726 348.282
152.9749 -1.751 0.056 8.292 358.094 25.526 347.872
153.0107 -1.731 0.048 8.307 358.492 28.782 347.41
153.044 -1.708 0.044 8.322 358.534 33.104 346.681
153.0756 -1.684 0.042 8.335 357.704 37.754 347.549
153.1082 -1.659 0.039 8.35 356.958 42.059 348.363
153.1423 -1.635 0.039 8.364 356.768 45.42 349.491
153.1755 -1.612 0.041 8.379 358.074 47.607 350.253
153.2085 -1.587 0.05 8.394 358.21 49.777 351.191
153.2455 -1.561 0.059 8.406 358.945 52.633 351.25
153.2771 -1.536 0.057 8.416 0.281 55.843 351.372
153.3086 -1.511 0.06 8.422 359.775 60.754 349.404
153.3432 -1.487 0.063 8.426 359.014 66.275 350.007
153.3737 -1.466 0.062 8.43 359.819 70.511 350.161
153.4095 -1.445 0.065 8.434 0.711 74.359 350.243
153.4432 -1.425 0.065 8.438 1.714 78.19 350.685
153.4749 -1.404 0.066 8.44 1.575 82.61 350.722
153.5106 -1.382 0.064 8.441 1.611 86.834 350.509
153.5411 -1.36 0.062 8.44 1.841 91.761 350.574
153.5788 -1.337 0.058 8.437 2.438 96.579 351.441
153.6071 -1.314 0.056 8.436 3.289 100.239 352.484
153.6468 -1.291 0.053 8.435 4.061 103.32 353.35
153.6767 -1.267 0.049 8.433 4.713 106.441 353.818
153.7097 -1.244 0.043 8.429 5.071 109.474 353.91
153.7444 -1.221 0.035 8.424 5.508 112.998 353.439
153.7781 -1.197 0.034 8.415 4.231 117.717 352.746
153.8125 -1.172 0.038 8.406 2.314 122.278 352.182
153.8435 -1.148 0.039 8.398 1.745 125.466 352.73
153.8778 -1.123 0.038 8.391 2.404 128.092 352.524
153.91 -1.097 0.051 8.382 2.557 131.25 351.139
153.9406 -1.071 0.062 8.372 2.46 133.359 351.983
153.9759 -1.046 0.067 8.36 2.304 135.863 352.02
154.0105 -1.022 0.068 8.346 2.79 138.723 350.689
154.043 -0.998 0.075 8.327 1.437 141.954 350.782
154.0761 -0.975 0.076 8.308 2.252 144.383 350.867
154.111 -0.953 0.077 8.289 4.08 146.794 350.82
154.143 -0.933 0.074 8.27 5.135 149.199 350.924
154.1761 -0.915 0.071 8.25 5.231 151.55 350.972
154.2089 -0.897 0.066 8.23 4.838 153.742 350.693
154.2437 -0.88 0.059 8.209 4.598 155.852 350.61
154.2742 -0.863 0.052 8.185 4.88 157.546 351.428
154.3103 -0.845 0.044 8.16 5.378 158.857 351.878
154.3423 -0.829 0.035 8.133 5.289 160.677 352.427
154.3753 -0.812 0.027 8.104 4.389 162.18 352.901
154.4078 -0.794 0.022 8.073 3.987 163.166 353.002
154.4453 -0.777 0.025 8.038 2.976 163.833 353.17
