# Supplementary material for: Quantifying Spatiotemporal Gait Parameters with HoloLens in Healthy Adults and People with Parkinson’s Disease: Test-Retest Reliability, Concurrent Validity, and Face Validity
Source: Sensors (Basel). 2020 Jun 5;20(11):3216. doi: 10.3390/s20113216 (PMC7313704; doi:10.3390/s20113216)
Supplement: Supplementary file 1 [file sensors-20-03216-s001.zip › Data/HYA_07_CWS1_IWW_raw.csv]

IWW_x_SpineBase IWW_x_Head IWW_x_ShoulderLeft IWW_x_ElbowLeft IWW_x_WristLeft IWW_x_HandLeft IWW_x_ShoulderRight IWW_x_ElbowRight IWW_x_WristRight IWW_x_HandRight IWW_x_HipLeft IWW_x_KneeLeft IWW_x_AnkleLeft IWW_x_FootLeft IWW_x_HipRight IWW_x_KneeRight IWW_x_AnkleRight IWW_x_FootRight IWW_x_SpineShoulder IWW_y_SpineBase IWW_y_Head IWW_y_ShoulderLeft IWW_y_ElbowLeft IWW_y_WristLeft IWW_y_HandLeft…
-0.365 -0.410991909591064 -0.376024271226808 -0.294024271226808 NaN NaN -0.354 -0.243072813680423 NaN -0.237097084907231 -0.343024271226808 -0.382 -0.372 -0.281 -0.335 -0.374 -0.367 -0.275 -0.397 1.02851703865577 1.67898830101412 1.42607420701265 1.23541542057399 NaN NaN 1.43240008090409 1.24382375242242 NaN 1.20928540515683 1.02976744317622 0.495245582382166 0.0933055823821658 0.0297527828461188…
-0.364998727596719 -0.410000424134427 -0.375997879327865 -0.293998303462292 -0.219997455193438 NaN -0.351 -0.247996606924584 NaN -0.247999575865573 -0.342999575865573 -0.382 -0.369001272403281 -0.280999151731146 -0.334999151731146 -0.373999151731146 -0.37 -0.275 -0.396998727596719 1.02958849856413 1.68045717102337 1.42683780722501 1.23664671295819 1.21690967341649 NaN 1.43230983882892 1.248147815…
-0.362053349631002 -0.410982216789666 -0.371088916051669 -0.290071132841335 -0.214106699262003 NaN -0.351 -0.240142265682671 NaN -0.247017783210334 -0.342017783210334 -0.382 -0.371946650368998 -0.279035566420668 -0.333035566420668 -0.372035566420668 -0.37 -0.275 -0.394053349631002 1.02611295256458 1.67390861401293 1.42176193919743 1.22903781988009 1.21615369307196 NaN 1.43193675761993 1.243091583…
-0.362 -0.403072166124436 -0.371 -0.29 NaN NaN -0.35991881311001 -0.243963916937782 NaN -0.245018041531109 -0.339027062296663 -0.382 -0.372 -0.279 -0.333 -0.372 -0.37 -0.275 -0.394 1.02687251276459 1.67856651991003 1.42305737092822 1.23100087597702 NaN NaN 1.43063181720288 1.24838101724304 NaN 1.2055613661646 1.02799395608708 0.49386413650239 0.0919442267100451 0.0303072937703337 1.02424115964976…
-0.359000680932969 -0.406999092089375 -0.368000680932969 -0.287000680932969 -0.212 NaN -0.36 -0.237001588843594 NaN -0.245 -0.339999773022344 -0.382 -0.369000680932969 -0.279 -0.330000680932969 -0.372 -0.37 -0.275 -0.391000680932969 1.02489045168554 1.64340799188328 1.42011067185386 1.22771075129604 1.2169998842414 NaN 1.43021009306084 1.24482081938934 NaN 1.20705965726374 1.02619041082956 0.4921…
-0.359 -0.406018113017025 -0.367018113017025 -0.287 -0.191380373357532 NaN -0.358036226034051 -0.237 NaN -0.245 -0.339018113017025 -0.382 -0.369 -0.279 -0.33 -0.372 -0.367054339051076 -0.275 -0.388054339051076 1.0263431927348 1.68034840716934 1.42747415237231 1.2340137144307 1.14984874923436 NaN 1.42993507164477 1.24451561503528 NaN 1.20872920787106 1.02781993239174 0.493720113521908 0.0917901135…
-0.356029904986778 -0.400059809973557 -0.359079746631409 -0.280069778302483 NaN NaN -0.355029904986778 -0.232049841644631 NaN -0.238069778302483 -0.339 -0.382 -0.369 -0.279 -0.327029904986778 -0.372 -0.369970095013222 -0.272029904986778 -0.384039873315705 1.02321179896927 1.64508195002331 1.41879871812744 1.22476430039164 NaN NaN 1.42927657909709 1.24056967394913 NaN 1.20878970095013 1.0249294065…
-0.356 -0.390021285408913 -0.359997871459109 -0.282993614377326 NaN NaN -0.33903405665426 -0.232 NaN -0.236004257081783 -0.348978714591087 -0.380004257081783 -0.369 -0.279 -0.327 -0.372 -0.366008514163565 -0.272 -0.382004257081783 1.02573455093532 1.68070324481546 1.43031524506943 1.23804147755206 NaN NaN 1.42998846745056 1.24319431679582 NaN 1.20928893572955 1.02773395494387 0.493504891501861 0.…
-0.354039377953237 -0.384118133859712 -0.353137822836331 -0.271236267719425 NaN NaN -0.348803110233813 -0.226118133859712 NaN NaN -0.349 -0.377059066929856 -0.371940933070144 -0.279 -0.324059066929856 -0.373960622046763 -0.366 -0.272 -0.378078755906475 1.02425973035469 1.65059622359009 1.42096822661647 1.22790417468754 NaN NaN 1.429235160512 1.24142563704768 NaN NaN 1.02603425881932 0.49185327437…
-0.351032543491848 -0.378065086983697 -0.362891521693839 -0.262097630475545 NaN NaN -0.34405423915308 -0.222043391322464 NaN NaN -0.341086782644929 -0.374032543491848 -0.368043391322464 -0.280978304338768 -0.321032543491848 -0.374 -0.366 -0.274967456508152 -0.374043391322464 1.02820639172092 1.67734994900516 1.42761504149044 1.22631518696286 NaN NaN 1.42939804739049 1.23933256348768 NaN NaN 1.032…
-0.348002272720386 -0.376001515146924 -0.363 -0.263998484853076 NaN NaN -0.341002272720386 -0.219002272720386 -0.183007575734619 -0.224003787867309 -0.341 -0.369003787867309 -0.368 -0.281 -0.316003787867309 -0.371002272720386 -0.366 -0.275 -0.370003030293848 1.02942910606332 1.67613115151166 1.43225653788928 1.23243534849894 NaN NaN 1.42941998484853 1.2390501969691 1.14658689394881 1.116701234844…
-0.344073033520081 -0.369127808660141 -0.360054775140061 -0.26498174161998 NaN NaN -0.341 -0.216054775140061 -0.18496348323996 -0.22301825838002 -0.333146067040162 -0.365073033520081 -0.368 -0.283945224859939 -0.313054775140061 -0.371 -0.363054775140061 -0.275 -0.359200842180222 1.03234577261134 1.68347342731745 1.43481252821195 1.2421101549568 NaN NaN 1.4292629213408 1.23739085666223 1.146913974…
-0.341025687650867 -0.359085625502888 -0.349094188053177 -0.257068500402311 NaN NaN -0.330094188053177 -0.202119875704044 NaN NaN -0.330025687650867 -0.363017125100578 -0.371965749798845 -0.284 -0.310025687650866 -0.365051375301733 -0.365974312349133 -0.275 -0.355034250201155 1.02992140637572 1.67698719783593 1.42899069029771 1.23300023109621 NaN NaN 1.42842719254224 1.22865517919154 NaN NaN 1.03…
-0.346997804185356 -0.349003659691074 -0.344001829845537 -0.257 NaN NaN -0.324002195814644 -0.203999268061785 NaN NaN -0.324002195814644 -0.360001097907322 -0.369001097907322 -0.284 -0.309000365969107 -0.364000365969107 -0.360002195814644 -0.275 -0.342004757598396 1.03166935223468 1.68584673555556 1.4324087300872 1.23668862029647 NaN NaN 1.42794017566517 1.22774030741405 NaN NaN 1.03559933393622 …
-0.341107859433026 -0.344089882860855 -0.336143812577368 -0.250125836005197 NaN NaN -0.316143812577368 -0.190251672010394 NaN -0.183323578299078 -0.317125836005197 -0.355089882860855 -0.369 -0.281053929716513 -0.306053929716513 -0.358107859433026 -0.363928093711316 -0.275 -0.349856187422632 1.02749640043173 1.65736150035868 1.42672408435287 1.23006134186215 NaN NaN 1.42558314377321 1.218155451344…
-0.33704178359473 -0.344 -0.336989554101318 -0.24604178359473 NaN NaN -0.310062675392095 -0.191979108202635 NaN -0.161229809771014 -0.310073121290777 -0.352031337696047 -0.368010445898682 -0.283968662303953 -0.30204178359473 -0.35008356718946 -0.364 -0.275 -0.339114904885507 1.03131884315919 1.68311266138998 1.43260680231297 1.24036990022789 NaN NaN 1.42525302931062 1.21885080760916 NaN 1.2017305…
-0.332000863803889 -0.336001382086223 -0.312004319019446 -0.233002245890112 -0.130999827239222 NaN -0.306000691043111 -0.192 NaN NaN -0.306000691043111 -0.360998445152999 -0.368999827239222 -0.284 -0.300000345521556 -0.356998790674555 -0.366999481717666 -0.275 -0.339 1.028530488913 1.64734622802604 1.41993220097231 1.21993355023398 1.22142230290117 NaN 1.42447013475341 1.21896998099631 NaN NaN 1.…
-0.328072020043861 -0.324216060131584 -0.312 -0.229072020043861 -0.0985941653618563 -0.0955761603508909 -0.297162045098688 -0.192 NaN NaN -0.298144040087723 -0.345288080175445 -0.366054015032896 -0.284 -0.295090025054827 -0.348162045098688 -0.364054015032896 -0.276963989978069 -0.326234065142549 1.03024849123081 1.67738904666446 1.42178597052928 1.22281706526776 1.18993724065155 1.19498581171316 …
-0.321058639684001 -0.310117279368003 -0.304067016781716 -0.224041885488572 -0.098 -0.0751675419542895 -0.289067016781716 -0.203899474827426 NaN NaN -0.293041885488572 -0.341033508390858 -0.366 -0.281025131293143 -0.280125656465717 -0.334117279368003 -0.366974868706857 -0.277 -0.319058639684001 1.02681923607102 1.63755119918991 1.42258354963476 1.22422852337613 1.18413414730496 1.17307354221092 1…
-0.316002449120282 -0.308000979648113 -0.29300538806462 -0.219002449120282 NaN NaN -0.283002938944338 -0.199002449120282 NaN NaN -0.286003428768395 -0.339000979648113 -0.367999020351887 -0.281 -0.275002449120282 -0.305014204897636 -0.363001959296226 -0.278999020351887 -0.311003918592451 1.02423125394958 1.63779971100381 1.41939156743698 1.2177831642634 NaN NaN 1.41753096985163 1.22126394798189 Na…
-0.30814174536089 -0.304070872680445 -0.284159463531001 -0.210159463531001 NaN NaN -0.276124027190779 -0.195070872680445 NaN NaN -0.277159463531001 -0.344893690979333 -0.368982281829889 -0.281 -0.268124027190779 -0.286336645232113 -0.352194899871223 -0.279 -0.304124027190779 1.02210827124744 1.63623817189048 1.41960610200258 1.21844795164432 NaN NaN 1.41526092897296 1.21737998677194 NaN NaN 1.025…
-0.304041927783326 -0.286188675024965 -0.27707337362082 -0.209010481945831 NaN NaN -0.267094337512482 -0.200937108325012 -0.0597589152458784 -0.0151048194583137 -0.269083855566651 -0.331146747241639 -0.367020963891663 -0.292874216650024 -0.267010481945831 -0.251366868104098 -0.356947590270843 -0.278010481945831 -0.289157229187471 1.024207358997 1.67454392941849 1.42397377461888 1.22383308303414 N…
-0.289002273305932 NaN -0.258002879520848 -0.200001363983559 NaN NaN NaN -0.201 -0.0460021217522036 -0.00700121242983062 -0.255002121752204 -0.328000454661186 -0.365000303107458 -0.293 -0.258001363983559 -0.236002273305932 -0.346001667091017 -0.259002879520848 -0.277001818644746 1.01984066532087 NaN 1.41750098813031 1.21422146552456 NaN NaN NaN 1.21025031977837 1.0755748648747 1.04525567871822 1.…
-0.27819626842034 -0.255392536840681 -0.248178425836673 -0.199017842583667 -0.0978751019143289 -0.136787519625255 NaN -0.209839416746994 -0.026356851673346 0.0018394167469943 -0.238303323922344 -0.322107055502004 -0.365 -0.293 -0.24719626842034 -0.192785073681361 -0.319481749759017 -0.221678018179357 -0.26226763875501 1.02427935152182 1.6731039843272 1.42524922201486 1.22198886516319 1.0876957503…
-0.266097875564815 -0.25004078148534 NaN -0.192057094079476 -0.098 -0.128089719267747 NaN -0.210991843702932 -0.0597226858996903 0.00596737481172827 -0.228081562970679 -0.321008156297068 -0.365 -0.293991843702932 -0.236089719267747 -0.180097875564815 -0.263456752635804 -0.201163125941359 -0.254065250376543 1.02112658952844 1.63071275984819 NaN 1.2196603091797 1.0892971946136 1.05469628224772 NaN …
-0.254004679974968 -0.229008189956193 NaN -0.18700194998957 -0.0880038999791396 -0.0980116999374189 NaN -0.210000389997914 -0.0779929800375486 -0.0589746501355923 NaN NaN -0.365 -0.262012479933247 -0.230002339987484 -0.153010529943677 -0.202023789872752 -0.102038609793482 -0.237006629964537 1.02433873640676 1.67221367078734 NaN 1.2247180188106 1.10097544872434 1.07935039825136 NaN 1.1904332369826…
-0.23926331385327 -0.223105325541308 NaN -0.176193096825731 -0.0654037479083476 -0.113719131889845 NaN -0.207052662770654 -0.0770175542568847 -0.0717717946604992 NaN -0.311070217027539 -0.365 -0.297368046752152 -0.21526331385327 -0.126473964935886 -0.145018146899311 -0.0558250500735799 NaN 1.02199195467395 1.67151281460753 NaN 1.22477894674459 1.05773273838806 1.02219148220812 NaN 1.1822560514172…
-0.222172720768095 -0.192314961400643 -0.186182880813277 NaN -0.0590609602710922 -0.0635181623042837 NaN -0.200071120316274 -0.0314673620783736 0.0121363961595271 -0.182152400677731 -0.308030480135546 -0.365 -0.298 -0.199162560722913 -0.096304801355461 -0.0925283223494658 0.0222075164758014 NaN 1.01943580651476 1.66955001528901 1.42945258316702 NaN 1.064868821239 1.05582429681818 NaN 1.1609274249…
-0.197001893950872 -0.18800030303214 -0.160001969708907 NaN -0.049000757580349 NaN NaN -0.19600030303214 -0.0359996212098255 0.00100090909641877 -0.156001969708907 -0.300000606064279 -0.36100030303214 -0.298999924241965 -0.170002196983012 -0.0730017424348026 -0.0130059848847569 0.0969943939054176 -0.181001515160698 1.01282049924545 1.66895004393966 1.426100254547 NaN 1.0329924212268 NaN NaN 1.161…
-0.180302661951261 -0.149694342123481 -0.142320465595453 NaN -0.00283677127701555 NaN NaN -0.18519584008611 -0.0369821963558082 -0.00194658906742454 NaN -0.293124625509343 -0.361 -0.299 -0.157231447374494 -0.0445163056815628 0.0577181376181889 0.193255242869202 -0.164302661951261 1.00889121457677 1.65850925273776 1.42424364888752 NaN 1.00344553361729 NaN NaN 1.15320097490275 0.919600973183673 0.8…
-0.160161796899846 -0.135113257829892 -0.115218425814792 NaN -0.0148948320151 -0.00995146093004617 -0.135177976589831 -0.167145617209861 -0.0439433710850539 -0.00596764062003078 NaN -0.284072808604931 -0.358024269534977 -0.298008089844992 -0.137161796899846 -0.021186066434823 0.133393261625577 0.250546968680431 -0.131266964884746 1.00193614352425 1.6518428266878 1.41683018844674 NaN 1.02739034262…
-0.138002927053473 -0.10000465667598 -0.094002794005588 NaN 0.0419924162705468 0.0399933476057428 -0.110003326197129 -0.156001463526737 -0.0449998669521149 -0.006 NaN -0.268002128766162 -0.358 -0.298 -0.111003459245014 0.00799614161133084 0.160996407707101 0.276996540754986 -0.108003060101358 0.999650296696784 1.64860042442275 1.41537018626704 NaN 0.983535862089819 0.938778342102399 1.37631136773…
-0.125230971143689 -0.0754441752763259 NaN -0.0832842721768486 0.0508400969005227 0.0635735917347271 -0.082497476309485 -0.135373107232114 NaN NaN NaN -0.259159903099477 -0.354071068044212 -0.297017767011053 -0.102159903099477 0.0325558247236741 0.211093882436295 0.325129416458401 -0.0903198061989546 0.992489521510577 1.62765879267565 NaN 1.18065241470616 0.970112697370984 0.925382164360653 1.374…
-0.0864110359725528 -0.0512529452138787 -0.0412424058299671 -0.0582634845977903 0.0796943578665633 0.0887365154022097 -0.0493477996690832 -0.106305642133437 NaN NaN -0.0503161815173483 -0.215463732892111 -0.361915684928707 -0.297989460616088 -0.0554953510438457 0.0696100427952704 0.221894606160884 0.340841909241326 -0.0464637328921109 0.992637048972505 1.65880421522858 1.40437180410998 1.17523638…
-0.0590040103547785 -0.0180049015447292 -0.0130041588864369 -0.0350034162281446 0.0630025250381939 0.108997029366831 -0.0180046044814123 -0.0810037132914616 -0.0160010397216092 NaN -0.0220041588864369 -0.205001485316585 -0.341003119164828 -0.295000445594975 -0.02900386182312 0.0869974749618061 0.228998960278391 0.349998663215074 -0.0250031191648277 0.988180662451197 1.62291538130199 1.40408004158…
-0.0206938267882131 0.00360861052972592 0.0115552392383249 -0.0163380181788731 0.071839886125797 0.121768724403929 0.0114662870859899 -0.0446582459272791 0.00757302966879191 NaN 0.0182705923508528 -0.183391389470274 -0.348857676556264 -0.292053371291401 0.00635954450318787 0.122359544503188 0.243733143542995 0.368661981821127 0.0103595445031879 0.993110692039056 1.6593008645512 1.40549438178013 1…
0.0117432453174109 0.0337592924850727 0.0487031273982563 0.00979138682039633 0.0888635990748745 0.139855575491044 0.0467191745659181 -0.00630489618557459 0.0278395283233818 0.0528074339880582 0.0457833632365654 -0.135385132023884 -0.332136400925126 -0.285056165086816 0.0417191745659181 0.147799410404227 0.247967905664676 0.374951858497015 0.0387753396527345 0.990868855422003 1.63384126096227 1.40…
0.0329922553263525 0.0689870922105874 0.0789889361805035 0.0409885673865203 0.117989304974487 0.155994099296269 0.0789881985925371 0.0319859858286378 0.0609878297985538 0.0829889361805035 0.068991517738386 -0.0800202836690769 -0.308008851055597 -0.262008482261614 0.0629922553263524 0.17299078015042 0.251998524824067 0.37799889361805 0.0729874610045706 0.994338712908999 1.66554822440812 1.40943874…
0.0791730610301486 0.0994545721688214 0.10552494995349 0.0665425443996567 0.135683299968993 0.17270089441516 0.115349005491819 0.0624545721688214 0.107173061030149 0.123278627707151 0.115173061030149 -0.0367741556313502 -0.295228727800172 -0.255123161123169 0.108190655476316 0.184788866645995 0.254947216661499 0.381929622215332 0.102472166614988 1.00433106448248 1.64817142169716 1.41424396315824 …
0.10077701818425 0.143532800005095 0.139638981822119 0.0937133090940354 0.157766400002547 0.182893818182976 0.144692072730631 0.102575272731904 0.143617745458714 0.164564654550202 0.138755781820845 0.0283098181893445 -0.268286690905965 -0.2134459636315 0.132745163639143 0.203798254547655 0.25104247272681 0.379031854545107 0.129713309094035 1.00924913890965 1.67256486400289 1.41953414836425 1.1857…
0.158992263478282 0.161997599010501 0.160997198845585 0.120996398515752 0.176997465622196 0.207996665292363 0.178995464797614 0.126996798680668 0.197992797031504 0.214993330584726 0.186993597361337 0.106989595712172 -0.223006002473747 -0.181004268425775 0.188992530254893 0.21499853272864 0.260998666116945 0.384999199670167 0.168994797856086 1.00431066560764 1.6788491970024 1.42156973589116 1.1878…
0.183554956336273 0.202270128391488 0.191448145856979 0.148501551096626 0.215305731884586 0.248270128391488 0.214359137124234 0.173163317912194 0.238270128391488 0.261163317912194 0.213519352843175 0.143341335377685 -0.162103708286042 -0.115192717018787 0.219448145856979 0.226786379041411 0.259035603493098 0.382053405239647 0.194537154589724 1.02199939054465 1.68039205125792 1.42812126235052 1.18…
0.204827841380209 0.220852435468751 0.216795049262154 0.172803247291668 0.263606494583336 0.277762257144099 0.244754059114585 0.193836039409723 0.288590098524308 0.318532712317712 0.224909821675348 0.215409741875004 -0.0925656640364545 -0.0396148522135375 0.243803247291668 0.240885227586806 0.257016396059028 0.382 0.222770455173613 1.02208196752708 1.68737253181311 1.4280416396059 1.1861426989657…
0.235986785339618 0.261982522545946 0.241989343015821 0.196989769295188 0.27099701604443 0.298991048133289 0.276986359060251 0.242979112311009 0.343976554634806 0.367979112311009 0.255986785339618 0.263979538590376 -0.00603666002557676 0.0719526829902439 0.27598635906025 0.248996589765063 0.261997868603164 0.380000852558734 0.257985080222149 1.02409913891568 1.68847955240666 1.43260805190329 1.18…
0.252697579104374 0.297359579279852 0.28325284249316 0.225484105530992 0.295555263388786 0.318644210711029 0.307448526602094 0.282288421422057 0.381324000350954 0.423986000526432 0.266804315891066 0.310163895170917 0.0902566324840404 0.177096527304003 0.301537473924337 0.254893263213309 0.264946631606654 0.382946631606654 0.283537473924337 1.02025955680599 1.65933781341019 1.43030180524145 1.1728…
0.284663595100635 0.331642569794425 0.293894873468949 0.250737183672371 0.316779234284792 0.339779234284792 0.34065308244753 0.3215900065289 0.450274626935745 0.479421804079217 0.297674107753741 0.359484879997848 0.198864633464645 0.28487514611775 0.329705645713056 0.276768721631687 0.265989487346895 0.380031537959315 0.313684620406846 1.02278245684886 1.68256759119895 1.43281287735499 1.17453950…
0.308996508075076 0.345997963043795 0.332994325621999 0.281995489596974 0.343996071584461 0.360996944565692 0.370995635093845 0.347996217081333 0.481995489596974 0.52399359813764 0.318996944565692 0.411992434162665 0.29898559580969 0.404982685872254 NaN 0.307995489596974 0.262000581987487 0.379000145496872 0.338996362578205 1.02057032591299 1.66938195547796 1.43111025170959 1.16877084242689 0.905…
0.331590688153212 0.385288153309935 0.356572891985961 0.309501707316954 0.362661872822219 0.385555095818709 0.407341541811689 0.401039006968412 0.529145783971922 0.57212798780467 0.341590688153212 0.468967822299405 0.399184790940333 NaN 0.386626280487716 NaN NaN 0.370160165505265 0.371412726480696 1.02483276463413 1.68427021010447 1.42871342264809 1.17610706263063 0.903703990679451 0.843555619250…
0.363730357048097 0.420705078021357 0.38972193070585 0.328839899497308 0.387789341443826 0.412772488759332 0.440721930705851 0.429764062417085 0.549831473155061 0.614646093625628 0.386620814598887 0.566182644802045 0.528913001850143 0.614014117957106 0.415755636074838 NaN NaN 0.448334318962491 0.409679798994616 1.01433982480835 1.65137186114816 1.42413850838407 1.17252159878343 0.905068118857432 …
0.393998547953825 0.434999322378452 0.41399883836306 0.363998305946129 0.424998209143051 0.447998305946129 NaN 0.475997773529198 0.594997821930737 0.654998063938433 0.404999128772295 0.577999467583069 0.648994240216839 0.77099244935989 0.448998402749207 NaN NaN NaN 0.425999225575373 1.01027019263813 1.65108000048402 1.41987020473851 1.16556033542267 0.90176016069311 0.832860609375378 NaN 1.144570…
0.427398431967604 0.476256886548216 0.45427457972564 0.400345352435333 0.458398431967604 0.475504591032144 0.505522284209568 0.509398431967603 0.654920716177171 0.706079954773982 0.441345352435333 NaN 0.773752966467225 0.895752966467225 0.476504591032144 NaN NaN NaN 0.474133034306252 1.0044350974739 1.64540226656551 1.41298402917374 1.15249531925973 0.899363171352913 0.83613108171918 1.3986098813…
0.468579693798126 0.516589945168904 0.4856822075059 0.432671956135123 0.490671956135123 0.517569442427349 0.548559191056571 0.548600196539681 0.680743715730565 0.747579693798126 0.478620699281236 NaN 0.854190141708584 0.98608762800081 0.521538688315016 NaN NaN NaN 0.5056822075059 1.00557708327282 1.65994827971249 1.40650581380039 1.15245794972584 0.891679140582402 0.827104107583737 1.394372953243…
0.502939207464285 0.552935631432772 0.520937419448529 0.477919539290965 0.527933843417016 0.552937419448529 0.579944571511554 0.582939207464285 0.71094635952731 0.787928479369747 0.514935631432772 NaN 0.904910599212184 NaN 0.558933843417016 NaN 0.278992847936975 0.366994635952731 0.541935631432772 1.0012377957487 1.63478534407958 1.39844432200621 1.14174918540907 0.89115080460709 0.81641897084717…
0.545158499910929 0.597119360371903 0.561197639449956 0.511334627836549 0.573099790602389 0.591236778988982 0.618236778988982 0.616334627836548 0.763943232446283 0.826236778988982 0.557158499910929 NaN NaN NaN 0.598217209219469 NaN 0.295667313918274 0.375823872074381 0.581217209219469 1.0038477487154 1.64905428136511 1.39088068722525 1.13763180163657 0.881061372928292 0.813968533028393 1.38395773…
0.58763306237373 0.613860214237612 NaN NaN 0.608694218644775 0.631650535594029 0.662615589153432 0.665571906102686 0.822493276611342 0.870615589153432 0.600624325763581 NaN NaN NaN 0.641624325763581 NaN 0.307895160678209 0.382938843728955 0.617685482034626 0.994889415786257 1.64443324622024 NaN NaN 0.880136377725409 0.814346243257636 1.37639613613883 1.13551944921344 0.922198052114842 0.862153871…
0.638979790371614 0.677974638897712 0.6399829605094 NaN 0.64598533811274 0.67198414931107 0.701984545578293 0.696987715716079 0.838993659724428 0.903986923181633 0.647981375440507 NaN NaN NaN 0.689980979173284 NaN 0.321994452258874 0.415986923181633 0.664981375440507 1.00077763428468 1.65269670701937 1.3890065604005 NaN 0.908058928293782 0.815719457113904 1.37731960769545 1.13247118880167 0.92509…
0.687036866609485 0.694665851680842 0.674312047578204 0.647958243475566 0.702859964558167 0.720036866609486 0.746115489743405 0.746997555042526 0.877233424444284 0.939292391794724 0.698977899259046 NaN NaN NaN 0.742938587692086 NaN 0.346508605413003 0.416 0.699312047578204 1.0041327772205 1.65638609425412 1.39061776451509 1.13936005178286 0.881551688943131 0.815759213768661 1.38029044297606 1.131…
0.725664883474421 0.740594332626931 0.721585513770995 0.687656064618485 0.745629608050676 0.769567876059122 0.783673702330357 0.778726615465975 0.896832441737211 0.965770709745657 0.732708977754103 NaN 0.991973543432191 1.11505291313562 NaN NaN 0.367814804025338 0.42392944915251 0.740638426906612 1.0048343559322 1.63013422881367 1.39830191843217 1.13133337288139 0.88132726615466 0.818337070974566…
0.775903192093467 0.792899319777206 0.758928362149166 0.737903192093467 0.800893511302814 0.817907064409728 0.826916745200382 0.815928362149166 0.94291093672599 0.999934170623558 0.785897383619075 NaN 0.997988383051216 1.13096902146991 0.83191093672599 NaN NaN 0.449949659888603 0.781920617516643 1.02100863423828 1.68025232082231 1.41211333910254 1.16736994979883 0.889663833079609 0.82265167452003…
0.828041631865999 0.825403280218452 0.801222456042225 0.772367115383207 0.853041631865999 0.868077796701244 0.862349032965584 0.850367115383207 0.970493692306565 1.02945752747132 0.838041631865999 0.923891505494264 0.995054247252868 1.12609041208811 0.87618629120698 NaN NaN NaN 0.814403280218452 1.02257179142851 1.68396345670315 1.42373644664788 1.17916409593359 0.903309016043398 0.83859652236198…
0.867678786628446 0.871621132946372 0.843654077907557 0.812670550388149 0.90457995174489 0.920571715504594 0.897711731589631 0.877777621512001 1.00670349534933 1.06371996782993 0.878670550388149 0.944827038953778 0.986074126162666 1.11310707112385 0.916670550388149 NaN NaN NaN 0.867563479264298 1.02616043189734 1.69691301123855 1.42654842105042 1.18525124145745 0.911751968655153 0.849432448765651…
0.905011546459773 0.904013278428739 0.876013278428739 0.861011257798279 0.952014144413222 0.973015587720694 0.931014144413222 0.91400865984483 1.03501125779828 1.09200894850632 0.920011257798279 0.95600202063046 0.982 1.10499913401552 0.950012412444256 0.938014144413222 NaN 0.640045031193115 0.893015299059199 1.02964065814821 1.69830280290311 1.43426082557187 1.19809075051989 0.924321501039771 0.…
0.944285219158111 0.949178002031827 0.921178002031827 0.899303088679158 1.00012439346869 1.02603504586345 0.979124393468686 0.943463914368583 1.07330308867916 1.12244604484754 0.958303088679158 0.962874913352669 0.982 1.10205360856314 0.992231610594969 0.986124393468686 NaN 0.793212354716631 0.945052915384497 1.03187925749201 1.70783648695063 1.4370688931698 1.20064353924528 0.929427078490554 0.8…
0.973709425986038 0.974749505160377 0.962589188463019 0.939599208256603 1.04158918846302 1.08540883217849 1.01365932701811 0.986569148875849 1.0937996041283 1.14972946557321 0.992659327018113 0.972899802064151 0.979030059380755 1.10694990103208 1.01774950516038 1.04738879259132 NaN 0.856388792591321 0.971739485366792 1.027445289467 1.69893188150717 1.43335807521562 1.19401753340876 0.948181126890…
1.01694833513913 1.03193151402163 1.00095434268109 0.98594473061395 1.08694593212234 1.1379375215636 1.04696035022305 1.01097116379858 1.12596155173144 1.17496996229019 1.03594833513913 0.981989186424468 0.977002403016785 1.09501441810071 1.05895073815591 1.11092430497128 NaN 1.07274047418724 1.0239375215636 1.03179471336307 1.71128502920543 1.43840388432228 1.19413977171341 0.963941268484163 0.8…
1.05679840395618 1.06590251357754 1.05376888333928 1.04228876030889 1.16066647804282 1.19979958330627 1.09570347770753 1.04826888333928 1.18404249145184 1.20640730305106 1.07830430807956 0.999671727790916 0.99699409587662 1.1104704793831 1.10279518940708 1.18972289440257 1.07372584277779 1.15640518136438 1.06034721186764 0.970622642403595 1.69439773518255 1.42635418483073 1.18301891199791 0.94420…
1.09083806294335 1.10586117065796 1.08688242951025 1.0843597835005 1.19985400708257 1.25126157622414 1.12795660566228 1.07895059737048 1.19217400041683 1.2345362775389 1.11478352865516 1.02380034738462 0.997987521711539 1.1051007497174 1.13390507552 1.25276781434693 1.19277941600225 1.27697488076372 1.09632673993848 0.968349272010753 1.68802033904136 1.42527577412206 1.17776181835526 0.9435832023…
1.13201639859397 1.15750839069822 1.13651289043194 1.13351969223286 1.25100610603114 1.30102009815724 1.18100089884933 1.13300479553563 1.20952963107164 1.25351960523229 1.15302385564264 1.0534997158764 0.998 1.10850031892382 1.18050539858305 1.305034038083 1.32555794020418 1.43158599977863 1.14101351087947 0.970743712472183 1.6894991467878 1.42209597423303 1.1832076340557 0.941799628471079 0.863…
1.16740638989487 1.18946260768927 1.17438005253848 1.17441590906409 1.28546947183737 1.34282294668359 1.20998983310616 1.1610489279368 1.24435149503085 1.28140637395686 1.19481143853863 1.06441855492483 0.998017928262802 1.10798494877344 1.20750111923599 1.35332294668359 1.44503103393276 1.57238739497559 1.17596017468328 0.963134132005059 1.68375892142752 1.41642863226246 1.17332094693971 0.94450…
1.20977340085657 1.22679787449781 1.21525643453119 1.22453198898587 1.34311097757494 1.38627284609723 1.26507732431104 1.21646051172705 1.2731140347729 1.31544778157196 1.23228925364888 1.09099916986818 1.00399137915107 1.106 1.25378146694616 1.39623919283334 1.55696976481775 1.67621590217882 1.22468412312617 0.950213092329853 1.65016746825551 1.40172743443632 1.16226075655292 0.931414208628785 0…
1.25901986887717 1.27953562268615 1.2620279556819 1.26003655468708 1.37752699821514 1.43251530054144 1.29804297029114 1.25004574155915 1.3155406275559 1.3380862592505 1.28201697174211 1.11104808429439 1.00800548360312 1.10600359413544 1.30502236294527 1.44053506828634 1.64602042327698 1.78401278173855 1.26752916488274 0.958034877954136 1.67668178572506 1.40348603181974 1.16060825595196 0.92668310…
1.29989888175557 1.32333510456247 1.30332246478192 1.30523316370431 1.41875029094963 1.46590271359007 1.34932148748831 1.30678217954618 1.36085011023711 1.38642864517252 1.32094365445608 1.17007283307148 1.01400236589408 1.10849094773054 1.34492032948219 1.49576905111882 1.6812610534829 1.81870437397205 1.30791201018293 0.950305836440733 1.67536017356221 1.39708813223785 1.15560062399405 0.928759…
1.35421522572256 1.35929842731067 1.34473718880983 1.33334993405034 1.45231866944112 1.50866363711261 1.39124812941833 1.35279842731067 1.39386345609407 1.42276293031644 1.37818861187432 1.20244372787802 1.02264831224179 1.11001395228293 1.3987291780055 1.54862565241666 1.70310532841593 1.81815503232851 1.3561400349388 0.949199820232224 1.66904250955292 1.39204046970615 1.15193285066877 0.9244531…
1.40754619796391 1.40600938949964 1.38752771333314 1.38352228348049 1.49802155093658 1.54553373959954 1.44052551314249 1.40354131263187 1.44253631839571 1.46509555414735 1.42804283217176 1.27204587125154 1.03902486483557 1.11650667713223 1.45304622518994 1.58554329501428 1.72200236098793 1.84850922614346 1.39554066176605 0.942225925990698 1.66940477298815 1.38968286741561 1.14248144205935 0.91485…
1.46184633255154 1.43282216494868 1.42694136410816 1.41698793926632 1.52851337353891 1.57891699164845 1.47358129443949 1.44943069123695 1.49831942675236 1.52070390751508 1.47985512418246 1.31923492546506 1.08891384484414 1.14191413447084 1.50834109854436 1.63232572257242 1.72948094521158 1.83833334621145 1.44361746273253 0.947558068600228 1.67062718039061 1.39065149085313 1.14066870403244 0.91449…
1.51351048137446 NaN 1.48459739996853 1.46457235085704 1.57437028910298 1.60852591778918 1.53502506599583 1.50208740264965 1.5597212749525 1.57794881171473 1.52459750690789 1.41922994111168 1.16277310584163 1.29352407066598 1.55943433403271 1.67342676076428 1.7395376477742 1.84594226284379 NaN 1.00509747420688 NaN 1.37043943327729 1.13167849390229 0.906886980842899 0.829904303949674 1.37419296771…
1.5579942322575 1.53449110883162 1.51799408878608 1.50049594861924 1.59449822093198 1.6344970645688 1.5714955220663 1.54999459815898 1.61599329016717 1.63099061160142 1.5744938542133 1.48798782985369 1.20599235019375 1.21101460417557 1.60599469723131 1.69699732940522 1.7464991226087 1.8474999656267 1.53299304563068 0.960065830949022 1.68842356214706 1.38829683923914 1.14320803621763 0.91297367246…
1.59693634677172 1.56254098392332 1.569420364848 1.53933528898406 1.6308439523934 1.66293798067362 1.61085443204434 1.60134815487763 1.67724995067281 1.69882936848388 1.60650944230969 1.58705659272605 1.2969884254534 NaN 1.65084426395354 1.71990000611321 1.75099626485599 1.85535889296945 1.5715680606054 0.957385709967655 1.67286075017236 1.38682053819378 1.14503901165719 0.914562587955644 0.83101…
1.6410430195738 1.61623187107567 1.59757141462255 1.57115931322524 1.65774664021399 1.69405521986897 1.6582176735513 1.64724664021399 1.73444918993294 1.76635472802869 1.65152575389897 1.67967336131833 NaN NaN 1.69209581521289 1.73608625606751 1.75302589851224 1.86147709733157 1.61403588465829 0.966821211252027 1.70272645141288 1.4114695312486 1.15441283717686 0.918866148062321 0.838072455254609 …
1.67100814092104 1.66100251283126 1.63051060421427 1.60500686188219 1.69250272140621 1.71800519781966 1.70450544281241 1.6950064607954 1.79601094693438 1.83151073835943 1.68050782444139 1.70701338398715 1.41852116318209 1.53449055355417 1.72550668249058 1.75100167718276 1.75450094943897 1.86449867865758 1.64551213118875 0.972809582035943 1.71202668736995 1.41645893700201 1.16780448694736 0.916880…
1.71325347982026 1.68927967924295 1.68333406015253 1.64230395916071 1.7193898691234 1.74739985632415 1.74044048429802 1.73979164495249 1.85521120400978 1.89616708552471 1.7192861759325 1.76089041246009 1.52849895094854 1.59530052765334 1.76581551736772 1.77867003269921 1.75944835715581 1.8580831754527 1.69822270676835 0.978245338369943 1.71837091361418 1.41871528420972 1.17130053010513 0.92080436…
1.74326869542517 1.70631150242197 1.71663802820528 1.67469598631073 1.76491026519487 1.7836445224076 1.79211226266882 1.78579142179513 1.91318304271396 1.95629460806776 1.74778107913363 1.83621440663145 1.64096686020957 1.71157160510747 1.80315701809372 1.78738990612545 1.76300874952519 1.8431459781172 1.72101021132503 0.969084354445468 1.66156355169967 1.40672080165461 1.16576575650399 0.9214137…
1.78698873984686 1.77898299487077 1.75199172723443 1.71699034844017 1.78499540401913 1.81899126763634 1.83298988884208 1.83798621205738 1.9789873610526 2.02498391406694 1.79798828024877 1.91598322466981 1.76997058572241 1.8499689771291 1.84099149743538 1.80899494442104 1.78399908080383 1.87000022979904 1.77698690145451 0.931364758283814 1.71661711746561 1.41784739637684 1.15036751127636 0.9116999…
1.8165449427847 1.8044642105203 1.7855247597186 1.7485449427847 1.8423027459915 1.86431283752455 1.8635247597186 1.8744642105203 2.01545411898725 2.0785449427847 1.82655503431775 1.9805247597186 1.88430180776345 1.9733724484948 1.8735449427847 1.8284843935864 NaN 1.91665594964825 1.81039356978895 0.930202844393815 1.71416689038932 1.4192582585823 1.14807126727765 0.898742412585652 0.8398368082385…
1.87049771735144 1.8507926609671 1.83757145325535 1.80255301927938 1.87284796289504 1.89581109494308 1.91546084939948 1.92090326482298 2.06084796289504 2.13305073663081 1.88157145325535 2.03271892506319 2.01423051109348 2.11087570025275 1.92747928337546 1.87625807566371 NaN 1.98149771735144 1.8497926609671 0.928492349036031 1.71171160476549 1.41124553019279 1.14232087604583 0.899862115587551 0.83…
1.89701009898828 1.89300852803455 1.86801346531771 1.83201211878594 1.91800852803455 1.93900897687847 1.94001166994201 1.96900852803455 2.10601481184948 2.18901256762986 1.91200785476866 2.07100897687847 2.13302917485504 2.26403164349662 1.95301054783221 1.89001099667613 NaN 2.00799124754349 1.89200875245651 0.927018936239901 1.70167955788874 1.41153703987432 1.14289883749424 0.894648738748575 0.…
1.9425557321562 1.93152238822683 1.92845570036808 1.88653350286995 1.95658907608557 1.97950015894058 1.99246681501121 2.00750015894058 2.17225563679185 2.24557796144245 1.94758907608557 2.11145570036808 2.26401143252428 2.40584471287742 2.00056684679932 1.93914449036061 1.82101111464312 1.96903334392937 1.93161130537182 0.921998354943238 1.69902255932278 1.39820039690355 1.13744335653264 0.888889…
1.99292624637754 1.97878829478939 1.9699065390078 1.93488683163807 2.01000507585648 2.02502478322621 2.03502478322621 2.05300507585648 2.1963006864025 2.29816273481436 2.00098536848674 2.15322185692356 2.35467005057098 2.48204449059595 2.0518474168986 1.95322185692356 1.82243356213417 1.97249268424337 1.98668975794072 0.89706041202908 1.63888064467857 1.38488329949429 1.11301800830727 0.876021376…
2.03907973813896 2.0180988059548 2.01507800470116 1.97907107094994 2.06006933751214 2.07607453782555 2.08606067032312 2.10306933751214 2.26113867502428 2.35607627126335 2.05007280438775 2.21410400626821 2.3881022728304 NaN 2.09408320501457 NaN 1.84402773500486 1.99698786593538 2.02109013876578 0.903055616338483 1.68962789866801 1.38453032548093 1.12234235166703 0.858681750772182 0.794743048914408…
2.08545657508242 2.07541599063065 2.06049715953419 2.02051745176008 2.10049715953419 2.11948701342125 2.12143628285653 2.14339569840476 2.34102029222589 2.40051745176008 2.09250730564713 2.27455803621185 2.44725365282357 2.57138555229182 2.14247686730831 2.05249715953419 1.86012175335531 1.99012175335531 2.07345657508242 0.906164898427417 1.6768220778526 1.37319797077741 1.10649396516335 0.859759…
2.13106353829393 2.11696685299448 2.10977348239559 2.07206353829393 2.14996685299448 2.16800552711426 2.16504420123404 2.18304420123404 NaN NaN 2.14302486417415 2.32977348239559 2.47242541531757 2.609 2.19002486417415 2.10200552711426 1.87258011179669 2.00258011179669 2.1189281788747 0.894012403432301 1.66929270734519 1.37293599433177 1.11376762443847 0.866557458625043 0.787844005668235 1.3730176…
2.18500103632595 2.16600074542744 2.14900098178248 2.12600101814479 2.19900094542017 2.21900089087669 2.21800058179703 2.23600085451438 2.4130002545362 2.48800067270281 2.19500103632595 NaN 2.49399985455074 2.60900019999273 2.24200099996364 NaN 1.90200074542744 2.0320007636086 2.16600079997091 0.896669992545726 1.67298014490382 1.36969016290317 1.11669009345115 0.867949968546598 0.791090064906731…
2.24252345051692 2.20754358322911 2.20347311873645 2.18248318509254 2.2515536495852 2.26857378229739 2.25065431314615 2.28342278695597 2.42753351687301 2.52535232246331 2.25252345051692 NaN 2.48612079627314 2.62008053084876 2.29754358322911 2.21377510941928 1.94343285331207 2.07444291966816 2.21049325144863 0.896323619370518 1.68097818579706 1.37867818579706 1.12182939601863 0.866215268812635 0.7…
2.29472210031105 2.26174015281882 2.2507582053266 2.23086652037326 2.30695678291214 2.32588457288103 2.31552352272551 2.32566794278772 2.48039715517108 2.5604513126944 2.30481236284993 2.44614442006221 2.49805415752333 2.62801805250778 2.35157768024884 2.29171498823874 1.98695678291214 NaN 2.25961378526439 0.902696799725312 1.68387943648076 1.38153972096365 1.12189546492904 0.866000388282855 0.80…
2.33406032835803 2.30205909716705 2.29206279073999 2.27804186049333 2.35906894669489 2.37407017788587 2.34406525312195 2.36204062930235 2.50206894669489 2.58504186049333 2.34905786597607 2.45402831739254 2.50100123119098 2.629 2.38306402193097 2.38503570453842 2.03907387145881 NaN 2.29306525312195 0.909050467852572 1.69092775650318 1.38642877839169 1.12871934746878 0.879638381681334 0.81573527908…
2.38354123524427 2.35057731759389 2.34340893329567 2.31269759209262 2.41554123524427 2.43160137249364 2.39738487839593 2.39558934504376 2.55828865879695 2.6193969058458 2.39660137249364 2.47712027449873 2.50203608234962 2.629 2.43549312544478 2.41470961954249 NaN NaN 2.34651718034453 0.909503607993221 1.69737840151482 1.39362144305224 1.12838376221745 0.894612061641343 0.828325205511434 1.3958184…
2.42874163093388 2.39862453131274 2.37789776376206 2.37070259772683 2.46105389659024 2.48209292979729 2.42978066414092 2.44474163093388 2.58317099621138 2.65264404791626 2.44656598150217 2.48721468263875 2.50505854981057 2.629 2.47687824715854 2.47380018074444 NaN NaN 2.38972211433035 0.915577713577003 1.70987573749717 1.39967052858259 1.14449087238246 0.899965082008046 0.844563167842675 1.396605…
2.46606022201413 2.43010162464884 2.42307527751766 2.40608656914531 2.51410915240061 2.53709786077296 2.46907527751766 2.48205081232442 2.64201317356559 2.68505834007619 2.47509033302119 2.49802446519324 2.508 2.62899435418618 2.52103952069677 2.51410538852472 NaN NaN 2.42609597883502 0.916983681688835 1.68410615011864 1.40875155509896 1.15407851326903 0.912782051312356 0.85478511196167 1.4014383…
2.4985048775043 2.48442073125358 2.46346881482542 2.45251689839726 2.5726250864339 2.58964912821981 2.50954094018318 2.50951689839726 2.6494447730395 2.71632456410991 2.52337264768175 2.51113222982256 2.50801202089296 2.62589181196336 2.54258902375502 2.57064912821982 NaN 2.40165888322842 2.47733658500287 0.924261998234116 1.71916896343732 1.41491161494848 1.15345672978535 0.913947534759589 0.862…
2.54068156139371 2.5199541859512 2.50283734685513 2.49566208821104 2.62448682956694 2.6439541859512 2.55466208821104 2.55254524911497 2.68652577593229 2.74372050775907 2.55483734685513 2.5221752586441 2.50896105363464 2.61696105363464 2.59150630274962 2.62518786414333 2.44894731826775 2.54002521099846 2.50585682003781 0.926075647222976 1.71740747978493 1.41747767451676 1.1672530818132 0.920780151…
2.5750669811235 2.56806495139249 2.54508930816467 2.52911772439888 2.64910554601279 2.69211163520584 2.58808727843365 2.58007712977858 2.71306089193046 2.78005480273741 2.5970527730064 2.53105886219944 2.50701217838609 2.615 2.61708524870264 2.68510960547482 2.54723747852878 2.64221515148761 2.5490669811235 0.926353991996195 1.71577284162342 1.41585075100048 1.17193354545537 0.943975676097342 0.8…
2.60842576769984 2.60057951714701 2.58947307522205 2.58735480641653 2.70160317090811 2.7475558633859 2.63142576769984 2.61839028705819 2.74336663329709 2.80736663329709 2.62343759458039 2.56011826880551 2.5130473075222 2.615 2.65939028705819 2.73961499778866 2.66533643750228 2.74930095686063 2.58260317090811 0.923329748329526 1.71710152236161 1.41614998486714 1.16874651735617 0.95648906386043 0.8…
2.64468203160818 2.64956511190392 2.62979895131244 2.61801330410358 2.75301330410358 2.79470151822555 2.66781843792981 2.65164305837342 2.77446767881704 2.83846767881704 2.6606625449908 2.57019486617377 2.51707794646951 2.615 2.69274049146031 2.79193535763407 2.77926044761567 2.86072812643271 2.63362357175605 0.917323009079843 1.71133186805508 1.41019866958964 1.16746352246247 0.946641832062439 0…
2.67907114523895 2.67810215726619 2.67006567252827 2.66905837558068 2.80406749676516 2.83009121184481 2.70907114523895 2.68408938760792 2.79808938760792 2.86206384829137 2.69406932100206 2.58003466050103 2.521 2.615 2.73006384829137 2.8390510786331 2.89322620537514 2.99826269011306 2.66507844218654 0.910415679740364 1.70889681076724 1.40509044099866 1.15959596525465 0.917549616910252 0.8664342568…
2.71852349905381 2.73444021511343 2.70648780593651 2.70161868069996 2.84154729446535 2.88041641970189 2.74854729446535 2.7334164197019 2.8472260564096 2.89730934034998 2.73249970364227 2.59961868069996 2.52103569311731 2.615 2.76558298758265 2.86766627152303 3.01788043022686 3.14289232793263 2.70851160134804 0.902519202723523 1.70162098737939 1.39979670420531 1.16261193283473 0.917175930637453 0.…
2.76279598942048 2.77185423254881 2.74785423254881 2.75373774629215 2.88750477377884 2.91589306130103 2.79477657504437 2.76893189005324 2.86695130442935 2.92369891753993 2.77479598942048 2.6512135581372 2.52411648625666 2.61505824312833 2.81471833191604 2.92395130442935 3.09189306130103 3.21791247567713 2.75171833191604 0.897359532199938 1.69652449723258 1.39439924577321 1.14188050611135 0.903447…
2.80308574277168 2.81506385100019 2.79107114825736 2.79107479688594 2.91307662120023 2.96105655374303 2.83408026982881 2.81605472942874 2.91506749962877 2.95906567531448 2.81509121571456 2.66207662120023 2.53001277020004 2.618 2.85108391845739 2.97209121571456 3.13701094588575 3.26397081097134 2.78808026982881 0.891775037865128 1.68664761014828 1.38728144396597 1.13533266625655 0.898280021000827 …
2.85058508863603 2.85051344512957 2.83050150454517 2.83247762337635 2.95537015811667 2.99238209870108 2.87842986103871 2.84665673214248 2.95235821753226 2.99534627694785 2.86557314805162 2.70465673214248 2.53723881168817 2.61807164350645 2.89756120746721 3.02239403928549 3.14325075227258 3.24839403928549 2.83250150454517 0.889034327743521 1.68531444714937 1.38254805845782 1.13132238811688 0.89278…
2.90001405152307 2.89370203566981 2.87285804359644 2.87285804359644 2.98656552873402 3.02454602774319 2.91495554855058 2.90193604755975 2.98287754458727 3.02491654656892 2.91395554855058 2.760248063413 2.55717550891745 2.62435101783491 2.94507255449555 3.05587754458727 3.16425351288077 3.281 2.87483854260561 0.886944126733949 1.68325031255634 1.37825546027743 1.13142015492696 0.889819320392649 0.…
2.9510946203739 2.92908673534274 2.91607096528043 2.91604928144474 3.01506899402264 3.05205519521811 2.96306110899148 2.94906899402264 3.02710447666285 3.07107885031159 2.96210447666285 2.82315572936538 2.56611236169401 2.64204731018695 2.99908870660053 3.10006899402264 3.17701577006232 3.28101379880453 2.91708279282717 0.888672202085718 1.68578569693501 1.37853289774895 1.12639716138878 0.885254…
2.99942984170904 2.97337328358943 2.9524637765808 2.9415655811961 3.05024885572628 3.08026016735021 2.9945655811961 2.98458820444395 3.08055426957218 3.11149771145257 3.01542984170904 2.90280312529847 2.62350902307649 2.66619229760667 3.04447508820473 3.13526016735021 3.18511311623922 3.28806786974353 2.95945246495688 0.894887102126464 1.68873244016405 1.38005373021363 1.12493760298463 0.88225683…
3.03785412423614 3.00693177189397 2.99369882892048 2.99156294551927 3.07262118126265 3.10354353360482 3.04469882892048 3.03667941700602 3.12993177189397 3.15583471232168 3.05385412423614 2.97453354124216 2.66924236252529 2.68406765529517 3.08683471232168 3.15848529786144 3.19517470723012 3.29405823574337 2.99985412423614 0.898188623981662 1.69431171270365 1.38486705384418 1.12310443037167 0.88198…
3.0810699828224 3.05407198233161 3.0290879784053 3.02005998527634 3.10405598625792 3.13105398674871 3.08009397693293 3.07109597644215 3.17708597889609 3.19810197496978 3.0970699828224 3.05211797104347 2.73212197006189 2.73816795877376 3.12907798085924 3.18302599361975 3.20400799803685 3.29700599852763 3.04306398429476 0.901162476937479 1.70047757568597 1.39080135475838 1.12939411898898 0.88221813…
3.11636682414571 3.09054431970009 3.07330765896092 3.05039049021963 3.13240232325659 3.1583431580718 3.12733132503484 3.11940232325659 3.22059165184792 3.24950882058921 3.13231949199788 3.11189931080884 2.79400580814147 2.8231123054741 3.16835499110875 3.19617749555438 3.208 3.3 3.07556798577401 0.907515193531021 1.70930620692555 1.40152259676551 1.13151851328399 0.886273255168934 0.8247097568366…
3.14783839506067 3.13668241458427 3.09991638529887 3.08358492678651 3.16660442434606 3.18764341946516 3.15603337065617 3.15397487797752 3.27058492678651 3.29301387309662 3.15972140970337 3.18813085845393 2.8800862388719 2.91841769738425 3.19877990238202 3.21148743898876 3.208 3.3 3.12362392190561 0.918054814384044 1.71410548179717 1.4069102699395 1.13733202848108 0.885815091845977 0.8297892988227…
3.19005575662781 3.17107707533844 3.14604099752045 3.11306067633026 3.1970639561319 3.22006067633026 3.20805903642944 3.20306067633026 3.30008691474334 3.34408363494171 3.19605083692535 3.24507215563598 2.9851656299826 3.04026238413085 3.23805903642944 3.23604263742126 3.20800491970245 3.29999016059509 3.15507543543762 0.922322984619488 1.71941967541483 1.41497337819568 1.14196465731832 0.8911053…
3.20884078546352 3.18994108677289 3.16148287742995 3.13787641931453 3.23829979999956 3.24935347016214 3.22851183868619 3.22741505688471 3.35287055191287 3.38843236035425 3.21733301360572 3.28988979137033 3.084743632619 3.17519399775305 3.26035669560012 3.24722340240341 3.21552192224046 3.29906012103854 3.18984467139241 0.914426971916157 1.69175884656506 1.40733177200785 1.13734243695509 0.8761961…
3.24269190143125 3.23737687016419 3.21002444504927 3.17816073488686 3.26717814256487 3.28616647343196 3.28105770132712 3.26719687180548 3.38684922502206 3.43078403402895 3.25016284735676 3.3587708285543 3.20903421291547 3.30031208241699 3.29571617717423 3.27008046346479 3.21829442349618 3.30433145599505 3.22421617717423 0.914042444456361 1.6840899294063 1.40947437748709 1.13474253271307 0.9013584…
3.28205259839708 3.24564664199902 3.24757523828759 3.20857877445622 3.3115569228655 3.3235670675435 3.31257894254193 3.31307204998988 3.44458236275358 3.48258540902995 3.28356680956518 3.4221008983901 3.32070290688656 3.40221848613932 3.33954294361135 3.26901156489139 NaN 3.33346190584788 3.26805481860978 0.91131944575541 1.66215765656074 1.39387710413564 1.1343667552669 0.87704150366987 0.829344…
3.31143556432215 3.32884451901987 3.28941985540504 3.25343651403821 3.34237911993621 3.36140863833828 3.35688171235442 3.35344937380711 3.49150348250483 3.53100607492305 3.32088982354297 3.47851272293554 3.43428002371257 3.5249715342739 3.36346128385994 3.27632033986204 3.19160741269427 3.22267931744887 3.29848751685773 0.911009671290204 1.69227549003488 1.40145004165396 1.13206090087978 0.877973…
3.35116534782948 3.35986351718769 3.32829440831956 3.29328433870627 3.37776934586367 3.39874381735001 3.39180307975952 3.39431689758346 3.53778152261118 3.57680565295151 3.35671125847283 3.52413981931581 3.55115827796907 3.65763321551318 3.40515363713975 3.28800490348087 3.24226889955434 3.361212508448 3.3432313976994 0.911942917703801 1.68990739800986 1.39688448934728 1.12864877930626 0.87572721…
3.38704085351567 3.40752932020925 3.36704487781216 3.33403811301987 3.41403279072915 3.43353646588367 3.43753779561809 3.44503009616708 3.57353762272364 3.62403873027681 3.39453711488079 3.56552258715713 3.66199269975908 3.76765023362008 3.44254069481479 3.30052859353821 3.25601682385697 3.321 3.38853869853663 0.909751751657461 1.68287118120668 1.39042822776 1.12011587495758 0.874679678651391 0.8…
3.42943257474918 3.4454992394907 3.4168683199393 3.37550063122673 3.45292632900799 3.47190630247406 3.47893359294479 3.47948403282004 3.62551685609299 3.66896573742067 3.43546746855524 3.59035735676051 3.75547140679046 3.90222154906207 3.48492116974619 3.34437799380773 3.26498825559847 3.43900337327191 3.42943084361462 0.901415354324307 1.68228282507581 1.38315582760941 1.11493158273657 0.8722412…
3.47522019010917 3.49653085944217 3.45680031399411 3.42765527620545 3.49570071780067 3.51378090446843 3.52323807422106 3.52867316031734 3.67814693989935 3.71777409357612 3.48464006622423 3.63661114440587 3.81648704155667 3.96645394746356 3.52926162050838 3.38520911688958 3.26394195977141 3.37548253848088 3.47471879026101 0.884756419571183 1.67654668662545 1.37623690831089 1.10629511596787 0.86520…
3.50805037097409 3.53112416827255 3.50204402660508 3.46605036509549 3.54005352846209 3.56053936735556 3.56504803547073 3.56805113967754 3.70404972646881 3.76454480118714 3.50955406052639 3.67699479692898 3.85202379304031 3.99251887951583 3.5680497856286 3.42653671841746 3.27201629561612 3.3774973451833 3.5115508203642 0.877853385973863 1.68961977681223 1.36268283233476 1.09511292558601 0.86200955…
3.56651298519287 3.57740041437704 3.54346807602965 3.51697799709784 3.59389214654987 3.60648646298952 3.61293897412149 3.61348156874727 3.75541099674164 3.81090888026872 3.57150842159882 3.73242925273985 3.89165271832049 4.02816230874047 3.6234832219883 3.46548269327558 3.28891031425726 3.38614114401127 3.56193619635216 0.885887147168726 1.66608539707083 1.36428354914559 1.09945877254699 0.862951…
3.61630252517024 3.61825344673747 3.59070917255309 3.56528266070865 3.63133238660941 3.65471417104189 3.65621436528229 3.66272371479189 3.79613107438954 3.85170456254509 3.62180726467184 3.78645728838036 3.90696027107683 4.04488171968568 3.67032712913342 3.51625286401627 3.28708231969076 3.40295981784923 3.6061994345627 0.8838367998469 1.66676314577033 1.36362892243688 1.09725959895448 0.85233721…
3.67354168527508 3.66852888725092 3.63854276565695 3.61204288687164 3.68505279527278 3.70104924951931 3.70604728269907 3.70803549232798 3.84004639626071 3.89503358611508 3.68004446580487 3.84199866663838 3.92050248961453 4.04699254484899 3.72953980330512 3.57355835633237 3.31060122951143 3.42154582498054 3.6530409200514 0.888810253176557 1.6728036684115 1.37330411995184 1.09475559991067 0.8544530…
3.71952366086357 3.70051561581247 3.68395569316985 3.66345569316985 3.74241179674626 3.7529597156954 3.7568678044979 3.75295176646906 3.87598152017006 3.92834376516937 3.7299896929875 3.85919952919816 3.9309980526204 4.04497401329186 3.77204160252061 3.63815934071831 3.37944356171003 3.45892351296546 3.69350757076137 0.89368939200215 1.67992905510145 1.375468742802 1.10331585416782 0.858488276975…
3.77082180362446 3.75157173764515 3.72873419677484 3.70832204321176 3.78190456031161 3.7978689904797 3.79231485756657 3.79616425504752 3.92558892359285 3.96216635094294 3.77781809100821 3.89409640921563 3.93004904316337 4.04250790440709 3.82576880825754 3.70617766798869 3.43557316201707 3.41034697869946 3.74470233955917 0.8960772859673 1.68139929034164 1.38269226318006 1.10189410922961 0.85969510…
3.81758100293565 3.77010660776143 3.77507254592497 3.76056309119019 3.8420847775832 3.85458587408826 3.843060080473 3.83406443026144 3.9550535826787 3.99453716256217 3.82408936116537 3.91851948461044 3.93149909228442 4.04099727685325 3.87406767477236 3.76024439402441 NaN 3.47816348109727 3.78258033778626 0.88559980337916 1.66210102495193 1.3829910991316 1.11263052020351 0.867309389353505 0.808735…
3.86644159785103 3.83341068832139 3.81947598238078 3.79908511715261 3.89312012822798 3.90664946559373 3.87994065223276 3.87288292311953 3.98837758008226 4.01733311282419 3.87795894965223 3.93061134508103 3.93101797834682 4.03946688016117 3.9154135251762 3.91507029473326 NaN 3.58774469428092 3.83043717723264 0.896482131924566 1.69602571656986 1.39497918745493 1.12450372834124 0.880001665609226 0.8…
3.87860504716284 3.86359517334191 3.8555260565954 3.83747668749076 3.94146681366983 3.95639769692333 3.89959517334191 3.88274328065584 4.02843719220704 4.04967416390934 3.90653593041633 3.92991113561164 3.939 4.05002962146279 3.92662479480469 3.94044706602797 NaN NaN 3.85368403773027 0.906010120788684 1.7006096160724 1.39349532647291 1.12227422932738 0.876123148841923 0.823326023275229 1.39316562…
3.92500049982582 3.90000056041077 3.89400053011829 3.8840006967269 3.98400075731185 4.00400093906669 3.94100053011829 3.92900037865592 4.05600045438711 4.09200051497205 3.94200062099571 3.9400002877785 3.93899996970753 4.04699998485376 3.97700043924087 4.01200092392045 3.78800136316132 3.80700218105812 3.90000060584948 0.910499999242688 1.69934001484331 1.39919006452297 1.14767990321555 0.8981201…
3.95830346715745 3.93742675069017 3.92953106752554 3.93037933394682 4.03440778399283 4.06653106752554 3.97635088390081 3.95446468408485 4.08650261747953 4.12636985059815 3.98327501711144 3.95905690009202 3.93713276688139 4.04600948334867 4.00633191720347 4.07363538436092 3.87898626826173 3.95203368500508 3.94033191720347 0.910467733862014 1.70034987254831 1.40347484637352 1.14136226311687 0.90895…
3.98968580008181 3.98155815636505 3.98445015014317 3.96960725010227 4.07657779385994 4.12145015014317 4.0126367063446 4.00251888137528 4.1384796063855 4.16461706884971 4.01171525632414 3.96494108751534 3.95086253753579 4.04699018125256 4.04065634383948 4.1393421439213 3.98097885026589 4.05892975652868 3.97465634383948 0.912301638942281 1.70343907094555 1.4060442748817 1.14883518114448 0.917177718…
4.03106723752185 4.0090948221462 4.02707758175598 4.02108620195109 4.14311378657544 4.17511206253642 4.05905344520968 4.02906206540479 4.16205172117066 4.20104827309261 4.05206896156087 3.98202241250728 3.95899310384391 4.05200344807804 4.08804827309261 4.19408792599011 4.09322240103382 4.14537239242872 4.02405689328772 0.897872309638616 1.65389075398778 1.39241913740682 1.14531887880096 0.920890…
4.07036670487298 4.0642710427322 4.07231090195752 4.07137467671804 4.20947831070388 4.24043047963349 4.09047033885882 4.06534278933778 4.19222321166181 4.22931887380259 4.09231887380259 3.99516740874636 3.95503985922532 4.05399202815494 4.11643047963349 4.24531090195752 4.22298053694295 4.36174138159101 4.05738264856311 0.904902743490211 1.70038079079217 1.39766153118201 1.15037717252978 0.892255…
4.11554966147023 4.09766714108669 4.1106181912465 4.11753987150219 4.26841260191769 4.29347134172592 4.14842239188573 4.10757903137435 4.21972588089492 4.26860840127846 4.13160840127846 4.01579441067119 3.95995105015981 4.05300978996804 4.16947134172592 4.2836181912465 4.34379583393127 4.45308953297242 4.10453008153415 0.892919437610069 1.66721060722066 1.39168952300567 1.14017171776792 0.8916955…
4.14505793514894 4.15503591979234 4.15206141125787 4.15206836347575 4.30104171330724 4.34005793514894 4.18505098293106 4.15004982422809 4.26305214163404 4.30004403071319 4.16605330033702 4.03102896757447 3.967 4.04998146075234 4.19804866552511 4.32903591979234 4.45010196586213 4.57110312456511 4.14105561774298 0.890553894028595 1.68500203971054 1.38744469314036 1.13772640802077 0.910343916809362 …
4.19537432072321 4.18655212306673 4.20543982684977 4.21139303675937 4.33756148108481 4.39043982684977 4.22943046883169 4.19343982684977 4.30814972828928 4.33830881459665 4.21241175279553 4.05641175279553 3.9670467900904 4.03402807405424 4.24041175279553 4.36060827117521 4.5390387400069 4.66092644378994 4.18943046883169 0.876630509163701 1.67811145804486 1.38280084424639 1.13452481587678 0.9050236…
4.23468133800967 4.24452997356426 4.25162557216136 4.25266540491015 4.3965220070145 4.43662557216136 4.27463353871112 4.23962557216136 4.32387253520387 4.37073710385798 4.25564947181064 4.09964947181064 3.97196016725121 4.03697610035072 4.28364947181064 4.42448217426571 4.64811571297683 4.75821131157393 4.23463353871112 0.87248361883998 1.67511429797676 1.37553887280271 1.12347954401928 0.8970050…
4.29109738040658 4.2691147697649 4.30006434062577 4.30406955743327 4.4410382565883 4.47205390701079 4.31908694679159 4.28408346891992 4.38804695126746 4.4180712963691 4.3061043361499 4.13109564147075 3.98700869467916 4.06799826106417 4.34309216359908 4.48406260168994 4.6240052168075 4.76197217702669 4.28109042466325 0.857429876036557 1.64034434286371 1.36292064340626 1.11854259325232 0.8784248875…
4.34748716635612 4.33540119582269 4.33750627091911 4.34445850951165 4.46350627091911 4.50333432985224 4.36949671863762 4.33247761407463 4.41564000286001 4.45946806179314 4.36642985266717 4.18666865970448 3.99230567300776 4.06704776140746 4.39650627091911 4.52048716635612 4.6272579116003 4.74626746388179 4.33342030038568 0.868836370133033 1.66580697316549 1.36331407174936 1.10864093771981 0.875429…
4.39750938210641 4.37659596173469 4.38949014218901 4.3915382419825 4.51549014218901 4.53766330144558 4.42049976214771 4.38151900206511 4.48135546276724 4.50752862202381 4.4105671018586 4.25532660289115 4.02369216132167 4.07195190020651 4.44849014218901 4.57050938210641 4.65374026111516 4.77373064115646 4.37657672181729 0.868463655584305 1.66652297743015 1.36578575770408 1.1179784179932 0.86920108…
4.44805957168863 4.43105242308599 4.43905599738731 4.4380393173145 4.53706195455618 4.57004289161581 4.47106195455618 4.43306433742372 4.5210738688939 4.56106195455618 4.46605361451977 4.33411080334085 4.05207625176145 4.09503812588072 4.49906552885749 4.60902978584432 4.66502978584432 4.781 4.42505718882108 0.871795337623301 1.66582388020345 1.36436437256195 1.1042140747035 0.871251584606918 0.8…
4.49838399450198 4.47552687617713 4.4863214837691 4.47134827408319 4.58916967198925 4.60624111282682 4.52339292460667 4.48735720418788 4.58339292460667 4.61341078481607 4.51144650523486 4.42754473638652 4.11638399450198 4.12750008586304 4.55434827408319 4.63425897303622 4.69001786020939 4.781 4.47340185471137 0.876327241971108 1.67746598317015 1.36807938347898 1.10763312553664 0.87260062854185 0.…
4.54058119280556 4.53342535757042 4.52164937072094 4.50962015161435 4.60781494565827 4.6327370280407 4.56657145310337 4.52661041191215 4.62657145310337 4.65855197369897 4.56051301489019 NaN 4.15858119280556 4.18245457667701 4.59262015161435 4.66271754863631 4.69198052059561 4.781 4.51756171340117 0.882617568508922 1.67812347439953 1.37350613944685 1.10797659110423 0.874867501287927 0.802803017590…
4.58400009980493 4.54900016029276 4.56800007863419 4.54400014819519 4.64900006956101 4.66700009375614 4.61400013307324 4.58100015424398 4.6860001451708 4.71100016029276 4.59600010282932 4.58200017239033 NaN 4.27100032663431 4.64500008770736 4.67600004839027 4.692 4.781 4.56300010585371 0.88679000308488 1.6729399587473 1.37688001593854 1.10656000541366 0.875049993043899 0.808760004355124 1.3775800…
4.61741209399143 4.60246756818259 4.59441209399144 4.59326152118687 4.67239624422253 4.69825359630242 4.65830114560913 4.63233284514693 4.73443586864479 4.76445171841369 4.63045171841369 4.63958644144935 NaN 4.38010155893864 4.67438831933808 4.69207924884451 4.692 4.78097622534665 4.59842794376034 0.88794733824753 1.65966010674944 1.38228060209575 1.10843764922202 0.872818074757431 0.810237801698…
4.66848968379869 4.66042098738698 4.64548968379869 4.62567614548763 4.7215093113449 4.72968595926073 4.69562707662212 4.67358782152971 4.78846024247939 4.82044061493318 4.68644061493318 4.71227378079045 NaN NaN 4.722519125118 4.70190186226898 4.692 4.77802944131931 4.65147005625249 0.904969927312141 1.70429406215024 1.39846826901928 1.11930145966949 0.881255699689053 0.814923188302303 1.388332785…
4.69499858190842 4.7039976546947 4.67499841828247 4.66399792740462 4.74699863645041 4.76399814557255 4.73799770923669 4.71899754561073 4.8379973274428 4.87299716381685 4.71299858190842 4.77699650931304 NaN 4.67599138236658 4.74799863645041 4.72099896370231 4.69499983637405 4.7720003272519 4.67699863645041 0.907199887643514 1.70684988491641 1.40298976219695 1.12524968147482 0.879780085085495 0.818…
4.74226116502939 4.74730864958019 4.72722950866219 4.70130073548839 4.78920576638679 4.79932447776379 4.77828490730479 4.76830864958019 4.88341153277358 4.92841944686538 4.76025325093759 4.84455398642598 4.70494177692416 4.78094177692416 4.79823742275399 4.74417411001959 4.69745110323258 4.77641944686538 4.73228490730479 0.906488077965715 1.70523931597607 1.40273612209502 1.12519873374531 0.88254…
4.77469194006694 4.78563592917002 4.75572928066488 4.7386452643195 4.81475728611335 4.83961725887104 4.81366393461848 4.80663592917002 4.93451457222669 4.9805052370772 4.79170127521642 4.91334653953593 4.82188911721108 4.89788911721108 4.8277199455154 4.76579462671129 NaN NaN 4.76766393461848 0.903765858364078 1.70391260245181 1.40225457422325 1.12504149362392 0.891078970902455 0.821479230407943 …
4.82103592439074 4.8380112905228 4.80204105644656 4.77105234696936 4.86802873951259 4.87804105644656 4.86504003003539 4.85404926773587 4.99104310926889 5.03004926773587 4.83503181874608 4.96705029414703 4.94512830139549 5.06112932780666 4.87704208285772 4.82602155463444 NaN NaN 4.81404003003539 0.906951778446577 1.69918432945679 1.3996100335476 1.12646705695522 0.882795535111437 0.82010943547386 …
4.85644991430775 4.84971986289241 4.84238992573339 4.82226994858465 4.89649990478639 4.91840992192484 4.90438992573339 4.90241992002057 5.03330994096756 5.07841992002057 4.86651990097785 5.01647990859494 5.07095981718988 5.18810978862579 4.91833993525475 4.84732993715902 4.74200999809573 4.87502999428718 4.85339992382911 0.898973295563046 1.67434087316881 1.38986270900721 1.11391509141173 0.87842…
4.90061978574533 4.92039165719253 4.88067048097929 4.8487718714472 4.94557753971703 4.95865358256797 4.94267048097929 4.94364513336231 5.06373807462456 5.11964513336231 4.91756064130571 5.06359443812835 5.1651888762567 5.29706213817181 4.95171272700758 4.87972117621324 4.74299155079434 4.87797465238302 4.89266203177363 0.901260313350814 1.68817095069226 1.38521996474277 1.11834189408248 0.8764371…
4.94200199600798 4.95400117945926 4.92500176918889 4.89800213209944 4.9800017691889 4.99600181455271 4.99200181455271 4.99800122482308 5.13000122482308 5.17600195064417 4.9520020413718 5.11200145164217 5.27800244964616 5.39800272182907 5.00100195064417 4.91100231355471 4.74700068045727 4.79100009072764 4.93700158773362 0.887709639811286 1.67906924333152 1.37530966294683 1.11258947559427 0.8619897…
4.98626142240229 4.98049907913164 4.96438817265794 4.94531687563914 5.01926934429327 5.03632479753012 5.03230895374816 5.02541193833088 5.15747531345871 5.21934856320305 4.99728518807522 5.14443570400381 5.33207129701881 5.45813467214663 5.04425350051131 4.9622931099662 4.76213467214663 NaN 4.97239609454892 0.879761682014473 1.6624264406985 1.36784506446079 1.10097692333044 0.856197301007626 0.79…
5.01867585566638 5.04238117899945 5.01251869477735 4.98460709777743 5.05266603311082 5.07659727522187 5.07061692033299 5.07648922711066 5.21641064666614 5.26256780755517 5.03264638799969 5.19845975944397 5.34091159699992 5.47483301655541 5.07568567822194 4.99863656544412 4.77883301655541 NaN 5.02150887222179 0.878730313683342 1.6669448162444 1.36351331747004 1.09439581112228 0.850902943574491 0.7…
5.07600090758926 5.07900033278273 5.04900075632438 5.03300078657736 5.10400063531248 5.11600063531248 5.11700072607141 5.11600080170385 5.24100083195682 5.30300052942707 5.08700083195682 NaN 5.40200006050595 5.50900009075893 5.13200095296872 NaN 4.81200037816219 NaN 5.06600066556546 0.872950022387202 1.66618973286623 1.36213996142746 1.10135970654614 0.847579977461533 0.779759982453274 1.35899005…
5.13632904207547 5.10158404968397 5.09935372023113 5.0853125899717 5.14637839838679 5.15832081602359 5.16534549417925 5.16929613786793 5.29625500760849 5.33827968576415 5.14237017233491 5.29417274708962 5.406 5.51503290420755 5.19526323366038 NaN 4.8373125899717 NaN 5.11036194628302 0.874473515814481 1.64874289022283 1.35967160243472 1.08213069057665 0.84611253938217 0.778644502940708 1.362619320…
5.17560826827592 5.17130467618975 5.14157888839661 5.12262785486212 5.1915495085173 5.19661806156902 5.20658868168971 5.20464744144832 5.32669640791384 5.37166702803453 5.18655930181041 5.31479434084486 5.406 5.51896082682759 5.22668661462073 NaN 4.87462785486212 NaN 5.15356909510351 0.87966819347949 1.67415654957452 1.36941285053243 1.10250678916813 0.8488031663769 0.783957018284318 1.3673131880…
5.22900313004663 5.20800347782959 5.18700292137686 5.16900347782959 5.23600382561255 5.24600375605596 5.24800292137686 5.24900299093345 5.3590025735939 5.40400215625435 5.24000306049004 5.35200187802798 5.40200027822637 5.52199951310386 5.279003408273 5.24200577319712 4.93100333871641 NaN 5.19700333871641 0.886100245534769 1.67819056271283 1.37665041664399 1.10508000556453 0.856460047298482 0.790…
5.27440433011623 5.25826955341082 5.22936468990876 5.21926955341082 5.29137261795025 5.30042018619922 5.29034090578427 5.29222198516185 5.39625369732783 5.43524576928634 5.28440433011623 5.37907928041495 5.40602378412448 5.5150079280415 5.32835676186726 5.32531712165979 4.97940433011623 NaN 5.24530919361829 0.889682325073865 1.68633478276673 1.3826924836347 1.10520114653536 0.85721563351586 0.796…
5.3245009871973 5.2916673247982 5.2745499100211 5.2526673247982 5.33754012545634 5.35248141806778 5.33257926371537 5.31972603218675 5.42768689392772 5.46569667849248 5.3345009871973 5.38890215435241 5.40897064630572 5.51599021543524 5.37255969458586 5.36460861740965 5.0295009871973 NaN 5.28361840197441 0.896165421872592 1.69312238865752 1.3891952261813 1.1102992181089 0.866586655252201 0.80881925…
5.35701714269723 5.34897824628867 5.3265185260115 5.31750995095589 5.41401340924155 5.4409987208326 5.36901477767769 5.35599886956366 5.46249000445991 5.4999984828328 5.38201231597544 5.41150247658038 5.41150138331426 5.509 5.40151990932576 5.44050316082354 5.16004109781892 5.26415766796945 5.33450203780117 0.899421296752944 1.68883597901742 1.39372518563332 1.12574474651564 0.89771305711046 0.83…
5.40872203527769 5.37699312336276 5.38072178974861 5.36977743216345 5.47027718663437 5.49581243919804 5.41773259849691 5.39281157893481 5.48750675660697 5.52746622243369 5.43425728784136 5.4199756798606 5.4125201443221 5.50062897203809 5.45518678271403 5.49970115436834 5.24103329197667 5.38491507360021 5.37535690365953 0.902262363231046 1.68798892051856 1.39733283250974 1.12346795362419 0.9016677…
5.43722716756763 5.43097897248322 5.42160633664439 5.41605361864329 5.51952506682684 5.55047246661657 5.44672136844594 5.42915016559106 5.5290961518909 5.56265893685466 5.46421342171812 5.43436056643215 5.41596647359763 5.49901421701281 5.48026034059752 5.55050990748744 5.38659389354468 5.43806270159495 5.41808808737225 0.906974560041041 1.69999869998201 1.39994498241232 1.13882007022197 0.919035…
5.47651114187963 5.4790086000624 5.4610180835037 5.46401122063339 5.56951848902631 5.60701814408351 5.49401323576838 5.45951585633937 5.54600604612921 5.5865110570679 5.50450866670019 5.45300741378447 5.41850222110635 5.50249998182606 5.51701221305593 5.60651743602395 5.48554382274899 5.55205756666355 5.45501696992153 0.902509621449886 1.70017037194692 1.4026045868914 1.14199198572874 0.923274994…
5.5118482634264 5.51099066178834 5.50919874534162 5.50589995851172 5.62175493829935 5.66028803685263 5.52538464976727 5.50077514827781 5.57349207355396 5.61484356387319 5.54186847340486 5.47537847755369 5.42496589304271 5.50102349776605 5.55233825927757 5.66029313976745 5.59489795493961 5.67561301742969 5.49973694680972 0.901902332972236 1.70018642342417 1.40181690126487 1.14670269584201 0.933379…
5.54908169016082 5.55303941199431 5.54066156745587 5.54951582754232 5.67096086772084 5.70897243702866 5.56951983109455 5.5336479941282 5.61799380127383 5.64318871411122 5.57758858940562 5.4928064201842 5.42895750115905 5.50495750115905 5.58859815469358 5.70551115299182 5.70924617834214 5.81051877778811 5.53215177700599 0.899088941723364 1.694227227791 1.39941814227729 1.14933577838698 0.927829265…
5.58647435198659 5.59246420262957 5.59095406839423 5.59197441247333 5.71097683140427 5.75946198028052 5.61296433116388 5.58045644952096 5.65546663668219 5.67997194817734 5.61547664994406 5.51048446353941 5.43049688817138 5.50499685792801 5.62946659131714 5.74996433116388 5.82242090921916 5.93741001403855 5.58495638147338 0.892530607232204 1.68630043204196 1.3962119483223 1.14591155485579 0.930968…
5.62179164866598 5.62839056779396 5.62247748372829 5.63277683635415 5.75774619016654 5.81220371116771 5.65730348147721 5.61542704519597 5.68397935647376 5.70537958616426 5.64386183694742 5.52599123188059 5.4349584999695 5.50744662456267 5.66632225225799 5.79134893997665 5.91032552992782 6.03385430336996 5.61594981704129 0.884804797414033 1.68135223972567 1.389787952694 1.14437457902901 0.92893766…
5.66660872760465 5.6730871052444 5.67504703620435 5.67909361304862 5.80161339838528 5.85858820745856 5.70112420956541 5.66011413319472 5.72764312913063 5.74664399490207 5.69307284371916 5.57063170136242 5.43995907792916 5.50948525284868 5.70863797272393 5.83711216520912 5.99126121103719 6.12515270634991 5.66606276734847 0.876801330666044 1.67552091828508 1.38013470580474 1.13377327329567 0.920342…
5.71046280450642 5.71845471852956 5.71197412487403 5.72246199590874 5.84845471852956 5.89847089048329 5.74547089048329 5.70946280450642 5.79490943705912 5.80093046059897 5.73146846469023 5.60747089048329 5.44948948823008 5.51099757420694 5.75896037871336 5.88745714432262 6.03898140225321 6.17198059365553 5.70097331627635 0.874303196827159 1.67210173039905 1.37671090562941 1.11810015834032 0.90948…
5.75882030051854 5.76326951595967 5.75922128560124 5.76287604995439 5.88589937796499 5.94079046607421 5.78879697250793 5.74888591414739 5.82350706144426 5.8403200847507 5.78324104676773 5.64539895979533 5.46486559128736 5.51593872399363 5.80037346297348 5.92942683451325 6.04988773034993 6.16692113163838 5.75170981429053 0.871992802957485 1.66412030777102 1.37429946242437 1.11344140143733 0.901094…
5.80994221847295 5.79565020229962 5.79906723726385 5.80107912827683 5.91715436804627 5.9657388097284 5.8399488012648 5.80538545250834 5.87785676641255 5.89135394521604 5.82999011669674 5.70336697870351 5.4808214405923 5.52885368620777 5.85293126785881 5.97846465594877 6.07619588555387 6.19220945528887 5.79454157444022 0.869441096956091 1.6630410620892 1.37132705085227 1.11629800148615 0.905413557…
5.85808980957828 5.84004914109 5.84702559596894 5.8490207916146 5.96101732313213 6.00352093121794 5.88303766701637 5.85299315943612 5.92454481338632 5.94253809546651 5.86507964245621 5.76157467689738 5.50655079472899 5.54151342619952 5.90708980957828 6.0140259353372 6.08351016712207 6.1930069874864 5.8250830314969 0.859649406917879 1.65304526762831 1.36084729564843 1.0985146971169 0.8808357402387…
5.90681461918857 5.88031640710038 5.88189051693967 5.8764568157274 5.9942685184967 6.03085133334346 5.92978950433526 5.89517448914973 5.97935246185093 5.99136618982907 5.92534799207141 5.84414586064939 5.55930323231339 5.56782019535039 5.95129586823978 6.03896741485987 6.08951004594133 6.19701506891199 5.8813453102037 0.871904877602841 1.66570043765274 1.37267357843479 1.10421637983878 0.88723791…
5.95057071212493 5.92456574521 5.92012434473792 5.91561464982503 6.02272187921347 6.05278539787293 5.96614384207636 5.93660054945206 6.03693408740574 6.05240002380626 5.96857559541892 5.92124411677391 5.6184197958992 5.57667770259641 5.99606094553694 6.06326099334881 6.09197561936758 6.19699996416246 5.91665368033943 0.875899330741394 1.6691586031721 1.38027707218947 1.10495859407052 0.8797308679…
5.98700377185021 5.97200353610957 5.98000188592511 5.95900271101734 6.05200271101734 6.07900259314702 6.00100424333149 5.9860049505534 6.10300624712691 6.11700660073787 6.01900353610957 6.00400860453329 5.72500931175521 5.86099646389043 6.02900424333149 6.07500117870319 6.102 6.22499952851872 5.96600424333149 0.902130665967303 1.69072076851448 1.38968090288664 1.10494257664518 0.893468912056955 0…
6.01843585693495 6.00147111587651 5.99571792846747 5.98159452217199 6.07459452217199 6.10061215164278 6.03636533905182 6.02725956222712 6.15506563804851 6.17201274963616 6.04847111587651 6.07571304863285 5.80260727180815 5.83152888412349 6.06436533905181 6.08482370529217 6.102 6.22107051788313 6.00136533905181 0.907680393490076 1.6971250558505 1.3972049582538 1.12641461976869 0.884402720015326 0.…
6.05464778801105 6.03368692267649 6.04154995134746 6.01071627367557 6.10470649000921 6.13070649000921 6.07957930234654 6.07652060034838 6.19461843701197 6.23142276368478 6.09454995134746 6.14532492702118 5.90104120069675 5.93497271503224 6.09470649000921 6.09391194700276 6.102 6.2110978366636 6.03467713901013 0.912641962198174 1.69861640070376 1.4052815349958 1.1202447678713 0.877338192154527 0.8…
6.09493660453145 6.06694769873844 6.0779429440783 6.06092075566431 6.1409429440783 6.16394769873844 6.11893818941816 6.12991600100416 6.26089539747688 6.28791124634402 6.12095879294544 6.20191124634402 5.99884626598875 6.05580981359434 6.14392234055102 6.10697939647272 6.102 6.211 6.08991283123074 0.889177324082112 1.63983333397858 1.40225492899768 1.09676716559344 0.880085530619467 0.82439177507…
6.12054697859278 6.13185002258166 6.1045295546925 6.08359925029361 6.16065152199444 6.19347728299166 6.16419850058722 6.17225077228805 6.31307653328527 6.3499022942825 6.15342501129083 6.25702426158444 6.09627503387249 6.17194397976721 6.16659925029361 6.11387803269805 6.102 6.211 6.11947728299166 0.907415915454832 1.70274277951418 1.40493243275224 1.14351044810777 0.889227957727416 0.83049179757…
6.14679123773205 6.15581532568604 6.15757444614609 6.11276714977805 6.19968685659807 6.22971094455206 6.19178320841405 6.20573503250606 6.36657444614609 6.40059853410009 6.17979123773205 6.3145423288741 6.2130685991122 6.2890685991122 6.18981532568604 6.12391970682002 6.10596788272801 6.211 6.14975912046005 0.908087189738701 1.70250100016566 1.39863138763519 1.12608773945117 0.884102796264931 0.8…
6.18701589551513 6.20302137672725 6.18801808799998 6.15001973236361 6.21702192484846 6.25701644363634 6.24101644363634 6.25501479927271 6.42002521357573 6.45702685793936 6.22001644363634 6.35402137672725 6.32706303393931 6.40208769939383 6.23301589551513 6.13700931806059 6.11200219248485 6.211 6.19901315490907 0.900720169917576 1.69453918878061 1.39463122779151 1.1238867880097 0.888836095107871 0…
6.2155024817693 6.24133092375872 6.22043385856507 6.18538239116189 6.25631376795766 6.28648532596824 6.27048532596824 6.28153679337142 6.46521083315131 6.50515936574813 6.24948532596824 6.39233092375872 6.44002708287827 6.55925507183063 6.2615024817693 6.153708351382 6.11593137679577 6.211 6.22258826077459 0.901024681701672 1.69308539058557 1.39683157100563 1.1181305329942 0.899759227492229 0.815…
6.25857551663577 6.27764461857878 6.27050641469275 6.2256051317542 6.30254590151733 6.32561500346035 6.3195162863989 6.33744718445588 6.51847679957432 6.55550641469275 6.29257551663577 6.41973346393409 6.56675616502574 6.69170680649501 6.30457551663577 6.16984205270168 6.116 6.21199012829385 6.27844718445588 0.890148490050533 1.68640633786529 1.38309731543248 1.10399988207607 0.868028263806113 0.…
NaN 6.3180207815783 6.30701449877556 6.27200966585037 6.35000918255786 6.36601594865312 6.36300966585037 6.37801256560549 6.53602561450349 6.59901594865312 6.32901449877556 6.46301401548304 6.60801739853067 6.7530077326803 NaN 6.18701111572793 6.119 6.21199323390474 6.318013048898 NaN 1.62187553234376 1.37413811032625 1.08049715272928 0.826999458712379 0.782962595280825 1.35857365369144 1.1347361…
6.32750076963177 6.3602597618678 6.33648355479149 6.29165570319433 6.36867291803461 6.39843191027064 6.38265570319433 6.40355241415262 6.58808761346497 6.63143191027064 6.35848355479149 6.49150076963177 6.64338026574979 6.76872456255546 6.37343191027064 6.20960405867348 6.119 6.19824100776397 6.34453519931234 0.872420787853822 1.67377053998782 1.37029731002551 1.0950352203638 0.825899280621118 0.…
6.38048311496777 6.40754163025443 6.3865123726111 6.35141484713332 6.42247336241999 6.43860989808888 6.43548311496776 6.45648311496776 6.60781470159222 6.66863915573221 6.41445385732443 6.55735633184665 6.70539534203776 6.84524905382109 6.4235123726111 6.28129781655998 6.12890247452222 6.20196098980889 6.3945123726111 0.867650908299401 1.66582718777714 1.36455588209877 1.07321738428997 0.84870520…
6.41799372433094 6.44099440278165 6.41999440278165 6.38899372433094 6.47299151936613 6.47899321549291 6.46899440278165 6.48699491161968 6.64499372433094 6.70199440278165 6.45499321549291 6.59499372433094 6.70999932154929 6.84999932154929 6.45999389394362 6.30199660774645 6.14199779503519 6.21499779503519 6.43399338510558 0.865150415551059 1.66520009159085 1.36372013229789 1.08332824790104 0.82282…
6.47599204490361 6.48916288475045 6.47897496091892 6.44404329685766 6.50150456444415 6.52126538865856 6.51814580076577 6.52926538865856 6.67743622850541 6.73836789256667 6.51102621287298 6.64414580076577 6.74243622850541 6.8755558163982 6.51602621287298 6.36392370896487 6.16460706835225 6.22089749609189 6.47626538865856 0.865729920449036 1.66753934011645 1.36350375847663 1.09382754304357 0.872182…
6.52354451250463 6.51673833697074 6.50871895452413 6.48164142473768 6.56537976170843 6.56854451250463 6.54870926330083 6.56268018963091 6.72454451250463 6.76573833697074 6.56052513005801 6.66678679308727 6.743 6.876 6.56552513005801 6.45610840745586 6.21055420372793 6.24080617553388 6.52354451250463 0.874177430777434 1.6724325130058 1.37142247021355 1.09002895871769 0.824732737872858 0.7805257245…
6.56800944847609 6.58200579792851 6.56600644214279 6.535009233738 6.601009233738 6.61900880426182 6.59900644214279 6.60600429476186 6.73900858952372 6.79300579792851 6.60200987795228 6.68400579792851 6.74600085895237 6.873 6.61000880426182 6.536018467476 6.27001567588079 6.4030154611427 6.56300901899991 0.85787599978232 1.61770436383105 1.3658825446464 1.08213680290279 0.829427801434921 0.7892825…
6.61115317493439 6.6084803573461 6.59542261927345 6.57717242095861 6.64317242095861 6.65921091300705 6.62842261927345 6.62561507951563 6.77823015903126 6.8194803573461 6.64711468288595 6.7104803573461 6.74992301590313 6.873 6.65021091300705 6.62034484191722 6.34159504023206 NaN 6.60419166698283 0.885272266083339 1.68329263344003 1.37750193461301 1.11320028595276 0.865050791940146 0.80096077985155…
6.64475987435573 6.6367962570291 6.6317380447517 6.60381081009845 6.68966527940495 6.71261434366223 6.66970166207833 6.665708938613 6.8028253631678 6.84680353356378 6.67381081009845 6.7308544693065 6.75297817039598 6.873 6.68773076821703 6.69645425989938 6.41149791910743 NaN 6.63378898049443 0.89264986467609 1.68933514539891 1.38727999973643 1.11383978170396 0.889118710373752 0.815852525582851 1.…
6.68701262275801 6.68001542781535 6.67102010291091 6.65201729785357 6.74002197294913 6.7630233754778 6.70101729785357 6.69201729785357 6.83301542781535 6.87001402528668 6.72401215524846 6.74400467509556 6.756 6.869 6.72501215524846 6.7670233754778 6.49103412819759 NaN 6.67701402528668 0.89688233754778 1.69392177186122 1.38779426368715 1.12910000935019 0.890228232843281 0.823743370743899 1.3821731…
6.71347542781373 6.71235885621679 6.71316457022187 6.68828114181882 6.78608685582391 6.81202857002543 6.73728114181882 6.72828114181882 6.86535885621679 6.89941714201526 6.74949485641323 6.75380571400509 6.756 6.869 6.75049485641322 6.81602857002543 6.56258171223713 6.58666057238271 6.70641714201526 0.901782857002543 1.69763636560793 1.39673281117264 1.12911961142801 0.907487862362957 0.830809919…
6.75061656676054 6.75555438839738 6.74665801900264 6.73551293615527 6.81965801900264 6.85951293615527 6.77065801900264 6.75967874512369 6.88282382797106 6.9267201973658 6.78661656676053 6.76389636939474 6.75896891081842 6.869 6.78761656676053 6.87736785330791 6.66296369394739 6.70871498049477 6.74955438839738 0.904868703557211 1.70136176030666 1.39980963623266 1.14183683467224 0.93117553540219 0.…
6.77699968476824 6.78899959989816 6.79299944228228 6.77899947865517 6.87399934528789 6.90999939378509 6.80499958777386 6.79699955140096 6.91299963627105 6.95399967264395 6.81399967264395 6.77699984238412 6.759 6.85900012124298 6.81499967264395 6.92799939378509 6.75499889668885 6.82399861782999 6.77699967264395 0.895710111422301 1.65533055856642 1.39478006134895 1.13348010293529 0.924350085718789 …
6.81632173131488 6.83225390444637 6.82347434176903 6.8143895581834 6.92216912086073 6.96308433727509 6.84137260146627 6.82255912535468 6.95330477459776 6.98644042833478 6.85332173131488 6.78683043282872 6.76588130298011 6.859 6.85137260146627 6.98108433727509 6.86116867455019 6.9439312805104 6.8261521641436 0.902650285577077 1.70517029444162 1.40015724675731 1.14818632751177 0.93649058454347 0.85…
6.84082318379394 6.86277897974242 6.8597347756909 6.85172740834899 6.94980108176818 7.00966110227171 6.87177897974242 6.8537716124005 6.97286002050353 7.01380108176818 6.87683055113586 6.79692632658081 6.766 6.859 6.87880108176818 7.02269793898131 6.97913802099544 7.06610855162776 6.84983055113586 0.903395358574591 1.70024295160339 1.40460765736897 1.15253957287787 0.940829351857616 0.85726850694…
6.88702441733044 6.90602713036716 6.89004250424188 6.89602351298487 7.00703888685959 7.06004250424188 6.91903074774945 6.89703074774945 7.01003707816845 7.05102713036716 6.92702079994815 6.81403617382288 6.77300271303672 6.862 6.92602713036716 7.07002079994815 7.10410038235849 7.23110671277749 6.89702351298487 0.897954610100391 1.69735580383655 1.40340321740821 1.14279424138073 0.94335805565702 0…
6.91353617676701 6.93548464085223 6.93619260400183 6.92155335540527 7.04926131855487 7.10619260400183 6.9524159262992 6.9304159262992 7.05029567583139 7.08048464085223 6.94960489132005 6.85331285446965 6.77594846408522 6.862 6.95548464085223 7.09260489132005 7.21309317115327 7.34697292068545 6.92255335540527 0.892102384684023 1.69279970888152 1.39603883978694 1.14739943218657 0.941246934072257 0.…
6.96347932404131 6.97855221867553 6.95976048905901 6.96851056459884 7.08562511330975 7.14658345923305 6.99555221867553 6.97355221867553 7.06683338369322 7.11068759442479 6.99947932404131 6.85993751888496 6.78292710536578 6.8659583459233 7.00646891052214 7.13654180515636 7.29119815902362 7.43608361031271 6.96951056459883 0.882905700241207 1.68755435857009 1.39283238604463 1.14617374584531 0.939943…
6.99399845409574 7.00899845409574 7.01599711431204 7.01499762961346 7.13999721737233 7.18999778420389 7.03999773267375 7.01799773267375 7.12099721737233 7.14799809338474 7.03399824797517 6.88699860868616 6.78599984540957 6.866 7.03699845409574 7.17799788726417 7.33599773267375 7.48399757808332 7.01299778420389 0.862211061520927 1.63679261309351 1.37646084200252 1.11856142223192 0.923030870859402 …
7.03627170590504 7.04832251712097 7.03861044734456 7.03466125856049 7.15966125856049 7.21949188784073 7.06949188784073 7.04749188784073 7.14361044734456 7.1804410766248 7.0664410766248 6.94303458689738 6.79583062928024 6.87189837756815 7.07927170590505 7.22715314640121 7.35959351027258 7.50366125856049 7.03561044734456 0.865178850042633 1.63242520059957 1.37568338028686 1.11646607596331 0.9208476…
7.07968217636648 7.09466000262461 7.07870435010835 7.08165261137732 7.19275608883939 7.24878565382856 7.12260826389357 7.10060826389357 7.2005786989044 7.2147486975921 7.11266000262461 6.98966000262461 6.81188174004334 6.87894826126896 7.12367478511919 7.25777826258126 7.37389652253792 7.5149186962798 7.08166000262461 0.868485756708885 1.6750023981039 1.37208668240272 1.11227096932615 0.914119817…
7.12301774622893 7.12201527001094 7.10901527001094 7.10101939704092 7.21201361919894 7.27600949216896 7.15301939704092 7.13502187325891 7.22502187325891 7.24801815893192 7.15002022244692 7.01402888920988 6.82901527001094 6.88900288892099 7.17101650811993 7.29801114298095 7.39000288892099 7.531 7.11601609541693 0.870151473349704 1.67738073461134 1.37006122985493 1.11574186954458 0.914989500629372 …
7.16527067224147 7.15837243890545 7.14537243890545 7.14720282779882 7.24444028334811 7.29860989445474 7.19920282779882 7.18710106113484 7.27710106113484 7.29125371113081 7.19816890557749 7.08281272225356 6.86537243890545 6.89588127222536 7.21032155557346 7.32454205001209 7.39688127222536 7.531 7.15433851668413 0.873659448834932 1.67912980922302 1.37298945589022 1.12019316616869 0.913800522943903 …
7.19860177452768 7.18863797684335 7.17168624659757 7.16380692098312 7.26179485354456 7.3187586512289 7.22272244891323 7.21171038147468 7.30763797684335 7.3315173024578 7.22863797684335 7.15315527930115 6.90156557221202 7.03134676091797 7.24755350477347 7.3447586512289 7.397 7.52803620231566 7.18167417915901 0.88009216502132 1.68476157762339 1.37664595384927 1.11382867969938 0.906163039951259 0.82…
7.25191259746086 7.2219455795511 7.2219175447744 7.20692908850598 7.30792414119245 7.34196207059622 7.27391589566989 7.26491259746086 7.37089610641574 7.38790765014733 7.28191259746086 7.23386807163904 6.96589445731123 NaN 7.2979175447744 7.36896042149171 7.39999505268646 7.52500494731354 7.2319175447744 0.874030141992749 1.64557484278941 1.38145213377148 1.10275815664068 0.889157935830433 0.8160…
7.27846669906611 7.26513091699663 7.2416049622712 7.2266049622712 7.3178024811356 7.35866421793052 7.29948645095256 7.29146669906612 7.42001240567799 7.43701240567799 7.31140744340679 7.29575563115427 NaN NaN 7.32740744340679 7.3788024811356 7.40686173679492 7.52107900754576 7.25846669906612 0.88762584381621 1.69849241053791 1.38502810313336 1.11225820918267 0.89011024811356 0.81676518608517 1.38…
7.30480663779706 7.27890331889853 7.26780663779706 7.24982894882048 7.34380663779706 7.37885125984389 7.32977688976584 7.32872483071121 7.46070251968779 7.48465046063315 7.33482894882048 7.36548684646144 NaN NaN 7.35182151181268 7.39289588189073 7.407 7.51504462204683 7.28282151181268 0.893885154842934 1.70230939948838 1.39310005771709 1.11737311244129 0.880015783109535 0.817435091574849 1.387930…
7.3449956485214 7.32899456065175 7.3079956485214 7.28299641003016 7.36599760668677 7.40299738911284 7.37599499579961 7.38399401671693 7.51199445186479 7.541993799143 7.37699543094747 7.4029959748823 7.15599303763425 7.18000467783949 7.39899488701265 7.40899825940856 7.40999967363911 7.51100043514786 7.3229956485214 0.900639270039466 1.70783940058382 1.39714956594001 1.1205396594968 0.886749259160…
7.36759776159596 7.3525802729697 7.33452780709091 7.30854529571718 7.38859776159596 7.42559776159596 7.40547534121213 7.4075802729697 7.56112556868688 7.59505561418183 7.39665022747475 7.46489821654547 7.234600909899 7.28414620561618 7.41570269335354 7.42275515923233 7.41 7.511 7.35345785258586 0.902221843311718 1.70990327388485 1.39953750263818 1.12192534103697 0.896525988168689 0.81908939490404…
7.39769809118552 7.38665783667692 7.36271821843982 7.33572828206697 7.41275847294841 7.44876853657556 7.43569809118552 7.45056726403257 7.59169809118552 7.64252700952398 7.42372828206697 7.50856726403257 7.32113452806515 7.38400370091221 7.44866790030407 7.43289936372851 7.4139597454914 7.49813082715294 7.38369809118552 0.90145805090172 1.67750968442542 1.40032245227964 1.11848522269502 0.8966505…
7.43093612484689 7.43390902629709 7.41290321946498 7.36793806045759 7.44194386728969 7.47894193167899 7.46993418923619 7.48493418923619 7.64589547702218 7.69689547702218 7.46092838240409 7.55890321946499 7.41481998820487 7.48480643892997 7.47993999606829 7.4459748370609 7.4209864507251 7.498 7.42691676873989 0.893485446173388 1.66231882124333 1.39683677463745 1.11439785857944 0.896739825795037 0.…
7.44082851695765 7.4536570339153 7.41987996187035 7.3876570339153 7.458708478828 7.495708478828 7.48572562713224 7.501708478828 7.6656570339153 7.730416957656 7.47082851695765 7.58258844069836 7.50738805940189 7.57443950431459 7.49277707204494 7.45287996187035 7.421 7.498 7.44075992374071 0.897961632249645 1.70899511258274 1.39813719275537 1.12356000632149 0.892680822496492 0.817306633855108 1.39…
7.48466546074357 7.48377190505243 7.45969587340324 7.43067306390849 7.495718682898 7.52874909555768 7.52966546074357 7.55161984175405 7.71958942909438 7.77764265124881 7.50672628606292 7.62865025441373 7.60823968350811 7.70600398539562 7.53567306390849 7.45994677784557 7.421 7.498 7.48069587340324 0.899677454777884 1.7067434937796 1.39746532221544 1.12265813538646 0.902563740255863 0.816208287449…
7.50501399664222 7.5150127242202 7.48301569320491 7.45101442078289 7.51301696562693 7.55601442078289 7.55301442078289 7.56901569320491 7.74701569320491 7.81101569320491 7.53401399664222 7.65201738976761 7.71003690023858 7.82704411063003 7.55301442078289 7.47000254484404 7.42100127242202 7.498 7.50101569320491 0.895446589908986 1.70352801926306 1.39573733639657 1.11774834160997 0.899419079614739 0…
7.537413631408 7.54446693764363 7.51934255642715 7.48439586266278 7.55228925019151 7.58939586266278 7.58639586266278 7.60534255642715 7.78334255642715 7.84734255642715 7.566413631408 7.6922714814463 7.79545411916653 7.92915205049793 7.58639586266278 7.47589338752873 7.42394669376436 7.498 7.53734255642715 0.887552860711507 1.69894298004014 1.38957158771993 1.11390947579378 0.897288558177111 0.809…
7.56472480501685 7.57172480501685 7.5437553822372 7.51073499742363 7.57972480501685 7.6196942277965 7.6107553822372 7.63272480501685 7.80676557464398 7.87472480501685 7.5966942277965 7.71576557464398 7.85935787837264 7.99632730115229 7.61372480501685 7.49282672908468 7.42696942277965 7.498 7.5617553822372 0.882559942793239 1.69543526572747 1.38742099635797 1.11088047529628 0.889994710341723 0.805…
7.60592310554384 7.61591747912022 7.58691935459476 7.55491747912022 7.63290059984936 7.65992498101838 7.647930607442 7.669930607442 7.85490997722206 7.90893623386563 7.633930607442 NaN 7.90990622627298 8.05089872437482 7.65691935459476 7.51994936218741 7.43099249810184 7.50199249810184 7.60192498101838 0.866410251404337 1.64341767471407 1.37743871723591 1.09072780956674 0.86053521397047 0.7905275…
7.63544965199226 7.64839461719149 7.61055972159381 7.58150468679304 7.64870648106254 7.68846799692585 7.67450468679304 7.68963310132818 7.86776151586331 7.93550468679304 7.66344965199226 7.8023762722579 7.92374317092972 8.06376151586331 7.68055972159381 7.5533762722579 7.43394496519923 7.502 7.62850468679304 0.870601116785558 1.68390162044534 1.37677210765617 1.09773828337682 0.865466807737357 0.…
7.67567082032035 7.66586009863615 7.64670373828831 7.61472842676429 7.68867082032035 7.72172842676429 7.70475311524026 7.72272842676429 7.89477780371623 7.9588107216842 7.70367082032035 7.83870373828831 7.96664613184437 8.08978603320822 7.72364613184437 7.58077780371623 7.44391770508009 7.50497531152403 7.65875311524026 0.869370862929429 1.68382691277327 1.37384419470645 1.09917913707057 0.866045…
7.70798365116026 7.69998262935778 7.68398109665405 7.65897752034536 7.72598109665405 7.75898109665405 7.74198109665405 7.74698773837019 7.92498467296274 7.98298773837019 7.74098109665405 7.8699841620615 7.97299693459255 8.09999489098758 7.75798262935778 7.63097445493791 7.45399489098758 7.50799846729627 7.69198314025902 0.863083208459799 1.65040707942852 1.36936227861954 1.08702621766811 0.863101…
7.74141816214843 7.7393154848805 7.71446950078239 7.68553795229434 7.75548661366038 7.79143527502641 7.76165774244025 7.77353795229434 7.93482887122012 7.99970908107421 7.77441816214843 7.89555506517233 7.97693154848805 8.10294866136604 7.78748661366038 7.68014435610063 7.46481175834214 7.51193154848805 7.72148661366038 0.868141868678365 1.6831103122918 1.3726330141163 1.09415576050581 0.86251026…
7.78150853469999 7.75975426734999 7.75747167480249 7.73538566837499 7.80834880847749 7.83249624806749 7.79854539459749 7.80758225449499 7.96561911439249 8.01975426735 7.81747167480249 7.92661911439249 7.9799631401025 8.0802825925475 7.82849624806749 7.75013993572498 7.51438566837499 7.64040273777497 7.76150853469999 0.873672300654924 1.6835614743959 1.3779841436498 1.10002849179885 0.860455433329…
7.80601767616628 7.79701473013857 7.78501964018476 7.76301964018476 7.83302258621247 7.8660181671709 7.81901325712471 7.82100834707852 7.97900638306005 8.03300638306005 7.84201964018476 7.9370078560739 7.98000147301386 8.07599508995381 7.85201473013857 7.80802798726328 7.55202111319862 7.5680775787298 7.78201620315243 0.871394139168938 1.65369700348996 1.37920221934088 1.09276578403441 0.85983400…
7.84129944519203 7.82641620432669 7.82422160576892 7.80222160576892 7.87810484663426 7.90227998533625 7.84547458389402 7.83766918245179 7.9917470218749 8.0457470218749 7.88122160576892 7.95268864230757 7.98294162043267 8.06619459855777 7.88141620432669 7.86389078822071 7.59416322620159 7.72292534278724 7.81435782475936 0.8796559534158 1.68763610519444 1.38363204145189 1.10431076289895 0.867831207…
7.86179207241965 7.83986484707277 7.8477608832826 7.83268810862947 7.90868810862947 7.9425841448393 7.86579207241965 7.85779207241965 8.0088232615567 8.0628232615567 7.90179207241965 7.96289603620982 7.983 8.066 7.90575048690358 7.91151137018618 7.64151137018618 7.64584210670042 7.84171929776653 0.882947147442305 1.68855740090525 1.38739142943384 1.10748901879053 0.872552072692729 0.8055905911404…
7.8889357430569 7.8669357430569 7.88092146373621 7.86991194418908 7.95987862577414 7.98290480452874 7.88595240226437 7.87795240226437 8.02595954192471 8.07596906147184 7.9289357430569 7.96998334079253 7.983 8.06300713966034 7.92894526260403 7.95888814532127 7.69287862577414 7.70585482690633 7.8689357430569 0.885234621455874 1.68565692547053 1.39172974268797 1.11004397888644 0.876590480452874 0.80…
7.90859751622466 7.88953714365836 7.91039627433699 7.90331577758192 7.99233590177069 8.02513465988302 7.90853714365836 7.88779875811233 8.0318792548674 8.08579875811233 7.95153714365836 7.97685913067863 7.98691950324493 8.063 7.94859751622466 8.00113465988302 7.76551081003124 7.77459130678631 7.89349689528082 0.887719085802419 1.68237721479048 1.39402311064017 1.11616442506209 0.883851081003124 0…
7.9317578333498 7.91374730436501 7.94068413045626 7.9495156666996 8.0395051377148 8.06557884060834 7.92582100725855 7.90482100725855 8.04486312319771 8.09589471015209 7.9747578333498 7.98293682609125 7.98304211593917 8.063 7.96878942030417 8.03168413045626 7.8362629710646 7.85911556527752 7.92071571741063 0.890342624639542 1.68274536724669 1.39827525181464 1.13105290754691 0.892865660296269 0.822…
7.95096395308727 7.93396205588134 7.97094308382201 7.97395446705761 8.07892600896861 8.10592411176268 7.94596205588134 7.91498102794067 8.05498102794067 8.0989943083822 7.99196774749914 7.98998671955847 7.983 8.05601328044153 7.98596774749914 8.06892980338048 7.91085960676095 7.95382166264229 7.94096205588134 0.8888728458089 1.68344867195585 1.39919833045878 1.13359546567782 0.901224291134874 0.8…
7.9677060224489 7.95955038727478 8.00048121608629 NaN 8.12223911692655 8.14825640972368 7.96565414405753 7.93072331524602 8.06679248643452 8.10784436482589 8.01460226566615 7.99982707202876 7.983 8.04912104957987 7.99877519363739 8.09553309447766 7.99649552665023 8.03556469783873 7.96753309447766 0.890422677380544 1.6846783840036 1.40064457958823 NaN 0.902782850308516 0.835923476369718 1.38719703…
7.98779961284891 7.97979961284891 NaN NaN 8.15863930312804 8.19156916762516 7.98183969027913 7.94485972899424 8.07689980642446 8.11789980642446 8.03479961284891 8.00989980642446 7.983 8.05889980642445 8.01879961284891 8.11876955477625 8.07323852882586 8.12015837396543 7.98680963220647 0.887678054201153 1.6847395992257 NaN NaN 0.910927841268054 0.83911873960443 1.38554683252069 1.11821168052743 0.…
