# Supplementary material for: Quantifying Spatiotemporal Gait Parameters with HoloLens in Healthy Adults and People with Parkinson’s Disease: Test-Retest Reliability, Concurrent Validity, and Face Validity
Source: Sensors (Basel). 2020 Jun 5;20(11):3216. doi: 10.3390/s20113216 (PMC7313704; doi:10.3390/s20113216)
Supplement: Supplementary file 1 [file sensors-20-03216-s001.zip › Data/HYA_07_CWS2.csv]

IWW_x_SpineBase IWW_x_AnkleLeft IWW_x_AnkleRight IWW_x_SpineShoulder IWW_y_SpineBase IWW_y_AnkleLeft IWW_y_AnkleRight IWW_y_SpineShoulder IWW_z_SpineBase IWW_z_AnkleLeft IWW_z_AnkleRight IWW_z_SpineShoulder HoloLens_x_position HoloLens_y_position HoloLens_z_position
-0.349 -0.363001760558055 -0.347 -0.349 0.922690070422322 0.15793966549397 0.132990457745094 1.46860077464554 1.379 1.25699471832584 1.466 1.37 -0.317336376665878 0.076 1.36967601855102
-0.349 -0.363980580988868 -0.345038838022264 -0.349 0.92298417429666 0.16032281180295 0.129773694356512 1.47098281180295 1.379 1.2540582570334 1.46501941901113 1.37 -0.317336376665878 0.076 1.36967601855102
-0.349 -0.364 -0.346980426681313 -0.349 0.921613603456487 0.160261076532528 0.129561467998902 1.46859407518198 1.379 1.254 1.46599021334066 1.37 -0.317336376665878 0.076 1.36967601855102
-0.349 -0.363001110536174 -0.345002221072348 -0.347002221072348 0.922209322572934 0.159820488635917 0.129380199896511 1.46995845635472 1.379 1.25699666839148 1.46500111053617 1.3660044421447 -0.317336376665878 0.076 1.36967601855102
-0.349 -0.363 -0.345 -0.346017465118422 0.921296242560133 0.157854930236844 0.129478253488158 1.46793597814395 1.379 1.257 1.465 1.36894760464473 -0.317336376665878 0.076 1.36967601855102
-0.349 -0.363 -0.346983003301768 -0.346 0.922142606436269 0.157879490099053 0.129013994224085 1.46893116171692 1.379 1.257 1.46599150165088 1.369 -0.316376505442104 0.076 1.36987925268607
-0.349 -0.363 -0.342009798415344 -0.346 0.921461352181317 0.157530685889074 0.117143300631688 1.46728325307389 1.379 1.257 1.46400391936614 1.369 -0.316563320498901 0.076 1.37085257496239
-0.344092398637202 -0.363 -0.342 -0.349926081090238 0.884996521874414 0.156430697294733 0.120143082439483 1.45714089558446 1.3839076013628 1.257 1.464 1.36016631754696 -0.317706876173167 0.076 1.37160416309858
-0.344991907716601 -0.363 -0.344975723149802 -0.348016184566799 0.896242649830707 0.156479433540162 0.122421873285186 1.45695 1.3810242768502 1.257 1.4649919077166 1.3629757231498 -0.317994477279849 0.076 1.3726348181881
-0.348 -0.363 -0.345 -0.347 0.914249974065536 0.157230159929195 0.12684044953071 1.46528920035403 1.382 1.257 1.465 1.366 -0.319042620651543 0.076 1.37331666884187
-0.348 -0.363 -0.345 -0.347 0.914191165757096 0.157592811164572 0.127859793543663 1.46347594417714 1.382 1.257 1.465 1.366 -0.319143242415226 0.076 1.37338212650463
-0.348 -0.360030567513702 -0.345 -0.347 0.916743711938216 0.158094905414383 0.12821653568178 1.46626096086198 1.382 1.25601018917123 1.465 1.366 -0.319346488136028 0.0769812067260141 1.37434205244769
-0.345005173352696 -0.36 -0.345 -0.346001724450899 0.91608118987112 0.158139931021964 0.128998654928299 1.46443320747867 1.3810017244509 1.256 1.465 1.3689948266473 -0.319149388959202 0.077 1.37341115652307
-0.345 -0.36 -0.345 -0.343054792095593 0.918239819129899 0.158473790229166 0.129353424948529 1.46704141767524 1.381 1.256 1.465 1.36703652806373 -0.317906504349598 0.078 1.37257758899444
-0.345 -0.36 -0.345 -0.343 0.917319312936609 0.15848 0.130746558648193 1.46621844884971 1.381 1.256 1.465 1.367 -0.315568369296421 0.078 1.37105655765687
-0.345 -0.36 -0.346995973738619 -0.343 0.918816960172658 0.159288369364141 0.130799919474772 1.46882472559759 1.381 1.256 1.46599798686931 1.367 -0.311842641132409 0.0779585635359118 1.36866780699842
-0.345980712046648 -0.36 -0.347 -0.340057863860056 0.919143634975394 0.15929 0.130368486699475 1.46808465884455 1.37805786386006 1.256 1.466 1.36601928795335 -0.307667077521397 0.0770377532228366 1.36672822989322
-0.343036718655636 -0.36 -0.347 -0.337036718655636 0.921046500060393 0.159329510417925 0.130636572925474 1.47035172663516 1.37701223955188 1.256 1.466 1.36501223955188 -0.300825278709048 0.0760041536863968 1.3639893840059
-0.340999988216822 -0.36 -0.349 -0.334999982325233 0.919710006245084 0.160810001944224 0.122290017439103 1.46818000023566 1.37499997643364 1.256 1.463 1.36399998821682 -0.295171261761169 0.0749825581395351 1.36204953629781
-0.339036125259047 -0.36 -0.349 -0.332054187888571 0.920750853612705 0.161134039332257 0.12519653461661 1.46821927749482 1.37107225051809 1.256 1.463 1.36203612525905 -0.288881256601906 0.0740135658914733 1.36040990095646
-0.33602251604615 -0.36 -0.349 -0.3260450320923 0.918417787676458 0.16114 0.125567598288411 1.46478596850656 1.37000750534872 1.256 1.463 1.36001501069743 -0.281705129748372 0.0739549808429128 1.35761496132663
-0.327002882480021 -0.36 -0.349 -0.319002241928905 0.920159436315018 0.158360890366051 0.1254800288248 1.47328726804949 1.37399871889777 1.256 1.463 1.3530022419289 -0.273413506090069 0.0729970414201191 1.35545082316004
-0.322096338546453 -0.360980732290709 -0.346057803127872 -0.316057803127872 0.916521483201468 0.157624450781968 0.126941291113157 1.46986724430542 1.36811560625574 1.25305780312787 1.46201926770929 1.35201926770929 -0.264673678051471 0.0720108481262331 1.35226103040747
-0.318042595104431 -0.358031946328323 -0.343031946328323 -0.306106487761078 0.919160822353465 0.157550638926566 0.128750832203006 1.47429165455647 1.36305324388054 1.25201064877611 1.46101064877611 1.34408519020886 -0.254587227335177 0.072 1.34915957853027
-0.316001950699404 -0.358 -0.343 -0.300005852098213 0.917221921438913 0.157420126795461 0.128720048767485 1.46631783205811 1.35900390139881 1.252 1.461 1.34100292604911 -0.243885515871748 0.0719940652818989 1.34636718711386
-0.309123396078892 -0.358 -0.339070512045081 -0.292141024090163 0.918693557983094 0.158264839910308 0.128661057680676 1.46917852620709 1.35212339607889 1.252 1.46296474397746 1.33707051204508 -0.232979534263521 0.0700158259149362 1.34261003141798
-0.301063960371483 -0.358 -0.333047970278613 -0.286047970278613 0.917896635888541 0.157357435393185 0.128779040594428 1.46562902201856 1.34803198018574 1.252 1.46002398513931 1.33501599009287 -0.220363703145337 0.0678678861788618 1.33791542338911
-0.293999958744294 -0.358 -0.313999690582206 -0.275999773093618 0.920360002269064 0.156789978134476 0.129499974834019 1.4699899443048 1.34099991748859 1.252 1.45799993811644 1.32699987623288 -0.208120119961789 0.0629190751445092 1.33433000374395
-0.292035401324641 -0.358 -0.299265509934808 -0.265194707285526 0.920468052927145 0.15574876270206 0.128301594808031 1.46733779178827 1.33707080264928 1.252 1.45505310198696 1.32110620397392 -0.194863288847316 0.061 1.33221119895696
-0.281114806764573 -0.356020873957195 -0.26733398331512 -0.250156554678963 0.923359524022495 0.152068616820811 0.132822094268237 1.46993213326714 1.33205218489299 1.2500208739572 1.44411480676457 1.31803131093579 -0.179963979205059 0.061 1.32995753650845
-0.272000027282483 -0.356999996968613 -0.219000145506575 -0.236000042439418 0.922630002303854 0.153189996483591 0.131310004728964 1.46889000324358 1.32800001212555 1.24800000606277 1.4360000242511 1.31200001818832 -0.161112155216562 0.0579877300613502 1.32808495188807
-0.257266341149604 -0.354053268229921 -0.168905559908655 -0.223230828996324 0.923572954166425 0.154103486848725 0.123825301303999 1.46776041948814 1.32505326822992 1.24603551215328 1.42421307291968 1.30905326822992 -0.142212078041748 0.057 1.32791652510037
-0.246088752513194 -0.351024205230871 -0.102532515079163 -0.209112957744065 0.919562757745779 0.150549046277045 0.13383746016273 1.46162970140739 1.32004034205145 1.24500806841029 1.42598386317942 1.30999193158971 -0.121972401737444 0.057 1.32833003143193
-0.226005502445867 -0.351 -0.0300198088051227 -0.183007153179628 0.920309785404611 0.15242947451642 0.11439537313839 1.46426925992103 1.31800055024459 1.245 1.42999889951083 1.30900027512229 -0.0992414350666795 0.052969418960248 1.32997242949252
-0.210283570371856 -0.351 0.0338479953643362 -0.164973263211631 0.908660196538138 0.15218443078706 0.136127786729427 1.46464793877328 1.31701772314824 1.245 1.43294683055528 1.3084216107565 -0.075643820731245 0.0478452012383955 1.33186827145934
-0.193172395370787 -0.361888450054197 0.0884523911751474 -0.146212958987443 0.909142901367085 0.152318580273417 0.140271565973219 1.45604207301843 1.317 1.23609126813748 1.433 1.30898985909584 -0.0510790982798857 0.0417142857142892 1.33493175647376
-0.167061783859284 -0.36100237630228 0.170805143213027 -0.116071289068405 0.898974238283258 0.154035912760078 0.114990310551871 1.43951944661785 1.31500475260456 1.23899287109316 1.4280118815114 1.30999762369772 -0.0280894474518556 0.0366122448979622 1.33719179516376
-0.144448264413141 -0.345291529753288 0.219107190130556 -0.0903394987726201 0.886452651239545 0.153558928098694 0.121075938984026 1.43004909692446 1.31520099314275 1.24489067634252 1.43094533817126 1.31028327147964 0.000400290844760898 0.030447949526818 1.34101932470088
-0.119185939053335 -0.34103914506386 0.24178470214877 -0.067205511585265 0.882127779727732 0.152163700772351 0.130408889863866 1.43183561893014 1.31801957253193 1.24698042746807 1.42802935879789 1.31199021373404 0.0321868754857007 0.0226438356164361 1.34446970714143
-0.0870555471552042 -0.346989584908399 0.284925358510194 -0.0410451320636034 0.886512692077393 0.159626998493985 0.118700517730454 1.43814942868203 1.3209947924542 1.2390138867888 1.4200138867888 1.3179895849084 0.0582856659446697 0.0171643835616445 1.34906213253523
-0.0605221162254188 -0.340135363465849 0.285 -0.0145221162254188 0.883862404998922 0.160051878192049 0.118601547011038 1.43106000449896 1.32296132472404 1.23998066236202 1.42 1.32682596125819 0.0878250621662587 0.0151036168132944 1.35528852275242
-0.0155076399408707 -0.335056404437875 0.284011280887575 0.016650292485178 0.889327052647332 0.150716604387583 0.12783463651005 1.43690175063017 1.33387591023668 1.2439548764497 1.4160451235503 1.32996615733728 0.121634456063039 0.0170294117647068 1.36347919734469
0.022921879352315 -0.316039060323843 0.302960939676157 0.053923935158833 0.890397923635417 0.156956925070545 0.127011911900062 1.43965446988047 1.334 1.24000822322607 1.41500205580652 1.33798355354786 0.15383868945873 0.0229117647058795 1.37230207315876
0.0681843870495137 -0.280638305787337 0.303 0.0834680785105524 0.896686523415585 0.17955237083192 0.12822801391177 1.44680109769239 1.34775176997159 1.23705319214894 1.415 1.3448758849858 0.18904894650608 0.0294003574620206 1.38185714217489
0.113657108553617 -0.225419089545579 0.304984760380161 0.120718067032974 0.904401632256016 0.210168052986047 0.12812099057529 1.4518224343371 1.35891618209088 1.23303047923968 1.41797714057024 1.35293904152064 0.221211941555048 0.04369883824843 1.3895804999094
0.145019651663025 -0.190969324233326 0.308001917235417 0.1570167758099 0.909712501992219 0.208934115645758 0.130229841828078 1.45665470681295 1.36300431377969 1.23499952069115 1.41700047930885 1.35800191723542 0.259503297693564 0.0594476744186013 1.39871004755413
0.185207101613723 -0.139841694200352 0.311922644059875 0.19132313552391 0.914829050498138 0.207411227190011 0.12990638186506 1.46628009116699 1.37182594913472 1.237142014273 1.41798066101497 1.36192264405988 0.291221152194659 0.0700980392156812 1.40342001121237
0.208771879323393 -0.078485996224076 0.312 0.219722287871957 0.918019054934304 0.214815956125934 0.131860361785231 1.46995508761819 1.37794049025828 1.23994049025828 1.418 1.37091073538741 0.325659034187397 0.0799972899728958 1.4064125779449
0.246931046996915 -0.0221016149519144 0.312 0.254936490655054 0.922841290146979 0.217574556341862 0.133067840682272 1.47639835057158 1.3859854835783 1.24598911268372 1.418 1.37599092723644 0.354500395958631 0.0908373983739783 1.40974907131381
0.269552342109934 0.0456570263298007 0.312980536613475 0.28245502517731 0.925546475687057 0.184045647819142 0.136923508890958 1.47897900592731 1.39286375629433 1.25678590274823 1.42094160984043 1.376 0.38923573565388 0.0938888888888901 1.4105883167186
0.299700716014117 0.127191933238115 0.313 0.310720668279842 0.922768531739988 0.15647115129121 0.13671289307853 1.47480259808732 1.39795011933569 1.2728403818742 1.421 1.37798004773427 0.419493666889291 0.091972222222223 1.41110317778859
0.326949455634186 0.227812798645134 0.313 0.342940095566443 0.925355095324502 0.135269256124115 0.127637016603157 1.4789221937035 1.3999962559729 1.27998689590516 1.421 1.38199251194581 0.451026807297547 0.0899555555555604 1.41067198285413
0.35347875106193 0.342741254601697 0.325749028289077 0.378305001415907 0.925085405544543 0.126207610749268 0.105917231074055 1.47665478879764 1.40196138896755 1.30255597312683 1.41217374964602 1.38396138896755 0.483760530819877 0.0826992110453676 1.40898534926658
0.386675099155734 0.447976070066555 0.34064683514127 0.410684944635863 0.924961181457616 0.107821058379577 0.104192020695391 1.47564955011573 1.402 1.31785231779806 1.40340240321546 1.384 0.515281135636908 0.0777243401759539 1.40764507183062
0.413951825665157 0.561798381487507 0.353601980686855 0.440946472961285 0.929372113682963 0.143945107386731 0.121449850790782 1.47320435353248 1.3980071369385 1.30402497928473 1.39762557161634 1.38599643153075 0.546397417291701 0.0718117647058827 1.4072144817671
0.453288985974762 0.618969029663405 0.364155427347977 0.473413413429179 0.928839776442847 0.111989476430569 0.145040375937236 1.46724771862482 1.39898222464937 1.31185779719495 1.39464393316318 1.386 0.579692747645175 0.0639652551574364 1.40623922318746
0.484764613197514 0.806572492939763 0.371848137546783 0.511711461338888 0.921813683377212 0.125353316626615 0.162313250711765 1.46478799570071 1.39602277936798 1.31299240687734 1.39425816617047 1.38401518624532 0.617517048500732 0.0552357274401457 1.40430700198312
0.526987562211606 0.901972163045022 0.379997630897449 0.554987266073787 0.91596171759935 0.158590185992681 0.167278510426771 1.45590262674245 1.39200118455128 1.30400266524037 1.39499970386218 1.38300029613782 0.651854620959534 0.0460276243093932 1.40216507835285
0.559414073024844 0.947183253307359 0.401609382016563 0.59134305157331 0.906893881999415 0.15733290441812 0.172898439324306 1.44554714152479 1.38512428754018 1.30203551072577 1.38812428754018 1.37808877681442 0.691223591688216 0.0348207547169833 1.39898430532569
0.600498719924542 0.996400909178112 0.419779925820531 0.629535398954454 0.903638268454541 0.142829238192834 0.17546943414174 1.44254484507842 1.37413448977634 1.30595109462678 1.38009781074643 1.37602445268661 0.732528488948949 0.0253286384976564 1.39489706190608
0.642938229113283 1.00698529264602 0.413010295147786 0.667944112054875 0.898527471335822 0.135151045222839 0.187831836417834 1.44235023531766 1.37000588294159 1.3050014707354 1.41295146573187 1.37000882441239 0.769963834046643 0.015 1.39034608832607
0.692030915829251 1.03151545791463 0.479682045527782 0.714089060879496 0.897500156950752 0.124421841799726 0.206648453128935 1.4430952699206 1.37 1.305 1.37279464902001 1.36411629010049 0.811886814274808 0.0102641690682002 1.38625437060671
0.751422075211245 1.06764736792551 0.542897265617976 0.760549414571479 0.900470418087084 0.118852992764528 0.219537716917136 1.44356549414571 1.36603918134161 1.31094122798758 1.33879646493959 1.36201959067081 0.853043529130316 0.0150886075949343 1.38220123045256
0.797916818617534 1.06500542487277 0.583099533079633 0.796934901526766 0.908375732584616 0.146819241273787 0.22462082327451 1.45183502735116 1.36400361658185 1.30501084974554 1.33365945376274 1.36100180829092 0.896610497708163 0.0221412103746329 1.37862793830374
0.85203190265604 1.06794719469033 0.610966945700187 0.844155115045271 0.911582794247857 0.137350561150236 0.223056656580924 1.45947341026565 1.37284158407099 1.30303520353978 1.3479355605586 1.35510561061934 0.935548114724683 0.0396191950464181 1.37605114119071
0.892569420688898 1.07987082620667 0.637177601267071 0.882590949654453 0.911402583475867 0.133035103182838 0.216004101216248 1.46763270004467 1.36607535137944 1.30497847103444 1.37217673039634 1.35203229344833 0.978100797624162 0.0637179487179401 1.37359901512973
0.935974458051866 1.07000593998794 0.672409597567719 0.922976240048247 0.912089590140832 0.118598553582631 0.204622041560348 1.47164766558474 1.37299584200844 1.30599940600121 1.39693490834509 1.35299940600121 1.01749501585936 0.0762916666666644 1.37286520186394
0.977231204454492 1.06803660931169 0.727341032389564 0.971103071863573 0.914671858755126 0.108164395445079 0.190069361993095 1.4797784374496 1.37692678137662 1.30305491396754 1.41276203947401 1.34907321862338 1.05530974075361 0.0832017804154268 1.37178052298596
1.01271081541738 1.068 0.812297694585071 1.00175212750061 0.916455540770869 0.105450986538281 0.170497977406276 1.48226058332088 1.37600826241665 1.303 1.41895042550012 1.35098347516671 1.09467086103934 0.089 1.37202498563457
1.06496353524362 1.07199719501874 0.927588474318678 1.05596213275299 0.922845526054891 0.126645112561963 0.13982083410501 1.48868550501753 1.3829950912828 1.30200070124532 1.43621350638355 1.34900140249063 1.13335379009082 0.089 1.37211014225745
1.10135027549678 1.08404338956592 1.03873930102726 1.09233461901394 0.916688727069767 0.125228788140859 0.120099546368918 1.48123912539564 1.37200744202698 1.3158374636459 1.43984392533869 1.34801386654154 1.17432018721768 0.0888828282828279 1.37440665408557
1.13461970015028 1.0879784742102 1.12548363076397 1.12716422462603 0.923182933196537 0.136629985350143 0.124695974301875 1.48282616801174 1.37645619139861 1.3179892371051 1.41711914886567 1.34750845068207 1.21363659266632 0.0866062861869331 1.37655499189544
1.17099063197457 1.09949968614068 1.2374716247517 1.16898725737258 0.925722400858848 0.135650150577233 0.118669990633038 1.48453840217554 1.37750037579179 1.31849937228136 1.42349951958844 1.34949955055467 1.24639434532017 0.0808163771712183 1.37757254474712
1.20985592437148 1.10102616820497 1.36352797939856 1.20938967229416 0.922958948057915 0.136713916497721 0.119434809085951 1.48002007291577 1.37553107098088 1.31405233640995 1.42598745730592 1.35046950052776 1.29080806436232 0.0741164383561682 1.37912548565765
1.24673621814498 1.101094206764 1.48717769615662 1.2572299000722 0.918477356272485 0.138881416415194 0.132543399369128 1.4765500771197 1.37649599864667 1.31399143574873 1.43345254530472 1.34803938144766 1.33569241151599 0.0643002915451887 1.37975638416601
1.28998944016354 1.10649751987928 1.61496654681568 1.302488744112 0.900071631071176 0.139679640920174 0.116586414316307 1.46342946477656 1.37250015723984 1.31350022546552 1.43749963694962 1.35199860789692 1.37713920988868 0.0553892215568864 1.38156885290666
1.32198696623086 1.10800478067086 1.71647184169641 1.34427447386055 0.894940728381332 0.140779546638789 0.136199137906608 1.45900858447473 1.3715931735852 1.31301434201259 1.43900162655469 1.35596582101984 1.42078792888489 0.0432809224318671 1.38359961436361
1.37713142480406 1.11006206434485 1.78519288109238 1.3837612929226 0.885357492562216 0.140298295425993 0.13570976197189 1.4548914837949 1.37594834646557 1.31347588611687 1.44091368826612 1.35851027730452 1.4682206842402 0.0288338054768683 1.38515167055777
1.42498974846873 1.11899811650891 1.79349997574949 1.43698849432366 0.878926386959464 0.144235062304996 0.132764951178485 1.44753707874456 1.37500185924058 1.30950083710715 1.43450208215828 1.36099937368529 1.51161356537539 0.0168504672897217 1.38662800344652
1.47727525417337 1.13405039251866 1.81584112109485 1.48135437295436 0.87488099587864 0.150405143817911 0.129531737965175 1.44404460516315 1.38344662757471 1.30654291797878 1.43199282397388 1.36699266363808 1.56185278551914 0.0131497435897432 1.38976523101862
1.53527373130737 1.17661659555352 1.83349042322986 1.53413308644667 0.873769809246476 0.162532457079533 0.12960845049473 1.44265057034631 1.38604925791579 1.2995048957669 1.42650712888669 1.37445669707029 1.61135928918364 0.015 1.39199873496526
1.5954857128307 1.22649309057733 1.8369997436348 1.57649276942329 0.88323633825429 0.182148794997036 0.130374634420686 1.45102293294604 1.3914986681873 1.29200093106768 1.42700032115403 1.37650035354845 1.65750763773944 0.015714285714276 1.39478692340973
1.64524486005828 1.27441891832932 1.84546247668837 1.6294110001838 0.889922183903676 0.196106533371405 0.131371783154456 1.44852357422789 1.40238534871763 1.28251159304796 1.4285047790719 1.38400955814381 1.70270031421209 0.0262027695351052 1.39712913388061
1.69854172199919 1.34317261997542 1.85100491386755 1.67298293144999 0.893585920891337 0.180355708241902 0.131421036499683 1.45832225935962 1.4074925833237 1.27994826676579 1.42997227921382 1.38496551117719 1.74885852854028 0.0447361111111117 1.3978013771543
1.7289904798116 1.4099809596232 1.85399996894196 1.72898403968415 0.907548073561877 0.186378283566033 0.132879725474643 1.46414833956714 1.40099887997784 1.27700084001662 1.42850037724311 1.38300056001108 1.79151184598961 0.0586687898089142 1.3976771054432
1.77046009744797 1.48288315346921 1.85647916233015 1.76053678035596 0.914998949985521 0.17631748769833 0.130800437514998 1.47041677876163 1.4010287560905 1.2819871848242 1.43098161070772 1.3839904146365 1.83431362873895 0.073377005347594 1.3971349791451
1.81867347131116 1.57787189255776 1.86101011903383 1.81662166582569 0.921154411486939 0.159499081572301 0.12693653389319 1.47841182121267 1.40415541645642 1.28467367480908 1.42899950507125 1.38298273150484 1.87085258742335 0.0867459893048157 1.39667217761826
1.8569845989267 1.73294076510269 1.88399842040274 1.85198578362465 0.924818527025554 0.139862554998571 0.131463068367681 1.48192858626045 1.41299644590616 1.30699131221506 1.41600039489932 1.38200039489932 1.91504155701072 0.0975087719298215 1.3958929514445
1.88944886022456 1.82706962436492 1.88526740609123 1.89736290826667 0.926077556988772 0.121262276640702 0.135570036950737 1.48440612755074 1.42101910043509 1.30000955021754 1.41172304369123 1.38895224891228 1.95508296755936 0.102817365269463 1.39526699160637
1.93663081650028 1.94047211871733 1.91507998954148 1.93593770020312 0.923710105118631 0.117395521082588 0.126172997058213 1.4890870234686 1.42286360724318 1.30091475452699 1.38247147806733 1.38405114728381 1.99651456289001 0.0996402439024425 1.3928058000192
1.97298702083505 2.08294913570494 1.92723146740917 1.9899807066467 0.921410820844486 0.120019063395394 0.123858720750352 1.48315211876098 1.41500280630593 1.29600175394121 1.36740580587804 1.38699894763527 2.03954225608246 0.0933515850144101 1.39060996077952
2.02225808285366 2.22021394527463 1.91988889800839 2.03546837258628 0.919874568374967 0.131655296509483 0.129821102424968 1.47475917898999 1.40596176550316 1.29395220687895 1.37462651769099 1.38298088275158 2.08218301040652 0.0846271929824623 1.38977198374745
2.04995145056602 2.3479368815094 1.91208495094339 2.08457766641508 0.908742889600004 0.119754369026415 0.137664198279243 1.46219344688302 1.40191504905661 1.28884708830189 1.39752669584905 1.38094902943396 2.13049364500361 0.0734185185185213 1.3890055319688
2.10497721933173 2.45995362506817 1.91699796601176 2.11798616887998 0.896764958863325 0.118850374253836 0.144847026309196 1.45950111462555 1.39700203398824 1.28000366117883 1.42798738927292 1.37800122039294 2.17076553841559 0.0602797427652789 1.38800516537908
2.1534503699372 2.53245995227629 1.92712457040816 2.17234496420721 0.88636430477394 0.149687975177396 0.159146486875979 1.44858940524961 1.3849137589482 1.28304791169545 1.45205749403454 1.37694250596546 2.2175876219953 0.0431779744346218 1.38684263470954
2.20094954918154 2.58005179359172 1.94039708420319 2.20900134277326 0.88979346441863 0.141228818338325 0.172327903316084 1.44326245540226 1.37594820640828 1.28798273546943 1.45789641281656 1.37089641281656 2.26031378593823 0.0268544061302732 1.38394685178388
2.254974878222 2.5829986297212 1.9629894945292 2.2659735079432 0.8831630831273 0.142299502132036 0.1784671452525 1.43771258069174 1.3730013702788 1.2870004567596 1.4520027405576 1.3650027405576 2.30209446020445 0.0150470588235285 1.38196285236287
2.31958509207751 2.62408632506062 2.00542203362968 2.31944121697648 0.888590238430878 0.11363873114471 0.188619010729168 1.43866047686176 1.37190408326598 1.29202877502021 1.46002877502021 1.36191367493938 2.34874758513002 0.0162348008385679 1.37976193230474
2.3808650099246 2.63306920079397 2.05012451290198 2.36591691052008 0.890804561429143 0.110398927872965 0.197824532166733 1.44294535820882 1.36201730019849 1.29503460039698 1.46255019483921 1.35294809940452 2.39833008089734 0.0248481375358156 1.37649493565691
2.4299798138156 2.63699838510525 2.11397375796028 2.41797860264454 0.897877093189447 0.10977025838316 0.198649660872102 1.44892754132274 1.36299959627631 1.29699919255262 1.43701049681589 1.35000121117106 2.44172995314464 0.0360919540229886 1.37424184759775
2.4764740863916 2.64401935046496 2.16666759104124 2.46838700929927 0.89769214272377 0.109734091328879 0.208360925005377 1.4606470561404 1.36407740185985 1.29802902569745 1.43294194860511 1.34501935046496 2.44830048625304 0.0394976585781181 1.37403747780975
2.52563665056501 2.64604547504036 2.23554570048429 2.50869728395215 0.906182309823047 0.112404637681609 0.183921074610911 1.46459461513722 1.37206063338714 1.30096968330643 1.42687873322571 1.34698484165321 2.45487101936143 0.0429033631332476 1.37383310802176
2.56689454482228 2.64899246748731 2.27090960984767 2.55388450147202 0.911516366152023 0.125666103692876 0.185934852782992 1.47461438945684 1.37598995664974 1.29900502167513 1.41902008670052 1.34600251083756 2.46144155246982 0.0463090676883771 1.37362873823377
2.61728101426466 2.64900759498013 2.34330608702553 2.59532658414542 0.918343645761958 0.12554202509937 0.177803271615327 1.48181772184896 1.36996202509937 1.2990303799205 1.41568391957481 1.343 2.46801208557822 0.0497147722435067 1.37342436844578
2.65464273682656 2.65009181954665 2.45932881892117 2.63868864659989 0.922778411177016 0.120579234837111 0.154826357211293 1.48942243729172 1.36496939348445 1.30361213031101 1.41623878160957 1.3429387869689 2.47458261868661 0.0531204767986361 1.37321999865779
2.69594176836553 2.65599168119508 2.59794213773505 2.68293760896307 0.925246519966607 0.120530069323374 0.130168115430069 1.49343434321265 1.36300277293497 1.34294454130051 1.41867927451467 1.33900554586995 2.48115315179501 0.0565261813537656 1.3730156288698
2.72844075980701 2.66233056985526 2.73811037566765 2.7254153313566 0.923872795272385 0.121362544702199 0.116992552130836 1.49155542102177 1.36403390460054 1.33299152384987 1.421 1.33998304769973 2.4877236849034 0.0599318859088951 1.37281125908181
2.78067525399226 2.70056714487676 2.87056250232961 2.77469256819719 0.922889062371872 0.123142867683081 0.123260680008361 1.48976706495839 1.36801731420493 1.33168834431126 1.42093074318028 1.33801731420493 2.557406778085 0.0763802469135762 1.37075088914769
2.81900333687978 2.676 3.01600935777154 2.81400362704323 0.914889281120031 0.140899841860915 0.130109261533997 1.48505927894381 1.36899992745914 1.314 1.41699978237741 1.33900007254086 2.90477506275944 0.0756372549019682 1.37462843042315
2.8653339564178 2.676 3.14576658177722 2.86430359674345 0.904920874534212 0.138715294250476 0.120144794695994 1.47506520078781 1.36803035967435 1.314 1.41399241008141 1.34001517983717 2.9743345355957 0.0628943798449693 1.37736259293254
2.90970867303156 2.67604621780641 3.24727869264389 2.9047857027089 0.897060744201418 0.138081820996147 0.14825434137804 1.4677537976724 1.37198459406453 1.31396918812906 1.41292297032266 1.34206162374187 3.06906779891143 0.0366318267420227 1.38062245596166
2.95488736950968 2.67899265453324 3.32879677541965 2.95487512706508 0.888820542822038 0.136922889216926 0.149806131387507 1.45843323615985 1.37100244848892 1.31200489697784 1.4080122424446 1.34599020604432 3.18176834189775 0.0035664739884497 1.38225696405235
3.00839305128297 2.68207074923093 3.38007074923093 3.00936946820599 0.882711716805039 0.13545030182042 0.127280263958601 1.4535766692512 1.37100786102566 1.31096855589736 1.40096855589736 1.34502358307698 3.2445380790769 -0.0108843930635677 1.37880651121167
3.05893473570493 2.6912889183088 3.38915295675172 3.05686675492639 0.877989109149558 0.130340578111384 0.107038593017698 1.44942098558391 1.37208497597318 1.30683004805365 1.39693201922146 1.34805098558391 3.28488166879972 -0.0123908045977007 1.37778859951216
3.11287216828479 2.70796048837894 3.39797908208297 3.10688146513681 0.884285078552515 0.124603596646072 0.102341132980288 1.45236302736099 1.37698837893498 1.29702324213004 1.39300929685202 1.35099302736099 3.31734677480522 -0.00126530612245058 1.38063333183735
3.16949975898297 2.77739603542047 3.40602828824432 3.15246204132388 0.888312903837217 0.140417210333304 0.104357787851537 1.4559790184958 1.37313201180682 1.2828962764375 1.39399057058523 1.34804714707387 3.33932838978854 0.00638775510203997 1.38354912995713
3.23157754985526 2.82033897156267 3.41454056808913 3.21212758762633 0.894004715160994 0.17294655926379 0.127724783665054 1.45011620126777 1.38094155721284 1.27178453331175 1.39345663023884 1.35299194987252 3.34030307297862 0.0228552497451479 1.38361642960067
3.27796805380659 2.90578160861969 3.41999236389749 3.25397812682461 0.894986235677511 0.189318154203336 0.131148036605145 1.45516899249203 1.38549417788167 1.25803514344051 1.3895079842333 1.3555059595186 3.34357810994515 0.0505786350148406 1.3844797112359
3.32134961400468 3.04038654525463 3.42447598361371 3.29981518523379 0.899043601299955 0.19080315024893 0.126435223083649 1.4653980332002 1.38603482111817 1.24987711879878 1.3875080054621 1.36243242011716 3.34950400452792 0.0688929663608545 1.38783707765794
3.36524542211717 3.12939661398293 3.42601555630238 3.35017263015639 0.908210790266916 0.153432805444108 0.121763410075942 1.47238026229357 1.39143928562073 1.24643416548095 1.38699481456587 1.36201562159672 3.35065144804455 0.0801772639691709 1.39073714972509
3.40348176076677 3.25044884933641 3.42899889099025 3.39148482421408 0.912066195530142 0.146252419350299 0.125331506589289 1.47866768941545 1.38900204873798 1.24250338171124 1.38550036966992 1.36849944172924 3.3598530176422 0.0821031518624643 1.39061138188729
3.44868245017507 3.4356838745215 3.43102129363223 3.43525919832489 0.925586977732017 0.109024865775288 0.114556381748312 1.48324044314119 1.38991210164912 1.26764639305672 1.38282812692917 1.36413119589752 3.37475993440054 0.0840237288135572 1.3898413235215
3.49368406730646 3.55603600024279 3.47569216814476 3.49759495808521 0.917322304517086 0.146610304951949 0.119419793257214 1.46527725478557 1.3900081008383 1.26502430251489 1.36914581508933 1.36695949580852 3.40400168384965 0.0868864059590318 1.38901929337342
3.53807718977564 3.6942213744509 3.49361347476263 3.5350786461865 0.919804765942392 0.144484361626227 0.12706377964646 1.46391979055986 1.38999563076742 1.25502330257378 1.35852009524905 1.37099563076742 3.43522127451553 0.0858500000000004 1.38792100580431
3.58126417373689 3.7802944398382 3.487 3.57476389964724 0.917606289151571 0.11198520152678 0.130561675457001 1.47502970163955 1.37600463777777 1.26641930438916 1.357 1.36552753083071 3.47737877000193 0.0824746268656746 1.38712295502456
3.62027446438169 3.8906670914758 3.48710716716412 3.62119451602765 0.909698466467757 0.125303719802177 0.132034071215376 1.46445098674044 1.3784220140101 1.27058171605905 1.35673973688713 1.36848397139736 3.5251997477313 0.0760888223552966 1.38588807742901
3.67302133037214 4.00502310325228 3.49399186229036 3.67051439047883 0.901198317192052 0.132028788572023 0.129083487589845 1.45603169284741 1.37499911149288 1.28100570885765 1.34001976300912 1.3665 3.58176128573343 0.0648226744186153 1.38463343774744
3.71634288386076 4.08598001489543 3.45422236134135 3.71338887559028 0.892548856071353 0.129445143694926 0.105112942674142 1.44757789398253 1.36800169766711 1.29196891911862 1.36393099130786 1.36697699710262 3.64066660022457 0.0500332294911914 1.38413211690123
3.77366474846762 4.11519835021818 3.50863191764074 3.7661113633347 0.885852640256333 0.123993751277878 0.156309929982254 1.44066740224804 1.36647979379273 1.3013605007716 1.38583954743462 1.36353477504937 3.70644653008081 0.0305666666666626 1.38318478014222
3.8284301699781 4.11403570612776 3.54295541408049 3.81444022549878 0.882977887759554 0.151297132343089 0.178011907772018 1.43476066952588 1.36949919274621 1.30101570917503 1.38300392218034 1.36599517405311 3.77023298156747 0.0145217391304373 1.38153312860036
3.90384988420043 4.168 3.60927454234181 3.87425684825259 0.882933196294414 0.117243904057983 0.197458864082142 1.42276469745241 1.39415924680302 1.309 1.42578767092931 1.36703538817845 3.83829656087367 0.008 1.37893562497326
3.95062265759155 4.17097539071249 3.65562265759155 3.92954882972902 0.882503855455043 0.116377464817211 0.204958394750272 1.43241042997039 1.39300820309584 1.30701640619167 1.42203281238334 1.36104921857502 3.90426623811364 0.00847935548841781 1.37521546765234
4.00106088699353 4.17401014783225 3.69507610874191 3.96406722938869 0.885956101384143 0.116558350977259 0.164841814395913 1.43853778846126 1.39100253695806 1.30600126847903 1.42099238912581 1.36499746304194 3.96589194149348 0.0161034482758606 1.37173541291241
4.0481505958291 4.18185843263818 3.75393824478637 4.01606211622796 0.890674882623708 0.115283004696295 0.143043203347447 1.44456134704981 1.39296460815955 1.30698230407977 1.41510617552136 1.36303539184045 4.02008446779895 0.0477289156626529 1.37338004606143
4.10751972634742 4.1859674390744 3.8367414972321 4.06956856773582 0.8971376583121 0.118354602478033 0.129986464110946 1.45312064522848 1.388040701157 1.3089837195372 1.41248462593511 1.3600244206942 4.07118164779099 0.0686277602523554 1.37407924967807
4.13799909271541 4.18899990927154 3.93739673629257 4.10799885077285 0.903969794953683 0.125299790719688 0.119827071425557 1.46245971964906 1.38999993951436 1.30800003024282 1.41595076227013 1.36399987902872 4.11991696887767 0.0859890109890067 1.37594920689603
4.18911220546625 4.18408536485901 4.04821499443903 4.16107805952264 0.910349196412999 0.126115829433404 0.115107449294445 1.46227324386464 1.38705121891541 1.31291463514099 1.42371006304105 1.364 4.16017777861976 0.0931825902335445 1.37698061967374
4.22576964869009 4.1830063986475 4.16150730414269 4.2007504527476 0.91047987202705 0.125692815404899 0.118370021720773 1.46845020041257 1.387 1.34479524328008 1.43396800676251 1.36996160811502 4.20477318831211 0.0972040404040402 1.37907285649365
4.27507728415857 4.19500644034655 4.27730269628775 4.25011163267349 0.9111649510569 0.131479918133684 0.125797466797025 1.46979559909653 1.393 1.33698282574254 1.44200214678218 1.36601073391091 4.24387668781828 0.098017699115049 1.3824281359294
4.31041526247068 4.19795127187256 4.41570977801015 4.30115537912431 0.904283861391127 0.136014958683737 0.124639166396794 1.46778329755375 1.393 1.32912994167318 1.44298375729085 1.37091878645426 4.27911567207712 0.0889555555555593 1.38686632976926
4.359603199048 4.20097570606416 4.55686628299427 4.34465178691967 0.895629723595852 0.138301941507694 0.136820394863068 1.45520243942945 1.38804048989306 1.32800809797861 1.45688662829943 1.36901619595722 4.31426470230492 0.0780769230769223 1.39111376024626
4.40307971385374 4.20800478283122 4.67619769035727 4.39308130813081 0.879537895554261 0.1388846871746 0.123830721307425 1.44537705058741 1.3880255084332 1.32499840572293 1.45901115993952 1.37200159427707 4.34907161384606 0.0691940298507425 1.39435643641043
4.45210422414491 4.21094625344869 4.79777847587938 4.44308630862781 0.878243648482574 0.141767328379721 0.118124268309532 1.44356314370664 1.40371335172637 1.3240179155171 1.46587459138029 1.3729820844829 4.38613850996868 0.0599789789789757 1.39711661850138
4.49266914364328 4.21695037154649 4.85355334391843 4.4935864295541 0.870196915698147 0.144091058473578 0.144757002815569 1.43231354963486 1.40598345718216 1.32201654281784 1.466 1.38093382872866 4.4237833195481 0.0477651282051239 1.39978006444661
4.5449960681005 4.22599931947893 4.90699599248705 4.53799667300811 0.864610417386255 0.140850246499853 0.114982268403558 1.42582048392609 1.40999969754619 1.31800030245381 1.466 1.38399977315964 4.46539746785127 0.0337958579881632 1.40150752241784
4.60195882844232 4.23385639012998 4.90896409753249 4.59495882844232 0.863392259529854 0.135016630328493 0.115873664377285 1.42393446636881 1.41785639012998 1.31898204876625 1.46207180493501 1.39185639012998 4.50745697575151 0.0233841269841281 1.40523190727138
4.65854066966138 4.26177033483069 4.92387696508787 4.64459808595371 0.866801619946935 0.138857354736648 0.12836681472036 1.42913669171093 1.42395078603515 1.319 1.46299179767252 1.39795078603515 4.553851768674 0.0186791778373547 1.40885738242544
4.71308044740487 4.29310625128946 4.93900910725338 4.69007892952931 0.866871705620561 0.138026760146188 0.126404158979045 1.4250146351204 1.42701062512895 1.31399241062218 1.46399696424887 1.40400758937782 4.59794655243583 0.0230353697749199 1.41356006392682
4.76514996512007 4.36187731242273 4.94490376963623 4.74116600351403 0.880920650966358 0.155347243114468 0.129096054800547 1.44095969686601 1.43388773124227 1.3090801919698 1.46203207678792 1.4089198080302 4.651361758741 0.0255723270440235 1.41841787911651
4.8136887089722 4.43254603391779 4.95195460339178 4.7916757385127 0.886594460940992 0.174784964770499 0.126616472483555 1.44859187959529 1.43598702954051 1.30303891137848 1.462 1.41694811816203 4.70118238503418 0.0410505617977497 1.42355290519484
4.85509752162469 4.50421494562177 4.958 4.82411543375984 0.892162529485541 0.155382489680797 0.124639303416966 1.45282731506398 1.44101791213515 1.30800597071172 1.46 1.41800398047448 4.74842496246991 0.0550628930817613 1.42775955748095
4.90318510776233 4.61020391098635 4.958 4.88103543367786 0.903271743262644 0.16647207587172 0.124295820658841 1.46136531505168 1.44985032591553 1.31095010863851 1.46 1.41996673909234 4.79849406449091 0.069194690265483 1.43173210400651
4.93968437578349 4.71806189468982 4.96097369798196 4.92065807376545 0.908941516613408 0.161485765511394 0.124012454855017 1.46781423972175 1.45 1.31793862862457 1.45900876733935 1.41900876733935 4.84516198832997 0.0860278578290041 1.43338217670969
4.97906037123011 4.83311915374363 4.9600174758824 4.97006354866327 0.909108197777562 0.122367997422749 0.124017696360956 1.46669754640376 1.44801112101607 1.32599841128342 1.45598729026735 1.41700317743316 4.89063351732325 0.0952749999999984 1.43313610336981
5.01632656265249 4.90667084734044 4.97080505760993 5.00929111858157 0.914168554297022 0.0655762830735336 0.122595696951418 1.47135582033156 1.45487594575177 1.32501772203546 1.44814177628369 1.41896455592908 4.93945164717283 0.099 1.43261165110345
5.05867110547836 5.09651214383068 5.05335004177867 5.05563978219059 0.911978010890471 0.122849860902582 0.121577830821944 1.46849325754117 1.45202349246583 1.34186687602696 1.42220360137054 1.41800783082194 4.98595307730527 0.0979591642924955 1.42980433849135
5.10199869996372 5.23399588825735 4.97800229773854 5.10199860926351 0.910970029931068 0.11383028661265 0.132249677107268 1.46538009342121 1.44500021163381 1.33100033256742 1.43799951626557 1.4170000302334 5.02970107715403 0.0901999999999976 1.42641747064325
5.14422900197832 5.35675872668115 5.03004970011281 5.14717521141866 0.906344451178654 0.121441041054231 0.140293151772149 1.46075445117865 1.43616137167896 1.32805379055965 1.42817930186551 1.417 5.07597048219298 0.0806692776327215 1.42330721080338
5.18467479970375 5.47504878913348 5.04488617989631 5.19263414966672 0.89749186926547 0.102387315643309 0.140013495903185 1.45186219446577 1.43699186999259 1.33196747997038 1.43593495994075 1.41303252002962 5.11680943990472 0.0710957354221093 1.41949943990678
5.23699496799049 5.59098887151744 5.04000048384707 5.23799564537639 0.889440772219921 0.119368341372251 0.14428958582691 1.44299085157084 1.42400125800238 1.332 1.43100048384707 1.40900038707765 5.16805711454044 0.0562985074626812 1.4153141306425
5.27439408289852 5.63134624733787 5.03606378074752 5.2852346310297 0.878684280892611 0.123020843356671 0.143797972593441 1.43609177576004 1.40136673929827 1.33593621925248 1.42214350668193 1.40014350668193 5.21298999645178 0.0414153686396654 1.41063663074637
5.31010924162315 5.65965794974298 5.03699353363607 5.32115247688653 0.867560745954774 0.106756094863243 0.156537036550769 1.42190166758062 1.40854808991942 1.33799393167995 1.42498060090821 1.40553798256346 5.25885987748162 0.0275893719806781 1.40669008333172
5.36705279133939 5.67201070095719 5.05506344423323 5.37404092833928 0.865770266418689 0.0949837946012544 0.179285758358689 1.41979010824705 1.40700341703674 1.33449838110055 1.42501427495248 1.40049893283317 5.3014884053488 0.0185389408099679 1.40288827787378
5.42448049989031 5.69558322434524 5.09429920998546 5.41674168404275 0.868447806795283 0.0913548685945475 0.195215479254097 1.42567065032855 1.40650819089765 1.34088773372565 1.43384232224673 1.39853475501196 5.34630111966297 0.0151429951690819 1.39962416478268
5.4765343404829 5.69452062033067 5.13568948621283 5.46406842126442 0.871947656454808 0.103339047591382 0.212361326116 1.42991754720194 1.39807826491479 1.33901977704909 1.44987882388793 1.39404179750666 5.38873656719012 0.0167084639498405 1.39577265743654
5.54601782189884 5.69950064806905 5.16701361530572 5.51201749786432 0.884800495772822 0.0988305325195009 0.129613580825406 1.44799343152561 1.39500421244882 1.34100029182626 1.46700022692176 1.391 5.43147603084196 0.0253690140845071 1.39250695865093
5.57813709054264 5.70146449367139 5.25540309992375 5.55372439217015 0.884386593100415 0.100839130783435 0.179777185890576 1.4470019579384 1.4004107461138 1.34247402100644 1.463429150031 1.39226141681786 5.47058713233529 0.0466267087276481 1.39108544573388
5.62061988443635 5.70150324739916 5.34367886598329 5.59264398346861 0.89055227450666 0.104520043101898 0.17959704881545 1.45478755707487 1.4059574909505 1.34200406127112 1.46399810366166 1.39249810366166 5.51306912014604 0.0638455743879406 1.3898933479497
5.65950236096471 5.70199969306055 5.44600555087411 5.63750176446614 0.898040219964623 0.105905224256161 0.144087307166517 1.46330992861054 1.4009994401744 1.34350059535118 1.46899978302189 1.3905000903438 5.55016939401402 0.0766206896551659 1.39111370589061
5.70569467691348 5.70200154697291 5.5359255250121 5.67927254757326 0.901376578355945 0.108641572089668 0.144202723440406 1.46541380869708 1.39608665186972 1.34890418017711 1.46162669048714 1.39000800772348 5.58500315566435 0.0845782493368628 1.39306643181378
5.74422126129181 5.70349008404529 5.67104478654098 5.72616121604868 0.899246779215198 0.105781494829981 0.141974405575974 1.46117850311448 1.39302313605208 1.35396474405585 1.4629966923306 1.38851156802604 5.63252210942332 0.0914301075268827 1.39615768079792
5.77953352167781 5.72149680054383 5.78160798880696 5.76803764728859 0.875641294304816 0.106114447169682 0.124056213309715 1.43977071008576 1.39549247170522 1.37097555117709 1.45950376705473 1.39699504984854 5.6719368626803 0.0947323076923067 1.39957686277102
5.8134142760146 5.72198482967353 5.89552204844305 5.80633742980713 0.895477693862365 0.116165333056161 0.125607591945573 1.46656783937707 1.38567374225223 1.35329297768798 1.45901619940803 1.3906128295558 5.71297301997989 0.0914360523665647 1.40396518314972
5.84175821262392 5.72397972421784 6.02982636044862 5.85358854191568 0.891447401053159 0.113495587138028 0.105638874506869 1.46130705493801 1.38252148897569 1.35151520683662 1.4629734729604 1.38951141284787 5.75470731750973 0.0862765957446824 1.40691157319505
5.86998233825721 5.72499800055742 6.15196267707185 5.88398567066151 0.888413432376428 0.11177080644184 0.132574284926627 1.44881111635544 1.36499966675957 1.34500133296172 1.45099933351914 1.38500099972129 5.79851807386934 0.0798685714285703 1.40501442107682
5.89947644349385 5.725 6.25516755222846 5.92919721335723 0.882377154564926 0.112840977446943 0.142896755222846 1.44460469406154 1.365 1.345 1.45198254811646 1.38598254811646 5.8419521666145 0.0707735042735023 1.40419948137122
5.9535553610195 5.73194236161364 6.31948125452275 5.96967063779222 0.87334410649675 0.113187282761786 0.157153158756791 1.43602064819357 1.37293412755844 1.34202470216558 1.44307410649675 1.38798353188961 5.89006433260497 0.0561554907677392 1.40159951931389
6.00826212438851 5.73738735739895 6.36614228814551 6.01533784591735 0.87051824514623 0.106988153262139 0.152631493491758 1.43340278811024 1.37537061920428 1.33746399612581 1.42841678043311 1.3889803934276 5.93521882943221 0.0436551724137966 1.40013694564271
6.05787048943434 5.74550445067566 6.40131718329058 6.0650938601893 0.870388744342768 0.0983776151019149 0.133416902211556 1.43308246308567 1.37291439394653 1.33340950018534 1.41517446480003 1.38945033769538 5.98147351671191 0.0332248062015496 1.39831802546346
6.10538990298172 5.76510495318561 6.42373852984931 6.11142258675056 0.865787923861654 0.0943401016825517 0.116360741241665 1.425696777668 1.36906536753767 1.33065643042973 1.40810894589612 1.38995642164155 6.027321202257 0.0295049309664692 1.39684735193353
6.15600017372613 5.80500017667064 6.43400001766706 6.15400014722553 0.859040051587827 0.101860046405489 0.1137700069196 1.41525005688795 1.36700001177804 1.33000000294451 1.409 1.39100000294451 6.07371612688954 0.0334794952681368 1.39358940884706
6.21390888407599 5.86389039058575 6.43988903905858 6.20307532548812 0.876235994051039 0.117328542593857 0.116076540297942 1.43421270576861 1.37092602603905 1.33098150650976 1.409 1.39198150650976 6.1211596538518 0.0385009208103076 1.39115138755864
6.25962148338232 5.91431824138121 6.44694111963725 6.23275606706861 0.883332549588917 0.112329814818751 0.108435188973044 1.43857601761921 1.38289906223529 1.32879037772915 1.40602523444118 1.392 6.16146334607778 0.0480427083333223 1.38939078855355
6.30591027913226 5.9758615177911 6.44999414863906 6.28589662595673 0.848128909527332 0.118120713817726 0.112631671562929 1.42445765743271 1.38000585136094 1.32001755408282 1.40899414863906 1.39599219818541 6.20588599620893 0.0617673716012032 1.38997346916617
6.3482519997887 6.07033004603989 6.45 6.33119981372745 0.895460848135043 0.150299954257574 0.112620347907075 1.44991876452369 1.383930418585 1.30624353495252 1.40605218606125 1.3940347907075 6.24709868251506 0.0764967502321234 1.39587657294351
6.38751639396059 6.17668558358519 6.45296279953543 6.37446679334116 0.89740611182656 0.140322433653869 0.116807423343408 1.452404455681 1.38498759984514 1.30106200077428 1.406 1.39103720046457 6.28295389834773 0.0883061889250805 1.4022507612322
6.41201417377072 6.28703779672193 6.457 6.40801354382536 0.901961055158487 0.146128579473201 0.120629921256829 1.45939125359128 1.38200220480878 1.29899748021854 1.40599874010927 1.38800031497268 6.32302153961914 0.0944970414201183 1.40351710355688
6.4561692227507 6.40478459400186 6.457 6.450206146184 0.905248153249218 0.141703262342097 0.120384615429163 1.46329652236773 1.38887076798344 1.29114769373321 1.4020738468666 1.38898153828335 6.35926704290963 0.0983425076452608 1.39959418789861
6.48378588978186 6.51811183909513 6.45997620997576 6.4936590096526 0.903861577811796 0.122850035752858 0.119635947506059 1.46246721630735 1.38999206999192 1.29298413998384 1.39902379002424 1.38602379002424 6.39739898228616 0.100871568627451 1.39211667433581
6.52692070443365 6.64776211330094 6.46399262366825 6.54290963993602 0.878955991428485 0.141575128391634 0.120967528928862 1.439292801165 1.39 1.28202028491232 1.399 1.39099077958531 6.43582260967739 0.0997879656160455 1.3852632614014
6.54664209355863 6.75504940989452 6.46694631403379 6.56558840759242 0.885116901564526 0.133517457453845 0.116030013470005 1.44393463931373 1.38410737193241 1.27905368596621 1.399 1.38805368596621 6.47373071289575 0.0974440825190048 1.37865914975173
6.59551241126019 6.86491536382369 6.46997014762817 6.61550246046958 0.885051791142309 0.134577860035458 0.110425425903689 1.44777228650359 1.37805970474365 1.28098009841878 1.39602985237183 1.37809950790608 6.51618881692158 0.08845329400197 1.37327184825615
6.62694440126181 6.94885113886226 6.47399282596927 6.64694440126181 0.878591603994713 0.158457117231284 0.107475201172283 1.44362751479719 1.378 1.28000179350768 1.38901255455379 1.378 6.55366908901117 0.0772051282051294 1.36756395748965
6.67220167425852 7.01778515648036 6.474 6.69220167425852 0.864292340353937 0.151935930781589 0.107637049665738 1.43280107753073 1.37210412944454 1.27115619416681 1.39293058037031 1.36326032361135 6.59141287152237 0.062826366559488 1.36477728558862
6.71267164091584 7.07156492421349 6.47995074613738 6.72572910375557 0.857722291184153 0.160716365475377 0.117250455011862 1.42639147028644 1.37001641795421 1.27893432818317 1.393 1.36696716409158 6.63248491782333 0.0468039215686343 1.36128550878535
6.75900855581292 7.11200385850387 6.49000285193764 6.78300620715839 0.834352875424185 0.130258599195336 0.118769619182445 1.39975245937681 1.37399849015066 1.28300016776104 1.39299949671689 1.36799798686755 6.67264208509273 0.031682634730542 1.3566098653563
6.80904254949381 7.13456820859525 6.50668084983127 6.81930537904453 0.851168221535763 0.122066759053464 0.116542615934295 1.41413477991332 1.36516896185403 1.28398122646066 1.39005632061801 1.35622528247204 6.71413963791154 0.0216230031948891 1.35061594049414
6.86543265485955 7.15875685208266 6.51986829487811 6.86652383532855 0.854360619626655 0.0933225879938615 0.111055721397723 1.4176369724079 1.36697973767356 1.284 1.39296960651033 1.35303039348967 6.75886442825835 0.0191695075757575 1.34177357009847
6.91599878786042 7.159 6.57199873937484 6.89699927271625 0.86532973478386 0.09326999418173 0.118999806057668 1.42371985333111 1.36400007272837 1.284 1.39799987878604 1.34800012121396 6.80041928413691 0.0207409638554201 1.33314579833488
6.9621457297456 7.16194547211142 6.63385491433984 6.94609120185702 0.87379332320015 0.100103495298497 0.145018336984218 1.43372478693846 1.35221811155432 1.284 1.40487276825998 1.33916358366574 6.84196025653554 0.027840579710133 1.32507982499962
7.00269541535479 7.16497715615161 6.6975202791838 6.98272587381931 0.875180557875999 0.103485024059093 0.167134001368361 1.43085345301768 1.34703807308065 1.284 1.41095431230322 1.33999238538387 6.88147440597276 0.042637982195854 1.32076533354506
7.0429380689089 7.165 6.77887458954053 7.03292258613613 0.873262988175145 0.111597458954053 0.179551002637806 1.42443990897458 1.34100928966366 1.284 1.41199845172272 1.34099845172272 6.92159946041386 0.0601812500000015 1.31869537345956
7.08618428892878 7.165 6.86144273340949 7.07225844448071 0.891093148405362 0.116674339338011 0.184281013337685 1.4478771059661 1.33903707777596 1.284 1.41396292222404 1.33511123332789 6.96313202327061 0.0740308839190612 1.32361367710093
7.10677564596707 7.165 6.95199040685181 7.10661859814402 0.89436668342611 0.119459487851521 0.168687912748114 1.4546284310635 1.33207852391153 1.28103365310494 1.41597756459671 1.33203365310494 7.00291078962341 0.0813408239700377 1.33184236775577
7.14301288168361 7.16500166215272 7.04704737135262 7.14701371275997 0.89824105546698 0.119950432159708 0.127049987533855 1.45794161228814 1.32999750677091 1.284 1.41199833784728 1.33300041553818 7.03841117699842 0.0833701298701311 1.34300302780893
7.17346603441806 7.16893110121523 7.15903638463417 7.17943158502568 0.900736249271674 0.120972086315961 0.127020516740886 1.46175316817878 1.32410334817715 1.284 1.40806889878477 1.33398277530381 7.07717686984457 0.0870857142857154 1.35392784678464
7.21366182331487 7.17792391024585 7.26808692295016 7.21966182331487 0.900730422720856 0.11789637778144 0.129201400282318 1.46298010833196 1.32201690883426 1.28796618233149 1.39312681625692 1.33499154558287 7.11173853794367 0.092 1.36627840400063
7.24401369633175 7.18200249024214 7.39305021988308 7.25901245121068 0.8905198837887 0.116951773900143 0.127754289044701 1.4436143081189 1.31900166016142 1.288 1.40299958495964 1.33900041504036 7.14728251067296 0.0913498452012387 1.37975496757775
7.27639273119905 7.18788958749074 7.51177334772985 7.28844793745368 0.890245152583766 0.0975047293222673 0.114253212687911 1.45379898635897 1.32292639166049 1.288 1.40201840208488 1.33998159791512 7.18357853353665 0.0860278637770898 1.39188622497526
7.31659742579988 7.19492954951498 7.63774195562461 7.33156723273487 0.882954073652823 0.0963876489098023 0.0949338394773595 1.45026784197481 1.323989935645 1.29492954951498 1.39507045048502 1.34395974257999 7.21970130280936 0.0797573182247434 1.39862721364873
7.35599444638015 7.19637093233596 7.73598618715063 7.37499387677811 0.869571895350775 0.102963256679283 0.111897556407265 1.43722185263062 1.32699957279847 1.29639469091952 1.38800099680356 1.34699957279847 7.25536942545232 0.0729607250755291 1.40091339468662
7.40117166080059 7.19565061901755 7.79393756493988 7.42115365342669 0.858355644209941 0.1110885112045 0.107873830232991 1.43269301399368 1.3309279705044 1.29105154821097 1.36934214010411 1.3548559410088 7.29504776555698 0.0640865800865885 1.40084543343809
7.44158298681237 7.19913111967944 7.81182276939526 7.46158298681237 0.852044324284192 0.12049490721998 0.0925407585838312 1.42549495812048 1.33495829868124 1.28187660292711 1.36009382796722 1.35895829868124 7.3367970968605 0.0502670349907985 1.4000437097972
7.49298037350044 7.21317494444129 7.83599076400021 7.50198460666701 0.840364471763234 0.130913939460248 0.09121045025499 1.4095760996082 1.33300076966665 1.2718463366057 1.35300269383327 1.3629984606667 7.37318537756836 0.0377755102040825 1.39946841076145
7.54506763411471 7.24414460342279 7.85564816381687 7.53736669487037 0.851608573785159 0.14207710265983 0.085777282704635 1.42253778811914 1.34085926552675 1.26393723078452 1.35398240819084 1.37380649009928 7.41283400689871 0.029 1.40105792447279
7.59844452907741 7.29840260674362 7.86589519416555 7.5884654902443 0.856203466209503 0.153715891553253 0.0876590388331096 1.42524379854139 1.34495807766622 1.26112576700134 1.354 1.38389519416555 7.45445761100836 0.0298022774327126 1.40512233367892
7.64891571409981 7.36488874261174 7.86899494284599 7.62194437130587 0.862519413690936 0.157364774274188 0.0932406105507183 1.43035141969536 1.35897639994795 1.261 1.354 1.38799325712798 7.49505073740965 0.0371943661971871 1.41213338904523
7.69125294493728 7.40430506505793 7.87293050650579 7.67113133132242 0.86634259131062 0.142119634757522 0.107674958876261 1.4360592344334 1.36980889289093 1.24920848048262 1.354 1.39880889289093 7.53067268692931 0.0539280855199199 1.41631256610449
7.72971501113271 7.48241502285134 7.873 7.69879750791008 0.871253401429674 0.164359906644467 0.111820601148426 1.43919705089648 1.38389500410152 1.23708999648441 1.354 1.40297000117186 7.56599738378165 0.0687059447982998 1.42410114129148
7.76000466406374 7.55701130682119 7.876 7.7390052294048 0.870330965319859 0.158616557072947 0.114330216242955 1.43570116460258 1.38500155468791 1.22199886931788 1.35400056534106 1.41100098934685 7.60198067448493 0.0759134328358206 1.43541084142734
7.79239399560485 7.635530898436 7.876 7.77532054052665 0.877034575453974 0.134707341426237 0.115831903432589 1.44378868253891 1.39579799853495 1.2141469101564 1.3579265449218 1.41787145361315 7.63343084507359 0.0819755178907713 1.44755403636458
7.82269439846426 7.73895076806063 7.876 7.80866383831069 0.881178641925497 0.115186298053124 0.114781103522465 1.44996796288824 1.40589813282142 1.21597962656428 1.35404074687143 1.42195925312857 7.66305964485209 0.0884858757062161 1.4555868006918
