# Supplementary material for: Quantifying Spatiotemporal Gait Parameters with HoloLens in Healthy Adults and People with Parkinson’s Disease: Test-Retest Reliability, Concurrent Validity, and Face Validity
Source: Sensors (Basel). 2020 Jun 5;20(11):3216. doi: 10.3390/s20113216 (PMC7313704; doi:10.3390/s20113216)
Supplement: Supplementary file 1 [file sensors-20-03216-s001.zip › Data/HYA_07_CWS2_HoloLens_raw.csv]

Time HoloLens_x_position HoloLens_y_position HoloLens_z_position HoloLens_x_orientation HoloLens_y_orientation HoloLens_z_orientation
165.7317 -0.228 0.076 0.203 359.939 342.899 1.002
165.7675 -0.228 0.076 0.203 359.957 342.888 0.874
165.7982 -0.228 0.076 0.203 359.863 342.867 0.95
165.8334 -0.228 0.076 0.203 359.822 342.9 1.044
165.8654 -0.228 0.076 0.203 359.944 342.879 1
165.899 -0.228 0.076 0.204 0.103 342.836 0.993
165.932 -0.227 0.076 0.204 0.063 342.885 0.992
165.9663 -0.226 0.076 0.203 0.054 342.974 1.065
165.9972 -0.225 0.076 0.203 0.072 342.992 1.07
166.0349 -0.224 0.076 0.202 359.938 343.052 0.98
166.0653 -0.224 0.076 0.202 359.818 343.176 0.849
166.099 -0.223 0.077 0.202 359.805 343.232 0.851
166.1327 -0.224 0.077 0.202 359.7 343.391 0.443
166.1643 -0.225 0.078 0.203 359.24 343.478 0.458
166.1982 -0.227 0.078 0.205 358.761 343.328 0.473
166.2302 -0.23 0.078 0.208 358.596 343.13 0.26
166.2664 -0.233 0.077 0.212 358.923 342.968 0.149
166.2985 -0.237 0.076 0.218 359.555 342.962 0.143
166.3311 -0.24 0.075 0.223 0.3 343.058 -0.005
166.3655 -0.243 0.074 0.229 0.804 343.246 359.512
166.3968 -0.247 0.074 0.235 1.341 343.436 358.99
166.4316 -0.251 0.073 0.243 1.928 343.612 358.282
166.4654 -0.256 0.072 0.251 2.597 343.771 357.615
166.4979 -0.261 0.072 0.26 2.793 344.077 357.169
166.5316 -0.266 0.072 0.27 2.917 344.535 356.687
166.5653 -0.272 0.07 0.28 3.206 344.851 356.236
166.5975 -0.279 0.068 0.291 3.421 345.216 355.847
166.6303 -0.285 0.063 0.302 3.553 345.832 355.334
166.6649 -0.29 0.061 0.315 4.032 346.537 354.983
166.7027 -0.296 0.061 0.331 3.928 347.403 355.098
166.7313 -0.301 0.058 0.347 3.78 348.039 355.123
166.7639 -0.305 0.057 0.365 4.455 348.528 355.265
166.7991 -0.309 0.057 0.386 4.856 348.838 355.524
166.8315 -0.312 0.053 0.408 5.017 349.342 355.167
166.8642 -0.315 0.048 0.431 4.975 349.854 354.814
166.8965 -0.317 0.042 0.455 4.983 350.194 354.958
166.9357 -0.32 0.036 0.482 4.597 350.279 355.061
166.9674 -0.322 0.03 0.51 4.37 350.034 354.95
166.9962 -0.325 0.023 0.538 4.486 349.654 354.724
167.0327 -0.326 0.017 0.567 4.615 349.255 354.588
167.0668 -0.326 0.015 0.598 4.306 348.824 354.463
167.0982 -0.325 0.017 0.631 3.652 348.642 354.567
167.1322 -0.323 0.023 0.665 3.048 348.663 354.658
167.1641 -0.321 0.029 0.7 3.149 348.522 354.873
167.2014 -0.32 0.045 0.737 2.375 348.14 355.153
167.2303 -0.319 0.059 0.772 2.017 347.932 354.924
167.2647 -0.321 0.07 0.805 2.693 347.491 355.203
167.2953 -0.325 0.079 0.837 2.379 346.89 355.832
167.3322 -0.328 0.091 0.869 0.67 346.837 355.995
167.3631 -0.334 0.094 0.901 0.057 346.325 356.64
167.3979 -0.34 0.092 0.932 0.448 345.734 356.516
167.4315 -0.347 0.09 0.963 1.072 345.179 356.668
167.463 -0.355 0.083 0.993 1.921 344.399 357.183
167.4968 -0.363 0.078 1.024 2.331 343.899 357.331
167.5309 -0.37 0.072 1.055 2.542 343.785 357.588
167.5649 -0.378 0.064 1.088 2.343 344.434 357.549
167.5956 -0.387 0.056 1.122 2.064 344.98 357.51
167.6318 -0.397 0.046 1.158 2.188 345.406 357.482
167.6644 -0.408 0.035 1.195 2.438 345.788 357.749
167.6962 -0.42 0.026 1.233 2.302 346 358.061
167.7317 -0.433 0.015 1.271 2.819 345.917 358.032
167.7632 -0.445 0.01 1.309 3.353 345.949 357.585
167.7979 -0.458 0.015 1.35 2.391 346.167 357.173
167.8295 -0.47 0.021 1.39 2.508 346.682 356.266
167.8642 -0.481 0.039 1.429 3.892 347.431 355.396
167.8965 -0.492 0.063 1.469 3.948 348.171 354.708
167.9303 -0.501 0.076 1.508 2.903 348.926 354.426
167.9639 -0.51 0.083 1.545 2.104 349.499 354.112
167.9976 -0.518 0.089 1.584 0.981 349.814 354.939
168.0311 -0.526 0.089 1.622 1.071 349.934 355.092
168.0631 -0.532 0.089 1.661 1.988 350.252 355.13
168.0961 -0.538 0.087 1.7 2.551 350.309 355.006
168.1364 -0.545 0.08 1.739 2.951 350.003 354.492
168.1656 -0.552 0.074 1.779 2.753 349.872 354.036
168.1957 -0.56 0.065 1.819 2.137 349.858 353.828
168.23 -0.567 0.056 1.861 1.531 349.7 353.984
168.2634 -0.574 0.044 1.904 1.192 349.496 354.424
168.2952 -0.582 0.03 1.949 1.016 349.215 355.12
168.3305 -0.59 0.017 1.994 0.791 348.792 355.661
168.3626 -0.597 0.013 2.042 0.118 348.314 356.288
168.3951 -0.605 0.015 2.09 359.499 347.903 356.506
168.4293 -0.612 0.015 2.137 359.896 347.61 357.501
168.4629 -0.619 0.025 2.182 3.371 346.665 358.547
168.4966 -0.628 0.044 2.228 4.114 345.639 0.164
168.5302 -0.637 0.058 2.27 4.058 344.982 0.156
168.5616 -0.646 0.072 2.31 3.83 344.69 359.09
168.599 -0.655 0.087 2.35 2.38 344.797 358.524
168.6288 -0.664 0.097 2.389 1.302 344.982 358.747
168.663 -0.673 0.103 2.429 0.647 345.009 359.108
168.6964 -0.684 0.1 2.469 359.673 344.939 359.252
168.7292 -0.695 0.094 2.51 358.935 344.843 359.406
168.7639 -0.705 0.085 2.553 357.758 344.883 359.625
168.7943 -0.715 0.075 2.597 355.991 345.11 359.816
168.8303 -0.725 0.061 2.639 355.68 345.337 359.992
168.8614 -0.735 0.045 2.682 356.332 345.387 359.646
168.8953 -0.747 0.028 2.724 357.236 345.421 359.355
168.9301 -0.758 0.015 2.766 358.187 345.677 359.128
168.9641 -0.77 0.016 2.812 357.308 346.361 358.459
168.9959 -0.783 0.024 2.858 355.17 347.196 357.367
169.0308 -0.795 0.036 2.903 355.331 348.316 356.228
169.2657 -0.806 0.06 2.948 356.305 348.96 356.472
169.2958 -0.817 0.076 2.989 357.434 348.864 357.14
169.3228 -0.874 0.08 3.269 359.515 351.063 356.137
169.333 -0.893 0.075 3.369 359.718 351.845 355.617
169.3674 -0.903 0.062 3.429 358.76 352.414 355.487
169.4028 -0.921 0.033 3.531 359.095 352.871 355.787
169.4307 -0.94 0.004 3.627 359.359 352.454 356.058
169.4653 -0.957 -0.011 3.69 358.4 351.259 355.623
169.4966 -0.966 -0.013 3.727 358.156 350.027 356.144
169.5285 -0.97 -0.002 3.759 358.259 349.612 356.618
169.5677 -0.972 0.007 3.785 359.425 349.637 357.258
169.5962 -0.972 0.021 3.784 3.445 348.952 357.437
169.6289 -0.972 0.049 3.787 2.384 347.793 359.519
169.6626 -0.97 0.068 3.794 359.987 348.529 357.105
169.6953 -0.967 0.08 3.795 359.134 349.5 355.998
169.7299 -0.969 0.082 3.804 0.069 350.024 355.584
169.7648 -0.973 0.084 3.819 0.975 350.596 355.658
169.7943 -0.979 0.087 3.844 1.097 350.842 356.101
169.8301 -0.987 0.086 3.876 1.124 350.946 356.373
169.8621 -0.996 0.083 3.915 1.047 350.907 356.732
169.8956 -1.007 0.077 3.961 0.891 350.715 357.286
169.929 -1.02 0.066 4.016 0.906 350.379 357.651
169.9634 -1.033 0.051 4.075 1.175 349.93 357.544
169.9955 -1.047 0.032 4.137 1.178 349.725 357.068
170.0295 -1.062 0.015 4.2 1.354 349.589 356.977
170.0617 -1.078 0.008 4.264 1.426 349.089 356.979
170.0944 -1.095 0.008 4.327 0.438 348.567 356.001
170.1275 -1.112 0.012 4.387 1.824 348.46 354.297
170.1623 -1.122 0.046 4.443 1.442 349.228 354.403
170.1955 -1.132 0.067 4.493 0.058 349.501 354.575
170.2272 -1.14 0.085 4.54 0.257 350.03 354.455
170.2636 -1.148 0.093 4.583 0.297 349.525 356.534
170.295 -1.155 0.097 4.625 0.819 349.154 356.53
170.328 -1.16 0.099 4.664 1.508 349.178 356.358
170.3619 -1.163 0.09 4.7 2.229 349.105 356.194
170.3949 -1.166 0.079 4.735 2.914 349.131 355.468
170.4287 -1.17 0.07 4.77 2.315 349.099 354.649
170.4622 -1.175 0.061 4.807 1.404 348.774 354.231
170.4955 -1.18 0.049 4.844 1.063 348.321 353.847
170.528 -1.187 0.035 4.884 1.004 347.942 353.841
170.5618 -1.192 0.024 4.926 0.602 347.775 354.099
170.5933 -1.198 0.018 4.97 0.111 347.508 354.304
170.6306 -1.203 0.023 5.019 359.506 347.524 354.895
170.6617 -1.209 0.024 5.069 359.203 347.688 356.07
170.6935 -1.214 0.039 5.117 0.962 347.67 356.932
170.7291 -1.22 0.054 5.167 1.982 347.566 358.447
170.7609 -1.226 0.067 5.215 1.173 348.254 357.948
170.7948 -1.234 0.085 5.262 0.272 349.065 356.543
170.8295 -1.244 0.095 5.308 0.119 349.441 355.96
170.8615 -1.254 0.099 5.354 0.349 349.945 355.605
170.8938 -1.266 0.099 5.398 0.275 350.276 356.307
170.9289 -1.279 0.091 5.442 0.532 350.285 357.624
170.9604 -1.291 0.082 5.485 0.056 350.113 358.76
170.9987 -1.305 0.071 5.53 359.251 349.815 359.321
171.0279 -1.318 0.058 5.574 359.236 349.601 359.433
171.0614 -1.332 0.043 5.617 359.383 349.278 359.375
171.0935 -1.345 0.029 5.66 358.852 349.259 359.334
171.128 -1.358 0.019 5.702 358.443 349.832 358.827
171.1601 -1.37 0.015 5.744 358.594 350.318 358.691
171.1946 -1.383 0.016 5.786 358.162 350.495 357.965
171.2265 -1.395 0.022 5.826 359.523 351.021 356.102
171.262 -1.405 0.045 5.866 0.43 351.695 355.411
171.2937 -1.415 0.062 5.906 359.369 351.945 356.391
171.3291 -1.422 0.076 5.945 359.427 352.414 356.458
171.3668 -1.428 0.085 5.984 359.697 352.682 357.56
171.3947 -1.434 0.091 6.025 359.703 352.741 357.795
171.4288 -1.439 0.095 6.065 0.59 352.828 357.093
171.4613 -1.443 0.092 6.105 0.725 353.039 355.913
171.4944 -1.448 0.087 6.146 0.816 353.63 354.011
171.5273 -1.459 0.081 6.188 0.25 354.372 352.298
171.5623 -1.469 0.072 6.232 359.846 354.542 350.924
171.5935 -1.481 0.058 6.276 0.44 354.423 350.142
171.6278 -1.492 0.045 6.321 0.561 354.309 350.138
171.6597 -1.503 0.034 6.364 0.259 353.753 351.436
171.6941 -1.514 0.029 6.41 358.86 353.189 353.197
171.7279 -1.527 0.033 6.455 357.36 352.417 354.403
171.7596 -1.539 0.037 6.5 356.668 351.305 356.28
171.7958 -1.55 0.047 6.542 358.425 350.272 357.773
171.8278 -1.559 0.06 6.584 358.923 350.033 358.803
171.8609 -1.562 0.075 6.626 357.747 351.026 357.713
171.8968 -1.563 0.088 6.665 356.607 352.752 355.629
171.9275 -1.569 0.094 6.702 356.929 354.191 355.016
171.9613 -1.58 0.098 6.737 357.147 354.831 356.907
171.994 -1.595 0.101 6.772 357.284 355.267 359.083
172.028 -1.61 0.1 6.809 356.875 354.942 1.157
172.0629 -1.625 0.098 6.846 356.042 354.545 2.19
172.0936 -1.638 0.09 6.884 355.667 353.797 2.971
172.1275 -1.652 0.079 6.92 356.033 352.908 2.807
172.1626 -1.663 0.064 6.958 356.667 352.944 1.78
172.1937 -1.674 0.049 6.995 357.236 353.275 1.755
172.2277 -1.687 0.033 7.034 357.496 353.667 1.311
172.2611 -1.701 0.022 7.073 357.216 353.724 1.119
172.2924 -1.718 0.019 7.113 357.242 353.168 0.963
172.3276 -1.736 0.02 7.154 357.004 352.501 0.899
172.3608 -1.753 0.026 7.193 357.794 351.792 1.018
172.3953 -1.766 0.041 7.232 359.618 351.625 1.565
172.429 -1.777 0.059 7.271 359.355 352.144 1.297
172.461 -1.781 0.073 7.311 357.695 353.27 1.647
172.4923 -1.782 0.081 7.35 356.902 354.649 1.659
172.5279 -1.778 0.083 7.389 357.457 356.529 0.801
172.5587 -1.776 0.086 7.427 358.048 358.156 359.238
172.5937 -1.771 0.092 7.465 358.109 0.417 356.815
172.6275 -1.765 0.092 7.503 357.969 3.396 354.559
172.6598 -1.76 0.087 7.54 358.003 7.154 353.807
172.6921 -1.76 0.081 7.576 357.73 9.983 355.027
172.7274 -1.765 0.074 7.613 356.896 11.412 356.352
172.7605 -1.773 0.066 7.651 355.704 11.444 356.715
172.7913 -1.782 0.053 7.69 355.081 10.767 355.859
172.8275 -1.791 0.039 7.728 354.68 9.212 355.053
172.8618 -1.798 0.029 7.768 354.336 7.831 353.315
172.8932 -1.803 0.029 7.807 353.49 5.963 352.959
172.9254 -1.804 0.034 7.848 350.662 4.689 355.622
172.9609 -1.808 0.052 7.886 350.807 3.16 356.156
172.9952 -1.808 0.068 7.923 351.594 1.723 357.924
173.0266 -1.805 0.075 7.959 351.638 2.131 357.233
173.0601 -1.799 0.081 7.993 351.169 4.51 353.53
173.0955 -1.797 0.088 8.025 351.136 6.225 353.315
173.125 -1.797 0.093 8.057 351.315 7.179 354.622
173.1608 -1.798 0.096 8.088 351.323 8.555 355.726
173.1942 -1.798 0.095 8.12 350.742 8.956 357.764
173.2266 -1.797 0.091 8.151 350.406 9.64 358.617
173.259 -1.794 0.086 8.182 349.673 10.496 358.899
173.2925 -1.79 0.081 8.214 348.79 11.503 359.154
173.3277 -1.784 0.073 8.246 349.475 12.984 359.082
173.3579 -1.778 0.066 8.279 349.786 14.487 358.288
173.3931 -1.77 0.053 8.31 350.849 16.574 357.82
173.4264 -1.761 0.049 8.338 351.791 19.113 357.199
173.4585 -1.75 0.052 8.367 350.419 22.275 356.526
173.4943 -1.739 0.053 8.393 349.557 25.314 356.892
173.5262 -1.728 0.053 8.418 350.459 28.152 356.873
173.5578 -1.714 0.064 8.441 349.562 31.865 356.812
173.5919 -1.7 0.068 8.463 348.429 34.882 356.908
173.6267 -1.685 0.075 8.483 347.812 38.424 355.371
173.6591 -1.669 0.084 8.501 347.331 41.462 355.277
173.6919 -1.651 0.093 8.518 347.197 43.686 355.872
173.7266 -1.63 0.105 8.532 347.976 46.191 355.798
173.7584 -1.609 0.113 8.543 347.837 49.587 354.877
173.7927 -1.586 0.108 8.551 348.434 53.99 352.505
173.8259 -1.564 0.099 8.559 348.964 58.234 351.601
173.858 -1.542 0.089 8.566 349.604 61.985 350.153
173.8922 -1.518 0.079 8.572 350.186 65.61 348.453
173.9274 -1.493 0.066 8.575 351.449 69.78 347.114
173.9579 -1.469 0.055 8.577 353.213 73.567 346.609
173.9939 -1.444 0.044 8.578 355.114 77.215 346.588
174.0271 -1.419 0.034 8.578 357.495 80.334 344.568
174.0619 -1.391 0.037 8.57 358.014 84.244 342.907
174.0906 -1.365 0.04 8.562 358.246 87.672 342.568
174.1266 -1.342 0.045 8.555 0.55 89.743 341.585
174.1592 -1.32 0.048 8.55 1.098 90.472 345.068
174.1915 -1.3 0.046 8.551 1.486 90.374 347.007
174.2258 -1.277 0.047 8.549 358.859 92.234 346.862
174.2589 -1.253 0.055 8.545 354.647 95.752 345.223
174.2925 -1.23 0.051 8.544 354.027 98.133 343.66
174.3262 -1.209 0.05 8.541 356.276 100.157 342.773
174.3567 -1.187 0.057 8.532 358.189 103.466 341.883
174.3932 -1.166 0.059 8.523 359.588 107.052 340.92
174.4248 -1.146 0.056 8.515 1.661 110.664 339.782
174.4584 -1.128 0.05 8.503 4.114 115.087 339.195
174.4906 -1.111 0.048 8.488 4.331 119.891 340.412
174.5263 -1.092 0.051 8.472 2.814 125.328 341.912
174.5605 -1.073 0.052 8.456 2.773 130.286 344.658
174.5905 -1.055 0.051 8.441 3.388 134.418 347.513
174.6269 -1.035 0.052 8.424 3.393 138.153 351.948
174.6583 -1.015 0.052 8.407 2.614 140.959 356.528
