# Supplementary material for: Quantifying Spatiotemporal Gait Parameters with HoloLens in Healthy Adults and People with Parkinson’s Disease: Test-Retest Reliability, Concurrent Validity, and Face Validity
Source: Sensors (Basel). 2020 Jun 5;20(11):3216. doi: 10.3390/s20113216 (PMC7313704; doi:10.3390/s20113216)
Supplement: Supplementary file 1 [file sensors-20-03216-s001.zip › Data/HYA_07_CWS2_IWW_raw.csv]

IWW_x_SpineBase IWW_x_Head IWW_x_ShoulderLeft IWW_x_ElbowLeft IWW_x_WristLeft IWW_x_HandLeft IWW_x_ShoulderRight IWW_x_ElbowRight IWW_x_WristRight IWW_x_HandRight IWW_x_HipLeft IWW_x_KneeLeft IWW_x_AnkleLeft IWW_x_FootLeft IWW_x_HipRight IWW_x_KneeRight IWW_x_AnkleRight IWW_x_FootRight IWW_x_SpineShoulder IWW_y_SpineBase IWW_y_Head IWW_y_ShoulderLeft IWW_y_ElbowLeft IWW_y_WristLeft IWW_y_HandLeft…
-0.349 -0.35 -0.354 -0.362 -0.291 -0.259998239441946 -0.308 -0.313 -0.225 -0.215998239441945 -0.321 -0.342 -0.363001760558055 -0.280001760558055 -0.296 -0.349 -0.347 -0.257 -0.349 0.922690070422322 1.6958539788612 1.41659112675715 1.16543503519604 0.937824031677945 0.857201249996219 1.41094040492835 1.13530968309955 0.914319542254906 0.850284401395137 0.92333033450603 0.536641390840863 0.15793966…
-0.349 -0.35 -0.352038838022264 -0.35121360912245 -0.293941742966604 -0.261961161977736 -0.308 -0.313 -0.225 -0.215019419011132 -0.321 -0.342 -0.363980580988868 -0.28 -0.296 -0.349 -0.345038838022264 -0.257 -0.349 0.92298417429666 1.70460658823059 1.41652135933078 1.16793048152161 0.940477374479833 0.859455336274397 1.4112832033461 1.13712407482941 0.915849706342634 0.852025434160185 0.9237810672…
-0.349 -0.353960853362627 -0.352 -0.351 -0.290039146637373 -0.262 -0.308 -0.313 -0.225990213340657 -0.215 -0.322980426681313 -0.342 -0.364 -0.28 -0.296 -0.349 -0.346980426681313 -0.257 -0.349 0.921613603456487 1.6649734237056 1.41603479546308 1.16604908398572 0.938896147987917 0.858341450391432 1.41120088079934 1.13716990213341 0.915493816797144 0.852921485606371 0.921997713853412 0.5379340477452…
-0.349 -0.356996668391478 -0.352 -0.351 -0.29 -0.260002221072348 -0.308 -0.313 -0.226 -0.215 -0.323 -0.342 -0.363001110536174 -0.28 -0.296 -0.349 -0.345002221072348 -0.256001110536174 -0.347002221072348 0.922209322572934 1.70241793288972 1.41570036647694 1.16192456430368 0.935533720296183 0.856821676909623 1.41164950025872 1.1377193892051 0.915979455837275 0.847086496636619 0.923268567408335 0.53…
-0.349 -0.354052395355266 -0.352 -0.351 -0.29 -0.263930139526311 -0.308 -0.313 -0.226 -0.215 -0.323 -0.342 -0.363 -0.28 -0.296 -0.349 -0.345 -0.256982534881578 -0.346017465118422 0.921296242560133 1.6613605659036 1.41545436627961 1.16184139720947 0.935480873255921 0.859011052785919 1.41154192116303 1.13804423651092 0.916392664650263 0.85061712557368 0.922110608839738 0.537153797443553 0.157854930…
-0.349 -0.350033993396465 -0.352 -0.351 -0.29 -0.264 -0.308 -0.313 -0.226 -0.215991501650884 -0.323 -0.342 -0.363 -0.280991501650884 -0.296 -0.349 -0.346983003301768 -0.257 -0.346 0.922142606436269 1.70184672362724 1.41559872524763 1.161274844059 0.935073484323138 0.85888144471935 1.41183745049527 1.13805991501651 0.916380169966982 0.848954787127462 0.92294269141976 0.536396373761837 0.1578794900…
-0.349 -0.358982362852381 -0.352 -0.351 -0.29 -0.262003919366138 -0.308 -0.313 -0.226 -0.213005879049206 -0.323 -0.343996080633862 -0.363 -0.280001959683069 -0.296 -0.349 -0.342009798415344 -0.250013717781482 -0.346 0.921461352181317 1.66012262023818 1.41563992161268 1.16119015677465 0.935030078387323 0.854658289459381 1.41162043113028 1.13760090145421 0.916140470323937 0.85125545353528 0.9221316…
-0.344092398637202 -0.361944560817679 -0.344147837819524 -0.361796722998155 -0.29 -0.260036959454881 -0.304073918909762 -0.308092398637202 -0.224036959454881 -0.213 -0.315147837819524 -0.344 -0.363 -0.284907601362798 -0.290110878364643 -0.349 -0.342 -0.25 -0.349926081090238 0.884996521874414 1.65406254154011 1.39317300096111 1.15838285202048 0.932026547965968 0.855621705069834 1.39843818273953 1.…
-0.344991907716601 -0.356048553700396 -0.344 -0.362 -0.29 -0.26 -0.304 -0.308 -0.219040461416996 -0.215975723149802 -0.318967630866403 -0.344 -0.363 -0.283016184566799 -0.290991907716601 -0.349 -0.344975723149802 -0.253967630866403 -0.348016184566799 0.896242649830707 1.65101395315886 1.39305749139215 1.15822089015117 0.931791456611012 0.853834727955787 1.3992711794111 1.13045757231498 0.90978401…
-0.348 -0.356999135517866 -0.344 -0.351 -0.29 -0.262 -0.304 -0.308 -0.222 -0.212002593446402 -0.319 -0.344 -0.363 -0.28 -0.293 -0.349 -0.345 -0.254 -0.347 0.914249974065536 1.69860632821505 1.40325975362259 1.15773970607607 0.931759757945002 0.857070492754816 1.4046702852791 1.13179006051375 0.911059883294912 0.846040380372139 0.914069909229376 0.530700030256875 0.157230159929195 0.05653006483616…
-0.348 -0.355038858569879 -0.344 -0.351 -0.29 -0.262 -0.304 -0.308 -0.222 -0.217883424290363 -0.319 -0.344 -0.363 -0.28 -0.293 -0.349 -0.345 -0.254 -0.347 0.914191165757096 1.66760454828264 1.40270107469242 1.15707321191376 0.931210880399566 0.858187850615169 1.40531717667194 1.13192727990011 0.910795245906934 0.846902902229253 0.913864080149837 0.530768639950054 0.157592811164572 0.0566770856072…
-0.348 -0.355 -0.344 -0.360898108287659 -0.292969432486298 -0.260020378342468 -0.302020378342468 -0.308 -0.222 -0.215030567513702 -0.319 -0.342020378342468 -0.360030567513702 -0.280989810828766 -0.293989810828766 -0.349 -0.345 -0.255979621657532 -0.347 0.916743711938216 1.70134633386646 1.4064611792576 1.16797761344129 0.940702183956152 0.859971863275203 1.40777483274705 1.13221704514034 0.911077…
-0.345005173352696 -0.352005173352696 -0.344 -0.363994826647304 -0.291003448901797 -0.256006897803594 -0.302 -0.308 -0.222 -0.212005173352696 -0.319 -0.349986204392812 -0.36 -0.279003448901797 -0.290006897803594 -0.349 -0.345 -0.256 -0.346001724450899 0.91608118987112 1.6990346042839 1.40464320747867 1.16414681158105 0.937615500998366 0.85733458703939 1.40787986204393 1.13201036213469 0.910910293…
-0.345 -0.350036528063728 -0.344 -0.361054792095593 -0.291 -0.256981735968136 -0.302 -0.308 -0.222 -0.212 -0.319 -0.35 -0.36 -0.279 -0.29 -0.349 -0.345 -0.256 -0.343054792095593 0.918239819129899 1.70212246829963 1.40759502526409 1.16149913024571 0.935067303842528 0.855827943968752 1.40891082276654 1.13273648461642 0.911459772142156 0.844572875257355 0.918576348963845 0.534208949375613 0.15847379…
-0.345 -0.35 -0.344 -0.361 -0.290009600965577 -0.258980798068847 -0.302 -0.308 -0.222 -0.211009600965577 -0.319 -0.35 -0.36 -0.279 -0.29 -0.347019201931153 -0.345 -0.257980798068847 -0.343 0.917319312936609 1.67853917504832 1.40562958596978 1.1609349925021 0.93483182418346 0.855463264328296 1.40877153615449 1.13276980798069 0.911341248125525 0.846570318020568 0.917906912695215 0.534209903990344 0…
-0.345 -0.343014091914832 -0.341006039392071 -0.343036236352425 -0.284012078784142 -0.253012078784142 -0.299006039392071 -0.306004026261381 -0.222 -0.21199798686931 -0.319 -0.34900201313069 -0.36 -0.276006039392071 -0.29 -0.347 -0.346995973738619 -0.258 -0.343 0.918816960172658 1.69835955620443 1.40923269233559 1.14425363941383 0.9184929549494 0.846877312923936 1.40944863107113 1.1331991343538 0.…
-0.345980712046648 -0.343 -0.341 -0.343 -0.284 -0.253 -0.299 -0.306 -0.221019287953352 -0.209057863860056 -0.318019287953352 -0.349 -0.36 -0.278942136139944 -0.29 -0.348961424093296 -0.347 -0.257019287953352 -0.340057863860056 0.919143634975394 1.69374161777842 1.41003437675779 1.14541646869691 0.919411290685249 0.846350029735743 1.40945980712047 1.13372958450519 0.91195344209586 0.84539955476944…
-0.343036718655636 -0.340036718655636 -0.338036718655636 -0.343 -0.283012239551879 -0.252012239551879 -0.297024479103757 -0.303036718655636 -0.218036718655636 -0.208012239551879 -0.315036718655636 -0.349 -0.36 -0.280975520896243 -0.289012239551879 -0.349 -0.347 -0.257 -0.337036718655636 0.921046500060393 1.70213486224936 1.41219344017242 1.14717845838869 0.921879645911341 0.851417088703344 1.4100…
-0.340999988216822 -0.347999970542056 -0.349999964650467 -0.337000076590655 -0.282999970542056 -0.248999988216822 -0.293999964650467 -0.300999970542056 -0.215999994108411 -0.207999964650467 -0.314999988216822 -0.348999982325233 -0.36 -0.280000005891589 -0.288999988216822 -0.348999982325233 -0.349 -0.254000017674767 -0.334999982325233 0.919710006245084 1.68883007670849 1.41267001266692 1.149770005…
-0.339036125259047 -0.343090313147618 -0.344108375777142 -0.349765185816193 -0.278090313147618 -0.247036125259047 -0.288108375777142 -0.296090313147618 -0.215018062629524 -0.202108375777142 -0.313036125259047 -0.346054187888571 -0.36 -0.280981937370476 -0.287036125259047 -0.346054187888571 -0.349 -0.256945812111429 -0.332054187888571 0.920750853612705 1.7016148245636 1.41478116534652 1.1506930211…
-0.33602251604615 -0.34002251604615 -0.339037526743583 -0.345037526743583 -0.278 -0.246007505348717 -0.287007505348717 -0.29302251604615 -0.211030021394867 -0.1960450320923 -0.308037526743583 -0.34302251604615 -0.36 -0.281 -0.282037526743583 -0.34302251604615 -0.349 -0.257 -0.3260450320923 0.918417787676458 1.67101319118463 1.41493909935815 1.16132969276873 0.93405140111273 0.857143749165699 1.40…
-0.327002882480021 -0.323005444684483 -0.336000960826674 -0.343000640551116 -0.277000320275558 -0.241001601377789 -0.284000960826674 -0.292000320275558 -0.208000960826674 -0.197999359448884 -0.306000640551116 -0.343 -0.36 -0.281 -0.280000640551116 -0.339001281102231 -0.349 -0.257 -0.319002241928905 0.920159436315018 1.70687843484961 1.41526989430907 1.16513880537217 0.937358962307193 0.8563202754…
-0.322096338546453 -0.321038535418581 -0.329134873965034 -0.335154141674325 -0.271115606255743 -0.236096338546453 -0.276154141674325 -0.287096338546453 -0.204077070837162 -0.188192677092906 -0.305019267709291 -0.339077070837162 -0.360980732290709 -0.281980732290709 -0.276077070837162 -0.331154141674325 -0.346057803127872 -0.257 -0.316057803127872 0.916521483201468 1.65991292327502 1.4140342773137…
-0.318042595104431 -0.304181029193832 -0.323063892656647 -0.332031946328323 -0.265063892656647 -0.229074541432754 -0.270063892656647 -0.285021297552216 -0.201031946328323 -0.181074541432754 -0.297085190208862 -0.331085190208862 -0.358031946328323 -0.280021297552216 -0.272042595104431 -0.318138434089401 -0.343031946328323 -0.254031946328323 -0.306106487761078 0.919160822353465 1.70515312810681 1.4…
-0.316001950699404 -0.31299122185268 -0.320002926049107 -0.328003901398809 -0.249015605595236 -0.225003901398809 -0.266003901398809 -0.283001950699404 -0.194006827447916 -0.180000975349702 -0.296000975349702 -0.332998049300596 -0.358 -0.281998049300595 -0.270001950699405 -0.294023408392854 -0.343 -0.255998049300596 -0.300005852098213 0.917221921438913 1.65869584143601 1.41642010728847 1.160101580…
-0.309123396078892 -0.295317304202866 -0.308211536135244 -0.321123396078892 -0.247035256022541 -0.219105768067622 -0.260105768067622 -0.280052884033811 -0.191052884033811 -0.170176280112703 -0.290105768067622 -0.331035256022541 -0.358 -0.28298237198873 -0.263123396078892 -0.275334932214136 -0.339070512045081 -0.254035256022541 -0.292141024090163 0.918693557983094 1.70136353406997 1.41582075308687…
-0.301063960371483 -0.288055965325048 -0.298079950464354 -0.314055965325048 -0.242039975232177 -0.212055965325048 -0.252063960371483 -0.273055965325048 -0.184055965325048 -0.162063960371483 -0.281071955417919 -0.330007995046435 -0.358 -0.283 -0.258039975232177 -0.25119188111445 -0.333047970278613 -0.254 -0.286047970278613 0.917896635888541 1.65575376842086 1.41569095940557 1.1668975829102 0.91494…
-0.293999958744294 -0.269999979372147 -0.283999793721471 -0.304999814349324 -0.236999793721471 -0.207999876232883 -0.244999731837912 -0.264999876232883 -0.176999896860735 -0.148999773093618 -0.269999979372147 -0.323999917488588 -0.358 -0.283000103139264 -0.250999958744294 -0.207999731837912 -0.313999690582206 -0.245999690582206 -0.275999773093618 0.920360002269064 1.70032993089669 1.4147500348610…
-0.292035401324641 -0.269017700662321 -0.274177006623206 -0.296159305960885 -0.227177006623206 -0.202106203973923 -0.232230108610167 -0.259106203973923 -0.172088503311603 -0.138194707285526 -0.269017700662321 -0.320070802649282 -0.358 -0.287911496688397 -0.249035401324641 -0.195230108610167 -0.299265509934808 -0.231265509934808 -0.265194707285526 0.920468052927145 1.69703929721877 1.4164100858806…
-0.281114806764573 -0.255146117700365 -0.261135680721768 -0.285114806764573 -0.222052184892988 -0.191114806764573 -0.225073058850183 -0.248114806764573 -0.158146117700365 -0.129093932807378 -0.256135680721768 -0.317031310935793 -0.356020873957195 -0.286020873957195 -0.24108349582878 -0.161354857272315 -0.26733398331512 -0.185480101015485 -0.250156554678963 0.923359524022495 1.69983983713185 1.419…
-0.272000027282483 -0.241000042439418 -0.245000048502192 -0.272000039408031 -0.215000021219709 -0.184000021219709 -0.213000036376644 -0.243000015156935 -0.155000009094161 -0.122000021219709 -0.24600003031387 -0.311000018188322 -0.356999996968613 -0.279000021219709 NaN -0.147000042439418 -0.219000145506575 -0.125000181883219 -0.236000042439418 0.922630002303854 1.69724000797255 1.41886000184915 1.…
-0.257266341149604 -0.210550438375849 -0.226337365456165 -0.257266341149604 -0.200266341149604 -0.179088780383201 -0.197284097226245 -0.230230828996324 -0.150088780383201 -0.113159804689763 -0.234213072919683 -0.307071024306561 -0.354053268229921 -0.262301853302885 -0.217319609379525 -0.117532682299209 -0.168905559908655 -0.0739233159852949 -0.223230828996324 0.923572954166425 1.69501030629397 1.…
-0.246088752513194 -0.202064547282323 -0.203185573436678 -0.240137162974936 -0.184129094564646 -0.168088752513194 -0.182121026154355 -0.220080684102903 -0.137104889333775 -0.102088752513194 -0.221104889333775 -0.299064547282323 -0.351024205230871 -0.255056478872032 -0.206088752513194 -0.0882339838984201 -0.102532515079163 -0.0115002414380015 -0.209112957744065 0.919562757745779 1.66272230401854 1…
-0.226005502445867 -0.169009079035681 -0.19100330146752 -0.220005502445867 -0.17200330146752 -0.150004952201281 -0.164004952201281 -0.20800330146752 -0.129002200978347 -0.0930024761006403 -0.202005227323574 -0.289002751222934 -0.351 -0.275994222431839 -0.183006327812748 -0.0720044019566939 -0.0300198088051227 0.0699777150942369 -0.183007153179628 0.920309785404611 1.69146201870227 1.4144996918630…
-0.210283570371856 NaN NaN -0.205265847223615 -0.147443078706025 -0.132319016668338 -0.143372186113061 -0.187372186113061 -0.121141785185928 -0.0792481240753737 -0.184319016668338 -0.27917723148241 -0.351 -0.276 -0.161389909261302 -0.0346734796331573 0.0338479953643362 0.137777102771372 NaN 0.908660196538138 NaN NaN 1.14470190810239 0.89974912027814 0.826721424287411 1.38601186022291 1.1200168705…
-0.193172395370787 NaN NaN -0.180253522604098 -0.132152113562459 -0.114182536274951 -0.122212958987443 -0.174131831754131 -0.0942738044124263 -0.0681115499458033 -0.162223099891607 -0.269101409041639 -0.361888450054197 -0.276989859095836 -0.150111549945803 -0.0241014090416394 0.0884523911751474 0.202350982133508 -0.146212958987443 0.909142901367085 NaN NaN 1.1371364624174 0.893117234194607 0.8175…
-0.167061783859284 NaN NaN -0.155059407557004 -0.114042773441043 -0.0930499023478834 -0.0960617838592842 -0.148061783859284 -0.0830261393250818 -0.0510403971387627 -0.139054654952444 -0.254035644534202 -0.36100237630228 -0.277 -0.124061783859284 0.00892158202475466 0.170805143213027 0.277821777328988 -0.116071289068405 0.898974238283258 NaN NaN 1.14405334212102 0.881986353192287 0.817160784179752…
NaN NaN -0.0895648388969952 -0.122601280116156 -0.0855283976778342 -0.0694372946299318 NaN -0.122473735849093 -0.0437288243832196 -0.0323461915820293 NaN -0.238291529753288 -0.345291529753288 -0.277 -0.0974919564586732 0.0345262641509073 0.219107190130556 0.330034307692234 NaN NaN NaN 1.36863598632805 1.1208901885922 0.882421436313497 0.809207586937602 NaN 1.09611058757621 0.860892815007286 0.807…
-0.119185939053335 -0.063 -0.074146793989475 -0.107146793989475 -0.062225084117195 -0.042264229181055 -0.0471957253193 -0.101205511585265 -0.026166366521405 -0.0121957253193 -0.09021529785123 -0.21423487038316 -0.34103914506386 -0.279970641202105 -0.076205511585265 0.05876512961684 0.24178470214877 0.371598763095435 -0.067205511585265 0.882127779727732 1.64372403441145 1.37883421046492 1.13251090…
-0.0870555471552042 -0.0320538113066041 -0.0420555471552042 -0.0820433962150033 -0.0250642263982049 -0.00905728300380435 -0.0180503396094038 -0.0690555471552042 -0.0180138867888011 0.0149531320877964 -0.0630468679122036 -0.184052075458004 -0.346989584908399 -0.2770052075458 -0.0410607547010046 0.104920150964394 0.284925358510194 0.417920150964394 -0.0410451320636034 0.886512692077393 1.6666611690…
-0.0605221162254188 -0.0104254280355265 -0.0174834409494619 -0.0378701937090314 0.00441987086064575 0.0184585461366027 0.0202458321188395 -0.0366381420532897 0.0133811955846888 0.0414778837745812 -0.0355414538633973 -0.170270726931699 -0.340135363465849 -0.273077350551914 -0.020406090397548 0.134419870860646 0.285 0.417019337637978 -0.0145221162254188 0.883862404998922 1.64080070701901 1.37824668…
-0.0155076399408707 0.0196615733727529 0.0126615733727529 -0.0172256177514981 0.0346615733727529 0.0516277307100282 0.0437405395857772 -0.00238355017754675 0.0367405395857772 0.0716615733727529 0.00553748360942892 -0.153191775088773 -0.335056404437875 -0.270033842662725 0.0294359556212548 0.165650292485178 0.284011280887575 0.383383550177547 0.016650292485178 0.889327052647332 1.66882443358459 1.…
0.022921879352315 0.0489403816109772 0.0579074887066888 0.0139362699979412 0.0739198235457969 0.087925990965351 0.0859136561262429 0.0399136561262429 0.0819074887066888 0.110919823545797 0.0459177677392789 -0.113082232260721 -0.316039060323843 -0.26501027903259 0.0639301025783871 0.200928046771869 0.302960939676157 0.437886930641509 0.053923935158833 0.890397923635417 1.67124568280631 1.385970255…
0.0681843870495137 0.0814148863616077 0.0835390013758121 0.0464148863616077 0.103468078510552 0.123361694212663 0.115468078510552 0.076343963496348 0.131113464184254 0.149308502063718 0.0862730406310883 -0.0629042665320609 -0.280638305787337 -0.25910638429789 0.112131194900569 0.223592193524757 0.303 0.399691497936282 0.0834680785105524 0.896686523415585 1.6790590408053 1.38954563749978 1.1327953…
0.113657108553617 0.114748546272653 0.124687587793296 0.0767714057024115 0.140718067032974 0.157740926462733 0.154702827413135 0.117687587793296 0.160779025512331 0.196641868933778 0.135626629313939 0.0144132746361896 -0.225419089545579 NaN 0.154679967983376 0.247817124561929 0.304984760380161 0.399 0.120718067032974 0.904401632256016 1.68610696612296 1.39528641468726 1.13608515941966 0.887879201…
0.145019651663025 0.1450167758099 0.149017734427608 0.121011024103648 0.177017734427608 0.195020610280734 0.184021089589588 0.157017734427608 0.226025403369277 0.241023486133859 0.166021089589588 0.068038344708342 -0.190969324233326 NaN 0.1980167758099 0.263005272397397 0.308001917235417 0.399001437926563 0.1570167758099 0.909712501992219 1.69311302443887 1.40107264578488 1.15367821697106 0.89408…
0.185207101613723 0.17932313552391 0.185284457553848 0.143555203344284 0.213284457553848 0.237168423643661 0.22714908465863 0.193284457553848 0.27797503379335 0.289052389733474 0.20914908465863 0.146452881197509 NaN NaN 0.23232313552391 0.273787271164658 0.311922644059875 0.401941983044907 0.19132313552391 0.914829050498138 1.69929797100445 1.40648324880263 1.15003194102432 0.903974869641036 0.83…
0.208771879323393 0.221583431807935 0.211742124452531 0.177662778130233 0.25756359522736 0.273642941549659 0.256712369581669 0.233603268388509 0.325533840356499 0.336533840356499 0.229801634194255 0.192553676937073 -0.078485996224076 NaN 0.262702451291382 0.280930571967989 0.312 0.406950408548564 0.219722287871957 0.918019054934304 1.69703390307959 1.41405521609123 1.15285103859236 0.906595700188…
0.246931046996915 0.242961894393032 0.244940119760479 0.212936490655054 0.283952821629468 0.310932861549628 0.290938305207766 0.265941934313192 0.363931046996915 0.389903828706224 0.267931046996915 0.25089475594266 -0.0221016149519144 -0.023858464888405 0.297936490655054 0.292978225367447 0.312 0.409994556341862 0.254936490655054 0.922841290146979 1.70110256033388 1.41689497368899 1.1587193848666…
0.269552342109934 0.286143610992916 0.265591268882983 0.239474488563835 0.325182537765966 0.347279854698589 0.320416098404261 0.311104684219867 0.411065757446818 0.440007367287244 0.286630195656032 0.300026830673769 0.0456570263298007 0.0779758078014387 0.326435561790786 0.296922146453901 0.312980536613475 0.413922146453901 0.28245502517731 0.925546475687057 1.69778598088032 1.41912581811259 1.16…
0.299700716014117 0.305810453475607 0.296690739881254 0.271680763748391 0.355700716014117 0.385620906951215 0.354660811482666 0.34071069214698 0.451600954685489 0.492481241091136 0.31571069214698 0.350501193356861 0.127191933238115 0.192862720853644 0.350760572811293 0.303930167069961 0.313 0.414 0.310720668279842 0.922768531739988 1.68691883960953 1.42027882673119 1.15807519188187 0.919341288311…
0.326949455634186 0.358900783281921 0.332932607512248 0.305936351539346 0.383947583620638 0.427921375430956 0.393926991471602 0.38591575939031 0.505898911268372 0.540910143349664 0.341951327647735 0.414880191132886 0.227812798645134 0.312777230387709 0.383938223552894 0.315977535837416 0.313 0.413001872013549 0.342940095566443 0.925355095324502 1.69474511749229 1.42240603133128 1.16028576924938 0…
0.35347875106193 0.379594584159279 0.348691111740403 0.327575278643054 0.432054029704984 0.465266390383457 0.424401528997031 0.411498056578155 0.540324306932132 0.586111946253659 0.367498056578155 0.470899585575186 0.342741254601697 0.440490282890775 0.415382223480806 0.362092640737434 0.325749028289077 0.43751736209438 0.378305001415907 0.925085405544543 1.69991845298466 1.42462636953333 1.15500…
0.386675099155734 0.426537262433924 0.385635717235217 0.366616026274958 0.468645562715346 0.499665253675605 0.462625871755088 0.454576644354441 0.592488035033278 0.635517571473666 NaN NaN 0.447976070066555 0.553897306225521 0.445704635596122 0.367950772599354 NaN NaN 0.410684944635863 0.924961181457616 1.70219833994372 1.41863995897399 1.15324644195182 0.913693406255752 0.856012377954288 1.403418…
0.413951825665157 0.4479625310729 0.414948257195909 0.385966099542147 0.491958962603652 0.521960746838276 0.494942904492037 0.494928630615047 0.61895360989978 0.675928630615047 0.426951825665157 0.608869750872461 0.561798381487507 0.671791244549012 0.476944688726661 0.38097680494989 NaN 0.537946472961285 0.440946472961285 0.929372113682963 1.69929522780745 1.41615433569014 1.15210201618512 0.9084…
0.453288985974762 0.490235659922869 0.450360087377286 0.428235659922869 0.531288985974762 0.552448964130441 0.52643118877981 0.529377862727917 0.665164558520345 0.716271210624131 0.465306761325393 0.654182333870976 0.618969029663405 0.774151363534381 0.515306761325393 0.44288015291025 NaN 0.453528680154262 0.473413413429179 0.928839776442847 1.69668710467917 1.41187732277524 1.13957663572054 0.90…
0.484764613197514 0.519779799442836 0.490696275093567 0.458772206320175 0.552840544424123 0.580787392565497 0.565703868216227 0.567711461338888 0.71363553011228 0.761658309480262 0.496764613197514 0.669886103160088 0.806572492939763 0.935777507251606 0.548749426952193 NaN 0.371848137546783 0.419250573047808 0.511711461338888 0.921813683377212 1.68953436675825 1.4034836303679 1.13909197421189 0.89…
0.526987562211606 0.573984008557779 0.530988154487243 0.494989339038519 0.583990819727614 0.610991115865433 0.597990523589795 0.609987562211606 0.739992300416708 0.806986673798149 0.538987562211606 0.694992596554527 0.901972163045022 1.04096920166683 0.588988154487243 NaN 0.379997630897449 0.419999703862181 0.554987266073787 0.91596171759935 1.68292194266409 1.39717185086137 1.13320174425175 0.89…
0.559414073024844 0.603467339113495 0.56734305157331 0.540183253307359 0.614449583750611 0.642431828387728 0.640236519396009 0.640449583750611 0.79598794431564 0.847272030121776 0.571414073024844 NaN 0.947183253307359 1.09305896576717 0.621414073024844 NaN 0.401609382016563 0.423928978548466 0.59134305157331 0.906893881999415 1.6790696010225 1.38792707796473 1.12033259525377 0.885948320840136 0.8…
0.600498719924542 0.652400909178112 0.602572077984365 0.575572077984365 0.65352317261115 0.669669888730796 0.677547625297758 0.682486493581238 0.827620983357581 0.889486493581238 0.619413135521415 NaN 0.996400909178112 1.12165766238749 0.658547625297758 NaN 0.419779925820531 0.560312764624069 0.629535398954454 0.903638268454541 1.66951737289572 1.38151727048968 1.11208915564419 0.871635081236111 …
0.642938229113283 0.686949994996467 0.646935287642487 0.614942641319477 0.677964702350447 0.707944112054875 0.722933816907089 0.728932346171691 0.869938229113283 0.929941170584079 0.650954407202661 NaN 1.00698529264602 1.16094264131948 0.709924992494701 NaN 0.413010295147786 0.550017648824776 0.667944112054875 0.898527471335822 1.67257532306143 1.3742805451728 1.10541967743892 0.870741058929487 0…
0.692030915829251 0.728185969296571 0.685244114346816 0.665011534145836 0.718205350979986 0.738399167814136 0.762224732663401 0.764302259397061 0.912166587613156 0.967263496030231 0.704934007412176 NaN 1.03151545791463 1.19237978613072 0.752166587613156 NaN 0.479682045527782 NaN 0.714089060879496 0.897500156950752 1.67114829725779 1.37433864328216 1.10598856480679 0.872769879915331 0.795723738358…
0.751422075211245 0.777520028565271 0.739471051888258 0.711549414571479 0.762569005242285 0.775637572590103 0.807559209906882 0.819461256552856 0.957559209906882 1.01156900524228 0.759471051888258 NaN 1.06764736792551 1.20884327463356 0.811422075211245 NaN NaN NaN 0.760549414571479 0.900470418087084 1.67402129966727 1.3796177908623 1.1082180584487 0.869106634554406 0.788460036648129 1.37211580552…
0.797916818617534 0.805949367854151 0.773938518108612 0.757916818617534 0.806920435199381 0.818922243490304 0.859905968871995 0.851942134690459 0.981956601017844 1.04294394298138 0.801924051781227 NaN 1.06500542487277 1.19901808290923 0.856918626908458 NaN NaN NaN 0.796934901526766 0.908375732584616 1.68162627507189 1.38642775787045 1.10994690782252 0.864548191557882 0.793550651135927 1.374186293…
0.85203190265604 0.854137513275381 0.822137513275381 0.803190318585052 0.86004950442593 0.867137513275381 0.898313530974283 0.902102309735601 1.03308470796571 1.07934873451406 0.85897909734637 0.966841584070988 1.06794719469033 1.20391199115055 0.91299669911626 NaN NaN NaN 0.844155115045271 0.911582794247857 1.69384138601796 1.39678465336306 1.1331837181421 0.868047161681492 0.804710219911746 1.3…
0.892569420688898 0.896547891723343 0.859601714137231 0.849504833792233 0.911451011378345 0.922407953447235 0.941537127240565 0.932677065516674 1.06664477206834 1.11363400758556 0.901547891723343 1.02041871793001 1.07987082620667 1.20894617758611 0.952580185171675 NaN NaN NaN 0.882590949654453 0.911402583475867 1.70304225849638 1.40183703874473 1.14317579980671 0.875727113482613 0.810251871793001…
0.935974458051866 0.929980398039804 0.904973270054278 0.890975646049453 0.967966736067546 0.97796733006634 0.977978616043423 0.967979210042216 1.10697624004825 1.14897921004222 0.947972676055484 1.0369904960193 1.07000593998794 1.20100475199035 0.992976240048247 NaN NaN NaN 0.922976240048247 0.912089590140832 1.70969610336791 1.41078471341074 1.14880671518667 0.87876824176357 0.818035408389324 1.…
0.977231204454492 0.982029853240192 0.954084767207728 0.93615798583111 1.01512137651942 1.03493832996096 1.0211945951428 1.01315798583111 1.14234103238956 1.18630442307787 NaN NaN 1.06803660931169 1.18921965587015 1.03815798583111 1.0247986487857 0.727341032389564 0.864469164980482 0.971103071863573 0.914671858755126 1.71875123107311 1.41210547176117 1.15643777282408 0.908535002834766 0.830046134…
1.01271081541738 1.01969429058409 0.980785177167198 0.979644716084213 1.07352077983452 1.1024464180847 1.05671081541738 1.04474386508397 1.17969429058409 1.22171081541738 NaN NaN 1.068 1.18602478724994 1.07470255300074 1.07954556708446 0.812297694585071 0.851115673833047 1.00175212750061 0.916455540770869 1.72046711063003 1.41753496982928 1.16164777905094 0.919205723350209 0.839423737894355 1.398…
1.06496353524362 1.06296984645146 1.03796002901705 1.02596774271551 1.13295862652642 1.1629579252811 1.10096914520614 1.08697054769677 1.22296984645146 1.25597615765929 1.07796353524362 1.07198527384839 1.07199719501874 1.186 1.12096774271551 1.13795932777173 NaN 1.16877700398984 1.05596213275299 0.922845526054891 1.72629591875227 1.42174707580704 1.17191282626043 0.928953218957804 0.850542251239…
1.10135027549678 1.09931022072991 1.08530432356068 1.08917489011356 1.19675447230197 1.23065305419971 1.1398022513576 1.12277992527666 1.2513852055233 1.29430944830104 1.1183446234111 1.09597251200047 1.08404338956592 1.19244892332355 1.15535926238152 1.2057621594125 1.03873930102726 1.12278174743722 1.09233461901394 0.916688727069767 1.69931969456539 1.41979003329553 1.16641232918219 0.927630854…
1.13461970015028 1.13921337352743 1.12071875497488 1.13017961194658 1.24867574454273 1.28405663682449 1.17711124946821 1.15520189475817 1.28584385572911 1.32455596209757 1.15264198296188 1.11341541088441 1.0879784742102 1.18326197114422 1.19007820376172 1.27362651334645 1.12548363076397 1.21455514477184 1.12716422462603 0.923182933196537 1.70378319615941 1.42094804651804 1.1715518226198 0.9418648…
1.17099063197457 1.18548488628101 1.16648478166123 1.17848773778414 1.30548625386215 1.33549082196896 1.21699097680013 1.19648746661212 1.30649757869704 1.35199466526144 1.19198952384437 1.12000113157235 1.09949968614068 1.19698931040784 1.22249166645123 1.33548568055189 1.2374716247517 1.31747433314474 1.16898725737258 0.925722400858848 1.71092450286852 1.41854076038873 1.18127403509375 0.928944…
1.20985592437148 1.23128448816609 1.2058177247806 1.21990221498824 1.34734720163648 1.39677411110564 1.25933141049196 1.23183300461695 1.33955922421809 1.38781071657153 1.22344474584638 1.13809462646623 1.10102616820497 1.19792645836145 1.26433631326786 1.38931989041423 1.36352797939856 1.44799627670858 1.20938967229416 0.922958948057915 1.7013829460679 1.41597124797606 1.17974289528141 0.9489838…
1.24673621814498 1.26918827244605 1.25121677292298 1.27273727069326 1.40006196715779 1.45007909566033 1.30086861272643 1.27385724075204 1.38621677292298 1.41781673621514 1.26619795978657 1.17951017834417 1.101094206764 1.19062846376909 1.29924478239626 1.44015450644461 1.48717769615662 1.60571630443675 1.2572299000722 0.918477356272485 1.69983357539409 1.40850071609669 1.16274705706012 0.92913219…
1.28998944016354 1.31349084152737 1.29948903780321 1.32248733235394 1.46097204227552 1.51197159134448 1.3549844799221 1.32797339506864 1.43098015903424 1.46797700251696 1.30599040099056 1.19749702850479 1.10649751987928 1.1979966180172 1.34298921469802 1.479490214835 1.61496654681568 1.7279614119464 1.302488744112 0.900071631071176 1.69633008965878 1.40320616163868 1.16511284234779 0.923522574816…
1.32198696623086 1.35239704575505 1.33686276778167 1.3499583811989 1.49829640159344 1.5564015763524 1.38932777552416 1.3652553511771 1.45938097819455 1.48689613348448 1.34041932255466 1.2152797708291 1.10800478067086 1.1975 1.37794159935428 1.51045909548303 1.71647184169641 1.84713697541804 1.34427447386055 0.894940728381332 1.69059693201421 1.39473922302287 1.15655735902091 0.918942885198314 0.8…
1.37713142480406 1.39579417148502 1.37926636482191 1.41079406795174 1.53027741366149 1.59886311733884 1.42929239184798 1.3997752630071 1.48683252246446 1.5231699092894 1.39166430336648 1.23773895867651 1.11006206434485 1.19752589352017 1.42869197652368 1.56179034519913 1.78519288109238 1.89984205820655 1.3837612929226 0.885357492562216 1.68157769986127 1.38588834901279 1.14210684413306 0.91690260…
1.42498974846873 1.44948808031706 1.43398787104027 1.45598088597598 1.60296925135266 1.64797922388693 1.48498786800896 1.45198890984592 1.52798894319037 1.56299121643756 1.43798934052475 1.28548954222326 1.11899811650891 1.19899937671661 1.47948891439289 1.6239864045871 1.79349997574949 1.90749977101967 1.43698849432366 0.878926386959464 1.6749566268711 1.37718186620331 1.13965103880565 0.9016864…
1.47727525417337 1.48442381680998 1.47933986056631 1.4994837462681 1.62549342119347 1.68617414865652 1.53722843858885 1.50231801181635 1.58075590432264 1.60879554388104 1.48931395387482 1.34336342869437 1.13405039251866 1.20251123396766 1.5317429509769 1.67668973888741 1.81584112109485 1.94949701990131 1.48135437295436 0.87488099587864 1.67281993075246 1.37182991218074 1.11714722909852 0.90461666…
1.53527373130737 1.53719511338932 1.53014564070986 1.54276160657153 1.66803797763547 1.7111881992663 1.58622617690177 1.56272989876807 1.6412296840044 1.65787899858716 1.55070872687168 1.40294363608807 1.17661659555352 1.21106010866878 1.58879564757702 1.71634703853034 1.83349042322986 1.95348574222663 1.53413308644667 0.873769809246476 1.67388346374886 1.37488903721484 1.13040164091563 0.8975643…
1.5954857128307 1.58549148480716 1.57299209472081 1.59248791971838 1.68649948126358 1.73899126684239 1.63748809649261 1.61398790491623 1.68996146151602 1.70796724228862 1.60648845883719 1.48947970808731 1.22649309057733 1.2409922923032 1.65048439582015 1.7714837035254 1.8369997436348 1.93649962285327 1.57649276942329 0.88323633825429 1.68259808061257 1.37965027215947 1.13490356556749 0.9007044010…
1.64524486005828 1.63578510431599 1.62032537179537 1.62735882529871 1.72182537179537 1.76337380211302 1.68235541831068 1.66370868560886 1.74515748790179 1.75975510424403 1.6611888832793 1.56132955771202 1.27441891832932 1.39668818635426 1.69528990660957 1.79436765095723 1.84546247668837 1.93950683719772 1.6294110001838 0.889922183903676 1.69301862772352 1.38766032542392 1.12961162531832 0.8985367…
1.69854172199919 1.68662079881052 1.67274150969034 1.6705910441746 1.76094108265936 1.7920294832053 1.73372988067539 1.71569353768351 1.79771198762431 1.81571755013153 1.70708701151661 1.65565798415122 1.34317261997542 1.46915537556402 1.75013132807452 1.81807291855364 1.85100491386755 1.94303448882281 1.67298293144999 0.893585920891337 1.68657468940474 1.39026916240002 1.13201382195292 0.8975507…
1.7289904798116 1.72198991980052 1.71498795976173 1.70949871704395 1.78200211223195 1.81300059155234 1.78749632935315 1.76549704107417 1.8539956721045 1.86849725896364 1.75049879493065 1.72349512786405 1.4099809596232 1.53498123962874 1.79649797832836 1.83849865850812 1.85399996894196 1.95199973170162 1.72898403968415 0.907548073561877 1.69766683873744 1.39819774035528 1.1346796746517 0.901249084…
1.77046009744797 1.76546009744797 1.74353678035596 1.74294196745197 1.82043462231923 1.84638122545867 1.82042581839045 1.80886106515013 1.89994900036448 1.91835773126442 1.78886674334001 1.78531772286757 1.48288315346921 1.62419170726999 1.83586184658485 1.85042066056761 1.85647916233015 1.95345441748667 1.76053678035596 0.914998949985521 1.70214001312652 1.40662441364272 1.13915451217779 0.90513…
1.81867347131116 1.81362166582569 1.7995353233499 1.78400533398684 1.86103591154716 1.87720958635624 1.87514645152061 1.8567917489432 1.96100157271917 1.98396703572885 1.82677708228211 1.84688155592024 1.57787189255776 1.64650393179792 1.88610685501338 1.87693268527555 1.86101011903383 1.95136185203874 1.81662166582569 0.921154411486939 1.72079733140392 1.41336064387239 1.15154659936419 0.9049549…
1.8569845989267 1.84898578362465 1.82998775812122 1.80699249691301 1.88599407651027 1.91398538872533 1.90898380912807 1.90297828053765 2.01797709583971 2.03897788563834 1.87098222953081 1.92997156724929 1.73294076510269 1.78894273959927 1.91198617852396 1.88099526120822 1.88399842040274 1.96400631838905 1.85198578362465 0.924818527025554 1.72405868893427 1.4179481558202 1.14594108597312 0.9050879…
1.88944886022456 1.89142020957193 1.88137245848421 1.85237245848421 1.92355391261755 1.94947751087719 1.94349661131228 1.93745841044211 2.06255391261755 2.09852526196491 1.89943931000702 2.00768761566316 1.82706962436492 1.92422242784562 1.94447751087719 1.90721010478597 1.88526740609123 1.97151571174737 1.89736290826667 0.926077556988772 1.72861083179116 1.41854047751088 1.15510762476253 0.91432…
1.93663081650028 1.93588655291932 1.92085245473011 1.89186950382472 1.98146032555426 1.99964786559489 1.9957842583517 1.9857331110679 2.12100589658153 2.15402294567614 1.94564786559489 2.07998884748693 1.94047211871733 2.05294359678466 1.99456262012187 1.92951147283807 1.91507998954148 2.02713113682528 1.93593770020312 0.923710105118631 1.72759316754916 1.41848889886901 1.15172016408445 0.8977398…
1.97298702083505 1.98698175901143 1.96998246058791 1.94198210979967 2.00799052871747 2.03698667004681 2.04098386374088 2.0279849161056 2.17897930349373 2.21297895270549 1.98298667004681 2.13697965428198 2.08294913570494 2.16496001014043 2.02698842398802 1.95898947635275 NaN 2.14995615146977 1.9899807066467 0.921410820844486 1.72374137508991 1.41266208017427 1.15000061387942 0.896000620895188 0.84…
2.02225808285366 2.02651616570732 2.0143919035926 1.97642057946523 2.05838234496839 2.08136322771997 2.08345881396207 2.07936322771997 2.2373919035926 2.26651616570733 2.0332007311084 2.19834411047155 2.22021394527463 2.33922350389884 2.07930587597471 2.01215293798736 NaN NaN 2.03546837258628 0.919874568374967 1.72019248795304 1.40707958949499 1.14517989872912 0.89767198754643 0.835502443002239 1…
2.04995145056602 2.08052669584905 2.05593446037734 2.02090047999998 2.09854368603773 2.11957766641508 2.13173057811319 2.11793446037734 2.27822087245283 2.32076455849055 2.05503640150941 2.23486649962262 2.3479368815094 2.46824270490562 2.11186649962263 2.02859465660376 1.91208495094339 2.05604854943398 2.08457766641508 0.908742889600004 1.70680296223397 1.40063463704151 1.13668223420378 0.886818…
2.10497721933173 2.11098738927292 2.10997762612938 2.07297843972467 2.12998698247528 2.15298616887998 2.17398250770115 2.17197762612938 2.29099471163058 2.36498169410586 2.11497518534349 2.28497925331997 2.45995362506817 2.59794630271051 2.16197925331997 2.06298576208233 1.91699796601176 2.00102278066827 2.11798616887998 0.896764958863325 1.69656423883149 1.38991443816234 1.12524473512462 0.90639…
2.1534503699372 2.16948869929355 2.14848869929356 2.11949828163264 2.18538329356357 2.20641204058084 2.22340245824175 2.22134496420722 2.35165159905807 2.4184503699372 2.16141204058084 NaN 2.53245995227629 2.67536412888539 2.20751744631082 NaN 1.92712457040816 1.99702874701727 2.17234496420721 0.88636430477394 1.6803515258956 1.38128718150157 1.11309166336499 0.878928584485088 0.804161225894035 1…
2.20094954918154 2.22082869746752 2.19989775558982 2.17191502012039 2.2261049299567 2.24988049105924 2.26588049105924 2.25801860730383 2.41963878763122 2.4658459619981 2.2050358718344 NaN 2.58005179359172 2.71301726453057 2.26196681371211 NaN 1.94039708420319 2.00013811624459 2.20900134277326 0.88979346441863 1.68342509687756 1.37057747554386 1.11215369077487 0.869187711497392 0.798968935357483 1…
2.254974878222 2.2679780755392 2.2509762485008 2.2239757917412 2.2889707673856 2.2999767052604 2.3159767052604 2.3159730511836 2.4559830998948 2.5139776187796 2.263972594424 NaN 2.5829986297212 2.7139995432404 2.3169744214624 NaN 1.9629894945292 2.0079963459232 2.2659735079432 0.8831630831273 1.67290489189532 1.36588218331089 1.10781201887743 0.852557732940029 0.7903739966465 1.37167123325092 1.1…
2.31958509207751 2.3145371337105 2.2935371337105 2.27544121697648 2.33746999199668 2.35246040032328 2.36948917534349 2.36548917534349 2.50749876701689 2.55935489191586 2.32460427542431 2.49936448358927 2.62408632506062 2.74012469175422 2.3825467253839 NaN 2.00542203362968 2.02345793435706 2.31944121697648 0.888590238430878 1.67488220608488 1.36619035628536 1.10221635244219 0.84496615788681 0.7871…
2.3808650099246 2.37072660833667 2.3498823101231 2.32193421071857 2.3868650099246 2.4008823101231 2.42089961032159 2.41684770972611 2.55948440555778 2.59660550694722 2.3878823101231 2.53770930813817 2.63306920079397 2.75312110138944 2.4398650099246 NaN 2.05012451290198 2.17514181310048 2.36591691052008 0.890804561429143 1.67513508528781 1.37148497808972 1.10596325292259 0.853083620909894 0.794826…
2.4299798138156 2.41198304360511 2.39997941009191 2.37497819892085 2.4359798138156 2.45097941009191 2.47197900636823 2.46498021753929 2.58698869573674 2.63098586967092 2.43797941009191 2.57798344732879 2.63699838510525 2.75999717393418 2.4889798138156 2.4209664909339 2.11397375796028 2.23997335423659 2.41797860264454 0.897877093189447 1.67655941460065 1.37687778355695 1.10558015745224 0.867484081…
2.4764740863916 2.46637733406679 2.4453676588343 2.42937733406679 2.4905805139489 2.50953213778649 2.52639668453175 2.51633863313686 2.63919350464963 2.6623192826719 2.48550311208905 2.60605805139489 2.64401935046496 2.76004837616241 2.53249343685657 2.5006869415062 2.16666759104124 NaN 2.46838700929927 0.89769214272377 1.69446953719031 1.38668556356568 1.11472561224885 0.877033158316175 0.811876…
2.52563665056501 2.50575791733929 2.48380339237965 2.46883370907322 2.55081855072644 2.56486402576679 2.56760633387143 2.55162149221822 2.65974275899251 2.69554570048429 2.53768212560536 2.61225769189536 2.64604547504036 2.76495452495964 2.58359117552465 2.57166696725858 2.23554570048429 2.36101470745892 2.50869728395215 0.906182309823047 1.69968840021503 1.39457901105778 1.12978688888923 0.87861…
2.56689454482228 2.55487445812176 2.53586692560907 2.52286190393394 2.6038644147715 2.62085688225881 2.60689956649741 2.59189705565985 2.70787696895933 2.73090960984767 2.58188701230959 2.6289573157614 2.64899246748731 2.76200753251269 2.62190207733498 2.61488952314715 2.27090960984767 2.29716320444171 2.55388450147202 0.911516366152023 1.70930541890024 1.40488366131395 1.13995401283121 0.8937313…
2.61728101426466 2.60735696406592 2.58733417912554 2.57335696406592 2.66243291386718 2.68149367370819 2.65134936908579 2.63128860924479 2.73927341928453 2.76634936908579 2.62831898916529 2.64812151968202 2.64900759498013 2.762 2.67128101426466 2.68447848374794 NaN 2.46650886366844 2.59532658414542 0.918343645761958 1.71637270916207 1.40961708904828 1.14080501302988 0.903456329550266 0.84029275990…
2.65464273682656 2.65474985963099 2.63159682705323 2.62079576940431 2.71981107266209 2.74690289220874 2.69761213031101 2.66944379447548 2.77576516288876 2.81262743356879 2.67056622053768 2.66413772931998 2.65009181954665 2.76177045113337 2.70865804008434 2.74785698243541 NaN 2.53607595481283 2.63868864659989 0.922778411177016 1.72323168897312 1.41969642736827 1.14948746490775 0.913714028464309 0.…
2.69594176836553 2.70293206309312 2.66994592776799 2.67192790369066 2.77192651722317 2.80491819841825 2.73694454130051 2.69795979244287 2.82493067662563 2.85294315483302 2.70694870070297 2.67298752179261 2.65599168119508 2.74702079701231 2.75094038189804 2.80292235782071 NaN 2.73372132003505 2.68293760896307 0.925246519966607 1.72141256496485 1.42010941768366 1.16153301577328 0.931964267163435 0.…
2.72844075980701 2.73948314055768 2.71635599830566 2.71044923595714 2.82555094975876 2.86547466440755 2.7764153313566 2.7413899029062 2.86233056985526 2.89137295060593 2.7443899029062 2.68624580835391 2.66233056985526 2.74805933305094 2.77945771210728 2.88049161670782 2.73811037566765 2.82808494721725 2.7254153313566 0.923872795272385 1.72633041452171 1.42160872672032 1.16849560354488 0.933489821…
2.78067525399226 2.7966406255824 2.75884839604156 2.76393496706621 2.89090033865635 2.92205616650072 2.82577913922184 2.78788302445142 2.90169256819719 2.93562331137747 2.79067525399226 2.71520777045916 2.70056714487676 2.755 2.83362331137747 2.93900422388593 2.87056250232961 2.95738936028031 2.77469256819719 0.922889062371872 1.72047996194775 1.42012118650193 1.17499359374418 0.927609957761141 0…
2.81900333687978 2.83300391720669 2.80700355450237 2.81700333687978 2.94200398974756 2.98200391720669 2.87000311925718 2.83800311925718 2.94100232130767 2.97100297417545 2.82900348196151 2.7270012331947 2.676 2.755 2.86900355450237 2.99600333687978 3.01600935777154 3.09301269465132 2.81400362704323 0.914889281120031 1.71763938848051 1.41053942039849 1.17462970548409 0.927039535738466 0.8613498266…
2.8653339564178 2.88725046731335 2.85630359674345 2.86337949592932 2.99729600682487 3.0363339564178 2.91331877658063 2.88131118666204 2.97328841690628 3.01226564715052 2.87731877658063 2.74427323706911 2.676 2.755 2.9183339564178 3.04225046731335 3.14576658177722 3.26873622210288 2.86430359674345 0.904920874534212 1.7091589957471 1.4025134924916 1.17052225941209 0.92059210761372 0.858918559044519…
2.90970867303156 2.92087813832171 2.89672407896702 2.91366245522515 3.03675489083796 3.08077029677343 2.95575489083796 2.92272407896702 3.01173948490249 3.04766245522515 2.91970867303156 2.78047758399953 2.67604621780641 2.755 2.96266245522515 3.07590895019265 3.24727869264389 3.36627869264389 2.9047857027089 0.897060744201418 1.70236444162593 1.39758717312015 1.1640464460183 0.914235561615578 0.…
2.95488736950968 2.97686043613156 2.94288492102076 2.95589471497644 3.08488002404292 3.129877575554 3.00388002404292 2.96888492102076 3.05888247253184 3.08989471497644 2.96488736950968 2.81092409684348 2.67899265453324 2.755 3.00489471497644 3.13385553915372 3.32879677541965 3.44779677541965 2.95487512706508 0.888820542822038 1.6943599551847 1.38784428901009 1.14915711909203 0.908215009237079 0.8…
3.00839305128297 3.02726727487242 2.99638519025731 3.01136160718033 3.11947166153956 3.18032230205204 3.06033802410335 3.02538519025731 3.10640091230863 3.13535374615467 3.01837732923165 2.85933802410335 2.68207074923093 2.75704716615396 3.05841663435995 3.19936946820599 3.38007074923093 3.49886636256379 3.00936946820599 0.882711716805039 1.69047269312294 1.38080498544099 1.13428139362021 0.90131…
3.05893473570493 3.0619687260942 3.04576478375858 3.05756084142296 3.17947586544978 3.2216288222015 3.10388375012103 3.07490074531566 3.15793473570493 3.18083276453712 3.06698572128884 2.90305370206738 2.6912889183088 2.76330591350343 3.11190074531566 3.24666281259077 3.38915295675172 3.48215295675172 3.05686675492639 0.877989109149558 1.68334808943788 1.37897084279679 1.118173555065 0.8954798370…
3.11287216828479 3.11786751985878 3.08989541041483 3.08992330097087 3.20693492203589 3.25791400411886 3.1548791409238 3.1268768167108 3.21187216828479 3.22888611356281 3.12386519564578 2.96385589879376 2.70796048837894 2.78095816416593 3.1638768167108 3.28490935569285 3.39797908208297 3.49097908208297 3.10688146513681 0.884285078552515 1.6895852180053 1.38248167931745 1.12530310297146 0.892008227…
3.16949975898297 3.17046204132388 3.14138660600569 3.14133002951706 3.24929231185796 3.28922630595455 3.20539603542047 3.18747147073865 3.25656576488638 3.28248090015342 3.18042432366479 3.06174492376707 2.77739603542047 2.8053488883466 3.22050918839774 3.32931117068751 3.40602828824432 3.49705657648864 3.15246204132388 0.888312903837217 1.69067222931716 1.38601695366523 1.12619990570585 0.885162…
3.23157754985526 3.22063741219687 3.2031142890434 3.19320840635286 3.3015831906362 3.32259929089116 3.26015347501496 3.24610659380454 3.33405691092208 3.35011148737137 3.22583108579752 3.14143131442906 2.82033897156267 2.84489340981359 3.28261184225998 3.36756957460153 3.41454056808913 3.50825401775632 3.21212758762633 0.894004715160994 1.66869224364078 1.38008160037674 1.10885387737984 0.8768798…
3.27796805380659 3.27099032992258 3.24747526844807 3.24196394030718 3.32949339902963 3.35548228161925 3.30747721983252 3.28948534146609 3.38247537381333 3.40047802145935 3.28995386728917 3.27293217280928 2.90578160861969 NaN 3.33047652357095 3.39198521332604 3.41999236389749 3.50849623463137 3.25397812682461 0.894986235677511 1.68304768771827 1.38514252289613 1.12424551826531 0.872796054655441 0.…
3.32134961400468 3.32032672688197 3.29133566543399 3.28088350203292 3.37075148610604 3.3839009867897 3.36075895082548 3.34224313607493 3.43536415109629 3.45430904595156 3.32645368501192 3.33832004685708 3.04038654525463 3.1240876626752 3.37975968774177 3.40994342102268 3.42447598361371 3.50851340782804 3.29981518523379 0.899043601299955 1.69161921614629 1.39857392357826 1.12655015420488 0.8696812…
3.36524542211717 3.37063449481557 3.33716409659008 3.3232004599233 3.39533586885962 3.41221450539543 3.40128887348079 3.3957383993811 3.49420709089333 3.51425907582326 3.37518464244356 3.4029012463183 3.12939661398293 3.18463880949617 3.41284269571267 3.43183928228615 3.42601555630238 3.51199474927153 3.35017263015639 0.908210790266916 1.705586991927 1.40424962894144 1.12868644843757 0.8711346324…
3.40348176076677 3.40348643255683 3.37448670792633 3.36048464740079 3.44248139535263 3.44848630289375 3.44948124964622 3.44098087997631 3.54948106857715 3.56947867374436 3.40998292871429 3.47347316831404 3.25044884933641 3.31495415012255 3.46198009348626 3.46148054992482 3.42899889099025 3.50449966569274 3.39148482421408 0.912066195530142 1.70539372331583 1.41034757331479 1.1336496161195 0.874599…
3.44868245017507 3.45569922720097 3.42029134567048 3.39486578379282 3.4704602122898 3.48580018584406 3.49179315231301 3.48775688829741 3.60713402918853 3.62719771704614 3.4532061572834 3.53779806885566 3.4356838745215 3.47200898337939 3.50325688829741 3.48140406134819 3.43102129363223 3.50012305214796 3.43525919832489 0.925586977732017 1.71024775883522 1.41382501267282 1.13561571848125 0.88396072…
3.49368406730646 3.51954635305543 3.47365166395328 3.45655445389373 3.55243294131929 3.55156255473202 3.55058685724691 3.55153825221714 3.68061926060009 3.70752205054054 3.50269216814476 3.64236003377463 3.55603600024279 3.63312510946405 3.54967596646817 3.4957974790426 3.47569216814476 3.56847344551077 3.49759495808521 0.917322304517086 1.69423352808649 1.40300554453894 1.12919909076661 0.883461…
3.53807718977564 3.54308447182995 3.53006116925617 3.476104861582 3.58205388720186 3.58408010259736 3.58508447182995 3.59306845131048 3.75708447182995 3.76910049234942 3.5480786461865 3.7060786461865 3.6942213744509 3.80825050266812 3.5930786461865 3.51203349744981 NaN NaN 3.5350786461865 0.919804765942392 1.69336141619741 1.39472431999764 1.13226832860639 0.854921875291135 0.813598552610631 1.40…
3.58126417373689 3.58973227921806 3.55534349889949 3.52862542322475 3.60331434527714 3.62222547046936 3.63223991023571 3.61542733698827 3.73546549207651 3.78344259902356 3.58622956006783 3.7591462484121 3.7802944398382 3.90067830828936 3.63677534617371 3.50739067719986 3.487 3.6040152620353 3.57476389964724 0.917606289151571 1.70488218159306 1.40519458426807 1.13410412614564 0.88438751262225 0.82…
3.62027446438169 3.64014590587112 3.60520518188647 3.5722705396534 3.64332641528908 3.66475575440715 3.67769202931488 3.6787352767276 3.81535245037159 3.86329330938657 3.62178977397657 3.7997435423578 3.8906670914758 4.025586424114 3.67877125866116 3.55016350751961 3.48710716716412 3.60491301876391 3.62119451602765 0.909698466467757 1.69868203416079 1.39460058442857 1.1203371788322 0.886132947149…
3.67302133037214 3.68052488646769 3.65103059532535 3.62702235589068 3.69799890184165 3.71102505669843 3.72651992910575 3.73101360369674 3.86351237266108 3.91402536394058 3.6755256379634 3.84909408608484 4.00502310325228 4.13499749644114 3.7315202363479 3.59950980886474 3.49399186229036 3.53508253962634 3.67051439047883 0.901198317192052 1.68885189634986 1.38356258969778 1.11249241643889 0.8699981…
3.71634288386076 3.72135480972623 3.70075088633648 3.67433053357852 3.73890931792176 3.7587794207172 3.77287567647449 3.77487993470749 3.90739484555564 3.96818571146057 3.72178708834966 3.89130408376562 4.08598001489543 4.20317081467766 3.77435097591 3.68543355655341 3.45422236134135 3.532 3.71338887559028 0.892548856071353 1.6767561654369 1.37471223280767 1.10142508165075 0.86492641398814 0.7958…
3.77366474846762 3.77453976714916 3.74969019300914 3.72963117051104 3.78866998680187 3.82061204082041 3.82756930386428 3.83254101517411 3.97521147573304 4.00965559455022 3.77372377096572 3.9525069685426 4.11519835021818 4.24657671394363 3.83114573935314 3.75741806123061 3.50863191764074 3.55141220662832 3.7661113633347 0.885852640256333 1.66937128316209 1.36757848492673 1.09324670010596 0.8594966…
3.8284301699781 3.80995722161359 3.79543570666603 3.77943878356303 3.84443301582005 3.87398573851629 3.87094780077486 3.87144901165556 4.04098789119307 4.08498627668548 3.8304254785735 4.0149833167549 4.11403570612776 4.30799488739263 3.88593328490464 3.82398224041651 3.54295541408049 3.61998143316271 3.81444022549878 0.882977887759554 1.66636337459505 1.36420801057334 1.09228571652253 0.85112797…
3.90384988420043 3.87216837780647 3.8650445191819 3.83632762460948 3.90623915416336 3.92115068371724 3.93211529553879 3.939973742825 4.07734531869871 4.12429223643104 3.91383219011121 4.07688527237888 4.168 4.30996461182155 3.9589029664681 NaN 3.60927454234181 3.75122146007414 3.87425684825259 0.882933196294414 1.62489071432916 1.3564490239855 1.07524438376807 0.849884988420043 0.771854783083267 …
3.95062265759155 3.93052422044151 3.92054882972902 3.9004750018665 3.97642578329148 3.9854750018665 3.9825898452082 3.98563086068738 4.1275898452082 4.16268828235823 3.96558164211237 4.11172109474158 4.17097539071249 4.31198359380833 4.00165546997489 NaN 3.65562265759155 3.79365546997489 3.92954882972902 0.882503855455043 1.66617358326285 1.36494961743773 1.08377822291144 0.85386800792624 0.78306…
4.00106088699353 3.96705200764031 3.95607230330481 3.95406342395159 4.0210837196161 4.04007357178385 4.02404312828708 4.01906088699353 4.13609006201126 4.19405835003546 4.01706215547256 4.1320241011016 4.17401014783225 4.30999365760484 4.05205835003546 4.02108625657417 3.69507610874191 3.83707357178385 3.96406722938869 0.885956101384143 1.67567261306681 1.36879989413645 1.09619517539445 0.8665596…
4.0481505958291 4.00727446727069 4.01199133254705 4.00311520398864 4.08583206926501 4.09697363662683 4.05739833871228 4.0661505958291 4.20574358966387 4.23918598766955 4.06513289990887 4.15066377751568 4.18185843263818 4.30508847960114 4.09718598766955 4.08779667742456 3.75393824478637 3.89397363662683 4.01606211622796 0.890674882623708 1.67769354640433 1.37645197182223 1.10019780064547 0.8663242…
4.10751972634742 4.06552786657882 4.06755228727302 4.05855228727302 4.15047902519042 4.16544646426482 4.11453600681022 4.10270695166961 4.24270695166961 4.27372323213241 4.12352786657882 4.16984533560341 4.1859674390744 4.305 4.15453600681022 4.16438134241363 NaN NaN 4.06956856773582 0.8971376583121 1.69110026968073 1.38416780863211 1.11847062675382 0.875395516882693 0.812051897727013 1.390980739…
4.13799909271541 4.11299857858748 4.10999872980158 4.10699854834466 4.20499836688774 4.22599818543082 4.14899897174413 4.14799863907312 4.27199912295823 4.30799897174413 4.15399909271541 4.18799945562925 4.18899990927154 4.30200009072846 4.18499909271541 4.23299794348827 NaN NaN 4.10799885077285 0.903969794953683 1.69465989566227 1.39293973658504 1.12965966611927 0.883959743238461 0.8161998778190…
4.18911220546625 4.15428293518428 4.16012927843805 4.15811220546625 4.25807805952264 4.28989025683281 4.20207805952264 4.17355610273312 4.30738537301509 4.3404365919305 4.20904391357904 4.19684634325377 4.18408536485901 4.29905121891541 4.23414635140985 4.29689025683281 NaN NaN 4.16107805952264 0.910349196412999 1.69777587867938 1.39971236722428 1.13784778214488 0.907510931595601 0.83489527207630…
4.22576964869009 4.20964807438764 4.20869286492012 4.21464167574014 4.32457768926516 4.35359688520766 4.23578884463258 4.22368006762512 4.34476325004259 4.3817376554526 4.2487504527476 4.20792961487753 4.1830063986475 4.29403199323749 4.26878244598508 4.36059688520765 4.16150730414269 4.25208499340785 4.2007504527476 0.91047987202705 1.69845596885208 1.40325792466613 1.13745345526965 0.9122024218…
4.27507728415857 4.25510089876258 4.26209016485167 4.27310089876258 4.38412666014877 4.42211377945568 4.29309660519822 4.26110304554476 4.38804722920802 4.41607728415857 4.29109445841603 4.23702146782183 4.19500644034655 4.28500858712873 4.32307728415857 4.42811377945568 4.27730269628775 4.34829840272338 4.25011163267349 0.9111649510569 1.69637553068809 1.40274175635642 1.14889362005195 0.9122383…
4.31041526247068 4.30123659267005 4.30331780621579 4.31923659267005 4.44204168016028 4.47413913641516 4.33726907808835 4.3082203499609 4.40964266039875 4.45141526247068 4.33428532079749 4.24683757290852 4.19795127187256 4.28893502916341 4.35841526247068 4.48013913641516 4.41570977801015 4.48474226342845 4.30115537912431 0.904283861391127 1.68975947585966 1.39897237200313 1.1414039318708 0.9114726…
4.359603199048 4.33473276670579 4.352603199048 4.37455461117632 4.49755461117632 4.53748982734742 4.38858700309077 4.34867608085551 4.46058700309077 4.49167608085551 4.37269227681273 4.26683804042775 4.20097570606416 4.29395951010694 4.41057890511216 4.53555461117632 4.55686628299427 4.65463144161451 4.34465178691967 0.895629723595852 1.66733220451878 1.39213530919392 1.1384927553199 0.9197721389…
4.40307971385374 4.38610043945571 4.39807971385374 4.41807174246836 4.55408449668496 4.59708768523911 4.44406377108299 4.39808290240789 4.50703029126442 4.53005261114347 4.41209087379326 4.28205898825177 4.20800478283122 4.2959872457834 4.45806536536007 4.57906536536006 4.67619769035727 4.81016261626163 4.39308130813081 0.879537895554261 1.6554423995929 1.37894821440968 1.13941589064789 0.9099572…
4.45210422414491 4.44787132242259 4.44710422414491 4.46219380173042 4.60605047759361 4.6510146465594 4.48328337931593 4.44906839311071 4.52565960517507 4.56240878793564 4.4679788155252 4.31833712586724 4.21094625344869 4.28814332413681 4.49826546379883 4.61926546379883 4.79777847587938 4.91017261725562 4.44308630862781 0.878243648482574 1.66921828698472 1.37785006537915 1.13073855232635 0.9082806…
4.49266914364328 4.50255334391843 4.47973531491462 4.51655334391843 4.65063605800761 4.69960297237193 4.53953680110059 4.49661124378085 4.58054507250951 4.60961124378085 4.50569395787003 4.35073531491462 4.21695037154649 4.288 4.54759470096302 4.66561951518977 4.85355334391843 4.98142100137574 4.4935864295541 0.870196915698147 1.66111964526309 1.36773420294279 1.12082139066375 0.909816931173909 0…
4.5449960681005 4.5569959168736 4.54199531196598 4.55999674862157 4.70599584126014 4.74899629494085 4.59099614371395 4.55299576564669 4.63199614371395 4.65799637055431 4.55699614371395 4.38999705107537 4.22599931947893 4.28700007561345 4.6019959168736 4.72699538757943 4.90699599248705 5.03999561441979 4.53799667300811 0.864610417386255 1.65581039621449 1.36157045972979 1.12659955690517 0.88812164…
4.60195882844232 4.6051203895461 4.57931785311739 4.61008448707859 4.75510243831235 4.78926399941613 4.64599473090983 4.60701268214358 4.67619219448111 4.70317424324736 4.60806653584484 4.44401268214358 4.23385639012998 4.28994614629874 4.65601268214358 4.78003063337734 4.90896409753249 5.01937697590881 4.59495882844232 0.863392259529854 1.6564385112104 1.35875152004087 1.11414762164399 0.8761390…
4.65854066966138 4.65757347897128 4.63653246733391 4.65364729991856 4.78277853715817 4.82074572784826 4.69559808595371 4.66254887198886 4.737499658024 4.75954066966138 4.66850786035148 4.51640943242178 4.26177033483069 4.30785235810544 4.71154887198886 4.82463909759109 4.92387696508787 5.03784415577797 4.64459808595371 0.866801619946935 1.65773933697428 1.35811483937321 1.10657077924659 0.8740256…
4.71308044740487 4.67411991216953 4.69107589377818 4.70206982227593 4.81804705414247 4.85004553626691 4.74706982227593 4.71607892952931 4.79607741165375 4.81107589377818 4.72408196528044 4.59813053729848 4.29310625128946 4.33207437590262 4.76308044740487 4.87004098264022 4.93900910725338 5.04100910725338 4.69007892952931 0.866871705620561 1.64523010227239 1.35288387618262 1.09891901618085 0.87013…
4.76514996512007 4.75173296687708 4.74019808030195 4.7472622338778 4.84850280978721 4.87951884818117 4.7922622338778 4.76716600351403 4.84618204190799 4.86019808030195 4.77713392672611 4.68262069811936 4.36187731242273 4.38021411869591 4.81514996512007 4.89656696336306 4.94490376963623 5.04690376963623 4.74116600351403 0.880920650966358 1.67118626563155 1.36833771606299 1.10475473193987 0.8691363…
4.8136887089722 4.80366925328296 4.78074059081016 4.79072113512093 4.87880544310762 4.90185732494559 4.83472762035067 4.81072113512093 4.90064979759372 4.91663682713423 4.82370167943169 4.76646172593109 4.43254603391779 4.43862385667474 4.8656757385127 4.91885732494559 4.95195460339178 5.047 4.7916757385127 0.886594460940992 1.67791881879111 1.37778001162485 1.1064296884847 0.865722179485731 0.80…
4.85509752162469 4.82114727755566 4.82908159972678 4.83406766806611 4.90209951186193 4.92805970711716 4.88706965830335 4.86807960948955 4.95411941423432 4.97812737518327 4.86709752162469 4.8352010139611 4.50421494562177 4.52324081870588 4.90609354115022 4.93702985355858 4.958 5.05 4.82411543375984 0.892162529485541 1.6771989887475 1.38296256929029 1.10207876982141 0.870592636122217 0.813998140070…
4.90318510776233 4.89376934641657 4.86931815139297 4.86743456456978 4.9511684773085 4.9575010863851 4.92141793411595 4.9073347818468 5.0130021727702 5.04093565095488 4.91518510776233 4.93432032416316 4.61020391098635 4.64198771508656 4.95221836866999 4.95175054319255 4.958 5.05 4.88103543367786 0.903271743262644 1.69642420940947 1.39409141065357 1.12119603875939 0.866961532679171 0.81801198144383…
4.93968437578349 4.94059670239002 4.90469314312284 4.9056668411048 4.97578958385566 4.99269314312284 4.97750902899654 4.96251779633589 5.0744651922998 5.10345642496046 4.95168437578349 4.99150902899654 4.71806189468982 4.76889531524222 4.98571067780153 4.9728158858737 4.96097369798196 5.05 4.92065807376545 0.908941516613408 1.70412477099525 1.39700588981679 1.13237399763415 0.866989210939459 0.81…
4.97906037123011 4.95012391989338 4.95106672609643 4.94205401636378 5.02304607278087 5.03306195994669 5.02205878251353 5.01008102454567 5.14007784711251 5.17009214556174 4.98307943582909 5.05111438759389 4.83311915374363 4.95316363780792 5.03804130663113 5.00102859689847 4.9600174758824 5.04302383074873 4.97006354866327 0.909108197777562 1.69869766652839 1.39890556050804 1.12860029488345 0.875033…
5.01632656265249 5.02661768123406 4.99225567451065 4.97539745079433 5.05148606097164 5.07130884061703 5.05834428468795 5.0600961761915 5.18813162026242 5.22697212194328 5.03211389822696 5.12172401344682 4.90667084734044 5.05417463034754 5.06353922707802 5.01868100336171 4.97080505760993 5.05773416946809 5.00929111858157 0.914168554297022 1.70960293096568 1.40233797287589 1.13495516121021 0.877475…
5.05867110547836 5.06669459794419 5.03863978219058 5.01568676712225 5.10160845890281 5.11664761301253 5.11158496643698 5.11060845890281 5.25448316575171 5.29249099657365 5.06078073698557 5.19741268835422 5.09651214383068 5.1760524705448 5.11757713561503 5.0507494136978 5.05335004177867 5.12447533492977 5.05563978219059 0.911978010890471 1.70293418928785 1.39911592002063 1.13832431490402 0.8854771…
5.10199869996372 5.11699848832991 5.07799882089733 5.05899869996372 5.13099912323135 5.16099866973032 5.15399873019712 5.16099848832991 5.3099983371629 5.35299818599589 5.11099848832991 5.25699821622929 5.23399588825735 5.32199561615673 5.15099900229774 5.1049983673963 4.97800229773854 5.10700054420123 5.10199860926351 0.910970029931068 1.69948010279357 1.39476013091063 1.13458011397992 0.8825800…
5.14422900197832 5.15431865291107 5.12415728123211 5.10122900197832 5.18108556048591 5.19537244347072 5.20212142085901 5.21403176992626 5.35321107179177 5.40897797936661 5.14635451328417 5.30512142085901 5.35675872668115 5.48207737959222 5.20304970011281 5.0392013224989 5.03004970011281 5.16199590955316 5.14717521141866 0.906344451178654 1.69615078333241 1.38894614670438 1.12518159188529 0.871698…
5.18467479970375 5.21054471958526 5.17459349962969 5.14762601965932 5.20778861980744 5.23567479970375 5.24565040968154 5.26161788965191 5.4194634195112 5.46653658957785 5.19361788965191 5.33476422978522 5.47504878913348 5.60402439911126 5.2367317097556 5.05188617989631 5.04488617989631 5.17391056991853 5.19263414966672 0.89749186926547 1.68810544655962 1.37912959277251 1.11637081236451 0.86716552…
5.23699496799049 5.23699748399525 5.2119964195317 5.19399554860697 5.26099487122108 5.27799593568463 5.29399535506815 5.31399496799049 5.47199496799049 5.51999487122108 5.23899564537639 5.39499419383518 5.59098887151744 5.7369872264374 5.29399448414342 5.0959957421458 5.04000048384707 5.16800058061648 5.23799564537639 0.889440772219921 1.67492126961471 1.37029084770006 1.10449114284677 0.85876080…
5.27439408289852 5.29013895990842 5.26120274065594 5.24320274065594 5.2924897540198 5.31736219252475 5.34123463102971 5.36221868584283 5.52317085028218 5.57018679546906 5.27737813771164 NaN 5.63134624733787 5.77636219252476 5.33237813771164 5.12650569920668 5.03606378074752 5.16504783556064 5.2852346310297 0.878684280892611 1.66815954343387 1.36298831328666 1.08337218371047 0.856496673929827 0.79…
5.31010924162315 5.33853610186814 5.30219045944999 5.2880821722696 5.34764434998381 5.36670621754975 5.36369086726006 5.38520015899589 5.55014966128081 5.60015531202462 5.32659348352339 5.47161130020583 5.65965794974298 5.79705573088264 5.3551528846966 5.17369608089526 5.03699353363607 5.06664017002914 5.32115247688653 0.867560745954774 1.65178392969091 1.35294443044699 1.06824426883752 0.8503994…
5.36705279133939 5.38554266789888 5.35904373506571 5.343545014264 5.3950983385615 5.4100469951439 5.42054095762812 5.43754833992944 5.59102946011324 5.64203632347556 5.38305190691517 5.54800785793236 5.67201070095719 5.8160002413203 5.42105083974833 5.22955756843139 5.05506344423323 5.07323950198043 5.37404092833928 0.865770266418689 1.6489876698722 1.35407140924353 1.07276903433128 0.85181119631…
5.42448049989031 5.42627605973635 5.40174130472439 5.39311999408609 5.45591377547747 5.4630889729811 5.46717245850759 5.48613685002933 5.62489898247766 5.6788461387378 5.43949792481108 5.59025480607902 5.69558322434524 5.82484421883851 5.47553267982304 5.32776168042446 5.09429920998546 5.22135451769512 5.41674168404275 0.868447806795283 1.65251251281172 1.35379956852953 1.07483794039374 0.8339981…
5.4765343404829 5.47158356827843 5.45056014769397 5.44503279713788 5.50510587517227 5.51556940776414 5.51110881864419 5.53109044172199 5.66464528605232 5.71516716329175 5.49401386337037 5.61771217467937 5.69452062033067 5.80866045980122 5.52852522363087 5.39242339491349 5.13568948621283 NaN 5.46406842126442 0.871947656454808 1.65880748523276 1.35996003716024 1.08849336242669 0.85749815324542 0.77…
5.54601782189884 5.51501749786432 5.49801846996789 5.49651425995895 5.56251750079217 5.57401672291412 5.57001652576075 5.58301620172622 5.71100831192473 5.75050831290068 5.55301782189884 5.65950419658867 5.69950064806905 5.80699965961736 5.59501782189884 5.46154925666353 5.16701361530572 5.2000149768363 5.51201749786432 0.884800495772822 1.67839347040976 1.37097243025893 1.08671365009026 0.852521…
5.57813709054264 5.56005011429158 5.54918033463584 5.54709384644945 5.62439131194217 5.63294392068219 5.59925973581054 5.60729475407448 5.73752212875775 5.77997212302932 5.59716323222443 5.67325259451728 5.70146449367139 5.80552614168179 5.62364580443657 5.62112649897595 5.25540309992375 5.26484976600139 5.55372439217015 0.884386593100415 1.67815780818839 1.37526101075346 1.1007200920146 0.836935…
5.62061988443635 5.59618675302388 5.59310337075745 5.58764262431913 5.67504732683379 5.69246231682345 5.6356718670889 5.64464967248364 5.78158307249054 5.81319515224921 5.64308712567299 5.68935271986211 5.70150324739916 5.80203600616252 5.66711067942773 5.67947694225267 5.34367886598329 5.37387866522448 5.59264398346861 0.89055227450666 1.68820929575521 1.38550056271144 1.108280106081 0.867450851…
5.65950236096471 5.63750250574426 5.64550129498434 5.64300225171073 5.73800270151742 5.75800345941096 5.6765015663982 5.67450272119252 5.81200135094994 5.84650192777341 5.68150228914862 5.70300070269285 5.70199969306055 5.79599949575754 5.70400266790415 5.75100353237443 5.44600555087411 5.47100554934426 5.63750176446614 0.898040219964623 1.69539927598029 1.39650004473333 1.11674676155915 0.874083…
5.70569467691348 5.68713552890327 5.68235881269975 5.69214392336998 5.79451413893702 5.82335878436069 5.71729088347959 5.71528430884472 5.84541912093964 5.88089846457394 5.7291702669998 5.71528511067023 5.70200154697291 5.7910878120994 5.75215955207372 5.81095151023775 5.5359255250121 5.57075608870495 5.67927254757326 0.901376578355945 1.68937182886452 1.39979256977132 1.13313433675401 0.91349617…
5.74422126129181 5.72423668415095 5.73511824808717 5.74660833213246 5.85159566037437 5.88903231098857 5.76167774263986 5.74727359216643 5.87627855073157 5.91823337883272 5.76772126129181 5.74031490923219 5.70349008404529 5.79050330531824 5.78625321191772 5.86908519490479 5.67104478654098 5.70951283826623 5.72616121604868 0.899246779215198 1.67186789528518 1.40317071219374 1.14366503228541 0.92313…
5.77953352167781 5.75905569719915 5.78203903942783 5.79554914877327 5.91305590624167 5.95006096091439 5.80254589851014 5.79302888218278 5.91053584578634 5.95253099434145 5.80403254180891 5.74851836056699 5.72149680054383 5.7975131534734 5.81853377861994 5.93055678158931 5.78160798880696 5.83808884869155 5.76803764728859 0.875641294304816 1.65243211613924 1.38576533203152 1.13789955647231 0.927089…
5.8134142760146 5.81601411146622 5.82230247554038 5.85518739093733 5.96510818616329 6.00604239395603 5.84968373739219 5.81856514708186 5.94049344628221 5.98444717211824 5.8369312386072 5.76521472317054 5.72198482967353 5.80586456515622 5.85437726358472 5.98604418622216 5.89552204844305 5.98444518226897 5.80633742980713 0.895477693862365 1.6908043604736 1.40260810359097 1.14874510561084 0.93258895…
5.84175821262392 5.85367717125855 5.8656278185232 5.89108344208851 6.02793012964716 6.07042639742167 5.89559609901155 5.86607582322939 5.98409342557144 6.01423790596014 5.86674300578731 5.78880510809057 5.72397972421784 5.79954422202655 5.88523924268019 6.0271378637694 6.02982636044862 6.12657055735783 5.85358854191568 0.891447401053159 1.68936988310418 1.40055236812276 1.1478793729933 0.93312094…
5.86998233825721 5.87898367121893 5.89998433769979 5.91898700362323 6.07998133853592 6.1229800055742 5.90598567066151 5.87698800334452 6.00598900306581 6.03199033602753 5.90598367121893 5.78399433491269 5.72499800055742 5.80499900027871 5.91098233825721 6.05898800334452 6.15196267707185 6.28394801449293 5.88398567066151 0.888413432376428 1.67643487863989 1.39478204942864 1.15714779728076 0.935032…
5.89947644349385 5.91830192465846 5.938319376542 NaN 6.11242408784323 6.17114485770661 5.95217976147369 5.92907505017246 6.01779057739754 6.06049389537738 5.93547644349385 5.80365096232923 5.725 5.81187783681523 5.936546251028 6.09830192465846 6.25516755222846 6.39994067774246 5.92919721335723 0.882377154564926 1.67590924949828 1.38842291368649 NaN 0.937496195772318 0.866812495690078 1.3697827564…
5.9535553610195 5.96858829724028 5.97668710590261 NaN 6.17151419074353 6.2245635950747 5.99465416968183 5.96272827617858 6.07750595668833 6.09769533995781 5.9895553610195 5.83276121239936 5.73194236161364 5.81497529783442 5.99353065885392 6.14462123346106 6.31948125452275 6.46547302046756 5.96967063779222 0.87334410649675 1.6705345462386 1.38313298176811 NaN 0.940356615283248 0.858766860528179 1.…
NaN NaN NaN NaN NaN NaN NaN NaN NaN NaN NaN NaN NaN NaN NaN NaN NaN NaN NaN NaN NaN NaN NaN NaN NaN NaN NaN NaN NaN NaN NaN NaN NaN NaN NaN NaN NaN NaN NaN NaN NaN NaN NaN NaN NaN NaN NaN NaN NaN NaN NaN NaN NaN NaN NaN NaN NaN
NaN NaN NaN NaN NaN NaN NaN NaN NaN NaN NaN NaN NaN NaN NaN NaN NaN NaN NaN NaN NaN NaN NaN NaN NaN NaN NaN NaN NaN NaN NaN NaN NaN NaN NaN NaN NaN NaN NaN NaN NaN NaN NaN NaN NaN NaN NaN NaN NaN NaN NaN NaN NaN NaN NaN NaN NaN
6.10538990298172 6.10038990298172 6.11545527051939 6.12153153264668 NaN NaN 6.14342258675056 6.11131364085444 6.20238990298172 6.21253153264668 6.14138990298172 5.95637900839211 NaN 5.83189105410388 6.14541169216094 6.30053153264668 6.42373852984931 6.5616404785428 6.11142258675056 0.865787923861654 1.66242059077437 1.36857305048509 1.12013209916079 NaN NaN 1.359289729897 1.09395731006484 0.84540…
6.15600017372613 6.13700015605907 6.16500008833532 6.18100006772375 6.29100012366945 6.36000006772375 6.18600014428102 6.16800012366945 6.25600014428102 6.2620001648926 6.19200017372613 6.02100034156324 5.80500017667064 5.85500042400954 6.1980001648926 6.34600009716885 6.43400001766706 6.56900000883353 6.15400014722553 0.859040051587827 1.62404014333878 1.36807003088792 1.10662999408153 0.9167299…
6.21390888407599 6.18901984501741 6.19444519529288 6.20357464972454 6.33222327341002 6.38257464972454 6.23409381897836 6.20922327341002 6.30409381897836 6.3169643645467 6.24990888407599 6.13485475513245 5.86389039058575 5.9963369374058 6.2529643645467 6.37838971482216 6.43988903905858 6.57194451952929 6.20307532548812 0.876235994051039 1.67181973689524 1.37836600328741 1.10465717191538 0.90969259…
6.25962148338232 6.22272242114704 6.24061307190193 6.24663830634311 6.33994111963725 6.39291588519607 6.27069718670586 6.25957942598036 6.360528957098 6.37055419153918 6.29661307190193 6.2054196078529 NaN NaN 6.29961307190193 6.38891588519607 6.44694111963725 6.56902523444118 6.23275606706861 0.883332549588917 1.67816382097264 1.37839142995167 1.10255749587922 0.902827113951867 0.822114040350791 …
6.30591027913226 6.26192393230779 6.29090247731767 6.29989662595673 6.3829161304932 6.41395904047342 6.32489467550309 6.31489272504944 6.42387712142027 6.42988492323485 6.34291027913226 6.28185176552286 5.9758615177911 5.99583031053275 6.34591027913226 6.41195513956613 6.44999414863906 6.569 6.28589662595673 0.848128909527332 1.63798860328196 1.36793044075422 1.0768402241814 0.872459235277245 0.8…
6.3482519997887 6.31702586018993 6.32047813938746 6.32554772080247 6.40953032544872 6.42284344181624 6.36626939514245 6.36019981372745 6.48197367412868 6.49583451129867 6.3852519997887 6.37633004603989 6.07033004603989 6.08738223210114 6.39119981372745 6.42477386040123 6.45 6.56605218606125 6.33119981372745 0.895460848135043 1.67925800351415 1.38470271340439 1.09825008547407 0.87251791255755 0.81…
6.38751639396059 6.36737999225717 6.37630559132803 6.36846679334116 6.42580159752229 6.45559079488973 6.4193427917926 6.41630559132803 6.54423119039889 6.56514438931489 6.42550399380573 6.45898318730175 6.17668558358519 6.2075119814172 6.43051639396059 6.4546279953543 6.45296279953543 6.566 6.37446679334116 0.89740611182656 1.68889815060319 1.39242675083548 1.10789368654744 0.874643339667058 0.80…
6.41201417377072 6.39801669355219 6.40001448874341 6.38501133901658 6.44901039409853 6.4760091342078 6.44601574863414 6.4540163785795 6.59801574863414 6.61901763847023 6.44601448874341 6.51701952830633 6.28703779672193 6.34404157639412 6.45401448874341 6.46200409464488 6.457 6.58298488131123 6.40801354382536 0.901961055158487 1.69117130713663 1.39536169140331 1.10903157801314 0.873963338710437 0.…
6.4561692227507 6.45002152901749 6.44515076103404 6.42033537820056 6.48139076335051 6.50446461021712 6.49507691416744 6.50503999073414 6.64707691416744 6.67396614386753 6.49115076103404 6.57785537356763 6.40478459400186 6.47356305340204 6.49915076103404 6.47475999768353 6.457 6.53588616239926 6.450206146184 0.905248153249218 1.6952433838759 1.40063086058158 1.11394750679958 0.884364305803497 0.81…
6.48378588978186 6.47679381978994 6.48270658970107 6.45373830973339 6.50481760981418 6.53476209975763 6.52873830973339 6.55560349959604 6.69760349959604 6.73154798953949 6.51481760981418 6.6315797095718 6.51811183909513 6.60397702895779 6.52976209975763 6.49087311987073 6.45997620997576 6.5399603499596 6.4936590096526 0.903861577811796 1.69892121407067 1.39797204542246 1.10942687453757 0.88522468…
6.52692070443365 6.54986538194549 6.53190963993602 6.49692070443365 6.55091517218483 6.57093361301421 6.57790963993602 6.59193361301421 6.76188197869194 6.79288751094075 6.56091517218483 6.68689857543839 6.64776211330094 6.71978793046208 6.57192254851658 6.50697049467298 6.46399262366825 6.54998155917061 6.54290963993602 0.878955991428485 1.64377194090484 1.38678063528808 1.09678329076751 0.87981…
6.54664209355863 6.5657136748469 6.55753472162622 6.51664209355863 6.57358840759242 6.60046314033794 6.61040945437174 6.64012312921864 6.79833787308346 6.84210523389657 6.58064209355863 6.73315891986278 6.75504940989452 6.86731570168971 6.58869577952483 6.52074946549104 6.46694631403379 6.55589262806759 6.56558840759242 0.885116901564526 1.65844085435609 1.38232088685575 1.09338155990792 0.876392…
6.59551241126019 6.61550246046958 6.60453231284141 6.56947260809776 6.61360196837567 6.6366417715381 6.65060196837566 6.68456216521323 6.84850246046958 6.89349250967897 6.62654226363201 6.77558206679445 6.86491536382369 6.99870639722091 6.64147260809776 6.54278108260662 6.46997014762817 6.556 6.61550246046958 0.885051791142309 1.68408496123671 1.38051731437566 1.09891377803306 0.879201142707236 0…
6.62694440126181 6.64694440126181 6.63794081424644 6.59994619476949 6.63695874932328 6.67193722723107 6.68993005320034 6.71794081424644 6.88293902073876 6.94391032461582 6.65894260775412 6.80295157529254 6.94885113886226 7.08884037781615 6.66695516230791 6.54399820649232 6.47399282596927 6.55999282596926 6.64694440126181 0.878591603994713 1.6806765821732 1.37214501165931 1.09539642075751 0.874777…
6.67220167425852 6.68925373898079 6.68614960953625 6.64225373898079 6.68809754481398 6.70835786842533 6.73323638407337 6.76123638407337 6.93901077027686 6.9941148997214 6.7051843193511 6.85901077027686 7.01778515648036 7.16761160740612 6.70925373898079 6.55382645092577 6.474 6.56 6.69220167425852 0.864292340353937 1.67469551783713 1.35699726557432 1.08129886937245 0.858792190794706 0.777109629415…
6.71267164091584 6.73661417807611 6.7127865665953 6.69457313319059 6.74156492421349 6.75462238705321 6.76672910375557 6.79869626784715 6.99355671523638 7.03863880500742 6.74269626784715 6.89570447682426 7.07156492421349 7.21462238705321 6.75760596909901 6.58276193966398 6.47995074613738 6.55603283590842 6.72572910375557 0.857722291184153 1.66402742560616 1.35219751502537 1.06893031370021 0.828071…
6.75900855581292 6.77000905909603 6.76700671044151 NaN 6.78500956237915 NaN 6.81800671044151 6.83900637491943 7.02500553611424 7.07600671044151 6.79200855581292 6.96300838805188 7.11200385850387 7.2590026841766 6.80400855581292 6.62600805252981 6.49000285193764 6.56300218089349 6.78300620715839 0.834352875424185 1.61249714326498 1.34338973661517 NaN 0.82491857235357 NaN 1.34746141087033 1.1284585…
6.80904254949381 6.8229862288758 6.80624905842652 6.79006132303315 6.84092990825779 NaN 6.85724905842652 6.87628660550519 7.05738047320188 7.11524905842652 6.84204254949381 7.01206132303315 7.13456820859525 7.27469962337061 6.85404254949381 6.67309887011182 6.50668084983127 6.57575594398862 6.81930537904453 0.851168221535763 1.65427062269503 1.34184947445676 1.05870215161781 0.816569762819758 NaN…
6.86543265485955 6.85666567161366 6.84362514696077 6.83455422881822 6.89149344183888 NaN 6.89858462230788 6.92352383532855 7.07779737673555 7.142726458593 6.89843265485955 7.04566567161366 7.15875685208266 7.27796960651033 6.91142252369633 6.73636173671699 6.51986829487811 6.58589868836778 6.86652383532855 0.854360619626655 1.65871271731934 1.33967198462419 1.06642381365257 0.814687628224007 NaN …
6.91599878786042 6.89699903028834 6.89399878786042 6.88799871513205 6.94199878786042 6.95199864240367 6.94199895755996 6.96399903028834 7.12899876361763 7.16899936968742 6.94299893331717 7.08299910301671 7.159 7.278 6.96199878786042 6.82799779390597 6.57199873937484 6.59599975757209 6.89699927271625 0.86532973478386 1.66550983611873 1.3463498375733 1.07125988460431 0.818569905453113 0.75604973405…
6.9621457297456 6.94314572974559 6.93327296148561 6.93120025763417 6.997963970117 7.01385491433984 6.97538201726277 6.99443654515135 7.14176371248282 7.18863648074281 6.99209120185702 7.10263648074281 7.16194547211142 7.27505452788858 7.0081457297456 6.91636416334263 6.63385491433984 6.76291008631385 6.94609120185702 0.87379332320015 1.67189185624141 1.35353695195187 1.07441165515922 0.8342890028…
7.00269541535479 6.9767487176677 6.98064211304188 6.9845964253451 7.05755073764831 7.0775202791838 7.02561926919349 7.04164211304188 7.18566495689027 7.21579440536448 7.0356725715064 7.1228477076774 7.16497715615161 7.275 7.04968780073866 7.00136037224506 6.6975202791838 6.83248982071927 6.98272587381931 0.875180557875999 1.64914544075564 1.36014035270283 1.07437076146161 0.848592481620241 0.7767…
7.0429380689089 7.02292877924524 7.02992413441341 7.03192723096796 7.12190091025424 7.14190091025424 7.04996284134534 7.06496438962262 7.19897987239539 7.23896438962262 7.0759380689089 7.13997367928628 7.165 7.27200464483183 7.08694271374073 7.08886529987686 6.77887458954053 6.91587149298597 7.03292258613613 0.873262988175145 1.63607000374242 1.36839727316078 1.07826396171862 0.846044118417558 0.…
7.08618428892878 7.06618428892878 7.06925844448071 7.08107305560089 7.17107305560089 7.19401743893694 7.09907305560088 7.0983696778086 7.24414721115281 7.26549945002448 7.11525844448071 7.15570337779228 7.165 7.26807415555193 7.13018428892878 7.16457250562536 6.86144273340949 6.99549835007343 7.07225844448071 0.891093148405362 1.69005980499433 1.37588873367358 1.10010750974239 0.866042177462921 0…
7.10677564596707 7.10259616274072 7.11350642112755 7.12748398572426 7.22143911491767 7.24048398572426 7.12373077516048 7.12470833975719 7.25884295217695 7.29269712205554 7.14665225124896 7.16687660528189 7.165 7.26503365310494 7.14682051677366 7.23323719628803 6.95199040685181 6.96338140185598 7.10661859814402 0.89436668342611 1.69884194104207 1.38336676465378 1.11645917064946 0.880935324139829 0…
7.14301288168361 7.13601662152724 7.15301412829815 7.17101662152724 7.27502493229085 7.31202285459995 7.17100955737816 7.16900831076362 7.28900831076362 7.32301163506907 7.18301246614543 7.18000415538181 7.16500166215272 7.26499833784728 7.18401121953088 7.28102493229085 7.04704737135262 7.08305734426896 7.14701371275997 0.89824105546698 1.69893288383498 1.39019187823258 1.12759041553818 0.888436…
7.17346603441806 7.17531101215234 7.18641436032949 7.21031101215234 7.33396651822851 7.36605264170947 7.19360383198759 7.18865550607617 7.30865550607617 7.35051770850664 7.21248325911425 7.18982775303809 7.16893110121523 7.26106889878477 7.21053493320283 7.33996651822851 7.15903638463417 7.21862299192557 7.17943158502568 0.900736249271674 1.70575046060843 1.39463214437321 1.12857277530381 0.90372…
7.21366182331487 7.21566182331487 7.2326110968121 7.26057727914359 7.38953500705795 7.42649273497231 7.24060264239498 7.22568718656626 7.35361955122923 7.38471254981764 7.24968718656626 7.19991545582872 7.17792391024585 7.26397463674862 7.25462800564636 7.39850964380657 7.26808692295016 7.33800237877888 7.21966182331487 0.900730422720856 1.70645501189389 1.39890423781555 1.13550107271262 0.911327…
7.24401369633175 7.26201494145282 7.26301909185638 7.30101535649317 7.4370207520178 7.48002199713887 7.27501660161424 7.24901660161424 7.36801494145282 7.41101120608961 7.28701203617033 7.21000539552463 7.18200249024214 7.30398215326469 7.28601369633175 7.44701535649317 7.39305021988308 7.53103486338991 7.25901245121068 0.8905198837887 1.65400956085198 1.39752007470726 1.13408616334929 0.92082255…
7.27639273119905 7.29733752494442 7.30815350409565 7.33731912285954 7.48607989575614 7.53202468950151 7.31426391660491 7.28826391660491 7.40333752494442 7.43750314370831 7.31546633953856 7.22276077289659 7.18788958749074 7.26179128964972 7.31839273119905 7.48331912285954 7.51177334772985 7.61345422487031 7.28844793745368 0.890245152583766 1.70025270973973 1.39769668762472 1.14865672903957 0.92686…
7.31659742579988 7.32769806934991 7.33869806934991 7.37858736144487 7.53649678224985 7.59239613869982 7.35954710402486 7.32958736144487 7.43765781192989 7.46472826241492 7.35856723273487 7.24873832676992 7.19492954951498 7.27089935644997 7.35958736144487 7.52359742579988 7.63774195562461 7.7753695744895 7.33156723273487 0.882954073652823 1.69494280157522 1.39262163014117 1.14567311172796 0.931513…
7.35599444638015 7.37099387677811 7.38799302237506 7.41599473118117 7.57699430397964 7.63999330717608 7.40299387677811 7.37499359197709 7.47499473118117 7.49199615518626 7.3919953007832 7.25899857599491 NaN 7.271 7.39999430397964 7.54799658238778 7.73598618715063 7.86198789595673 7.37499387677811 0.869571895350775 1.65911509366621 1.38223147242126 1.13688124742846 0.929860242080865 0.857419597006…
7.40117166080059 7.41715365342669 7.42335173453959 7.45135173453959 7.61922568292229 7.68909963130499 7.44915365342669 7.41427970504399 7.50151380090469 7.52145977878299 7.44109963130499 7.28256782302639 NaN 7.36232531422727 7.43927970504399 7.61379350594868 7.79393756493988 7.92091955756598 7.42115365342669 0.858355644209941 1.67749290196059 1.37485523537799 1.13603548634155 0.928062953494238 0.…
7.44158298681237 7.45065596412021 7.4665517108233 7.48564553879052 7.65661426280144 7.72958298681237 7.48661426280144 7.46151000950453 7.54158298681237 7.55465596412021 7.47465596412021 7.32258298681237 NaN 7.29571934774866 7.48651000950453 7.66546830818577 7.81182276939526 7.9328853213734 7.46158298681237 0.852044324284192 1.67043787721279 1.36643726000951 1.13010234347155 0.925467001603899 0.85…
7.49298037350044 7.49798191283374 7.50398576116698 7.53598075833376 7.69698460666701 7.76298730050028 7.53398191283374 7.49198845500026 7.58198460666701 7.59598422183369 7.53197806450049 NaN NaN 7.30199730616673 7.53098306733371 7.70598460666701 7.83599076400021 7.94599499716678 7.50198460666701 0.840364471763234 1.62562722129128 1.36053223972995 1.11051751579483 0.912894829658226 0.8490611198649…
7.54506763411471 7.53041947029784 7.54034910306121 7.55270093924434 7.70977130648097 7.78264816381687 7.55954261296193 7.54505004230555 7.61638428667952 7.63136669487037 7.58112040954218 7.45729359451183 NaN 7.302 7.58699726687808 7.74234910306121 7.85564816381687 7.96957779658025 7.53736669487037 0.851608573785159 1.66814827466353 1.36060859265527 1.11431191969856 0.908046727619141 0.84022815036…
7.59844452907741 7.57058077666219 7.59344452907741 7.60544452907741 7.73968558249664 7.80575894658076 7.61640260674362 7.59250741257808 7.67933972324295 7.68543404849396 7.6344445290774 7.63216589789709 7.29840260674362 7.30496855824966 7.64044452907741 7.78851789316152 7.86589519416555 7.97296855824966 7.5884654902443 0.856203466209503 1.66909800868915 1.36488472387952 1.11062972141126 0.9003703…
7.64891571409981 7.60793762843386 7.62694437130587 7.63894437130587 7.75597302851194 7.81298819997397 7.65094268558787 7.63592751412583 7.72392582840783 7.73591571409981 7.68491571409981 7.68890728550979 7.36488874261174 7.36090559979178 7.6909157140998 7.81196122848591 7.86899494284599 7.96601180002603 7.62194437130587 0.862519413690936 1.67334283569848 1.36810463941675 1.10622736658768 0.896686…
7.69125294493728 7.64730506505793 7.66630506505793 7.67437455855214 7.76877414614383 7.82282626626448 7.69325294493728 7.67825294493728 7.78000971770755 7.792992344334 7.72430506505793 7.71847879879345 7.40430506505793 7.5359075395078 7.73325294493728 7.82280889289093 7.87293050650579 7.96305212012066 7.67113133132242 0.86634259131062 1.67920645469363 1.37263008248166 1.1063870465265 0.8949604034…
7.72971501113271 7.69067751259754 7.69975250966788 7.70477500878898 7.79679000820305 7.83689500410152 7.72377500878898 7.71572251083974 7.83459501582016 7.8466025155272 7.76370751142567 7.79542252255838 7.48241502285134 NaN 7.77072251083974 7.83888000468746 7.873 7.9600224991211 7.69879750791008 0.871253401429674 1.68163245068554 1.3771266263037 1.10364077418848 0.884230846841827 0.80369614741604…
7.76000466406374 7.7220056534106 7.74300466406374 7.73500381605215 7.82000141335265 7.84300183735844 7.76400381605215 7.76100424005795 7.88500664275745 7.9090076321043 7.7940052294048 7.85200621875166 7.55701130682119 7.56302120028974 7.80100466406374 7.85200098934685 7.876 7.95600763210431 7.7390052294048 0.870330965319859 1.65678187693232 1.37874056392771 1.09394003109376 0.862069913785488 0.79…
7.79239399560485 7.761265449218 7.77539399560485 7.76150417822215 7.8298163623045 7.85576127099585 7.79050417822215 7.7904490869135 7.93113690283115 7.9620083564443 7.83032054052665 7.8951919941398 7.635530898436 7.71024543456751 7.83339399560485 7.85887145361315 7.876 8.0090083564443 7.77532054052665 0.877034575453974 1.66981612914038 1.3826567285595 1.0941559599707 0.861471201899426 0.799221752…
7.82269439846426 7.79169439846426 7.82252122426067 7.78773514533569 7.84979626564284 7.87282682579641 7.82366383831069 7.82762309143926 7.97852122426067 8.01644991723567 7.85970458518212 7.95142954379995 7.73895076806063 7.83870628683203 7.86369439846426 7.86889813282142 7.876 8.00703056015357 7.80866383831069 0.881178641925497 1.68228419403445 1.3873029373635 1.10171227534274 0.866923769317424 0…
