# Supplementary material for: Quantifying Spatiotemporal Gait Parameters with HoloLens in Healthy Adults and People with Parkinson’s Disease: Test-Retest Reliability, Concurrent Validity, and Face Validity
Source: Sensors (Basel). 2020 Jun 5;20(11):3216. doi: 10.3390/s20113216 (PMC7313704; doi:10.3390/s20113216)
Supplement: Supplementary file 1 [file sensors-20-03216-s001.zip › Data/HYA_07_FWS1.csv]

IWW_x_SpineBase IWW_x_AnkleLeft IWW_x_AnkleRight IWW_x_SpineShoulder IWW_y_SpineBase IWW_y_AnkleLeft IWW_y_AnkleRight IWW_y_SpineShoulder IWW_z_SpineBase IWW_z_AnkleLeft IWW_z_AnkleRight IWW_z_SpineShoulder HoloLens_x_position HoloLens_y_position HoloLens_z_position
-0.274 -0.295 -0.288994400203629 -0.284 0.936789066700605 0.151230559979637 0.135770653309577 1.47759041065173 1.403 1.282 1.48399626680242 1.382 -0.235850486345215 0.095 1.3987362533553
-0.274 -0.295 -0.286 -0.284 0.936289404661101 0.151532143220037 0.136114165678788 1.47781809660903 1.403 1.282 1.482 1.382 -0.234597695279828 0.0949690618762473 1.39794826279285
-0.274 -0.295 -0.286 -0.284 0.936200646833838 0.151646996162549 0.13563 1.47841303838933 1.403 1.282 1.482 1.382 -0.232472624085793 0.094 1.39740867581446
-0.274 -0.295 -0.286 -0.284 0.934210298552242 0.148460477977728 0.13563 1.47452058386818 1.403 1.282 1.482 1.382 -0.231488894377427 0.0939845201238376 1.39760165599826
-0.273984874094018 -0.295 -0.285007562952991 -0.283969748188035 0.934277723092779 0.14816 0.135210831924829 1.47456174835992 1.40299243704701 1.282 1.48497731114103 1.38201512590598 -0.229312895112605 0.093 1.39705707629607
-0.272 -0.295 -0.285981480061757 -0.28 0.928736667177768 0.148168704370974 0.135321666794442 1.46824981633392 1.402 1.282 1.48205555981473 1.384 -0.228264724472324 0.0929466666666665 1.39722503783018
-0.271997064798811 -0.295 -0.285 -0.279995597198217 0.929087108826829 0.148630249492101 0.135411115376452 1.46929668322266 1.40200440280178 1.282 1.485 1.38399706479881 -0.226207329905448 0.092 1.39668112121036
-0.27 -0.29496346603923 -0.285 -0.277012177986923 0.927134004684962 0.148804992974639 0.136169878220131 1.46707470726273 1.405 1.28198782201308 1.485 1.38196346603923 -0.224710651130037 0.0919482587064677 1.39491421143381
-0.270039140263006 -0.292 -0.285 -0.277921719473989 0.928255126700058 0.149210587103945 0.13615765158422 1.46985027263305 1.40494128960549 1.281 1.485 1.37903914026301 -0.222547991049319 0.091046626984126 1.3943085381091
-0.271999682392175 -0.292 -0.285 -0.27400063521565 0.927510120690973 0.149239995235883 0.136040019056469 1.46786032237194 1.40200047641174 1.281 1.485 1.38099968239218 -0.220159932624385 0.092 1.3927887073839
-0.269 -0.291970188202189 -0.285 -0.272970188202189 0.929058347303387 0.148917269756471 0.13650626047754 1.47267198745319 1.401 1.28099006273406 1.485 1.37698012546813 -0.216899002624914 0.092 1.39148103515297
-0.269 -0.289052255209226 -0.285 -0.27 0.929895399704953 0.144686127604613 0.137130348368062 1.47287383204868 1.401 1.28001741840308 1.485 1.375 -0.213072711187911 0.092 1.38911420644858
-0.269 -0.291998700617575 -0.285 -0.27 0.930199865730483 0.146159350308787 0.13714999133745 1.47308990471196 1.401 1.28099956687252 1.485 1.375 -0.208866832301805 0.092 1.38797539622871
-0.266970318266986 -0.292 -0.285 -0.263970318266986 0.931467618311474 0.148437123615923 0.13724960424356 1.47562772440047 1.395990106089 1.281 1.485 1.372990106089 -0.202802986320418 0.0919079189686926 1.38492876112214
-0.263964287046531 -0.292 -0.285 -0.260964287046531 0.932240178191739 0.149166249393828 0.137195714818613 1.47542142777208 1.39498214352327 1.281 1.485 1.37196428704653 -0.197525347704536 0.0909855072463781 1.38227713719629
-0.262001066029012 -0.292 -0.285 -0.259001066029012 0.932799696181731 0.150059514956799 0.136410426411605 1.47659936038259 1.39400053301451 1.281 1.485 1.37000106602901 -0.191566714843555 0.0899522388059703 1.37931675421904
-0.259949513580481 -0.292989902716096 -0.285010097283904 -0.246939416296578 0.931926873530925 0.150993159669493 0.136392023145716 1.47716030291852 1.38897980543219 1.27803029185171 1.48496970814829 1.37296970814829 -0.18494065852139 0.0889569569569564 1.37665336902868
-0.254964828685052 -0.291947243027579 -0.286 -0.240947243027579 0.930640175856575 0.143478640796922 0.135582742230916 1.47717716247004 1.3869296573701 1.28098241434253 1.482 1.36998241434253 -0.179166521673853 0.0879567354965588 1.37374472972644
-0.252998281318202 -0.289006874727193 -0.286 -0.237991406591008 0.930650721846355 0.144522268659974 0.13405752509821 1.47646079059363 1.38299140659101 1.2799965626364 1.482 1.3689948439546 -0.172313255942315 0.0869723926380367 1.3701680297447
-0.251915382373692 -0.293024176464659 -0.285975823535341 -0.232903294141362 0.931078219997984 0.145864055582336 0.13258772441968 1.47690283471009 1.37791538237369 1.27796373530301 1.48198791176767 1.36591538237369 -0.163291989607621 0.086 1.3668806826543
-0.244881045490062 -0.295 -0.284 -0.224841393986749 0.93173790629149 0.147848834464074 0.129953766892815 1.47551011113334 1.37096034849669 1.275 1.481 1.35894052274503 -0.155084750481246 0.086 1.36388996686549
-0.23897993602264 -0.29499713371752 -0.28399570057628 -0.21698853487008 0.931140315291073 0.148783482533213 0.130139355086442 1.47601012898271 1.36900143314124 1.27499426743504 1.48099856685876 1.35599426743504 -0.144406915343526 0.0848925373134327 1.36062367625832
-0.224944337678111 -0.292972168839055 -0.280972168839055 -0.208888675356221 0.931351186799034 0.151238202243091 0.129693061427704 1.47606790139438 1.36997216883906 1.27099072294635 1.4799814458927 1.35195361473176 -0.133620915835134 0.08289886480908 1.35781787355471
-0.218841472039307 -0.29 -0.277735786732179 -0.196859086257162 0.930372481715969 0.154250176142179 0.130109127942345 1.47262749390532 1.36692954312858 1.27 1.47794715734644 1.34692954312858 -0.122377956216633 0.0808506069094317 1.35489320009541
-0.210001458602217 -0.29 -0.263002431003695 -0.189001296535304 0.928280345202525 0.154259998379331 0.13507917994142 1.47193011506751 1.36300064826765 1.27 1.47500048620074 1.34300064826765 -0.110227117338921 0.0789609120521123 1.3517368721915
-0.201921091273495 -0.29197040922756 -0.253792864592923 -0.178891500501055 0.928179051414197 0.161941752356996 0.12947889191566 1.4701069191975 1.35896054563675 1.26699013640919 1.47087177331943 1.34195068204593 -0.0950574470260768 0.074572400388729 1.34844590299826
-0.193793066453239 -0.28896551107554 -0.232258488124107 -0.167724088604319 0.927057237309856 0.160051196383795 0.12741845872696 1.46777034131306 1.35491377768885 1.26605173338669 1.45770684414209 1.33693102215108 -0.0796173860547036 0.0697572016460864 1.34673865943606
-0.182003324707172 -0.287000554117862 -0.190011913534034 -0.152004432942896 0.925760365717789 0.156700944770955 0.130749060770224 1.46665031584718 1.35000138529466 1.26899916882321 1.44100471000183 1.33300110823572 -0.0615159033009163 0.0657549295774684 1.34544567773501
-0.169849066933577 -0.286988389764121 -0.156280165375519 -0.135791015754183 0.926742917756114 0.155155906023154 0.117562816850899 1.4672266330316 1.34797677952824 1.26894194882061 1.43293033858473 1.33294194882061 -0.0440940775588523 0.062885416666663 1.34529482410448
-0.156717719757047 -0.286 -0.0936062413004205 -0.117682434726678 0.926127826664523 0.156513881353341 0.116627158353714 1.46685231669953 1.34598235748482 1.264 1.42707057006074 1.32803528503037 -0.0218610529380918 0.0579390363815155 1.34583160001726
-0.140968629957709 -0.286 -0.0158827751051222 -0.0999686299577088 0.925444799177199 0.156730544848103 0.145975195430365 1.46196394062867 1.34499339578057 1.264 1.431 1.32999834894514 4.21004761503863e-05 0.0569115044247775 1.34746515788815
-0.121770793354228 -0.285954158670846 0.0558824455862232 -0.0806791106959188 0.922240406272099 0.157070085092414 0.142891906436235 1.45823479070928 1.34101146033229 1.26402292066458 1.43091977767398 1.32901146033229 0.0247423596493244 0.0548795698924691 1.34965374792361
-0.101583531151782 -0.282 0.133685707242789 -0.0524248763524603 0.916897120175368 0.157896369930187 0.127469512857759 1.45249438031499 1.34188100890051 1.266 1.42401983184992 1.32996033630017 0.0508412350232686 0.0503466666666671 1.35094121492269
-0.0809647924393594 -0.282 0.217102421994591 -0.0239631920956939 0.906857885398452 0.155740496106536 0.124484705010377 1.44676374050836 1.335995198969 1.266 1.425 1.32799839965633 0.0766916694656248 0.0434551083591154 1.35349567223761
-0.0586692829177147 -0.281959913080935 0.281631368975272 -0.000749456755844471 0.899154484483794 0.156025947848561 0.127611114386642 1.43648400512707 1.33298997827023 1.26602004345953 1.4249699348107 1.3270300651893 0.104593419743214 0.0322389210019264 1.35626972532114
-0.0254615120141524 -0.277846146289758 0.345250061395718 0.0246923416960898 0.884651147517672 0.153688848061836 0.14628518224824 1.42291460873499 1.33201923171378 1.26805769514134 1.42192307314488 1.3300961585689 0.132712692341839 0.0225845997973604 1.35923499076584
0.00206065941392163 -0.269990163338283 0.409152468256614 0.0600557410830631 0.878054080396376 0.155674459286645 0.135818851177308 1.41599094966514 1.33300163944362 1.2710081972181 1.41799836055638 1.33500327888724 0.165447288361554 0.0123374233128824 1.36203815292459
0.0395051958422306 -0.263847266373279 0.501788522670694 0.0945521908042986 0.862272232260698 0.158573632814281 0.123470808096558 1.4043559286525 1.33405874370259 1.276 1.41709398992414 1.33708224118362 0.20108590434071 0.000208333333325315 1.36546964660928
0.0826795103695084 -0.250728195852197 0.48500955826327 0.141563022877593 0.862299829698616 0.174048733581339 0.166826212256456 1.40135293305118 1.33909707290993 1.27601941458199 1.42492234167206 1.34407765832794 0.234074091541249 -0.0102083333333253 1.36892208902211
0.124540889255814 -0.237002100092651 0.535992199655867 0.183122609041034 0.863098312087624 0.175499777990205 0.101489996441019 1.40164654360481 1.33888303859483 1.27699984999338 1.42100060002647 1.34498702005177 0.278545905504265 -0.0200699088145894 1.37378832530756
0.170596271239644 -0.212541329815658 0.535034400263826 0.223516003957385 0.864745197986742 0.195848652036801 0.10634025243254 1.40432772067276 1.34112613430069 1.26998853324539 1.41797706649078 1.34812613430069 0.322171094711596 -0.0203373737373796 1.38002635553814
0.222879810691002 -0.17252184201576 0.538191263193696 0.268765052774785 0.872261371821552 0.211283471058897 0.126045022499178 1.41214265867887 1.35213388423559 1.26892349472252 1.41598087368063 1.359 0.369877772202676 -0.0116178403755905 1.38810067118745
0.268090171981238 -0.147830927535178 0.548009392914712 0.308090171981238 0.881069743906725 0.21307444824201 0.118608403204499 1.4251153855943 1.35901878582942 1.26498121417058 1.41500375716588 1.35901127149765 0.416426764291688 0.00367868852459087 1.39605281804205
0.316462022331755 -0.103600738907631 0.553035540179366 0.356521255964031 0.891670529957828 0.218937893184055 0.117758815327354 1.43345834198293 1.36904738690582 1.25908454640537 1.41698815327354 1.36503554017937 0.470218573267521 0.0287768595041412 1.40527608138898
0.355989451655583 -0.0343547518284313 0.556 0.400892446591311 0.901007764148027 0.227986601410445 0.117668536445656 1.44760845166186 1.37313580708998 1.25490333820075 1.416 1.36809700506427 0.514593432466325 0.0534082840236665 1.41274479932354
0.406079058404161 0.0521573726277977 0.556005647028869 0.446065882003468 0.906975943444839 0.233130678803305 0.118100301174873 1.45310807049238 1.38001129405774 1.25556161392498 1.41599623531409 1.37301129405774 0.558091983366813 0.0711520270270179 1.4169201138102
0.448550193839067 0.148185973386434 0.559012226529757 0.481635779547367 0.915521454442583 0.227280231244758 0.118257187898156 1.46283794101006 1.38603667958927 1.26418339794636 1.41404890611903 1.37903667958927 0.603675136874616 0.0873750000000153 1.41970406375348
0.493663370585066 0.246028018645773 0.56 0.533701277475641 0.922959278957748 0.2030659948509 0.118039287188191 1.47479985579155 1.38911372067173 1.27911372067173 1.418 1.38203790689058 0.642340881894359 0.0984582074521625 1.42103986424734
0.528048545070431 0.351159182672809 0.560003386865379 0.57005193193581 0.925502797266294 0.161414404044868 0.118519446811988 1.4753046261736 1.39500790268588 1.28500790268588 1.41799774208975 1.38399774208975 0.683984282914397 0.105190981432363 1.42165042175449
0.571400635405676 0.493382192149582 0.563400635405676 0.616500794257095 0.919175472118544 0.129837068471025 0.117879361087466 1.47064274709641 1.40192988880401 1.29226041301369 1.41560938047947 1.382 0.7202327079361 0.107843501326261 1.42120961241682
0.611630019009487 0.632782583958567 0.602369980990513 0.666647519537528 0.923774828162967 0.122302920002205 0.103138054467229 1.47974559805681 1.39498249947196 1.31773749207938 1.37714000422433 1.38203500105608 0.77184566331332 0.109020554066127 1.41996025538197
0.646998514523188 0.788993439144082 0.567001485476811 0.702998473259944 0.929659752833164 0.159518436948288 0.111449650912949 1.47613015184874 1.39400004126324 1.30300061894867 1.38499966989404 1.38399991747351 0.810926240043351 0.10182965299684 1.41727715335168
0.701465251780136 0.920029493300727 0.589039595896182 0.755386059987773 0.925267432375391 0.143814101806568 0.128524209725915 1.46620427081234 1.39590101025955 1.31080202051909 1.38708909076641 1.38697030307786 0.857510631564062 0.0919236947790952 1.41523887804339
0.748858017638961 1.02541645784034 0.593367721845269 0.794980591587384 0.921835944993239 0.21967213240752 0.152052261694113 1.45934352717197 1.38594746830782 1.29124514789685 1.39596497887188 1.38396497887188 0.903642903437949 0.0753930041152307 1.41173912871564
0.797088068069829 1.16110064922266 0.614027958117406 0.850071293199385 0.91203885465721 0.187837007541414 0.157800693979908 1.44324097947413 1.38301677487044 1.30497483769433 1.39399301047065 1.38199860209413 0.952218797909159 0.0527936046511469 1.40950169060245
0.860534299465667 1.23377716285915 0.634497869956644 0.901643587992735 0.889858730340356 0.20727389656064 0.165682256235001 1.42255650833985 1.39481785245489 1.28714571803609 1.38886642513358 1.38098785683033 0.998650436394192 0.030379600420618 1.40733038039459
0.905257861929261 1.29847405694835 0.676041666910169 0.955159591466037 0.895370007842936 0.21797547932493 0.185784850721232 1.42628418237689 1.37986242135149 1.29925550320438 1.37798034590736 1.37990172953678 1.05075697778049 0.00728402366863179 1.40428288754016
0.968000363823788 1.37200020616681 0.728000266804111 1.01300035776006 0.891380011763636 0.167869945668981 0.205480117272534 1.42350001230937 1.37299996968135 1.31200001819119 1.37699999393627 1.37499996968135 1.10270025373501 -0.00631481481481478 1.40011916998362
1.02866853349431 1.40620162121257 0.77262608692324 1.07260486363771 0.893340056004829 0.158816405310797 0.225026608684669 1.42561266469715 1.36805305821383 1.31502122328553 1.37610611642767 1.37004244657107 1.15988017483288 -0.00814312617701944 1.3965288502068
1.09243652626554 1.42540222735435 0.82136069103674 1.13020668206305 0.895369167110222 0.149968182572682 0.242609116078736 1.43355444108654 1.3729042315823 1.31711492210124 1.38408571594911 1.37388507789876 1.21497925661624 -0.000960244648334948 1.39266519744737
1.16599514513116 1.44599864063672 0.878889256782949 1.19199592191017 0.903519462080532 0.143730411692878 0.255556453533401 1.4455592076854 1.36800032365792 1.32299961161049 1.40092523797875 1.36800038838951 1.27504107872806 0.0147652173913121 1.38786484047501
1.2310236919745 1.47299979700854 0.946108329475216 1.24553063305797 0.872051891979402 0.12655350587256 0.261449112245292 1.42973068157295 1.3859309754614 1.33005176348223 1.42230320199764 1.37644424865394 1.33168208459193 0.0358366445916703 1.38408437051756
1.29571184441729 1.47353927771159 1.02391445442689 1.31013122426561 0.9015736356391 0.106183095553111 0.257867583411037 1.45407760047253 1.37684035896349 1.33498690742947 1.44389812748683 1.36861803595443 1.39550309424284 0.0685126811594176 1.38238294635649
1.35998228900085 1.47999343254877 1.11320417695132 1.36598502231412 0.904982258308472 0.111097322097344 0.242392358227266 1.46909110263368 1.39150817287961 1.33399344156883 1.46138853392735 1.36800903493256 1.4477615107496 0.0856767371601435 1.38142425765749
1.42138694686512 1.48101125642709 1.21487404236185 1.4234208181896 0.919247628706516 0.130692830120025 0.212603927890606 1.48092626998533 1.40198495741614 1.32799624785764 1.47045294080025 1.37402635570162 1.50464908122813 0.101264293419637 1.38110220545513
1.47272378266984 1.48253513836043 1.32982059597184 1.47749810597533 0.922227855846469 0.129579080512043 0.166082783597687 1.4725456699339 1.40004989994939 1.32779867606367 1.46676986758659 1.37792127152554 1.5644220467695 0.106346590909093 1.38098957191111
1.51890808343015 1.5 1.45448211289066 1.53191292114435 0.926999679543034 0.123449064708587 0.119951267665752 1.48449071364605 1.3900032251428 1.33 1.45602114438815 1.37101128799981 1.61753316369633 0.109265060240966 1.38261143748767
1.57335684697198 1.50401911680207 1.58149740819588 1.59117391233641 0.895364068045436 0.137903627732643 0.12259971807601 1.47351696091806 1.38896813866322 1.33899362773264 1.46101149892098 1.36856127505462 1.673622583589 0.112555555555552 1.38532025968539
1.62836639996689 1.50696605714108 1.74025759990894 1.64534377139428 0.91448971084563 0.136921314286306 0.111218644584946 1.46008002398746 1.38405657143153 1.33801131428631 1.44902262857261 1.37516971429458 1.73191384304283 0.105279252704034 1.38911544645084
1.67500949617914 1.50600065042323 1.90801795168112 1.69601001651772 0.908498263369979 0.140869890728898 0.147861419223485 1.46646807864978 1.39100026016929 1.33500013008465 1.44899960974606 1.3819983088996 1.78750137339444 0.0908275862068906 1.39268380033528
1.74849887463208 1.5110332583088 2.0473053886206 1.77345730174607 0.895115660796159 0.140041474116538 0.158618258966077 1.45162733059526 1.39296674169119 1.3360166291544 1.44591685422799 1.36907483119481 1.84432879079235 0.0704612021857832 1.39493710947558
1.80741875537464 1.51496125035831 2.20147907656364 1.82746719242675 0.891060009005046 0.141396631373617 0.140696795240213 1.44304466796709 1.38903874964169 1.33798062517915 1.43609687410423 1.3779128133062 1.90714406610632 0.0464924670433022 1.39799208206367
1.87689250060503 1.52398597833979 2.34178344324782 1.88790652226525 0.879507963304695 0.141539797464908 0.137315001058809 1.43270600027227 1.38999844203775 1.34199376815102 1.41902648535818 1.38199376815102 1.96340129947062 0.0229602446483489 1.39829900561261
1.94609863118667 1.55124612519163 2.37014515075404 1.95582400198008 0.871053206560284 0.13693795173696 0.145562219936718 1.42098558620624 1.39306905207021 1.33794320187885 1.40696844548825 1.38214752695357 2.02467123767441 0.000763848396499235 1.39886096130146
2.01911902200428 1.58955951100214 2.39274022443716 2.02626585167023 0.8724802837436 0.138175768816992 0.152134439194983 1.41548549713468 1.39192093787218 1.3291016513072 1.40205647294844 1.38197741082062 2.08552545969988 -0.0102429022082019 1.39986364721902
2.09997548558565 1.667976098446 2.42998866208336 2.0949791627478 0.880327756931087 0.17752794197244 0.145951918252923 1.42028866090012 1.38500214501126 1.31500429002251 1.3970015321509 1.38299969356982 2.15182356876186 -0.0114634146341373 1.40203058037423
2.16934709655569 1.75883492929126 2.44758095405637 2.15653333919731 0.880163957656134 0.212203781081149 0.140744084159974 1.42739075199944 1.385 1.29839576561343 1.397 1.38690687867919 2.21768847696433 0.00097771587745402 1.40342744584522
2.23721384908303 1.86279143963511 2.45689439763802 2.22124904987036 0.894628220157845 0.228437073241858 0.142122164934421 1.43536730459337 1.38994133202112 1.28811733595776 1.3930469343831 1.38601173359578 2.27608301786042 0.0162736625514266 1.40237183648341
2.30589634303413 1.96883994144976 2.46898170759426 2.283905489237 0.89184451212675 0.221660624839002 0.133273536380249 1.43908446654726 1.39099847563285 1.28101067057002 1.39499695126571 1.38100762183573 2.33807487727639 0.0493247863247939 1.40013794511267
2.36146230657777 2.04336341261918 2.46898432859058 2.34247797798718 0.888515846507745 0.152786044241656 0.134006365873808 1.44184689485138 1.39303917852354 1.27595298577175 1.39497649288588 1.38292947865763 2.39455081252933 0.0634329004328964 1.40041048182457
2.41943178318846 2.21432424194562 2.46701926158683 2.40241252160163 0.924358668656186 0.157305698350287 0.132296757580544 1.47907508923747 1.39795184603292 1.2700577847605 1.39202889238025 1.37408667714074 2.45569052835835 0.0753742690058571 1.39980234417528
2.46900678230845 2.38502010029596 2.46700493258796 2.46400789214074 0.932529695412693 0.136669775567248 0.132229723775074 1.48998992107859 1.39500172640579 1.26200221966458 1.39199753370602 1.3749998766853 2.51035569500294 0.0962058823529313 1.3954550798668
2.52283462716063 2.54454625867604 2.50615245611682 2.52664392978691 0.930112335834786 0.134888563246685 0.130037462457458 1.48936356070213 1.40870335964089 1.27961860525257 1.37242377194159 1.37402118859708 2.56432004590062 0.119270531400969 1.39088999323539
2.57152112154264 2.7093738085719 2.50618210438836 2.58245128510095 0.929376883877824 0.122039097650795 0.14788876499881 1.48093480139349 1.39612969624887 1.27801995326906 1.39636396146422 1.37300997663453 2.61671334644737 0.122591836734691 1.38623911805757
2.62900828462393 2.85802662914835 2.50600576964881 2.63800917226221 0.917525782238781 0.141269735187914 0.148565711227718 1.47236612989711 1.38999718914545 1.27099970412057 1.40899378653205 1.36899940824115 2.67017801851093 0.110863636363632 1.38268190233171
2.68540856146747 3.03822343205252 2.54500638377293 2.70041494524039 0.889092583498204 0.140310975722187 0.119795707687276 1.4461910401944 1.37110214036687 1.26892977849778 1.36701915131879 1.36501276754586 2.73263576042507 0.0875383022774525 1.38050523644028
2.74827384312956 3.14255263668848 2.5459886537989 2.76426249692846 0.900260993693486 0.169466780059735 0.152986611864809 1.44327369821727 1.38681846078239 1.26109024086825 1.3699659613967 1.3669773075978 2.79564815367254 0.0573676767676647 1.37922596141846
2.81887868688552 3.17915779031249 2.55198960173304 2.82789081819697 0.896726360273288 0.2179433250295 0.171478562572905 1.43014273754374 1.37601906348942 1.25066978985771 1.36800346608899 1.36600173304449 2.86031387753749 0.0266938775510423 1.37959205160781
2.88054883487609 3.19978933982797 2.56079269069658 2.88466400671132 0.887731916176825 0.248815973615414 0.187297764628534 1.4208583657996 1.35841461860683 1.24561896149694 1.36409213746818 1.36013820620228 2.92306400313512 0.0011551551551424 1.38015711025447
2.96415711098082 3.25619773213837 2.52338590099673 2.95924850858531 0.8981905259804 0.225160088801408 0.100078641557922 1.42571790336544 1.36987813652735 1.25388829181673 1.3798375153698 1.35802031057878 2.98858384373341 -0.0161030494216612 1.38254155933259
3.04202222803732 3.3560115109479 2.65102222803732 3.02402659425893 0.896847816889192 0.144084357018738 0.233202774535372 1.43009930140454 1.37798372590125 1.27800793858476 1.38099960307076 1.35699603070762 3.05855188574889 -0.0148571428571358 1.38342817471827
3.09690627079758 3.38443360452018 2.70590627079758 3.08969143113282 0.89145741983238 0.105459711926202 0.240053479158484 1.42837437434636 1.3378007660232 1.29760938242771 1.38001953087861 1.34719530878615 3.12379809659524 -0.000110110110101826 1.38319864518534
3.16831142906002 3.38400969818225 2.7904250029894 3.15536961815354 0.903164300685719 0.105957586326716 0.232062344727493 1.44777962468237 1.36274784726142 1.29502909454676 1.38697584403156 1.34997090545324 3.18662783709317 0.0184840579710053 1.38171894151763
3.2310356767055 3.38700209862974 2.92001637154765 3.2230325287609 0.910962639026892 0.106310703040961 0.241815701028269 1.4627049685059 1.35900419725947 1.29400104931487 1.39820575980511 1.34700209862974 3.2497046895494 0.0548785942492263 1.38405798318114
3.2974727446834 3.39091016145196 3.05238290613536 3.28360750250545 0.915877028025845 0.107619904086408 0.232606120064496 1.47195730723753 1.36682032290393 1.29595508072598 1.40770802471888 1.35091016145196 3.31596195540184 0.0761661998132656 1.38487564514679
3.36223894130895 3.3929762169159 3.17356112341223 3.34428650747714 0.923588554041653 0.107561070238784 0.180607052116856 1.48525255598329 1.38577406070109 1.29896432537386 1.41392865074771 1.35791675920567 3.37671610001255 0.0902298136645987 1.38349505562804
3.40689662187481 3.39699496002021 3.33093789312809 3.40589297045695 0.91932159471784 0.114011391457583 0.12300793247216 1.49284692835909 1.38548271350462 1.29999594919566 1.42340538959345 1.358 3.44134398065413 0.0936813880126194 1.38366424961157
3.46337578995564 3.40386421480907 3.45404188756067 3.46581844749741 0.918339583130172 0.111852846284702 0.11889968513833 1.49314438278318 1.37863894037216 1.30931539612853 1.42300791006714 1.36192252114737 3.50496958180371 0.0988509021842346 1.3859819410985
3.52283388481584 3.40696345504395 3.61716673876967 3.53032283437349 0.91761152917343 0.113817121474598 0.128505797315487 1.48996406989558 1.38294689785782 1.30850989459616 1.43437900791824 1.36101058071291 3.56089958088799 0.0978958958958958 1.3902561417803
3.57890129836569 3.41348820243686 3.77771938129569 3.57889538930963 0.918423064980203 0.117233629968193 0.132037482994091 1.47006582000972 1.38898876480013 1.3109953934474 1.44148789646449 1.3684922466262 3.62117857231141 0.0960186915887768 1.39666402757573
3.62679181779949 3.414 3.92318720081443 3.62973518425884 0.918892632380868 0.125492066045461 0.164147356561378 1.45121759320954 1.38986785507182 1.307 1.43794336645935 1.37294336645935 3.68337012180208 0.0851271676300669 1.40131954304532
3.68651081653962 3.42292537879418 4.05095530311851 3.69546106906907 0.898946902763686 0.129923103959344 0.176291500008317 1.43427095116655 1.39198341750982 1.30997512626473 1.438 1.37200829124509 3.74283282549306 0.0643798449612396 1.40486591577607
3.75401880336847 3.43400636888287 4.20202547553148 3.76201728696779 0.879355499322773 0.133740639921088 0.15705165373064 1.42678354013309 1.39700242624109 1.30999969671986 1.43599757375891 1.38000181968082 3.80420942036418 0.0389473684210808 1.40665188740673
3.81487112851804 3.4546176403045 4.28447056121799 3.82866900138772 0.864790200851488 0.135811581954404 0.130041073277153 1.42109388265109 1.40485433916362 1.30901820760455 1.42814566083638 1.38584271678887 3.86955286789652 0.013186968838525 1.40564060013492
3.89603576962723 3.48365478171839 4.27414284894411 3.89409529002061 0.870794409100406 0.129170471571851 0.145784296946563 1.41433345849585 1.40005952039338 1.30801190407868 1.42503571223603 1.38698809592132 3.92972573560197 0.00246560846561318 1.40755559202082
3.97285721731331 3.57882152164164 4.29695678945008 3.95887976194805 0.872926129837703 0.202631575942693 0.14103929966183 1.40888046446796 1.40199624256088 1.29203005951299 1.4120244233543 1.38600187871956 3.99557329893846 -0.00124198250728774 1.40856130876343
4.05241915977328 3.62116078852161 4.33719982161363 4.02861432523336 0.877773588262716 0.170080681643939 0.13012702399162 1.41268408063603 1.39807806618404 1.29003903309202 1.41396096690798 1.38992193381596 4.05636036982905 0.00415805471125989 1.40861053540827
4.11648318069196 3.70035192499468 4.34196718607568 4.0895077911352 0.882848818524979 0.165353716307239 0.130554667737298 1.42016871999633 1.40196718607568 1.28801640696216 1.41598359303784 1.39793437215136 4.11796779767862 0.0161055718474976 1.40903974280915
4.18787459844935 3.83775802799382 4.35098410402879 4.15588342954447 0.885794860302642 0.162864344898797 0.126477223835805 1.42919413935317 1.39900529865707 1.28500529865707 1.41200706487609 1.38302649328535 4.17756764991469 0.0442591463414884 1.4078784140193
4.24788425461709 3.95776850923418 4.35492683636833 4.21588425461709 0.891621534916055 0.15933566435942 0.127814941456154 1.43525732800723 1.40685367273667 1.27812803635542 1.41101829090792 1.39085367273667 4.23924949838019 0.0630208926875617 1.40900010261643
4.31429673347712 4.06585985578866 4.355 4.277350011244 0.913515364714638 0.139750234068129 0.127582770443878 1.45995520949858 1.41194672223311 1.28294672223311 1.411 1.391 4.29814420320802 0.0780970464135143 1.4125998877952
4.36890128747571 4.24766913024267 4.35799451597087 4.34188300737862 0.912182869975243 0.125845080293208 0.12679144412767 1.46699758781408 1.412 1.28499634398058 1.41000182800971 1.38800548402913 4.36137960951712 0.0916342857142781 1.4149913368083
4.42401379613231 4.41598855604687 4.38255973041621 4.4048729098655 0.916188148003925 0.122951423487387 0.118704936746984 1.46748154682399 1.41494716764995 1.2869647784333 1.39329938331698 1.38701761078335 4.4190647598694 0.103337448559675 1.41440918698874
4.47856000460858 4.59059038513489 4.38814594783023 4.46947852398054 0.913105910839717 0.119924444188412 0.125682647050746 1.46720236293821 1.40805703643963 1.287 1.38577379100601 1.38303259225122 4.47876855592367 0.10654732510288 1.41224195334812
4.53500538293873 4.75001297199989 4.38600079420408 4.53700617714281 0.908999187264496 0.129800006177143 0.14031093627836 1.45636834540818 1.40299973526531 1.2879999117551 1.39900282383671 1.38100097069387 4.54087112945648 0.101122448979578 1.40976843941484
4.59481581329131 4.89414630416103 4.39482528392823 4.60564109721954 0.899968792780115 0.12986864109722 0.150714029164276 1.4379839918162 1.40005823869059 1.28701941289686 1.43037878730036 1.3917864581345 4.60054123394486 0.0858888888889051 1.40733883741171
4.65724323878029 5.02146206590833 4.402902353391 4.66626765043254 0.88335310494671 0.158713589877168 0.160600382903981 1.42450209337093 1.40296338252163 1.287 1.45174367765139 1.38903661747837 4.66467929809054 0.05647474747472 1.40429883408644
4.71196476597139 5.05597846809363 4.42398629787776 4.72596150356134 0.883789582411513 0.216862266965291 0.157382179289917 1.41444645957191 1.41299347517989 1.28100391489207 1.44000782978413 1.38700130496402 4.72852985134024 0.0218054711246342 1.40103718232968
4.78164303557146 5.19822873461778 4.4357706538994 4.79662392339641 0.867713248549067 0.127727487833779 0.157860635034226 1.40808384689432 1.4031911217505 1.30159864432395 1.38997472092754 1.3791528974004 4.79364914720964 -0.00546744412051134 1.39633082672382
4.85527571555672 5.2019900782953 4.46273211397303 4.86433524578493 0.864815895649274 0.12635632896926 0.180404182000971 1.4042967103074 1.39903968681881 1.30497023488589 1.38602976511411 1.37701984340941 4.85821629792171 -0.014 1.39201180137769
4.93982906954595 5.23393488363655 4.53285755795496 4.92986773238674 0.868272898246611 0.10825691283853 0.192386029038705 1.40646550290115 1.40398982556821 1.31298372090914 1.40795523250013 1.37999389534093 4.92381701002291 -0.0128126984126985 1.38707053096026
4.99987548341719 5.23988939181153 4.65373253213631 4.99576487522872 0.870429628011207 0.107434747758463 0.188120559630604 1.41379247715233 1.40498156530192 1.31103686939616 1.47965426704025 1.37803686939616 4.99125018320373 -0.00111411411410255 1.38470423220058
5.06424295898795 5.24790536987349 4.72517198639306 5.05826661651957 0.885440794197928 0.106935796095249 0.211973507292 1.42388088432826 1.40401182876581 1.31198817123419 1.45036669174021 1.37108280136069 5.05218546118 0.0153453815261739 1.38449117146626
5.12590902973538 5.25598806947349 4.80887622078749 5.12290455578794 0.896993013912885 0.1060712825316 0.210822147494771 1.43950683986542 1.40499850868419 1.31299850868419 1.42403877421115 1.371 5.11441276311343 0.0528793103448382 1.38515730968253
5.1839604518958 5.25894714162182 4.9259032843322 5.1809604518958 0.905055696627569 0.107307799481164 0.160708768623651 1.45324403234687 1.40205285837818 1.31201761945939 1.44659475243395 1.37492952216243 5.17073695114601 0.075850980392192 1.38348407801342
5.24153418307876 5.26296731109325 5.05498288004154 5.23952601085208 0.912480015856107 0.109631040434083 0.13940223040761 1.46333884978898 1.40100817222669 1.31398365554662 1.45272846393445 1.37698365554662 5.22812181064576 0.0910082304526892 1.3830877490749
5.30102654843833 5.2670130492324 5.22405714663843 5.30102654843833 0.919731493912123 0.110120823451562 0.137283295394389 1.47509991900476 1.40100224986765 1.32301214928534 1.44599595023822 1.37300224986765 5.28579403847484 0.100880239520964 1.38720419072724
5.3682352651416 5.28927172863395 5.44202505131909 5.35886628335765 0.905936880186098 0.132234972036894 0.130719822889881 1.47492345879654 1.38890664263981 1.3382405902598 1.44863178843282 1.37790392231844 5.34074435948784 0.107 1.39297565511339
5.42610384849948 5.2890818332851 5.59717981124852 5.43515975287949 0.908895019972228 0.123777629035779 0.13662305233513 1.46086114221746 1.39099169077904 1.33009096926805 1.45790820396996 1.38942195156444 5.39529532234056 0.106510263929615 1.39982709996524
5.48096997990755 5.29049981391777 5.66685678712402 5.49446902171125 0.902374964313868 0.12397493277755 0.124206199731599 1.4552734199468 1.39599857982668 1.33 1.45898891255154 1.38849852425638 5.44816908578573 0.10248101265823 1.40381996484185
5.53527364799444 5.29502505100578 5.82401939983781 5.55122095158694 0.893598211007352 0.135148784111779 0.124258882274939 1.44654370357298 1.39897613989345 1.331520670261 1.4658695987429 1.39349651242964 5.50442642282018 0.091046099290759 1.40704879295109
5.60314756619902 5.30563182857372 5.97254754372263 5.61566396094397 0.881883274876293 0.13288192553875 0.132131448793162 1.4328903568852 1.4013560463947 1.33152357944906 1.4640197613099 1.39752403102327 5.55645365958635 0.0757407407407302 1.40873683405259
5.66836828937916 5.3179718256821 6.06084555294459 5.67387977136704 0.86896941410441 0.12983837029302 0.121019900591852 1.41192791380168 1.39751245480527 1.33100057269786 1.46799289898596 1.40149132434148 5.61817609120522 0.0574006116207706 1.40891617203676
5.73095544695699 5.34575240992989 6.09496402344945 5.73473950796301 0.870290161124285 0.134119888145695 0.129832958435596 1.41713414458745 1.40554911836591 1.32646536714685 1.45903417831312 1.40200090908005 5.67554926796858 0.0407402101241686 1.41061933753162
5.81099520350751 5.40609046161675 6.13578261375504 5.79661300682547 0.870419529837683 0.14749729975571 0.109984000866835 1.41188145077912 1.40560500864276 1.32106203013231 1.46246852437388 1.40845849305847 5.73081804866825 0.0288713080168768 1.41173661180722
5.87490696087136 5.45991893579709 6.14448872133969 5.85641455077404 0.858704998391402 0.164960382064364 0.119807903250706 1.41368539976147 1.4119927162862 1.31850609365657 1.46299910126096 1.41199290884603 5.79068149196964 0.0276637681159411 1.41505176575945
5.9365955446687 5.58487913736808 6.15506617162985 5.92256718539876 0.880134253890491 0.152663173237243 0.134682741396094 1.42452794717898 1.40299054691002 1.3129527345501 1.45397164073006 1.4160472654499 5.84623605765833 0.0251366459627304 1.41842227381377
5.99984411695773 5.67887772955904 6.16205168063007 5.98279243632767 0.880688012516836 0.136352483093255 0.134951567241943 1.41594860502682 1.40206890750675 1.30803445375338 1.451 1.42113781501351 5.90195089410178 0.0248473429952134 1.41874162156499
6.04799407755485 5.78598682558119 6.16499963740132 6.02799444015353 0.886849242168753 0.143339140641122 0.133900129326864 1.41700986946447 1.40599951653509 1.30999975826754 1.451 1.42899903307018 5.95594539061986 0.0515714285714513 1.41937655569683
6.10736562360573 5.91909687081718 6.16502238511872 6.0844178555494 0.914845437850079 0.140488295630319 0.13158478206019 1.45857058774102 1.41302984682496 1.31904477023744 1.451 1.42300746170624 6.00817064170586 0.070833333333384 1.42067713878005
6.15664541820063 6.06752934159708 6.168 6.14085474302246 0.924919248404093 0.128460774167141 0.125533193718829 1.46809518894743 1.41701744373515 1.32493022505939 1.451 1.42394766879454 6.05775226872943 0.0931568627451267 1.42482704938607
6.19290894229101 6.20964315222153 6.168 6.18887941006107 0.927124462706886 0.138055906622406 0.123465192750432 1.4756909271015 1.41799753898084 1.32100984407665 1.451 1.42100738305749 6.10829772677933 0.115500000000044 1.42613844242127
6.24542506391473 6.37033450298811 6.178 6.24552391598793 0.921293769110961 0.131201706051137 0.123505602686957 1.47388478951291 1.41900988520732 1.32101977041464 1.44796045917072 1.42597034437804 6.16215074956059 0.13318181818182 1.42518609663085
6.28880964111736 6.50601646466965 6.17810693373248 6.29885546985985 0.914221724459301 0.148506017157632 0.126036545017981 1.46489369848725 1.42006110498999 1.32303055249499 1.44386251377252 1.42306110498999 6.20757217099392 0.137540785498484 1.4222774262682
6.34099405097728 6.63598518356605 6.18499921428002 6.35399371424014 0.885973220329471 0.15533922101476 0.123880245818109 1.43548335277941 1.42399955101715 1.32499977550858 1.43500101021141 1.42699955101715 6.25500226771094 0.132886503067471 1.41996091725686
6.39343383582205 6.75248921911849 6.19905538329643 6.40747998856908 0.881064587840223 0.129428478531236 0.13211119925699 1.43847954133026 1.42098153890119 1.31107384439524 1.428 1.42098153890119 6.30541412336414 0.117954324586942 1.41841030430634
6.44079418423642 6.80666473234173 6.20535127379688 6.45985527533153 0.866222864519337 0.191046544012901 0.135318574114822 1.42523660268209 1.41901527277378 1.319137454964 1.42810690941644 1.41906109109511 6.35550335697226 0.0945609264853985 1.41774083407098
6.49198234008623 6.91396298210383 6.2279921888843 6.51498098163133 0.846426829632036 0.160530528025515 0.126203144823106 1.40503696887366 1.41999966038627 1.32799694347646 1.43499762270392 1.42299864154509 6.4079429946918 0.0653333333333 1.41557167229403
6.55832718191349 6.91423889473048 6.25105193363706 6.57527524827642 0.846768540308431 0.158590794660723 0.140416560287464 1.40720233701367 1.41697403318147 1.32805712700077 1.44202077345482 1.41796883981776 6.4618197124235 0.0382904761904637 1.41438962084022
6.62211377611228 6.96029584677982 6.26185273483596 6.62887013758772 0.850206882113597 0.129840149142877 0.130599058262245 1.40749059079393 1.41203480550351 1.33894779174474 1.446 1.41184337523421 6.51236637153759 0.022205128205123 1.41297105942023
6.68498924829426 6.97699714407816 6.30999176822529 6.67799160022989 0.843821091970114 0.120251639635126 0.154255954670714 1.39849153883788 1.4139996640092 1.33600050398621 1.446 1.40300151195862 6.56676129101852 0.0185454545454569 1.40969213151203
6.74640618030807 6.98003008743023 6.41132343987495 6.7353836147354 0.86821063431301 0.119313175462377 0.199639341263686 1.42292619641705 1.39498495628489 1.333 1.46497743442733 1.40495486885466 6.62115845044598 0.0215459770114974 1.40608758413054
6.80085289215537 6.98405117352932 6.45580813136938 6.78685289215537 0.87899618571543 0.125121387715491 0.1810498076177 1.4331408554605 1.39289765294136 1.33294882647068 1.46196588431379 1.39891471078446 6.67122151573783 0.0276386292835233 1.40299181360781
6.8498725 6.98699235 6.5597297 6.8358725 0.8873981465 0.1315233485 0.1793145135 1.4423859535 1.3870153 1.33000765 1.4600051 1.39401275 6.72390016808199 0.0530521472392664 1.40098566058931
6.90046685674203 6.987 6.65320190778267 6.88742712425334 0.89951420239366 0.132765465188238 0.154290531080545 1.4509484411828 1.38498013375566 1.33 1.4650695318552 1.39500993312217 6.77606773558825 0.0777255460588905 1.40175854200777
6.9476726688039 6.98706115170945 6.77491099092018 6.93077968429543 0.903815889214669 0.130327491084407 0.152067937740182 1.45468246302343 1.38290827243583 1.33 1.47189298450847 1.39595413621792 6.82449036746836 0.0906587301587304 1.40241668059539
6.99099519120001 6.99099956283636 6.8979863386364 6.98099442616365 0.897110744271089 0.130809946447455 0.133902016417267 1.448400697276 1.37700065574545 1.33 1.46500076503636 1.39300032787273 6.87352310886479 0.101211356466888 1.40346323414102
7.03843606957042 6.99725767747343 7.03326856602305 7.03453517629097 0.901555371320461 0.126656870337974 0.126096670805568 1.45762220968418 1.37798017865589 1.33709910672055 1.45489098260739 1.39101982134411 6.92485704611772 0.109654285714291 1.4043691068748
7.08266304313532 7.02304972823515 7.16271847685479 7.08866304313532 0.904024856011955 0.11029982883547 0.11973320110599 1.46079905708639 1.37606630431353 1.347 1.44418233686221 1.39306630431353 6.97156780342539 0.116856425702809 1.40756260289356
7.12196380399925 7.02599728529994 7.32385159639691 7.12796380399925 0.900163556257074 0.106733284787068 0.117552008878042 1.45837223510305 1.37999638039992 1.347 1.45499004609979 1.39699638039992 7.02210054210548 0.115075471698109 1.41209044321496
7.1655350924935 7.02597027263925 7.4701296397085 7.1824954560125 0.89086627614534 0.11024304719292 0.101488148451644 1.4499565816304 1.38100990912025 1.347 1.4510198182405 1.39800990912025 7.07306103971966 0.107715976331338 1.41655123811902
7.21979797712234 7.02311884765652 7.58454501953475 7.23273006417576 0.883148720283802 0.107658151367433 0.141691060268811 1.44321727622677 1.38196604352671 1.34694906529006 1.45305093470994 1.39906791294658 7.12140856876613 0.0955717054263573 1.42078330847333
7.26588386356616 7.02998270308432 7.67377514009619 7.27489374751798 0.862861124740767 0.113904259806733 0.166008719498742 1.41995861183427 1.38000494197591 1.34400741296386 1.45599258703614 1.40299011604818 7.16921089498323 0.0814130434782491 1.42508214592661
7.32353639021554 7.03623839565135 7.76863572173693 7.32953639021554 0.861400867141647 0.116294399309525 0.167312607066557 1.4264873561742 1.38798013369572 1.34394040108716 1.45092053478288 1.40510926467354 7.21749958177187 0.063965483234712 1.42990338809316
7.37802341286267 7.060198572645 7.83221384746384 7.38376374094229 0.851430947806129 0.123752158500015 0.128311714104939 1.41814903344743 1.38601527481885 1.33795417554346 1.44290835108692 1.41601527481885 7.26469589877987 0.0482765737873976 1.43417767043158
7.44392250267039 7.0729849632047 7.84598380652814 7.43294216617193 0.845696743424353 0.126466807572691 0.10330940271819 1.41164764563207 1.38699884332344 1.33500347002968 1.43700694005937 1.41699884332344 7.31423700755412 0.038108882521492 1.44072882817911
7.50844451704026 7.11747415150961 7.88320003266811 7.48737043086688 0.845600363897244 0.135813804529334 0.104560352463404 1.40885777251458 1.39501481723468 1.32591109659195 1.42400740861734 1.42505186032136 7.36115272927908 0.0293786008230421 1.44772379237795
7.56897861639486 7.18242205194879 7.91019878145521 7.537810416702 0.840331897014405 0.158261082175933 0.0897198435469131 1.40447608411671 1.39716819969287 1.31383180030713 1.42490825471298 1.43218349057404 7.41157960256206 0.0269179487179582 1.45546155833031
7.63199319442557 7.27399011064966 7.92299861761769 7.58999436413368 0.843029708636345 0.190526515333219 0.0800510442303262 1.40036044448908 1.4079988302919 1.3030011697081 1.4190006380226 1.44399872395479 7.4627464998412 0.0304204545454504 1.46445548079177
7.69252360794627 7.41066191947924 7.92303951758085 7.64142481399414 0.856809155766488 0.216376298421327 0.0860258314239493 1.4196120207911 1.42313831153298 1.31181229149096 1.419 1.4480790351617 7.50825097493833 0.0287429718875573 1.47268177712761
7.74574333413581 7.47845209459089 7.9270518605211 7.68474333413581 0.863887975353548 0.199792118412616 0.104694945784956 1.42701203042907 1.43719015524405 1.29280984475596 1.419 1.45606914736147 7.55376619402961 0.0370408997955059 1.47870238948596
7.78789201507943 7.5607890527133 7.92999246616833 7.72689201507943 0.872278503466974 0.189705841042621 0.107243470679221 1.43733355625085 1.44797237595055 1.28202762404945 1.419 1.45998995489111 7.60091642249171 0.0615970149254082 1.48767003487675
7.82839539755599 7.65321584748467 7.93 7.77439539755599 0.879896838398674 0.141911722758261 0.107721630225358 1.44513784310427 1.4561383891446 1.2769209204888 1.419 1.4680691945723 7.64190323150182 0.0743129629629654 1.49520460843135
7.86856292890782 7.77719085845205 7.93 7.81466942897146 0.885528534248984 0.114959972809321 0.104865242134038 1.44986047067274 1.47016735724287 1.2692586430117 1.419 1.47512171435845 7.6783519716439 0.0770159817351837 1.50100881582262
