# Supplementary material for: Quantifying Spatiotemporal Gait Parameters with HoloLens in Healthy Adults and People with Parkinson’s Disease: Test-Retest Reliability, Concurrent Validity, and Face Validity
Source: Sensors (Basel). 2020 Jun 5;20(11):3216. doi: 10.3390/s20113216 (PMC7313704; doi:10.3390/s20113216)
Supplement: Supplementary file 1 [file sensors-20-03216-s001.zip › Data/HYA_07_FWS1_HoloLens_raw.csv]

Time HoloLens_x_position HoloLens_y_position HoloLens_z_position HoloLens_x_orientation HoloLens_y_orientation HoloLens_z_orientation
305.7493 -0.234 0.095 0.296 3.258 343.933 355.97
305.7816 -0.235 0.095 0.297 3.5 343.898 356.151
305.815 -0.236 0.094 0.299 3.664 343.964 356.113
305.8488 -0.236 0.094 0.3 3.968 344.093 356.197
305.8811 -0.237 0.093 0.302 4.33 344.114 356.355
305.9141 -0.237 0.093 0.303 4.442 344.096 356.355
305.9491 -0.238 0.092 0.305 4.314 344.01 356.498
305.9809 -0.24 0.092 0.306 4.497 343.835 356.458
306.0144 -0.241 0.091 0.308 4.645 343.693 356.432
306.048 -0.243 0.092 0.31 4.577 343.677 356.167
306.0823 -0.245 0.092 0.313 4.601 343.845 356.119
306.1135 -0.248 0.092 0.316 4.705 343.996 356.032
306.1483 -0.25 0.092 0.32 4.759 344.169 355.818
306.1793 -0.254 0.092 0.325 4.836 344.305 355.718
306.2155 -0.258 0.091 0.33 5.171 344.42 355.662
306.2477 -0.262 0.09 0.335 5.533 344.583 355.516
306.2812 -0.266 0.089 0.341 5.887 344.744 355.517
306.3145 -0.27 0.088 0.346 6.335 344.812 355.567
306.3484 -0.275 0.087 0.352 6.72 344.757 355.427
306.381 -0.28 0.086 0.36 6.9 344.644 355.342
306.417 -0.285 0.086 0.368 7.145 344.54 354.981
306.4475 -0.29 0.085 0.377 7.428 344.754 354.461
306.481 -0.295 0.083 0.387 7.849 345.067 354.45
306.5133 -0.3 0.081 0.397 8.489 345.331 354.229
306.549 -0.306 0.079 0.409 8.991 345.431 353.884
306.5797 -0.312 0.075 0.422 9.64 345.405 353.532
306.614 -0.317 0.07 0.437 10.452 345.631 353.117
306.6464 -0.322 0.066 0.454 11.147 345.98 353.249
306.6819 -0.326 0.063 0.472 11.508 346.441 353.347
306.7139 -0.33 0.058 0.493 12.396 346.902 353.624
306.7478 -0.333 0.057 0.515 13.557 347.031 353.947
306.7817 -0.336 0.055 0.54 13.484 346.855 353.796
306.8127 -0.34 0.051 0.564 13.411 346.935 352.935
306.8477 -0.343 0.044 0.591 13.725 347.143 352.3
306.88 -0.346 0.033 0.618 14.416 347.259 352.193
306.9146 -0.349 0.023 0.647 14.504 347.394 352.23
306.9475 -0.353 0.013 0.679 14.274 347.389 352.256
306.9801 -0.357 0.001 0.714 13.855 347.187 352.309
307.0185 -0.361 -0.011 0.752 12.962 346.916 352.605
307.047 -0.365 -0.02 0.791 12.443 346.442 352.476
307.0799 -0.368 -0.021 0.834 11.724 346.308 352.077
307.1129 -0.37 -0.013 0.882 10.991 346.198 352.377
307.1484 -0.372 0.003 0.932 10.705 346.088 352.69
307.1789 -0.374 0.026 0.983 9.814 346.168 352.964
307.2152 -0.376 0.053 1.032 8.961 346.879 353.588
307.249 -0.381 0.071 1.076 8.67 346.982 355.647
307.2786 -0.387 0.086 1.117 8.034 346.705 356.363
307.3138 -0.394 0.098 1.157 6.806 346.722 356.142
307.3469 -0.402 0.105 1.198 6.628 346.78 356.08
307.3846 -0.411 0.108 1.238 7.382 346.861 355.785
307.4114 -0.421 0.11 1.281 7.42 346.921 355.931
307.4487 -0.433 0.102 1.323 7.635 346.942 356.578
307.4804 -0.444 0.093 1.366 7.461 346.939 357.286
307.5136 -0.457 0.077 1.41 7.231 346.762 357.905
307.546 -0.469 0.055 1.456 7.436 346.641 358.209
307.5804 -0.481 0.032 1.502 7.596 346.701 358.423
307.6121 -0.494 0.009 1.55 7.401 346.59 358.385
307.6459 -0.509 -0.006 1.6 7.357 346.416 358.246
307.6783 -0.524 -0.009 1.654 7.349 346.1 358.508
307.7137 -0.54 -0.002 1.71 7.68 345.859 358.306
307.7464 -0.557 0.013 1.767 8.052 345.65 358.44
307.7809 -0.573 0.034 1.823 7.899 345.374 357.293
307.8111 -0.587 0.066 1.881 6.885 345.431 356.092
307.8479 -0.6 0.085 1.937 5.186 345.309 355.877
307.881 -0.612 0.101 1.992 4.354 345.156 355.912
307.9119 -0.624 0.106 2.047 5.723 344.578 356.496
307.9471 -0.634 0.109 2.102 7.73 343.829 356.789
307.9803 -0.643 0.113 2.157 7.731 343.499 356.965
308.0118 -0.651 0.107 2.212 7.691 343.534 356.413
308.0457 -0.659 0.093 2.268 7.023 343.859 355.589
308.0805 -0.669 0.072 2.326 6.907 344.308 354.616
308.111 -0.678 0.05 2.384 6.795 344.598 354.843
308.1464 -0.69 0.025 2.442 7.037 344.295 355.34
308.1791 -0.702 0.002 2.501 7.662 343.899 354.687
308.2134 -0.714 -0.01 2.562 7.999 343.629 354.441
308.2451 -0.725 -0.013 2.624 8.822 343.496 354.584
308.2779 -0.737 -0.001 2.689 8.22 343.13 355.167
308.3138 -0.751 0.014 2.75 6.64 342.428 356.389
308.3462 -0.766 0.048 2.809 5.883 340.807 358.041
308.3813 -0.778 0.063 2.867 5.693 340.617 355.523
308.4121 -0.79 0.073 2.923 9.83 340.666 354.41
308.4463 -0.806 0.094 2.977 12.666 340.383 354.051
308.4803 -0.822 0.119 3.03 11.849 340.446 354.652
308.5148 -0.838 0.123 3.082 10.719 340.036 354.761
308.5491 -0.853 0.111 3.135 9.725 339.905 355.006
308.5799 -0.867 0.09 3.191 8.304 339.883 355.619
308.6121 -0.881 0.061 3.25 7.023 339.774 356.687
308.6451 -0.894 0.03 3.313 6.08 339.938 357.381
308.6794 -0.907 0.003 3.376 5.812 340.511 357.186
308.7127 -0.918 -0.016 3.44 6.682 342.008 356.262
308.7444 -0.931 -0.017 3.506 8.817 343.707 355.612
308.7787 -0.945 -0.002 3.572 10.392 344.759 354.865
308.812 -0.96 0.014 3.633 11.636 345.424 354.018
308.8465 -0.971 0.053 3.697 10.007 347.133 352.689
308.8778 -0.983 0.074 3.759 7.186 348.273 354.029
308.9135 -0.998 0.09 3.822 6.954 347.875 355.663
308.9457 -1.011 0.093 3.883 8.826 347.542 355.943
308.9774 -1.022 0.099 3.944 10.889 346.919 357.07
309.0125 -1.03 0.098 4.002 12.389 346.623 356.177
309.0458 -1.036 0.097 4.062 11.844 347.124 355.104
309.0779 -1.044 0.088 4.122 9.706 347.878 355.111
309.1125 -1.053 0.067 4.183 8.784 348.642 354.899
309.1469 -1.064 0.041 4.245 8.579 349.276 355.665
309.1773 -1.078 0.015 4.304 9.67 349.097 355.215
309.2126 -1.089 0.003 4.366 9.46 349.707 355.34
309.2441 -1.101 -0.002 4.428 9.528 349.807 356.422
309.2784 -1.114 0.003 4.489 10.215 349.129 356.865
309.3113 -1.126 0.012 4.549 9.182 348.431 358.181
309.3454 -1.14 0.042 4.608 8.901 346.834 359.798
309.3782 -1.152 0.061 4.668 6.543 346.318 358.281
309.4133 -1.161 0.077 4.729 8.516 347.343 356.183
309.4449 -1.171 0.09 4.789 11.41 348.822 355.729
309.4799 -1.184 0.103 4.848 12.804 350.712 356.953
309.5123 -1.198 0.107 4.904 12.933 351.489 358.239
309.5447 -1.213 0.103 4.963 11.636 352.06 358.809
309.579 -1.228 0.089 5.022 9.625 352.303 359.611
309.6117 -1.244 0.061 5.083 8.475 352.171 359.652
309.6447 -1.26 0.026 5.144 8.194 351.846 0.259
309.6776 -1.278 -0.004 5.206 8.495 351.578 0.157
309.7119 -1.296 -0.014 5.27 7.331 351.198 0.616
309.7459 -1.315 -0.014 5.334 7.876 351.074 359.457
309.7774 -1.331 -0.003 5.397 8.287 351.634 359.05
309.8107 -1.344 0.009 5.456 12.735 352.535 356.958
309.8439 -1.356 0.049 5.518 10.195 353.628 356.822
309.8787 -1.37 0.074 5.575 7.572 353.479 357.365
309.9127 -1.383 0.09 5.632 8.724 352.681 359.249
309.9451 -1.391 0.1 5.688 9.391 351.811 0.344
309.9785 -1.397 0.107 5.743 10.582 351.169 359.572
310.0104 -1.401 0.107 5.796 10.78 351.068 358.123
310.0445 -1.408 0.104 5.849 9.15 351.125 357.56
310.0761 -1.416 0.094 5.903 7.076 351.497 357.193
310.1137 -1.426 0.077 5.96 4.829 351.47 356.809
310.1443 -1.438 0.06 6.016 4.2 350.928 356.432
310.177 -1.448 0.043 6.072 3.741 350.512 356.156
310.2119 -1.459 0.029 6.128 3.089 349.728 356.214
310.2435 -1.468 0.028 6.185 2.113 348.856 356.934
310.278 -1.476 0.026 6.242 1.565 348.233 358.137
310.3102 -1.487 0.02 6.295 5.064 346.959 358.078
310.3447 -1.498 0.049 6.35 2.474 345.048 0.568
310.3769 -1.508 0.067 6.4 1.748 344.389 357.769
310.4113 -1.514 0.09 6.451 2.382 345.389 356.759
310.4453 -1.523 0.113 6.501 3.683 345.892 356.873
310.4757 -1.534 0.132 6.551 3.741 346.117 357.47
310.5109 -1.547 0.138 6.597 3.636 345.738 358.475
310.544 -1.559 0.135 6.642 2.459 345.263 359.029
310.5766 -1.571 0.122 6.69 1.12 345.033 0.152
310.6109 -1.582 0.099 6.74 0.712 344.823 1.037
310.644 -1.595 0.07 6.79 0.957 344.587 1.095
310.6758 -1.607 0.042 6.841 0.956 344.602 0.906
310.7108 -1.619 0.023 6.892 1.364 345.044 0.343
310.7433 -1.633 0.018 6.943 0.852 345.527 359.703
310.7763 -1.648 0.021 6.996 0.977 345.865 358.837
310.8111 -1.662 0.024 7.046 2.159 346.059 358.107
310.8432 -1.675 0.048 7.095 4.422 347.181 355.921
310.8758 -1.685 0.075 7.146 2.096 348.52 356.84
310.9109 -1.695 0.089 7.196 2.323 349.208 356.582
310.9445 -1.704 0.1 7.244 4.135 349.703 357.568
310.9762 -1.714 0.108 7.293 5.076 349.618 357.941
311.0112 -1.721 0.117 7.341 4.904 349.749 357.861
311.0444 -1.727 0.116 7.391 5.077 350.059 357.325
311.0762 -1.733 0.11 7.44 4.807 350.417 356.578
311.11 -1.739 0.098 7.489 4.813 351.054 355.576
311.1444 -1.745 0.084 7.538 5.088 351.559 354.949
311.1766 -1.75 0.067 7.585 5.748 351.833 354.464
311.2104 -1.756 0.05 7.632 6.306 351.989 353.512
311.2427 -1.76 0.04 7.681 5.025 352.215 353.229
311.2776 -1.763 0.03 7.73 4.918 352.191 353.122
311.31 -1.766 0.026 7.779 4.738 352.105 352.756
311.3425 -1.768 0.031 7.831 1.932 352.49 352.822
311.3777 -1.769 0.028 7.88 1.469 352.441 353.811
311.4109 -1.773 0.033 7.925 4.985 351.5 353.304
311.4435 -1.774 0.059 7.973 1.71 351.572 354.366
311.477 -1.775 0.074 8.016 0.22 352.523 353.171
311.513 -1.777 0.076 8.055 3.982 352.945 352.319
311.5422 -1.779 0.086 8.094 6.19 353.263 351.723
311.5761 -1.781 0.097 8.131 7.071 353.797 352.083
311.6084 -1.783 0.106 8.165 7.04 354.154 352.699
311.6442 -1.784 0.111 8.2 5.998 354.979 352.958
311.6758 -1.785 0.108 8.237 5.07 356.076 353.539
311.71 -1.784 0.101 8.275 4.687 357.256 354.418
311.7424 -1.781 0.09 8.313 4.56 358.653 355.11
311.7755 -1.777 0.073 8.351 5.042 0.513 354.973
311.8103 -1.771 0.062 8.39 5.642 2.939 355.009
311.8421 -1.764 0.056 8.428 5.659 5.66 355.028
311.8763 -1.753 0.056 8.464 5.36 9.499 354.148
311.91 -1.741 0.053 8.496 5.058 14.013 353.5
311.9427 -1.733 0.049 8.53 4.122 17.856 353.14
311.9775 -1.722 0.064 8.558 4.162 21.454 351.18
312.01 -1.71 0.076 8.586 3.476 24.997 349.897
312.0436 -1.696 0.085 8.61 2.286 28.27 349.599
312.0751 -1.681 0.097 8.631 2.658 31.327 349.716
312.1102 -1.662 0.107 8.651 3.264 34.653 350.579
312.1432 -1.642 0.115 8.667 4.701 38.142 350.816
312.1753 -1.623 0.116 8.679 5.93 42.04 350.056
312.2094 -1.606 0.115 8.689 5.038 46.11 348.798
312.2432 -1.587 0.111 8.699 3.1 49.955 348.025
312.2763 -1.569 0.104 8.709 2.466 53.024 347.311
312.3082 -1.55 0.097 8.717 2.789 56.104 346.43
312.3445 -1.529 0.091 8.723 3.406 58.934 346.055
312.3759 -1.508 0.088 8.729 3.808 61.202 346.21
312.4077 -1.487 0.081 8.732 4.658 62.938 346.398
312.4436 -1.464 0.074 8.732 4.507 64.702 346.966
312.4778 -1.439 0.069 8.731 3.259 66.088 347.326
312.5079 -1.414 0.066 8.729 2.632 67.386 347.427
312.5444 -1.388 0.065 8.726 2.499 68.662 346.875
312.5784 -1.362 0.063 8.719 2.849 70.583 346.907
312.6082 -1.338 0.063 8.712 4.728 72.297 347.294
312.6448 -1.313 0.074 8.702 4.737 74.458 347.963
312.6779 -1.29 0.086 8.692 4.431 77.128 347.494
312.7104 -1.269 0.092 8.683 3.702 80.179 347.782
312.7433 -1.248 0.092 8.675 2.433 83.728 347.914
312.7759 -1.226 0.092 8.667 0.494 87.949 347.536
312.8094 -1.204 0.087 8.661 359.73 91.841 347.707
312.8419 -1.181 0.081 8.655 0.52 95.466 347.811
312.8751 -1.159 0.084 8.646 0.483 100.38 348.056
312.9083 -1.139 0.085 8.636 1.909 105.395 349.203
312.9435 -1.12 0.086 8.626 3.467 110.017 351.136
312.9747 -1.102 0.087 8.615 3.725 114.506 352.924
313.0097 -1.084 0.086 8.604 3.932 118.825 354.514
313.0428 -1.067 0.083 8.591 4.794 123.151 356.165
313.075 -1.05 0.081 8.576 5.6 128.311 357.631
313.11 -1.034 0.08 8.558 5.613 133.652 359.165
313.1407 -1.017 0.078 8.541 5.509 138.074 0.123
313.1763 -0.999 0.073 8.526 5.976 141.379 0.771
313.2087 -0.98 0.067 8.51 6.412 144.251 1.11
313.242 -0.961 0.061 8.494 6.691 146.613 0.822
313.2771 -0.939 0.055 8.478 6.089 148.316 359.625
313.3092 -0.92 0.053 8.46 5.027 150.273 358.072
313.3428 -0.9 0.052 8.441 4.51 152.197 356.604
313.3747 -0.881 0.05 8.422 5.308 154.06 355.995
313.4099 -0.863 0.065 8.4 5.098 155.969 355.247
313.4414 -0.845 0.079 8.379 5.758 157.485 355.047
313.4763 -0.831 0.092 8.358 6.427 159.369 354.196
313.5081 -0.818 0.099 8.336 6.319 161.492 353.146
313.5441 -0.805 0.101 8.312 6.158 163.054 352.898
313.5766 -0.793 0.101 8.286 6.094 164.298 353.329
313.608 -0.782 0.099 8.258 6.917 165.883 353.285
313.6444 -0.772 0.096 8.229 8.501 167.71 353.516
313.6747 -0.763 0.09 8.202 9.828 169.306 353.833
313.7088 -0.753 0.082 8.174 11.047 170.413 354.001
313.7424 -0.742 0.076 8.145 11.459 171.195 354.244
313.776 -0.731 0.07 8.114 10.903 171.602 354.603
313.8097 -0.721 0.065 8.081 10.461 172.215 354.676
