# Supplementary material for: Quantifying Spatiotemporal Gait Parameters with HoloLens in Healthy Adults and People with Parkinson’s Disease: Test-Retest Reliability, Concurrent Validity, and Face Validity
Source: Sensors (Basel). 2020 Jun 5;20(11):3216. doi: 10.3390/s20113216 (PMC7313704; doi:10.3390/s20113216)
Supplement: Supplementary file 1 [file sensors-20-03216-s001.zip › Data/HYA_07_FWS1_IWW_raw.csv]

IWW_x_SpineBase IWW_x_Head IWW_x_ShoulderLeft IWW_x_ElbowLeft IWW_x_WristLeft IWW_x_HandLeft IWW_x_ShoulderRight IWW_x_ElbowRight IWW_x_WristRight IWW_x_HandRight IWW_x_HipLeft IWW_x_KneeLeft IWW_x_AnkleLeft IWW_x_FootLeft IWW_x_HipRight IWW_x_KneeRight IWW_x_AnkleRight IWW_x_FootRight IWW_x_SpineShoulder IWW_y_SpineBase IWW_y_Head IWW_y_ShoulderLeft IWW_y_ElbowLeft IWW_y_WristLeft IWW_y_HandLeft…
-0.274 -0.295 -0.295996266802419 -0.292 -0.218 -0.187994400203629 -0.229 -0.23 -0.145994400203629 -0.14 -0.249 -0.277 -0.295 -0.206 -0.224 -0.28 -0.288994400203629 -0.205996266802419 -0.284 0.936789066700605 1.71491865604887 1.42465589348266 1.17623085863544 0.944619178696532 0.862581493279032 1.41908972001018 1.14617992533605 0.917809402688387 0.860200727973528 0.938998637382883 0.54397994400203…
-0.274 -0.29496427966605 -0.294 -0.292 -0.217988093222017 -0.18503572033395 -0.229 -0.23 -0.143 -0.14003572033395 -0.249 -0.277 -0.295 -0.20596427966605 -0.22396427966605 -0.28 -0.286 -0.203988093222017 -0.284 0.936289404661101 1.71420714406679 1.4224617860167 1.17669654872789 0.944182381355597 0.863382976694496 1.41893690423772 1.14614202415226 0.91749035720334 0.860610241522572 0.93826988093222…
-0.274 -0.292038771592278 -0.294 -0.292 -0.217096928980694 -0.188116314776833 -0.229 -0.23 -0.143 -0.143 -0.249 -0.277 -0.295 -0.202961228407722 -0.221 -0.28 -0.286 -0.203 -0.284 0.936200646833838 1.71459373512908 1.422604959693 1.17723806142039 0.94479892705456 0.863866312854932 1.4186629404994 1.14631019385796 0.917520775431846 0.862315201534981 0.938215024952958 0.543452132437575 0.15164699616…
-0.274 -0.29399970585986 -0.294 -0.292 -0.22199926464965 -0.19399911757958 -0.229 -0.23 -0.143 -0.143 -0.249 -0.277 -0.295 -0.20100029414014 -0.221 -0.28 -0.286 -0.203 -0.284 0.934210298552242 1.70416156482555 1.42235003823822 1.17714001470701 0.965986821815786 0.875818207215846 1.41780012942166 1.1463199985293 0.917559994117197 0.863589808808909 0.935940341202563 0.543559983822292 0.148460477977…
-0.273984874094018 -0.291969748188035 -0.293977311141026 -0.292 -0.221 -0.191022688858974 -0.227984874094017 -0.23 -0.145977311141026 -0.142977311141026 -0.249 -0.277022688858974 -0.295 -0.201 -0.221 -0.280015125905983 -0.285007562952991 -0.203992437047009 -0.283969748188035 0.934277723092779 1.70710678431253 1.42166600853697 1.17283173947919 0.960984117798718 0.87390992437047 1.41779463030338 1.…
-0.272 -0.287777760741079 -0.291 -0.292018519938243 -0.221 -0.193925920247026 -0.226 -0.23 -0.14305555981473 -0.14005555981473 -0.249 -0.28 -0.295 -0.201 -0.221 -0.282 -0.285981480061757 -0.203 -0.28 0.928736667177768 1.66935524078161 1.41981999923335 1.17313000536656 0.95886425651919 0.873861848927219 1.4170931483895 1.14660462998456 0.917402963190119 0.862664817483898 0.929385556748124 0.541970…
-0.271997064798811 -0.276002935201189 -0.290995597198217 -0.293 -0.221 -0.189997064798811 -0.225995597198217 -0.23 -0.145995597198217 -0.143 -0.249 -0.28 -0.295 -0.200992661997028 -0.221 -0.282 -0.285 -0.203004402801783 -0.279995597198217 0.929087108826829 1.70772533751781 1.41928727026289 1.17683988259195 0.956968224203281 0.871833205009248 1.41725954504382 1.14684986791595 0.917558297583311 0.8…
-0.27 -0.278024355973847 -0.288 -0.293 -0.221 -0.18803653396077 -0.223 -0.23 -0.143 -0.142987822013077 -0.24896346603923 -0.28 -0.29496346603923 -0.196012177986923 -0.221 -0.282 -0.285 -0.205975644026153 -0.277012177986923 0.927134004684962 1.66438882909256 1.41743036533961 1.17676572365385 0.955760243559738 0.8671989180319 1.41694598126432 1.14675537236497 0.916400608899346 0.86015911943947 0.92…
-0.270039140263006 -0.280176131183526 -0.287941289605491 -0.292941289605491 -0.221 -0.191 -0.222960859736994 -0.23 -0.143 -0.141960859736994 -0.246 -0.28 -0.292 -0.197019570131503 -0.220941289605491 -0.282 -0.285 -0.204 -0.277921719473989 0.928255126700058 1.71693388367848 1.41743240611458 1.1773159128773 0.955773933259234 0.866310959273642 1.41660258258296 1.14637256335003 0.91644921719474 0.861…
-0.271999682392175 -0.288998570764788 -0.285000476411737 -0.290000476411737 -0.221 -0.191 -0.221000317607825 -0.23 -0.143 -0.140000317607825 -0.246 -0.28 -0.292 -0.197999841196088 -0.218000476411737 -0.282 -0.285 -0.204 -0.27400063521565 0.927510120690973 1.67204727163115 1.41605022391352 1.18161930285082 0.955470049229213 0.866859911069809 1.41573014133548 1.14600006034549 0.916410006352156 0.86…
-0.269 -0.276980125468126 -0.285960250936252 -0.29 -0.218 -0.189 -0.220970188202189 -0.227 -0.143 -0.14 -0.246 -0.279970188202189 -0.291970188202189 -0.198970188202189 -0.218 -0.281980125468126 -0.285 -0.206 -0.272970188202189 0.929058347303387 1.70745198745319 1.4164236767884 1.1810073169382 0.955328807528088 0.869579168380129 1.4159936767884 1.14506701882022 0.916449105646066 0.859925204016884 …
-0.269 -0.275 -0.281982581596925 -0.29 -0.218017418403075 -0.18903483680615 -0.218 -0.226947744790774 -0.143 -0.139982581596925 -0.245947744790774 -0.277 -0.289052255209226 -0.19596516319385 -0.217947744790774 -0.280017418403075 -0.285 -0.206052255209226 -0.27 0.929895399704953 1.70766062522588 1.41678947744791 1.18068582876644 0.955384184030752 0.868622277189588 1.41635024569428 1.14477034836806…
-0.269 -0.275 -0.281000433127475 -0.29 -0.218999566872525 -0.19099913374505 -0.218 -0.224001299382425 -0.143 -0.139000433127475 -0.243001299382425 -0.277 -0.291998700617575 -0.19400086625495 -0.215001299382425 -0.280999566872525 -0.285 -0.208998700617575 -0.27 0.930199865730483 1.70825973579224 1.41676001299382 1.17763134702645 0.96520566872525 0.875516959445125 1.41580024255139 1.14478999133745 …
-0.266970318266986 -0.268970318266986 -0.274970318266986 -0.276039575644019 -0.205059363466028 -0.179029681733014 -0.211970318266986 -0.220970318266986 -0.139980212177991 -0.130039575644019 -0.241970318266986 -0.274 -0.292 -0.195019787822009 -0.214 -0.281 -0.285 -0.209 -0.263970318266986 0.931467618311474 1.70945999285011 1.41525315890164 1.13046128388986 0.919573079093616 0.850852196950794 1.416…
-0.263964287046531 -0.265892861139594 -0.271946430569797 -0.279964287046531 -0.211017856476734 -0.182053569430203 -0.208964287046531 -0.218 -0.137946430569797 -0.133910717616328 -0.238964287046531 -0.274035712953469 -0.292 -0.19712499533714 -0.213946430569797 -0.280946430569797 -0.285 -0.208910717616328 -0.260964287046531 0.932240178191739 1.71045517875128 1.41659357054929 1.15866035526439 0.9459…
-0.262001066029012 -0.260003198087037 -0.269001599043519 -0.278001066029012 -0.211999466985494 -0.184998400956481 -0.207001066029012 -0.218 -0.135001599043519 -0.129002665072531 -0.237001066029012 -0.275998933970988 -0.292 -0.203996268898456 -0.211001599043519 -0.278001599043519 -0.285 -0.204002665072531 -0.259001066029012 0.932799696181731 1.71019014391392 1.41788929642085 1.16142849689909 0.948…
-0.259949513580481 -0.251979805432193 -0.262949513580481 -0.277959610864385 -0.209 -0.182959610864385 -0.200959610864385 -0.213969708148289 -0.135969708148289 -0.129969708148289 -0.233959610864385 -0.272969708148289 -0.292989902716096 -0.203939416296578 -0.209949513580481 -0.274989902716096 -0.285010097283904 -0.204 -0.246939416296578 0.931926873530925 1.71012335054836 1.41985191848394 1.16323948…
-0.254964828685052 -0.249876900397683 -0.257947243027579 -0.273947243027579 -0.208964828685052 -0.179017585657474 -0.196947243027579 -0.210964828685052 -0.132929657370105 -0.126912071712631 -0.23 -0.270017585657474 -0.291947243027579 -0.198 -0.204964828685052 -0.273947243027579 -0.286 -0.204 -0.240947243027579 0.930640175856575 1.70560099840667 1.42008167800821 1.16526641705248 0.940010342629895 …
-0.252998281318202 -0.242991406591008 -0.254991406591008 -0.270993125272807 -0.206998281318202 -0.179994843954605 -0.19398968790921 -0.20898968790921 -0.128994843954605 -0.121994843954605 -0.229993125272807 -0.270991406591008 -0.289006874727193 -0.198 -0.202996562636403 -0.270994843954605 -0.286 -0.203998281318202 -0.237991406591008 0.930650721846355 1.7084525780227 1.42241233740725 1.17177610132…
-0.251915382373692 -0.237963735303011 -0.249854941212043 -0.266963735303011 -0.205975823535341 -0.177 -0.187939558838351 -0.20298791176767 -0.125975823535341 -0.118927470606022 -0.225903294141362 -0.265963735303011 -0.293024176464659 -0.198024176464659 -0.200915382373692 -0.267903294141362 -0.285975823535341 -0.203 -0.232903294141362 0.931078219997984 1.70997018734799 1.42376528558939 1.175330033…
-0.244881045490062 -0.234544007711903 -0.237841393986749 -0.263821568235093 -0.203920696993374 -0.176881045490062 -0.182801742483436 -0.201861219738405 -0.123940522745031 -0.112881045490062 -0.217920696993374 -0.262861219738405 -0.295 -0.199940522745031 -0.193881045490062 -0.259702613725154 -0.284 -0.202940522745031 -0.224841393986749 0.93173790629149 1.7116223790902 1.42338773204315 1.1758625266…
-0.23897993602264 -0.2119928342938 -0.22998996801132 -0.2549856685876 -0.19999426743504 -0.17099570057628 -0.17299140115256 -0.19499570057628 -0.12099140115256 -0.10699570057628 -0.21398853487008 -0.2559928342938 -0.29499713371752 -0.19700429942372 -0.18799426743504 -0.24497993602264 -0.28399570057628 -0.2 -0.21698853487008 0.931140315291073 1.71174010031989 1.42376773563684 1.16166049059388 0.94…
-0.224944337678111 -0.206851567141628 -0.222916506517166 -0.244944337678111 -0.195935060624462 -0.167916506517166 -0.166925783570814 -0.191972168839055 -0.114962891785407 -0.103907229463518 -0.205944337678111 -0.250953614731759 -0.292972168839055 -0.200018554107296 -0.183953614731759 -0.230768073658794 -0.280972168839055 -0.199990722946352 -0.208888675356221 0.931351186799034 1.71177873632921 1.4…
-0.218841472039307 -0.190859086257162 -0.213806243603598 -0.238859086257162 -0.188911928910726 -0.158876700475017 -0.158859086257162 -0.188894314692871 -0.110894314692872 -0.0938767004750168 -0.199806243603598 -0.245964771564291 -0.29 -0.202052842653564 -0.178841472039307 -0.205348273939374 -0.277735786732179 -0.19896477156429 -0.196859086257162 0.930372481715969 1.70843859086257 1.42169962333694…
-0.210001458602217 -0.183001296535304 -0.203001782736043 -0.231001296535304 -0.184000810334565 -0.152001134468391 -0.151001296535304 -0.183000972401478 -0.105000972401478 -0.087001134468391 -0.189001782736043 -0.244000324133826 -0.29 -0.204999513799261 -0.170001458602217 -0.169005996475781 -0.263002431003695 -0.197000324133826 -0.189001296535304 0.928280345202525 1.70836001296535 1.41889046351137…
-0.201921091273495 -0.167930954864308 -0.191852046137802 -0.218881636910242 -0.166930954864308 -0.147911227682681 -0.140901364091868 -0.177911227682681 -0.0918816369102418 -0.0718619097286154 -0.182891500501055 -0.237960545636747 -0.29197040922756 -0.204 -0.161911227682681 -0.145516684050154 -0.253792864592923 -0.191713955866418 -0.178891500501055 0.928179051414197 1.70296727596785 1.420447464834…
-0.193793066453239 -0.160758577528779 -0.176775821991009 -0.206724088604319 -0.159758577528779 -0.138827555377699 -0.130758577528779 -0.16893102215108 -0.0798620443021594 -0.0577930664532391 -0.171827555377699 -0.23394826661331 -0.28896551107554 -0.20391377768885 -0.152810310915469 -0.0965516439820181 -0.232258488124107 -0.162430932746408 -0.167724088604319 0.927057237309856 1.70165533863092 1.41…
-0.182003324707172 -0.147003878825034 -0.164003601766103 -0.191004432942896 -0.146003878825034 -0.12900277058931 -0.117003878825034 -0.165001108235724 -0.0720022164714482 -0.0460033247071723 -0.16200277058931 -0.231000831176793 -0.287000554117862 -0.199001385294655 -0.142003047648241 -0.0710072035322066 -0.190011913534034 -0.130009142944724 -0.152004432942896 0.925760365717789 1.69968055688845 1.…
-0.169849066933577 -0.106883897641213 -0.144767795282425 -0.175895507877091 -0.133837456697698 -0.113872287405334 -0.105802625990062 -0.152837456697698 -0.0687677952824255 -0.0328955078770915 -0.145895507877091 -0.220941948820606 -0.286988389764121 -0.197918728348849 -0.132802625990062 -0.057535590564851 -0.156280165375519 -0.0833730472625488 -0.135791015754183 0.926742917756114 1.6955212619288 1…
-0.156717719757047 -0.0967530047874163 -0.124682434726678 -0.166629507181124 -0.119735362272232 -0.102647149696309 -0.0887353622722317 -0.138823574848155 -0.0489647149696309 -0.0238235748481545 -0.136682434726678 -0.215823574848154 -0.286 -0.191 -0.115753004787416 -0.017647149696309 -0.0936062413004205 -0.0284651011789441 -0.117682434726678 0.926127826664523 1.69644489139478 1.41286055244801 1.16…
-0.140968629957709 -0.082962025738279 NaN -0.145958723628564 -0.104962025738279 -0.0829702810125662 -0.0739537704639919 -0.128970281012566 -0.0469686299577088 -0.0139818383965682 -0.118965327847994 -0.205983489451426 -0.286 -0.191 -0.101966978902851 0.00206604219429735 -0.0158827751051222 0.0571618033760285 -0.0999686299577088 0.925444799177199 1.69448696205906 NaN 1.16375682458224 0.916039257025…
-0.121770793354228 -0.0596791106959188 -0.0857364123573619 -0.120839555347959 -0.0817822536865163 -0.0647707933542277 -0.045793714018805 -0.110759333021939 -0.0279083173416911 -0.00288539667711386 -0.097793714018805 -0.195896857009402 -0.285954158670846 -0.191114603322886 -0.0818166346833822 0.0423094289717926 0.0558824455862232 0.155893905918512 -0.0806791106959188 0.922240406272099 1.6925847907…
-0.101583531151782 -0.0315636993018664 -0.0626628585514423 -0.106484371902206 -0.06238521265263 -0.0444447082023755 -0.0274050445025452 -0.0895835311517816 -0.0197818496509332 0.00729747774872742 -0.0795835311517816 -0.186742185951103 -0.282 -0.201 NaN 0.0697932739966065 0.133685707242789 0.234507220593552 -0.0524248763524603 0.916897120175368 1.6866789826867 1.39796636349999 1.15410001087781 0.9…
-0.0809647924393594 -0.009953590033701 -0.0459519896900355 -0.0809647924393594 -0.0319727941576868 -0.0169679931266903 0.00204000859163707 -0.0689711938140213 -0.00897119381402131 0.0220224048113168 -0.0589599914083629 -0.173963192095694 -0.282 -0.201001600343665 -0.0379679931266903 0.109048010309964 0.217102421994591 0.309110423712918 -0.0239631920956939 0.906857885398452 1.67277942172837 1.3923…
-0.0586692829177147 0.0192104563250906 -0.0157494567558445 -0.0586492394581823 -0.0146893263772471 0.00330065189298663 0.0273407388120515 -0.0506191742688836 0.00917036940602576 0.036180391135792 -0.0337394350260782 -0.150929847891636 -0.281959913080935 -0.202030065189299 -0.017639217728416 0.139390847460883 0.281631368975272 0.378911977408726 -0.000749456755844471 0.899154484483794 1.66570787631…
-0.0254615120141524 0.0410962076854755 0.00965387826852923 -0.0236538291519551 0.0165961831271884 0.0335384879858476 0.0615769514134081 -0.0127692194346367 0.0263654025618252 0.0544807928445068 -0.0073268900176905 -0.143538438869273 -0.277846146289758 -0.204884609717318 0.0184807928445068 0.17869234169609 0.345250061395718 0.470153902826816 0.0246923416960898 0.884651147517672 1.61947463525794 1.…
0.00206065941392163 0.0970049183308585 0.0430606594139216 -0.00593114336798085 0.0470639383011606 0.0610606594139216 0.0910524621958241 -0.000937701142458862 0.0450442649777266 0.0790475438649656 0.0270442649777266 -0.119975408345707 -0.269990163338283 -0.199 0.0430770538501167 0.214078693293736 0.409152468256614 0.529173781023667 0.0600557410830631 0.878054080396376 1.64008611330646 1.3686402768…
0.0395051958422306 0.100787165614638 0.0803407134749927 0.0362702210318908 0.0862232260698228 0.0983642109560267 0.123552190804299 0.0373759596965437 0.0724816983611966 0.108375959696544 0.0545639395448155 -0.104471306676735 -0.263847266373279 -0.199 0.0903407134749927 0.26246994962068 0.501788522670694 0.634753276449143 0.0945521908042986 0.862272232260698 1.62556784451503 1.35053988251259 1.084…
0.0826795103695084 0.167465949967663 0.109931899935326 0.0599707290992976 0.105931899935326 0.129776583279438 0.170873656189368 0.0701066311731993 0.113465949967663 0.14071833953348 0.102563022877593 -0.0597281958521967 -0.250728195852197 -0.198941756254042 NaN 0.302970729099298 0.48500955826327 0.614660095787522 0.141563022877593 0.862299829698616 1.62728154998111 1.3503911857388 1.1016815650887…
NaN NaN 0.156992799682339 0.108992499669103 0.152992799682339 0.168993999735282 0.214993249702193 0.125991449622777 0.136996399841169 0.176994449755136 NaN -0.0460021000926511 -0.237002100092651 -0.196000450019854 NaN 0.351992499669103 0.535992199655867 0.64799489977499 NaN NaN NaN 1.34338107254732 1.09772060602674 0.868949558980543 0.784379645984382 1.33438959348207 1.07047024901099 0.8545604095…
0.170596271239644 0.253389869656691 0.203504537202776 0.141481603693559 0.187447203429733 0.202481603693559 0.249561870975819 0.165573337730427 0.202607737994253 0.225596271239644 0.188538937466602 0.00961920474886149 -0.212541329815658 -0.183429054618629 0.215607737994253 0.395596271239644 0.535034400263826 0.650885332453915 0.223516003957385 0.864745197986742 1.62467677445899 1.35226668866484 1…
0.222879810691002 0.28799456860722 0.247918063329742 0.183688547497306 0.226822431732894 0.244765052774785 0.298879810691002 0.215975442287851 0.256109326523438 0.277956315968481 0.235956315968481 0.0638989370103721 -0.17252184201576 -0.0497404950626353 0.268898937010372 0.447459031664871 0.538191263193696 0.641191263193696 0.268765052774785 0.872261371821552 1.63751074371804 1.35993987003741 1.1…
0.268090171981238 0.339095807730066 0.295075143317699 0.219103322061836 0.269069507568871 0.284069507568871 0.344090171981238 0.266105200644778 0.313118350725375 0.327107079227721 0.285092050564181 0.110197251208959 -0.147830927535178 -0.138609254747967 0.315090171981238 0.471060114654159 0.548009392914712 0.651003757165885 0.308090171981238 0.881069743906725 1.64680126555891 1.37020799682459 1.1…
0.316462022331755 0.390438328878844 0.335402788699479 0.2744501756053 0.3064501756053 0.321485715784665 0.392556796143397 0.322544949416942 0.376675263407949 0.384770037219592 0.334485715784665 0.215770037219591 NaN NaN 0.363497562511121 0.503260627982016 0.553035540179366 0.653 0.356521255964031 0.891670529957828 1.65814655763497 1.37988183309774 1.12452646013541 0.899643749017047 0.817764320910…
0.355989451655583 0.428008852668438 0.369970050642729 0.312737238488474 0.34493124861702 0.362834243552747 0.439970050642729 0.369067055707002 0.434183461784129 0.450241664822693 0.375950649629874 0.281784893182621 NaN NaN 0.406047654694147 0.525232812154255 0.556 0.653 0.400892446591311 0.901007764148027 1.6623229552941 1.38947482382547 1.13028787337436 0.896636102840669 0.827453268001551 1.3728…
0.406079058404161 0.479063999660511 0.419063999660511 0.350071529032336 0.392080940747117 0.405092234804855 0.489063999660511 0.423092234804855 0.494111058234417 0.513111058234417 0.424073411375292 0.372107293548504 NaN NaN 0.459090352461898 0.537016941086606 0.556005647028869 0.653005647028869 0.446065882003468 0.906975943444839 1.67715591986251 1.40286905406962 1.14131091758915 0.89747337869951…
0.448550193839067 0.513709138725909 0.45353796730931 0.388489061190282 0.435427928541497 0.454525740779553 0.523672459136638 0.472574646898581 0.553696912196152 0.572782497904451 0.463586873428338 0.430002575440078 0.148185973386434 0.274232304065384 0.507489061190282 0.546110038767813 0.559012226529757 0.656 0.481635779547367 0.915521454442583 1.69099768997276 1.40780155746019 1.14718656383068 0…
0.493663370585066 0.571492789577478 0.497814998147367 0.428852905037942 0.470852905037942 0.497720230920929 0.578701277475641 0.520042439490818 0.611004532600243 0.637156160162544 0.511587556803916 0.512459415287145 0.246028018645773 0.295520808223251 0.547758137811504 0.555189534452876 0.56 0.655772558656549 0.533701277475641 0.922959278957748 1.6989857148987 1.41848704987032 1.15421449527042 0.…
0.528048545070431 0.597044029249926 0.540048545070431 0.473053060890936 0.51505193193581 0.535045158205052 0.615049674025557 0.574059834621694 0.663072253128083 0.697068866262705 0.542046287160179 0.588088058499852 0.351159182672809 0.426184019685588 0.587054189846063 0.565020321192273 0.560003386865379 0.644003386865379 0.57005193193581 0.925502797266294 1.70390300414051 1.42144079026859 1.15600…
0.571400635405676 0.636671064304507 0.583470746601669 0.520350555979966 0.561250397128547 0.575390619520534 0.65953084191252 0.627490778371953 0.727600953108514 0.758620984878797 0.583460730716527 0.666731159615358 0.493382192149582 0.590472335115859 0.635280444783973 0.583230365358264 0.563400635405676 0.647731159615358 0.616500794257095 0.919175472118544 1.67152576424024 1.42212828141438 1.1616…
0.611630019009487 0.703717521649693 0.630630019009487 0.555857525874024 0.586910027458148 0.614612518481446 0.712700021121652 0.676892526930107 0.787910027458148 0.820997530098354 0.629367511088867 0.740697551220006 0.632782583958567 0.738432573397741 0.663910027458148 NaN 0.602369980990513 0.720122503696289 0.666647519537528 0.923774828162967 1.70659217204825 1.42088634747596 1.15984779691624 0.…
0.646998514523188 0.743998308206965 0.665998514523189 0.603997978101007 0.637997854311272 0.648998555786433 0.751998349470209 0.726997895574517 0.838997854311272 0.876997647995048 0.64999913347186 0.835995997465258 0.788993439144082 0.874994264408978 NaN NaN 0.567001485476811 0.726999711157287 0.702998473259944 0.929659752833164 1.70110023066154 1.41619019723831 1.15411024097735 0.927420251705793…
0.701465251780136 0.796455352806091 0.718425655883954 0.642504847676318 0.683415756909909 0.691425655883954 0.806405857935864 0.783494948702273 0.8955444435725 0.9385444435725 0.709475150754182 0.906395958961818 0.920029493300727 1.02715817996332 0.764425655883955 NaN 0.589039595896182 0.748356566687046 0.755386059987773 0.925267432375391 1.69634338804953 1.40711923455286 1.14576912945448 0.89892…
0.748858017638961 0.84282299651084 0.761945570459263 0.693770464818659 0.725858017638961 0.73482299651084 0.847963081023324 0.833875528203021 0.950963081023324 0.994103165535807 0.757893038767082 0.946980591587384 1.02541645784034 1.14562658460906 0.807928059895203 NaN 0.593367721845269 0.683772362667214 0.794980591587384 0.921835944993239 1.68543047446214 1.39377594069397 1.13551172347938 0.8911…
0.797088068069829 0.889033549740887 0.815062905764163 0.737069895293515 0.774065701575904 0.781065701575904 0.902067099481774 0.883075486916996 1.00508107854048 1.05607688482287 0.808075486916996 NaN 1.16110064922266 1.29312581152833 0.860089465975699 NaN 0.614027958117406 0.670990214658908 0.850071293199385 0.91203885465721 1.67138768538931 1.37893528502421 1.12603867292945 0.882109749316967 0.8…
0.860534299465667 0.91397145357394 0.860716447010781 0.787667874332084 0.82157072897469 0.828631444823061 0.950643587992735 0.93765573116241 1.06369216067143 1.11169216067143 0.862643587992735 NaN 1.23377716285915 1.38378930602883 0.92448572678697 NaN 0.634497869956644 0.665785045942115 0.901643587992735 0.889858730340356 1.64139885614749 1.36124308476419 1.10358616952838 0.86050485726787 0.79336…
0.905257861929261 0.994198899651327 0.920139937373392 0.843179245558682 0.869179245558682 0.881159591466037 1.00423820783662 0.992179245558682 1.12113993737339 1.16913993737339 0.916120283280748 NaN 1.29847405694835 1.44951336513364 0.965198899651326 NaN 0.676041666910169 NaN 0.955159591466037 0.895370007842936 1.66074391507422 1.35816216979313 1.097494504697 0.860976454420388 0.785595911913666 1…
0.968000363823788 1.05400032137768 0.977000327441409 0.902000375951248 0.928000406269897 0.939000369887518 1.06600035776006 1.05100035776006 1.1780003456326 1.22600032744141 0.972000357760058 NaN 1.37200020616681 1.5250001212746 1.02500040020617 NaN 0.728000266804111 NaN 1.01300035776006 0.891380011763636 1.65645001097535 1.35428002528575 1.09322997798866 0.864789989509747 0.777910021162417 1.346…
1.02866853349431 1.10760486363771 1.03165792185154 0.964647310208773 0.99562608692324 1.00071098006537 1.12567914513707 1.11067914513707 1.23561547528047 1.28055180542387 1.03163669856601 NaN 1.40620162121257 1.5451273397132 1.09166853349431 NaN 0.77262608692324 NaN 1.07260486363771 0.893340056004829 1.65836760205766 1.35852417538294 1.08977042298283 0.863152215175643 0.781427059689055 1.34738549…
1.09243652626554 1.16505345259473 1.09413006732889 1.02632160416429 1.05553229468324 1.06843652626554 1.19026414311367 1.17516837469597 1.29403429891119 1.33299599154411 1.09239821889846 NaN 1.42540222735435 1.55728730525311 1.15543652626554 NaN NaN NaN 1.13020668206305 0.895369167110222 1.6686250557816 1.36562655687768 1.10585326066692 0.871415768222218 0.783998650356193 1.35272548782579 1.09283…
1.16599514513116 1.21899643976285 1.15199618083651 1.09399553352066 1.13399482147323 1.14199514513115 1.25499572771542 1.23499605137334 1.34699650449443 1.3839966339576 NaN NaN 1.44599864063672 1.57199902902623 1.22899514513116 NaN NaN NaN 1.19199592191017 0.903519462080532 1.68014923940388 1.37517936951437 1.11574934685831 0.854301129566151 0.786489835581775 1.36119944071911 1.09494986017978 0.8…
1.2310236919745 1.24685047959315 1.21355217662192 1.16206044699332 1.2101098662303 1.22120604612837 1.30499581630147 1.28696467307817 1.39739023973552 1.43239023973552 1.23349013254057 1.40326793912218 1.47299979700854 1.60453001692682 1.29448213712601 NaN NaN 1.65193464899459 1.24553063305797 0.872051891979402 1.67253497761873 1.3742753448551 1.10498726151131 0.87155425783472 0.796826786010545 1…
1.29571184441729 1.33484580169269 1.28064799278349 1.23018933522358 1.28472241874971 1.30674240970531 1.36562961304675 1.34313787196071 1.44461420505776 1.47968012142004 1.30713889862464 1.44177404891392 1.47353927771159 1.60750941662318 1.35473274239215 1.32097591489207 NaN 1.64211481351671 1.31013122426561 0.9015736356391 1.68290908166796 1.39066803224078 1.13407513494849 0.905502341620863 0.81…
1.35998228900085 1.38250301860204 1.33991299064543 1.29248910424389 1.35848550887768 1.38648183993425 1.41998349046294 1.39597846388295 1.49747640938797 1.52848383889215 1.3674855269178 1.4430218033657 1.47999343254877 1.60798867180071 1.41947930789577 1.3988652208037 NaN 1.32260265065204 1.36598502231412 0.904982258308472 1.69791163070226 1.40025449431665 1.14286066702137 0.917981009891668 0.833…
1.42138694686512 1.4454772137064 1.39446221647507 1.36446594594117 1.44606361502398 1.47210500197131 1.47337951060919 1.44986068186857 1.54985699775501 1.57236073855924 1.4324132912286 1.47412043137592 1.48101125642709 1.59848870955851 1.47636061383977 1.46662473776258 NaN 1.39070197073832 1.4234208181896 0.919247628706516 1.71159594315844 1.41715393318081 1.15131196766864 0.927975861238702 0.849…
1.47272378266984 1.50869178473717 1.45574835633828 1.42625819739758 1.52074413046148 1.55227398647591 1.52052762915325 1.49775013644016 1.59721182867213 1.62014647248092 1.48722447732269 1.48984254305108 1.48253513836043 1.59704989994939 1.52420059830711 1.5481831920775 1.32982059597184 1.35503613781569 1.47749810597533 0.922227855846469 1.71631065555245 1.42292689263139 1.17327563432699 0.936154…
1.51890808343015 1.55791292114435 1.51749311682571 1.48800028636019 1.58849598693493 1.62550082694456 1.58299186158332 1.54001067415118 1.63849140574034 1.66350395586882 1.53999168062338 1.50697258628618 1.5 1.59848861807708 1.57549033834417 1.61800746278095 1.45448211289066 1.56397869990164 1.53191292114435 0.926999679543034 1.71624879468608 1.42229832903938 1.1811326853814 0.950836158189205 0.8…
1.57335684697198 NaN 1.57161938163448 1.55660663709977 1.65566232668766 1.69923588746389 1.64171484753331 1.59591019822678 1.67953571174969 1.71800135048972 1.58846519290847 1.51933773016991 1.50401911680207 1.59006552769055 1.63288844599857 1.71682842953923 1.58149740819588 1.6573760247875 NaN 0.895364068045436 NaN 1.41009348932766 1.1615939828573 0.94802283841152 0.87899283683241 1.407982884145…
1.62836639996689 1.66151782849397 1.6381966856723 1.62424194281753 1.73112879995447 1.77401565709141 1.68345691425733 1.62955874283408 1.73453611426147 1.77829851424905 1.64432114282166 1.5714003428258 1.50696605714108 1.622 1.68044559997103 1.81100434280511 1.74025759990894 1.83807657132805 1.64534377139428 0.91448971084563 1.65775931309526 1.40358747542478 1.16176639427037 0.941191277704423 0.8…
1.67500949617914 1.72200975634843 1.6930093660945 1.6760091059252 1.78501339871852 1.84901170761812 1.74200949617914 1.6850076749941 1.78100793516339 1.82500754490945 1.69000962626379 1.57500364237008 1.50600065042323 1.614 1.72700962626379 1.89101027668702 1.90801795168112 2.01002003303545 1.69601001651772 0.908498263369979 1.69701673357454 1.41009698854045 1.16490843508171 0.93330023155067 0.87…
1.74849887463208 1.79746561632327 1.76544898716887 1.74649887463208 1.88851550378648 1.93960696413569 1.81544067259167 1.74434921224245 1.84244898716887 1.88332426851085 1.76447393090047 1.60314134781242 1.5110332583088 1.6139750562684 1.80150718920928 1.97056539124969 2.0473053886206 2.16521392827138 1.77345730174607 0.895115660796159 1.67190617529449 1.38692530570571 1.15282595524819 0.93500018…
1.80741875537464 1.85245750501633 1.81847687983718 1.80541875537464 1.9493993805538 2.01129281903915 1.8674865672476 1.78559312876225 1.89547687983718 1.92162219099352 1.82044781760591 1.61983531402282 1.51496125035831 1.61102906223127 1.86140906796422 2.03734125609126 2.20147907656364 2.30858563807829 1.82746719242675 0.891060009005046 1.67145445620879 1.38400877160896 1.14644296816775 0.9255729…
1.87689250060503 1.91490340634076 1.88589561652953 1.88687380505808 2.03287068913359 2.08888003690707 1.92990340634076 1.86288003690707 1.94791898596321 1.97891119615198 1.88889405856728 1.68390029041626 1.52398597833979 1.61199844203775 1.92889561652953 2.10589405856728 2.34178344324782 2.45876786362536 1.88790652226525 0.879507963304695 1.65990801004356 1.3711300509741 1.14349450251089 0.923363…
NaN NaN NaN 1.97228399060573 2.11034078872687 2.16241651955507 NaN 1.93234078872687 2.02518932707049 2.04328399060573 NaN 1.74854273760206 1.55124612519163 1.61511359624229 NaN 2.19435972143392 2.37014515075404 2.48924612519163 NaN NaN NaN NaN 1.08809598132019 0.901225610170595 0.850189484006916 NaN 1.07915776143784 0.868502449158972 0.816189752152306 NaN 0.508309948011872 0.13693795173696 0.0514…
2.01911902200428 2.03649174346401 2.02910772741459 2.01649174346401 2.16339009215681 2.22725455708055 2.06042397592588 1.98539009215681 2.05466116230934 2.08749174346401 2.03992701397957 1.83302866528677 1.58955951100214 1.6327966973856 2.06627714625992 2.25035620838774 2.39274022443716 2.52755951100214 2.02626585167023 0.8724802837436 1.64748498095343 1.35668772174761 1.1341702837436 0.916108886…
2.09997548558565 2.10397946917798 2.09697946917798 2.0849791627478 2.21998283990995 2.27598529135139 2.13197824345726 2.06197671130636 2.13097671130636 2.16297701773654 2.11997579201583 1.94996445409919 1.667976098446 1.80594698757896 2.14597579201583 2.32097854988744 2.42998866208336 2.54299540354731 2.0949791627478 0.880327756931087 1.65486806642557 1.36019903168063 1.12840193051013 0.913820753…
2.16934709655569 2.1694402178765 2.15755661952751 2.14457989985771 2.28055661952751 2.32483598348993 2.1954867785369 2.13330053589529 2.20620741457449 2.23527725556509 2.1883703768859 2.07111323905501 1.75883492929126 1.89292805061207 2.21730053589529 2.3835100588671 2.44758095405637 2.56155767372617 2.15653333919731 0.880163957656134 1.65957778880843 1.36123532284999 1.12962089958725 0.901239850…
2.23721384908303 2.23424904987036 2.21829598425346 2.20134291863657 2.30374186089294 2.35960105774363 2.25728425065769 2.19923731627458 2.27816691469993 2.30815518110416 2.25522558267881 2.18962716929425 1.86279143963511 1.99580317323089 2.28817864829571 2.41267145931828 2.45689439763802 2.56496479921267 2.22124904987036 0.894628220157845 1.66728976864849 1.37479924973787 1.12334486034105 0.89979…
2.30589634303413 2.29191311107272 2.28390091613556 2.26490396486985 2.36690396486985 2.39694359841563 2.32489786740127 2.27688262372982 2.36087500189409 2.3818887211984 2.31690701360414 2.29683841708261 1.96883994144976 2.10183994144976 2.35989176993269 2.44495122025135 2.46898170759426 2.57198932942998 2.283905489237 0.89184451212675 1.63988198107118 1.37962288120543 1.11834751513003 0.903923673…
2.36146230657777 2.34964252778605 2.33545447087306 2.31047014228248 2.3992977567789 2.42725857825536 2.38447014228248 2.34955633503426 2.43865036349076 2.45465036349076 2.37246230657777 2.35378357047079 2.04336341261918 2.1023869197333 2.41641529234952 2.45311753557062 2.46898432859058 2.56902350711412 2.34247797798718 0.888515846507745 1.64206731322482 1.389794698309 1.1407322641504 0.9003103753…
2.41943178318846 2.43021027493989 2.39244141398187 2.36942215239504 2.43663402985019 2.45968218381727 2.44342215239504 2.41931621366747 2.52020064414648 2.53620064414648 2.43043178318846 2.4520369206584 2.21432424194562 2.27629534956537 2.46848956794895 2.46785553809876 2.46701926158683 2.57197110761975 2.40241252160163 0.924358668656186 1.70693417501868 1.4167161162604 1.14728576260792 0.9128966…
2.46900678230845 2.49900715225255 2.45200665899375 2.41300591910556 2.48000591910556 2.49700530253206 2.50900813877014 2.49100838539954 2.60300974186123 2.61601023512003 2.48000641236435 2.53901208484051 2.38502010029596 2.49501886714896 2.51900702893785 2.48700443932917 2.46700493258796 2.57200567247616 2.46400789214074 0.932529695412693 1.71936007152253 1.4237102256659 1.1487003699441 0.9157300…
2.52283462716063 2.55577106136939 2.50485581575771 2.45998294734018 2.52698294734019 2.53908889032558 2.57360155259275 2.5575591753986 2.68032610083072 2.6972413464424 2.53089819295187 2.63492351748621 2.54454625867604 2.64475814464684 2.57479224996647 2.52223721050514 2.50615245611682 2.61702532453434 2.52664392978691 0.930112335834786 1.71992771061369 1.42550122486734 1.15163643420876 0.9160530…
2.57152112154264 2.61937147202472 2.56045128510095 2.51050116827359 2.5596807476951 2.57465081779151 2.63143133183189 2.61642135519736 2.75130163558302 2.78018191596868 2.58249119163906 2.72313203279604 2.7093738085719 2.82719422915039 2.62748121500453 2.58042135519736 NaN 2.64869072432962 2.58245128510095 0.929376883877824 1.71066348106553 1.42036217779858 1.15325433668379 0.915792693691323 0.85…
2.62900828462393 2.67600665728709 2.62000858050336 2.56300739698565 2.61900650934737 2.62700695316651 2.69500917226221 2.67400976402106 2.82101094753877 2.86101198311676 2.63700769286508 2.82100798874451 2.85802662914835 2.98202514975122 2.68600858050336 NaN 2.50600576964881 2.63200591758852 2.63800917226221 0.917525782238781 1.70562175827859 1.4072259775192 1.14102699090624 0.90358774687817 0.83…
2.68540856146747 2.72149793428847 2.67836387505696 2.61333195619232 2.66326173469009 2.67430003732767 2.75740217769454 2.74039579392161 2.89537664260282 2.94245324787797 2.68940856146747 NaN 3.03822343205252 3.15236387505696 2.74439579392161 2.55221704827959 2.54500638377293 2.67201915131879 2.70041494524039 0.889092583498204 1.65007914745912 1.37999722872137 1.12065457006024 0.88832482541116 0.8…
2.74827384312956 2.79811499631415 2.73435326653726 2.66440999754277 2.70353480575487 2.72046672854827 2.81928518933066 2.80129653553176 2.95333057413506 3.01219441972185 2.75227384312956 NaN NaN NaN 2.80529653553176 2.58561422916258 2.5459886537989 2.6749659613967 2.76426249692846 0.900260993693486 1.67456713920656 1.37341601954737 1.11520297141611 0.882912517568065 0.801980818477241 1.3669538698…
2.81887868688552 2.86488561906349 2.79988735210798 2.72289948341943 2.76788908515247 2.77790121646392 2.87989601733044 2.87187868688552 3.0218821529745 3.079883886019 2.82587348775204 NaN NaN NaN 2.87887348775204 2.6399064155974 2.55198960173304 2.68098960173304 2.82789081819697 0.896726360273288 1.65893762472921 1.36158041526412 1.10108440126646 0.863803066488919 0.787903950674888 1.355549548741…
2.88054883487609 2.89528593462157 2.85959490361018 2.78747973177495 2.82661793797723 2.83173310981246 2.94447973177495 2.93257186924314 3.08159490361018 3.15229545683858 2.88071007544541 NaN NaN NaN 2.94054883487609 2.69666400671132 2.56079269069658 2.58525736797052 2.88466400671132 0.887731916176825 1.63827648583202 1.35159495054387 1.08576071818794 0.856120359093972 0.782995171835231 1.34820275…
2.96415711098082 2.99201493692939 2.93226881916408 2.86026881916408 2.88937037205796 2.89931959561102 3.00935006147918 3.00526881916408 3.17703524750816 3.21537037205796 2.96415711098082 NaN 3.25619773213837 3.39227897445347 3.0231672662702 2.76728912974286 2.52338590099673 2.58893906826367 2.95924850858531 0.8981905259804 1.65284553804841 1.35789297509004 1.09394235985258 0.864719922583131 0.777…
3.04202222803732 3.05301587716951 2.99902659425893 2.93502897583436 2.9600293727636 2.96803016662207 3.07803016662207 3.07202540347122 3.22802143417884 3.27602262496655 3.04102024339113 3.1600504100132 3.3560115109479 3.48200912937247 3.10202460961274 NaN 2.65102222803732 2.64607621041366 3.02402659425893 0.896847816889192 1.65854197409081 1.36232007144726 1.09759741599066 0.868406546715631 0.774…
3.09690627079758 3.09221876485542 3.06469143113282 3.00657424586113 3.03255471498252 3.04251565322529 3.15251565322529 3.13475002376867 3.28094533255481 3.33188673991897 3.09100392519065 3.28451957841594 3.38443360452018 3.50455078979186 3.16278908552589 NaN 2.70590627079758 NaN 3.08969143113282 0.89145741983238 1.63872491436559 1.36249648444185 1.09121714601978 0.859879918643947 0.78214176063131…
3.16831142906002 3.18410776723271 3.12838901451805 3.07633082542453 3.112233843602 3.11827263633101 3.21044720361157 3.19838901451805 3.33646659997607 3.3795441854341 3.16924354178425 3.33552478906959 3.38400969818225 3.505 3.23134052360678 NaN NaN NaN 3.15536961815354 0.903164300685719 1.68018015481798 1.37774074497512 1.11514443115307 0.871672845958381 0.79300506566802 1.37786891319277 1.108232…
3.2310356767055 3.25303305341833 3.1940309547886 3.14503462739064 3.20404039862241 3.21504459588188 3.27703305341833 3.26103043013116 3.39202570821426 3.43102151095479 3.23303620136294 3.36601154246355 3.38700209862974 3.506 3.29103462739064 3.32702518355683 NaN NaN 3.2230325287609 0.910962639026892 1.69162647951931 1.3926461332454 1.12587267050634 0.877254816355243 0.806467308478054 1.3868265162…
3.2974727446834 3.31458504286844 3.25167488141648 3.20951766395742 3.27927060795032 3.29809093085425 3.33858504286844 3.31769734105349 3.43989947778657 3.47107915488264 3.30045028504639 3.38750588798581 3.39091016145196 3.506 3.35551766395742 3.37392193742358 3.05238290613536 NaN 3.28360750250545 0.915877028025845 1.70369262348294 1.40406744684337 1.13084568044763 0.886223820532259 0.820077137256…
3.36223894130895 3.37627461593509 3.32216759205666 3.28016759205666 3.36400111046799 3.3869535442998 3.39434596518738 3.37235785672942 3.48744109752376 3.51646488060785 3.36919137514076 3.40380973532724 3.3929762169159 3.50303567462614 3.41628650747714 3.43725083285099 3.17356112341223 3.30154923187018 3.34428650747714 0.923588554041653 1.7181098320333 1.41375655468886 1.15158182351746 0.89643953…
3.40689662187481 3.44188595212626 3.37839518516291 3.35586840629953 3.44485963338616 3.47983857839409 3.43940308078494 3.42890174337031 3.5249350804411 3.55792806211041 3.41939968350371 3.41747873902126 3.39699496002021 3.48401640920404 3.45590658995029 3.50237911161121 3.33093789312809 3.40953358161792 3.40589297045695 0.91932159471784 1.72708452458082 1.40898913427748 1.16989824205362 0.9318280…
3.46337578995564 3.47730269032634 3.43830543237484 3.4171801208358 3.53429669266326 3.55624846557919 3.50126807334031 3.48979907778425 3.57795403548951 3.60997340520267 3.47538508041456 3.43710747856736 3.40386421480907 3.48203834502866 3.51384634098825 3.59073897792144 3.45404188756067 3.53205374160434 3.46581844749741 0.918339583130172 1.70961536198559 1.41058356584901 1.154500145285 0.92428394…
3.52283388481584 3.55121702724434 3.50525247111871 3.48919339250332 3.60127216992708 3.63957563242775 3.56330606080004 3.5312973398598 3.63231203727326 3.6519412627561 3.53433986128906 3.45628867470326 3.40696345504395 3.4839767802239 3.57234515164552 3.67802713452528 3.61716673876967 3.71396296075726 3.53032283437349 0.91761152917343 1.71103116633101 1.41007591057306 1.16139975744188 0.942746420…
3.57890129836569 3.62084927420214 3.56938807010365 3.56137355988713 3.67337317530078 3.73233704247118 3.62539147331574 3.5884005582255 3.68740383324215 3.7089003018346 3.59090060780697 3.49093850634035 3.41348820243686 3.48449892485494 3.62690413921452 3.75536447497737 3.77771938129569 3.88163447745048 3.57889538930963 0.918423064980203 1.69637838791597 1.40606167971619 1.16709960577169 0.9612139…
3.62679181779949 3.66690508488079 3.62373518425884 3.61582957349325 3.74248977224936 3.79945201655559 3.66686732918702 3.6229994741152 3.72515049689027 3.75203722980897 3.6457729399526 3.49101887784688 3.414 3.475 3.67677293995261 3.82854640579001 3.92318720081443 4.03407393373313 3.62973518425884 0.918892632380868 1.67323268496935 1.38754631908989 1.14773971184348 0.932694688448692 0.86684564757…
3.68651081653962 3.72353569027489 3.6924361953338 3.68245277782398 3.81341961284362 3.87736157412798 3.74039473910834 3.68647765155925 3.76467664144144 3.8095273990298 3.70451910778471 3.51777613638254 3.42292537879418 3.47797512626473 3.73651081653962 3.90239473910834 4.05095530311851 4.18178947821669 3.69546106906907 0.898946902763686 1.65792727061215 1.37556866581659 1.15002943771217 0.9455797…
3.75401880336847 3.79001486072669 3.75401940992874 3.74701940992874 3.88202972145339 3.96102335257052 3.80101971320888 3.74502001648902 3.82901334432601 NaN 3.76901880336847 3.57302759849243 3.43400636888287 3.48500090984041 3.80402001648902 3.96702244273011 4.20202547553148 4.32199878687945 3.76201728696779 0.879355499322773 1.65240254926094 1.36770456218715 1.13701492309051 0.946745375831812 0.…
3.81487112851804 NaN 3.81683471330895 3.80983471330895 3.97821565475432 4.03659801444983 3.8648165057044 3.80979829809985 3.8721988653999 NaN 3.82987112851804 3.66234310798616 3.4546176403045 3.48794537718636 3.86879829809985 4.03965263726347 4.28447056121799 4.31807283041819 NaN 0.864790200851488 NaN 1.35010646234954 1.12058479530013 0.899417970691291 0.845690323901058 1.35006424677552 1.0783483…
3.89603576962723 3.91409529002061 3.88420242672869 NaN NaN NaN 3.93516671449266 3.88708338594193 3.94513100225664 NaN 3.9100476737059 3.69759526132501 3.48365478171839 3.60558341463753 3.94805957778458 4.11708338594193 4.27414284894411 4.4010000573912 3.89409529002061 0.870794409100406 1.64358324796205 1.35061000057391 NaN NaN NaN 1.34619452125425 1.07432690206998 0.854628211518639 NaN 0.86619523…
3.97285721731331 3.9748872768263 3.94788164066761 3.94887412578937 4.10294363841315 4.17088915554586 4.00187600450893 3.96086285347199 4.01487036835024 NaN 3.99084970243506 3.86668249639407 3.57882152164164 3.70681212804383 4.02485721731331 4.18088164066761 4.29695678945008 4.4229605468892 3.95887976194805 0.872926129837703 1.64210388894949 1.34660755245264 1.12022212816504 0.893965834454505 0.83…
4.05241915977328 4.03677045760144 4.02153625904933 4.01959480868736 4.17653625904933 4.22688755687749 4.06671190796341 4.02865335832538 4.09245819286529 NaN 4.06845819286529 3.93465335832538 3.62116078852161 3.75014127197561 4.10441915977327 4.24963384177937 4.33719982161363 4.45437547052771 4.02861432523336 0.877773588262716 1.64620822567222 1.35101217554296 1.106718938004 0.897392082419889 0.83…
4.11648318069196 4.09949138417304 4.0874667737298 4.07654060505952 4.2077538955676 4.26568826771896 4.13345857024872 4.09347497721088 4.16045036676764 4.1724257563244 4.13645036676764 4.02327809366497 3.70035192499468 3.82836012847576 4.16848318069196 4.29761443638924 4.34196718607568 4.45301640696216 4.0895077911352 0.882848818524979 1.65498805547093 1.35627717782876 1.11346200138876 0.890338900…
4.18787459844935 4.15390462417275 4.15587989710642 4.14288342954447 4.250924052582 4.30692758502005 4.20088166332544 4.16986576735423 4.23886223491619 4.24886576735423 4.20388166332544 4.15077569018405 3.83775802799382 3.96975096311772 4.24087283223033 4.33094171477223 4.35098410402879 4.45998763646684 4.15588342954447 0.885794860302642 1.66564127807835 1.36327768945341 1.10274905750326 0.9046944…
4.24788425461709 4.21781109098542 4.20803058188042 4.19699400006459 4.29910374551209 4.34037810913084 4.26284767280126 4.24166476372209 4.31557330918251 4.33342698191918 4.26486596370917 4.25309774557668 3.95776850923418 3.97 4.29990254552501 4.35161589093375 4.35492683636833 4.46 4.21588425461709 0.891621534916055 1.65164119416505 1.37383355564898 1.1107407461914 0.907920371640192 0.826467862179…
4.31429673347712 4.29616886683659 4.269350011244 4.25241394456426 4.34946722233115 4.36771230005882 4.324350011244 4.31324345571023 4.40703034464269 4.41612624462308 4.32931804458387 4.3539344446623 4.06585985578866 4.12631642256643 4.36530738903049 4.36980820003921 4.355 4.47879754448584 4.277350011244 0.913515364714638 1.69026123675228 1.39550866793618 1.1274714129254 0.886501332063815 0.830773…
4.36890128747571 4.36587386733008 4.33188666339804 4.30490494349513 4.37994515970873 4.39794515970873 4.3918775233495 4.3808775233495 4.49284461917473 4.51282451106793 4.38290311548542 4.42686838330095 4.24766913024267 4.33162708601936 4.42189763145629 4.39695064373786 4.35799451597087 4.42310236854371 4.34188300737862 0.912182869975243 1.69421352884563 1.3974468741034 1.12303844540486 0.89692049…
4.42401379613231 4.43673202359868 4.39192574221555 4.35706662848236 4.42224273631588 4.43827795788258 4.4548729098655 4.44976724516539 4.57650308341511 4.60534458636495 4.43801379613231 4.52523892166484 4.41598855604687 4.49507660996363 4.47701379613231 4.4254892872828 4.38255973041621 4.44854211963286 4.4048729098655 0.916188148003925 1.70366076037199 1.40196899039658 1.1250831934628 0.907294382…
4.47856000460858 4.50247037591773 4.45350296816895 4.4066007449226 4.47556815267138 4.48065778136223 4.52344593172932 4.51943778366652 4.64941333947811 4.69329111853605 4.49355185654578 4.61329111853605 4.59059038513489 4.68843557194162 4.53255185654578 4.48352741235736 NaN NaN 4.46947852398054 0.913105910839717 1.6947743918134 1.39914387382402 1.1253679629843 0.886839561186953 0.825801754175542 …
4.53500538293873 4.57800423575507 4.51000511820404 4.45900458873466 4.50600529469383 4.52200450048976 4.59600555942853 4.58600600065301 4.7330063536326 4.78200723608157 4.54700432399996 4.6940064418775 4.75001297199989 4.87001191306113 4.59600511820404 4.52300335330609 4.38600079420408 4.50999567600004 4.53700617714281 0.908999187264496 1.69073741442451 1.3938781097943 1.11069888899674 0.88060836…
4.59481581329131 4.62506818095054 4.5668740519819 4.50999052936309 4.56483522618817 4.57200994225995 4.65777698749758 4.65267992301326 4.80360227142581 4.86240814245717 4.59504876805368 4.76558285852895 4.89414630416103 5.00237925892339 4.6528740519819 NaN 4.39482528392823 4.46195123194632 4.60564109721954 0.899968792780115 1.66200879787811 1.37287582425082 1.09835440837151 0.862439720978885 0.79…
4.65724323878029 4.70206015138842 4.63418220964967 4.56532867956316 4.61143853199828 4.62041412034603 4.72221882712804 4.72018220964967 4.88106015138842 4.94203573973617 4.65724323878029 4.83318220964967 5.02146206590833 5.15810809695072 4.71425544460641 NaN 4.402902353391 4.4649511766955 4.66626765043254 0.88335310494671 1.65711346151842 1.36040891107872 1.09024715837595 0.851204386145629 0.7762…
4.71196476597139 4.76995628370525 4.69596019859732 4.62296280852536 4.65197390071955 4.66796933334547 4.77996280852536 4.78196019859732 4.94995563122324 5.00995628370525 4.71096541845341 4.88296802838145 5.05597846809363 5.17998695035978 4.77396150356134 4.66896150356134 4.42398629787776 4.46999673758994 4.72596150356134 0.883789582411513 1.64945496538811 1.34597932396794 1.08529317106257 0.84494…
4.78164303557146 4.82787238167206 4.75779593297186 4.68970037209661 4.71771948427166 4.71998705472236 4.85062392339641 4.85360481122136 5.02258569904631 5.07768125992156 4.78456658687126 4.96147102599601 5.19822873461778 5.33007583721738 4.84168125992156 4.58856719835409 4.4357706538994 4.4680382243501 4.79662392339641 0.867713248549067 1.62959683042301 1.33863295906937 1.06845796492386 0.8217027…
4.85527571555672 4.90226579385201 4.82929555896612 4.75832532408023 4.77543446283196 4.77545430624136 4.91338485430844 4.92133524578493 5.07152375817428 5.13840469771785 4.85629555896612 NaN 5.2019900782953 5.33597023488589 4.91428563726142 4.65828563726142 4.46273211397303 4.47493054806708 4.86433524578493 0.864815895649274 1.63211092940522 1.33460889308243 1.06750625067396 0.813250167373996 0.7…
4.93982906954595 4.96587180215946 4.89686366261403 4.82785959284131 4.83887180215946 4.83787383704582 4.98086366261403 4.98387383704582 5.13387383704582 5.19987587193217 4.94082906954594 NaN 5.23393488363655 5.36693691852291 4.99583517420502 NaN 4.53285755795496 NaN 4.92986773238674 0.868272898246611 1.64210967148529 1.33808283720002 1.06830835174205 0.819377343006855 0.742146154064784 1.33752102…
4.99987548341719 5.01507826509606 4.96276487522872 4.8976911364364 4.90672800583256 4.9027833099268 5.04872800583256 5.04485704871911 5.19485704871911 5.24515200388838 5.00480174462488 5.17280174462488 5.23988939181153 5.36798156530192 5.05783861402103 4.97340976017838 4.65373253213631 NaN 4.99576487522872 0.870429628011207 1.64522193070105 1.34910316268756 1.07642754504689 0.836223844927948 0.75…
5.06424295898795 5.090112842564 5.03119564392469 4.96916015762725 4.98705369873493 4.98206552750074 5.11126661651957 5.09837307541189 5.25133758911445 5.29244404800677 5.06924295898795 5.20562147949397 5.24790536987349 5.36997634246837 5.11927844528539 5.07681712341866 4.72517198639306 NaN 5.05826661651957 0.885440794197928 1.66001363310172 1.35735371384628 1.10054315242903 0.844751702956091 0.76…
5.12590902973538 5.15590306447213 5.09290902973538 5.04089411657725 5.06388665999818 5.06387920341911 5.17290902973538 5.16190604710376 5.29793139947258 5.33693438210421 5.13390455578794 5.22397315631536 5.25598806947349 5.37099850868419 5.1799105210512 5.18484042920797 4.80887622078749 NaN 5.12290455578794 0.896993013912885 1.67362992688915 1.37185848031281 1.10706069418932 0.846757151586796 0.7…
5.1839604518958 5.21297807135519 5.15587235459883 5.10485473513944 5.14946710703278 5.151431868114 5.22604854919276 5.21210140757094 5.34711902703034 5.37629522162427 5.18999569081458 5.25936569946184 5.25894714162182 5.371 5.2379604518958 5.24590759351762 4.9259032843322 NaN 5.1809604518958 0.905055696627569 1.68590028534137 1.38638976058476 1.12555840177422 0.85642662451957 0.795175665017247 1.…
5.24153418307876 5.27846880526526 5.21750149417201 5.1744361163585 5.227370738545 5.23432987741155 5.28055869975883 5.26854235530545 5.38866493870578 5.41667311093247 5.2505096663987 5.27487741659967 5.26296731109325 5.36802451668007 5.29454235530545 5.32138708299837 NaN NaN 5.23952601085208 0.912480015856107 1.69856743855506 1.39542767579381 1.13002592181471 0.870693872658758 0.814909660912374 1…
5.30102654843833 5.33802384859714 5.27802564849126 5.23902789835892 5.30303734780307 5.32504274748544 5.33802834833245 5.3170247485442 5.43902294865008 5.46002024880889 5.30902744838539 5.29100989941768 5.2670130492324 5.36499865007941 5.34802789835892 5.39204004764426 5.22405714663843 5.29406074642668 5.30102654843833 0.919731493912123 1.70604071095818 1.40519075595553 1.13862400026469 0.8987787…
5.3682352651416 5.38998157657551 5.36225448067791 5.32678700809387 5.42163559887307 5.4685203056552 5.40576229415258 5.37928376699631 5.49722652563906 5.51732445537636 5.38971604960529 5.32483898301104 5.28927172863395 5.35864967268958 5.41570644183713 5.52004270452681 5.44202505131909 5.53559925090524 5.35886628335765 0.905936880186098 1.70758963945263 1.39814796207666 1.14432497480952 0.9333685…
5.42610384849948 5.46855033716533 5.42263069140665 5.39723945483903 5.50570208414523 5.55904829307988 5.46913752158384 5.43407774511419 5.53465570630964 5.56508614157525 5.44809849736606 5.3486082856308 5.2890818332851 5.37250156628388 5.47360384849948 5.60051831760495 5.59717981124852 5.69398434805158 5.43515975287949 0.908895019972228 1.68480052253027 1.39571149441661 1.14653342848291 0.9366845…
5.48096997990755 5.52047275176967 5.48196862176164 5.46696571938759 5.58895604565533 5.63995395609473 5.52646886987128 5.48447053815424 5.58497013820463 5.60947568192887 5.50097182781563 5.37698966529426 5.29049981391777 5.37350027589479 5.53096767002245 5.66596307803741 5.66685678712402 5.76881243733017 5.49446902171125 0.902374964313868 1.68572709628578 1.389963644668 1.14781733848797 0.9437410…
5.53527364799444 5.58261789800675 5.54169156240005 5.52563916371737 5.66208387291394 5.72800587033953 5.58710713757088 5.54169504997041 5.63040345380192 5.65132485577789 5.55230537641612 5.41550501875807 5.29502505100578 5.37003785295164 5.58280129339615 5.73210250166496 5.82401939983781 5.91816842984592 5.55122095158694 0.893598211007352 1.67498320255815 1.38143436624575 1.14394329204369 0.94687…
5.60314756619902 5.64050778551931 5.60902876580531 5.59371426736714 5.73655055245195 5.81316801161746 5.65127669882189 5.60868035568892 5.69128994604178 5.70573694366777 5.62215026214986 5.462621509839 5.30563182857372 5.37503503386653 5.65018911415556 5.8019152605255 5.97254754372263 6.08734004996872 5.61566396094397 0.881883274876293 1.660492862971 1.36653782445173 1.133712774238 0.951316423460…
5.66836828937916 5.68090591156395 5.65740256276449 5.65736748804157 5.79837639233982 5.88634873355984 5.71536471084144 5.66488460852182 5.72490413631044 5.73890591156395 5.68587032240163 5.50790757359612 5.3179718256821 5.37849252689713 5.72135543335583 5.8793366508434 6.06084555294459 6.17185265395863 5.67387977136704 0.86896941410441 1.67257416652301 1.35597192117133 1.12516297070461 0.93967150…
5.73095544695699 5.75465891860146 5.72173543702546 5.71870171325236 5.86566437308174 5.93930652089185 5.77717613135436 5.72285153370915 5.78481260264844 5.80567634393597 5.7499117631487 5.58581739000709 5.34575240992989 5.38447608344847 5.77655752735634 5.9471584839841 6.09496402344945 6.22639928322072 5.73473950796301 0.870290161124285 1.64446179270327 1.34978626272268 1.11977856023862 0.9298889…
5.81099520350751 5.80468939309094 5.78654186649768 5.78689102609563 5.93728261375504 6.01866950592577 5.84457297145287 5.78831802810079 5.85130753622542 5.87923409309781 5.82849327137861 5.67720476023307 5.40609046161675 5.49614577424244 5.85897136650794 6.02437629929154 6.13578261375504 6.25922196530263 5.79661300682547 0.870419529837683 1.64225088197694 1.34474503562467 1.10808169036139 0.93609…
5.87490696087136 5.86691405698223 5.84092043700009 5.83292891572802 5.97743210078005 6.0464505693527 5.90890766209368 5.86490436836949 5.93491295081267 5.95590796332566 5.88991025459555 5.77086263629702 5.45991893579709 5.58834933290053 5.92240825960074 6.07342632322615 6.14448872133969 6.24502606343222 5.85641455077404 0.858704998391402 1.63864853709427 1.34525686445447 1.10315422970677 0.913520…
5.9365955446687 5.93144429522903 5.9085482792188 5.9005482792188 6.01062390393863 6.09336867050919 5.96152937303884 5.93561445084865 6.0237751533783 6.03074679410837 5.96658609157872 5.89485077809814 5.58487913736808 5.72487913736807 5.98358609157872 6.12018906179959 6.15506617162985 6.277 5.92256718539876 0.880134253890491 1.65916853411457 1.35583870368877 1.10508952708291 0.918554179372376 0.85…
5.99984411695773 5.97839621816383 5.96684411695773 5.95862016756078 6.07649957942396 6.13262016756078 6.01791302446449 6.00096470509455 6.10606806635468 6.11029201575163 6.02868907506754 5.98558487265533 5.67887772955904 5.817 6.04591302446449 6.14017226876688 6.16205168063007 6.277 5.98279243632767 0.880688012516836 1.622396159618 1.36244978533881 1.09043184448731 0.905306777362553 0.84887388243…
6.04799407755485 6.00099722007677 6.01499407755485 5.99399564881581 6.1049964948794 6.16799564881581 6.06999359408994 6.05599323149125 6.16699250629389 6.18399093503293 6.06799516535089 6.07598888030706 5.78598682558119 5.817 6.09799359408994 6.14999879133772 6.16499963740132 6.277 6.02799444015353 0.886849242168753 1.6255996059761 1.38867677408038 1.09395956609024 0.901700443579055 0.84282074453…
6.10736562360573 6.09044770237436 6.06544024066812 6.05739547043068 6.17710446388735 6.1972462363059 6.1224178555494 6.10951485773051 6.23758947479291 6.25763424503034 6.13438800872444 6.15264170673658 5.91909687081718 5.98112671764213 6.15036562360573 6.16014923412479 6.16502238511872 6.27402238511872 6.0844178555494 0.914845437850079 1.69115468511126 1.39499424660436 1.11801401224406 0.89620566…
6.15664541820063 6.15080241181701 6.12492451796307 6.11050586831942 6.19145353711396 6.23034887470305 6.17892451796307 6.17897684916853 6.31720361772551 6.34332572387157 6.18657564326003 6.23937805507703 6.06752934159708 6.1337037789486 6.19969774940609 6.18022676855698 6.168 6.277 6.14085474302246 0.924919248404093 1.70777628296912 1.40231536016032 1.13561166150686 0.906380767718217 0.8339530860…
6.19290894229101 6.19588679311855 6.17686956598442 6.13892863044431 6.21693601350179 6.24995077961676 6.23086956598442 6.23386218292694 6.38483018967783 6.4178129625437 6.21891878636766 6.31680557948621 6.20964315222153 6.28561854202991 6.23890155923353 6.1929680067509 6.168 6.277 6.18887941006107 0.927124462706886 1.70981488108014 1.40823513544426 1.12278221474083 0.912604372528322 0.83637392128…
6.24542506391473 6.24855357160988 6.22042506391473 6.19919770414639 6.26622735976834 6.29315816331711 6.28751403078061 6.28754368640256 6.44185012782946 6.49568207930503 6.27536575267082 6.39368207930503 6.37033450298811 6.4527397964882 6.29149426036597 6.20909885207319 6.178 6.274 6.24552391598793 0.921293769110961 1.71256045275387 1.40842368619949 1.12135771998546 0.907233370494239 0.8354139476…
6.28880964111736 6.30465687864239 6.26400823233482 6.21985546985985 6.28971798363238 6.30976381237487 6.33976381237487 6.34290129860234 6.52774853612737 6.56496240359233 6.31285546985985 6.46300823233482 6.50601646466965 6.62926088462961 6.34170270738488 6.21925969620746 6.17810693373248 6.27406110498999 6.29885546985985 0.914221724459301 1.69577035888264 1.40061975216375 1.10891522784441 0.89431…
6.34099405097728 6.34699517343439 6.32899259178302 6.27499371424014 6.33599472445155 6.35899438771441 6.38899438771441 6.400993377503 6.57599449996012 NaN 6.36799371424014 6.52799259178302 6.63598518356605 6.77498338763466 6.38699483669726 6.2359980918229 6.18499921428002 6.27799955101715 6.35399371424014 0.885973220329471 1.64358594902272 1.39029117745752 1.09636143113282 0.879311710624647 0.815…
6.39343383582205 6.41652614131611 6.38246152747027 6.32830460813038 6.38836922197622 6.40533229977859 6.44548921911849 6.4515169107667 NaN 6.68856306351373 6.42439691362443 6.593341530328 6.75248921911849 6.88858152461254 6.43648921911849 6.24942460527265 6.19905538329643 6.27802769164822 6.40747998856908 0.881064587840223 1.6734582180467 1.36635480131456 1.07647009230549 0.857894899335509 0.8036…
6.44079418423642 6.47364145649865 6.43300800306931 6.36216073080708 6.4288094570102 6.44176363868887 NaN NaN 6.68793163920042 6.7498094570102 6.46785527533153 6.63125236744975 6.80666473234173 6.95252727737774 6.48970254759376 6.29574836591509 6.20535127379688 6.28110690941644 6.45985527533153 0.866222864519337 1.66070857953015 1.36033332334199 1.07624434110062 0.82604023945264 0.778616959473102 …
6.49198234008623 6.51498573622349 6.49797758549406 6.4369741893568 6.48098200047251 6.49098301931368 NaN NaN 6.7479792835627 6.80198200047251 6.52298098163133 6.71197215167444 6.91396298210383 7.05096603862737 6.53498437776859 6.34398335892741 6.2279921888843 6.28799762270392 6.51498098163133 0.846426829632036 1.61227670899533 1.35410214975489 1.0610552402398 0.814453997253558 0.767463847823519 N…
6.55832718191349 6.5822544748216 6.56127524827642 6.50029082836754 6.55027524827642 6.55427524827642 6.61023889473048 6.61322850800307 NaN NaN 6.59332198854978 6.77525966818531 6.91423889473048 7.06718696109342 6.59833237527719 6.4103427620046 6.25105193363706 6.29406751372818 6.57527524827642 0.846768540308431 1.64350895577753 1.34309228508003 1.05612763979438 0.817328194415193 0.76458691272346 …
6.62211377611228 6.63188754033947 6.61488754033947 6.55709637336052 6.60400935960175 6.60795715134649 6.65704416510526 6.65793974859473 6.83564390181491 6.89659169355965 6.65609637336052 6.82587013758772 6.96029584677982 7.10317402751754 6.6632181926228 6.47787949718947 6.26185273483596 6.30740026329035 6.62887013758772 0.850206882113597 1.6463335564837 1.34360135128219 1.05369996050645 0.8264580…
6.68498924829426 6.68199143223449 6.66499143223449 6.61898941628966 6.66099025626667 6.66199076025288 6.71598992027587 6.71099092824828 6.87199378417012 6.92999428815632 6.71798941628966 6.87499160022989 6.97699714407816 7.11299832004598 6.73198824032184 6.58398185649656 6.30999176822529 6.32999613610575 6.67799160022989 0.843821091970114 1.60080778490694 1.34762931121885 1.05031057958414 0.82070…
6.74640618030807 6.7353836147354 6.72540618030807 6.68147387702609 6.73857918303188 6.73855661745921 6.77040618030807 6.7683309617325 6.90235352730518 6.96320309015404 6.77842874588074 6.91906769671801 6.98003008743023 7.113 6.79040618030807 6.70245131145342 6.41132343987495 NaN 6.7353836147354 0.86821063431301 1.66123710311051 1.35237319174458 1.06251932108416 0.82586270786872 0.771941896746592 …
6.80085289215537 6.7869211235278 6.77978466078294 6.74497229705712 6.81585289215537 6.81324522254684 6.82473348725362 6.81275054509672 6.94951173529322 6.9904605617639 6.83573348725361 6.92834115686215 6.98405117352932 7.11294882647068 6.84485289215537 6.76367166862452 6.45580813136938 6.59177401568316 6.78685289215537 0.87899618571543 1.67281545979397 1.36349072720564 1.08633300885267 0.82707272…
6.8498725 6.8398623 6.8248827 6.80085465 6.8648725 6.88481385 6.86689035 6.8558878 6.9789235 7.01693115 6.87789035 6.947949 6.98699235 7.11000765 6.8938725 6.8597501 6.5597297 6.6937348 6.8358725 0.8873981465 1.6777272245 1.3715789625 1.0951271265 0.8760825255 0.7951547885 1.3761274325 1.119626179 0.900238003 0.834943876 0.888661079 0.4898648745 0.1315233485 0.056105049 0.887176438 0.505086136 0.…
6.90046685674203 6.89046685674203 6.87948672298637 6.85456618796373 6.92975491728498 6.96576485040715 6.91450658923071 6.899407258009 7.01335759239815 7.04729799366512 6.93546685674203 6.96515892995473 6.987 7.10696026751132 6.94839732488683 6.94189398099537 6.65320190778267 6.6673608377374 6.88742712425334 0.89951420239366 1.69039350510406 1.3852200609647 1.12388910207692 0.900037932700427 0.822…
6.9476726688039 6.93776439636807 6.92882554807752 6.91196313942377 7.00611601869738 7.04320774626155 6.96576439636807 6.94070324465863 7.04951978953029 7.07750450160293 6.98270324465862 6.98125989476514 6.98706115170945 7.10290827243583 6.98871853258599 7.03223832211627 6.77491099092018 6.80520146154004 6.93077968429543 0.903815889214669 1.6970363238884 1.39324586378208 1.12973566501065 0.9218194…
6.99099519120001 6.98699453545456 6.98199409829093 6.97399311467275 7.07799202176366 7.12099136601821 7.01499453545456 6.9859949726182 7.0829962841091 7.10999639340001 7.0279949726182 6.99799814205455 6.99099956283636 7.09700065574545 7.03499486332729 7.11199114743639 6.8979863386364 6.94698426210914 6.98099442616365 0.897110744271089 1.65300488748944 1.39619967212727 1.12688031694364 0.925649574…
7.03843606957042 7.0345946403233 7.03252526561892 7.02749553360275 7.14552526561892 7.19866401502769 7.06549553360275 7.02646580158659 7.12636669486604 7.1503964268822 7.07245589091453 7.01816848142494 6.99725767747343 7.09751535494686 7.07946580158659 7.18273338973207 7.03326856602305 7.1073676727436 7.03453517629097 0.901555371320461 1.67350584333962 1.39972101062476 1.13878401052477 0.94313332…
7.08266304313532 7.09489510823268 7.08566304313532 7.07787853215429 7.19892826038944 7.26609402117327 7.11572934744885 7.07361331490017 7.16372934744885 7.19061331490017 7.11861331490017 7.03538124980281 7.02304972823515 7.14883423921617 7.12666304313532 7.25701114078136 7.16271847685479 7.24718260704952 7.08866304313532 0.904024856011955 1.70398971742766 1.40174971742766 1.16413463860007 0.96946…
7.12196380399925 7.14795113539898 7.12496380399925 7.129952040299 7.25394932559894 7.33094027659876 7.15896018439917 7.1099665186993 7.20696018439917 7.2269665186993 7.1549665186993 7.05797918729957 7.02599728529994 7.13900904900019 7.16596380399925 7.31694480109885 7.32385159639691 7.43582625919638 7.12796380399925 0.900163556257074 1.69982383677608 1.39758383677608 1.16263138449703 0.9709486336…
7.1655350924935 7.18852518337325 7.17842609217075 7.17346572865175 7.314515274253 7.393554910734 7.212436001291 7.16446572865175 7.24052518337325 7.267436001291 7.20446572865175 7.0784558195315 7.02597027263925 7.09602972736075 7.20656481985425 7.38256481985425 7.4701296397085 7.61215936706925 7.1824954560125 0.89086627614534 1.69511170973857 1.3911184561518 1.16131453411473 0.971312361765955 0.8…
7.21979797712234 7.24157726004595 7.22183193359564 7.22089984654222 7.36701869419874 7.4499677594888 7.25691682477886 7.21179797712234 7.29384891183228 7.31188286830557 7.25184891183228 7.12423769531304 7.02311884765652 7.099 7.26379797712234 7.43989984654222 7.58454501953475 7.72964688895462 7.23273006417576 0.883148720283802 1.6853516128606 1.38381923325859 1.14650953669024 0.969353222237277 0.…
7.26588386356616 7.27491598640957 7.26987892159026 7.27286903763844 7.42585174072276 7.50585915368663 7.30986656665049 7.25788386356616 7.3428764506023 7.3628715086264 7.3008764506023 7.13796540616864 7.02998270308432 7.099 7.30988386356616 7.49186903763844 7.67377514009619 7.82476031416847 7.27489374751798 0.862861124740767 1.63115657150421 1.37511194237303 1.13088936283811 0.957988638750386 0.8…
7.32353639021554 7.33550659075912 7.32054632336768 7.31258605597623 7.45956618967196 7.56349665760698 7.3625264570634 7.31155625651982 7.40053639021554 7.41453639021554 7.35356618967196 7.19156618967196 7.03623839565135 7.11 7.36850659075912 7.56083438477972 7.76863572173693 7.90349665760698 7.32953639021554 0.861400867141647 1.6699901374568 1.37157977449491 1.13646007437001 0.958275571967891 0.8…
7.37802341286267 7.38680956539883 7.37582484021767 7.37180956539883 7.51680956539883 7.61365681721037 7.41582484021767 7.36787066467421 7.45487066467421 7.46880956539883 7.41102341286267 7.24880956539883 7.060198572645 7.11004582445654 7.42002341286267 7.64491648913075 7.83221384746384 7.95315274818846 7.38376374094229 0.851430947806129 1.66193147741844 1.36144565296191 1.12332425820283 0.9437267…
7.44392250267039 7.43893869614225 7.42893753946569 7.42393869614225 7.56893869614225 7.65595026290786 7.46893753946569 7.423934069436 7.510934069436 7.52093869614225 7.47692250267039 7.30093869614225 7.0729849632047 7.11299652997032 7.48592250267039 7.70393059940632 7.84598380652814 7.96298843323439 7.43294216617193 0.845696743424353 1.65558746056382 1.3521509305935 1.11136406518699 0.93386160146…
7.50844451704026 7.48331857054552 7.4824148825709 7.47040006533623 7.61939265671889 7.6992963446935 7.52242229118824 7.48142229118824 7.57145192565759 7.5824741515096 7.54044451704025 7.37471863588174 7.11747415150961 7.25050378597896 7.55342229118824 7.75839265671889 7.88320003266811 8.02405186032136 7.48737043086688 0.845600363897244 1.65352923790399 1.35086428883103 1.10158516316446 0.92235575…
7.56897861639486 7.52671867141498 7.53876454405849 7.52485628934551 7.67261163524679 7.7395045990786 7.57976454405849 7.53887158022668 7.63297861639486 7.64696332551369 7.60096332551369 7.47268199692867 7.18242205194879 7.3194679245923 7.6109633255137 7.81161163524679 7.91019878145521 8.03104587264351 7.537810416702 0.840331897014405 1.6357263541543 1.3448354150985 1.08337978261967 0.900166050699…
7.63199319442557 7.57299500215628 7.58799468314498 7.57999404512238 7.71199574651598 7.77199649087569 7.62899468314498 7.59499393878528 7.69599319442557 7.70899330076267 7.66299330076267 7.58098830291895 7.27399011064966 7.41398979163836 7.67299330076267 7.85099574651598 7.92299861761769 8.0339996809887 7.58999436413368 0.843029708636345 1.61746197255321 1.35097933645649 1.07435097511121 0.888321…
7.69252360794627 7.63643469338936 7.63846433157499 7.63042481399414 7.73945445217978 7.80226674367074 7.67736553762287 7.64949396976063 7.74967179887446 7.77763228129361 7.72652360794627 7.75040505520372 7.41066191947924 7.54766191947925 7.73352360794627 7.87809879395213 7.92303951758085 8.02790120604788 7.64142481399414 0.856809155766488 1.66087518219757 1.35704530280236 1.08956333718354 0.89027…
7.74574333413581 7.68074333413581 7.68574333413581 7.67391620253949 7.78557046573214 7.82951860521103 7.71486434201839 7.69976062097618 7.81791620253949 7.84203721042206 7.77969147361471 7.79214093146427 7.47845209459089 7.61546938143126 7.78676062097618 7.88834573680735 7.9270518605211 8.01793085263853 7.68474333413581 0.863887975353548 1.66855832109036 1.36371861409234 1.09092783181299 0.886169…
7.78789201507943 7.72289201507943 7.72789201507943 7.7258669023072 7.81791712785165 7.85892466168332 7.76387443613887 7.7428895038022 7.8698669023072 7.90084932336664 7.81889954891109 7.8568342557033 7.5607890527133 7.69878654143607 7.8298895038022 7.90794977445555 7.92999246616833 8.01401004510889 7.72689201507943 0.872278503466974 1.67696845324143 1.37101131609746 1.09250595684367 0.88215029623…
7.82839539755599 7.77333608792259 7.77542505237269 7.76636574273929 7.85225700841139 7.88526689335029 7.79839539755599 7.77643493731159 7.91740528249489 7.95552390176169 7.86637562767819 7.91066229090628 7.65321584748467 7.68642343120156 7.87035585780039 7.9250593096334 7.93 8.00459309633398 7.77439539755599 0.879896838398674 1.683442093628 1.38051728401048 1.0977100842168 0.88139955596731 0.8087…
7.86856292890782 7.80766942897146 7.8187607147403 7.80365421467666 7.8787607147403 7.91254771461301 7.83856292890782 7.8205020717286 7.95871507185588 8.0087759290351 7.90456292890782 7.97795850057277 7.77719085845205 7.83147993005337 7.90660857179224 7.93115214294806 7.93 8.06406085717922 7.81466942897146 0.885528534248984 1.68827629548499 1.38932344360934 1.10470733070074 0.884341438560337 0.814…
