# Supplementary material for: Quantifying Spatiotemporal Gait Parameters with HoloLens in Healthy Adults and People with Parkinson’s Disease: Test-Retest Reliability, Concurrent Validity, and Face Validity
Source: Sensors (Basel). 2020 Jun 5;20(11):3216. doi: 10.3390/s20113216 (PMC7313704; doi:10.3390/s20113216)
Supplement: Supplementary file 1 [file sensors-20-03216-s001.zip › Data/HYA_07_FWS2.csv]

IWW_x_SpineBase IWW_x_AnkleLeft IWW_x_AnkleRight IWW_x_SpineShoulder IWW_y_SpineBase IWW_y_AnkleLeft IWW_y_AnkleRight IWW_y_SpineShoulder IWW_z_SpineBase IWW_z_AnkleLeft IWW_z_AnkleRight IWW_z_SpineShoulder HoloLens_x_position HoloLens_y_position HoloLens_z_position
-0.287000383217435 -0.323 -0.311 -0.27300210769589 0.924210415790917 0.158710086223923 0.137049992335651 1.47023064380529 1.39100019160872 1.271 1.472 1.37399865873898 -0.206249755420914 0.096 1.37952228356544
-0.286971383066081 -0.323 -0.311 -0.269961844088108 0.925159586587138 0.158744276613216 0.137150381559119 1.47218888700494 1.39098092204405 1.271 1.472 1.37300953897797 -0.20213879555074 0.096 1.3784558031033
-0.283950439716737 -0.322966959811158 -0.311 -0.265950439716737 0.92305998931425 0.158135297115965 0.137181409550901 1.4679685690776 1.38898347990558 1.27098347990558 1.472 1.37398347990558 -0.1975410406118 0.096 1.37637102721561
-0.281001300570364 -0.321000867046909 -0.311 -0.263001300570364 0.92424947543662 0.157260385835875 0.136670225432196 1.47085872544104 1.38800043352345 1.27000043352345 1.472 1.37300043352345 -0.19203471832996 0.096 1.37446242971415
-0.274981719821555 -0.321 -0.311 -0.25596343964311 0.921774349940079 0.157769085991078 0.136680914008922 1.46481807686931 1.38499085991078 1.27 1.472 1.37394515946466 -0.186714709057848 0.096 1.37263662656262
-0.272895581027452 -0.321 -0.310965193675817 -0.251895581027452 0.923279704861556 0.15767 0.136770602292471 1.46991879379424 1.38396519367582 1.27 1.47198259683791 1.36794779051373 -0.180896760616364 0.095010615711253 1.37063993293737
-0.267000866523032 -0.321 -0.309000288841011 -0.246000866523032 0.920440417375261 0.15767 0.136240077987073 1.46364092284703 1.38200028884101 1.27 1.47100014442051 1.36500043326152 -0.17406706477786 0.0949909365558918 1.36793502087211
-0.265940897901727 -0.321 -0.309 -0.237940897901727 0.921753746922975 0.157627438909075 0.134871477552457 1.46910548020939 1.37698029930058 1.27 1.471 1.36197044895086 -0.166336514658637 0.0939847182425974 1.36545052157242
-0.259860675870819 -0.321 -0.309 -0.231912922419262 0.920138460447117 0.157371393241292 0.135016168586448 1.46274591418175 1.37493033793541 1.27 1.471 1.3589651689677 -0.158802707367087 0.0930296084049667 1.36217224107234
-0.252000801707165 -0.321 -0.309 -0.227000501066978 0.921179893773801 0.157449991982928 0.134800022046947 1.46984927545715 1.37100040085358 1.27 1.471 1.35700020042679 -0.150614573398118 0.0909720670391068 1.35953208320368
-0.245831312281622 -0.318 -0.30597023157911 -0.217930540351256 0.919996670315699 0.158031289964905 0.134129559017655 1.46625524799975 1.368 1.268 1.46899007719304 1.35293054035126 -0.141448806808832 0.0900409683426457 1.35672408217426
-0.228947579540018 -0.318017473486661 -0.303 -0.210877685593376 0.921639730755474 0.158161397878933 0.132066236058142 1.47071373537295 1.36798252651334 1.26794757954002 1.468 1.346 -0.130886378402662 0.0889417670682729 1.35350299225964
-0.226000291781488 -0.318999902739504 -0.303 -0.204000680823472 0.920500112822175 0.15823999221916 0.130730132274275 1.4675503131788 1.3670000972605 1.26500029178149 1.468 1.346 -0.119994267144092 0.0869358600583118 1.35066250345822
-0.213951371564635 -0.318970822938781 -0.299883291755123 -0.189902743129269 0.921591698250617 0.157987648377417 0.130453571078087 1.46782172567675 1.36098054862585 1.26499027431293 1.46698054862585 1.33999027431293 -0.108319760095335 0.0849919919919917 1.34719035879157
-0.201729414380653 -0.317815059046097 -0.295120822057758 -0.173612338820811 0.912082667405639 0.157286395583006 0.127075340821268 1.46901604803317 1.35651967988402 1.26498248239141 1.46551277371153 1.33366555939527 -0.0955165249312839 0.082989806320083 1.3447939407586
-0.191897859825723 -0.316451711662441 -0.284025196530143 -0.15786981052705 0.899512286046516 0.156474804684356 0.124499158016137 1.46840690644483 1.35366115118028 1.26435622170479 1.45959296550518 1.32924473732462 -0.0802486868490345 0.080929618768331 1.34177410505421
-0.181890992399004 -0.316 -0.259554059814108 -0.143861609673567 0.898438232577899 0.155980792782553 0.129059881721912 1.4649604369517 1.34995045109046 1.264 1.44379189457992 1.32619043008089 -0.0635233942604758 0.0779948717948673 1.33833941973155
-0.170826298219957 -0.315947889465987 -0.213836198073714 -0.132774187685944 0.911218907381372 0.15606138961424 0.137899648961725 1.45764277559377 1.344982629822 1.263982629822 1.422982629822 1.32396525964399 -0.0439815091703314 0.0728995169082158 1.33519720942544
-0.161002092555806 -0.313000627766742 -0.148014020123903 -0.120002720322548 0.909460374567489 0.156139983259554 0.129961690785092 1.44988165311909 1.34400020925558 1.26300020925558 1.42200020925558 1.32200041851116 -0.0248191883788873 0.0690347826086935 1.3333508048294
-0.144802937888028 -0.312990146894401 -0.0871132204961262 -0.0938620565216196 0.910617285885048 0.156007538527966 0.129960883170774 1.45195753311487 1.3439802937888 1.26296058757761 1.41305911863359 1.3210098531056 -0.000658551483923131 0.061917440660486 1.33225526138013
-0.124721721633687 -0.312 0.0036174930041942 -0.0794086584715849 0.905279997484843 0.157773478479579 0.126379065425744 1.44765712836798 1.34198260760211 1.259 1.41906956959158 1.32189564561263 0.0238047867383604 0.0538915343915331 1.33222062998101
-0.109001556296368 -0.312 0.094990954027359 -0.0460033071297827 0.903020223717603 0.157969980546295 0.146098047820743 1.44580018383751 1.34100009726852 1.259 1.42299961092591 1.31600058361114 0.0523229611362982 0.0512460317460331 1.33378564104049
-0.0817341318552055 -0.308990153031674 0.192945308959269 -0.00677351972850843 0.887946399238915 0.15769182701629 0.13760960483077 1.42835597339729 1.33300984696833 1.25702954090498 1.41502954090498 1.32 0.0843094458696104 0.0461393354769605 1.33620230778265
-0.0543918750998992 -0.307930500011417 0.289250999794493 0.0167471248772667 0.879220300052519 0.156781387514557 0.128758211210868 1.42546687882772 1.33391312501427 1.26003474999429 1.41805212499144 1.31996525000571 0.117661840381491 0.037931372549029 1.33805869117871
-0.0200092832997858 -0.304001060948547 0.359980902926155 0.0589885948031204 0.861144880363316 0.151771352709397 0.142226363598855 1.39871722240723 1.32900132618568 1.26199946952573 1.42099920428859 1.31800053047427 0.152039813030798 0.0242058823529364 1.34137010387456
0.0163499728495302 -0.295940004654366 0.44334997284953 0.0854199674194362 0.854762409898286 0.158471498332185 0.123631291366151 1.40151521278399 1.33404999612136 1.26504999612136 1.42205999534563 1.32312998991554 0.188640358021619 0.00898338525442691 1.34501130379591
0.0570959207732899 -0.289522703668623 0.478102277785295 0.121647597543041 0.853479254590608 0.161218780601035 0.134677785465005 1.40700543876622 1.33923939635414 1.26989772221471 1.42794886110735 1.33094180030119 0.229900343104434 -0.00759607843136573 1.35061941378452
0.10272751709603 -0.262009657079353 0.483997930625853 0.17081505057417 0.853611738127463 0.196887480286411 0.136279437820023 1.40646792153227 1.34217775311569 1.26400206937415 1.42500103468707 1.33890876057884 0.270876517163656 -0.0230523255813921 1.356356775791
0.152321618944244 -0.242452989487249 0.527 0.224125328150341 0.855187365048449 0.196035296631308 0.106109647276316 1.404004325842 1.34508314523356 1.26196021741725 1.417 1.34597120319948 0.316771727010035 -0.02595930232558 1.36414888895906
0.204955083444423 -0.187461680240416 0.527086825767675 0.272781431909073 0.858233639893169 0.21249972448598 0.107279597403167 1.40371631645525 1.35017365153535 1.258 1.41703473030707 1.35106946061414 0.368887222040451 -0.0225889872173108 1.37211386258042
0.258990921979126 -0.157005116702674 0.531999174725375 0.316992572528376 0.865228824808934 0.213049907569242 0.119138007787056 1.41142870431884 1.35999834945075 1.258 1.41899966989015 1.3549993397803 0.420032691455128 -0.0116325966850857 1.38200148697534
0.311466774317574 -0.0820962454702285 0.536029794105377 0.374417117475279 0.880483094871859 0.238957343558535 0.120477685103111 1.4310924537731 1.37199006863154 1.253 1.42098013726308 1.36202979410538 0.469758338841603 0.005862799263359 1.39164928840607
0.358627497206645 0.00364746241433435 0.539 0.416784371508307 0.887926525692102 0.263661195413483 0.119246862513967 1.44353566006205 1.37112201334574 1.2514768685379 1.419 1.36501743047796 0.527690695465807 0.0373716814158967 1.40284627995709
0.393991406570025 0.0870564940341053 0.539 0.460989258212531 0.896747856416634 0.26512542100105 0.11907004296715 1.45681677268963 1.37799832905528 1.25722769177125 1.419 1.36599976129361 0.577557587072002 0.0639203539823208 1.4094442874043
0.453377146221855 0.170942865554638 0.542970225298275 0.501506169929332 0.90991731497548 0.229494433516749 0.123521561183829 1.4689351824472 1.38804962450288 1.2711587984092 1.42100992490058 1.37402977470173 0.625451627397708 0.0801768115941734 1.4131531245617
0.491869230344543 0.26745122957161 0.540052153820673 0.552695384275634 0.917665986136264 0.166604795621676 0.126594724652163 1.474548479947 1.393 1.28698261539311 1.42198261539311 1.37701738460689 0.668265630842745 0.100271386430677 1.41629477457903
0.540989390045505 0.405970079928324 0.54299936340273 0.591991512036404 0.919699560747884 0.139185922476599 0.122340918822059 1.48067867587768 1.393 1.28600021219909 1.42100021219909 1.37799978780091 0.712253715932329 0.11201253918495 1.41759087210513
0.584436500809326 0.559527752832642 0.547379961742008 0.650426580336387 0.918293987050458 0.108059839313106 0.11712290096929 1.48184033778591 1.392 1.29512896614821 1.41927129537959 1.37799007952706 0.761673254774663 0.11395109780439 1.41532280289232
0.628911947311435 0.714262330830291 0.550723949174956 0.693947022208029 0.924636507128224 0.120221856029897 0.112651570934628 1.47873706979638 1.39191231275852 1.30808768724148 1.41721009928182 1.3769824625517 0.806900576315058 0.112509138381211 1.41269952021865
0.679995708964021 0.840989354929976 0.552882900963581 0.746995543924176 0.922200204649408 0.13152905019569 0.108561660597819 1.47073067253737 1.38700041259961 1.31299958740039 1.41490987379683 1.37600008251992 0.847743962220659 0.102065274151436 1.40893954495892
0.729483641867635 1.04179317266292 0.553708392369887 0.791541678891751 0.912318190569316 0.154725095494311 0.104487901838606 1.45995618768189 1.38392261730118 1.30785490743971 1.41246386881568 1.37797098148794 0.902531255077112 0.0895711556829112 1.40586385293472
0.780005307347004 1.12521860931752 0.55305199865588 0.84798797446171 0.905682167957193 0.182636593217014 0.100065026536735 1.44702832650554 1.376 1.29301733288529 1.40996533422941 1.375 0.949395956956952 0.0731303030302927 1.40222490537529
0.83698905911966 1.2509758546089 0.555999434092396 0.903989247755528 0.888233350173014 0.168272757856389 0.100349945295598 1.4327627389928 1.376 1.29399981136413 1.40800037727174 1.375 1.00042523626545 0.0518734939759235 1.40065022348052
0.896605444564923 1.2917344737345 0.581426788791667 0.958555817961241 0.881467370268721 0.215607779728168 0.12175699112781 1.42290349939363 1.37191067211337 1.29409925320736 1.408 1.37397022403779 1.05339288721914 0.0297435098650225 1.39850145236618
0.958115331144437 1.36590620655486 0.62495848770225 1.01513275819357 0.879113976959284 0.161422931336336 0.148792042023471 1.42006603694316 1.36282572950868 1.30403485409826 1.40801742704913 1.37080830245955 1.10895446756987 0.00740922190205233 1.39548170992355
1.020993397803 1.41699463571494 0.678994326236954 1.07899329464367 0.873700568407898 0.155950574597458 0.171457620114301 1.40913114816332 1.35300103159328 1.30599979368134 1.40899989684067 1.36000113475261 1.1621644578829 -0.00894894894894981 1.39204906137306
1.09274333029135 1.43708919963496 0.74257484209198 1.14162439744474 0.884405453790667 0.114037608459947 0.186274274643457 1.42783660509597 1.36496035571779 1.31903964428221 1.414 1.36100991107055 1.22328032053073 -0.00724637681159364 1.38962990065403
1.16818960758109 1.46646765789434 0.800927194144082 1.20501466528975 0.895142058346493 0.102499774461181 0.198004721182114 1.44469500407605 1.36096501154173 1.31834471821745 1.4141049653748 1.362 1.28813774281243 0.00757418111752301 1.38643858176891
1.2424379203849 1.46650664499154 0.875695521418791 1.26198632680124 0.893794815648618 0.129043499908792 0.200642499128364 1.45676710269633 1.37250118424115 1.31050271658239 1.41207252769636 1.362 1.34938835801227 0.026397590361444 1.38176562905815
1.30199803075861 1.47151476667568 0.970824996675192 1.3319625262385 0.906319651451821 0.10324699576661 0.194180943825689 1.45866833931401 1.37062111898985 1.31799015554954 1.41012066351996 1.36449983875383 1.41382622427671 0.055603980099503 1.37815083988604
1.36379008980515 1.47299128794914 1.08260915557136 1.38972150567677 0.895510271461343 0.110082435587918 0.181139569516771 1.46247770214294 1.38322160115771 1.31697386384742 1.40924909417604 1.36358554517945 1.47815526735248 0.0862277951933306 1.37680498941792
1.42199224926312 1.47250005305337 1.20734153376539 1.43449422646622 0.906188251632908 0.119678927553848 0.164037890444296 1.48068229270277 1.39649853729448 1.31550015916011 1.410457540995 1.36749954530849 1.53988717939679 0.110086455331412 1.37952177356006
1.48310282681664 1.473069900097 1.34131566691534 1.49859185737738 0.904226764794147 0.122958275581815 0.145395420850947 1.49526144270171 1.39159227831286 1.31711246688489 1.41474572530725 1.36798059484009 1.59396652844903 0.110810077519377 1.38327466352937
1.53970946964436 1.49393816266733 1.48082509067929 1.5527573522454 0.919531105900453 0.134735913085778 0.12773167497941 1.49039207239772 1.39699334228741 1.32194846888944 1.42311336844323 1.36357255687262 1.64544425732804 0.107033830845771 1.38830729373861
1.59693099372632 1.50398094189395 1.62971794003049 1.62385134677283 0.919860574918435 0.131785869896663 0.119714808148399 1.47365896281552 1.39400644203603 1.32898665932577 1.43098475351516 1.36599047094698 1.69909379000376 0.109 1.39462811958674
1.65024689284308 1.507 1.79586111406243 1.67831313238634 0.916898096135931 0.135711987186298 0.138917270946784 1.47068327486386 1.38302408710664 1.327 1.4270602177666 1.36502408710664 1.75702692082203 0.1083545534925 1.4003151223412
1.69052304974867 1.507 1.93633649058681 1.72939508748611 0.906799586550822 0.136036161132123 0.146628681476269 1.46142958222848 1.38695346826816 1.327 1.43688367067041 1.36895346826816 1.80624736235499 0.0995128205128228 1.40266080229098
1.75489331264245 1.50799833301004 2.10871494471655 1.79688831167257 0.888031139372484 0.138026682689976 0.127152673003249 1.44521688854808 1.38200833494981 1.32999499903012 1.43500333397992 1.36700333397992 1.86841785596839 0.0818143712575196 1.40255316367499
1.82238809476303 1.52204851184538 2.23570342175799 1.85937596680169 0.87833984531173 0.145048357157109 0.153549773535705 1.43594928284914 1.38699393601933 1.32802425592269 1.42696968009664 1.37003638388403 1.9246307171461 0.0596748216106023 1.40317880614603
1.88523744878568 1.52990468109821 2.34961787592404 1.92026127851113 0.86859819543822 0.14316287653643 0.140557633633836 1.42125824634635 1.38601191486272 1.3319523405491 1.42205957431362 1.37592851082366 1.98495538447547 0.0340220941403021 1.40260141213081
1.9568620586185 1.54397280029097 2.37994365774558 1.98886788712757 0.864248237626163 0.143040194283636 0.127365373442852 1.41798602279271 1.386 1.33000388567272 1.41401554269087 1.37699805716364 2.0420085871486 0.00635975609757629 1.40294476112133
2.0362632521746 1.60956343081109 2.3888070280194 2.05847766548638 0.867038677792832 0.144928618230827 0.142282590872915 1.41491711136659 1.39187135201293 1.31042882662356 1.41008576532471 1.38287135201293 2.10453651678239 -0.0137619047619056 1.40392711054568
2.1103005232897 1.6833005232897 2.40385627190884 2.12140592388989 0.864594242138042 0.168948022860873 0.143184442513809 1.41360207315966 1.38704790936372 1.2941533099639 1.41198083625451 1.38696167250902 2.17352911744199 -0.00790878090367664 1.40922813624071
2.18198688529554 1.78298171329942 2.41299833757267 2.18998743943798 0.886915871638808 0.204133542393411 0.151498465025436 1.43414620227713 1.39399870700097 1.28200221656977 1.41499944585756 1.39499852228682 2.23349446057373 0.00573145780050491 1.41415329681891
2.254410515542 1.89846541667508 2.42572076624387 2.25849643362081 0.893329309145947 0.21898415568611 0.148182815571792 1.44713496677355 1.39987112288178 1.27319331567732 1.41304295903941 1.39108591807881 2.30458972056277 0.021033648790719 1.41934902808365
2.3203198771726 1.97818385260713 2.43193721943132 2.32333034060072 0.904018459856307 0.176651078385985 0.140916069122387 1.46000690519439 1.40989536571886 1.27003139028434 1.41102092685623 1.39001046342811 2.37376330841803 0.0541940298507451 1.42131495191007
2.37988736131576 2.12172699437548 2.432 2.38887590653431 0.914809572306417 0.182388163392503 0.141488759065343 1.47321499039384 1.40700572739072 1.26900190913024 1.411 1.39199618173952 2.43736546403618 0.0777594936708689 1.42465837306626
2.43381996998177 2.29520244885043 2.432 2.45456250888689 0.922883424599091 0.149657887352907 0.142722966585037 1.47952225831424 1.40895708981752 1.27193563472628 1.411 1.39004291018248 2.50509232738746 0.0943432245301769 1.42787071261573
2.49426108135433 2.48270935219842 2.4675566488126 2.51624876604357 0.921390812875186 0.115329090025203 0.121001183142961 1.48682071399698 1.41690147751391 1.29076600909554 1.38532019807979 1.39296305406772 2.56798430811253 0.107922027290442 1.42619907972606
2.54690022461284 2.65167956750662 2.47312601689011 2.57788295579583 0.925601864468431 0.130470086571426 0.124306132609372 1.48397564114689 1.41300767502978 1.29798656869788 1.39855711129064 1.393 2.62887808899507 0.117506172839504 1.42516893587868
2.60845118408275 2.82221682979893 2.47410254183699 2.64442383959289 0.920582341648787 0.123401707136566 0.148280751973471 1.47636003662835 1.3989794916326 1.30406152510219 1.42595214714274 1.39097265551014 2.6879499338839 0.109325670498088 1.42311161487138
2.67321135068904 2.99687303670682 2.48882076152024 2.70525914761698 0.90943574327534 0.113599372827522 0.148388685584482 1.46344725189291 1.39603584769595 1.31289245691214 1.41908364462389 1.38704779692794 2.74436290400166 0.101284552845533 1.42146895925866
2.73497518578784 3.05497721973965 2.46201098333981 2.77097355862638 0.902742668544783 0.224954634738683 0.0925227355134059 1.448975825238 1.38900284753254 1.2940077290169 1.38001586482417 1.38899918641927 2.80582450027011 0.0843900928792932 1.42188735142343
2.80251977656856 3.12302622969609 2.52658413410906 2.83362703913606 0.896418583237204 0.264960267320795 0.168621208974906 1.4397129407777 1.392914189946 1.30111755937394 1.37412871508099 1.390957094973 2.87134630761251 0.0574945919370583 1.42008145264232
2.8772477414409 3.20092244044238 2.5537356929387 2.90230873537813 0.896903595636591 0.210781709076262 0.195055655281776 1.43363038399785 1.3920101656562 1.31267469900147 1.37795933737518 1.3919898343438 2.93425799874445 0.0304444444444644 1.41845436810446
2.95597329883853 3.25098322619343 2.5949859647741 2.96797774903211 0.896600106120001 0.120170887766663 0.21518319462705 1.43366996576774 1.392 1.30000445019358 1.38299828838709 1.38700171161292 2.99989324388217 0.0113612716763001 1.41799600800342
3.03225402963413 3.2925676476276 2.65792236920376 3.03838833504689 0.898652993105534 0.0724587821580238 0.233758885353722 1.44024935409535 1.4017761576454 1.29961804281337 1.38908505428178 1.3821119211773 3.06635907082998 0.0161601731601748 1.41623642905674
3.09915246069846 3.32905504707184 2.737128102776 3.10603892347758 0.901866394125158 0.0679324665381336 0.242240371870384 1.44864754063094 1.40041773506005 1.31415099101447 1.39897779410247 1.38081999602182 3.1347688161321 0.0211704331450047 1.41139723626107
3.1648821970522 3.35576072952852 2.83195754985731 3.17188023366974 0.904076407010092 0.0843620372669563 0.237824321003531 1.45765604673395 1.39599803661754 1.33285955625674 1.41643241610193 1.37900392676493 3.19349051854682 0.0319503105590205 1.40852838526482
3.23540363269725 3.368 2.94176509481419 3.23736748648555 0.905779640797393 0.0995175907044557 0.217707399579652 1.46741771435514 1.40309638989785 1.345 1.44520482853293 1.374 3.25796417000521 0.0519479768785666 1.40794654505516
3.30121688807224 3.368 3.06651559380857 3.2972870174986 0.913873688921123 0.100755272820463 0.181411880384043 1.48008922173331 1.41881298819636 1.345 1.47860259991725 1.374 3.31897499455176 0.0856491712707279 1.41182700740501
3.36786980710143 3.37299013690162 3.20469184820784 3.35788164281948 0.92285244368489 0.105121399378216 0.139859934047288 1.49271534225406 1.42399013690162 1.34699605476065 1.48300034552687 1.38098619166227 3.37678938714436 0.0994613259668449 1.41001692684265
3.40920242223487 3.37154261727132 3.33969136326933 3.40469421141947 0.920733989654703 0.108041496547233 0.114689233199123 1.48199145316347 1.41851308263396 1.35851966950984 1.47376596359926 1.38452791069784 3.44483678311295 0.104208732694359 1.40889624564622
3.46899545284192 3.38339664018943 3.47140745520225 3.46747459022152 0.922401142221258 0.11067074341938 0.119394781712122 1.48497058558044 1.4209688311014 1.36097342556194 1.47596576812772 1.38598803720296 3.50950279902037 0.10831700288184 1.40769565060104
3.52502357295566 3.38900249417887 3.64554885647797 3.52902093748648 0.92316636150747 0.116740677116513 0.129877501034668 1.48486962164258 1.42000373475275 1.35650252624367 1.48648913644937 1.39000128566979 3.56673442591352 0.111 1.40721951922454
3.58194169695434 3.39194903877468 3.80351916096302 3.5898592827748 0.925664989604044 0.118170055968126 0.1368452105633 1.47592974094374 1.4219674724377 1.35895283090152 1.48059975256876 1.39294469901095 3.62617966762116 0.110476495726504 1.40849118298649
3.64050442962958 3.3954709145084 3.94829127657871 3.65545117634811 0.911147196393167 0.118647481096204 0.157197372443117 1.4647174803566 1.41803745573475 1.3594981866925 1.47157689885058 1.3925018133075 3.6896243902242 0.101848914069888 1.40909798891898
3.6950888774262 3.40401932117961 4.12110175821261 3.70309789397669 0.903888592132993 0.130338776325291 0.156838050491504 1.43478651381663 1.42101030462912 1.36100128807864 1.45698711921359 1.39601159270777 3.74726756093087 0.0849691876751159 1.40986911550765
3.76288249009094 3.41875706306325 4.1987205321331 3.77776911952045 0.887559174125922 0.129405386005994 0.162978776276353 1.42449956998185 1.42887043363373 1.36198380420422 1.44716195795784 1.40485423783795 3.80331809913695 0.0578955067920551 1.41129920092653
3.83057147216094 3.44384010155259 4.27551390871987 3.83762263966411 0.87558534414842 0.123001125880674 0.129367014172826 1.41708662638727 1.42403197968948 1.36001279187579 1.43905116750317 1.39705116750317 3.86718838717027 0.0318487752928887 1.41313803416478
3.90513295029317 3.46909841774949 4.26303453254368 3.91011223076696 0.861973712248446 0.125701372815934 0.145441136745337 1.40653523450897 1.42899136686408 1.34998100710098 1.43299309349126 1.40600345325437 3.93347388924196 0.00899441340781946 1.41554191632906
3.98075882809585 3.53900558273822 4.28267761768723 3.97395225748351 0.864085343901378 0.159494728693359 0.151776031704133 1.40382448875916 1.42408059557819 1.33194335220052 1.42906447646255 1.40796776176872 3.99405429332277 0 1.41891345285192
4.05155716523137 3.62338003132392 4.30883551851451 4.03958879628627 0.868581595312698 0.181520110079623 0.136527739959647 1.40815216467169 1.42002530484392 1.32210754558667 1.43198102136706 1.408 4.06413621954487 0.000277777777774546 1.42411701388985
4.11811471926536 3.69821745293584 4.32201027336705 4.10311300703752 0.877919999410593 0.162675753674954 0.132531027926112 1.4157728411194 1.42300856113921 1.3249708921267 1.42799486331648 1.41099143886079 4.12776648253747 0.00376435045316947 1.42818081018244
4.18393185372687 3.82297530482555 4.32790434510987 4.16794779620855 0.883656895906939 0.160239537354588 0.127383538604048 1.42887732729427 1.42792028759156 1.30827102218871 1.42504782744507 1.40607971240844 4.1897144670437 0.0160204498977268 1.42511792411159
4.24760550623135 3.95319222704514 4.33098121458245 4.2286242916489 0.896867344162758 0.140961228561288 0.127757119569308 1.44781202757775 1.43197495277659 1.30501878541756 1.42400626180585 1.4040125236117 4.25658280821963 0.0418992248061982 1.42583698093157
4.30010832167111 4.08931797651842 4.33199301150509 4.2911205515372 0.907614857003963 0.14277952559551 0.128754457051103 1.45789859584874 1.429 1.30000873561864 1.42699650575254 1.40400174712373 4.31546559144296 0.0612531645569401 1.42542160369101
4.36099740043103 4.26805688513624 4.32806468384316 4.3588842037055 0.910345044729004 0.114407179057219 0.114396419446748 1.46273043887291 1.429 1.30491914519605 1.42503234192158 1.40498382903921 4.37874554100641 0.0808095238095329 1.42497520748837
4.41664856106108 4.44885622599878 4.40053354468107 4.41961661206663 0.912734920074621 0.136196868504875 0.115630543097644 1.46955661326554 1.43198083060333 1.31791693261444 1.40015974497224 1.40301277959778 4.43810338616334 0.102929577464777 1.42461289749621
4.4711132753794 4.60333799911596 4.42726788402487 4.48613702666863 0.90902727773685 0.1191123568587 0.149419672626161 1.45965077353765 1.43198903786651 1.31499451893325 1.41047435399895 1.4049963459555 4.49314879189989 0.110761146496812 1.42460054075625
4.53201401699513 4.78505795393708 4.40461804675244 4.55980727862314 0.90756369539802 0.120379485192318 0.187869063280352 1.45469030990604 1.42609541771015 1.31204770885507 1.44690286718097 1.40303180590338 4.55535611243264 0.104389051808421 1.42159702695598
4.58864918405375 4.93805404985921 4.37692482515437 4.62459906749 0.894154383764215 0.125776108673764 0.193000358301931 1.43647432841106 1.42003758742281 1.31299373542953 1.47680579831547 1.40200626457047 4.61548201237959 0.0880368098159696 1.41835121652942
4.6591020492975 5.01408132053394 4.38609886025695 4.69010045477722 0.890654642411881 0.202490840379973 0.15432888855158 1.42286312997551 1.43398246027699 1.30099043287836 1.47294419179043 1.40399521643918 4.68046865498388 0.0629360465116803 1.4154518211195
4.72197900401131 5.07670573699562 4.44701091013595 4.75199495707363 0.887353602289406 0.225146491817809 0.141321218545161 1.41246878339938 1.42317548368556 1.29933984188493 1.43855835718132 1.40104785918697 4.74226246600276 0.0331713688610496 1.41167640225936
4.80051556808676 5.14152848981598 4.51579686006469 4.82554662141453 0.870822972834892 0.188566307135196 0.139594312846635 1.40361428121695 1.42399378933445 1.30811531794896 1.40865129347338 1.39603105332777 4.81104351493038 0.00778431372550341 1.40806163545592
4.88113567322453 5.20408457551659 4.58316287756451 4.89311629133531 0.866927506077097 0.135822065771136 0.139744738046624 1.40473431687533 1.41002114387915 1.31800704795972 1.39051749256485 1.38401057193957 4.87698541672736 -0.0100890804597691 1.40328194009869
4.9567617738567 5.25122811876781 4.65278752019209 4.95793866330574 0.871111495540643 0.10352873864405 0.141119840447583 1.40714060189544 1.42180702969195 1.32193567656398 1.38230503387615 1.38990351484598 4.94045659683054 -0.010698461538457 1.40009197449017
5.03054611980272 5.25895647724136 4.72834934550411 5.02359586009831 0.868437160401979 0.0974944451546977 0.143066966351967 1.41598491262263 1.41007461044339 1.322 1.38216199682769 1.38204974029559 5.00628405002849 -0.00376666666668188 1.39626269353962
5.08907745992994 5.27000860665888 4.81352691105728 5.08807868945264 0.885889368962955 0.100251881169727 0.144933462062232 1.42747149603722 1.41199508190921 1.322 1.38823646083989 1.3809987704773 5.07167713376977 0.015151260504213 1.39218806789536
5.15099586915945 5.27688842990661 4.91199877440827 5.15097993057467 0.893378547984047 0.101755613965301 0.146066673880833 1.43666097423239 1.40806375433908 1.322 1.39867650533318 1.38001593858477 5.13382056062085 0.050651515151498 1.38812060385922
5.21261472815506 5.27898736813623 5.02744349311377 5.21360841222318 0.896630104814565 0.10263456829858 0.145813948110225 1.44806844049175 1.40899368406812 1.32498105220435 1.41163020972796 1.37701894779565 5.19928031993539 0.0647020648967541 1.38283844325128
5.27210193754126 5.28299514583137 5.16353962473048 5.27210517365368 0.902559853962322 0.103800229003584 0.143522631052863 1.45830621292323 1.40200485416863 1.32701941667453 1.42524565344467 1.37399838194379 5.25707318486864 0.0708318042813445 1.38154984194332
5.33399479805433 5.28004786675932 5.32396572681507 5.33596288688145 0.908542830478585 0.0675093993630661 0.138540069011204 1.46815012502388 1.40495213324068 1.33880853296273 1.43767091590371 1.37301595558644 5.31564507764672 0.0796755687438141 1.38504369258139
5.40769655250844 5.29948300994679 5.51240035692424 5.41535303611182 0.902940603179045 0.117482967286759 0.130213608287701 1.46125526522746 1.39056073402084 1.33551615149517 1.44705407652552 1.37750833461141 5.37263381375166 0.0929269662921228 1.39125278811225
5.45955945101347 5.30100365423588 5.68214002213256 5.47655482896578 0.898938565905072 0.11773677230953 0.124107009221633 1.45573432340046 1.39850792008234 1.33550196647874 1.45401053691147 1.38250384005028 5.42707811114482 0.101182410423452 1.39807481325311
5.52865421775356 5.30451284924131 5.74712068908553 5.54311253828288 0.89072133364173 0.122920873183687 0.135405326218436 1.44402631072379 1.39593771279536 1.3349817765132 1.46179954164519 1.38644876416192 5.48928372572234 0.103919642857131 1.40631395288259
5.58175628574903 5.31109700480728 5.99188486584085 5.59379554008067 0.878543127857186 0.14054834748759 0.137433326933591 1.436995236343 1.39603850031709 1.33401925015855 1.45591167657514 1.38451396577048 5.54866349988714 0.0935232876712434 1.40970125331071
5.64191166342948 5.32298186280327 6.10237050272164 5.66239784907693 0.866693006571731 0.122450142557208 0.13321499101155 1.42444343790977 1.39749727471652 1.33449868434205 1.45001578789536 1.38599849640689 5.60287623305858 0.0715322033898147 1.41091047162361
5.72560038748626 5.34521242817657 6.12275700637948 5.73367901097309 0.862741494657353 0.14375271950485 0.12335581111105 1.41361047270896 1.39406845786164 1.32950430505421 1.45408398605544 1.38898362579467 5.67347578799522 0.0462208955223852 1.41230169886577
5.80031055813389 5.38858938493819 6.16716356841907 5.79983174490826 0.861453184065116 0.124867217047568 0.127363565994876 1.40934898881946 1.39951110208713 1.32903734609041 1.43750200502921 1.39150403982901 5.7382717238444 0.0257060931899517 1.41404761561488
5.88379956801928 5.4579393429532 6.22192088211288 5.88979956801928 0.848267628968049 0.071125291586984 0.118291695126515 1.40645280504586 1.3789973627371 1.32998945094838 1.42500791178871 1.3919973627371 5.79669781019014 0.00793650793651484 1.4154979611957
5.95450690009713 5.57582478659872 6.22506014068949 5.95745535093471 0.86351081244113 0.150631515333821 0.117513829671035 1.41292992214737 1.37406873221656 1.30895704236465 1.42197422541879 1.38800859152707 5.86302635098936 0.00367472306142685 1.4189765847956
6.0139159523221 5.67246256903045 6.232 6.01081253835025 0.874210271760041 0.157600289332451 0.113359648654652 1.43034597138272 1.38216250767005 1.3039409063018 1.419 1.38910341397185 5.92881007755482 0.0131601731601711 1.42453914339991
6.07498351175895 5.7699736720022 6.232 6.06498537333456 0.888896034843968 0.148952334947684 0.114669646300636 1.43807791237593 1.39299707466691 1.30000106375749 1.419 1.3959981384244 5.99366793161692 0.018902439024387 1.4274492240416
6.13155808584334 5.9043904850673 6.235 6.12753916767916 0.902417591100158 0.144828078764036 0.115750756726567 1.4534399824977 1.39703783632836 1.29896216367164 1.419 1.40397162275373 6.04738651263632 0.044918699186967 1.42891393240685
6.19079050212381 6.05261209397434 6.23494844551367 6.18489361109649 0.911673518267864 0.150531761918584 0.115879320458594 1.46401998290418 1.40101718482878 1.295 1.419 1.40101718482878 6.11648341058947 0.063065111758989 1.42931929227778
6.23588217545758 6.2016106667294 6.23200768420929 6.23586680703901 0.916437551580953 0.128956376482144 0.118692648773114 1.47029360702019 1.4019974385969 1.295 1.419 1.4019974385969 6.16898293039906 0.0801710914454216 1.43035889315859
6.29262096178347 6.3655573327268 6.23509856536246 6.29968010100094 0.911927706690928 0.139033967864734 0.121105053139221 1.46842439159842 1.40600985653625 1.29399014346375 1.41897043039126 1.40295071731877 6.22205825393766 0.102805714285714 1.42962744050639
6.35578326791375 6.52431967805225 6.24510543991147 6.36884351929173 0.905454149438385 0.15621461761945 0.127558660639726 1.45875312097044 1.4070150628445 1.29295481146651 1.41589456008853 1.39806025137798 6.27125347857546 0.125319031903173 1.42826848920082
6.40686040618112 6.67558658753639 6.25198120852438 6.42384966819505 0.891378468835088 0.136952642976697 0.122254496281191 1.45439191916454 1.40799731550348 1.29000805348955 1.40901879147562 1.40198926201393 6.32748197753485 0.13465417867435 1.42374546436924
6.45356839888291 6.78304206461867 6.25609473314715 6.48055892556819 0.879233838059897 0.173578950139636 0.121140621418432 1.44036180695021 1.40894316011171 1.30199052668528 1.406 1.40297158005585 6.37656969747849 0.130742509363294 1.42055179670441
6.51393126746677 6.89419298467982 6.26634547018929 6.53994628790979 0.861709795569875 0.165828862928393 0.119862445023923 1.42161899892614 1.40301502044301 1.30090987734193 1.40606008177205 1.39996995911398 6.42868808367782 0.114738095238107 1.41918925366607
6.57496996895887 7.03792928174185 6.28898885945248 6.60196948458724 0.851864843716312 0.144780355865475 0.100359595402014 1.41434357950635 1.40399951562837 1.29500290622979 1.40999806251348 1.39800096874326 6.49159166736428 0.0900562130177492 1.4187778090968
6.6355113944074 7.01846025496666 6.31698867799336 6.65943833806349 0.840373781491651 0.162280907328014 0.105249090556098 1.40982536257387 1.40199269436561 1.31108036197831 1.4171156742202 1.39594155492487 6.54887860153507 0.0597656250000107 1.41778448970674
6.70626846756342 7.08127426325696 6.35320221950078 6.72009705302783 0.838315188111651 0.121505782418627 0.132216489395968 1.40392884331756 1.40084572691796 1.32194857563932 1.4253307744551 1.38796571709288 6.60996227291231 0.0333876404494225 1.41716418095656
6.77897251786899 7.09699405791762 6.40401469891199 6.78297623167047 0.846636854410139 0.113812907906565 0.16244482284705 1.41360634190553 1.39200334242134 1.31900111414045 1.43238220779507 1.3860007427603 6.66722346827691 0.0176282051282039 1.41676024289488
6.84752912902015 7.10105291290201 6.47581133116423 6.84350267256914 0.855348329809578 0.113420053451383 0.177117121834772 1.41686129077817 1.38992944946398 1.316 1.436008818817 1.38398236236599 6.73101453885199 0.0146009950248785 1.41598444448241
6.90801923227924 7.10706683490356 6.56867087258891 6.90090227119801 0.866634423424224 0.114664454772341 0.170015078762892 1.42398910186747 1.38189974764467 1.316 1.43716708725889 1.38206683490356 6.7891433113181 0.019000856898027 1.41328450022869
6.96796349394465 7.1109976061603 6.66694015400762 6.95396768316411 0.880421603607269 0.121395900549522 0.167961250781241 1.43805143603849 1.37600359075954 1.316 1.44699401540076 1.3859976061603 6.83893283225902 0.0258560411311065 1.40986956237346
7.0184264711382 7.114 6.78116145331255 7.01446276655422 0.893919705959348 0.123142722156201 0.152790065475094 1.44941915846367 1.37793648302197 1.316 1.462 1.38398185229199 6.90513757892291 0.0587999999999666 1.4099732612868
7.06573644907812 7.11405021243714 6.91041019698294 7.06588708638955 0.900548626239023 0.123434811381495 0.132883916570563 1.46147607570466 1.37101673747905 1.31606694991619 1.462 1.38208368739524 6.96551211949279 0.0820037664783429 1.41023652888683
7.10898066983332 7.11699868203409 7.05193673763633 7.11797671593559 0.906927148800415 0.123130136189811 0.11784672162614 1.46946642831238 1.37199956067803 1.31999824271212 1.462 1.38699780339015 7.01899013970404 0.095150159744404 1.41022985476857
7.16231614132863 7.12702205637176 7.20414693133177 7.17536760619608 0.906567058038965 0.121405222230918 0.119574041445224 1.46978896959118 1.37000735212392 1.323 1.44899264787608 1.38800735212392 7.07633637341972 0.107642927794271 1.4133585686451
7.2058639768206 7.13012095675488 7.36154009185256 7.22581213821136 0.907412175692789 0.119406716888082 0.122595538822008 1.47094470548348 1.37101727953641 1.32306911814565 1.44789632278153 1.38901727953641 7.1282921071506 0.117141414141414 1.4197849773441
7.25487003593124 7.13698180503037 7.50561790563785 7.27187783377537 0.901296219515781 0.119220493863461 0.109863764665063 1.4678083177004 1.37199740071862 1.3269896028745 1.44201559568825 1.38999740071862 7.17718045529931 0.11771181556196 1.42814560796004
7.30352607272286 7.1400907021936 7.64509749654252 7.31655328338094 0.894009434358629 0.11958194993085 0.129108115684272 1.46058607804484 1.37698185956128 1.327 1.44193650846448 1.39401814043872 7.22128301636801 0.115779797979796 1.43544950086602
7.36184716194717 7.15011860267261 7.76705013191216 7.37779633223034 0.877336010381167 0.121958651518931 0.15841795983328 1.4479748034203 1.37503388647789 1.327 1.43481362437162 1.3961186026726 7.26907640511535 0.112701388888891 1.44217350191498
7.41085005115902 7.15697900716226 7.88563712380482 7.42385904808948 0.864379646473556 0.120723778710793 0.159456821084571 1.43841924002399 1.37699400204636 1.327 1.42403298874502 1.40297900716226 7.31526994378572 0.10056426332286 1.44565155653792
7.46566990975962 7.17115312223077 7.98364590484134 7.47450721738943 0.849919614011634 0.113814592075529 0.124056300378074 1.42706233593149 1.38099042986058 1.31700957013942 1.40689472846634 1.40807656111539 7.36344204189344 0.0788011869436212 1.44758912187169
7.53620670125577 7.1875544303067 7.94778272513888 7.52788056578123 0.845637267325523 0.11254744001643 0.103740612098037 1.41581319063209 1.38017937451099 1.31790215935764 1.39591846613137 1.41617937451099 7.40905973340503 0.058833333333327 1.45049837771732
7.60880333571725 7.22090964073495 7.99487243397876 7.5808564882261 0.839456743040288 0.132246634881113 0.0875339039723113 1.40938740744665 1.39097076612013 1.31201594575266 1.39101328812721 1.42697076612013 7.45785214272898 0.0436416184971243 1.45591238513612
7.66641195847063 7.30164000690972 8.01102942560505 7.63138988926684 0.837338386297438 0.164655960412452 0.0782744968161997 1.40771492408313 1.39308092041387 1.29085287197478 1.39397793079622 1.43805885121009 7.50325020141408 0.0289513677811586 1.46197406426338
7.72278498035386 7.38955325899806 8.01505010512897 7.68461796325729 0.838567370967298 0.187320734713532 0.081644134565081 1.40715259054888 1.40413361367725 1.27103340341931 1.391 1.4461169119676 7.55116946808378 0.0207429718875517 1.47140674799254
7.76898475407467 7.48096983253074 8.01799902685583 7.72098799788857 0.844298108856497 0.203254741777669 0.0854187543754626 1.4143676190406 1.41199740494888 1.27299935123722 1.391 1.45299772933027 7.59958729847802 0.0182024169184243 1.48260853032346
7.82629385046288 7.55668320232619 8.021 7.78124242663187 0.851932645442684 0.189054544809394 0.0997427552423484 1.42206500533065 1.42010284766201 1.25194122990742 1.388 1.46502938504629 7.64493299715775 0.0161267893660225 1.49255569090658
7.86674383731343 7.65045307754251 8.02106919416869 7.8147611358556 0.863270217654979 0.179548330761894 0.10560510882749 1.43239962517667 1.43429407521694 1.24384431312045 1.388 1.4691902839639 7.68924228199238 0.0377558558558468 1.50389403231771
7.90888520690922 7.73277575303197 8.02498932157295 7.85788253730246 0.87291373106946 0.142062112458655 0.11042686553473 1.44370919273796 1.45095461668504 1.23502402646086 1.388 1.47997063432562 7.72732878479734 0.0550838926174304 1.51305379729004
7.93927091098049 7.84797381514607 8.02502196575518 7.89132216440923 0.878162771166198 0.123628895469804 0.109505491438794 1.44781356541443 1.45907321918392 1.22109518493909 1.388 1.48705857534713 7.77099735326325 0.0737718780727602 1.52556114502566
