# Supplementary material for: Quantifying Spatiotemporal Gait Parameters with HoloLens in Healthy Adults and People with Parkinson’s Disease: Test-Retest Reliability, Concurrent Validity, and Face Validity
Source: Sensors (Basel). 2020 Jun 5;20(11):3216. doi: 10.3390/s20113216 (PMC7313704; doi:10.3390/s20113216)
Supplement: Supplementary file 1 [file sensors-20-03216-s001.zip › Data/HYA_07_FWS2_HoloLens_raw.csv]

Time HoloLens_x_position HoloLens_y_position HoloLens_z_position HoloLens_x_orientation HoloLens_y_orientation HoloLens_z_orientation
324.7324 -0.254 0.096 0.303 3.529 344.679 0.083
324.7675 -0.256 0.096 0.307 3.575 344.775 359.687
324.8002 -0.259 0.096 0.311 3.432 344.697 359.26
324.8334 -0.262 0.096 0.316 3.298 344.655 358.979
324.868 -0.265 0.096 0.321 3.261 344.795 358.828
324.8994 -0.268 0.095 0.326 3.443 344.98 358.815
324.9321 -0.272 0.095 0.332 3.774 345.071 358.598
324.9652 -0.276 0.094 0.339 3.961 345.217 358.487
325.0001 -0.281 0.093 0.346 4.239 345.325 358.526
325.0314 -0.285 0.091 0.353 4.706 345.5 358.506
325.0672 -0.29 0.09 0.362 5.077 345.582 358.286
325.0981 -0.295 0.089 0.371 5.391 345.689 358.246
325.1313 -0.3 0.087 0.381 5.972 345.817 358.06
325.1656 -0.306 0.085 0.392 6.576 345.956 357.738
325.1989 -0.311 0.083 0.404 6.932 346.164 357.354
325.2316 -0.317 0.081 0.418 7.567 346.218 356.872
325.2657 -0.324 0.078 0.434 8.073 346.282 356.381
325.2982 -0.331 0.073 0.452 8.966 346.407 355.897
325.3327 -0.337 0.069 0.471 9.733 346.695 355.956
325.3654 -0.343 0.062 0.494 9.594 347.213 355.535
325.3977 -0.348 0.054 0.517 11.271 347.386 355.362
325.4355 -0.353 0.051 0.549 12.154 347.349 356.099
325.4666 -0.357 0.046 0.579 11.174 347.271 355.912
325.4989 -0.362 0.038 0.611 11.111 347.246 355.272
325.5329 -0.366 0.024 0.646 11.038 347.06 355.024
325.5657 -0.37 0.009 0.682 10.557 346.94 355.175
325.5978 -0.373 -0.007 0.722 10.335 346.77 355.396
325.6318 -0.376 -0.023 0.764 10.61 346.393 355.363
325.6662 -0.378 -0.026 0.812 9.792 346.129 354.835
325.6978 -0.381 -0.023 0.862 9.351 345.792 354.453
325.7317 -0.382 -0.012 0.915 9.484 345.478 354.689
325.7679 -0.383 0.007 0.97 10.473 345.462 354.827
325.7986 -0.384 0.037 1.025 8.547 346.187 355.768
325.8325 -0.388 0.064 1.076 8.075 346.816 357.392
325.8638 -0.394 0.079 1.121 9.514 346.541 358.615
325.8983 -0.4 0.1 1.165 7.281 347.334 357.885
325.9322 -0.408 0.112 1.209 6.466 348.014 357.692
325.9641 -0.42 0.114 1.255 8.215 348.088 357.588
325.9975 -0.432 0.113 1.299 9.272 348.24 358.015
326.0358 -0.446 0.101 1.344 9.332 348.437 358.519
326.0628 -0.458 0.091 1.389 9.183 348.62 359.128
326.0977 -0.472 0.074 1.436 9.108 348.389 359.833
326.1307 -0.484 0.053 1.485 8.985 347.758 0.443
326.1639 -0.497 0.031 1.536 8.947 347.073 0.764
326.196 -0.511 0.009 1.588 8.761 346.267 0.884
326.2307 -0.526 -0.009 1.641 8.795 345.563 0.161
326.264 -0.541 -0.008 1.7 7.493 345.523 359.345
326.2962 -0.557 0.006 1.761 6.731 345.252 358.858
326.3308 -0.575 0.025 1.822 7.305 344.678 357.592
326.364 -0.592 0.054 1.884 9.117 343.691 356.394
326.3975 -0.607 0.085 1.947 7.859 342.902 356.173
326.4294 -0.617 0.11 2.006 5.796 342.585 356.052
326.4641 -0.625 0.111 2.062 7.581 342.522 356.255
326.4985 -0.631 0.107 2.115 10.506 342.812 355.82
326.532 -0.636 0.109 2.169 10.744 343.656 355.652
326.5633 -0.642 0.109 2.224 10.534 345.056 355.659
326.601 -0.651 0.099 2.279 10.225 346.241 356.33
326.6306 -0.663 0.083 2.334 10.168 346.845 356.804
326.664 -0.674 0.061 2.389 9.783 347.11 356.917
326.6967 -0.687 0.036 2.447 8.925 346.966 357.204
326.7314 -0.699 0.007 2.505 8.835 346.572 356.894
326.7642 -0.711 -0.014 2.565 9.454 346.294 356.191
326.7964 -0.72 -0.009 2.632 8.6 345.838 357.424
326.8355 -0.729 0.007 2.702 8.195 345.662 357.208
326.8657 -0.738 0.021 2.767 9.246 345.79 357.383
326.8974 -0.75 0.053 2.832 10.091 344.822 359.537
326.9309 -0.76 0.077 2.895 8.072 344.953 358.426
326.9625 -0.77 0.093 2.959 9.527 345.543 356.707
326.9962 -0.785 0.107 3.021 11.828 345.124 356.704
327.0304 -0.799 0.118 3.082 11.667 345.099 356.678
327.0628 -0.813 0.11 3.138 12.671 344.832 356.585
327.0976 -0.827 0.102 3.195 11.504 344.724 357.382
327.1304 -0.839 0.086 3.254 8.851 344.787 358.197
327.1627 -0.854 0.06 3.316 7.711 344.552 357.918
327.1966 -0.869 0.032 3.378 7.014 344.361 357.841
327.2299 -0.883 0.011 3.442 7.384 344.542 358.004
327.2645 -0.899 0.016 3.509 4.786 344.479 358.64
327.2953 -0.917 0.02 3.571 5.177 344.477 357.703
327.3307 -0.933 0.031 3.631 6.808 344.796 355.998
327.3629 -0.947 0.049 3.692 8.045 345.775 353.223
327.3975 -0.956 0.085 3.755 2.467 348.572 352.819
327.4337 -0.971 0.1 3.816 2.576 349.417 355.833
327.4641 -0.985 0.104 3.877 5.875 349.389 356.945
327.4954 -0.999 0.108 3.937 8.842 348.958 357.428
327.5301 -1.012 0.111 3.995 10.162 348.611 358.303
327.5634 -1.023 0.111 4.053 9.949 348.485 358.252
327.5946 -1.035 0.104 4.112 8.768 348.259 357.779
327.6299 -1.047 0.087 4.172 8.37 347.903 357.591
327.6656 -1.058 0.058 4.231 9.269 347.368 357.503
327.6975 -1.069 0.033 4.291 9.82 347.307 357.188
327.7288 -1.08 0.01 4.353 9.975 347.195 357.369
327.7646 -1.09 0 4.417 9.803 347.133 357.293
327.7959 -1.099 0 4.483 9.05 347.365 357.432
327.8301 -1.108 0.003 4.548 7.364 347.519 358.611
327.8632 -1.124 0.014 4.607 11.477 346.23 358.535
327.8958 -1.137 0.04 4.672 8.006 345.233 359.635
327.9302 -1.15 0.06 4.731 8.811 345.143 357.219
327.9618 -1.163 0.078 4.79 12.27 345.284 356.72
327.9954 -1.176 0.102 4.849 13.12 346.12 356.882
328.0309 -1.188 0.111 4.906 13.511 347.28 357.39
328.0623 -1.203 0.106 4.963 13.177 347.702 358.152
328.0964 -1.219 0.09 5.022 11.779 347.853 358.623
328.129 -1.235 0.066 5.084 10.273 347.879 358.828
328.1634 -1.252 0.035 5.145 9.971 347.66 359.036
328.1953 -1.269 0.01 5.209 8.82 347.443 359.488
328.2293 -1.288 -0.01 5.274 8.467 347.309 359.053
328.2641 -1.305 -0.011 5.338 9.387 347.549 358.846
328.2966 -1.322 -0.005 5.4 10.305 347.894 357.524
328.3286 -1.339 0.011 5.461 10.526 348.517 355.559
328.3643 -1.357 0.05 5.525 7.352 348.802 353.848
328.3951 -1.375 0.064 5.584 6.039 348.011 354.617
328.429 -1.389 0.07 5.641 7.236 346.905 356.619
328.4617 -1.398 0.078 5.698 9.461 346.296 356.132
328.4954 -1.404 0.092 5.756 9.982 345.978 355.897
328.531 -1.409 0.101 5.814 10.155 346.521 354.859
328.5617 -1.413 0.105 5.872 9.149 348.066 354.052
328.5953 -1.422 0.096 5.932 8.081 349.426 354.42
328.6318 -1.433 0.072 5.99 7.842 350.168 354.881
328.6613 -1.445 0.049 6.052 7.563 350.705 354.878
328.6948 -1.457 0.028 6.117 6.88 350.986 355.182
328.732 -1.469 0.008 6.181 7.534 350.94 355.13
328.7635 -1.479 0.003 6.243 8.58 351.048 354.968
328.7966 -1.487 0.013 6.308 7.824 351.125 356.036
328.8274 -1.497 0.015 6.369 8.827 350.775 357.476
328.8684 -1.509 0.047 6.434 6.294 349.836 359.1
328.8949 -1.521 0.061 6.491 6.608 349.483 356.067
328.9292 -1.531 0.078 6.544 8.676 350.005 355.362
328.9631 -1.543 0.101 6.597 9.921 350.637 355.137
328.9981 -1.555 0.125 6.647 9.4 351.488 355.687
329.0284 -1.57 0.135 6.697 8.719 351.457 356.013
329.0631 -1.584 0.132 6.746 7.312 351.108 356.767
329.0987 -1.597 0.115 6.8 5.56 350.769 357.322
329.1281 -1.609 0.094 6.855 4.845 350.682 357.409
329.1619 -1.622 0.063 6.911 5.086 350.434 357.308
329.1939 -1.635 0.036 6.969 5.555 350.547 357.034
329.2295 -1.648 0.018 7.028 6.114 350.987 357.388
329.2607 -1.661 0.014 7.087 5.805 351.802 357.703
329.2942 -1.676 0.018 7.145 5.915 352.544 357.01
329.3331 -1.692 0.026 7.201 7.036 353.011 355.519
329.362 -1.704 0.056 7.258 6.572 353.599 354.699
329.394 -1.716 0.08 7.316 3.73 354.093 354.621
329.4294 -1.728 0.094 7.371 4.888 353.672 356.294
329.4607 -1.737 0.106 7.425 6.357 352.924 357.862
329.4944 -1.742 0.117 7.478 8.966 352.308 357.574
329.5274 -1.744 0.118 7.528 10.958 352.561 355.759
329.5621 -1.746 0.116 7.574 10.741 353.51 354.005
329.5951 -1.749 0.114 7.622 8.46 354.478 353.244
329.6287 -1.755 0.103 7.668 7.218 355 352.438
329.6606 -1.763 0.082 7.714 7.818 355.001 351.784
329.6943 -1.77 0.061 7.759 8.833 354.885 351.289
329.7273 -1.775 0.046 7.808 7.965 354.889 351.473
329.7619 -1.779 0.03 7.855 7.539 354.702 351.523
329.7948 -1.78 0.021 7.903 7.458 354.321 351.897
329.828 -1.779 0.019 7.953 5.037 354.331 352.709
329.8611 -1.779 0.013 7.999 6.051 353.498 354.019
329.8937 -1.777 0.035 8.045 5.354 352.419 355.719
329.9307 -1.776 0.054 8.088 3.197 352.098 354.883
329.9605 -1.773 0.073 8.13 3.143 352.595 353.426
329.9944 -1.771 0.078 8.167 7.928 353.028 352.577
330.0275 -1.768 0.091 8.201 11.042 354.39 352.974
330.0613 -1.765 0.108 8.234 10.49 356.692 354.393
330.093 -1.762 0.118 8.265 9.41 358.979 355.054
330.129 -1.757 0.121 8.296 7.728 1.572 355.462
330.1612 -1.75 0.115 8.329 7.601 4.257 355.549
330.1924 -1.74 0.104 8.363 8.65 8.002 356.209
330.2279 -1.727 0.091 8.396 10.404 12.722 356.817
330.2621 -1.711 0.083 8.427 10.35 17.998 356.895
330.2946 -1.698 0.07 8.454 10.914 22.787 357.326
330.3289 -1.686 0.062 8.478 11.396 26.742 357.464
330.3602 -1.674 0.062 8.503 10.247 30.076 356.796
330.3979 -1.663 0.059 8.527 8.399 33.413 354.408
330.4269 -1.652 0.052 8.55 8.689 36.601 352.757
330.4604 -1.638 0.063 8.57 10.953 39.773 352.101
330.4933 -1.624 0.073 8.588 11.882 43.243 351.354
330.5291 -1.609 0.082 8.603 10.094 47.573 349.422
330.5604 -1.591 0.093 8.619 8.717 51.85 348.819
330.5931 -1.569 0.103 8.632 6.81 56.289 348.666
330.627 -1.549 0.109 8.643 6.852 60.605 348.352
330.6606 -1.53 0.114 8.65 8.644 65.21 347.399
330.6938 -1.514 0.115 8.654 9.35 70.055 346.908
330.7263 -1.499 0.113 8.656 9.599 74.839 347.479
330.7616 -1.485 0.104 8.66 10.887 78.901 349.139
330.7924 -1.471 0.096 8.662 11.607 82.732 350.05
330.8278 -1.455 0.093 8.664 11.184 86.205 350.05
330.8605 -1.438 0.088 8.666 10.265 88.945 350.058
330.8946 -1.42 0.084 8.666 9.497 91.036 350.029
330.9279 -1.401 0.078 8.662 9.277 93.202 350.446
330.9622 -1.38 0.074 8.655 8.639 95.29 350.765
330.9926 -1.358 0.074 8.646 8.137 97.624 350.164
331.0287 -1.334 0.077 8.635 6.721 100.036 350.011
331.0602 -1.31 0.078 8.624 5.504 102.287 350.303
331.0937 -1.287 0.079 8.612 5.251 104.447 350.852
331.1293 -1.263 0.086 8.598 5.255 106.891 351.709
331.1604 -1.242 0.087 8.586 6.885 109.003 352.196
331.1925 -1.222 0.09 8.573 7.09 111.564 353.11
331.2272 -1.202 0.087 8.56 6.322 114.817 352.947
331.2588 -1.182 0.088 8.545 5.453 118.909 352.172
331.2943 -1.161 0.085 8.531 5.499 122.685 351.71
331.3271 -1.142 0.081 8.515 6.89 127.533 351.338
331.3621 -1.125 0.079 8.499 8.699 133.273 352.261
331.3928 -1.108 0.077 8.482 9.188 138.082 353.918
331.4287 -1.091 0.078 8.466 9.232 142.631 355.468
331.4601 -1.073 0.079 8.448 9.038 146.705 357.321
331.4948 -1.053 0.081 8.43 8.512 149.64 0.011
331.5266 -1.031 0.08 8.411 8.457 151.85 1.99
331.5606 -1.009 0.078 8.39 8.506 153.597 3.561
331.5934 -0.987 0.074 8.366 7.95 154.733 4.792
331.6258 -0.967 0.068 8.339 6.671 156.155 5.653
331.6599 -0.947 0.058 8.311 5.529 157.714 5.595
331.6923 -0.927 0.046 8.285 6.118 158.843 4.418
331.7269 -0.907 0.034 8.258 7.347 160.178 3.067
331.7604 -0.886 0.027 8.231 8.736 160.986 1.792
331.7921 -0.865 0.033 8.2 7.861 161.699 0.859
331.8279 -0.844 0.044 8.166 6.685 162.621 359.622
331.8604 -0.824 0.062 8.133 7.988 163.354 358.17
331.8948 -0.804 0.077 8.1 10.23 163.021 355.347
331.9274 -0.786 0.086 8.065 10.411 163.356 351.957
331.9608 -0.772 0.103 8.027 8.695 164.923 349.856
331.9939 -0.758 0.106 7.988 8.108 166.634 351.16
332.0273 -0.745 0.104 7.951 9.784 168.286 351.924
332.0609 -0.732 0.096 7.914 12.804 169.269 352.723
