# Supplementary material for: Quantifying Spatiotemporal Gait Parameters with HoloLens in Healthy Adults and People with Parkinson’s Disease: Test-Retest Reliability, Concurrent Validity, and Face Validity
Source: Sensors (Basel). 2020 Jun 5;20(11):3216. doi: 10.3390/s20113216 (PMC7313704; doi:10.3390/s20113216)
Supplement: Supplementary file 1 [file sensors-20-03216-s001.zip › Data/HYA_07_FWS2_IWW_raw.csv]

IWW_x_SpineBase IWW_x_Head IWW_x_ShoulderLeft IWW_x_ElbowLeft IWW_x_WristLeft IWW_x_HandLeft IWW_x_ShoulderRight IWW_x_ElbowRight IWW_x_WristRight IWW_x_HandRight IWW_x_HipLeft IWW_x_KneeLeft IWW_x_AnkleLeft IWW_x_FootLeft IWW_x_HipRight IWW_x_KneeRight IWW_x_AnkleRight IWW_x_FootRight IWW_x_SpineShoulder IWW_y_SpineBase IWW_y_Head IWW_y_ShoulderLeft IWW_y_ElbowLeft IWW_y_WristLeft IWW_y_HandLeft…
-0.287000383217435 -0.289001149652304 -0.295001149652304 -0.302000574826152 -0.231 -0.204000383217435 -0.226001149652304 -0.239001149652304 -0.164000574826152 -0.155 -0.265000574826152 -0.303 -0.323 -0.238 -0.232000766434869 -0.3 -0.311 -0.228000191608717 -0.27300210769589 0.924210415790917 1.68546102319055 1.41514036788874 1.13318886759248 0.905789097522941 0.835289915692164 1.41093037938526 1.1…
-0.286971383066081 -0.285009538977973 -0.295971383066081 -0.301971383066081 -0.231 -0.204028616933919 -0.225971383066081 -0.236 -0.161 -0.154961844088108 -0.261971383066081 -0.303 -0.323 -0.238028616933919 -0.231980922044054 -0.297 -0.311 -0.228 -0.269961844088108 0.925159586587138 1.68774685196582 1.41661626387172 1.13303661357709 0.905613084155245 0.835262050794539 1.41166124006714 1.1379181875…
-0.283950439716737 -0.285867839244631 -0.292950439716737 -0.298917399527895 -0.231049560283263 -0.206917399527895 -0.223 -0.235966959811158 -0.161 -0.150983479905579 -0.258950439716737 -0.302950439716737 -0.322966959811158 -0.241 -0.229966959811158 -0.297 -0.311 -0.228 -0.265950439716737 0.92305998931425 1.68127821730421 1.41521857976335 1.1299724295001 0.902141955268766 0.832659178909966 1.41177…
-0.281001300570364 -0.278003468187636 -0.290001300570364 -0.294002167617272 -0.233998699429637 -0.202002167617273 -0.223 -0.234000867046909 -0.161 -0.150000433523454 -0.256001300570364 -0.300001300570364 -0.321000867046909 -0.241 -0.228000867046909 -0.297 -0.311 -0.228 -0.263001300570364 0.92424947543662 1.68652768498475 1.41691925000442 1.15391943936865 0.923680501501112 0.850462148890239 1.4107…
-0.274981719821555 -0.266899459018552 -0.281945159464665 -0.29096343964311 -0.225954299553887 -0.196945159464665 -0.214972579732332 -0.227972579732332 -0.155972579732332 -0.143972579732332 -0.252954299553887 -0.296981719821555 -0.321 -0.237972579732332 -0.221972579732332 -0.294972579732332 -0.311 -0.226027420267668 -0.25596343964311 0.921774349940079 1.67719098119051 1.41343709196685 1.1478423670…
-0.272895581027452 -0.25587817786536 -0.275895581027452 -0.286895581027452 -0.220895581027452 -0.190912984189543 -0.21187817786536 -0.224912984189543 -0.152895581027452 -0.140912984189543 -0.247947790513726 -0.294947790513726 -0.321 -0.235 -0.21887817786536 -0.291947790513726 -0.310965193675817 -0.229 -0.251895581027452 0.923279704861556 1.68547279165905 1.4152442296837 1.13497200656102 0.9064851…
-0.267000866523032 -0.249001010943537 -0.270000866523032 -0.281000866523032 -0.215000866523032 -0.186000722102527 -0.205001010943537 -0.220000722102527 -0.147000866523032 -0.136000722102527 -0.245000433261516 -0.292000433261516 -0.321 -0.235 -0.212001010943537 -0.289000433261516 -0.309000288841011 -0.229 -0.246000866523032 0.920440417375261 1.65740412609384 1.41266037982593 1.12831097917103 0.900…
-0.265940897901727 -0.239980299300576 -0.264940897901727 -0.277950748251439 -0.211 -0.183921197202303 -0.198980299300576 -0.213970448950864 -0.141970448950864 -0.130950748251439 -0.238960598601151 -0.288970448950864 -0.321 -0.237009850349712 -0.210940897901727 -0.285950748251439 -0.309 -0.228990149650288 -0.237940897901727 0.921753746922975 1.68357799015352 1.41469226937052 1.12716013448995 0.899…
-0.259860675870819 -0.237947753451557 -0.258808429322376 -0.272895506903114 -0.210843260354672 -0.175912922419262 -0.196773598290081 -0.210860675870819 -0.138895506903114 -0.125895506903114 -0.234860675870819 -0.28593033793541 -0.321 -0.237982584483852 -0.20493033793541 -0.280878091386967 -0.309 -0.228 -0.231912922419262 0.920138460447117 1.67851962712728 1.41288840475998 1.13416680951995 0.90506…
-0.252000801707165 -0.235000300640187 -0.248001102347351 -0.267000601280374 -0.20200090192056 -0.171000501066978 -0.184001302774143 -0.203000801707165 -0.133000601280374 -0.120000601280374 -0.227000801707165 -0.282000400853582 -0.321 -0.237000100213396 -0.201000400853582 -0.274000701493769 -0.309 -0.228 -0.227000501066978 0.921179893773801 1.68808902392153 1.41167012426461 1.13173024852922 0.9031…
-0.245831312281622 -0.215930540351256 -0.237950385965183 -0.254841235088585 -0.193910694737329 -0.162920617544293 -0.177890849123402 -0.196920617544293 -0.125920617544293 -0.111920617544293 -0.220900771930366 -0.274940463158219 -0.318 -0.237009922806963 -0.190930540351256 -0.264920617544293 -0.30597023157911 -0.227980154386073 -0.217930540351256 0.919996670315699 1.67928080477165 1.41110837922792…
-0.228947579540018 -0.208842738620055 -0.232842738620055 -0.238947579540018 -0.184877685593376 -0.154877685593376 -0.166912632566697 -0.188947579540018 -0.117930106053358 -0.103895159080037 -0.210930106053358 -0.268930106053358 -0.318017473486661 -0.238017473486661 -0.183947579540018 -0.256772844673413 -0.303 -0.225982526513339 -0.210877685593376 0.921639730755474 1.68429391010782 1.4139901489067…
-0.226000291781488 -0.200000875344464 -0.224000875344464 -0.236000291781488 -0.178000680823472 -0.148000680823472 -0.16200048630248 -0.186000291781488 -0.114000389041984 -0.0980005835629762 -0.207000389041984 -0.265000389041984 -0.318999902739504 -0.238999902739504 -0.181000291781488 -0.244001264386448 -0.303 -0.225000097260496 -0.204000680823472 0.920500112822175 1.68114031220619 1.4168097208623…
-0.213951371564635 -0.187941645877561 -0.209902743129269 -0.23087356606805 -0.162902743129269 -0.136951371564635 -0.151902743129269 -0.178951371564635 -0.103893017442196 -0.0878832917551229 -0.196912468816342 -0.260961097251708 -0.318970822938781 -0.239 -0.169951371564635 -0.216688778013661 -0.299883291755123 -0.225961097251708 -0.189902743129269 0.921591698250617 1.6825622119611 1.41612317456136…
NaN NaN NaN NaN NaN NaN NaN NaN NaN NaN NaN NaN NaN NaN NaN NaN NaN NaN NaN NaN NaN NaN NaN NaN NaN NaN NaN NaN NaN NaN NaN NaN NaN NaN NaN NaN NaN NaN NaN NaN NaN NaN NaN NaN NaN NaN NaN NaN NaN NaN NaN NaN NaN NaN NaN NaN NaN
NaN NaN NaN NaN NaN NaN NaN NaN NaN NaN NaN NaN NaN NaN NaN NaN NaN NaN NaN NaN NaN NaN NaN NaN NaN NaN NaN NaN NaN NaN NaN NaN NaN NaN NaN NaN NaN NaN NaN NaN NaN NaN NaN NaN NaN NaN NaN NaN NaN NaN NaN NaN NaN NaN NaN NaN NaN
-0.181890992399004 NaN -0.165851353271369 -0.184900902180913 -0.130811714143734 -0.105900902180913 NaN -0.152910811962822 -0.0708513532713692 -0.0439108119628215 -0.164851353271369 -0.24192072174473 -0.316 -0.241990090218091 -0.13792072174473 -0.101554059814108 -0.259554059814108 -0.192504510904564 NaN 0.898438232577899 NaN 1.39239421538677 1.12327426866514 0.891926268380973 0.825360331391555 NaN…
-0.170826298219957 -0.121600485905902 -0.150739447329936 -0.174808928041953 -0.111808928041953 -0.0957568175079402 -0.101826298219957 -0.14375681750794 -0.0557915578639487 -0.0347047069739274 -0.149843668397962 -0.233895778931974 -0.315947889465987 -0.240895778931974 -0.129826298219957 -0.0566004859059017 -0.213836198073714 -0.141853568251718 -0.132774187685944 0.911218907381372 1.66838549351016 …
-0.161002092555806 -0.0990048128783547 -0.13600313883371 -0.164002301811387 -0.101002301811387 -0.082002929578129 -0.0920020925558064 -0.130002929578129 -0.0440025110669677 -0.0180035573448709 -0.141001883300226 -0.228001255533484 -0.313000627766742 -0.235001255533484 -0.120002092555806 -0.0340048128783547 -0.148014020123903 -0.0770138108683222 -0.120002720322548 0.909460374567489 1.6353270414502…
-0.144802937888028 -0.0819113220496126 -0.109832497204824 -0.137852203416021 -0.0898226440992252 -0.0658620565216196 -0.0697536723600351 -0.113832497204824 -0.0328916158384154 -0.00686205652161963 -0.120842350310422 -0.22193102826081 -0.312990146894401 -0.200335005590352 -0.104832497204824 0.00730544627355653 -0.0871132204961262 0.00578824844788781 -0.0938620565216196 0.910617285885048 1.66287822…
-0.124721721633687 -0.0723216964821121 -0.0924782280631632 -0.122565190052636 -0.0716869368378979 -0.0516347596442142 -0.0446173672463197 -0.0967565064294761 -0.0219130380105272 0.00713913918315649 -0.104652152042109 -0.214773898827371 -0.312 -0.234 NaN 0.0388522274968335 0.0036174930041942 0.0867218473915616 -0.0794086584715849 0.905279997484843 1.66064599723333 1.39154147520987 1.13388852982044…
-0.109001556296368 -0.0340037934723978 -0.0630029180556907 -0.0980024317130755 -0.0540017508334144 -0.0310020426389835 -0.0230021399075065 -0.0830013617593223 -0.0170004863426151 0.0149992218518158 -0.0850019453704604 -0.202001264490799 -0.312 -0.234 -0.0690018481019374 0.0869952338423719 0.094990954027359 0.183990370416221 -0.0460033071297827 0.903020223717603 1.65816024608936 1.38880027137918 1…
-0.0817341318552055 0.00227571511312018 -0.0277636727601827 -0.0638326015384627 -0.0208522954751142 -0.00578336669683415 0.022177245429863 -0.0478129076018113 0.00819693936651441 0.0392067863348401 -0.0577341318552055 -0.184901530316743 -0.308990153031674 -0.234 -0.0417242848868798 0.132374184796377 0.192945308959269 0.292230871040715 -0.00677351972850843 0.887946399238915 1.64153114838281 1.3794…
-0.0543918750998992 0.0306949998858295 -0.00325287512273333 -0.0463571251056078 -0.00544400009133643 0.0165212499143721 0.0407992498687039 -0.0283223751113163 0.0284517499257891 0.0605212499143721 -0.0306177500627938 -0.174791500034251 -0.307930500011417 -0.234 -0.0132876251170248 0.170573374905809 0.289250999794493 0.417094624820181 0.0167471248772667 0.879220300052519 1.63790824261857 1.3699499…
-0.0200092832997858 0.0699893905145306 NaN -0.0100098137740592 0.0259915124116245 0.0459920428858979 0.0859877990917102 0.00998965575166731 NaN NaN -0.00900583521700818 -0.163003182845641 -0.304001060948547 -0.234 NaN 0.202991247174488 0.359980902926155 0.478983290060386 0.0589885948031204 0.861144880363316 1.59710101795066 NaN 1.08511025406771 0.851226933298754 0.785143819414769 1.33990580604092…
0.0163499728495302 0.113319975176713 0.0694399658679808 0.0134099681951639 0.0651499883640844 0.0722699790553518 0.11534997284953 0.0294099681951639 NaN NaN 0.0392899775038964 -0.132820013963099 -0.295940004654366 -0.234 NaN 0.25634997284953 0.44334997284953 0.57634997284953 0.0854199674194362 0.854762409898286 1.60686581273745 1.34865271065074 1.09383062477674 0.843938311767789 0.774028202466814…
NaN NaN 0.113732990794614 0.0545795741166714 0.0809375463652038 0.0997159444970647 0.150869361175007 NaN NaN NaN NaN -0.113857898064206 -0.289522703668623 -0.233948861107353 NaN 0.291920500067655 0.478102277785295 0.610676120346566 NaN NaN NaN 1.33515358417354 1.06236801917828 0.829118759829423 0.770898750927304 1.32530965462299 NaN NaN NaN NaN 0.543463419645316 0.161218780601035 0.05868631751589…
NaN 0.198981375632677 0.15598516948528 0.0879882735465005 0.134981030736986 0.140985514380971 0.200982410319751 NaN NaN NaN NaN -0.0480231080113079 -0.262009657079353 -0.231001034687073 NaN 0.344981375632677 0.483997930625853 0.592006553018132 NaN NaN 1.59978683385756 1.34054810652266 1.07147680281694 0.840575978516241 0.77197962061474 1.32010182794716 NaN NaN NaN NaN 0.555765681905947 0.19688748…
NaN 0.230676303906675 0.20546744534726 0.136477390992947 0.160477390992947 0.17646744534726 0.251507227930006 NaN NaN NaN NaN -0.024313750447639 -0.242452989487249 -0.223378859753118 NaN 0.391288423724905 0.527 0.639019891291373 NaN NaN 1.59915497166413 1.33779828957718 1.0746752688748 0.840091336877374 0.777526508613131 1.31985649010879 NaN NaN NaN NaN 0.553271021162371 0.196035296631308 0.07207…
0.204955083444423 0.298434128838374 0.252850892523213 0.184729336448468 0.209024544058563 0.223729336448468 0.302798797062608 0.215937718290888 NaN NaN 0.220937718290888 0.0450071789050276 -0.187461680240416 -0.0614269499333464 0.247955083444423 0.420798797062608 0.527086825767675 0.64089580907879 0.272781431909073 0.858233639893169 1.61086915987979 1.35272531626165 1.09717137078103 0.85235962747…
0.258990921979126 0.322995873626876 0.300991912308676 0.225993067693151 0.266990261759427 0.264993067693151 0.347992407473451 0.268991087034051 NaN NaN 0.273991087034051 0.101990426814352 -0.157005116702674 -0.0290054468125241 0.301990921979126 0.465992407473451 0.531999174725375 0.63500099032955 0.316992572528376 0.865228824808934 1.62609744164866 1.36207842867711 1.10120932162426 0.863088197600…
0.311466774317574 0.394456842949115 0.348476705686033 0.274486637054492 0.299576019370624 0.31050649979141 0.402516431159869 0.332496568422951 0.376705127160591 0.389625676212919 0.330526362528328 0.197993136845903 -0.0820962454702285 NaN 0.354566088002165 0.494178764632263 0.536029794105377 0.642 0.374417117475279 0.880483094871859 1.64228772466564 1.37701974888873 1.11550398869502 0.88115537908…
0.358627497206645 0.440941245809968 0.396610066728683 0.323540344816834 0.357557775294796 0.361871523898119 0.454854093420156 0.382923815332006 0.448010967721818 0.453063259155705 0.383557775294796 0.298220133457366 NaN NaN 0.411679788640533 0.512156874301661 0.539 0.641982569522038 0.416784371508307 0.887926525692102 1.65226147674734 1.38524174115143 1.1231383196834 0.888930062731199 0.830751515…
0.393991406570025 0.493987109855037 0.430991645276413 0.353992600101966 0.388992361395578 0.41098806468059 0.502988303386978 0.434987348561426 0.504986155029485 0.51298543891032 0.414992361395578 0.366983290552826 NaN NaN 0.44999069045086 0.520997851642506 0.539 0.641000238706388 0.460989258212531 0.896747856416634 1.66530682997916 1.40055627856741 1.13769646237133 0.903586438500688 0.84041765112…
0.453377146221855 0.535456545426456 0.480377146221855 0.404466470327031 0.448535944631057 0.463595494034508 0.541506169929332 0.490545869531632 0.563655043437959 0.577655043437959 0.47238707112243 0.45071459284141 0.170942865554638 0.168607833893171 0.509377146221855 0.533099249005751 0.542970225298275 0.645 0.501506169929332 0.90991731497548 1.6746604641434 1.4101676127225 1.14990806066836 0.919…
0.491869230344543 0.581903999558324 0.518956153378997 0.451938768772106 0.502869230344543 0.523851845737652 0.592851845737652 0.545886614951434 0.630251691696141 0.644286460909923 0.511764922703198 0.523564614620177 0.26745122957161 0.331746767888755 0.547886614951434 0.543312922924035 0.540052153820673 0.644930461572437 0.552695384275634 0.917665986136264 1.68566870000552 1.41802525994369 1.1558…
0.540989390045505 0.632988965647325 0.572988329050055 0.504988541249145 0.551989390045505 0.571989602244595 0.640989602244595 0.595989177846415 0.700984721665527 0.716984297267347 0.554990663240044 0.611980902081909 0.405970079928324 0.486966472543796 0.597989177846415 0.560996180416382 0.54299936340273 0.64100084879636 0.591991512036404 0.919699560747884 1.68503013792941 1.42453859312003 1.16666…
0.584436500809326 0.678426580336387 0.613426580336387 0.544525785065779 0.604486103174022 0.624505944119901 0.698456341755205 0.656505944119901 0.764595228376354 0.789694433105746 0.597396818917569 0.697674592159868 0.559527752832642 0.665537673305581 0.644426580336387 0.584178568512906 NaN 0.653942444929227 0.650426580336387 0.918293987050458 1.69460418709269 1.42235767893589 1.16458976305159 0.…
0.628911947311435 0.721999634552919 0.656982097104623 0.597806722621654 0.653876872414842 0.675894409863138 0.744806722621654 0.708017172001216 0.825034709449513 0.860175009035888 NaN NaN 0.714262330830291 0.821420167864963 0.687929484759732 NaN NaN 0.745685056824818 0.693947022208029 0.924636507128224 1.69085164415082 1.4199467336653 1.15751879430544 0.92704632809927 0.861189864824696 1.39969985…
0.679995708964021 0.777995296364408 0.711995378884331 0.642996204083557 0.702995874003867 0.725995791483944 0.789996204083557 0.764995213844485 0.882995131324563 0.925994471165181 0.688995708964021 NaN 0.840989354929976 0.956988612250672 0.739995626444099 NaN NaN NaN 0.746995543924176 0.922200204649408 1.68086083922761 1.40968086233319 1.15409028799453 0.925160158438252 0.855020518225114 1.394650…
0.729483641867635 0.829483641867635 0.758541678891751 0.695551351729104 0.750532006054398 0.774473969030282 0.845483641867635 0.819570697403809 0.94764808010263 0.993648080102631 0.740473969030282 NaN 1.04179317266292 1.17580284550027 0.78950298754234 NaN NaN 0.671796870415593 0.791541678891751 0.912318190569316 1.66635946224238 1.39895141101406 1.15190511510066 0.922205502014157 0.83930673964371…
0.780005307347004 0.879935975805831 0.814935975805831 0.752797312723486 0.805883977149951 0.823866644264658 0.895953308691124 0.87898797446171 1.01509197177347 1.06114397042935 0.790022640232297 NaN 1.12521860931752 1.2605479341381 0.841953308691124 NaN 0.55305199865588 0.651017332885293 0.84798797446171 0.905682167957193 1.65683815317669 1.38657045952525 1.13355801142502 0.903909277800465 0.8325…
0.83698905911966 0.932989813663132 0.867989813663132 0.797991322750075 0.855990379570736 0.872990568206603 0.949989625027264 0.934989247755528 1.07698811594032 1.12598755003272 0.847988870483792 NaN 1.2509758546089 1.40497227052741 0.895989625027264 NaN 0.555999434092396 0.651999811364132 0.903989247755528 0.888233350173014 1.64256274087916 1.37299260694769 1.10850481021463 0.879494687601318 0.81…
0.896605444564923 0.983595519244187 0.918625295206396 0.849645145847869 0.903535967319768 0.921516116678295 1.00267492181008 0.989565743281978 1.13856574328198 1.1836252952064 0.902565743281978 NaN 1.2917344737345 1.43979402565892 0.954635220527133 NaN 0.581426788791667 0.645 0.958555817961241 0.881467370268721 1.63394811514649 1.36077464128423 1.09908273185678 0.868850746792635 0.802730571902732…
0.958115331144437 1.0437145090144 0.982028195898778 0.915063049997041 0.957941060653118 0.973975914751382 1.07109790409531 1.04711533114444 1.19601076884965 1.24695848770225 0.960010768849646 NaN 1.36590620655486 1.51950538442482 1.01930702868489 NaN 0.62495848770225 0.645209124589582 1.01513275819357 0.879113976959284 1.62975048170497 1.35617994326249 1.08940492068026 0.858927867647603 0.7975173…
1.020993397803 1.08399577046755 1.03999391359964 0.974993707280985 1.01099442939628 1.02899422307763 1.13299350096233 1.109993397803 1.25299401675897 1.30099432623695 NaN NaN 1.41699463571494 1.54799700837949 NaN NaN 0.678994326236954 0.656998762088063 1.07899329464367 0.873700568407898 1.62865011553845 1.3522304147005 1.09080985248216 0.857680131012347 0.781581673244302 1.33733999690522 1.088830…
1.09274333029135 1.1597135970797 1.10664421958584 1.04074333029135 1.07865413065639 1.09268386386805 1.20362439744474 1.17464421958584 1.30954510888033 1.35247573138647 NaN NaN 1.43708919963496 1.57810902177607 NaN NaN 0.74257484209198 NaN 1.14162439744474 0.884405453790667 1.64421498878091 1.36414333444269 1.09828803337087 0.861698173206607 0.789417682430609 1.34827665330039 1.08861997215809 0.8…
1.16818960758109 1.23187471145668 1.17976601993551 1.11438470904904 1.15256350382673 1.16988518912199 1.26420037557829 1.23180654708684 1.34935092672453 1.39976666400036 NaN NaN 1.46646765789434 1.59987481204751 1.23976377165991 NaN 0.800927194144082 1.6305305362511 1.20501466528975 0.895142058346493 1.657988829723 1.37424291561841 1.10844366912744 0.881613141730081 0.79533537984878 1.36235545624…
1.2424379203849 1.28098821275969 1.23893696637143 1.18891254672838 1.23341433688291 1.24142571332193 1.32243720211624 1.29642237979192 1.40892521976384 1.4499432411944 1.25989187141662 1.40593929623389 1.46650664499154 1.59250176808605 1.3019379203849 NaN NaN 1.61802466090498 1.26198632680124 0.893794815648618 1.67420610785325 1.38262106130693 1.1121889201434 0.873568553671795 0.806224893141454 1…
1.30199803075861 1.35339821481819 1.30097624397067 1.25354580010856 1.30559994458607 1.31316514370372 1.38044106194291 1.33897987453974 1.44994315982994 1.48837884840962 1.3075257887153 1.43757028258906 1.47151476667568 1.59699507777477 1.36098011725238 1.31652546284942 NaN 1.25967628149711 1.3319625262385 0.906319651451821 1.67341962708258 1.39885424048284 1.13631910793428 0.892977254015537 0.82…
1.36379008980515 1.40284903578137 1.35976617820959 1.32321149517021 1.38081603978054 1.39633392693292 1.4371397603835 1.40208461429347 1.50759397557218 1.53752984055783 1.37330417707136 1.44712400709187 1.47299128794914 1.59616023001641 1.41974986638637 1.40313545901557 NaN 1.32890755235334 1.38972150567677 0.895510271461343 1.67328477862541 1.40911695054527 1.14943760151233 0.915938901893536 0.8…
1.42199224926312 1.46499158271967 1.41199309775549 1.36849441552936 1.45149052948958 1.47448946130798 1.47649496137609 1.44149499164066 1.54049595371552 1.56499647677345 1.43249223395008 1.45799933345654 1.47250005305337 1.57550231903518 1.47599234041835 1.47498816885364 NaN 1.39899295813041 1.43449422646622 0.906188251632908 1.69696628821039 1.42076833916631 1.16352822786411 0.922874194014361 0.…
1.48310282681664 1.52662096511725 1.48194529209024 1.44831696890697 1.53346558446554 1.55847914731682 1.54153183189773 1.50641133306039 1.59450846266322 1.61566224092155 1.49554737678631 1.49029422249204 1.473069900097 1.57407089111564 1.5351358986311 1.54420063602833 NaN 1.41691204251596 1.49859185737738 0.904226764794147 1.71615815650981 1.42035626871693 1.15977927007304 0.930371311884902 0.858…
1.53970946964436 1.58271375746034 1.54372771219198 1.51178266582344 1.60821353147173 1.64224335885437 1.59522944278213 1.55227732538316 1.64152659219097 1.66420367722685 1.55271612735695 1.50770134598963 1.49393816266733 1.57549055907296 1.58871247884743 1.64067937761371 1.48082509067929 1.54801161796895 1.5527573522454 0.919531105900453 1.70882710642573 1.42548909594002 1.1798782610948 0.9410479…
1.59693099372632 1.64187231068948 1.61087802812129 1.58141659094857 1.67891323592953 1.71441834786 1.65692024376595 1.60793095402536 1.68293540094422 1.72192786700837 1.6109283633115 1.54844649830855 1.50398094189395 1.57449900739374 1.64543049742319 1.72489402892431 1.62971794003049 1.68185960514821 1.62385134677283 0.919860574918435 1.70028400220227 1.42378918050144 1.17703316129883 0.949432511…
1.65024689284308 1.70933721949298 1.6732589363964 1.66128302350304 1.76332517593966 1.80137335015294 1.71635528482296 1.65331313238634 1.74529506705636 1.77523484928975 1.66823484928975 1.56901204355332 1.507 1.60897591289336 1.6992890452797 1.82243356791955 1.79586111406243 1.88004778913891 1.67831313238634 0.916898096135931 1.69540977068117 1.41573170150044 1.1687167482406 0.939151437524911 0.8…
1.69052304974867 1.76434855575428 1.71549978388275 1.70745325215091 1.81637182162019 1.86227875815652 1.7743136569554 1.70439508748611 1.79342998628499 1.81354631561458 1.70654631561458 1.57097673413408 1.507 1.60504653173184 1.74644161921795 1.89316242882693 1.93633649058681 2.05097586966507 1.72939508748611 0.906799586550822 1.69047839732346 1.40948398545362 1.1681862817838 0.942648586758665 0.…
1.75489331264245 1.82589831361234 1.78588331070268 1.77588664468261 1.90185830585326 1.94785830585326 1.83589831361234 1.76689664662238 1.84990664856215 1.86890831555211 1.76889664662238 1.596956658261 1.50799833301004 1.60000833494981 1.8068999806023 1.97985663886329 2.10871494471655 2.21273328160613 1.79688831167257 0.888031139372484 1.67861970382135 1.39281770537316 1.15810681992871 0.93270666…
1.82238809476303 1.87932139097564 1.84938809476303 1.83643054262774 1.97632139097564 2.01938809476303 1.89836990282101 1.82736383884034 1.90136990282101 1.91938809476303 1.83635777485967 1.65430926301429 1.52204851184538 1.60001819194202 1.87538203078236 2.05237596680169 2.23570342175799 2.37163065398993 1.85937596680169 0.87833984531173 1.66937299301357 1.37932395211426 1.14267088732466 0.919127…
1.88523744878568 1.93136851227564 1.91223744878568 1.90615404474661 2.02836851227564 2.08223744878568 1.95827319337385 1.88628510823657 1.96127319337385 1.98223744878568 1.8942970230993 1.70439234200109 1.52990468109821 1.60296425541183 1.9372493636484 2.11326127851113 2.34961787592404 2.47376085427673 1.92026127851113 0.86859819543822 1.6585216592331 1.36538907190205 1.13633685086457 0.907382501…
1.9568620586185 2.0078523444367 1.98386205861849 1.96987760130937 2.08988148698209 2.14388148698209 2.02686788712757 1.94688342981845 1.99493588640015 2.03789314400024 1.97384651592762 1.77486400145485 1.54397280029097 1.60599417149092 2.00586788712757 2.19384457309126 2.37994365774558 2.50294560058194 1.98886788712757 0.864248237626163 1.65103431870397 1.36268493480435 1.11221680292789 0.8998643…
2.0362632521746 2.07258487214226 2.05543478282402 2.03752054814873 2.14479928545404 2.19782072678522 2.09354198947991 2.0174562241552 NaN NaN 2.05130613483695 1.87285586688222 1.60956343081109 1.63339964272702 2.08917748684989 2.25956343081109 2.3888070280194 2.51474270402587 2.05847766548638 0.867038677792832 1.65062857653247 1.35568330551792 1.12050731985837 0.896151048231852 0.821992709947399 …
2.1103005232897 2.12253048823555 2.12137717827165 2.10040592388989 2.21334843265342 2.24753048823555 2.16432926890794 2.09328135954422 2.1523005232897 NaN 2.1253005232897 1.98394599399818 1.6833005232897 1.81227526290612 2.1633005232897 2.31844425138086 2.40385627190884 2.52292334501805 2.12140592388989 0.864594242138042 1.61353874531553 1.3512712020528 1.12126444251381 0.887908954631409 0.814700…
2.18198688529554 2.20798429929748 2.17998928657946 2.15299039486434 2.24199482800388 2.2839933502907 2.22798836300872 2.1679863311531 2.24098374515504 NaN 2.19698688529554 2.10697746487403 1.78298171329942 1.90798263687015 2.23298725472384 2.36899076429264 2.41299833757267 2.523 2.18998743943798 0.886915871638808 1.66878972619913 1.3763753544392 1.12024019025557 0.894608747638081 0.82133876056807…
2.254410515542 2.280410515542 2.25143199506171 2.21660383121933 2.30266826977843 2.32901194209368 2.29356087217992 2.240410515542 2.32123867938438 2.33806684322676 2.269410515542 2.22931506003717 1.89846541667508 NaN 2.305410515542 2.38857040960595 2.42572076624387 2.53278520480297 2.25849643362081 0.893329309145947 1.68035632687231 1.38367976278302 1.12528916567833 0.900989953531539 0.8268392850…
2.3203198771726 2.34829895031638 2.31435126745695 2.2753931211694 2.35644543830997 2.36760238973168 2.35635126745695 2.31324663317581 2.40612107203844 2.42411060861033 2.33828848688826 2.30225709660392 1.97818385260713 2.01216741484982 2.36835126745695 2.40978026800961 2.43193721943132 2.53695814628754 2.32333034060072 0.904018459856307 1.69357292909171 1.39839608297245 1.13488965572439 0.8926199…
2.37988736131576 2.42285872436214 2.37588354305527 2.32989690696696 2.38494654435324 2.40393127131131 2.42586827001334 2.39484536045045 2.48784536045045 2.51283199653876 2.39189881609721 2.40779954132465 2.12172699437548 2.22359526438882 2.43088163392503 2.42596945391614 2.432 2.537 2.38887590653431 0.914809572306417 1.70366096597149 1.41185455129388 1.14499087051498 0.90063449786244 0.8434510614…
2.43381996998177 2.49247668852193 2.43569123943433 2.38381996998177 2.43979851489053 2.44412034125914 2.49156250888689 2.46447668852193 2.58096176633215 2.60302613160587 2.44777705979929 2.48824068251828 2.29520244885043 2.40209517339423 2.48481996998177 2.46612034125914 2.432 2.537 2.45456250888689 0.922883424599091 1.71307403112409 1.42195901256022 1.14865997250967 0.913175374832122 0.851611493…
2.49426108135433 2.55721182011128 2.49922413542205 2.43537191915118 2.4765566488126 2.49438423446194 2.56905172107139 2.54205172107139 2.6669531985853 2.68796551389606 2.50431034259737 2.59271920768084 2.48270935219842 2.58970935219842 2.54328571197585 2.48675369378478 2.4675566488126 2.57650738756955 2.51624876604357 0.921390812875186 1.7121145320667 1.42549862055584 1.15359940867106 0.917766182…
2.54690022461284 2.61888295579583 2.55289830585539 2.48989638709795 2.53488871206817 2.54190981840007 2.63786952449371 2.6088733620086 2.73487144325116 2.77184074313203 2.55690022461284 2.69680236798312 2.65167956750662 2.73771986141297 2.60288679331072 NaN NaN NaN 2.57788295579583 0.925601864468431 1.71613224821992 1.42230621677412 1.15121470095574 0.913827675029782 0.850339229223313 1.399050207…
2.60845118408275 2.68543751183782 2.61742383959289 2.55038282285809 2.59134864224576 2.59335547836823 2.69943751183782 2.68147169245015 2.81555372591974 2.85751270918494 2.61644434796028 2.79145118408275 2.82221682979893 2.94108694347208 2.66345118408275 NaN 2.47410254183699 2.59876073571369 2.64442383959289 0.920582341648787 1.70479024171202 1.41024109188554 1.14743905841595 0.906863572150831 0.…
2.67321135068904 2.74823524915301 2.67825914761698 2.60533084300889 2.64139058916881 2.64437863993682 2.76223524915301 2.74917550299309 2.89503211220928 2.93110380760119 2.68022329992103 2.85621135068904 2.99687303670682 3.09710007211452 2.72821135068904 NaN 2.48882076152024 2.56441822311945 2.70525914761698 0.90943574327534 1.69190689341595 1.4003504482584 1.12577383904221 0.895893592413583 0.82…
2.73497518578784 2.81697233825529 2.74197437220711 2.66697518578784 2.69597803332038 2.69797844011074 2.82397518578784 2.81597315183602 2.96597152467457 3.0029711178842 2.73997599936856 NaN 3.05497721973965 3.18996298207694 2.79297396541675 NaN 2.46201098333981 2.564 2.77097355862638 0.902742668544783 1.68049458045949 1.38355678526326 1.11765319737226 0.879106777127453 0.810377570368661 1.3655746…
2.80251977656856 2.87571284919005 2.80854122908206 2.72962703913606 2.75177720673055 2.75279865924405 2.88369139667656 2.88058413410906 3.02373430170355 3.06660558662256 2.80947687154156 NaN NaN NaN 2.86051977656856 2.62832670394707 2.52658413410906 2.64717653635258 2.83362703913606 0.896418583237204 1.66999018546985 1.3723064893801 1.10765903016283 0.867425928486044 0.795153586584911 1.353543651…
2.8772477414409 2.94034939800294 2.87334939800294 2.79830873537813 2.81931890103433 2.82427823840952 2.94933923234674 2.95029856972192 3.08142055759637 3.12837989497156 2.88325790709711 NaN 3.20092244044238 3.3409834343796 2.93425790709711 2.69334939800294 2.5537356929387 2.67770519597008 2.90230873537813 0.896903595636591 1.66479103159414 1.36892222513017 1.09856118593615 0.860963738664399 0.788…
2.95597329883853 3.00497809135469 2.94997398348369 2.87397432580628 2.89497432580628 2.89497603741919 3.01597740670952 3.01497809135469 3.14697774903211 3.19097877599985 2.96197329883853 NaN 3.25098322619343 3.4009798029676 3.01197364116111 2.77097364116111 2.5949859647741 NaN 2.96797774903211 0.896600106120001 1.66181100300517 1.36764042790323 1.09161234833292 0.860010304667099 0.780802711194857…
3.03225402963413 3.06658979316603 3.02234356657597 2.95123164539867 2.96636595081143 2.96734356657597 3.08052264045965 3.08050025622419 3.20761217740149 3.24281363552063 3.03825402963413 NaN NaN NaN 3.08629879810505 NaN NaN NaN 3.03838833504689 0.898652993105534 1.66715755823203 1.37107143133354 1.09385851625844 0.863646730644089 0.781015075468199 1.35697942700131 1.09725640314888 0.8819411562463…
NaN NaN NaN NaN NaN NaN NaN NaN NaN NaN NaN NaN NaN NaN NaN NaN NaN NaN NaN NaN NaN NaN NaN NaN NaN NaN NaN NaN NaN NaN NaN NaN NaN NaN NaN NaN NaN NaN NaN NaN NaN NaN NaN NaN NaN NaN NaN NaN NaN NaN NaN NaN NaN NaN NaN NaN NaN
3.1648821970522 3.19987827028728 3.15687434352235 3.10285470969772 3.13283703925555 3.13483311249062 3.2068821970522 3.20587827028728 3.31690183087684 3.33890968440669 3.17188023366974 NaN NaN 3.47398625632276 3.21589005058206 NaN NaN NaN 3.17188023366974 0.904076407010092 1.68650875620175 1.38831044471067 1.11463768272465 0.874595019391805 0.799711105393403 1.38176881510322 1.09173715309543 0.88…
3.23540363269725 3.27032531590524 3.2173855595914 3.17444580327756 3.2185000225951 3.22854821754402 3.27935543774832 3.26528314532494 3.36223495037601 3.38724097474463 3.24140363269725 3.36109638989785 3.368 3.47298192689415 3.28637351085417 3.32525904785047 2.94176509481419 2.91272296942407 3.23736748648555 0.905779640797393 1.70074476241452 1.40060229151958 1.12011765365955 0.876505906592655 0.…
3.30121688807224 3.3233688351627 3.28025195278542 3.24713507040814 3.30002987626859 3.31793637036677 3.33731039397406 3.31145065282679 3.40054415872862 3.42653247049089 3.30721688807224 3.37681298819636 3.368 3.47003506471318 3.34727532926088 3.3674974057777 3.06651559380857 3.19365716400985 3.2972870174986 0.913873688921123 1.7129349489698 1.40912854609652 1.13114874109032 0.887252130679258 0.81…
3.36786980710143 3.39186586186208 3.34487375234078 3.31885994400305 3.39581260113085 3.42079879279312 3.39987769758013 3.36888756067851 3.45688953329818 3.47490531425559 3.37386980710143 3.3929684380852 3.37299013690162 3.47 3.41386980710143 3.43486783448176 NaN NaN 3.35788164281948 0.92285244368489 1.72412816310019 1.41755354835191 1.1530968785339 0.897020944493937 0.833330686871625 1.4181636260…
3.40920242223487 3.44072540036895 3.39871225698979 3.38259562088947 3.47318581836847 3.51051829343622 3.44366954860067 3.39490441436824 3.49734749467388 3.51228955407043 3.42270076792275 3.408475276436 3.37154261727132 3.45608373209353 3.45373361118435 3.49923336820356 3.33969136326933 3.4208440297651 3.40469421141947 0.920733989654703 1.7124436045325 1.4151240420514 1.14978868280034 0.9188488898…
3.46899545284192 3.50396805014444 3.46097347286439 3.44694884404288 3.55479651568701 3.60222084767164 3.5054738869941 3.45797264460497 3.54946908943415 3.56308254449262 3.48149934407503 3.43181360383755 3.38339664018943 3.46493281767827 3.51647152724784 3.59865296212249 3.47140745520225 3.55487628630366 3.46747459022152 0.922401142221258 1.71408988344135 1.41638307798429 1.16535894735985 0.937693…
3.52502357295566 3.56252509010757 3.52501931110907 3.51502369521227 3.63152374030818 3.69302107277421 3.57052101464719 3.50902591281312 3.59351175141174 3.62000990658332 3.53702704416149 3.46100278378801 3.38900249417887 3.473 3.5735227051542 3.68002378540409 3.64554885647797 3.7125830865384 3.52902093748648 0.92316636150747 1.71208814177005 1.41631800040733 1.16788684983154 0.961575267120003 0.8…
3.58194169695434 3.62680018965891 3.58438150856466 3.5832156055975 3.70853885322101 3.7724938540044 3.63038205620155 3.57084518887552 3.63668674894537 3.6651455418556 3.59737826407471 3.47916006217512 3.39194903877468 3.47006181063466 3.62994982884491 3.7555784380658 3.80351916096302 3.90342441701155 3.5898592827748 0.925664989604044 1.70547010536511 1.40743048311888 1.16825269984971 0.9565575863…
3.64050442962958 3.68996679982124 3.64647698337189 3.64845298965561 3.77841372061336 3.85828192924739 3.69593970171072 3.62999442015252 3.69648259736796 3.72002695818553 3.65451970495554 3.5211313032938 3.3954709145084 3.46801381016564 3.68998915430361 3.83187047680895 3.94829127657871 4.06809433657506 3.65545117634811 0.911147196393167 1.69356319803861 1.39957574796248 1.16295883814565 0.9615898…
3.6950888774262 3.73707342048251 3.69909274166212 3.70508114895436 3.82810433436989 3.92010304629125 3.74208372511164 3.670082437033 3.74207470856115 3.7540759966398 3.71109145358348 3.56002447349417 3.40401932117961 3.4680064403932 3.74408758934756 3.90109789397669 4.12110175821261 4.24709789397669 3.70309789397669 0.903888592132993 1.66822227603791 1.37612776325291 1.14595265409046 0.9447659470…
3.76288249009094 3.79307683964034 3.76983390270359 3.76697966486564 3.90768814054154 3.99870433633732 3.80594727327407 3.73296346906986 3.79906064384456 3.81204444804877 3.78085009849937 3.57869227988011 3.41875706306325 3.47291902102108 3.81089868588672 3.97576911952045 4.1987205321331 4.32176911952045 3.77776911952045 0.887559174125922 1.65470285414998 1.36679386005994 1.12509383674448 0.934046…
3.83057147216094 3.86355228434725 3.82862903560201 3.82860984778832 3.98053949247146 4.06060984778832 3.87357147216094 3.80355228434725 3.86855868028515 3.88851390871987 3.85155228434725 3.62271857873256 3.44384010155259 3.473 3.88353949247146 4.0594691371546 4.27551390871987 4.40050111684408 3.83762263966411 0.87558534414842 1.65162835634176 1.34733427307333 1.12093456040152 0.939801816250758 0.…
3.90513295029317 3.92810014437668 3.90711741064852 NaN NaN NaN 3.9451087775126 3.88413122366599 3.94013295029317 3.95912086390288 3.92013295029317 3.7201951088718 3.46909841774949 3.50106043195144 3.95213467692036 4.12711568402133 4.26303453254368 4.39202244615339 3.91011223076696 0.861973712248446 1.64351748195292 1.34053053525443 NaN NaN NaN 1.34150246907687 1.06978081434338 0.844853093491264 0…
3.98075882809585 3.98506509129298 3.97390390013659 NaN NaN NaN 4.00698449571478 3.95877494721149 4.01575882809585 4.02787166190532 3.99575882809585 3.83117853993287 NaN NaN 4.02874270898021 4.19292001925223 4.28267761768723 4.4047904514967 3.97395225748351 0.864085343901378 1.63639686358838 1.34083500307415 NaN NaN NaN 1.34290694966464 1.0645557536952 0.840924476462553 0.791130267047575 0.8591997…
4.05155716523137 4.04959512249725 4.03660777491921 NaN NaN NaN 4.07556981765333 4.02756981765333 4.0776141011302 4.10352553417647 4.06755083902039 3.94925983331529 3.62338003132392 3.75063353842823 4.10253818659843 4.25958247007529 4.30883551851451 4.42586714956941 4.03958879628627 0.868581595312698 1.63763139635307 1.33969727514263 NaN NaN NaN 1.34896159989935 1.06702374163778 0.842688359771796 …
4.11811471926536 4.12111985594889 4.10910102144263 4.10010444589831 4.21705650351876 4.25805479129092 4.14510615812616 4.09911814372105 4.15713869045514 4.1771369782273 4.13811471926536 4.03619861842958 3.69821745293584 3.82699657554432 4.16611129480968 4.28904623015171 4.32201027336705 4.43701027336705 4.10311300703752 0.877919999410593 1.64870766960191 1.35092140284802 1.08913369782273 0.874334…
4.18393185372687 4.1898840262818 4.16705939358037 4.160027508617 4.24947389810428 4.28948984058597 4.20601156613531 4.16689996876349 4.23670865898323 4.25572460146491 4.20393185372687 4.15015067212413 3.82297530482555 3.82503188496338 4.22996373869024 4.31556955299441 4.32790434510987 4.44290434510987 4.16794779620855 0.883656895906939 1.66458236949591 1.36320071897889 1.09699246014649 0.87716408…
4.24760550623135 4.24963055345475 4.22861802984305 4.21565560067816 4.29769943331912 4.31484345485371 4.2646368152606 4.24253036456113 4.32346148469676 4.33649905553187 4.2646242916489 4.26429241593876 3.95319222704514 3.97803568189885 4.29559298261964 4.33090607291223 4.33098121458245 4.443 4.2286242916489 0.896867344162758 1.68525138250781 1.37886256630095 1.09705043832641 0.878094426992792 0.8…
4.30010832167111 4.31711880441348 4.29511181591857 4.26909085043383 4.32409259755756 4.34106813782538 4.33512754003211 4.30812579290839 4.39717645949649 4.42316772387785 4.31810308029993 4.37012404578466 4.08931797651842 4.17534767762179 4.35110657454738 4.34604018384573 4.33199301150509 4.439980781639 4.2911205515372 0.907614857003963 1.68902238710723 1.39229532227509 1.11106961563278 0.88123553…
4.36099740043103 4.38390037466629 4.35796505850945 4.32015911003893 4.37614293907814 4.37936933252919 4.40681951986234 4.37883569082313 4.49636673296022 4.51744758776417 4.3760459133134 4.43985186178392 4.26805688513624 4.37078197880282 4.41101357139182 4.36862806790183 4.32806468384316 4.42917788056869 4.3588842037055 0.910345044729004 1.695985347888 1.40090818067387 1.11085355761137 0.884348738…
4.41664856106108 4.44859105287107 4.41861661206663 4.37366134065886 4.4147571876422 4.41875079784331 4.46960383246885 4.44955271407774 4.57252076508329 4.60941852830106 4.43562300186552 4.54433546091549 4.44885622599878 4.53893929338434 4.46764217126219 4.39384025502776 4.40053354468107 4.48762300186552 4.41961661206663 0.912734920074621 1.69858402550278 1.4006028754095 1.12009057487033 0.8910373…
4.4711132753794 4.52312606453514 4.48011875644615 4.42109317813467 4.46507490791219 4.46507856195668 4.53612971857964 4.52511875644615 4.65613337262413 4.70116260498011 4.48711510240165 4.62816625902461 4.60333799911596 4.71836175040519 4.52012606453514 4.45807308088994 NaN NaN 4.48613702666863 0.90902727773685 1.68917569441579 1.39740961043171 1.13849120023575 0.885066108737292 0.822822886989833…
4.53201401699513 4.59090269633329 4.54396630814006 4.47118894946374 4.50534797898065 4.50731617307727 4.60587089042991 4.58896630814005 4.72783908452652 4.78858463729946 4.54899811404344 4.71755283139608 4.78505795393708 4.91285121556509 4.58790269633329 NaN NaN 4.42268759883586 4.55980727862314 0.90756369539802 1.68148452011174 1.38644747694088 1.11225476783968 0.866844999753876 0.80824599980310…
4.58864918405375 4.66255521549671 4.60462412577187 4.52466797776515 4.55966171319468 4.55967424233562 4.67159280291953 4.66453015721484 4.81346751151015 4.87148630522156 4.59670556518797 4.78955521549671 4.93805404985921 5.07400393329546 4.64464918405375 NaN 4.37692482515437 4.42794988343625 4.62459906749 0.894154383764215 1.66907743009099 1.37115528411683 1.09997473632569 0.852210397751865 0.793…
4.6591020492975 4.72910364381777 4.66810045477722 4.58409886025695 4.61709407669613 4.61509726573668 4.7401020492975 4.73410842737859 4.90710045477722 4.95910683285832 4.66210683285832 4.82712437258133 5.01408132053394 5.15108610409476 4.71809886025695 NaN 4.38609886025695 NaN 4.69010045477722 0.890654642411881 1.65244713222139 1.35629228487976 1.08877619145443 0.836792920329986 0.774001282689876…
4.72197900401131 4.79296305094898 4.72999495707363 4.64501091013595 4.67505876932292 4.67502686319828 4.80297900401131 4.80091519176201 4.96899495707363 5.02493114482434 4.72793114482434 4.90375566113878 NaN NaN 4.77901091013595 NaN 4.44701091013595 NaN 4.75199495707363 0.887353602289406 1.64451874121295 1.34537723852241 1.08026815351972 0.832430831596716 0.756307314652443 1.33536489599233 1.1049…
4.80051556808676 4.86555283208008 4.7985776747423 4.7135776747423 4.73662114940118 4.7326459920634 4.86959009607341 4.86460872807007 5.0375776747423 5.09556525341119 4.80452798941786 NaN NaN NaN 4.85950314675565 NaN NaN NaN 4.82554662141453 0.870822972834892 1.63637012007102 1.33694161063076 1.07056974660263 0.830143849784186 0.752064718448907 1.32955515236704 1.09992030804791 0.917644657170708 0…
4.88113567322453 4.92811276735545 4.87311452934538 4.79212862526481 4.80412333929503 4.8011215773051 4.93711629133531 4.93710748138567 5.09311276735545 5.15810571939574 4.88514272118425 5.08109867143602 5.20408457551659 5.34306166964751 4.93713567322453 NaN NaN NaN 4.89311629133531 0.866927506077097 1.63574614934485 1.33369884518944 1.07266451069422 0.822390616696475 0.745880149061991 1.328368765…
4.9567617738567 4.99097082502375 4.93695474416474 4.86382609729271 4.87287433986972 4.86889042072873 5.00193866330574 4.99701906760076 5.15597082502375 5.21703514845976 4.96469745042068 5.13609947189578 5.25122811876781 5.37743716993486 5.0127617738567 NaN NaN NaN 4.95793866330574 0.871111495540643 1.63917387780208 1.3386292740878 1.07517883300095 0.822734371699349 0.751537374252137 1.33882873885…
5.03054611980272 5.05460829517221 5.00756477241357 4.93754611980272 4.95052124965492 4.94652124965492 5.07653990226577 5.05862073024611 5.2096704705417 5.26470777576339 5.03755233733967 5.21252746719187 5.25895647724136 5.38296891231525 5.08753990226577 NaN NaN NaN 5.02359586009831 0.868437160401979 1.64790572090243 1.35012856050046 1.09288945219305 0.835748612441337 0.763078373974347 1.344406176…
5.08907745992994 5.11907500088455 5.07107623040725 5.01408729611152 5.04109713229311 5.03410696847468 5.14006885327106 5.12307377136185 5.26706147613488 5.3140504104306 5.09807868945264 5.25303196759014 5.27000860665888 5.3869987704773 5.14407377136185 NaN NaN NaN 5.08807868945264 0.885889368962955 1.65921469279624 1.36155145915154 1.099993217369 0.846683221349467 0.779387241888688 1.355880250238…
5.15099586915945 5.17902774632899 5.13201180774422 5.08386836048128 5.11874085180311 5.11961334312495 5.19510743925284 5.18204368491376 5.31620307076146 5.3543465180244 5.16097993057467 5.27858559679596 5.27688842990661 5.38601593858477 5.20304368491376 NaN NaN NaN 5.15097993057467 0.893378547984047 1.67095953391199 1.37071145238994 1.11055866021372 0.849258240907901 0.785176121735701 1.372067491…
5.21261472815506 5.24061472815506 5.19560209629129 5.14859578035941 5.20645051392607 5.21341261833476 5.25661472815506 5.24063367595071 5.36867157154202 5.39574104679274 5.22261472815506 5.29986736543043 5.27898736813623 5.38301894779565 5.26262736001883 NaN NaN NaN 5.21360841222318 0.896630104814565 1.68025214606394 1.379087704084 1.11624494657804 0.866431113334315 0.799022587502722 1.3736217892…
5.27210193754126 5.30909870142884 5.25710355559747 5.2121084097661 5.28313753477789 5.30815533339621 5.31509870142884 5.29708575697916 5.40908737503537 5.43706795836084 5.28310193754126 5.31802427084316 5.28299514583137 5.38301456250589 5.32309384726021 5.36114238894652 NaN NaN 5.27210517365368 0.902559853962322 1.69140682778459 1.39042381820004 1.11967530598651 0.878236130369942 0.81647681119140…
5.33399479805433 5.3690267092272 5.31997884246789 5.27793097570857 5.36664377515266 5.40246826370183 5.37502670922721 5.34915435391872 5.46213839833228 5.47832986536955 5.34499479805433 NaN 5.28004786675932 5.39185639972205 5.38007457598652 5.44759590839335 NaN NaN 5.33596288688145 0.908542830478585 1.70162406190103 1.39881373929181 1.1411118491039 0.912316500706422 0.832755615932702 1.3940561846…
5.40769655250844 5.44435865815185 5.41076833371206 5.37881750282246 5.49673894019037 5.5472432059447 5.44934011491569 5.41624093813686 5.50767083404932 5.53021625513303 5.43165164915237 5.36499612804017 5.29948300994679 5.39056241113692 5.44874468616354 5.57132635516151 5.51240035692424 5.59486709516302 5.41535303611182 0.902940603179045 1.69009598344873 1.39654778702819 1.13819905001919 0.941171…
5.45955945101347 5.50655455024418 5.47155959808805 5.44555974516263 5.5650738821426 5.62507940995002 5.51155876192326 5.47055032313755 5.55252811900066 5.57303336808649 5.48205696583136 5.37752660163036 5.30100365423588 5.38949864513183 5.50455898647748 5.64756831559536 5.68214002213256 5.79565350087744 5.47655482896578 0.898938565905072 1.68832020887971 1.39586355838681 1.14227236181589 0.945853…
5.52865421775356 5.56724070844165 5.54857609130928 5.52213106464526 5.64447392250871 5.72391925204831 5.5771746837391 5.53026580117311 5.62036479199036 5.6364042289623 5.55267662336226 5.41927937853523 5.30451284924131 5.38699432287893 5.57314928813206 5.72806877744063 5.74712068908553 5.84477444283632 5.54311253828288 0.89072133364173 1.6729441837967 1.38243559983786 1.13969015402036 0.944345572…
5.58175628574903 5.63017928511485 5.60118758870421 5.58372193644084 5.71130233249783 5.78963927362554 5.64070306407535 5.58965852535565 5.65319513827903 5.67162379982597 5.60473552598983 5.43085480330009 5.31109700480728 5.38556076967694 5.62575628574903 5.79482913223119 5.99188486584085 6.12224784954426 5.59379554008067 0.878543127857186 1.66206966638279 1.37380246583323 1.14474116560515 0.94629…
5.64191166342948 5.6894167381261 5.66441109962398 5.65290142018043 5.78637708045253 5.86140217203287 5.70590705868255 5.65092002732685 5.70191871144537 5.71842763914824 5.66391551643574 5.48192923682071 5.32298186280327 5.38849088436196 5.68841119359156 5.87288018171812 6.10237050272164 6.22987473159823 5.66239784907693 0.866693006571731 1.65159433682574 1.36259093252832 1.12597839270601 0.938847…
5.72560038748626 5.75521691044947 5.73868740957863 5.72464929859936 5.85857759319791 5.93059763794881 5.77570074774703 5.72172530905502 5.7662888273538 5.78026342003429 5.74365035611376 5.55140075876332 5.34521242817657 5.397164247366 5.77210899759469 5.94665035611376 6.12275700637948 6.23777380359056 5.73367901097309 0.862741494657353 1.64895996939638 1.35079459716517 1.11060710965305 0.92159469…
5.80031055813389 5.81825046939868 5.80530550090499 5.81015078562705 5.93521135329163 5.99998422454945 5.85027372074343 5.78351270418948 5.83339264580138 NaN 5.81633327100811 5.63715207671432 5.38858938493819 5.48406778452775 5.84729137638874 6.02471114804963 6.16716356841907 6.29861410284162 5.79983174490826 0.861453184065116 1.64117354069661 1.34708727432901 1.09415673846723 0.91151802647375 0.8…
5.88379956801928 5.89183648969994 5.895807479808 5.88479956801928 6.01378901896767 6.06382857791123 5.92180747980799 5.87378374444186 5.925807479808 5.92980747980799 5.91579165623057 NaN 5.4579393429532 5.46031119702269 5.923807479808 6.11782066612252 6.22192088211288 6.3639393429532 5.88979956801928 0.848267628968049 1.6401142723659 1.34676641332245 1.08680972672652 0.880902203484723 0.820962781…
5.95450690009713 5.96644675940764 5.96742098482643 5.94835225260987 6.03730929497452 6.09728352039331 5.98548112551592 5.93650690009713 6.00867873063853 6.00862718147611 5.99050690009713 5.88495365950477 5.57582478659872 5.71783337812579 5.99450690009713 6.16720619664968 6.22506014068949 6.364 5.95745535093471 0.86351081244113 1.6425519320272 1.35291488428745 1.09057255920005 0.890479809911386 0.…
6.0139159523221 6.01887163204845 6.0168273117748 5.98972389780295 6.07363525725565 6.1303841090383 6.0419159523221 5.99607845999215 6.08801936629395 6.08225574108675 6.04987163204845 5.99640347533225 5.67246256903045 5.81546256903045 6.05396027259575 6.1912363747928 6.232 6.3639113594527 6.01081253835025 0.874210271760041 1.65917642072149 1.36292598746692 1.0885418286878 0.888019402926978 0.81409…
6.07498351175895 6.07698430957707 6.07198510739518 6.03798696897079 6.11598856460702 6.15599308557634 6.10298351175895 NaN NaN NaN 6.10798430957707 6.08997473575969 5.7699736720022 5.9129736720022 6.11798271394084 6.20699574497005 6.232 6.35800159563623 6.06498537333456 0.888896034843968 1.67560556413128 1.37732611196639 1.08733032710543 0.879312350904046 0.820678223524997 1.37269727146205 NaN Na…
6.13155808584334 6.1275959221717 6.12958646308961 6.0915013313508 6.17537836328362 6.18534998603735 6.16352970859707 NaN NaN NaN 6.16455808584334 6.1926905129926 5.9043904850673 5.93850399405239 6.17455808584334 6.2200945908209 6.235 6.35493378642537 6.12753916767916 0.902417591100158 1.69103279359531 1.39295392868516 1.1178414601991 0.906912722091851 0.824960514290894 1.38859941495277 NaN NaN Na…
6.19079050212381 6.19101390489794 6.19191079592526 6.14491079592526 6.21551554486336 6.22267020832236 6.21994516558282 NaN NaN NaN 6.22380768695259 6.26647789527496 6.05261209397434 6.0991276388377 6.23373894763748 6.23017184828779 6.23494844551367 6.34789689102733 6.18489361109649 0.911673518267864 1.70087441816036 1.40285805192196 1.11594004065105 0.891555302349359 0.822898518964027 1.399133215…
6.23588217545758 6.24884887721733 6.24386424563591 6.19686424563591 6.24492315790712 6.26090010527926 6.27385912282972 NaN NaN NaN 6.26987961405449 6.35077971933374 6.2016106667294 6.27753382463652 6.27588985966687 6.23997438596904 6.23200768420929 6.34201536841858 6.23586680703901 0.916437551580953 1.70797145544158 1.40673985684374 1.11822403193079 0.895280266668235 0.82167320175387 1.4061616347…
6.29262096178347 6.30868010100094 6.30771952714593 6.24365053139221 6.29162096178347 6.30158153563849 6.33761110524723 NaN NaN NaN 6.32958153563849 6.44384766211712 6.3655573327268 6.44789245495915 6.33162096178347 6.26616756111618 6.23509856536246 6.342 6.29968010100094 0.911927706690928 1.70395144340612 1.40766483952684 1.11531006349105 0.891148137082191 0.823746838195322 1.4025667659357 NaN Na…
6.35578326791375 6.37785858213622 6.38084351929173 6.30990377066971 6.35479833075824 6.36079833075824 6.39984351929173 6.3879338963587 6.52288870782521 6.55984351929173 6.38884351929173 6.53003933627016 6.52431967805225 6.64068118632014 6.39479833075824 6.28319581697844 6.24510543991147 6.342 6.36884351929173 0.905454149438385 1.6960151127234 1.39891734621891 1.10719504555705 0.881830074818364 0.…
6.40686040618112 6.43384698369854 6.43584966819505 6.36883893020898 6.4068577216846 6.4128577216846 6.45484966819505 6.44883356121595 6.5808416147055 6.61484966819505 6.44384966819505 6.59781476974033 6.67558658753639 6.81552215961999 6.4468577216846 6.29596510154528 6.25198120852438 6.342 6.42384966819505 0.891378468835088 1.69308799979962 1.38635433471045 1.10165514056036 0.875966026444206 0.81…
6.45356839888291 6.49655892556819 6.49856839888291 6.42265365871534 6.45659681882705 6.46356839888291 6.51153997893876 6.5055020856799 6.63754945225348 6.67557787219762 6.49153050562405 6.65666313203006 6.78304206461867 6.92320311096882 6.49355892556819 6.31628419944145 6.25609473314715 6.34506631320301 6.48055892556819 0.879233838059897 1.68079019648671 1.37385935168413 1.08889652099566 0.862911…
6.51393126746677 6.55590122658075 6.55890122658075 6.49194628790979 6.51973600170761 6.52387118569472 6.5688411448087 6.55890122658075 6.69585616525171 6.73685616525171 6.54799134923882 6.72703641056786 6.89419298467982 7.05099771892066 6.55294628790979 6.34688620613774 6.26634547018929 6.3522403270882 6.53994628790979 0.861709795569875 1.66190137938623 1.3621369416857 1.07469681902763 0.84816630…
6.57496996895887 6.61497093770213 6.61797093770213 6.55396948458724 6.56797626579007 6.58097190644539 6.62397287518865 6.61797093770213 6.75197239081702 6.79297239081702 6.61296803147234 6.79496657835745 7.03792928174185 7.18193557857305 6.61496948458724 6.40497142207376 6.28898885945248 6.3679922500539 6.60196948458724 0.851864843716312 1.65609285779262 1.35210493574692 1.05875784197671 0.831538…
6.6355113944074 6.66846756060105 6.6725113944074 6.62350408877301 6.64954061694497 6.64755522821375 6.67949678313862 NaN NaN NaN 6.67558445075132 6.86248217186984 7.01846025496666 7.16443833806349 6.66951870004179 6.47467211836401 NaN 6.49231414227883 6.65943833806349 0.840373781491651 1.65332410317779 1.34287180897037 1.05279896849207 0.826795044191144 0.754798392760434 1.34291236726377 NaN NaN …
6.70626846756342 6.73297706285291 6.74314847738851 6.69319990174918 6.72425132610986 6.72437131628478 6.74809705302783 6.73002848721359 6.85963423378171 6.89068565814239 6.75619990174918 6.92892563849223 7.08127426325696 7.22405142436068 6.74126846756342 6.56805697442717 NaN 6.53511999017492 6.72009705302783 0.838315188111651 1.64447781974289 1.34048056483173 1.05152661001606 0.816989168952742 0.…
6.77897251786899 6.78897883133152 6.80897511753003 6.76197400338958 6.79597288924913 6.80297028958809 6.81097623167047 6.78897771719107 6.89598625893449 6.92998514479405 6.82497400338958 6.98197994547196 7.09699405791762 7.22699888585955 6.81397251786899 6.68595543438214 NaN 6.54199740033896 6.78297623167047 0.846636854410139 1.65065766401886 1.3450982545133 1.06451509035443 0.838721785071108 0.7…
6.84752912902015 6.85050267256914 6.86649385375214 6.82555558547116 6.87965259245818 6.88679369353023 6.86850267256914 6.84247621611814 6.93641448439912 6.97029983977809 6.88853794783715 7.02917637634005 7.10105291290201 7.224 6.88456440428816 6.78682896879823 6.47581133116423 6.61780251234723 6.84350267256914 0.855348329809578 1.65807633621845 1.35046942280441 1.07023118926021 0.848113148114546 …
6.90801923227924 6.90800252355335 6.92288556247212 6.88905264973101 6.9543868242488 6.97750378533002 6.92588556247212 6.89683543629446 6.9836182228579 7.00466834903556 6.94993568864979 7.04943442687312 7.10706683490356 7.22394987382233 6.94895239737568 6.88175441621836 6.56867087258891 6.70967087258891 6.90090227119801 0.866634423424224 1.66798451480488 1.3607557601223 1.08635196758641 0.86678450…
6.96796349394465 6.96696409240457 6.97496828162404 6.9509622970248 7.03595032782632 7.06594613860686 6.97796828162404 6.94597007700381 7.01997785698282 7.04397606160305 7.00496648624427 7.07498444004198 7.1109976061603 7.22100179537977 7.00496588778434 6.984937161708 6.66694015400762 6.80794015400762 6.95396768316411 0.880421603607269 1.68001267485053 1.37462155573047 1.10117097522435 0.886458018…
7.0184264711382 7.02451720967825 7.03548091426223 7.01454443124026 7.11259887436429 7.15269868675833 7.02848998811623 6.99439017572219 7.07436295416017 7.0844173972842 7.0624173972842 7.09211796010206 7.114 7.21697277843799 7.0564264711382 7.08279849915238 6.78116145331255 6.80142459507868 7.01446276655422 0.893919705959348 1.69078298824295 1.38954320724122 1.12767095140944 0.916149806265175 0.83…
7.06573644907812 7.08188708638955 7.08895403630574 7.07495403630575 7.17917162353337 7.23027204840766 7.08278666151526 7.03778666151526 7.11478666151526 7.13078666151526 7.10873644907812 7.10533474958096 7.11405021243714 7.21393305008381 7.10366949916193 7.17122183597052 6.91041019698294 6.95992905883343 7.06588708638955 0.900548626239023 1.70218900605096 1.39875887858867 1.14649147418539 0.93822…
7.10898066983332 7.13397671593559 7.14497495864771 7.13097495864771 7.24796924746211 7.30496661153029 7.12897935186741 7.08397935186741 7.16097935186741 7.17697935186741 7.15198066983332 7.1249912135606 7.11699868203409 7.21000175728788 7.1429824271212 7.2429679294962 7.05193673763633 7.13192311865526 7.11797671593559 0.906927148800415 1.71152582644129 1.40632661722083 1.15538602413617 0.95336323…
7.16231614132863 7.18836760619608 7.19831614132863 7.18736760619608 7.31149994442667 7.37951464867451 7.18634554982432 7.13136760619608 7.20829408495686 7.22836760619608 7.20231614132863 7.14514704247843 7.12702205637176 7.21423526796549 7.19734554982432 7.31755140929412 7.20414693133177 7.29119839619922 7.17536760619608 0.906567058038965 1.71229727749122 1.4125695577611 1.16396330623283 0.965111…
7.2058639768206 7.2388639768206 7.24191581542983 7.23791581542983 7.38003677218472 7.45003677218472 7.2338639768206 7.1818639768206 7.24893309496625 7.2788639768206 7.24591581542983 7.16557022470159 7.13012095675488 7.24560257066253 7.2448639768206 7.39310589033037 7.36154009185256 7.45619671423622 7.22581213821136 0.907412175692789 1.71453444416364 1.41381922029407 1.16711293752119 0.97490212206…
7.25487003593124 7.28787003593124 7.29386223808712 7.28986223808712 7.43884404311749 7.50884404311749 7.28287003593124 7.23087003593124 7.30185963880574 7.32787003593124 7.29786223808712 7.19791422371462 7.13698180503037 7.22305978347163 7.29387003593124 7.45583364599199 7.50561790563785 7.6375191329456 7.27187783377537 0.901296219515781 1.709114374026 1.41150613430405 1.16727955812217 0.98069463…
7.30352607272286 7.33552607272286 7.34152607272286 7.34358956425838 7.4996077046971 7.57957142381966 7.33657142381966 7.28152607272286 7.36154421316158 7.38448979184542 7.34157142381966 7.21541723009054 7.1400907021936 7.22303628087744 7.34152607272286 7.52354421316158 7.64509749654252 7.78718819873612 7.31655328338094 0.894009434358629 1.69970167882214 1.40296201887221 1.16335743824512 0.9820320…
7.36184716194717 7.39372855927457 7.39967772955774 7.40884716194717 7.56701659433661 7.64301659433661 7.39979633223034 7.33994882138083 7.42169467279668 7.43879633223034 7.4047793889914 7.26140663773464 7.15011860267261 7.227 7.39991493490295 7.58420296996499 7.76705013191216 7.91876209685012 7.37779633223034 0.877336010381167 1.68878904271906 1.39317141826154 1.15519415011391 0.976700539698379 0…
7.41085005115902 7.43587104399675 7.43888004092721 7.45785005115902 7.62582006139082 7.70182006139082 7.44585904808948 7.3948320572981 7.46187704195039 7.48485904808948 7.4498620470663 7.28492802455633 7.15697900716226 7.227 7.45283805525174 7.6537870726458 7.88563712380482 8.02068810641075 7.42385904808948 0.864379646473556 1.67890025967611 1.38284160921568 1.14155174575733 0.971525834597608 0.9…
7.46566990975962 7.48647850697116 7.49251678752885 7.50847850697116 7.68357420836539 7.76254549794712 7.49950721738943 7.45254549794712 7.52258377850482 7.53554549794712 7.50469862017789 7.36147850697116 7.17115312223077 7.23313398195192 7.50664119934136 7.73264119934136 7.98364590484134 8.12148321247115 7.47450721738943 0.849919614011634 1.66873683389702 1.36950755086178 1.13316822395433 0.96229…
7.53620670125577 7.53681533868633 7.54691317932869 7.55892948610241 7.74358704385416 7.81981533868633 7.55292948610241 7.5100436335185 7.58397840642359 7.59309255383968 7.57814147416086 7.41236976899303 7.1875544303067 7.247 7.57414147416086 7.79992948610241 7.94778272513888 8.06871749804397 7.52788056578123 0.845637267325523 1.65793623158742 1.35774541624873 1.12540750488372 0.949354803454836 0.…
7.60880333571725 7.58586711872787 7.60185117297522 7.61484851534977 7.77890432548407 7.86886711872787 7.60884851534977 7.57282991197168 7.64284054247345 7.65882193909535 7.64681396621902 7.49477675946282 7.22090964073495 7.247 7.64281396621902 7.85584851534977 7.99487243397876 8.11188306448053 7.5808564882261 0.839456743040288 1.65049017137711 1.35025030425838 1.10540418898277 0.935806701807362 0…
7.66641195847063 7.63733839445801 7.65541931487189 7.6673972456681 7.83333839445801 7.90930161245171 7.65940460206936 7.63041931487189 7.70441931487189 7.72144138407567 7.70741931487189 7.59976506573116 7.30164000690972 7.44461793770594 7.70438988926684 7.90929425605045 8.01102942560505 8.122 7.63138988926684 0.837338386297438 1.64689751294072 1.3460375770933 1.09960835806315 0.929241709067721 0.…
7.72278498035386 7.68366806838626 7.71260126154763 7.72171817351523 7.87945094616073 7.95043424445107 7.7145010512897 7.68766806838626 7.76178498035386 7.78178498035386 7.7647682786442 7.7050376085781 7.38955325899806 7.52955325899806 7.75778498035386 7.94945094616073 8.01505010512897 8.12183298290343 7.68461796325729 0.838567370967298 1.65069885309537 1.34712998016346 1.09266638870126 0.91325010…
7.76898475407467 7.7229870247444 7.74798832226996 7.76398605160023 7.90599124170247 7.97599156608386 7.7439902685583 7.7269870247444 7.80798475407467 7.82798475407467 7.80998507845606 7.82496042547043 7.48096983253074 7.62096983253074 7.80398475407467 7.97599124170247 8.01799902685583 8.1120032438139 7.72098799788857 0.844298108856497 1.65592827429101 1.35124864084198 1.0942194874774 0.9114905806…
7.82629385046288 7.78024242663187 7.81122038784716 7.82024977289344 7.95916896401615 8.01316896401615 7.80117631027773 7.78419834906244 7.86822038784716 7.88931588924759 7.86731588924759 7.86960973971047 7.55668320232619 7.69269054858776 7.86129385046288 8.00307346261572 8.021 8.10297061495371 7.78124242663187 0.851932645442684 1.66152324222787 1.35838191081653 1.09741805363494 0.906644673566101 …
7.86674383731343 7.81386492710863 7.84191682273515 7.85486492710864 7.98269194168691 8.03639786646997 7.82569194168691 7.81169194168691 7.89869194168691 7.93269194168691 7.91067464314474 7.95279573293994 7.65045307754251 7.78572322332524 7.90174383731343 8.01322488104825 8.02106919416869 8.09894810437348 7.8147611358556 0.863270217654979 1.67152569409268 1.36964910622041 1.10268489547449 0.900486…
7.90888520690922 7.86286651966189 7.8938585108416 7.90386651966189 8.02189321572951 8.05893859904447 7.86489321572951 7.85089321572951 7.93789321572951 7.97189321572951 7.94889588533627 7.99787719808894 7.73277575303197 7.7700427137082 7.94388520690922 8.02596529511209 8.02498932157295 8.09600800882029 7.85788253730246 0.87291373106946 1.67751368870268 1.38092927282617 1.10976072543918 0.89858517…
7.93927091098049 7.88336609591958 7.93133680824601 7.93736609591958 8.0453441301644 8.07821965755175 7.88824894522531 7.87116840412301 7.96524162330692 8.00921965755175 7.98526358906209 8.05431484249084 7.84797381514607 7.90117150694265 7.96727091098049 8.03304393151035 8.02502196575518 8.09648324661384 7.89132216440923 0.878162771166198 1.67597720650822 1.39174107596218 1.11861840904336 0.899541…
