# Supplementary material for: Quantifying Spatiotemporal Gait Parameters with HoloLens in Healthy Adults and People with Parkinson’s Disease: Test-Retest Reliability, Concurrent Validity, and Face Validity
Source: Sensors (Basel). 2020 Jun 5;20(11):3216. doi: 10.3390/s20113216 (PMC7313704; doi:10.3390/s20113216)
Supplement: Supplementary file 1 [file sensors-20-03216-s001.zip › Data/HYA_07_SWS1.csv]

IWW_x_SpineBase IWW_x_AnkleLeft IWW_x_AnkleRight IWW_x_SpineShoulder IWW_y_SpineBase IWW_y_AnkleLeft IWW_y_AnkleRight IWW_y_SpineShoulder IWW_z_SpineBase IWW_z_AnkleLeft IWW_z_AnkleRight IWW_z_SpineShoulder HoloLens_x_position HoloLens_y_position HoloLens_z_position
-0.278 -0.316 -0.295992576341464 -0.273994432256098 0.914281596086585 0.157410148473171 0.128268348235976 1.46479102075305 1.369 1.225 1.48300371182927 1.35699814408537 -0.204125322953934 0.074 1.38415567850319
-0.278 -0.316 -0.292023419147049 -0.271 0.915132896192062 0.157491639340293 0.127379687744706 1.46532056210795 1.369 1.225 1.48500780638235 1.356 -0.202936437907782 0.074 1.38336368654009
-0.278 -0.316 -0.295 -0.271 0.914231770611365 0.157696812899542 0.127338583510908 1.46287496562025 1.369 1.225 1.486 1.356 -0.202747586347569 0.074 1.38246762023233
-0.278 -0.316 -0.295 -0.271 0.914329740005159 0.157520059900772 0.127260008921392 1.4642596380464 1.369 1.225 1.486 1.356 -0.202466328818332 0.0739478260869565 1.38138609839119
-0.278 -0.316 -0.295011565260569 -0.270965304218294 0.912300755692329 0.15798491128535 0.127335551325073 1.46143179656578 1.369 1.225 1.48596530421829 1.35597686947886 -0.201339366877602 0.073 1.38063492631745
-0.277947122466842 -0.316 -0.296 -0.268 0.913166241174623 0.157551057550663 0.127808237415561 1.46242025905429 1.36898237415561 1.225 1.483 1.354 -0.201082938725622 0.0730457875457875 1.37964024753294
-0.275 -0.316 -0.296 -0.268001690021617 0.910171757622481 0.157609847898055 0.127710101401297 1.46132312653999 1.368 1.225 1.483 1.35399492993515 -0.199998020857649 0.073961538461538 1.3789330327854
-0.275 -0.316 -0.295962070171272 -0.269 0.911191035085636 0.157521137894862 0.127688071569948 1.46316061236739 1.368 1.225 1.48301896491436 1.351 -0.199733056469582 0.073 1.37790824597428
-0.274960752994029 -0.316 -0.292019623502985 -0.268941129491044 0.909242182544896 0.157638233884731 0.119171209356269 1.46221826583082 1.36798037649701 1.225 1.48494112949104 1.35098037649701 -0.198415863083615 0.073 1.37625030761027
-0.273002033062258 -0.316 -0.293 -0.266 0.910848353219571 0.157550223636848 0.121232256699107 1.46412737734969 1.36699390081323 1.225 1.482 1.35 -0.195867351007384 0.0729148351648347 1.37448038029874
-0.273964068723275 -0.316 -0.293 -0.266 0.910076290589492 0.157659760458155 0.122342515189371 1.46285341434331 1.36398802290776 1.225 1.482 1.35 -0.194592417631935 0.0719989711934156 1.37287711347407
-0.270941337876123 -0.316 -0.293 -0.265980445958708 0.913091900526248 0.157641564323303 0.122583632951023 1.46397935850088 1.36296089191742 1.225 1.482 1.34992178383483 -0.192160044848073 0.071 1.37127013083423
-0.268 -0.316 -0.293 -0.264993933238417 0.914192649152558 0.157719817997153 0.124273417609025 1.46495248737225 1.361 1.225 1.482 1.34599797774614 -0.189906600817095 0.071 1.36906272801995
-0.267971049464398 -0.316009650178534 -0.293 -0.261980699642932 0.915512159224953 0.157639843182105 0.125960096501785 1.46619360675173 1.36099034982147 1.2249710494644 1.482 1.34495174910733 -0.187347797986426 0.0700285087719298 1.36731056051397
-0.264980419895091 -0.317 -0.293 -0.259960839790181 0.916773314471338 0.158655874031473 0.125964125968527 1.46760840529861 1.35992167958036 1.222 1.482 1.33998041989509 -0.183611125082691 0.0689694364851956 1.36484897440705
-0.263993910327297 -0.317 -0.293 -0.257995940218198 0.917440893151996 0.158949289538185 0.125674059781802 1.46853083225527 1.3559979701091 1.222 1.482 1.3389918804364 -0.180019513965943 0.0680143266475641 1.36170156283013
-0.260976187739518 -0.316964281609277 -0.292988093869759 -0.255964281609277 0.91788345277777 0.15860642931033 0.127670238122605 1.46893559473181 1.35494046934879 1.22198809386976 1.48203571839072 1.33498809386976 -0.176407568144579 0.0669989680082559 1.35933411537992
-0.258921546670559 -0.314 -0.292 -0.25298038666764 0.918136657334987 0.159137450266793 0.127719812265188 1.46853371533513 1.3499019333382 1.221 1.485 1.3339019333382 -0.172504514652578 0.0659690821256037 1.35594666738329
-0.254994150880089 -0.314 -0.292 -0.251990251466814 0.916471072338651 0.159009844023469 0.129209551567473 1.46672046792959 1.34499805029336 1.221 1.485 1.32899025146681 -0.167925846780783 0.0650028985507247 1.35296201615886
-0.251990421502372 -0.314 -0.291971264507117 -0.246971264507117 0.916985613193517 0.158944367746441 0.128977413805641 1.46690703090812 1.34395210751186 1.221 1.48499042150237 1.32399042150237 -0.162000318380312 0.065 1.34909940019913
-0.250901947498608 -0.314019610500278 -0.289039221000557 -0.243921557998886 0.913435098730072 0.160432549365036 0.12868391803463 1.46148569382079 1.33890194749861 1.22094116849917 1.48394116849916 1.32288233699833 -0.156922710777743 0.063 1.34494543608113
-0.24599503401608 -0.314996689344054 -0.291 -0.239993378688107 0.913679538327209 0.160564138319933 0.127378212245789 1.46425950522065 1.33398510204824 1.21799834467203 1.481 1.31699172336013 -0.149843982459169 0.0629851632047481 1.34031857167249
-0.24296339689835 -0.313 -0.291 -0.235902391728933 0.907415265835708 0.163003875244136 0.126292557369331 1.45802321589887 1.32498779896612 1.217 1.481 1.31191459276282 -0.143779106161844 0.0619957671957671 1.33552999696639
-0.23992183003004 -0.313 -0.29094137252253 -0.22792183003004 0.911030557494 0.158460195424925 0.125680619603605 1.46549730192794 1.32390228753755 1.217 1.48096091501502 1.30488274504506 -0.13733656105045 0.0608931159420285 1.33039963919997
-0.235996256946418 -0.313001871526791 -0.287994385419627 -0.223996256946418 0.908555127983407 0.158474585240638 0.125212882151258 1.46185136621456 1.31899251389284 1.21699438541963 1.47899812847321 1.29899251389284 -0.131597336986463 0.05908152173913 1.32512934813316
-0.233941684121636 -0.313970842060818 -0.284941684121636 -0.221951403434697 0.911240042730868 0.16093438458333 0.12673882278998 1.46253684625001 1.31490280686939 1.21399028068694 1.47797084206082 1.29498056137388 -0.124297507037956 0.0571274509803914 1.31872149949673
-0.227960833188531 -0.310941249782797 -0.278843332754124 -0.216862916159859 0.906213841902694 0.162367491546481 0.125588054122502 1.4581560583927 1.30498041659427 1.21296083318853 1.4749412497828 1.29286291615986 -0.115143589375588 0.0549102196752614 1.31260895648889
-0.225991255349847 -0.308003497860061 -0.270982510699693 -0.209989506419816 0.909409790128396 0.16073940536379 0.124998045078141 1.45895482316711 1.30398950641982 1.21099650213994 1.47198425962972 1.28599475320991 -0.107025787955781 0.053 1.30651110172449
-0.220939609363192 -0.31 -0.260770515580129 -0.203951687490554 0.909310774379062 0.160387438747544 0.129616934224016 1.45601956656633 1.29796376561792 1.209 1.46289129685375 1.28293960936319 -0.0981721105517538 0.049814492753622 1.30084412994305
-0.215960977344755 -0.31 -0.24123905822272 -0.199902443361887 0.910991659352035 0.159367999644325 0.131905849841539 1.45757200213405 1.29492195468951 1.209 1.45394146601713 1.27788293203426 -0.0893703707558444 0.0469408766564728 1.29676524306131
-0.213987668053003 -0.31 -0.202938340265016 -0.194983557404004 0.910073452945159 0.159736703743109 0.136227214188993 1.45516016442596 1.290995889351 1.209 1.45097944675501 1.271991778702 -0.0791805650119459 0.0449080459770117 1.2927743196842
-0.207952035607447 -0.309971221364468 -0.172654656373619 -0.186932849850426 0.911723331797741 0.143529518052685 0.139577089516541 1.45522062238541 1.28897122136447 1.20898081424298 1.44098081424298 1.26794244272894 -0.0699514081336124 0.0429913978494621 1.2908063122375
-0.202807513978744 -0.307019248602126 -0.136172310108598 -0.179788265376618 0.909016196645101 0.139402741169824 0.123911266193391 1.453247140529 1.28598075139787 1.20694225419362 1.43896150279575 1.26203849720425 -0.0598505007996858 0.041 1.28968950220402
-0.192990310294782 -0.308 -0.0939354019652104 -0.168979005638693 0.911364573765078 0.142092923061074 0.130129776239922 1.4546177425229 1.28499677009826 1.204 1.437 1.26400807475435 -0.0501717370241079 0.041 1.28912230128315
-0.186930561480073 -0.308 -0.0533866264073135 -0.155872696046801 0.908032567518976 0.143901388770399 0.154400351346604 1.44707483499083 1.283 1.204 1.43697685382669 1.26893056148007 -0.0377793356952284 0.041 1.28955023197411
-0.180746308259751 -0.308 -0.000297469027002001 -0.144843882006 0.90990067516228 0.144022732064895 0.127193865943892 1.44996179333339 1.2829609705015 1.204 1.4349609705015 1.263078058997 -0.0238376860046636 0.0408484848484847 1.29031857529037
-0.172317197869678 -0.30799420324038 0.0350908159007203 -0.136963287189071 0.911302425524734 0.144165584211768 0.131938288186948 1.44553606727507 1.28317317094424 1.20399806774679 1.43298454197435 1.26699613549359 -0.010873222203688 0.0389325842696631 1.29307388242224
-0.161741541830714 -0.305 0.0825144117835066 -0.117930752259913 0.910297933239748 0.147089767987879 0.146239275497693 1.44862884705732 1.28305554547021 1.203 1.42495053732851 1.265 0.0017605191907728 0.0361235955056196 1.29669342086851
-0.149256817668232 -0.304946797631873 0.134691630785653 -0.110680785791237 0.907682010730421 0.151135970936478 0.115227429224956 1.44453890662002 1.28282187384007 1.20298226587729 1.41994679763187 1.26505320236813 0.0174424639213959 0.03397097097097 1.30007025875325
-0.135100502907607 -0.301999709086501 0.173001236382369 -0.0929989090743799 0.904249470419851 0.154789980363339 0.120070285822512 1.44613932508068 1.28268593581443 1.20200007272837 1.41699992727163 1.26800021818512 0.032957200465996 0.0328749999999993 1.30436432375867
-0.119510075074212 -0.298 0.190345674309764 -0.0778474966280454 0.900795124731135 0.154523151736354 0.124103295617271 1.43687819873572 1.28286151115394 1.203 1.41594916554268 1.27104066756585 0.0500062705274731 0.0287928994082823 1.30901810290833
-0.10272301169342 -0.297929405493667 0.224176486265833 -0.062735270601251 0.898113786087371 0.154818351906455 0.13421294587975 1.43865882431329 1.28356237961923 1.20303529725317 1.41098235137342 1.27507059450633 0.0662098608692387 0.0258318318318314 1.31349910330815
-0.0849767902906049 -0.29399767902906 0.234032493593153 -0.0479744693196654 0.897000266911658 0.154168549393163 0.137144112953919 1.43914852618345 1.28500232097094 1.20500696291282 1.40999419757265 1.27900464194188 0.0824928703256389 0.0228932584269659 1.31896929614296
-0.0647861232815694 -0.291974334793788 0.262059885481161 -0.0258631189002044 0.897222813742261 0.152919572246563 0.123432015494807 1.43788872617011 1.28701711013747 1.21099144493126 1.405 1.28305988548116 0.0995145294510287 0.0210205992509354 1.32447051429601
-0.0395868255299316 -0.288849754738157 0.269093903288652 -0.00956804487220121 0.896401456201215 0.152842580239714 0.119051222143235 1.43887145340025 1.28907512263092 1.21005634197319 1.40496243868454 1.29013146460411 0.119925771522527 0.0201020036429875 1.33099366483642
-0.0179490854656307 -0.280986860765324 0.274 0.0130427025126968 0.897000279208737 0.1514201172107 0.12016451661192 1.43737714221646 1.29300656961734 1.213004927213 1.403 1.29700821202167 0.13896804772142 0.0219234972677601 1.33779920500654
0.0132691099156488 -0.272918096982194 0.274035101293346 0.0392574094845336 0.897183572500094 0.157563798771509 0.122972597306466 1.43567720737095 1.29708190301781 1.21601170043112 1.40297659913777 1.30214040517338 0.162239221852791 0.02410582010582 1.34594100079423
0.0366163352677506 -0.265738524431863 0.277074707305182 0.0614855974836823 0.89839387474593 0.157124232486593 0.128339563280019 1.43892216223984 1.30411206095777 1.217 1.40103735365259 1.31409338413148 0.185628384218277 0.0285303030303036 1.35309254120984
0.0690546907841613 -0.251965196773716 0.281021544854367 0.0870513761911818 0.901755237056908 0.161563076069304 0.132517547201195 1.44429788873129 1.31002154485437 1.21699005622106 1.40299668540702 1.31901823026139 0.209241220485148 0.0352175226586098 1.36097683203289
0.102361328053138 -0.230833984408018 0.294058593738347 0.118195312461156 0.904744863314093 0.169586679658328 0.131032675782707 1.44895078126973 1.32300976562306 1.211 1.40097070313083 1.33007812498446 0.237201284056071 0.0442497482376649 1.36992520141497
0.139427213843029 -0.21333976042441 0.300077675244187 0.138582564331403 0.888388958785267 0.184478253682384 0.130296990771977 1.43922439192623 1.32421360692151 1.21090290594477 1.39803883762209 1.33813593167733 0.265281399308928 0.0522215743440207 1.37793660861294
0.16104765382564 -0.179902786195694 0.304003812306051 0.168036216907486 0.908043628994133 0.18548261267213 0.130651162753346 1.45612076976459 1.33501143691815 1.20600190615303 1.39999809384697 1.34501143691815 0.291303890729069 0.0580373831775678 1.38640234668609
0.186288706054555 -0.128867676391662 0.306036088256819 0.187288706054555 0.915220418847638 0.228511200451765 0.131265292944334 1.46180932061765 1.34108420593258 1.20710826477046 1.39897594116212 1.35108420593258 0.317011252824485 0.0622762762762752 1.39490464118313
0.210466511625816 -0.117183604654821 0.309 0.211583139532271 0.918614058720598 0.209867728681509 0.131722159302226 1.46589090639521 1.34817494185968 1.21609718992205 1.397 1.35813606589086 0.341222469388337 0.0683775100401664 1.40093399083867
0.234035956590984 -0.0759200964644801 0.309 0.241031961414208 0.922352496985485 0.21731928086818 0.132841717926014 1.46745555329572 1.35700599276516 1.221 1.397 1.36501398311872 0.363933471183158 0.0761971014492786 1.40469637579328
0.252178300449687 -0.0355120198219088 0.309 0.257178300449687 0.923445910874534 0.216806943140295 0.133692211085619 1.47012189362208 1.36004692117097 1.22110322657613 1.397 1.37203753693678 0.384915050312061 0.08 1.40809582521439
0.27152374723737 0.0169505042455979 0.309 0.276484951145713 0.907421505670565 0.200486474473665 0.132868642136792 1.4589136794812 1.36517458241246 1.23225217459577 1.397 1.37605819413749 0.404767016337879 0.0799478859390363 1.40905175103356
0.29801276978908 0.0650865507926546 0.309 0.30102979617452 0.919632710033016 0.192192913858495 0.132801347922181 1.46921130535622 1.37400425659636 1.24501135092363 1.397 1.37901276978908 0.422985039002624 0.0789643916913943 1.4087981339654
0.307179668337641 0.126886363799029 0.309 0.322167690448465 0.921543593366753 0.173016329831719 0.133748083537732 1.47012101658312 1.3770479115567 1.25309582311341 1.397 1.38801197788918 0.443596833151932 0.0779737945492663 1.40706804776201
0.322431561958157 0.201765480737914 0.309078465810574 0.336431561958157 0.921817637243986 0.163243943821128 0.133527619680594 1.46938784658106 1.38107846581057 1.26096076709471 1.39703923290529 1.38907846581057 0.465260048964195 0.0768639846743299 1.40531507727303
0.3440294228764 0.290180460308585 0.313033345926586 0.358043153552053 0.920696371178577 0.143473106765599 0.130321142913273 1.46977686155985 1.38500784610037 1.25900980762547 1.3989705771236 1.39300392305019 0.484965779668499 0.0748725212464587 1.40454951703611
0.359217372763022 0.382737177196335 0.33044419651574 0.380217372763022 0.918634800964608 0.155028126860081 0.08530469038775 1.46805486889642 1.38894329406182 1.26405670593818 1.38403780395879 1.39503780395879 0.503689990410641 0.0701510859301237 1.4027055753202
0.382486834880064 0.461285244083368 0.34535328107961 0.403350521113646 0.896422926489517 0.134004366426898 0.0457232348841984 1.45510727646479 1.38313631376642 1.27035052111365 1.36970583105041 1.3989805266048 0.523789958088646 0.0648289855072457 1.40237732613881
0.407024312774663 0.526166716169117 0.353971631612596 0.421032995908471 0.913697207001061 0.14073372186695 0.0246881612312223 1.46353277860282 1.39001389301409 1.2879774238521 1.36139755993421 1.39800520988028 0.54187723854535 0.0619763313609468 1.4012740253932
0.421227318409252 0.622466600945306 0.357696691566366 0.440275174916463 0.917873858478852 0.120689133895668 0.0192693597627702 1.465106789594 1.39811964126803 1.27488035873197 1.35830282966999 1.4010119641268 0.562969172784245 0.060977777777777 1.40169409955924
0.437270769104478 0.709341978628566 0.357925904392587 0.461253418917452 0.914914101310893 0.103242919097296 0.0265367208127903 1.46157753819803 1.40100544454979 1.26107753098423 1.35961147931751 1.40342632186615 0.585007161749536 0.0586918767506998 1.40299201325775
0.458003682741567 0.775092896400581 0.356056713542924 0.483230426383771 0.911788969116323 0.0990869568131826 0.0435601347152312 1.45679991259088 1.39959037367406 1.25624168375273 1.36451334793656 1.40371582655101 0.603934827746345 0.0558479532163759 1.40407473857105
0.482125437599131 0.822755508630557 0.353486562469044 0.50602727667089 0.908941368419395 0.104860836793393 0.0674094918040413 1.45164819010094 1.3955749250419 1.25829193426289 1.37219827458692 1.40250849710075 0.624791483554692 0.051942604856514 1.40446460451795
0.508335411955782 0.855365969687698 0.351612894622615 0.529465049134277 0.906814205744358 0.117204148787994 0.095154682413169 1.44699664805659 1.39065959505437 1.26514739974015 1.38185609832838 1.40043235243471 0.647235808152716 0.0475888568683951 1.40352810424658
0.535332984090133 0.875960433941206 0.351833153455303 0.553364823129403 0.905850387615467 0.132756482547049 0.123865596876563 1.44371956378624 1.38654488011255 1.27472719740995 1.39267665822071 1.39811541147227 0.667390649042656 0.0436735905044487 1.40187402235755
0.561817532280796 0.887575055760287 0.355544782418775 0.577547678011737 0.90649282055697 0.148157427820625 0.150612125528171 1.44269121461827 1.3849312766175 1.2849504444977 1.4038497933237 1.39618569313276 0.689941398093304 0.038776422764227 1.40055248936796
0.586488434806383 0.893245989514144 0.364145224964696 0.601834693136747 0.909184411093122 0.160046574358788 0.172464158701942 1.44478587788107 1.38751928097029 1.29373625822884 1.41456534269713 1.39527121633555 0.713222666063662 0.0348552497451567 1.39922629771009
0.608045069945507 0.896009389571981 0.379031924544734 0.626046947859903 0.914368065748172 0.165063511911602 0.186491586731824 1.45087783090303 1.39600938957198 1.29900375582879 1.42401314540077 1.396 0.738505359459996 0.0331699716713889 1.39834564970528
0.632415096737247 0.901128482323434 0.39607906604519 0.651296497669462 0.91312869599423 0.156075847761886 0.192702875417721 1.45493266784365 1.40081221814267 1.30104941627824 1.431 1.39594070046611 0.764677909287304 0.0350313131313133 1.398058981572
0.674348603804085 0.914087150951021 0.404418324564902 0.681540335896331 0.892341546863571 0.133898011533758 0.198018127397812 1.44438236450827 1.38236603399429 1.30608715095102 1.43082569809796 1.39008715095102 0.792628657624357 0.036040796019901 1.39780151418282
0.694016782099094 0.919009323388386 0.428014917421417 0.712022376132126 0.913853328449654 0.149571668886521 0.199048092701119 1.45578998135322 1.40299906766116 1.31100559403303 1.42100372935535 1.39499720298348 0.820971530820126 0.0372456140350901 1.39865842235466
0.712497617810084 0.92911942827442 0.444368237179462 0.73623885654884 0.917522907363125 0.15138169613652 0.207864906306297 1.45582623081254 1.40192038115039 1.3170199047124 1.4250199047124 1.39196019057519 0.850803213726802 0.0440411522633759 1.39897640942952
0.762342272750361 0.941090071776411 0.481288229684515 0.760522416303183 0.927773871053567 0.153550448326064 0.222360524168111 1.46155762967436 1.39405404306585 1.31903602871056 1.42705404306585 1.38790992822359 0.88204823780155 0.0481593291404629 1.40030068780838
0.781001042910476 0.945999909312132 0.52292170334838 0.78900108825441 0.928529791417905 0.154117151040643 0.226888980423321 1.46906001451006 1.3969997279364 1.3210005441272 1.42289597421413 1.3829998639682 0.912655876624384 0.0521632653061229 1.40117772849617
0.804347207476437 0.943976852834904 0.560856157330133 0.813192893042465 0.923853305726316 0.0913051228145292 0.221731112252726 1.46936209952566 1.39096142139151 1.3330077157217 1.41571799857661 1.3799922842783 0.94082162948453 0.0543877139979865 1.39920927038894
0.849147383094549 0.941073691547275 0.593065140098432 0.838534263717741 0.914098142345625 0.0940523167209532 0.212038307227876 1.46720683040794 1.38605526866046 1.33390788556591 1.40895125416499 1.37898157711318 0.967850684459626 0.0612599580712769 1.39761693126212
0.857026242444645 0.944990737960714 0.617522200121934 0.867026242444645 0.919865387419518 0.136739858491567 0.202961952920318 1.47503592770514 1.38900617469286 1.32900308734643 1.40602687899099 1.37799845632679 0.993600356198096 0.0653068181818186 1.39466779419238
0.874285460008277 0.939 0.632200885869294 0.884322693922401 0.923372960913709 0.0979390422115676 0.199653436901599 1.47891120553163 1.39304964521883 1.331 1.41037601106633 1.377 1.01453837367369 0.0679446219382322 1.39237550033788
0.897280296784382 0.939 0.635074745809168 0.910504534211887 0.925190656773854 0.105794960153929 0.207264146743268 1.48223447375646 1.39701868645229 1.331 1.42542978840272 1.37698131354771 1.03718448054638 0.0672116104868921 1.39188892428905
0.91200181356547 0.939000604521823 0.639003022609116 0.937002297182928 0.924699972191996 0.104479770281707 0.218509497037843 1.48457016926611 1.39800012090436 1.33100024180873 1.448 1.37599987909564 1.05738621223167 0.069046296296297 1.39225464555051
0.927168923698087 0.944 0.69480883985183 0.956130531948521 0.924392525449377 0.102571246681099 0.193309415518496 1.48597168923698 1.39900767834991 1.333 1.4569893786574 1.375 1.08150164040342 0.07 1.39223287892259
0.949332697985004 0.944 0.781885431797023 0.973507802187637 0.914438134595274 0.101457335316061 0.146941477166424 1.48620873614968 1.40005253126079 1.333 1.45895466754993 1.37501751042026 1.10439397678934 0.0697996146435451 1.39391546809019
0.977522723011701 0.958502086998415 0.858047136823941 1.01001959649985 0.921200051230271 0.135118013042244 0.111631662019587 1.47429642240346 1.40699792894466 1.32750391611135 1.46902094969953 1.37999817088706 1.12753618724484 0.0677373134328339 1.39583276796114
0.99571055508549 0.959999528927299 0.903661065130585 1.02625763766777 0.921215943320125 0.137033172352277 0.103590400249224 1.47508305821908 1.40651572642187 1.3304985867819 1.48901017023278 1.3785 1.14955123957706 0.0636211180124202 1.39747894858087
1.01752541743958 0.960022020038135 0.969217060411022 1.04143466443251 0.908197149514032 0.128350019150242 0.0946495381998321 1.48570539527507 1.40803883298242 1.3304791272279 1.4900347731546 1.3739826134227 1.1712320462759 0.0575343137254876 1.3999430799856
1.03002762053489 0.960001708167567 1.05059673250066 1.06752557936376 0.909786365492249 0.123855154247855 0.10765123605177 1.46775660407975 1.4119962506613 1.33100286339288 1.50049851177112 1.37849905033012 1.19265597862717 0.0526355685131199 1.40245576332749
1.05266730971558 0.962514145701656 1.1393000052618 1.09018491050181 0.916253418131985 0.119829224246462 0.126286982216693 1.47020295390446 1.40949264258297 1.33299528476611 1.50349056953223 1.379488618366 1.21310925185304 0.0477542735042743 1.4048212325397
1.06343765898721 0.963987963331372 1.23027053093826 1.10643765898721 0.907075480517702 0.1192457991523 0.109718226505181 1.47738933255571 1.412 1.33250401222288 1.50256694007865 1.37310099822782 1.23493982438958 0.0424701348747582 1.40834211787906
1.09552830135656 0.965000656120253 1.29360077500674 1.13502909348291 0.913441212358303 0.121246279075841 0.120025729464597 1.45968735919458 1.4075 1.33400196836076 1.50599619928457 1.38200432082959 1.25435004702097 0.0377735849056609 1.4113650172228
1.11375724637141 0.9655 1.35988351998123 1.15426872390916 0.913952861275219 0.122204179743318 0.140429620328953 1.46055072418855 1.40748577785632 1.3355 1.50351222603504 1.38454091987944 1.27818565091723 0.0346647727272737 1.41438464585462
1.13818302754444 0.9655 1.44654834199891 1.18135633277317 0.906646767326755 0.123525575353358 0.124589760789324 1.46813798327111 1.40602166315359 1.3355 1.50497952337442 1.38305626306945 1.30064791174514 0.0317624521072815 1.41808955355615
1.16303305867521 0.969000776291777 1.4955661322135 1.20602225247928 0.901125414661823 0.127550658771045 0.131725822659627 1.45214555191879 1.40450467261374 1.33549974123607 1.50049631663441 1.3880050836634 1.3236379767733 0.0279213114754109 1.42095198776448
1.18980237714638 0.970513886473226 1.54266824493231 1.22883899296653 0.896430271863136 0.128628923241512 0.126116000961027 1.44707329761575 1.4074953193287 1.33499537117559 1.49694414302575 1.39300951688327 1.35177850740275 0.0234028985507247 1.42357208023294
1.21362476226307 0.972105020818832 1.56072384424986 1.24970285754596 0.887734185705216 0.128583585513243 0.141010937715726 1.45181997616752 1.413 1.33452356452255 1.49102424421099 1.39711714292433 1.37707049908477 0.0176469366562797 1.42599740321554
1.24507635378405 0.982512106718743 1.57003729590322 1.28505481810137 0.886942290613521 0.130248029720836 0.146279296945714 1.44980782685384 1.41300978894667 1.3369977327547 1.48898439135977 1.40301174673601 1.40394010037665 0.0127941176470586 1.42965552876037
1.29129712445025 0.989113635683154 1.59156587292891 1.31829324369853 0.88913543401068 0.13717482909532 0.139380813867794 1.43652989004646 1.41153860826359 1.33597830773049 1.47997223787116 1.40757333577546 1.43112425966251 0.0110877192982459 1.43437834825569
1.31789909453565 0.999169985461924 1.59654529136481 1.34471217582759 0.889684120304469 0.145319959334144 0.13783918188698 1.43798153217394 1.41502672599403 1.33398865675253 1.47749836787535 1.41451220012234 1.45944806188182 0.0122095754290884 1.43909417562134
1.3645565974172 1.01607963684213 1.60001780679617 1.37706359196141 0.892836832001457 0.156615055209047 0.13980719630478 1.44226979962889 1.41850672761062 1.33198331444023 1.47799962625453 1.41900312352664 1.48656660027541 0.0140567823343867 1.44202625576225
1.39540905095475 1.05924308150059 1.6090855414471 1.41085167860128 0.896275690996997 0.187438213000377 0.138495690918235 1.44739467960209 1.42199523128205 1.32294292312259 1.4779619733714 1.42059505426 1.51830504637162 0.0206424974823793 1.44430799453508
1.43458245616014 1.08486806875871 1.6180388035887 1.43475719300818 0.892348334507283 0.178098689656063 0.134887328125862 1.45931328187689 1.42917473684804 1.31695632919898 1.47398140493738 1.42909707602669 1.54999306962578 0.0318974358974418 1.44481972347281
1.46954730059251 1.12854893707195 1.62950508145451 1.48103195613129 0.905658606415747 0.203821802024 0.130099270881436 1.46017056508406 1.43000650511945 1.31099160184732 1.471 1.43250549446439 1.5801650166561 0.0455917721518986 1.44511003143306
1.49631342142504 1.15781358466516 1.63302428805408 1.49888955917028 0.910775471192035 0.20582053931715 0.129317781308661 1.46323374377575 1.43352292964885 1.30600471360829 1.47099392798648 1.4355262848519 1.60994390768711 0.0567152777777777 1.4451664781558
1.52568411777373 1.18528870330719 1.63502928763001 1.53557952712827 0.916436301858102 0.194047379617892 0.127747942448956 1.47155773395187 1.43556415458649 1.30648605423981 1.47048047491333 1.43801673797943 1.63613861762721 0.0638067940551997 1.44629556156334
1.55453946221025 1.25608838269543 1.63800260790687 1.55655654114692 0.920212808789053 0.21051855533678 0.126207782393928 1.4755342807264 1.43899812084713 1.30400507526545 1.46899913069771 1.44050608511603 1.66307080453441 0.0719754098360655 1.44440012328041
1.57576835840466 1.30205397199092 1.63952888374108 1.5872686030404 0.91593134997162 0.176233506301742 0.124939577705248 1.4691568561077 1.43797013771595 1.30699604226826 1.46848568044733 1.44405727821066 1.68690649716121 0.078 1.44190673224603
1.60361356338106 1.35933394373182 1.64248788820237 1.60256952266525 0.904117976003594 0.157742864583209 0.124362048939652 1.48209979474022 1.43502443886739 1.30660157746329 1.46700807453175 1.44703796817768 1.71106569792263 0.0777707129094417 1.43824864609238
1.6310060570926 1.42906015087358 1.64400251715073 1.63701324955866 0.925760322067739 0.145359170011316 0.122575953186354 1.47807703391612 1.44499889171016 1.31200338753243 1.46649916094976 1.44600233765767 1.73091487852096 0.076 1.43369441893754
1.64771662451453 1.51132964730026 1.64556301798189 1.65625061522879 0.927375092140097 0.133646015460459 0.119557077456293 1.48076018728949 1.44498866976191 1.31557084147212 1.46597647617535 1.44850377674603 1.75248028556752 0.0758895833333333 1.43100294820041
1.66483315301986 1.59329963296389 1.65218352881107 1.68159029079276 0.938199302164214 0.131527814445647 0.113338456894509 1.48310281642553 1.43802944358473 1.32153298485065 1.46331578818983 1.44900456576457 1.77379077856057 0.074592178770948 1.42934488068623
1.68999204808109 1.67303307940716 1.66502941770944 1.704009056982 0.9367304707536 0.119638268064119 0.1094681497243 1.48278016429035 1.438 1.32150362563597 1.45250852958926 1.44999864516864 1.79307708955814 0.0717728706624584 1.42860752076633
1.70531936010398 1.75755659903837 1.68724636350879 1.72831936010398 0.935991631752554 0.150619977482516 0.119270936150732 1.47736153250368 1.43912774404159 1.314 1.4470273737232 1.4509361279792 1.81347310413363 0.068647230320698 1.42782261449685
1.73964439266163 1.81738022721028 1.71372567433897 1.76264439266163 0.914670882958174 0.142019105038785 0.0935761974932915 1.43990801840721 1.45285775706465 1.314 1.449969519371 1.44407112146767 1.83233128183088 0.0658130081300803 1.42870950950831
1.74799835125535 1.88698577957739 1.73133593784834 1.77999649641762 0.923338167832507 0.142759828942743 0.0717776059181935 1.46575459211755 1.44700123655849 1.30800123655849 1.45284823023606 1.444 1.85304323104547 0.064 1.42868133077867
1.77313092889064 1.96534041511566 1.73886773930673 1.7911920290396 0.92928658101262 0.133654184828858 0.0654252702226193 1.46842573451227 1.44300872859271 1.29699127140729 1.45385526792275 1.44301745718542 1.87308649028642 0.0637514995715501 1.42682654646827
1.78787849480398 2.00368408649035 1.73870716235789 1.81282179237917 0.923269574119975 0.152147632484194 0.0710677807482616 1.465692518963 1.4439918996536 1.2960081003464 1.45349819327431 1.4449837993072 1.88990115461561 0.0620377035132817 1.42599173081354
1.81601876429099 2.07102814643648 1.73324029064558 1.83702658274556 0.93189278336983 0.158626105623238 0.0852537278368126 1.46897146986946 1.44400312738183 1.293 1.45228456713396 1.44199530892725 1.91201201545952 0.0595727002967353 1.42479053430577
1.82841710966828 2.08925595366008 1.72485320781355 1.85428439295565 0.933521641674803 0.181820774513046 0.104531701829965 1.46978041160988 1.44610427741707 1.29296208093925 1.45072195034495 1.43904739882594 1.93179138197191 0.0555983436853009 1.42296928231233
1.8715648977041 2.11573300540934 1.71593199750554 1.88370333934371 0.918174757975699 0.196383152975135 0.125450293069411 1.45637517837238 1.45689122442603 1.28903955475417 1.44931790375052 1.44395055655728 1.95304739976151 0.0516213872832369 1.4222074979849
1.87805379519418 2.16900949326956 1.70886274336531 1.89706012404056 0.924554019240176 0.18297159803371 0.144558091896843 1.46044490527867 1.45399525336522 1.29599683557681 1.44857998819389 1.43899841778841 1.97410210566065 0.0486137071651102 1.42158778457285
1.91211823388729 2.17537046618017 1.70603152903661 1.93511035162814 0.920796868034587 0.183796028071378 0.158403688653953 1.45723449288772 1.45100788225915 1.29407882259153 1.44901576451831 1.43798423548169 1.99770361293658 0.0447420634920634 1.42036330378389
1.92684959282479 2.22152872418434 1.70995989141994 1.9488596199698 0.92289854190967 0.160874033564628 0.166338980668287 1.45779428452734 1.45198997285499 1.30389972854986 1.45097994570997 1.43602005429003 2.02073719386754 0.0427951301427376 1.42013883135844
1.96299378157321 2.22399965453185 1.72199792719107 1.98199429977545 0.925479557800762 0.158800317830702 0.176068333116153 1.45558038346965 1.44500120913854 1.30699948179777 1.45399948179777 1.43000103640446 2.0414940882557 0.0411158690176332 1.41936502383671
2.0052718931528 2.22412672516925 1.73797283689158 2.01562461330085 0.926126329886449 0.153909036873197 0.187016508060505 1.45455229650066 1.43713184881885 1.30895719016735 1.45687000693581 1.4234092459338 2.07348188465722 0.0421375968992244 1.41775391589149
2.04319257640973 2.23596191184256 1.75677722227591 2.04325894447071 0.925667362899742 0.141569915207533 0.19718802858709 1.45589851816673 1.43123674080477 1.31248257224372 1.45931885614561 1.41747900901254 2.0996462834424 0.0432189054726373 1.41719713661817
2.07406234798658 2.25308616956962 1.77849834871468 2.06858165763841 0.924816145936247 0.129231010775769 0.204947548061016 1.45869371134631 1.42747132985714 1.31677324309502 1.46136038254783 1.41255282223877 2.12835108476781 0.045905172413794 1.41605380507841
2.09518772452594 2.26908045336826 1.8032234815785 2.09527711715734 0.924286168091567 0.124340381519959 0.208659719847389 1.46201253891783 1.42599106073686 1.32102681778942 1.46300893926314 1.40897318221058 2.15736538218063 0.0544713024282584 1.41433362374095
2.11581679324011 2.27792148281719 1.82778189671442 2.12572955192587 0.924963980349318 0.126580108980355 0.207530032751137 1.46558824416162 1.42500872413142 1.32397382760573 1.46399127586858 1.40602617239427 2.18960281706336 0.0617318224740327 1.41310952717914
2.16702674751436 2.27800472014959 1.84607552239348 2.15704877487912 0.927791368843382 0.116431714987685 0.20604003588524 1.47076671834625 1.41899370646721 1.3239984266168 1.46399213308401 1.40099685323361 2.21815237130287 0.0663878787878811 1.41038313251736
2.20467512541415 2.27731150023386 1.88124999006386 2.18586972107662 0.93150897354124 0.108546328428163 0.213691676843486 1.47587020833245 1.41418072996272 1.32403975553067 1.46583522165694 1.39746677045395 2.24648004180762 0.0705196078431379 1.40730412313146
2.22503220303488 2.27804832407043 1.93488854420224 2.21323646804325 0.934915788219396 0.107367223551662 0.228014377151973 1.47981716603111 1.41122829581391 1.32429586748263 1.46942446685987 1.3950596208644 2.27306038103955 0.0757565982404719 1.40598027281895
2.24095573500588 2.28026906309002 2.00065767991286 2.24131384745606 0.936984648207049 0.111819874474549 0.243066247182681 1.48193051302047 1.40839404695301 1.32389905422692 1.47365674626723 1.39185348166884 2.3020274579917 0.0839351851851848 1.40613774413452
2.26530347595649 2.28402758872332 2.07222389229997 2.27226669099206 0.936688388833402 0.120829755313191 0.252905397307592 1.48153317087878 1.40393562631226 1.32198160751779 1.47742893745345 1.38592643007115 2.33091014300779 0.0825629202689701 1.40708895917435
2.29767079202724 2.28697007200248 2.14325367646782 2.30071069602394 0.93438344359806 0.130402634248055 0.251589937898685 1.47973825607849 1.39706983199422 1.32001995199835 1.47963791799298 1.3780798079934 2.35650842890557 0.078 1.40847049459662
2.30999778184507 2.28400055453873 2.20741352752065 2.31399759699882 0.934599955636901 0.131129883546866 0.233177979327941 1.48163964509521 1.39200092423122 1.32199963030751 1.47918056546024 1.37600036969249 2.38830919024675 0.077563798219585 1.40945423274522
2.3381772631863 2.28701541419011 2.2583699405627 2.34913102061596 0.933123969595598 0.132553044214218 0.191727631967341 1.48137121408829 1.39195375742966 1.32010789933079 1.47495375742966 1.37496917161977 2.41521218932647 0.0739426627793956 1.40907354559381
2.36077007297409 2.28898000634557 2.30552015229374 2.36583005393737 0.920884560467082 0.135490109486631 0.136620822006686 1.47515327991626 1.38605998096328 1.33386004441901 1.46905998096328 1.37103998730885 2.43914168825877 0.0660213414634136 1.40812868161809
2.38301987721387 2.2960046769915 2.39209938606933 2.40301753871812 0.926353180354219 0.133761251095226 0.119457541648791 1.4743787372123 1.3879953230085 1.33499766150425 1.46999766150425 1.36700116924787 2.46208770058611 0.0571381381381393 1.40687052227681
2.40017744409099 2.3 2.47773397328548 2.41820164101249 0.929066531774585 0.13483129050248 0.125833216496662 1.47328515922148 1.384016131281 1.333 1.467983868719 1.368 2.48375195155996 0.0506320474777454 1.40645431770193
2.42177745508605 2.3 2.56707947331046 2.44274710805232 0.9286443497415 0.134988381491535 0.11770375781307 1.47147861284735 1.38597976864419 1.333 1.46602023135581 1.368 2.5060087588387 0.0482110177404302 1.40723510820401
2.44602682268336 2.303 2.67608685440325 2.47302809995399 0.922583447601637 0.13443901650161 0.109563371994479 1.47065519746241 1.38399744545873 1.332 1.472 1.36500127727064 2.52961601725302 0.0499536423841054 1.40927855770939
2.467198114088 2.3030297171132 2.74468349360361 2.4952179254968 0.917379367566183 0.133684462328424 0.112329269442422 1.46686255643737 1.3819801885912 1.3319900942956 1.4720396228176 1.3660198114088 2.55680949804575 0.0483668528864047 1.41059374128418
2.48683281055894 2.30597492158384 2.81242319642835 2.51681609161483 0.909388046102511 0.135117795170803 0.125140908889709 1.46315159880436 1.38001671894411 1.33100835947205 1.47596656211179 1.36798328105589 2.57967346569982 0.0435934426229484 1.41163449428108
2.51703978360332 2.30700918083154 2.86102754249461 2.54603978360332 0.908826251160456 0.136262922564706 0.138479196132922 1.45885481283018 1.38200612055436 1.33399540958423 1.474 1.37000612055436 2.60555684907435 0.0375714285714268 1.41393942874309
2.54329708739867 2.31302785194363 2.87942706313559 2.57230637137988 0.906337293686441 0.138181326457074 0.144228589788872 1.45544892536266 1.38600928398121 1.33099071601879 1.47392572815033 1.37400928398121 2.62920872331598 0.0346380368098144 1.41667904423957
2.57473158085936 2.31597483570557 2.92461414748533 2.60472319276122 0.901818585251467 0.139379766520263 0.117627149697764 1.45321904098279 1.38699161190186 1.33000838809814 1.46606710478516 1.37499161190186 2.65617614378178 0.0315705521472381 1.41832906275585
2.60903372733293 2.32200648602556 2.92499870279489 2.63203372733293 0.899950726434863 0.140451050736141 0.117357510817602 1.45154049293794 1.39100518882045 1.32800129720511 1.46599610838466 1.37800518882045 2.68367179818426 0.0294668587896259 1.42117884535784
2.63534163929066 2.3270359620306 2.92404495253824 2.65834163929066 0.900438435559115 0.14124156945932 0.123205001370302 1.45189230923644 1.3949820189847 1.32895504746176 1.46294605695411 1.38205394304589 2.71114193775791 0.0323890675241152 1.42497741302171
2.67266295123071 2.33096452118218 2.92895565147772 2.69566295123071 0.892620602847462 0.139228182894133 0.13030587203679 1.44886731868972 1.39301773940891 1.32404434852228 1.45705321822673 1.38794678177327 2.74344259690812 0.035 1.43000611900797
2.711040959047 2.36004452070326 2.93601068496878 2.72206767146896 0.902298832907527 0.149498065851336 0.130533846588762 1.45375301785363 1.39900890414065 1.31598041089057 1.45799465751561 1.39101068496878 2.77323002652307 0.036124242424243 1.43644813970957
2.734411829919 2.38532759198102 2.94208423793798 2.76027143335571 0.907295956475052 0.165393702392804 0.132723507979773 1.46108678389958 1.40403743908355 1.30490640229114 1.45496256091645 1.39701871954177 2.80451900364743 0.0436141356255938 1.44406527973001
2.7776168149861 2.41969519373894 2.95092162124716 2.78874744624084 0.912117240035949 0.182567683956974 0.136238822673869 1.46494577461126 1.40796516499874 1.29508708750316 1.45103483500126 1.39898258249937 2.83537909815904 0.0530103519668723 1.45142624536139
2.8210327450512 2.46309995857736 2.95700861711874 2.82104653244118 0.915455790703792 0.206374886238915 0.137650706603736 1.46660703156889 1.41900517027124 1.28998965945751 1.4490034468475 1.40801206396623 2.86702001329813 0.0608991354466858 1.45794161755566
2.84038257081375 2.52129859185463 2.96202799298637 2.84827059886826 0.918807387321272 0.220679521013785 0.138044790477405 1.47067048238463 1.42203732398183 1.28398133800909 1.45098133800909 1.41501866199091 2.89487949749785 0.066494623655912 1.46269161290432
2.88065742211359 2.55273262213744 2.96497493332538 2.87675768881205 0.918532339556297 0.209048929809148 0.136443619559874 1.46966852266937 1.42596657776718 1.28201671111641 1.44901671111641 1.41698328888359 2.92506764997129 0.071378026070765 1.46691068877425
2.90403502118509 2.59409805931827 2.968 2.9050385233036 0.926273887351545 0.195768130721563 0.136098879322077 1.47775597111206 1.43101050635553 1.27899649788149 1.448 1.42400175105925 2.95222336013928 0.078 1.47046037110665
2.92423977741974 2.65064260348489 2.968 2.92728773290368 0.928516375516171 0.177430813052634 0.135458273602578 1.48119088333166 1.43700959109679 1.27698081780642 1.448 1.42505754658074 2.98118246896767 0.0776734299516899 1.47262376036054
2.94879204231557 2.71644267340573 2.968 2.95675045077868 0.931217124654713 0.160106734942134 0.135281497295328 1.48435321505025 1.43799168169262 1.27501663661475 1.448 1.43095009015574 3.00502032515247 0.0757511606313831 1.47542893397413
2.97105758134753 2.78714657070279 2.96800523466796 2.97904536712229 0.93212115162695 0.136156058334341 0.134710296631184 1.48414061071126 1.43900174488932 1.2820087244466 1.44799825511068 1.43300523466796 3.02784953494621 0.0739364548494981 1.47640130829258
3.00419988920808 2.8718947421695 2.97108566680346 3.00523796334295 0.932756965148402 0.128089954671027 0.134768347599487 1.48448010072493 1.44001903706744 1.28711422240462 1.44696192586513 1.43600951853372 3.05413036362655 0.0726853490658795 1.4774689236974
3.02482616177417 2.96422186698915 2.97992549790322 3.02979304973116 0.930380032786024 0.11879830998173 0.123247101066141 1.48345860913118 1.44198344397849 1.29890066387096 1.44303311204301 1.43699172198925 3.07586338421453 0.0704629107981204 1.47791843846125
3.04702644550623 3.04614456876739 2.99410225595742 3.05203878674247 0.932427937250514 0.108475941423733 0.108431110711262 1.48562707336398 1.44400176303375 1.31499823696625 1.43400705213499 1.4380035260675 3.09649444865965 0.0668343949044585 1.47741972703808
3.06225752784433 3.12883935001114 2.99760408181783 3.07423845170771 0.93128165141506 0.111863368267355 0.117317958092711 1.48397162147161 1.44506676647816 1.31397138579508 1.42315112502262 1.44 3.121382266981 0.0648622087132723 1.4769925307587
3.08878217955929 3.19331961317796 2.99795229080036 3.09879831440675 0.933511686948133 0.133018008426821 0.141667327027203 1.48413862853797 1.45194352803389 1.3149501163398 1.42062943363323 1.44 3.14499522583882 0.0634659498207889 1.47470949804861
3.10351604533765 3.29556089709481 3.01004151445506 3.1120219227079 0.931206351478626 0.112766424574271 0.162919444538527 1.46306383294395 1.44500007072844 1.31200967286828 1.43805708237571 1.44349994695367 3.16495282807359 0.0598650306748456 1.47152115669846
3.12590938955351 3.3639727260893 3.03399049491098 3.13297375250738 0.921827488350632 0.107981690456422 0.168374467391842 1.45980089353466 1.44697425481845 1.32183514108998 1.4710760407122 1.44201693261391 3.18706595582555 0.0558129251700677 1.46665699667003
3.15178934449352 3.38781036615916 3.03300815830554 3.16027766339236 0.922915483367795 0.14422052941918 0.168836165596397 1.45697781193643 1.44749585130259 1.3140654055336 1.47893473355569 1.44051216791366 3.21186810869592 0.05234655335222 1.46029840417433
3.17253750425879 3.48298259985545 3.03603550292279 3.18502914484685 0.922276678317906 0.133136787548151 0.172946396453337 1.45347574373305 1.44449779103606 1.32249754353318 1.48497869824632 1.43549822485386 3.23284171129066 0.048304878048783 1.45315612653834
3.22414336104338 3.50619114805783 3.05618159065494 3.22615291844627 0.920109320736717 0.179626823227912 0.171077601573684 1.46930992945393 1.44700955740289 1.32405734441735 1.47354477196483 1.43197132779132 3.25504973666875 0.0423646138807431 1.44646878914843
3.23887728117874 3.51254889471513 3.07484455615973 3.24186909992398 0.916956261827751 0.152403497098178 0.187275091109156 1.46724718063498 1.44799181874525 1.3338985202488 1.52953366847919 1.42902454376425 3.2775590320325 0.0376592356687893 1.44012275746824
3.27303791672326 3.52552839261136 3.07302240533647 3.27303964021068 0.913716122153303 0.141620000258573 0.199629737703928 1.4628288624983 1.44498448861321 1.33800966191564 1.53401034092453 1.42698965907547 3.30195022108994 0.0348382352941173 1.43348012255555
3.29519914213417 3.55673849707253 3.08628339457555 3.29621446075988 0.911465787377931 0.137503228345841 0.205370030625856 1.46216701286799 1.43596936274859 1.34890740370638 1.54016084556991 1.421 3.32773537573347 0.0338484848484843 1.42778808066363
3.32073673297522 3.56840263331224 3.10467382540496 3.32371648166563 0.910925569110139 0.127367947114493 0.220376856004204 1.46178394900537 1.4320405026192 1.35097784085616 1.54547602707182 1.421 3.35627979238139 0.032636714975845 1.42222366746228
3.35998629144913 3.57700287094741 3.12799824249348 3.35698840045695 0.913878959556139 0.118240841313701 0.232584987591398 1.46306954656332 1.42300316351174 1.35350152334903 1.54800456951696 1.41400246050913 3.3834502938704 0.032203539823009 1.41690536655966
3.38721110566528 3.58048280473029 3.15816586873701 3.3791809477131 0.917597642402027 0.113005378707839 0.232340740754548 1.46713472952079 1.4189170656315 1.35399140236514 1.54687182870322 1.40798492102391 3.41304203647313 0.0398580441640394 1.41126187638754
3.41475980290791 3.58644807935155 3.17981127371336 3.40279411677821 0.919899926385875 0.105950794749576 0.238962266913222 1.47036186262636 1.40809436314332 1.35499142153243 1.53014583394877 1.40601715693515 3.44310379634952 0.0464217098943343 1.40738644909523
3.4335134802517 3.59050144893844 3.19302440249289 3.42451419723456 0.923335313267978 0.105510716213508 0.237616141768016 1.45679678385582 1.42000306781008 1.35699939792919 1.52799010709748 1.41049921058839 3.46920161861645 0.0538780487804907 1.4049674770288
3.46530949928232 3.59594239919526 3.23024868701597 3.45780507470646 0.924881080551226 0.106280912567975 0.231747973435729 1.46161387390535 1.42305766585958 1.356486693745 1.513 1.40606204164432 3.49563886368546 0.0601740041928734 1.40253160364479
3.48137760271124 3.59748803126378 3.25777658359057 3.47189217438649 0.927093311750256 0.109479023999249 0.22930978831055 1.46529743037874 1.42696891535391 1.35600398957874 1.513 1.40401540365907 3.52120154716494 0.0673694207027542 1.40181604137652
3.5074958155986 3.59549990275584 3.25999928646151 3.50099558869556 0.928399562484933 0.115079674348888 0.241875508275232 1.46842935457596 1.42549993517056 1.35100006482944 1.46501712492366 1.39950017838462 3.54563519820804 0.0736517571884985 1.40235583610554
3.53184319530231 3.59352650640052 3.3071733982808 3.52342012168157 0.928932529581837 0.116637387664053 0.221702046164198 1.46962766052092 1.42301767093368 1.35048232906632 1.48495476566588 1.39749623047216 3.57035485614838 0.0771965105601471 1.40439682845432
3.54883311087545 3.59201419069613 3.32976600833697 3.54726546145388 0.928836269549058 0.122012081330648 0.21154519451286 1.47329435260165 1.42151419069613 1.3470331116243 1.4790610413034 1.39551927747141 3.59177088530358 0.078 1.40603621032535
3.57399680799596 3.59349931831793 3.38399714601317 3.57449692607888 0.92832498547251 0.124199364683043 0.187423394728614 1.4753144340933 1.41650094113542 1.34650028626882 1.48799972808019 1.39150079082651 3.61429297021458 0.0787314285714269 1.40775398724698
3.59045039683205 3.592028326844 3.44448883219569 3.59594816082423 0.927509510679057 0.125386131994868 0.156719925795284 1.47439346955773 1.41351809356051 1.34749776399218 1.47328577844505 1.39146598038748 3.63607492008336 0.082 1.41023204430387
3.61231513382729 3.59398545242639 3.53815067078998 3.61780940085889 0.925858366719575 0.127210858300758 0.119650597631083 1.47455370258891 1.41002784699064 1.34799110788557 1.48436045500994 1.38753291712614 3.6577333632527 0.081682730923693 1.41152475252541
3.6285119563044 3.59350609162982 3.60156168151625 3.6425205665308 0.924409162596756 0.128444840612436 0.10965587859693 1.47322223020643 1.40899696322317 1.35000607355366 1.48950426394024 1.385 3.68035924008674 0.0794999999999991 1.41251324752819
3.64694198964525 3.60044678422952 3.6780898485526 3.67033808829479 0.922393610248844 0.125889137385405 0.116087137857551 1.47090111727119 1.40653976742783 1.35444594083269 1.49303022426595 1.3845 3.7038293720049 0.0762437810945261 1.41517682093546
3.66831438157587 3.60198701621266 3.75979162524972 3.68636196781665 0.920377542020946 0.122930513740711 0.115147879693033 1.47053790382178 1.40699577696822 1.35747409536372 1.50093136153873 1.38350869781716 3.7266841985408 0.0722658730158725 1.4167570840796
3.69150537816057 3.60299993040426 3.847527656356 3.70950711159841 0.918308677703731 0.128904522766896 0.121602358306854 1.46837858538703 1.40650044205893 1.35550013919148 1.50300370014737 1.38350122178317 3.7487530685278 0.0682782874617736 1.417517443698
3.69573563912787 3.60989425565115 3.92660769940678 3.72747127825574 0.921294021044197 0.129079021329565 0.120436410780755 1.45092617503233 1.40598237594186 1.35885900753486 1.49796475188372 1.38596475188372 3.77007605035467 0.0642820512820496 1.41894837650893
3.71885496608728 3.61198738835542 3.99557120408414 3.74588649519874 0.918447593244195 0.132496983748634 0.143153263515263 1.45046264844536 1.40798738835542 1.36198108253312 1.4850819756898 1.386 3.79071549607017 0.0607770632368701 1.42044090401045
3.75199770887983 3.61599972228846 4.05999555661542 3.77599791716348 0.913650331865286 0.134319875029809 0.14166011386173 1.44754020272942 1.40899993057212 1.36399986114423 1.485 1.38899979171635 3.81422952304515 0.0586534954407285 1.42214130490373
3.77068292881887 3.616 4.17504750904253 3.79861617699127 0.909392258853383 0.1364144546518 0.0963686472948805 1.44493422308579 1.4119499361293 1.364 1.4879499361293 1.3899833120431 3.83661281235258 0.0562888888888885 1.4239606276733
3.79873730777672 3.61897185440465 4.20671854404648 3.82376545337207 0.903693288993866 0.136747185440465 0.123367026320762 1.44041240603033 1.40803752746047 1.36300938186512 1.48304690932559 1.39099061813488 3.85911420695842 0.0523673036093424 1.42653742107355
3.82103633790358 3.62200559044671 4.22000139761168 3.85802795223353 0.900727288633348 0.138386722512163 0.139972298982751 1.43733349402919 1.41000139761168 1.36199720477665 1.4779944095533 1.39399440955329 3.883388003301 0.0481953352769678 1.42866114734662
3.84659041918366 3.62593698756672 4.22098424689168 3.87768493783358 0.898820561030142 0.143114227548977 0.148621372646777 1.4397906172292 1.41098424689168 1.36003150621664 1.47406301243328 1.39006301243328 3.9071310275596 0.04391131498471 1.43184693932547
3.87581608721731 3.62898097453972 4.22994292361917 3.90979706175703 0.895431435351914 0.14233545396528 0.148213488001051 1.43477227986427 1.41199365817991 1.35900634182009 1.46704439274065 1.39794926543926 3.93315338397417 0.0384289855072473 1.43649477885935
3.9210553006236 3.63203318037416 4.23300663607483 3.93508184492293 0.893097411930815 0.141260175314743 0.149675308859866 1.42939632803859 1.416 1.35800221202494 1.46599778797506 1.40600663607483 3.95935284076876 0.0356516129032268 1.44183845750173
3.94556798838929 3.64674079303358 4.23594815860671 3.97136062281616 0.891950218143381 0.14577050986363 0.152028526885372 1.42776868557095 1.416 1.35898271953557 1.46501728046443 1.40894815860672 3.9886162980215 0.034 1.44716196593386
3.98755365947855 3.65392560991309 4.24193623706836 3.98782996551564 0.89388895823256 0.142614750797741 0.150803602758749 1.43043109413766 1.41402125431055 1.35998937284473 1.46302125431055 1.41394686422364 4.01676365128005 0.034 1.45309419609664
4.01706992688058 3.67802854158391 4.26000856247517 4.02304852069265 0.89542094569743 0.134719571876241 0.133694955789969 1.43752017507466 1.41300856247517 1.35499286460402 1.46300570831678 1.41800570831678 4.04643381693193 0.0359584569733025 1.45934736846415
4.06512963861746 3.69764475045611 4.26589342513683 4.05639607577538 0.902943761799917 0.134425328743158 0.143973849238999 1.4445133535376 1.41889342513683 1.35008881238597 1.46692895009122 1.42192895009122 4.07777083347643 0.0467883597883654 1.465951840048
4.09082024790596 3.70892090907862 4.28188495865981 4.08579148757091 0.906366200822748 0.129853074385304 0.133517077697927 1.44726101817887 1.42594966941367 1.34205752067009 1.46402157025129 1.42497842974871 4.11011823118018 0.0573737957610847 1.47232817524356
4.13201029779964 3.74801790921677 4.28500179092168 4.12501029779964 0.909461096939527 0.11698102312292 0.132768965742732 1.45205130289552 1.43100089546084 1.34099641815665 1.46299955226958 1.4310022386521 4.13925756604685 0.0667126436781619 1.47613831773039
4.15459319174703 3.78729250738614 4.28892925073861 4.14759319174703 0.911866666077401 0.141154538296167 0.130500857698451 1.45490852991234 1.43296462536931 1.33314149852277 1.46201768731535 1.43591156342327 4.16670677921967 0.0706029723991523 1.47794761982271
4.1856790525448 3.85628563308359 4.29196894056885 4.18065834625737 0.914888837037415 0.147785189320338 0.126798306631749 1.45637519500449 1.4389378811377 1.32508282514973 1.46101035314372 1.43698964685628 4.19629936641407 0.0751869436201776 1.47970194074355
4.2120205287934 3.91805388808268 4.29200256609918 4.2070205287934 0.916319692068099 0.143066946341981 0.127468716950412 1.46254265163581 1.44200427683196 1.32299743390082 1.46099828926722 1.43699828926722 4.22409715236546 0.0796389684813747 1.48035461910911
4.23561684304768 3.97999421300015 4.29495210538096 4.23061684304768 0.915965747354285 0.139556994596658 0.12599394730952 1.46559050889366 1.44692017563493 1.32004789461904 1.45903192974603 1.43503192974603 4.25070779742355 0.0774083333333317 1.4800310629606
4.2628295475198 4.04757702532692 4.295 4.26279798224569 0.91629785356136 0.13966892678068 0.12742078293996 1.46224159064749 1.45097474778071 1.31503156527411 1.459 1.4439431825066 4.27805685384246 0.0736378109452735 1.47964487281478
4.28902664658125 4.13410195213697 4.30100347564103 4.28603012222229 0.918386918264951 0.150417385162344 0.127349687192307 1.46569624630768 1.45500115854701 1.31400231709402 1.45699884145299 1.44500463418804 4.30328101520932 0.0718294797687861 1.4799052160007
4.31162764849212 4.22057535075245 4.30395143241202 4.31157908090413 0.915773063261347 0.131236013105821 0.127084371082919 1.46251245299502 1.45598381080401 1.31596762160801 1.456016189196 1.44893524321602 4.32811179707402 0.0708434684684682 1.48010009905668
4.33476609502461 4.30811522900611 4.30993898131077 4.34070507633537 0.915522135654123 0.127802034811848 0.120665900184372 1.46305389813108 1.46094915109231 1.34272541589845 1.45303050934462 1.44801016978154 4.35315400365751 0.0695440508628523 1.47967001609981
4.35600797153109 4.38403224846667 4.32601123261199 4.3650097832427 0.915139681138757 0.120703967648428 0.11382140588821 1.46134972099641 1.46000072468464 1.34299528954981 1.44699927531536 1.44600144936929 4.37424107597501 0.0675412844036702 1.47828648790858
4.37761103680834 4.47142646708829 4.35645191550266 4.39152263608296 0.914275558527666 0.131456402411424 0.117631401037107 1.46059361371171 1.46196463970985 1.33022984188598 1.44503536029015 1.4499292794197 4.39758320001463 0.0646434599156108 1.47605294330917
4.40279837956082 4.55037094422975 4.36392507201384 4.41580644437838 0.911284194452702 0.13731394989169 0.1195808347886 1.45855645222784 1.4590241944527 1.32107258335811 1.4387850128619 1.4470241944527 4.42046845583941 0.0621604938271585 1.47455054185968
4.43200095458362 4.62600424259388 4.3510750551751 4.43800153794028 0.913459835599487 0.13359028425379 0.119577643853866 1.4582397549902 1.462 1.31999962877304 1.43101309994744 1.44899994696758 4.44312682244076 0.0583149847094784 1.47343095411173
4.44967842906069 4.70457079582529 4.33421833710007 4.46648191348666 0.91041538166177 0.138854243320294 0.122581859012905 1.45370253654109 1.462 1.31312505536529 1.42870902607317 1.44801786505218 4.46666147453042 0.0542134595162976 1.47210358871373
4.47770319087957 4.74854418599363 4.32967138990239 4.48975619250822 0.907352224990218 0.147963431032604 0.133553511045716 1.45040445105862 1.45804240130292 1.313 1.43886219576552 1.44305300162865 4.4910577727582 0.05011111111111 1.47072945471018
4.50299477107937 4.81098703227684 4.33899811758857 4.51899393445207 0.908139828491403 0.137892127124912 0.1410585045287 1.44764057099813 1.45899979084317 1.31399979084317 1.45299707180445 1.44499958168635 4.51372330634811 0.0461495601172994 1.46889936366481
4.52562079694674 4.81886810328582 4.33309892253563 4.54653836150037 0.906104128274794 0.186957459116204 0.117396679367892 1.44240771131493 1.45998351291073 1.30711540962491 1.43726379342836 1.44106594835709 4.53737015126275 0.0413567625133122 1.4679725134348
4.55879076394977 4.88160054935865 4.35187953075896 4.57979076394977 0.903794519713789 0.141604642401642 0.150108734994132 1.43767961007135 1.46993659513629 1.31395561659541 1.45091123319081 1.441 4.56337618638012 0.0373890489913536 1.46791657391794
4.58508704051658 4.88900223180812 4.36201785446494 4.6010892723247 0.89955772355572 0.136687790509964 0.160842117218444 1.43732707633137 1.46299776819188 1.31200669542435 1.458 1.4399866091513 4.58911482166674 0.0346676384839639 1.46794859530315
4.62331300299987 4.8899823846923 4.36985907753844 4.64029538769218 0.898557967613849 0.135717439154619 0.170555432300738 1.43604307605308 1.4620176153077 1.31494715407691 1.458 1.43410569184617 4.61579312397855 0.0331517094017098 1.47039463606935
4.64973012955314 4.910782027716 4.39474050918571 4.66376126845085 0.8999254685144 0.129811758813801 0.168265845285103 1.43852373952959 1.448145314856 1.31302075926514 1.46591696293943 1.42905189816286 4.64474510527911 0.0344161616161618 1.47132752880218
4.6860644223498 4.9290062851073 4.41801885532189 4.69604085319743 0.902153236830258 0.121447753074141 0.177098754365884 1.43646821777779 1.43799528616953 1.31300314255365 1.47100314255365 1.42698900106223 4.6725021604021 0.036379947229552 1.46817906393706
4.72627812384201 4.93292957305776 4.42978871917327 4.72154222487542 0.904173730124745 0.120045177631852 0.195047796739241 1.44159791677302 1.43505282020668 1.31496478652888 1.47296478652888 1.42012324714892 4.69850666546961 0.0387022222222228 1.46191123728889
4.75877853215568 4.93995155390905 4.46177853215568 4.75576469041541 0.907953908319591 0.117209586062482 0.199183423858681 1.44644684903205 1.43301384174027 1.31599307912986 1.47200692087014 1.41702076261041 4.7293269904318 0.0474642126789363 1.45553327188393
4.79499467232053 4.94499926004452 4.48599644821369 4.78599556026711 0.907750034037952 0.114260433613912 0.207108830870339 1.45013945835259 1.42600103593767 1.31799970401781 1.46900044397329 1.41200073995548 4.75985483446207 0.0557893175074165 1.44763697090023
4.82643330002687 4.95187603438088 4.50859268439431 4.81743330002687 0.909979799720656 0.115202999000806 0.218720675197424 1.45458977653505 1.41715938436744 1.318 1.4640885468708 1.41003541874832 4.78827965297031 0.0644643545279417 1.44073865943898
4.85174079426526 4.95298963177061 4.54053176178118 4.84274079426526 0.912286256754698 0.115912742239427 0.221801309887482 1.45826236332732 1.41798963177061 1.32096889531183 1.46448673796984 1.40406220937634 4.81544034607704 0.0722666666666728 1.43482600027138
4.88700021216657 4.95700002652082 4.57563617844306 4.88100017680548 0.914840031206167 0.116299997436321 0.219555016183018 1.46258002484117 1.41499997347918 1.31999999115973 1.46724108729986 1.3989999646389 4.84420902429361 0.0803913043478295 1.43045949988344
4.91057427598013 4.95994678449752 4.60380487649089 4.90064522998344 0.918307383092077 0.11601514416524 0.219624279812534 1.46534015481267 1.41205321550248 1.31901773850083 1.46614190800662 1.39507095400331 4.87243729271034 0.086 1.42729441350934
4.93882966766484 4.96099391670232 4.62984183426021 4.93181141777179 0.918330243331907 0.116934342533154 0.219897992511764 1.46709953672798 1.41100608329768 1.32198175010695 1.46003649978611 1.39301216659537 4.89771542156693 0.0858210075026791 1.42527634747786
4.96304600198769 4.964 4.69896699644086 4.95605257370021 0.918808773280328 0.117742584873594 0.19171764872644 1.46841639646686 1.40899780942916 1.321 1.46272122354742 1.39099342828747 4.92556500252441 0.0852328358208956 1.42599880125454
4.98362854681227 4.964 4.79448862977074 4.97957548207117 0.918259905418339 0.118899127868499 0.146539063633808 1.47127835031866 1.40801768824703 1.321 1.47193388679883 1.3880530647411 4.95201736667567 0.0857686868686868 1.42749215524433
5.00580432897744 4.96499110586261 4.88051082244359 5.0077509641531 0.91636689886104 0.1186920456516 0.108285031092188 1.47109213459297 1.40998221172522 1.32397331758783 1.48013341206084 1.388 4.97874099370563 0.0838842203548071 1.42838562608674
5.03603362071248 4.96500186781736 4.94316436792766 5.03702988507776 0.916441270115805 0.119100130747215 0.0985341997358583 1.47097093390868 1.405 1.32400560345208 1.48401307472152 1.38699439654792 5.00292162478208 0.0791384615384591 1.42704401285497
5.05368228867818 4.96598234937101 5.0294467446489 5.05271758993616 0.917107997572287 0.119168764455971 0.116486816983198 1.47146117468551 1.405 1.32694704811303 1.49087644559707 1.38405295188697 5.02700089154165 0.0740621963070922 1.42693108880347
5.07086238752609 4.96897571544578 5.11332812733327 5.07878953386343 0.916296718726667 0.118713723631647 0.120400696637909 1.46973416598996 1.40202428455422 1.32600809485141 1.49298381029719 1.38499190514859 5.05110915376226 0.0694657980456015 1.42695072618725
5.093 4.974 5.193 5.101 0.91221 0.11961 0.11195 1.46788 1.403 1.327 1.494 1.386 5.07619715730752 0.0660240963855412 1.42679155805101
5.10969898411137 4.974 5.26470740236059 5.12850420912461 0.910333820020428 0.120219021773474 0.116065808436861 1.46564037154271 1.40005312045093 1.327 1.48810624090187 1.386 5.09954500659306 0.0618304924242441 1.42641486250401
5.13374340963833 4.97696792620479 5.3312943765054 5.14977548343354 0.907490363192798 0.120180534563253 0.130949951761906 1.4641753954217 1.39802138253014 1.32601069126507 1.49096792620479 1.38501069126507 5.12218156661424 0.0572041666666682 1.42567477468404
5.15500837600531 4.98100152291006 5.40602017855825 5.1750079952778 0.904819546934258 0.118651225942596 0.110481679008338 1.46200870933373 1.39700076145503 1.32800076145503 1.48899885781746 1.38499961927249 5.14537020633966 0.0533265306122449 1.42614026317255
5.1744368406847 4.98493669101528 5.45275068657834 5.1899780364256 0.904788167569356 0.1218190362673 0.143723252440382 1.44339860366007 1.38199896480618 1.32996834550764 1.49052743888236 1.39101900766236 5.16868646103151 0.0501395101171432 1.42599233570607
5.20214886628834 4.98996828897814 5.49861586342369 5.2225468328542 0.901889286654389 0.124453510268635 0.160134045739136 1.43801181779177 1.3839771856157 1.33198731559126 1.48886058851343 1.39446450120696 5.19319690369871 0.0462612359550554 1.42588914468985
5.22752540777125 4.99301348278868 5.53201770962561 5.2440206522529 0.898175842038112 0.124961505313008 0.133810440882911 1.43741219263043 1.38199847043203 1.32999550573711 1.47599804236215 1.3929973468663 5.21665964474124 0.043589905362775 1.42614433936014
5.25637896661539 4.99890373559797 5.54635269509177 5.2758755978702 0.896959945000221 0.129987854376936 0.129593975195598 1.43678930050328 1.38103092481193 1.32803208813401 1.47303697164232 1.39203894684543 5.24163261532494 0.0413087818696873 1.42698054661534
5.28522225118917 5.00197377689492 5.55065705738772 5.29771351015414 0.896559338510538 0.132260682312588 0.136847881585699 1.43592328781435 1.3845217864128 1.32700874103503 1.46852622310508 1.39548688844746 5.26552963385072 0.0391915113871638 1.42730161712705
5.31901754744501 5.0080135481951 5.5605022169759 5.33101262082861 0.895351805749917 0.133671662733035 0.134972034547922 1.43510959029394 1.38800211554669 1.324 1.46799815251885 1.3985024633082 5.29262237090925 0.04 1.42904245558172
5.34886242144097 5.01881753152487 5.56650207829231 5.35689544634253 0.897866995590853 0.134997606141689 0.136289915035522 1.43708047900085 1.39498163603415 1.324 1.46501377297439 1.40399274512456 5.31984076783348 0.04 1.43173878018695
5.38713439283146 5.03091935038957 5.58202911574179 5.38709754585008 0.899625126147623 0.136509918798697 0.13099120738075 1.43874604986421 1.39851579156345 1.31903360400435 1.4620100812013 1.40850190345405 5.3492594749314 0.0417362409138128 1.43506780336538
5.41895916219283 5.048 5.59048638739761 5.41146869101451 0.901313761253183 0.14224 0.132331756025708 1.4432031800862 1.40199591621928 1.316 1.4625 1.41099863873976 5.38030467540498 0.049750000000003 1.43924395701332
5.44730417518465 5.07353947223507 5.59396547270193 5.44478158546941 0.903445327727004 0.153899751362703 0.133466208543818 1.4480410015431 1.40446457478731 1.3091239882444 1.46101283549745 1.4179380058778 5.41029155333057 0.0560096339113683 1.44274854423535
5.47358002757196 5.14795227300682 5.59851971161232 5.467192593324 0.905499517978042 0.202412723750789 0.131098498193305 1.4506057682966 1.40552477455002 1.29857034098931 1.45897888761863 1.42054448616234 5.43594339055877 0.0600341643582628 1.44599267030146
5.49999702185495 5.17250225780602 5.60199991368844 5.49799345929461 0.908430001266355 0.194131253113171 0.130339485064367 1.45183585712781 1.40949935589154 1.29749786843311 1.45700052956442 1.42599852585077 5.46157389495233 0.0653823529411725 1.4483348094306
5.52786748506381 5.21487821017947 5.60645242198941 5.52090968817986 0.911491122373373 0.193977995623314 0.128048107445699 1.45675524383819 1.41299002157777 1.29354425186984 1.45601585933686 1.4299787657686 5.49037633061416 0.073675757575757 1.44979410258407
5.54859531197732 5.26226208658169 5.60848730312618 5.54461516365621 0.914262933974654 0.191031663118149 0.127578848868011 1.46135514453658 1.41503175926928 1.29599603649812 1.45649682578155 1.43398730312618 5.5149276020651 0.0757872146118722 1.44992230213824
5.56799762357747 5.29999963190605 5.60849888540753 5.56749615252162 0.915378128775961 0.169310118797288 0.126933692362171 1.46164725296237 1.41849841012302 1.29150211036382 1.45649665622258 1.43600222918495 5.53642609639324 0.0751575342465749 1.44946473433071
5.58743852794314 5.36038658744193 5.60950809171563 5.58645288954624 0.91509772998998 0.145060105436896 0.126060184542611 1.4602687219782 1.42197572485311 1.29497136127678 1.45502427514689 1.43548818014508 5.56159894030765 0.0757626811594194 1.44814903757233
5.61198726101485 5.43169875211056 5.61151204558246 5.61197979030937 0.915122454798755 0.138089152161424 0.126037631459126 1.4616435435786 1.42348627536906 1.29552119533642 1.45596809142826 1.43899530955591 5.58185719066995 0.0744984126984099 1.44671676444334
5.62650061503279 5.50298183164979 5.61349812588458 5.62950248914821 0.914614604706487 0.119377004746583 0.125505344691909 1.46104081004064 1.42450318863856 1.29999972020386 1.45450299990585 1.44099859441343 5.60402316433472 0.0711647058823518 1.44457449951
5.64587015185028 5.583539702468 5.61547560316024 5.65189075462499 0.914194019733766 0.122389331201967 0.124464658030729 1.46121290509835 1.42646801503013 1.30196530177289 1.45400894475873 1.44448834198402 5.62273832443701 0.0674469914040101 1.44092006717306
5.6655638322534 5.66525282898576 5.61604191451123 5.6710865197662 0.912936347157993 0.114891933944487 0.123470603567836 1.4590175794435 1.42848846380094 1.31837521695285 1.45251153619906 1.44702182238421 5.64123476539608 0.0648409586056638 1.43900413862819
5.68199847427929 5.73799261057148 5.63549956221341 5.68999790388937 0.91090029862066 0.12626784738023 0.121363876393812 1.4581951260426 1.427000039781 1.31300026530446 1.45099937676436 1.44849966834497 5.66185572438901 0.0637790697674412 1.43792405326748
5.70478947253273 5.81355296474176 5.63997341008601 5.71085151566536 0.908606822227368 0.1153474367112 0.0760475042713865 1.45461507121875 1.43047341008601 1.31300552757464 1.42641657531912 1.4499636700435 5.68041666040377 0.0625929387331247 1.43660695461871
5.71584357037399 5.87008703986177 5.62518470901029 5.72682821385121 0.906471552997171 0.118645751566968 0.105056872461413 1.4537852499214 1.43000500163833 1.31450133831153 1.44230028607473 1.4474530118476 5.70102916419299 0.060532128514056 1.4348719980077
5.74894195602813 5.9543651010877 5.63899498374172 5.76243690731515 0.902703927606721 0.108746058765954 0.114017764458021 1.4471514302159 1.42949999114872 1.31200126291585 1.45300511067194 1.44550757454468 5.72180733694963 0.0582796352583583 1.43386428326955
5.76041852200202 6.01693364778406 5.64490088925832 5.7729419937122 0.89965392660984 0.109694805620984 0.11297980457071 1.44471951489037 1.43002477768542 1.31051813196494 1.46283481543053 1.44550825922847 5.74222473501426 0.0545915492957753 1.43230845678969
5.7786276755387 6.0555634154266 5.64350961952407 5.79509462825686 0.895425630061456 0.120402275762974 0.115040341634378 1.44160414942319 1.42704907982196 1.31200320650802 1.46896152190371 1.44450641301605 5.76135253168701 0.0488025889967627 1.43140964997838
5.79998799054225 6.10148237086416 5.65449715447993 5.81699015614983 0.890619720977717 0.140416178582181 0.111203804713029 1.43676710601123 1.4274892978322 1.30900758805353 1.46450189701338 1.44399525746654 5.78330476121439 0.0427463556851311 1.43040872214056
5.82586415172888 6.13034793972677 5.65455973083033 5.84835305690487 0.885705567078904 0.142896007555301 0.109722858653445 1.43311998098354 1.42304863600632 1.31345032891751 1.46398378799789 1.43854053000527 5.80474524794549 0.0378256410256414 1.42889286403493
5.84263629982603 6.15348493746546 5.66395177405378 5.86213228099718 0.880863958679823 0.138766168169457 0.109976031493343 1.42944075674841 1.4204972208553 1.31500762442965 1.46152009414426 1.43746229107978 5.82684287448484 0.0335063168124395 1.42709260910626
5.85898281624603 6.15499026253942 5.637 5.88798281624603 0.879382354174294 0.148834192835969 0.107790859187699 1.41931316181073 1.4180017183754 1.3139994272082 1.448 1.43200343675079 5.84884116819427 0.032 1.42464842771871
5.88919339291429 6.17104512501334 5.64006446430476 5.91512892860953 0.879039798574324 0.142562135354819 0.114752860527695 1.41985552786469 1.41496132141714 1.317 1.44798066070857 1.42896132141714 5.87279049804254 0.032531007751939 1.42206396578364
5.9193952625782 6.1781976312891 5.65015202406854 5.93541046498505 0.880597735557521 0.141320355306635 0.110546588293445 1.42383317483546 1.40895439277944 1.31695439277944 1.445 1.42292398796573 5.89660745354694 0.0349379844961253 1.41940095408392
5.94497528969381 6.1909876448469 5.65999049603608 5.96197433929741 0.883687015755329 0.139401853272964 0.109031463610444 1.42662730087425 1.40600285118918 1.31400285118918 1.445 1.41800475198196 5.92245894842664 0.0386666666666673 1.41755624393266
5.98625348762516 6.20105849714427 5.67012674381258 5.99526323714921 0.888598998096179 0.13726683814254 0.108293119847694 1.43223183893386 1.40098050095191 1.31403899809618 1.45202924857213 1.41494150285573 5.95046598839645 0.0427922705314024 1.4150066853909
6.01268867867863 6.20717216966966 5.68349929204201 6.02239599024021 0.892587891486484 0.135955481111109 0.108975344039013 1.43451318626876 1.39882783033034 1.318 1.45506886786786 1.4089483490991 5.97696863842044 0.0495830875122913 1.41266085974059
6.05199233578686 6.21699808394672 5.71199444344548 6.04499559307745 0.894179689599368 0.137409716424114 0.129825934134931 1.43811929680844 1.38900191605328 1.318 1.45899923357869 1.40600057481599 6.00444886215588 0.0567005988023972 1.41038777651512
6.07232642940944 6.22003956720114 5.72839567201144 6.08123740320687 0.897105394081602 0.13776545905358 0.137312191578666 1.44462445131013 1.38597032459914 1.318 1.46309891800286 1.40591097379743 6.03191204190266 0.0643105590062128 1.40795222883335
6.10538807947338 6.224 5.76879232892482 6.10546892936367 0.902635770419309 0.136315821192101 0.146284837746253 1.44515376048634 1.38290298013166 1.318 1.47312935982446 1.39695149006583 6.06007292720142 0.0702009803921584 1.40577905873624
6.12893944942785 6.224 5.81687637591519 6.13392683472532 0.901772220187645 0.136669091741418 0.130799812001189 1.45023693116818 1.37701513764304 1.318 1.48097981647595 1.39400756882152 6.08543915656422 0.0742279635258358 1.4040588840055
6.1620746730537 6.23 5.87041816910071 6.16111947688592 0.905327106318492 0.136089925326946 0.159398345217136 1.44954711250769 1.37300746730537 1.322 1.48200746730537 1.39397759808389 6.1110556900485 0.0759916666666673 1.40241457608306
6.17260406434838 6.23006040643484 5.92695140134869 6.17755875952225 0.908973492633083 0.136076677646084 0.14065003852616 1.45450068920393 1.37390939034774 1.322 1.48281878069549 1.39090939034774 6.13689115141994 0.0795220657276995 1.40138056063212
6.21195679070646 6.23399567907065 5.98893194536267 6.21396003140348 0.911806888930865 0.135860237651114 0.145864274768606 1.4558485200817 1.36800648139403 1.322 1.47101296278806 1.38500648139403 6.16087499529693 0.081 1.39982158905338
6.22815580250777 6.237 6.07160488032428 6.23711914309418 0.912089989690204 0.13484954175733 0.118455764687475 1.45515247451042 1.36497250543981 1.322 1.4759816702932 1.37902749456019 6.18647638240199 0.0807873723305479 1.39910895420975
6.24529701420987 6.237 6.13845012820113 6.2505241427233 0.913195508279201 0.134818170281074 0.110606636097752 1.45540916771705 1.36194758572767 1.322 1.47396505715178 1.38201747142411 6.21098675267761 0.0794812286689423 1.39838631731802
6.26198508086841 6.237 6.21992715953399 6.27997367212072 0.914628718709875 0.135839087300185 0.120531127504682 1.45480054410951 1.35900263278793 1.322 1.47200175519195 1.38299912240402 6.23784598757961 0.0756377245508998 1.39758339523741
6.27820072451144 6.24 6.29674180797706 6.29623563312213 0.914915374609084 0.135430385311679 0.127626952081372 1.45585420385366 1.35897381854199 1.32497381854199 1.46904363576336 1.37997381854199 6.26084252296099 0.0709586935638787 1.39738219399374
6.30125842370367 6.24 6.38226171572966 6.32334963206967 0.91437084624314 0.136605743609587 0.13288931351635 1.45399767428323 1.356 1.322 1.47392399302833 1.377 6.28294976018765 0.0672789968652014 1.39703375011671
6.31798920864371 6.24 6.4639473127899 6.34598539992973 0.913130799829937 0.136330177739986 0.128312951753337 1.44996260262122 1.356 1.322 1.46900317392832 1.377 6.30591363465595 0.0641899109792271 1.39661195261909
6.34806741534435 6.24697303386226 6.54342471666942 6.37606741534435 0.908162786558154 0.13429746074595 0.129407055910358 1.44581898876983 1.357 1.325 1.46693932619008 1.37799325846556 6.32740987981165 0.0614907677356654 1.39611134198892
6.35857456734864 6.24305223339533 6.6072884237515 6.38673126753464 0.907016774790105 0.132423709191017 0.136356888797824 1.44556692609988 1.35694776660467 1.32505223339533 1.45793035547289 1.37703482226355 6.34913568480375 0.0588510848126225 1.39594207579201
6.39099387275128 6.24599944297739 6.67998626010893 6.42799220168345 0.902320887522693 0.130940280368048 0.137309819896022 1.43975109919129 1.35400055702261 1.32799944297739 1.45400074269681 1.37899962865159 6.37087848383287 0.0540550161812279 1.39641021544191
6.40726589532506 6.25002658953251 6.72726589532506 6.44619498990505 0.897692790045069 0.132714389128708 0.150438265569033 1.43697394225814 1.3540088631775 1.329 1.4580088631775 1.3780088631775 6.39456980636928 0.0498549019607828 1.39740349118242
6.4373392420772 6.25305088631158 6.75796683992003 6.46850886311581 0.894558913502271 0.136556098716112 0.165681867344358 1.43394906784075 1.35506784841544 1.329 1.45889822737684 1.37896607579228 6.41727715624341 0.0456587771203136 1.39917858134747
6.45698267449261 6.25599740117389 6.81395062230394 6.49797401173892 0.889284651898734 0.136330199243335 0.153051140301252 1.42752566544092 1.35899653489852 1.329 1.45300519765222 1.37700173255074 6.44124481689628 0.0409575757575752 1.40118743078008
6.48031811364472 6.26302891942225 6.83106747865191 6.52031811364472 0.885183561527969 0.134866098478384 0.151083663126818 1.42690144077034 1.36200963980742 1.329 1.45396144077034 1.38003855922966 6.46843496280385 0.0369269269269253 1.4041026900622
6.51350165315946 6.26610641127625 6.83825842738518 6.55350165315947 0.881412941132611 0.136500845970275 0.151311936309904 1.42290488427884 1.363 1.32904560483268 1.44995439516732 1.38410641127625 6.49544903171474 0.0328997955010209 1.40773827415654
6.54591656401945 6.27298230145867 6.8549570178282 6.58591656401945 0.879664500486224 0.135263185737439 0.141744626256078 1.42063584051864 1.363 1.33199241491086 1.44700758508914 1.39098230145867 6.52271087413281 0.0294535211267602 1.41172288666449
6.57537453704807 6.28906554398341 6.86831835649086 6.60927153935985 0.877554438542387 0.136158633218142 0.1341496408494 1.42161471944517 1.3640093634262 1.329 1.4440093634262 1.39206554398341 6.5505252498658 0.028 1.41634229019809
6.61565532816887 6.29651736434384 6.902 6.63853460982197 0.880176560413631 0.138448179071462 0.108723104186063 1.42424621074944 1.365 1.32884479069685 1.44494826356562 1.39901724547813 6.58076180630596 0.0285703493862129 1.42058794228399
6.65298532930955 6.32598841787596 6.902 6.66898803180516 0.882259181529901 0.156572876993717 0.108899930507256 1.42516963709345 1.365 1.32000347463721 1.4420011582124 1.3999996139292 6.60955936143586 0.0307386018237072 1.42494454055341
6.68032061154227 6.33641776655508 6.90803886200512 6.69532061154227 0.883218868971443 0.145886759799895 0.109732810529052 1.42857441377349 1.36900971550128 1.31691256048847 1.44197085349616 1.40010687051409 6.64072832298769 0.0353850931677083 1.43020157069715
6.7135728415591 6.37976378874547 6.91205207650537 6.72846868854836 0.888300681243721 0.169110749368093 0.108978127867743 1.43520561639677 1.370138870681 1.30794792349463 1.439 1.41101735883512 6.67133510202506 0.0445217391304384 1.43486352019632
6.74590571733424 6.42287428977899 6.91499142884857 6.75492285963711 0.893983429107231 0.175361772017954 0.107743599883602 1.4389092003492 1.37797714359618 1.30500857115143 1.439 1.41199714294952 6.69879964439668 0.0535679758308222 1.43939134664834
6.76626582485103 6.43658087652633 6.919 6.78222644339162 0.896588439195077 0.171470198539614 0.108038917009866 1.44276175825633 1.37903938145941 1.30198030927029 1.435 1.416 6.72527515893997 0.0622919132149915 1.44239593353003
6.79339897791603 6.49549872239504 6.9190498722395 6.80544885015554 0.901495409290048 0.192498951146704 0.107948951451012 1.44499455253396 1.383 1.3 1.43501662407983 1.41606649631934 6.75017849949012 0.0675308641975345 1.44383058458838
6.81697644610928 6.5249705576366 6.92199705576366 6.83197350187294 0.903587909592198 0.185936555832918 0.109068881190191 1.44762736981554 1.383 1.3 1.43599901858789 1.41999607435155 6.77539297638815 0.0728544891640881 1.44540560230438
6.84029447882469 6.56871656514009 6.92202944788247 6.85619631921646 0.907346417214654 0.152673312947309 0.109916699413439 1.45050276074907 1.38703926384329 1.30103926384329 1.436 1.421 6.80091479366736 0.0744234741784036 1.4459516977466
6.87019790820442 6.64183730394178 6.925 6.87630447416065 0.911019543288759 0.15870726668489 0.112610608948321 1.45179091342248 1.391 1.30492388145984 1.436 1.42101522370803 6.82487907461135 0.0722065573770485 1.44674137509571
6.88299838713965 6.69599317636007 6.925 6.89599751867639 0.910990003721985 0.135892874613401 0.112649995037353 1.45184999255603 1.391 1.3000006203309 1.436 1.42199987593382 6.84795094309446 0.0696997245179064 1.4463111715052
6.90319219466883 6.76973217016699 6.925 6.91618304254175 0.913207254361874 0.118012398529889 0.112641257116317 1.45210347780829 1.392 1.29499084787291 1.436 1.42200915212709 6.86801400213705 0.0687566462167687 1.44596930770101
6.92430971213601 6.85019239172365 6.925 6.93635616895641 0.912886307021595 0.121611519936191 0.113869446220148 1.4524795354318 1.3920154856068 1.2939690287864 1.436 1.423 6.88817044882416 0.067493177387914 1.44582944122554
6.94394903595469 6.92580378842556 6.925 6.9589413913479 0.911383898749466 0.127414940124611 0.114468445596618 1.45245007644607 1.39299745179773 1.29200509640453 1.436 1.423 6.9069183060583 0.0657539432176655 1.44470841042499
6.96711948004338 7.00570768948771 6.929 6.98615624313365 0.909183658366928 0.129488641523445 0.116638547418488 1.45038786818021 1.39600919077257 1.29392647381946 1.43203676309027 1.424 6.92715030464476 0.065 1.44343840824404
6.98035134259169 7.08333844796834 6.92905019179881 7.0034015343905 0.908448469753219 0.125186096494308 0.117567361463826 1.4490502195327 1.39694980820119 1.28591634700198 1.43593307760158 1.42394980820119 6.94658427458208 0.0647456940222898 1.44152457014605
7.00097488053079 7.16190430678397 6.9319964115044 7.02697129203519 0.905423684188817 0.13434883977868 0.117999473687312 1.44730212917406 1.3940035884956 1.281005980826 1.4320047846608 1.4210035884956 6.96688430340941 0.0632478632478626 1.43943693714129
7.02126387053646 7.23968410879823 6.932 7.05019545965664 0.902743903078545 0.133193187412235 0.117802701820387 1.44568875801245 1.39398045403434 1.27295113508584 1.432 1.41798045403434 6.98837021545223 0.0605403050108913 1.4371956109242
7.04830195956823 7.30978509487739 6.93206039191365 7.0704076454171 0.897011837448868 0.128683263766454 0.11606283328165 1.44145655315642 1.392 1.26793960808635 1.43201509797841 1.41595470606477 7.011537591975 0.0575967432950171 1.43563495375693
7.06798128496155 7.36095134090003 6.93599625699231 7.09697473469809 0.893872985048633 0.143885542632799 0.116899204610866 1.43797331256181 1.392 1.26400374300769 1.43299906424808 1.41300280725577 7.03347826306663 0.05248170731707 1.43403792600751
7.0881337251167 7.38829070677544 6.93601744240653 7.11713953925221 0.890734883247677 0.154338080082981 0.117814942328258 1.43522005782828 1.393 1.26098837172898 1.429 1.41296511518695 7.05570670112744 0.0464319526627196 1.43124252869611
7.11147044199319 7.43806070219267 6.93906070219267 7.14130351096335 0.888093546960818 0.147197164231219 0.120398226519591 1.43347007244653 1.3929544733555 1.259 1.4289544733555 1.406908946711 7.07741535630516 0.0407361530714979 1.42797042398492
7.14199285775471 7.44199907841996 6.94299907841996 7.16099539209981 0.884430857069435 0.148959587592933 0.122229571465283 1.43023075799958 1.39000069118503 1.259 1.42600069118503 1.40100138237006 7.09891078173081 0.0361809523809521 1.42492309203152
7.16230479461483 7.46512007060584 6.949 7.18819396020944 0.882374088831712 0.133974010973816 0.120047296598355 1.42864799293942 1.38797229139865 1.2660369448018 1.426 1.3979445827973 7.12065216381472 0.0337052730696798 1.42085077596755
7.19559178551099 7.47846994731755 6.94917405456206 7.20952216368617 0.881744699473175 0.124499013321515 0.120838354618979 1.42735268970839 1.38489556726277 1.27 1.426 1.39194778363138 7.14165951306169 0.033 1.41661976205089
7.22896565828492 7.50497272863802 6.95898989949556 7.23896969848669 0.88200972728638 0.110344564927397 0.121309515175787 1.42694042422119 1.37900606030266 1.27 1.426 1.38900303015133 7.16495042879479 0.033 1.41265526117959
7.25925789546442 7.511 6.97302667884115 7.26218675188803 0.882291885780601 0.104824535402995 0.133283094269747 1.42987743930708 1.37593774937066 1.271 1.427 1.38594664231771 7.18788328778764 0.0336429277942629 1.40820307269964
7.28860321558034 7.51111412186655 6.97660321558034 7.2834564874662 0.886994073528727 0.105401081619737 0.129636269340477 1.43410966943308 1.36891848438104 1.271 1.42706521249517 1.37983696876207 7.21092681240853 0.0368416422287404 1.40399551211599
7.32499192170724 7.51799847167434 7.01299192170724 7.31099388669737 0.889049543685625 0.109689048071448 0.157763755698029 1.43770920090401 1.36400109166118 1.271 1.43099912667105 1.37000218332237 7.23476623598945 0.0425062111801249 1.39987451881753
7.36120054512609 7.52502864930373 7.02919099535818 7.34521964466191 0.891016166364071 0.113950081768914 0.148901514032875 1.43939428366679 1.35997135069627 1.271 1.43502864930373 1.367 7.25994927710824 0.0487620396600536 1.39593231468433
7.38242650445472 7.528 7.04944290847221 7.36837729240225 0.893766580959001 0.117113142565996 0.159645056669282 1.44301249930663 1.35690157589507 1.271 1.43801640401749 1.36695078794753 7.28364959723948 0.0568980632008129 1.39233544229494
7.40799325037908 7.528 7.07599299077827 7.39099402918149 0.895959421090205 0.119699317249883 0.17253659663345 1.44675901092093 1.35100155760483 1.271 1.4389997403992 1.36400077880241 7.30885958498671 0.0625705705705708 1.3893573109091
7.42916993895701 7.531 7.10634726656432 7.41817732760731 0.900134899751527 0.123292634592021 0.184514133484645 1.45050839773926 1.34797783404909 1.271 1.43997783404909 1.35797783404909 7.33272019737412 0.0648693009118567 1.38676596521171
7.4523316309735 7.531 7.15384565898242 7.44238137561952 0.903512997281863 0.124998124958851 0.193117563838494 1.45302593088983 1.34496683690265 1.271 1.43696683690265 1.35495025535398 7.35603001882698 0.0687333333333361 1.38555223280091
7.4719780156955 7.531 7.20394394002352 7.46497471804982 0.905467812561702 0.12547946138454 0.192380824411419 1.45574695517383 1.34300219843045 1.271 1.43500219843045 1.35200329764568 7.37996319795378 0.073269938650307 1.38485656048969
7.4862003897324 7.53103485038824 7.24755760621191 7.48226137791183 0.907390910232946 0.125509128740294 0.178844122459088 1.45711627306988 1.33997386220882 1.271 1.43295643701469 1.34898257480588 7.40366868805108 0.074 1.38525740234729
7.50920841795162 7.535 7.31181878480992 7.51225307894125 0.909775359318756 0.125418634457996 0.165305242872356 1.45784265394706 1.337 1.271 1.42795533901037 1.347 7.42658560999978 0.074 1.38729781769352
7.52296356262177 7.535 7.36585685315695 7.52895575461215 0.910129063038846 0.125988490451473 0.141892021623087 1.45867778773061 1.337 1.271 1.42500780800962 1.347 7.44900406409916 0.0743096590909097 1.38993409519002
7.54312192360964 7.535 7.43768464796184 7.54918757478406 0.910428499401728 0.126077186378239 0.121684055497951 1.45841596714214 1.33697186378239 1.27102813621761 1.42001875747841 1.3440093787392 7.47004559295576 0.074147798742137 1.3926674087843
7.55628857081034 7.53505092426065 7.51137495503752 7.56933949507099 0.910269490757394 0.125791542832414 0.111675952671338 1.45799729914403 1.33401697475355 1.274 1.4220339495071 1.345 7.49143823082992 0.0710648967551611 1.39580728324642
7.57299503817919 7.53799912438456 7.59097635838321 7.58899416256375 0.910240008756154 0.126459801527168 0.118967834311153 1.45841987449512 1.33499970812819 1.274 1.42399941625638 1.345 7.51197005337744 0.0684117647058816 1.39842707540633
7.5891489622458 7.53802234433687 7.66264053765694 7.60920109903183 0.90904227349275 0.125970595848983 0.104167201502387 1.45923041146468 1.33500744811229 1.27400744811229 1.41608937734748 1.34502979244916 7.53269617851307 0.0664202898550724 1.40148140133973
7.60929351137495 7.541 7.74934669924977 7.63627624599995 0.906635800640008 0.126067092721247 0.11190619597373 1.45659030355501 1.336 1.27505179612499 1.42808632687499 1.34906906149999 7.55349561748807 0.0641028571428565 1.4041079052214
7.62597882633532 7.541 7.82590285024439 7.651980071845 0.9041231885048 0.12703876694541 0.118511617719804 1.45490214227666 1.336 1.27799626347094 1.43299377245156 1.35299501796125 7.57324956232389 0.0611483870967736 1.40726471448283
7.64621046815695 7.5450274523683 7.89952159499766 7.67623792052525 0.899306742405503 0.126618993413162 0.113869172457089 1.45178616771862 1.34 1.278 1.43803660315773 1.35703660315773 7.59377464911386 0.0581649999999998 1.41114309136353
7.66928795931263 7.548 7.95725346994909 7.70228795931263 0.893486304057586 0.126499667342312 0.132618365014302 1.44699595916395 1.34006775513238 1.278 1.44193224486762 1.36111857148167 7.6117591505525 0.0555127272727267 1.41583694959648
7.68598222061172 7.548 8.02992260736865 7.71898222061172 0.890373315332992 0.125900637966285 0.094840233709838 1.44444271920056 1.34399581661452 1.278 1.43800418338548 1.36799267907541 7.63483564783468 0.0515158501440927 1.42185979138195
7.70923543042036 7.55102942880254 8.03343162243732 7.74227466882375 0.885683213996819 0.125264714401272 0.153941672659613 1.44008919785334 1.34403923840339 1.27802942880254 1.44404904800424 1.37107847680679 7.6549322221062 0.0469236947791148 1.42681388681606
7.73339445559281 7.55406068547582 8.07704551410686 7.77034894148595 0.881932223291304 0.126769419352262 0.120811378526716 1.43692401764856 1.34801517136895 1.281 1.449 1.37915171368954 7.6767636851231 0.0431337579617816 1.43200518472042
7.75897191594853 7.5579956793767 8.07999675953252 7.79297515641601 0.879482689588006 0.128028617400543 0.121549189883131 1.433293985775 1.34899891984417 1.281 1.449 1.38898919844174 7.6987107170089 0.0397570621468903 1.43840197374337
7.78917053244374 7.56502224336223 8.09007414454076 7.81717053244374 0.876364290870362 0.12781157606136 0.119579961947991 1.43051013877608 1.3560296578163 1.282 1.4520296578163 1.39608155899483 7.72008985191442 0.0362186588921272 1.44414450385321
7.81262213405849 7.56828584537822 8.10016814434013 7.84043717528434 0.875615973712312 0.130858896401424 0.114200999689565 1.42920008866041 1.36016814434013 1.282 1.456 1.40711770103809 7.74282553042378 0.0335082304526743 1.45095036110687
7.84897448065269 7.58498827489448 8.10999310287911 7.86598206748568 0.876549344773515 0.140143482220755 0.113090779374661 1.42978958617275 1.36999310287911 1.282 1.456 1.41399517201537 7.76695523516489 0.032 1.45814925463228
7.87531742829678 7.60515390462874 8.11705771423578 7.89619238078593 0.879050680934487 0.154342219980775 0.111414217173818 1.43022472473186 1.37407695231437 1.28197114288211 1.46 1.42809619039296 7.79220461551554 0.032942771084338 1.46526377023895
7.90845092300798 7.62141623662275 8.12306937277046 7.91639889343014 0.881249372770458 0.156783834118492 0.107708147577306 1.43387145395357 1.3821214023483 1.27889594084431 1.46005202957784 1.43819077511876 7.81734841747164 0.0374502415458954 1.47251582446421
7.93399318021733 7.64499370481599 8.12699895080267 7.93899396711533 0.885178950802665 0.165497673404911 0.10647033049716 1.43791891932675 1.38899816390466 1.273001573796 1.462999213102 1.44899711470733 7.84238822801444 0.0459841269841273 1.48215379870355
7.96814054210729 7.67919971773141 8.13002219085905 7.96217752687236 0.889519098252209 0.187161289111254 0.106670827778261 1.44080464596697 1.39705177867111 1.26095561828191 1.463 1.45910355734221 7.86746393127267 0.0569415204678376 1.49303771115262
7.98739597396512 7.70644547071077 8.133 7.98631347938906 0.890757158871822 0.191360494967456 0.105435875271197 1.44279161357893 1.40416498915214 1.25483501084786 1.463 1.47316498915214 7.89094733548585 0.0675997910135843 1.50409741532362
8.01098832178783 7.73298686201131 8.133 8.0049907547487 0.891779493944139 0.191389985402235 0.105190121648043 1.44407936256425 1.41399513407826 1.24500486592174 1.463 1.48299513407826 7.912796462298 0.0736666666666667 1.51454466445727
8.03116961785314 7.77332448632774 8.137 8.02514749378534 0.892375132705084 0.194463568641792 0.105661032456497 1.44401948377175 1.41807374689267 1.2429336277966 1.467 1.49407374689267 7.93232654289945 0.0740788643533113 1.52426384230275
8.05414742915167 7.81758971660666 8.137 8.04519165789717 0.891724128016247 0.182647335281086 0.1058 1.44395560230776 1.42805897166067 1.233911542509 1.467 1.50410320040617 7.95209040763185 0.0713313725490196 1.53509473166528
