# Supplementary material for: Quantifying Spatiotemporal Gait Parameters with HoloLens in Healthy Adults and People with Parkinson’s Disease: Test-Retest Reliability, Concurrent Validity, and Face Validity
Source: Sensors (Basel). 2020 Jun 5;20(11):3216. doi: 10.3390/s20113216 (PMC7313704; doi:10.3390/s20113216)
Supplement: Supplementary file 1 [file sensors-20-03216-s001.zip › Data/HYA_07_SWS1_HoloLens_raw.csv]

Time HoloLens_x_position HoloLens_y_position HoloLens_z_position HoloLens_x_orientation HoloLens_y_orientation HoloLens_z_orientation
220.8529 -0.252 0.074 0.295 2.255 347.563 357.359
220.8855 -0.253 0.074 0.296 2.34 347.407 357.485
220.9219 -0.254 0.074 0.296 2.43 347.353 357.446
220.9511 -0.255 0.074 0.296 2.626 347.386 357.498
220.9856 -0.256 0.073 0.297 2.747 347.405 357.65
221.0179 -0.257 0.073 0.297 2.577 347.427 357.521
221.0543 -0.258 0.074 0.298 2.424 347.406 357.611
221.0859 -0.259 0.073 0.298 2.52 347.4 357.702
221.1211 -0.261 0.073 0.299 2.719 347.315 357.801
221.1498 -0.263 0.073 0.301 2.79 347.211 357.804
221.1862 -0.265 0.072 0.302 2.956 347.154 357.773
221.2186 -0.267 0.071 0.304 3.328 347.181 357.796
221.2567 -0.27 0.071 0.306 3.815 347.222 357.818
221.2871 -0.272 0.07 0.308 4.246 347.23 357.784
221.3185 -0.275 0.069 0.311 4.569 347.28 357.739
221.3534 -0.279 0.068 0.314 4.777 347.333 357.821
221.3862 -0.282 0.067 0.317 5.216 347.366 357.724
221.4185 -0.286 0.066 0.32 5.718 347.361 357.529
221.453 -0.29 0.065 0.324 6.238 347.348 357.369
221.4863 -0.295 0.065 0.329 6.575 347.45 357.187
221.519 -0.3 0.063 0.333 6.888 347.557 356.794
221.5524 -0.306 0.063 0.339 7.099 347.755 356.299
221.5861 -0.312 0.062 0.344 7.368 347.963 355.752
221.6176 -0.318 0.061 0.349 8.05 347.994 355.398
221.6544 -0.325 0.059 0.354 8.864 347.835 355.072
221.6884 -0.333 0.057 0.36 9.311 347.494 354.655
221.718 -0.34 0.055 0.367 9.921 346.939 354.158
221.7529 -0.348 0.053 0.374 10.311 346.107 353.478
221.7841 -0.355 0.05 0.381 10.942 345.461 352.775
221.8186 -0.361 0.047 0.389 11.516 344.975 352.651
221.8513 -0.367 0.045 0.398 11.712 344.419 352.592
221.8861 -0.371 0.043 0.407 12.835 343.698 352.641
221.9171 -0.374 0.041 0.416 13.923 342.817 352.634
221.9563 -0.377 0.041 0.427 14.089 341.781 352.105
221.9882 -0.379 0.041 0.439 13.719 341.098 351.7
222.0169 -0.381 0.041 0.451 13.177 340.693 351.302
222.0521 -0.381 0.039 0.465 12.985 340.705 350.585
222.0877 -0.38 0.036 0.479 13.025 340.966 350.302
222.1186 -0.38 0.034 0.494 12.414 341.035 350.466
222.1519 -0.379 0.033 0.51 11.981 340.888 350.282
222.1839 -0.378 0.029 0.527 12.149 340.638 349.868
222.2177 -0.377 0.026 0.544 12.172 340.089 349.344
222.251 -0.375 0.023 0.561 11.98 339.541 348.677
222.2866 -0.373 0.021 0.58 11.869 339.083 347.998
222.3177 -0.371 0.02 0.6 11.734 338.529 347.183
222.3543 -0.368 0.022 0.622 11.749 337.922 346.592
222.3854 -0.365 0.024 0.645 11.572 337.058 346.415
222.4169 -0.363 0.028 0.668 10.977 335.823 346.264
222.4521 -0.36 0.035 0.694 10.41 334.622 345.76
222.4852 -0.357 0.044 0.723 9.332 333.783 345.515
222.5183 -0.355 0.052 0.752 8.992 333.116 345.667
222.5526 -0.352 0.058 0.78 8.97 332.591 345.578
222.5847 -0.349 0.062 0.806 8.833 332.287 345.562
222.618 -0.348 0.068 0.831 8.208 331.689 346.381
222.6512 -0.349 0.076 0.854 7.658 330.692 347.242
222.6857 -0.35 0.08 0.876 7.637 329.448 347.89
222.7178 -0.353 0.08 0.895 8.23 327.544 348.916
222.7517 -0.357 0.079 0.913 8.47 325.058 349.495
222.7854 -0.363 0.078 0.933 8.124 322.471 349.55
222.8172 -0.369 0.077 0.953 7.533 320.326 349.484
222.852 -0.374 0.075 0.973 7.913 318.046 349.727
222.8873 -0.38 0.07 0.992 8.946 316.046 349.729
222.9176 -0.384 0.065 1.01 10.1 314.581 349.476
222.9521 -0.389 0.062 1.028 10.749 313.584 350.025
222.9859 -0.393 0.061 1.049 10.529 313.532 350.061
223.0159 -0.396 0.059 1.069 10.283 313.987 349.944
223.0516 -0.399 0.056 1.089 10.468 314.709 350.494
223.0858 -0.403 0.052 1.11 10.416 315.143 351.092
223.116 -0.408 0.048 1.13 10.482 315.531 351.699
223.1507 -0.414 0.044 1.15 10.876 315.494 352.658
223.1844 -0.42 0.039 1.172 11.29 315.373 352.545
223.2172 -0.426 0.035 1.194 11.807 315.658 352.123
223.2499 -0.432 0.033 1.218 12.113 316.497 352.721
223.2852 -0.438 0.035 1.245 11.954 317.848 353.693
223.3182 -0.444 0.036 1.272 12.187 319.663 353.833
223.3517 -0.449 0.037 1.3 12.894 321.552 355.284
223.3859 -0.455 0.044 1.33 12.49 323.503 356.729
223.4183 -0.46 0.048 1.36 12.415 325.813 357.043
223.4501 -0.465 0.052 1.389 12.027 328.036 357.034
223.4844 -0.473 0.054 1.417 11.495 328.906 357.131
223.5175 -0.48 0.061 1.443 12.275 329.809 356.46
223.5493 -0.488 0.065 1.467 12.714 330.427 356.21
223.5845 -0.495 0.068 1.488 13.402 330.752 356.456
223.6158 -0.5 0.067 1.509 14.324 331.612 356.699
223.6514 -0.504 0.069 1.53 13.057 332.489 357.466
223.6838 -0.509 0.07 1.553 12.133 333.453 358.028
223.7161 -0.512 0.07 1.575 12.789 334.237 358.554
223.7507 -0.515 0.068 1.599 13.754 335.002 358.579
223.7842 -0.518 0.064 1.621 14.837 335.585 357.583
223.8164 -0.52 0.058 1.642 16.676 336.152 356.301
223.8504 -0.522 0.053 1.664 17.375 336.631 355.326
223.8847 -0.524 0.048 1.685 17.73 337.4 354.232
223.9159 -0.525 0.043 1.706 18.265 338.337 353.527
223.9505 -0.526 0.038 1.726 18.392 338.843 353.517
223.9823 -0.528 0.035 1.749 17.736 339.219 352.803
224.0175 -0.529 0.032 1.773 17.071 339.191 351.382
224.0523 -0.531 0.028 1.797 16.523 338.312 349.896
224.0828 -0.534 0.024 1.823 15.512 337.467 348.788
224.1173 -0.537 0.018 1.849 14.793 336.255 348.065
224.1494 -0.539 0.013 1.875 14.422 335.597 347.373
224.1834 -0.54 0.011 1.903 13.903 335.157 346.918
224.2157 -0.541 0.012 1.931 13.583 334.663 347.062
224.2526 -0.544 0.014 1.961 12.908 333.506 347.978
224.2843 -0.548 0.02 1.991 12.38 331.875 348.051
224.3174 -0.554 0.031 2.022 11.934 329.898 347.497
224.3512 -0.56 0.045 2.052 11.99 327.511 347.385
224.3828 -0.566 0.056 2.08 10.579 326.092 347.952
224.4164 -0.57 0.063 2.106 8.653 325.428 348.037
224.4478 -0.577 0.071 2.131 8.915 324.474 347.765
224.4844 -0.585 0.078 2.156 8.869 323.288 348.715
224.5156 -0.593 0.078 2.178 9.65 322.32 349.084
224.5502 -0.602 0.076 2.197 11.273 320.625 349.739
224.5827 -0.609 0.076 2.217 11.33 319.279 350.616
224.6147 -0.615 0.075 2.237 10.642 318.27 351.241
224.6505 -0.62 0.072 2.257 10.625 317.408 351.506
224.6822 -0.625 0.069 2.276 10.831 316.686 351.81
224.7165 -0.628 0.066 2.295 11.455 316.626 351.995
224.7493 -0.632 0.064 2.315 11.9 316.595 352.095
224.7814 -0.638 0.064 2.334 11.86 316.64 352.289
224.8203 -0.643 0.062 2.353 11.93 316.889 352.866
224.8493 -0.648 0.06 2.372 12.331 316.97 353.194
224.883 -0.654 0.056 2.391 12.913 317.033 352.981
224.9152 -0.659 0.052 2.411 13.097 317.725 353.013
224.9498 -0.664 0.049 2.432 12.588 319.046 353.424
224.9819 -0.67 0.045 2.454 11.937 320.449 354.056
225.0155 -0.675 0.043 2.477 11.353 321.898 354.746
225.0552 -0.681 0.041 2.501 10.754 323.147 355.35
225.0815 -0.688 0.042 2.527 9.887 324.289 355.865
225.1159 -0.694 0.043 2.553 9.21 325.588 355.563
225.1494 -0.701 0.045 2.581 7.964 327.132 354.924
225.1842 -0.709 0.054 2.61 6.443 328.986 355.132
225.2144 -0.716 0.061 2.639 5.47 330.888 355.406
225.2497 -0.725 0.066 2.668 5.712 332.145 355.174
225.2827 -0.734 0.07 2.695 5.212 333.052 354.621
225.3167 -0.741 0.075 2.721 5.333 334.104 354.782
225.3508 -0.747 0.084 2.75 4.908 335.542 355.019
225.3832 -0.752 0.083 2.778 5.313 337.175 354.152
225.4179 -0.756 0.078 2.804 7.179 338.829 353.919
225.448 -0.761 0.078 2.833 7.07 340.539 353.794
225.4817 -0.767 0.075 2.86 7.521 342.576 353.116
225.516 -0.773 0.067 2.884 10.155 343.896 352.98
225.5488 -0.779 0.058 2.906 12.52 344.63 353.289
225.5821 -0.784 0.051 2.927 14.483 344.986 353.521
225.6158 -0.788 0.048 2.949 15.006 345.7 353.111
225.6515 -0.791 0.05 2.974 13.597 346.63 352.529
225.6817 -0.795 0.049 2.999 13.029 347.393 352.009
225.7175 -0.799 0.044 3.023 13.329 347.754 352.286
225.748 -0.802 0.038 3.047 13.385 347.772 352.678
225.7823 -0.804 0.035 3.071 12.845 347.467 352.72
225.8149 -0.808 0.032 3.097 12.267 347.066 352.68
225.8475 -0.811 0.029 3.124 12.12 346.694 352.396
225.8822 -0.813 0.032 3.152 11.216 346.322 351.835
225.9133 -0.815 0.035 3.183 10.045 346.023 351.393
225.9476 -0.815 0.035 3.214 9.769 346.087 351.215
225.9806 -0.814 0.042 3.246 10.196 346.173 350.674
226.0155 -0.813 0.052 3.279 9.412 346.505 350.085
226.0477 -0.813 0.06 3.311 9.794 346.8 350.009
226.0824 -0.814 0.066 3.34 9.445 347.065 351.015
226.1134 -0.816 0.07 3.369 8.439 347.386 351.065
226.1492 -0.818 0.078 3.398 7.804 347.296 351.421
226.1806 -0.822 0.078 3.426 7.968 346.594 352.012
226.2151 -0.824 0.076 3.451 9.698 346.153 351.503
226.251 -0.828 0.074 3.475 11.429 345.516 351.503
226.2809 -0.832 0.073 3.499 11.986 345.085 351.953
226.3148 -0.836 0.071 3.521 11.874 344.732 352.365
226.3503 -0.841 0.067 3.542 11.648 344.745 352.587
226.3817 -0.846 0.065 3.565 11.386 344.984 353.091
226.4146 -0.853 0.064 3.588 11.407 345.005 354.233
226.4518 -0.861 0.06 3.609 12.251 344.446 354.99
226.4844 -0.87 0.056 3.629 13.012 343.797 355.723
226.5138 -0.88 0.053 3.65 13.278 342.59 356.51
226.5491 -0.892 0.049 3.67 13.036 340.372 356.918
226.5819 -0.903 0.043 3.69 12.73 338.127 355.947
226.616 -0.914 0.038 3.711 12.353 336.281 355.437
226.6474 -0.925 0.035 3.732 11.739 334.965 355.121
226.6814 -0.936 0.034 3.756 11.038 333.917 354.193
226.7133 -0.947 0.033 3.782 10.223 333.753 354.002
226.7478 -0.958 0.031 3.808 10.008 333.708 354.232
226.7817 -0.97 0.039 3.836 9.566 333.757 354.177
226.8134 -0.98 0.045 3.864 9.303 333.917 354.609
226.8481 -0.988 0.053 3.89 9.722 334.091 355.044
226.8809 -0.996 0.059 3.915 9.454 334.107 355.404
226.9127 -1.002 0.066 3.939 8.623 334.113 355.018
226.9478 -1.007 0.073 3.964 7.736 334.477 354.557
226.9791 -1.01 0.077 3.988 6.618 335.591 353.55
227.0154 -1.013 0.078 4.011 5.85 337.272 352.44
227.0465 -1.016 0.078 4.032 5.896 339.051 352.344
227.0815 -1.018 0.082 4.055 4.773 341.14 352.965
227.1143 -1.021 0.082 4.076 4.163 343.061 353.308
227.1475 -1.025 0.08 4.098 3.4 345.06 353.398
227.1799 -1.027 0.077 4.121 2.518 347.711 353.715
227.2134 -1.03 0.073 4.144 2.66 349.579 354.152
227.247 -1.034 0.069 4.166 2.968 351.266 354.642
227.2797 -1.037 0.065 4.187 3.287 352.193 355.314
227.3161 -1.04 0.061 4.209 3.402 353.061 355.805
227.3472 -1.043 0.059 4.231 3.196 353.458 355.797
227.3801 -1.046 0.057 4.253 2.895 353.675 355.627
227.4146 -1.048 0.053 4.276 2.694 354.193 356.062
227.446 -1.051 0.049 4.299 2.478 354.709 356.424
227.4803 -1.053 0.045 4.323 2.391 354.963 356.652
227.513 -1.054 0.039 4.349 2.465 355.579 356.577
227.5475 -1.054 0.036 4.376 2.336 356.3 356.39
227.5785 -1.055 0.034 4.404 2.438 356.228 356.802
227.6136 -1.055 0.034 4.434 2.551 356.31 356.904
227.6469 -1.055 0.034 4.464 3.021 356.024 356.812
227.6806 -1.055 0.045 4.496 2.906 355.744 356.154
227.7121 -1.055 0.055 4.528 3.325 356.072 355.096
227.7467 -1.057 0.066 4.559 3.777 356.342 355.785
227.7815 -1.061 0.07 4.587 3.487 356.085 356.492
227.8129 -1.065 0.074 4.615 3.274 356.142 355.345
227.8466 -1.07 0.08 4.643 2.747 355.845 355.804
227.8815 -1.076 0.078 4.67 3.658 355.413 356.303
227.9135 -1.082 0.074 4.696 4.953 355.451 356.321
227.947 -1.087 0.072 4.721 5.457 356.007 357.08
227.9816 -1.092 0.071 4.746 6.209 356.183 358.322
228.0112 -1.097 0.07 4.769 6.579 355.811 359.402
228.0479 -1.103 0.068 4.791 7.036 355.097 359.312
228.0806 -1.11 0.065 4.813 6.858 353.663 359.221
228.1122 -1.116 0.063 4.834 6.322 352.313 358.954
228.1473 -1.122 0.059 4.857 6.47 351.541 358.118
228.18 -1.128 0.055 4.879 6.566 351.586 357.911
228.2117 -1.134 0.051 4.902 6.453 351.735 358.001
228.2471 -1.141 0.047 4.925 6.295 351.989 358.213
228.2812 -1.147 0.042 4.948 5.991 353.258 358.503
228.3125 -1.152 0.038 4.972 5.654 354.869 358.588
228.3472 -1.158 0.035 4.998 5.38 356.43 358.335
228.3815 -1.161 0.033 5.025 5.392 359.948 358.329
228.4127 -1.165 0.034 5.052 4.575 2.965 359.178
228.4457 -1.173 0.036 5.079 3.622 4.375 359.211
228.4836 -1.186 0.038 5.106 4.024 4.491 358.184
228.5136 -1.197 0.046 5.132 3.178 3.878 357.747
228.5462 -1.211 0.054 5.16 3.017 2.064 357.241
228.5799 -1.224 0.063 5.187 2.65 0.149 356.003
228.6145 -1.236 0.071 5.213 1.192 358.616 355.024
228.6465 -1.246 0.079 5.239 1.507 357.978 353.964
228.6787 -1.255 0.086 5.266 0.715 357.782 354.697
228.714 -1.263 0.086 5.291 0.726 357.639 354.975
228.7451 -1.268 0.085 5.317 0.853 358.504 355.013
228.7786 -1.272 0.086 5.343 0.366 359.62 354.709
228.8116 -1.276 0.085 5.37 0.635 0.379 354.451
228.8473 -1.283 0.08 5.395 2.026 0.36 354.439
228.8798 -1.288 0.075 5.418 3.072 0.339 354.341
228.9141 -1.293 0.07 5.442 3.747 0.578 354.253
228.9448 -1.298 0.067 5.465 4.243 0.614 354.483
228.978 -1.303 0.063 5.488 4.987 0.329 354.584
229.0132 -1.309 0.058 5.511 6.095 0.079 354.247
229.0452 -1.313 0.054 5.533 6.276 359.804 354.215
229.0795 -1.318 0.051 5.556 6.363 359.314 353.917
229.1108 -1.323 0.047 5.579 6.916 358.979 353.464
229.1464 -1.328 0.044 5.603 7.069 358.711 353.385
229.1781 -1.332 0.042 5.627 6.986 358.331 353.809
229.2134 -1.337 0.039 5.651 7.286 357.586 354.267
229.2456 -1.341 0.04 5.677 6.915 356.579 354.185
229.2793 -1.344 0.04 5.704 6.43 355.423 354.13
229.3126 -1.347 0.04 5.733 6.193 354.342 354.045
229.3447 -1.349 0.048 5.763 5.56 353.627 354.002
229.3775 -1.352 0.055 5.794 4.909 352.892 354.26
229.4121 -1.354 0.059 5.821 5.264 351.923 354.772
229.4482 -1.357 0.064 5.848 4.702 351.122 354.847
229.4788 -1.361 0.073 5.875 4.165 350.441 354.611
229.5118 -1.366 0.076 5.9 4.191 349.596 354.987
229.5483 -1.371 0.075 5.922 5.032 348.603 356.089
229.5775 -1.377 0.076 5.945 5.351 347.606 356.662
229.6143 -1.383 0.075 5.966 5.764 346.215 356.827
229.6458 -1.389 0.072 5.987 6.48 344.599 357.035
229.6798 -1.397 0.068 6.005 7.761 342.321 357.061
229.7147 -1.403 0.065 6.023 8.362 340.864 357.432
229.7453 -1.408 0.064 6.042 8.421 339.63 357.794
229.7797 -1.413 0.063 6.06 8.264 338.526 357.856
229.8118 -1.419 0.061 6.079 8.425 337.394 357.619
229.845 -1.424 0.059 6.099 8.541 336.453 357.208
229.8779 -1.43 0.056 6.119 8.526 336.039 356.664
229.9134 -1.435 0.05 6.138 8.677 335.837 356.468
229.9443 -1.44 0.044 6.158 8.714 335.687 356.434
229.9786 -1.446 0.039 6.179 7.959 335.984 356.163
230.0111 -1.452 0.034 6.2 7.53 336.177 355.696
230.0454 -1.459 0.032 6.221 7.09 336.347 355.237
230.0771 -1.466 0.032 6.243 6.38 336.734 354.737
230.1115 -1.474 0.034 6.266 5.475 337.742 354.36
230.1459 -1.481 0.038 6.291 4.243 339.035 354.923
230.1774 -1.489 0.041 6.317 3.551 340.21 355.343
230.2119 -1.497 0.048 6.343 3.095 341.373 356.078
230.2458 -1.505 0.055 6.37 2.753 341.94 356.584
230.2792 -1.513 0.063 6.396 2.572 342.07 356.705
230.3114 -1.521 0.069 6.423 2.009 342.091 356.358
230.3454 -1.528 0.074 6.448 2.53 342.399 355.355
230.3783 -1.535 0.075 6.472 3.153 343.11 354.613
230.4103 -1.541 0.079 6.497 2.515 343.954 355.192
230.4458 -1.548 0.081 6.521 2.5 344.362 355.693
230.4786 -1.554 0.081 6.546 3.134 344.685 355.216
230.5145 -1.56 0.08 6.571 3.833 345.287 354.568
230.5438 -1.566 0.077 6.595 5.179 345.969 354.344
230.5772 -1.571 0.072 6.618 6.728 346.975 354.535
230.6119 -1.576 0.068 6.64 7.657 348.075 355.014
230.6438 -1.581 0.065 6.662 8.37 348.924 355.655
230.6775 -1.586 0.062 6.683 8.659 349.399 355.863
230.7118 -1.591 0.06 6.705 8.919 349.708 355.767
230.7456 -1.595 0.055 6.726 9.793 349.747 355.585
230.7765 -1.599 0.051 6.748 9.998 349.827 355.436
230.8105 -1.602 0.047 6.771 9.746 349.936 355.133
230.8443 -1.605 0.042 6.794 9.915 349.952 354.534
230.8773 -1.608 0.038 6.821 9.833 350.352 354.008
230.9106 -1.61 0.034 6.848 9.358 350.998 353.746
230.9432 -1.612 0.03 6.875 9.345 351.656 353.521
230.9787 -1.613 0.028 6.904 9.371 352.261 353.758
231.0095 -1.615 0.028 6.933 9.056 352.618 353.787
231.0448 -1.617 0.03 6.963 8.495 352.776 353.895
231.0777 -1.618 0.033 6.994 8.481 352.859 354.239
231.1099 -1.62 0.042 7.025 7.811 353.131 354.239
231.1444 -1.621 0.051 7.054 8.666 353.211 354.059
231.1775 -1.623 0.061 7.081 8.409 353.367 355.051
231.2113 -1.627 0.066 7.106 7.094 353.328 355.856
231.2437 -1.63 0.072 7.13 6.374 353.266 355.348
231.276 -1.635 0.075 7.155 6.104 352.984 355.284
231.3115 -1.639 0.073 7.18 6.949 352.831 355.443
231.342 -1.644 0.07 7.202 8.475 352.761 355.518
231.3783 -1.649 0.069 7.223 9.366 352.813 355.653
231.4109 -1.653 0.068 7.243 10.008 352.946 356.197
231.4451 -1.658 0.066 7.261 10.863 353.138 356.879
231.4768 -1.663 0.065 7.28 10.964 353.091 357.226
231.5112 -1.669 0.065 7.299 10.381 352.973 357.436
231.5441 -1.675 0.064 7.318 10.159 352.997 357.784
231.5792 -1.682 0.061 7.339 10.113 353.153 357.735
231.6098 -1.688 0.059 7.36 9.888 353.569 357.716
231.6446 -1.694 0.054 7.382 9.991 354.205 358.088
231.6774 -1.701 0.048 7.403 10.656 354.753 358.433
231.7112 -1.709 0.042 7.424 11.488 355.287 358.825
231.7443 -1.716 0.037 7.444 11.682 355.905 359.455
231.7758 -1.724 0.034 7.464 11.206 356.134 359.557
231.8112 -1.733 0.033 7.484 10.451 356.105 358.955
231.8427 -1.741 0.033 7.505 9.863 356.37 358.53
231.8754 -1.75 0.033 7.526 9.385 356.842 358.642
231.9091 -1.759 0.035 7.548 8.918 356.963 358.247
231.9432 -1.768 0.041 7.57 8.833 357.157 357.392
231.9754 -1.777 0.046 7.594 7.923 357.454 357.307
232.0107 -1.786 0.055 7.617 7.089 357.623 356.806
232.0434 -1.794 0.062 7.641 6.164 357.459 356.131
232.0767 -1.802 0.064 7.664 5.95 357.497 355.433
232.1096 -1.808 0.067 7.686 6.177 357.839 355.066
232.1441 -1.814 0.073 7.71 5.817 358.171 354.665
232.1767 -1.819 0.074 7.733 6.223 358.691 353.738
232.2105 -1.822 0.074 7.756 6.907 359.786 352.506
232.242 -1.824 0.074 7.778 7.084 1.251 351.002
232.2772 -1.826 0.075 7.8 7.213 3.123 349.751
232.309 -1.827 0.072 7.821 7.847 4.937 349.692
232.3429 -1.829 0.069 7.842 8.597 6.458 349.633
232.3769 -1.83 0.067 7.863 9.345 7.492 349.69
232.4091 -1.832 0.065 7.884 9.703 7.995 350.072
232.4441 -1.833 0.062 7.904 9.987 8.325 349.833
232.4751 -1.834 0.059 7.925 10.355 8.492 349.839
232.5151 -1.833 0.056 7.946 10.589 8.53 349.98
232.5426 -1.832 0.053 7.967 10.601 8.632 350.074
232.5773 -1.831 0.048 7.988 10.421 8.256 350.217
232.6105 -1.831 0.044 8.01 9.991 7.863 350.352
232.6419 -1.829 0.041 8.032 9.596 7.191 350.333
232.6773 -1.828 0.037 8.055 9.206 6.491 350.183
232.7116 -1.826 0.034 8.079 9.09 4.899 350.058
232.744 -1.824 0.032 8.103 8.862 3.338 349.984
232.7758 -1.822 0.032 8.128 8.586 0.771 349.207
232.809 -1.821 0.035 8.154 8.347 357.892 347.772
232.8435 -1.817 0.043 8.181 7.959 355.224 347.275
232.875 -1.812 0.053 8.207 7.944 353.018 346.188
232.9092 -1.806 0.065 8.233 6.965 351.604 346.15
232.9411 -1.8 0.073 8.257 6.57 349.676 346.352
232.9765 -1.795 0.075 8.279 6.394 348.097 347.05
233.0082 -1.788 0.072 8.3 6.179 347.692 346.821
233.0422 -1.783 0.07 8.321 5.836 347.208 346.399
233.0794 -1.777 0.066 8.341 6.306 347.599 346.347
233.1082 -1.772 0.062 8.359 7.735 347.752 346.366
233.1427 -1.77 0.059 8.376 8.947 347.269 346.491
233.1755 -1.766 0.056 8.392 9.325 347.219 346.713
233.2081 -1.763 0.054 8.409 9.271 347.365 347.164
233.242 -1.76 0.051 8.424 9.683 347.278 347.105
233.2755 -1.756 0.047 8.438 11.045 347.649 347.188
233.3108 -1.751 0.042 8.452 12.764 348.629 347.573
233.3418 -1.747 0.038 8.463 14.81 349.522 347.583
233.3753 -1.744 0.036 8.474 16.123 350.681 347.627
233.4081 -1.74 0.036 8.486 16.257 352.378 347.851
233.443 -1.735 0.036 8.497 16.558 354.745 348.489
233.4743 -1.728 0.035 8.509 16.868 357.164 349.592
233.5079 -1.72 0.034 8.521 17.213 0.156 351.111
233.5415 -1.708 0.032 8.534 17.745 3.685 352.415
233.5753 -1.69 0.029 8.548 17.87 8.792 354.234
233.6084 -1.671 0.026 8.561 18.484 13.848 355.686
233.6421 -1.648 0.023 8.573 19.333 19.067 356.782
233.6817 -1.622 0.02 8.583 19.737 25.076 357.542
233.7083 -1.596 0.02 8.591 19.825 31.014 358.102
233.7418 -1.567 0.021 8.598 19.349 37.212 359.148
233.7741 -1.538 0.024 8.603 17.949 43.365 359.447
233.8094 -1.509 0.026 8.606 16.826 49.4 359.028
233.8409 -1.481 0.027 8.61 16.192 55.449 358.209
233.8753 -1.452 0.035 8.613 15.507 61.329 357.687
233.9081 -1.424 0.041 8.616 15.995 66.337 357.182
233.942 -1.398 0.047 8.618 16.916 71.141 355.893
233.9733 -1.374 0.053 8.617 17.198 75.91 354.63
234.0091 -1.353 0.058 8.61 15.913 81.856 352.754
234.0417 -1.332 0.064 8.6 13.954 89.141 350.343
234.0752 -1.314 0.065 8.592 12.371 95.879 348.771
234.1079 -1.297 0.064 8.584 12.097 101.87 347.783
234.1422 -1.28 0.063 8.576 13.4 107.125 348.033
234.1738 -1.263 0.064 8.57 14.345 111.222 348.423
234.2084 -1.248 0.064 8.565 14.635 114.234 348.16
234.2422 -1.233 0.062 8.56 14.477 116.866 348.101
234.2756 -1.219 0.058 8.555 13.796 119.019 348.166
234.3088 -1.203 0.055 8.551 12.878 121.094 347.336
234.342 -1.186 0.053 8.546 13.133 122.917 347
234.3758 -1.171 0.05 8.539 13.558 124.196 347.988
234.4088 -1.155 0.048 8.53 13.558 125.351 348.815
234.4425 -1.14 0.045 8.52 13.469 126.082 349.293
234.4728 -1.125 0.043 8.508 13.309 126.981 349.074
234.5102 -1.11 0.041 8.494 12.992 128.42 348.791
234.5403 -1.096 0.039 8.478 12.952 129.956 348.591
234.576 -1.08 0.039 8.462 11.33 131.685 347.692
234.6091 -1.064 0.038 8.443 9.684 133.507 346.889
234.6424 -1.047 0.037 8.424 8.897 135.317 346.488
234.6761 -1.03 0.038 8.404 10.613 136.655 345.45
234.7094 -1.013 0.041 8.383 12.129 137.615 345.91
234.7405 -0.997 0.053 8.361 12.948 138.823 346.18
234.7773 -0.982 0.06 8.34 12.01 139.933 347.145
234.8074 -0.968 0.06 8.32 11.186 141.347 347.364
234.8456 -0.954 0.061 8.298 9.767 143.544 347.179
