# Supplementary material for: Quantifying Spatiotemporal Gait Parameters with HoloLens in Healthy Adults and People with Parkinson’s Disease: Test-Retest Reliability, Concurrent Validity, and Face Validity
Source: Sensors (Basel). 2020 Jun 5;20(11):3216. doi: 10.3390/s20113216 (PMC7313704; doi:10.3390/s20113216)
Supplement: Supplementary file 1 [file sensors-20-03216-s001.zip › Data/HYA_07_SWS1_IWW_raw.csv]

IWW_x_SpineBase IWW_x_Head IWW_x_ShoulderLeft IWW_x_ElbowLeft IWW_x_WristLeft IWW_x_HandLeft IWW_x_ShoulderRight IWW_x_ElbowRight IWW_x_WristRight IWW_x_HandRight IWW_x_HipLeft IWW_x_KneeLeft IWW_x_AnkleLeft IWW_x_FootLeft IWW_x_HipRight IWW_x_KneeRight IWW_x_AnkleRight IWW_x_FootRight IWW_x_SpineShoulder IWW_y_SpineBase IWW_y_Head IWW_y_ShoulderLeft IWW_y_ElbowLeft IWW_y_WristLeft IWW_y_HandLeft…
-0.278 -0.280994432256098 -0.291001855914634 -0.371 NaN NaN -0.245 -0.31 NaN NaN -0.262996288170732 -0.306998144085366 -0.316 -0.212 -0.236998144085366 -0.295 -0.295992576341464 -0.204994432256098 -0.273994432256098 0.914281596086585 1.69809230133415 1.41996085372073 1.18436012991402 NaN NaN 1.41188025982805 1.20031786569817 NaN NaN 0.917652022946951 0.513964076252441 0.157410148473171 0.04592925…
-0.278 -0.278015612764699 -0.292 -0.371 NaN NaN -0.24500780638235 NaN NaN NaN -0.261 -0.306 -0.316 -0.211976580852951 -0.23600780638235 -0.295 -0.292023419147049 -0.202 -0.271 0.915132896192062 1.69911251418774 1.42042187353176 1.18442125685177 NaN NaN 1.41201945355324 NaN NaN NaN 0.918732271681474 0.50542388752999 0.157491639340293 0.0455377283185261 0.912540710405004 0.502140702574411 0.1273796…
-0.278 -0.279822938863466 -0.292 -0.371 NaN NaN -0.246 NaN NaN NaN -0.261 -0.30594688165904 -0.316 -0.209 -0.237 -0.295 -0.295 -0.202 -0.271 0.914231770611365 1.67193053601613 1.42065203224886 1.1833027404934 NaN NaN 1.41195548889523 NaN NaN NaN 0.917750708244546 0.50858925462967 0.157696812899542 0.0465152193493136 0.911362655917048 0.502248945541609 0.127338583510908 0.0511094688165904 1.462874…
-0.278 -0.27000076469071 -0.291999490206193 -0.370999617654645 NaN NaN -0.245999745103097 NaN NaN NaN -0.261 -0.303 -0.316 -0.209000127448452 -0.236999617654645 -0.295 -0.295 -0.202 -0.271 0.914329740005159 1.69747575851553 1.42021000127448 1.18289993117784 NaN NaN 1.41225999235309 NaN NaN NaN 0.917789713240984 0.515759945197166 0.157520059900772 0.0462500841159781 0.911509736181705 0.50329999362…
-0.278 -0.276057826302843 -0.288011565260569 -0.368 NaN NaN -0.244 NaN NaN NaN -0.261 -0.303046261042275 -0.316 -0.21 -0.234034695781706 -0.295 -0.295011565260569 -0.202034695781706 -0.270965304218294 0.912300755692329 1.66468446876522 1.42021132605457 1.18236555132507 NaN NaN 1.41220011565261 NaN NaN NaN 0.915552721786626 0.515253437975036 0.15798491128535 0.0469105782630284 0.909452027870991 0.…
-0.277947122466842 -0.280876619089299 -0.288982374155614 -0.368 NaN NaN -0.244 NaN NaN NaN -0.261017625844386 -0.306947122466842 -0.316 -0.21 -0.236947122466842 -0.295 -0.296 -0.205 -0.268 0.913166241174623 1.70533420379273 1.41947123380911 1.1828142662672 NaN NaN 1.41220488850513 NaN NaN NaN 0.916583244781078 0.508811701122107 0.157551057550663 0.0469592949662246 0.910427827500618 0.503276651089…
-0.275 -0.27399492993515 -0.288001690021617 -0.368 NaN NaN -0.244 NaN NaN NaN -0.261993239913534 -0.304 -0.316 -0.21 -0.234 -0.294996619956767 -0.296 -0.205 -0.268001690021617 0.910171757622481 1.66328863670582 1.41953964509546 1.18137846208033 NaN NaN 1.41192023660303 NaN NaN NaN 0.913422163227669 0.514482737835019 0.157609847898055 0.0469174818677913 0.907522163227669 0.503091030913186 0.127710…
-0.275 -0.271085342114637 -0.289 -0.368 NaN NaN -0.244009482457182 NaN NaN NaN -0.258009482457182 -0.303990517542818 -0.316 -0.209990517542818 -0.233971552628454 -0.293 -0.295962070171272 -0.204933622799727 -0.269 0.911191035085636 1.70932580627029 1.41932952587714 1.1804552073668 NaN NaN 1.41205298298169 NaN NaN NaN 0.914680750611921 0.516095448420553 0.157521137894862 0.045440999650331 0.908779…
-0.274960752994029 -0.27974489446119 -0.288960752994029 -0.367941129491044 NaN NaN -0.245 NaN NaN NaN -0.258941129491044 -0.303 -0.316 -0.208960752994029 -0.231 -0.293 -0.292019623502985 -0.198039247005971 -0.268941129491044 0.909242182544896 1.66697602511936 1.41926959954342 1.17889135767216 NaN NaN 1.41131901882485 NaN NaN NaN 0.912706892185613 0.515619018824851 0.157638233884731 0.046627480890…
-0.273002033062258 -0.267014231435809 -0.287002033062258 -0.365004066124517 NaN NaN -0.244993900813225 NaN NaN NaN -0.256 -0.303 -0.316 -0.207 -0.231004066124517 -0.293 -0.293 -0.2 -0.266 0.910848353219571 1.71264267730969 1.41874656412478 1.17795922743634 NaN NaN 1.41127022363685 NaN NaN NaN 0.914548007598987 0.515580124650047 0.157550223636848 0.048498292227703 0.908438434542061 0.5031697153712…
-0.273964068723275 -0.273916160354309 -0.287976045815517 -0.366940114538792 NaN NaN -0.242 NaN NaN NaN -0.255940114538792 -0.303 -0.316 -0.207 -0.232976045815517 -0.293 -0.293 -0.2 -0.266 0.910076290589492 1.6654075318998 1.41706227564753 1.17762575249236 NaN NaN 1.41137748481063 NaN NaN NaN 0.91361215936469 0.520530597110569 0.157659760458155 0.0476570057269396 0.907699343875992 0.50302532893402…
-0.270941337876123 -0.267 -0.286 -0.362 NaN NaN -0.242 NaN NaN NaN -0.251 -0.302941337876123 -0.316 -0.207058662123877 -0.230980445958708 -0.293 -0.293 -0.2 -0.265980445958708 0.913091900526248 1.70974980445959 1.41725351972743 1.18140723499528 NaN NaN 1.41116080960059 NaN NaN NaN 0.917101145803537 0.518952878228312 0.157641564323303 0.0473794956955837 0.9101487444407 0.50264 0.122583632951023 0.…
-0.268 -0.266993933238417 -0.285995955492278 -0.361989888730696 NaN NaN -0.241993933238417 NaN NaN NaN -0.250993933238417 -0.299995955492278 -0.316 -0.210004044507722 -0.229993933238417 -0.292993933238417 -0.293 -0.2 -0.264993933238417 0.914192649152558 1.70973913043084 1.41743056623108 1.1817795854833 NaN NaN 1.41070032356062 NaN NaN NaN 0.917662103144015 0.520094378134267 0.157719817997153 0.04…
-0.267971049464398 -0.264009650178534 -0.283980699642932 -0.356980699642932 NaN NaN -0.238980699642932 NaN NaN NaN -0.247971049464398 -0.297990349821466 -0.316009650178534 -0.212 -0.227 -0.290019300357068 -0.293 -0.2 -0.261980699642932 0.915512159224953 1.70931337756249 1.41771685162676 1.18653750300882 NaN NaN 1.41086665862319 NaN NaN NaN 0.918708009648183 0.517344318449905 0.157639843182105 0.0…
-0.264980419895091 -0.264941259685272 -0.281960839790181 -0.354921679580362 NaN NaN -0.237019580104909 NaN NaN NaN -0.244960839790181 -0.297 -0.317 -0.211960839790181 -0.226980419895091 -0.291941259685272 -0.293 -0.2 -0.259960839790181 0.916773314471338 1.70965158055489 1.41846013921506 1.18942872616823 NaN NaN 1.41154060154964 NaN NaN NaN 0.919550363309106 0.519816895476207 0.158655874031473 0.0…
-0.263993910327297 -0.262 -0.279989850545495 -0.351 NaN NaN -0.237987820654594 NaN NaN NaN -0.242995940218198 -0.296981730981892 -0.317 -0.21 -0.225993910327297 -0.289002029890901 -0.293 -0.2 -0.257995940218198 0.917440893151996 1.70923004059782 1.42046805130474 1.19286561543565 NaN NaN 1.41107142092363 NaN NaN NaN 0.920570832255269 0.518694264558408 0.158949289538185 0.046560081195636 0.91508085…
-0.260976187739518 -0.261952375479036 -0.274976187739518 -0.351142873562892 NaN NaN -0.231988093869759 NaN NaN NaN -0.240976187739518 -0.288 -0.316964281609277 -0.21 -0.222988093869759 -0.289976187739518 -0.292988093869759 -0.200059530651205 -0.255964281609277 0.91788345277777 1.70922892614947 1.41950571379311 1.19067118601541 NaN NaN 1.41175642701153 NaN NaN NaN 0.920986072126423 0.5355382140804…
-0.258921546670559 -0.257960773335279 -0.272941160002919 -0.362960773335279 NaN NaN -0.230921546670559 NaN NaN NaN -0.238921546670559 -0.288 -0.314 -0.21001961333236 -0.221901933338198 -0.287941160002919 -0.292 -0.205 -0.25298038666764 0.918136657334987 1.70742567106936 1.41913607453402 1.18732682827278 NaN NaN 1.41060136453475 NaN NaN NaN 0.921462541334695 0.535379604933849 0.159137450266793 0.0…
-0.254994150880089 -0.255990251466814 -0.269994150880089 -0.360962955573894 NaN NaN -0.227 NaN NaN NaN -0.234996100586726 -0.287994150880089 -0.314 -0.211 -0.216994150880089 -0.284996100586726 -0.292 -0.205 -0.251990251466814 0.916471072338651 1.70471007798827 1.41844138429171 1.18117623906124 NaN NaN 1.40916892766135 NaN NaN NaN 0.920091442782912 0.534861286806381 0.159009844023469 0.04589169624…
-0.251990421502372 -0.250971264507117 -0.266952107511862 -0.342057470985766 NaN NaN -0.226952107511862 NaN NaN NaN -0.232942529014234 -0.284990421502372 -0.314 -0.211 -0.213990421502372 -0.282980843004745 -0.291971264507117 -0.205 -0.246971264507117 0.916985613193517 1.70436120878129 1.41914952107512 1.18445879267301 NaN NaN 1.40861367819157 NaN NaN NaN 0.920785268416079 0.53553053634739 0.158944…
-0.250901947498608 -0.247764673996659 -0.261901947498608 -0.347921557998886 NaN NaN -0.221921557998886 NaN NaN NaN -0.226980389499722 -0.283980389499722 -0.314019610500278 -0.211 -0.212921557998886 -0.280901947498608 -0.289039221000557 -0.204941168499165 -0.243921557998886 0.913435098730072 1.66461515971146 1.41910960914514 1.19370726401595 NaN NaN 1.40794686096481 NaN NaN NaN 0.916161372735019 0…
-0.24599503401608 -0.235985102048241 -0.256993378688107 -0.344001655327973 NaN NaN -0.217993378688107 -0.278 NaN NaN -0.22599503401608 -0.28299503401608 -0.314996689344054 -0.211 -0.20899503401608 -0.275991723360134 -0.291 -0.201996689344054 -0.239993378688107 0.913679538327209 1.68731578800888 1.41958288208972 1.19706097846255 NaN NaN 1.40728207097901 1.19922659002438 NaN NaN 0.916220481864154 0…
-0.24296339689835 -0.226938994830583 -0.252938994830583 -0.344951195864466 NaN NaN -0.213987798966117 -0.277938994830583 NaN NaN -0.222975597932233 -0.279914592762816 -0.313 -0.211 -0.20596339689835 -0.270890190695049 -0.291 -0.2 -0.235902391728933 0.907415265835708 1.65526409257871 1.41531476809878 1.19151714528436 NaN NaN 1.40251708144744 1.19703371445152 NaN NaN 0.910544055427888 0.51870824256…
-0.23992183003004 -0.22198045750751 -0.24790228753755 -0.34096091501502 NaN NaN -0.21294137252253 NaN NaN NaN -0.22092183003004 -0.27294137252253 -0.313 -0.21094137252253 -0.20292183003004 -0.26190228753755 -0.29094137252253 -0.2 -0.22792183003004 0.911030557494 1.70650576887249 1.41733641569369 1.18322439478678 NaN NaN 1.40389824117568 NaN NaN NaN 0.915674303896404 0.530604079690704 0.1584601954…
-0.235996256946418 -0.22098128473209 -0.242986899312463 -0.3389794132053 NaN NaN -0.209988770839254 NaN NaN NaN -0.216983156258881 -0.269998128473209 -0.313001871526791 -0.208005614580373 -0.198983156258881 -0.25696069793739 -0.287994385419627 -0.2 -0.223996256946418 0.908555127983407 1.66120361319562 1.41816582044832 1.18497689383999 NaN NaN 1.4038084840633 NaN NaN NaN 0.912885689441445 0.525295…
-0.233941684121636 -0.211019438626121 -0.235951403434697 -0.328029157939182 NaN NaN -0.203970842060818 NaN NaN NaN -0.208 -0.268970842060818 -0.313970842060818 -0.211 -0.189961122747758 -0.23584449099103 -0.284941684121636 -0.2 -0.221951403434697 0.911240042730868 1.69477281524502 1.42120186761545 1.19918723418359 NaN NaN 1.40292797989022 NaN NaN NaN 0.915855755340669 0.52834320737331 0.160934384…
-0.227960833188531 -0.21264749869678 -0.230882499565593 -0.330843332754124 NaN NaN -0.200941249782797 NaN NaN NaN -0.207921666377062 -0.265882499565593 -0.310941249782797 -0.210941249782797 -0.185960833188531 -0.219569165073842 -0.278843332754124 -0.199960833188531 -0.216862916159859 0.906213841902694 1.65911888189836 1.41428585009557 1.18574871282798 NaN NaN 1.39563758767593 NaN NaN NaN 0.909382…
-0.225991255349847 -0.195003497860061 -0.224989506419816 -0.322996502139939 NaN NaN -0.198 NaN NaN NaN -0.203984259629724 -0.259998251069969 -0.308003497860061 -0.208006995720123 -0.183993004279877 -0.19797376604954 -0.270982510699693 -0.197996502139939 -0.209989506419816 0.909409790128396 1.69603540813419 1.41557847843087 1.19018024097043 NaN NaN 1.3980200524679 NaN NaN NaN 0.913008670813177 0.5…
-0.220939609363192 -0.196758437452768 -0.218867140599022 -0.320975843745277 NaN NaN -0.197891296853745 NaN NaN NaN -0.194975843745277 -0.258963765617915 -0.31 -0.212 -0.179963765617915 -0.182746359325406 -0.260770515580129 -0.195577265542343 -0.203951687490554 0.909310774379062 1.65387283039322 1.41472304437755 1.18456506936621 NaN NaN 1.39807596797383 NaN NaN NaN 0.912266184690665 0.535995555938…
-0.215960977344755 -0.176980488672377 -0.207980488672377 -0.318648796102794 NaN NaN -0.188902443361887 NaN NaN NaN -0.192960977344755 -0.256 -0.31 -0.211863420706642 -0.176882932034265 -0.161668307430416 -0.24123905822272 -0.160297592205587 -0.199902443361887 0.910991659352035 1.68743552128652 1.41577068378565 1.18110384415074 NaN NaN 1.40017268414133 NaN NaN NaN 0.913562684141328 0.5364585849841…
-0.213987668053003 -0.175969170132508 -0.206979446755005 -0.300985612728504 NaN NaN -0.183995889351001 NaN NaN NaN -0.190981502079505 -0.255995889351001 -0.31 -0.204993834026502 -0.170993834026502 -0.144975336106006 -0.202938340265016 -0.124911621046523 -0.194983557404004 0.910073452945159 1.67716807742528 1.41480065770384 1.19185548771641 NaN NaN 1.39880211698423 NaN NaN NaN 0.912193411838669 0.…
-0.207952035607447 -0.161 -0.196923256971915 -0.293961628485958 NaN NaN -0.181913664093405 NaN NaN NaN -0.181923256971915 -0.253961628485958 -0.309971221364468 -0.201923256971915 -0.167961628485958 -0.132875292579362 -0.172654656373619 -0.0817985495512775 -0.186932849850426 0.911723331797741 1.68096087985525 1.4151090641185 1.19441361497732 NaN NaN 1.39978999769661 NaN NaN NaN 0.913819686503907 0…
-0.202807513978744 -0.160634276559613 -0.188826762580869 -0.289595779355362 NaN NaN -0.172846011182995 NaN NaN NaN -0.173884508387246 -0.249980751397874 -0.307019248602126 -0.194 -0.163865259785121 -0.119653525161739 -0.136172310108598 -0.0598450838724622 -0.179788265376618 0.909016196645101 1.66776300784069 1.41396960575485 1.18362306347932 NaN NaN 1.39569830471823 NaN NaN NaN 0.91073908393542 0…
-0.192990310294782 -0.142 -0.179975775736954 -0.269 NaN NaN -0.164982235540433 NaN NaN NaN NaN -0.248993540196521 -0.308 -0.194008074754349 -0.156980620589563 -0.101975775736954 -0.0939354019652104 -0.000928942161731421 -0.168979005638693 0.911364573765078 1.67448825697413 1.41343883723537 1.19345092397611 NaN NaN 1.39764781981633 NaN NaN NaN NaN 0.540263116855179 0.142092923061074 0.041070407191…
-0.186930561480073 -0.141583368880439 -0.164907415306764 -0.268837976786838 NaN NaN NaN NaN NaN NaN -0.163884269133455 -0.244965280740037 -0.308 -0.199011573086654 -0.144930561480073 -0.0867569651802563 -0.0533866264073135 0.0437291044592311 -0.155872696046801 0.908032567518976 1.64295817850065 1.41271479211101 1.18795549940481 NaN NaN NaN NaN NaN NaN 0.910113724827642 0.542207822553448 0.1439013…
-0.180746308259751 -0.1059609705015 -0.156629219764251 -0.25498048525075 NaN NaN NaN NaN NaN NaN -0.15390242625375 -0.241804852507501 -0.308 -0.200195147492499 -0.138707278761251 -0.0656682492627509 -0.000297469027002001 0.106761075220748 -0.144843882006 0.90990067516228 1.68104537547265 1.41225380275812 1.19773081759593 NaN NaN NaN NaN NaN NaN 0.912090627684398 0.543816840634162 0.14402273206489…
NaN NaN -0.137986474227552 -0.253984541974346 NaN NaN NaN NaN NaN NaN NaN -0.231990338733966 -0.30799420324038 -0.21 NaN -0.0489594226826569 0.0350908159007203 0.145077290128273 -0.136963287189071 NaN NaN 1.41143971016202 1.19323181749732 NaN NaN NaN NaN NaN NaN NaN 0.548181429867373 0.144165584211768 0.0385504637407696 NaN 0.509591758350418 0.131938288186948 0.062111678701671 1.44553606727507 Na…
NaN -0.089950537328509 -0.13089118212272 -0.245901074657018 NaN NaN NaN NaN NaN NaN NaN NaN -0.305 -0.210029677602895 NaN -0.0278615045198252 0.0825144117835066 0.185623229660787 -0.117930752259913 NaN 1.67392717600338 1.41120601238381 1.18376135435233 NaN NaN NaN NaN NaN NaN NaN NaN 0.147089767987879 0.0388171055439771 NaN 0.510459440609377 0.146239275497693 0.0834900291800393 1.44862884705732 N…
NaN -0.0844679763187285 -0.1198049246502 -0.235609849300401 NaN NaN -0.104733988159364 NaN NaN NaN NaN NaN -0.304946797631873 -0.213 NaN -0.0135566469322737 0.134691630785653 0.249064047362543 -0.110680785791237 NaN 1.63427290150686 1.40279982265877 1.17617427798703 NaN NaN 1.39053721097957 NaN NaN NaN NaN NaN 0.151135970936478 0.041531950753498 NaN 0.506289339074296 0.115227429224956 0.068576473…
NaN -0.0549997090865013 -0.108999199987879 -0.213999636358127 NaN NaN -0.0899987636176306 NaN NaN NaN NaN NaN -0.301999709086501 -0.213 NaN 0.0110010181972454 0.173001236382369 0.307999563629752 -0.0929989090743799 NaN 1.67098659849392 1.40278987563448 1.1919181294262 NaN NaN 1.38428951781088 NaN NaN NaN NaN NaN 0.154789980363339 0.0416399956362975 NaN 0.500159962908529 0.120070285822512 0.073920…
NaN NaN -0.0978474966280454 -0.208928831759755 NaN NaN -0.0728068290621909 NaN NaN NaN NaN NaN -0.298 -0.213010166891464 NaN 0.0251931709378091 0.190345674309764 0.302569345921964 -0.0778474966280454 NaN NaN 1.40107481488535 1.1661972549393 NaN NaN 1.37771967965289 NaN NaN NaN NaN NaN 0.154523151736354 0.0415839650876708 NaN 0.49965549012139 0.124103295617271 0.0765327143799661 1.43687819873572 N…
NaN -0.0258235137341673 -0.082735270601251 -0.201594081588585 NaN NaN -0.0536999733480844 -0.141647027468335 NaN NaN -0.072805865107584 NaN -0.297929405493667 -0.21405294587975 NaN 0.044264729398749 0.224176486265833 0.357699973348084 -0.062735270601251 NaN 1.66643752652709 1.40055411623608 1.16597694534671 NaN NaN 1.38336586777278 1.16226599786785 NaN NaN 0.903531466276896 NaN 0.154818351906455 …
-0.0849767902906049 -0.0159895556307722 -0.0679767902906049 -0.178979111261544 NaN NaN -0.0369767902906049 -0.121976790290605 NaN NaN -0.0619779507760747 NaN -0.29399767902906 -0.216996518543591 -0.0439756298051351 0.0590278516512741 0.234032493593153 0.341066147671776 -0.0479744693196654 0.897000266911658 1.66463191480102 1.39967611575843 1.16860324113921 NaN NaN 1.37422832890092 1.1609318567767…
-0.0647861232815694 -0.00675190300662047 -0.0478716739689416 -0.160794678350307 NaN NaN -0.0168032334190438 -0.101811788487781 NaN NaN -0.042811788487781 NaN -0.291974334793788 -0.213965779725051 -0.0227604580753577 0.0831539912372701 0.262059885481161 0.397905894243891 -0.0258631189002044 0.897222813742261 1.6662711882792 1.40489885011937 1.18009590232054 NaN NaN 1.37277922061339 1.1625120343556…
-0.0395868255299316 0.0221690259195734 -0.0326807288185835 -0.136718290134044 NaN NaN 0.00660098104737223 -0.0795304835567404 NaN NaN -0.0205868255299316 NaN -0.288849754738157 -0.21 0.00539439381233802 0.101319271181417 0.269093903288652 0.386943658026809 -0.00956804487220121 0.896401456201215 1.66524323896322 1.40019516888232 1.19122032936175 NaN NaN 1.37159066152447 1.16019730765072 NaN NaN 0.…
-0.0179490854656307 0.0310558417473728 -0.0159556550829687 -0.121960582295972 NaN NaN 0.0380377752996933 -0.0549375886352893 NaN NaN 0.00104762972570029 -0.133963867104641 -0.280986860765324 -0.209990145573993 0.0260607689603762 0.118041060108362 0.274 0.383998357595666 0.0130427025126968 0.897000279208737 1.6648870436722 1.40360157670816 1.19175472788209 NaN NaN 1.37476119895516 1.14803543411595…
0.0132691099156488 0.065140405173382 0.0112340086223033 -0.0978244935332725 NaN NaN 0.061280810346764 -0.0168127931021574 NaN NaN 0.0302574094845336 -0.111824493533273 -0.272918096982194 -0.203988299568885 0.0632457090534185 0.143374413795685 0.274035101293346 0.382988299568885 0.0392574094845336 0.897183572500094 1.66311398588379 1.40459475028041 1.18847219213308 NaN NaN 1.37552510129335 1.14527…
0.0366163352677506 0.0776163352677506 0.0315603047888642 -0.0824210183848404 NaN NaN 0.0855789816151596 -0.00060778664779509 NaN NaN 0.052635012094046 -0.0965517561689087 -0.265738524431863 -0.202887939042227 0.0846350120940461 0.175354859699614 0.277074707305182 0.382074707305182 0.0614855974836823 0.89839387474593 1.66526027876134 1.40762599888716 1.18203858205111 NaN NaN 1.3784914941461 1.1463…
0.0690546907841613 0.110039775115754 0.0610364605227742 -0.0519535956982874 NaN NaN 0.116048061598202 0.0200845221209766 NaN NaN 0.0860513761911818 -0.0729403373263695 -0.251965196773716 -0.196991713517551 0.118043089708733 0.194038117819264 0.281021544854367 0.386004971889469 0.0870513761911818 0.901755237056908 1.67158520391098 1.41267046404302 1.18931308907364 NaN NaN 1.37857795502315 1.138009…
0.102361328053138 0.134253906199502 0.0833027343147911 -0.0237558594235555 NaN NaN 0.145273437445618 0.0713808592992533 NaN NaN 0.11726367182256 -0.0366289063238044 -0.230833984408018 -0.191902343769422 0.144449218660658 0.217205078084213 0.294058593738347 0.389048828115289 0.118195312461156 0.904744863314093 1.67428640633623 1.41287255860915 1.18514931640639 NaN NaN 1.38331775391664 1.1499137499…
0.139427213843029 0.160504889087216 0.114368957409889 0.0014272138430291 NaN NaN 0.17354372670931 0.110233025732561 NaN NaN 0.144776752441871 0.0016796583866372 -0.21333976042441 -0.181747555456392 0.190271863354655 0.238388376220936 0.300077675244187 0.394 0.138582564331403 0.888388958785267 1.63135016792603 1.40518544827012 1.18511165266201 NaN NaN 1.37818447732957 1.17941784467549 NaN NaN 0.89…
0.16104765382564 0.186022873836307 0.133043841519589 0.0230533722847168 NaN NaN 0.201043841519589 0.122038123060512 NaN NaN 0.184028592295384 0.0361353368648177 -0.179902786195694 -0.168668329373545 0.204057184590768 0.258020967683282 0.304003812306051 0.394 0.168036216907486 0.908043628994133 1.68336931378491 1.41355622136225 1.1867184442579 NaN NaN 1.38649831082719 1.16517377418299 NaN NaN 0.91…
0.186288706054555 0.19851726501441 0.156300735473494 0.0513007354734944 NaN NaN 0.224300735473494 0.142493206176531 NaN NaN 0.199324794311374 0.107132323608338 -0.128867676391662 0.00512029418939776 0.234204500121976 0.269084205932578 0.306036088256819 0.394 0.187288706054555 0.915220418847638 1.68302876589355 1.42209041884764 1.19119341062009 NaN NaN 1.39088717090452 1.16727197830805 NaN NaN 0.9…
0.210466511625816 0.241213817828499 0.181330445734953 0.0764081976725894 NaN NaN 0.249408197672589 0.183291569766135 NaN NaN 0.22638875968818 0.119127403095723 -0.117183604654821 0.0158747092984058 0.251660891469907 0.276213817828499 0.309 0.394 0.211583139532271 0.918614058720598 1.68463978236403 1.42544012887583 1.19558544263563 NaN NaN 1.39401172616247 1.17736386434075 NaN NaN 0.92647034437961…
0.234035956590984 0.252055932474864 0.198057930063252 0.097021973472268 NaN NaN 0.270051937298088 0.198041949356148 NaN NaN 0.246033959002596 0.176077905947132 -0.0759200964644801 0.0600739107703559 0.285027966237432 0.287021973472268 0.309 0.394007990353552 0.241031961414208 0.922352496985485 1.68817006784548 1.42696635233107 1.19586505389862 NaN NaN 1.39763407508031 1.18108890132639 NaN NaN 0.9…
0.252178300449687 0.280243990089046 0.227103226576135 0.108384753601957 NaN NaN 0.296215837386463 NaN NaN NaN 0.263159531981299 0.215356600899374 -0.0355120198219088 0.0962680297328632 0.299225221620658 0.29804692117097 0.309 0.398 0.257178300449687 0.923445910874534 1.69274477079925 1.43011888547306 1.19844771304029 NaN NaN 1.39958469731118 NaN NaN NaN 0.930372292153785 0.534355894099288 0.21680…
0.27152374723737 0.30665953355817 0.238446155054056 0.149058194137486 NaN NaN 0.319446155054056 NaN NaN NaN 0.280543145283199 0.25379531987897 0.0169505042455979 0.0205130475746253 0.323446155054056 0.3031357863208 0.309 0.398 0.276484951145713 0.907421505670565 1.64556136021862 1.42794218074328 1.20449945808422 NaN NaN 1.39076311755262 NaN NaN NaN 0.915048856915183 0.529639478097015 0.2004864744…
0.29801276978908 0.340015607519987 0.26102553957816 0.15201702638544 NaN NaN 0.342018445250894 0.26801276978908 NaN NaN 0.3080212829818 0.294055335752681 0.0650865507926546 0.0971546563344157 0.3460212829818 0.310005675461813 0.309 0.398 0.30102979617452 0.919632710033016 1.6896117168272 1.43058136211084 1.20245061011215 NaN NaN 1.40002178777047 1.18191206253922 NaN NaN 0.928641958034326 0.526577…
0.307179668337641 0.351191646226817 0.279227579894345 0.164263513561873 NaN NaN 0.355263513561873 0.277251535672697 NaN NaN 0.323179668337641 0.33339527034281 0.126886363799029 0.206754607018092 0.361191646226817 0.314107801002585 0.309 0.398 0.322167690448465 0.921543593366753 1.69080059581953 1.43155317567809 1.20290443489392 NaN NaN 1.40127449017098 1.16229060504431 NaN NaN 0.930028983416882 0…
0.322431561958157 0.367647342937235 0.298353096147583 0.186588493579305 NaN NaN 0.377470794863444 0.298353096147583 NaN NaN 0.338431561958157 0.366921973274244 0.201765480737914 0.270726247832627 0.377372712600226 0.323137315168504 0.309078465810574 0.398058849357931 0.336431561958157 0.921817637243986 1.68921118137801 1.43262705314126 1.2048858673724 NaN NaN 1.40079881423114 1.16568256770224 NaN…
0.3440294228764 0.400037268976773 0.316039230501866 0.216031384401493 NaN NaN 0.401043153552053 0.316025499826213 NaN NaN 0.360025499826213 0.413125537605972 0.290180460308585 0.357202037084612 0.39603530745168 0.33005296117752 0.313033345926586 0.401100037779759 0.358043153552053 0.920696371178577 1.68977304036389 1.43197650848533 1.20318115729981 NaN NaN 1.39974029422876 1.16776878835779 NaN Na…
0.359217372763022 0.419236274742415 0.336170117814539 0.232179568804235 NaN NaN 0.423122862866056 NaN NaN NaN 0.373179568804235 0.477330784639381 0.382737177196335 0.460699373237548 0.414292980680595 0.357207921773325 0.33044419651574 0.452349686618774 0.380217372763022 0.918634800964608 1.69080794537824 1.43008072851003 1.20373673251627 NaN NaN 1.39983272700244 NaN NaN NaN 0.928810012793515 0.56…
0.382486834880064 0.444603675251279 0.354428414694456 0.251486834880064 NaN NaN 0.436506308275266 NaN NaN NaN 0.392545255065671 0.512369994508848 0.461285244083368 0.535733132173027 NaN 0.37915578716162 NaN NaN 0.403350521113646 0.896422926489517 1.63814287985293 1.41769742457307 1.20015808557464 NaN NaN 1.39386583104717 NaN NaN NaN 0.91339573230468 0.555325959952796 0.134004366426898 0.046391215…
0.407024312774663 0.475019102894378 0.376032995908471 0.276017366267616 NaN NaN 0.462024312774663 NaN NaN NaN 0.420017366267616 0.531059045309895 0.526166716169117 0.623220551598727 0.463024312774663 0.387036469161994 NaN NaN 0.421032995908471 0.913697207001061 1.68863800287922 1.42361269177148 1.19553338642219 NaN NaN 1.39567062518563 NaN NaN NaN 0.928794063706622 0.566099570874375 0.14073372186…
0.421227318409252 0.486227318409252 0.395334995550476 0.286442672691701 NaN NaN 0.476239282536055 NaN NaN NaN 0.430275174916463 0.56526321078966 0.622466600945306 0.750418744438095 0.477227318409252 0.408227318409252 NaN NaN 0.440275174916463 0.917873858478852 1.68745398797832 1.42516191426029 1.19743106672138 NaN NaN 1.39602569291435 NaN NaN NaN 0.93114818547274 0.509219811926798 0.1206891338956…
NaN NaN NaN NaN NaN NaN NaN NaN NaN NaN NaN NaN NaN NaN NaN NaN NaN NaN NaN NaN NaN NaN NaN NaN NaN NaN NaN NaN NaN NaN NaN NaN NaN NaN NaN NaN NaN NaN NaN NaN NaN NaN NaN NaN NaN NaN NaN NaN NaN NaN NaN NaN NaN NaN NaN NaN NaN
NaN NaN NaN NaN NaN NaN NaN NaN NaN NaN NaN NaN NaN NaN NaN NaN NaN NaN NaN NaN NaN NaN NaN NaN NaN NaN NaN NaN NaN NaN NaN NaN NaN NaN NaN NaN NaN NaN NaN NaN NaN NaN NaN NaN NaN NaN NaN NaN NaN NaN NaN NaN NaN NaN NaN NaN NaN
NaN NaN NaN NaN NaN NaN NaN NaN NaN NaN NaN NaN NaN NaN NaN NaN NaN NaN NaN NaN NaN NaN NaN NaN NaN NaN NaN NaN NaN NaN NaN NaN NaN NaN NaN NaN NaN NaN NaN NaN NaN NaN NaN NaN NaN NaN NaN NaN NaN NaN NaN NaN NaN NaN NaN NaN NaN
NaN NaN NaN NaN NaN NaN NaN NaN NaN NaN NaN NaN NaN NaN NaN NaN NaN NaN NaN NaN NaN NaN NaN NaN NaN NaN NaN NaN NaN NaN NaN NaN NaN NaN NaN NaN NaN NaN NaN NaN NaN NaN NaN NaN NaN NaN NaN NaN NaN NaN NaN NaN NaN NaN NaN NaN NaN
NaN NaN NaN NaN NaN NaN NaN NaN NaN NaN NaN NaN NaN NaN NaN NaN NaN NaN NaN NaN NaN NaN NaN NaN NaN NaN NaN NaN NaN NaN NaN NaN NaN NaN NaN NaN NaN NaN NaN NaN NaN NaN NaN NaN NaN NaN NaN NaN NaN NaN NaN NaN NaN NaN NaN NaN NaN
NaN NaN NaN NaN NaN NaN NaN NaN NaN NaN NaN NaN NaN NaN NaN NaN NaN NaN NaN NaN NaN NaN NaN NaN NaN NaN NaN NaN NaN NaN NaN NaN NaN NaN NaN NaN NaN NaN NaN NaN NaN NaN NaN NaN NaN NaN NaN NaN NaN NaN NaN NaN NaN NaN NaN NaN NaN
NaN NaN NaN NaN NaN NaN NaN NaN NaN NaN NaN NaN NaN NaN NaN NaN NaN NaN NaN NaN NaN NaN NaN NaN NaN NaN NaN NaN NaN NaN NaN NaN NaN NaN NaN NaN NaN NaN NaN NaN NaN NaN NaN NaN NaN NaN NaN NaN NaN NaN NaN NaN NaN NaN NaN NaN NaN
0.608045069945507 0.674045069945507 0.600050703688696 0.488045069945507 NaN NaN 0.63805821534628 NaN NaN NaN 0.626046947859903 NaN 0.896009389571981 1.04501314540077 0.655046947859903 NaN 0.379031924544734 0.431009389571981 0.626046947859903 0.914368065748172 1.67267482624 1.40959676998724 1.17681037558288 NaN NaN 1.38715110796949 NaN NaN NaN 0.926697746502725 NaN 0.165063511911602 0.099243774819…
0.632415096737247 0.698207548368624 0.627247081391219 0.512187781857326 NaN NaN 0.669336030692057 NaN NaN NaN 0.651247081391219 NaN 0.901128482323434 1.05215813209038 0.680533695805032 NaN 0.39607906604519 0.43607906604519 0.651296497669462 0.91312869599423 1.67479307917956 1.40780291060594 1.17705170733884 NaN NaN 1.38775314473001 NaN NaN NaN 0.925300654733565 NaN 0.156075847761886 0.09045662978…
0.674348603804085 0.719749498178782 0.65257519627674 0.531435754755106 NaN NaN 0.703400894374697 NaN NaN NaN 0.67669720760817 NaN 0.914087150951021 1.06782569809796 0.734209162282451 NaN 0.404418324564902 0.444 0.681540335896331 0.892341546863571 1.63084636531758 1.40025290748683 1.18120333180899 NaN NaN 1.389146518535 NaN NaN NaN 0.905761920113261 NaN 0.133898011533758 0.0740270770133627 0.88480…
0.694016782099094 0.762012120404901 0.685022376132126 0.556033564198189 NaN NaN 0.726029834842834 NaN NaN NaN 0.716010255727224 NaN 0.919009323388386 1.05800279701652 0.746020511454448 NaN 0.428014917421417 0.444134256792754 0.712022376132126 0.913853328449654 1.67743212573255 1.41000163159297 1.17970803676079 NaN NaN 1.39346438199254 NaN NaN NaN 0.930110764517848 NaN 0.149571668886521 0.07047466…
0.712497617810084 0.775368237179462 0.709258761261244 0.592218951836437 NaN NaN 0.758278665973647 NaN NaN NaN 0.727537427234891 NaN 0.92911942827442 1.0609800952876 0.768408046604269 NaN 0.444368237179462 0.588328427754656 0.73623885654884 0.917522907363125 1.67976394177061 1.41179896559251 1.18828377342343 NaN NaN 1.39817681948198 NaN NaN NaN 0.93102424881323 NaN 0.15138169613652 0.0646702297470…
0.762342272750361 0.81241433017149 0.735630502434876 0.614648516790158 NaN NaN 0.786486387592619 NaN NaN NaN 0.781342272750361 NaN 0.941090071776411 1.05898198564472 0.80941433017149 NaN 0.481288229684515 0.621306244039797 0.760522416303183 0.927773871053567 1.68518818636756 1.41669413923608 1.18458362319924 NaN NaN 1.39997501962566 NaN NaN NaN 0.940393875119204 NaN 0.153550448326064 0.0556490275…
0.781001042910476 0.835000453439337 0.770001314974078 0.650001269630145 NaN NaN 0.813001314974078 NaN NaN NaN 0.800000861534741 NaN 0.945999909312132 1.05800004534393 0.832001178942277 NaN NaN NaN 0.78900108825441 0.928529791417905 1.68836002856668 1.41801018001542 1.17933004670425 NaN NaN 1.40679007209685 NaN NaN NaN 0.940059751061804 NaN 0.154117151040643 0.0506897601305905 0.917569851725337 Na…
0.804347207476437 0.845254618816053 0.799208324485862 0.678308628867944 NaN NaN 0.842169745877369 NaN NaN NaN 0.819324060311341 0.91305401005189 0.943976852834904 1.0589768528349 0.858362638919834 NaN NaN NaN 0.813192893042465 0.923853305726316 1.68871377716319 1.42195176045858 1.18044456430982 NaN NaN 1.40841981312396 NaN NaN NaN 0.934475405251975 0.514933486232172 0.0913051228145292 0.045394598…
0.849147383094549 0.878810607020022 0.826442149283648 0.718534263717741 NaN NaN 0.864405303510011 NaN NaN NaN 0.86127634330228 0.920681646812291 0.941073691547275 1.056 0.905073691547275 NaN NaN NaN 0.838534263717741 0.914098142345625 1.65413325180512 1.41848120025966 1.19132184228868 NaN NaN 1.41364795811676 NaN NaN NaN 0.922454435432658 0.520048580502471 0.0940523167209532 0.0446952100494271 0.…
0.857026242444645 0.922016980405358 0.85003859183036 0.747033960810716 NaN NaN 0.886040135503574 NaN NaN NaN 0.87602469877143 0.957001543673214 0.944990737960714 1.056 0.909020067751787 NaN NaN NaN 0.867026242444645 0.919865387419518 1.70439015436732 1.4270722074527 1.19141868787777 NaN NaN 1.41940872175366 NaN NaN NaN 0.930155572660304 0.563051782078227 0.136739858491567 0.0444388268083571 0.911…
0.874285460008277 0.933347516531816 0.875322693922401 0.769297871312985 NaN NaN 0.912210992180031 NaN NaN NaN 0.892310282617693 0.958 0.939 1.05595035478117 0.922260637398862 NaN NaN 0.590345736589758 0.884322693922401 0.923372960913709 1.70453753529703 1.42849267733022 1.19056429079983 NaN NaN 1.42506104606119 NaN NaN NaN 0.933753422008505 0.512470921948143 0.0979390422115676 0.0436701950692809 …
0.897280296784382 0.961448474855011 0.901373729045842 0.793523220664179 NaN NaN 0.929485847759595 NaN NaN NaN 0.917242923879798 0.958149491618337 0.939 1.052 0.943336356141258 NaN 0.635074745809168 0.777074745809168 0.910504534211887 0.925190656773854 1.70837942291829 1.42794064578176 1.19012532289088 NaN NaN 1.42595868645229 NaN NaN NaN 0.933214303380075 0.513269552074859 0.105794960153929 0.042…
0.91200181356547 0.985002780800387 0.921003264417846 0.821002659896022 NaN NaN 0.955002055374199 NaN NaN NaN 0.93000181356547 0.966000362713094 0.939000604521823 1.052 0.961001692661105 0.903002176278564 0.639003022609116 0.781003143513481 0.937002297182928 0.924699972191996 1.71149989844033 1.42955014629428 1.19092971829283 NaN NaN 1.42694036271309 NaN NaN NaN 0.932389939547818 0.50956976786362 …
0.927168923698087 1.008 0.948138210298434 0.843168923698087 NaN NaN 0.972261063897043 NaN NaN NaN 0.945115175248695 0.969053748449391 0.944 1.052 0.975230350497391 0.921122853598609 NaN NaN 0.956130531948521 0.924392525449377 1.71053115728846 1.43074602540316 1.18858364511469 NaN NaN 1.42993308948508 NaN NaN NaN 0.931809146975416 0.507545651224682 0.102571246681099 0.0427280804125217 0.9177803573…
0.949332697985004 1.00910315647659 0.966437760506584 0.86536771882553 NaN NaN 1.00612257294184 NaN NaN NaN 0.960542823028164 0.976 0.944 1.05159726033394 1.00515759378237 0.937332697985004 NaN NaN 0.973507802187637 0.914438134595274 1.69426995705926 1.42896714115141 1.18656508158203 NaN NaN 1.42903597260334 NaN NaN NaN 0.921433543765106 0.49363712335064 0.101457335316061 0.0422963156914375 0.9088…
0.977522723011701 1.04351410118949 1.00202506789559 0.893020378127812 NaN NaN 1.0185182911294 NaN 1.11100937953556 1.07403126511853 1.00102088592722 0.996003666197418 0.958502086998415 1.03550131334199 1.0140178072446 0.956038756944129 0.858047136823941 0.936076466403282 1.01001959649985 0.921200051230271 1.67562586983907 1.43009267622524 1.20487858171841 NaN NaN 1.42826066576735 NaN 1.4189314958…
0.99571055508549 1.05477788145001 1.02173230876915 0.909786735148003 NaN NaN 1.03375443684219 NaN 1.11646477093219 1.09461828185419 1.01721516912918 0.999582207324305 0.959999528927299 1.03703229830582 1.03122374512112 0.993437320009464 0.903661065130585 1.00969157582892 1.02625763766777 0.921215943320125 1.67613367051614 1.42849716500878 1.20058009014971 NaN NaN 1.42540198612223 NaN 1.4141671907…
1.01752541743958 1.09559114362821 1.04558975665493 0.939532919065518 NaN NaN 1.06007003114887 NaN 1.05947094002654 1.16045598307279 1.03954743747772 1.00801562128157 0.960022020038135 1.04043680805069 1.06450048483967 1.05145783173668 0.969217060411022 1.07823444698832 1.04143466443251 0.908197149514032 1.71212696550313 1.41497194392932 1.18672946723809 NaN NaN 1.42519238277959 NaN 1.485212948897…
1.03002762053489 1.10952714569995 1.06202694014452 0.950034533313584 NaN NaN 1.07503464437735 NaN 1.07102657837446 1.11604606918239 1.05502230486 1.01101023462215 0.960001708167567 1.04150055294225 1.07553307804116 1.10054557377313 1.05059673250066 1.15060067301155 1.06752557936376 0.909786365492249 1.67407716480703 1.42122055535366 1.18854398955899 NaN NaN 1.42558215485946 NaN 1.49032791569908 1…
1.05266730971558 1.13232748751247 1.07612072650913 NaN 1.14177366877351 NaN 1.10316385463101 NaN NaN 1.14219803982318 1.07458934567479 1.02099792694926 0.962514145701656 1.04451747890171 1.10317397611569 1.14378092257671 1.1393000052618 1.23741048840173 1.09018491050181 0.916253418131985 1.66848659297915 1.42510929486617 NaN 1.43605942166181 NaN 1.42454589624191 NaN NaN 1.47802439157406 0.9178241…
1.06343765898721 1.15389215101239 1.09140399291127 0.991240158318228 1.11819258669804 NaN 1.12828616164548 NaN NaN 1.16283148663921 1.0746059893669 1.02112145141543 0.963987963331372 1.0465172251112 1.1235656723684 1.17619065244293 1.23027053093826 1.34280664094415 1.10643765898721 0.907075480517702 1.69557558621771 1.4188707731443 1.16965164862423 1.35994165381239 NaN 1.42534014876966 NaN NaN 1.…
1.09552830135656 1.18252986169904 1.12402346041281 1.01552857336875 1.14902565296533 NaN 1.14253669491376 NaN NaN 1.18604947357599 1.11552593693262 1.02901572297587 0.965000656120253 1.04749397086673 1.13804191996557 1.21207310586022 1.29360077500674 1.41910836448249 1.13502909348291 0.913441212358303 1.6596582169034 1.41903694762032 1.20139885067093 1.41634008696125 NaN 1.41796875936144 NaN NaN …
1.11375724637141 1.20071183533444 1.13966592518341 1.03462026458942 1.16301896285824 NaN 1.16678369455013 NaN NaN 1.21315170286593 1.13172580792109 1.03914022550198 0.9655 1.04348278369336 1.16422106720653 1.25825250565685 1.35988351998123 1.48937403855211 1.15426872390916 0.913952861275219 1.66127620763543 1.4170795583519 1.1984046041069 1.41091724457011 NaN 1.40767471471898 NaN NaN 1.4774291408…
1.13818302754444 1.24539384148613 1.15513839966343 1.04569110314885 1.16498361869953 NaN 1.19415964212175 NaN NaN 1.22886894959627 1.15316718198507 1.05212255410405 0.9655 1.04199062282176 1.18525567191436 1.28224338593901 1.44654834199891 1.57507528700562 1.18135633277317 0.906646767326755 1.69268553823439 1.41113705583102 1.19435204590596 1.40855965756056 NaN 1.39967448469332 NaN NaN 1.47526801…
1.16303305867521 1.24751165923973 1.17753066912925 1.07152220667173 NaN NaN 1.22751783862947 NaN 1.22303354525859 1.26704943511792 1.1790286448254 1.07200627100485 0.969000776291777 1.042 1.21203861405891 1.3300135770654 1.4955661322135 1.62456597992776 1.20602225247928 0.901125414661823 1.64886787394978 1.4071524196266 1.18702546538638 NaN NaN 1.39134113291445 NaN 1.37416155367513 1.432058884142…
1.18980237714638 1.26387054845723 1.20356611644389 1.09194103449108 1.24503703059527 1.27974078583312 1.24790920303601 NaN 1.24216663767871 1.29533327535742 1.20325582966784 1.08070923034241 0.970513886473226 1.04202293673448 1.24233488261102 1.34942756279298 1.54266824493231 1.67015425476531 1.22883899296653 0.896430271863136 1.64520780212924 1.40407036510212 1.18356056337899 1.38684852533852 1.…
1.21362476226307 1.2977419051874 1.22354666698019 1.10960523844235 1.24896767438535 1.25222627930256 1.29151440744306 NaN 1.25985453473407 1.33070906946814 1.21880047664956 1.1031251868992 0.972105020818832 1.04452220514568 1.26752714315947 1.39506421781312 1.56072384424986 1.68675717068277 1.24970285754596 0.887734185705216 1.67135516189625 1.40020431425951 1.17071909049287 1.32618886504811 1.38…
1.24507635378405 1.33508026936272 1.2510509025227 1.14006069146937 1.26212527333601 1.32205109833443 1.31705357712983 1.24802307666716 1.33907087833485 1.3570576916679 1.25906069146937 1.12404420184034 0.982512106718743 1.04800623335074 1.29407831157338 1.41506403236753 1.57003729590322 1.69803647173654 1.28505481810137 0.886942290613521 1.67061783115734 1.39790855123589 1.17217483143616 1.367538…
1.29129712445025 1.3636647817256 1.29367473233664 1.18275155080362 1.33775163367795 1.3532388137712 1.34638847099707 1.2624776275424 1.38232478672883 1.39228657652544 1.30132050836386 1.14837961471636 0.989113635683154 1.05153253840426 1.34179801997396 1.45171941045956 1.59156587292891 1.71906587292891 1.31829324369853 0.88913543401068 1.64808247436388 1.3971809401793 1.17401952588183 1.385065379…
1.31789909453565 1.37782373130242 1.3083455609225 1.20476228194127 1.31221005395245 1.37779802504572 1.37824379819558 1.31159605009143 1.41572531406217 1.42175763005486 1.32934727467224 1.18326648469052 0.999169985461924 1.05461412609943 1.36894120327624 1.47027517568832 1.59654529136481 1.72365684645193 1.34471217582759 0.889684120304469 1.65332514118479 1.39658777053862 1.16928736904166 1.38664…
1.3645565974172 1.4180443434932 1.34156578112438 1.24006644855446 1.36007517864757 1.53184280828235 1.41156142954946 1.31909739052072 1.43706321840818 1.44607176143632 1.37705355395141 1.22162382021362 1.01607963684213 1.06602341317039 1.41356684905096 1.50806084218023 1.60001780679617 1.70251345522125 1.37706359196141 0.892836832001457 1.6574423812246 1.39836533909624 1.16718919756174 1.38964334…
1.39540905095475 1.44100956205891 1.37670446391986 1.27581384895672 1.40430362207667 1.44179326789033 1.44493763863947 1.3767116142422 1.47473059062199 1.48897728355928 1.40578064029209 1.2888667234453 1.05924308150059 1.07867142761626 1.4505088739327 1.54022351416867 1.6090855414471 1.70956167323432 1.41085167860128 0.896275690996997 1.66311278672041 1.40087860292986 1.16948407719251 1.391475040…
1.43458245616014 1.4662814035523 1.39281543862419 1.29667953218683 1.43574098754493 1.62747020768725 1.49144654972277 NaN 1.55037675127999 1.59016630366025 NaN 1.32741819341352 1.08486806875871 1.09816806737363 1.49533005849074 1.56365122092913 1.6180388035887 1.71601534131375 1.43475719300818 0.892348334507283 1.67848627135645 1.4068811462043 1.16997503392238 1.37853659981354 1.66066161424341 1.…
1.46954730059251 1.51854302959767 1.43654154957433 1.33206213194614 1.47304936270091 1.52124390981628 1.51904815479148 1.44802322950631 1.55501887397388 1.54606242929822 1.47754530746159 1.38206386852328 1.12854893707195 1.2589010966999 1.52055320806679 1.58452838287932 1.62950508145451 1.72650435553243 1.48103195613129 0.905658606415747 1.67995439318132 1.41028993331743 1.17240183979276 1.390999…
1.49631342142504 1.54528993500366 1.46126365015175 1.36964436991927 1.50724510763095 NaN 1.54577707096397 1.46442422474588 1.56782088288507 1.5892262531978 1.50429864220759 1.42091201366667 1.15781358466516 1.21490621755461 1.54984306147999 1.60161864183989 1.63302428805408 1.7295 1.49888955917028 0.910775471192035 1.67575597423018 1.41312824511678 1.17912410555603 1.40438456081611 NaN 1.38934144…
1.52568411777373 1.57116458246307 1.48464784448364 1.38176916799653 1.53278247272335 NaN 1.57125105435546 1.50862351048272 1.54915896224063 1.61279920559078 1.53170363774841 1.45724547502899 1.18528870330719 1.19986602301765 1.58214367660277 1.61258089767791 1.63502928763001 1.72956833780335 1.53557952712827 0.916436301858102 1.69110073709706 1.41797659240242 1.18347948683665 1.39965032621052 NaN…
1.55453946221025 1.59752835385388 1.51055569785719 1.40954714538257 1.56101390883665 NaN 1.61253654719424 1.5250817144153 1.62904868092826 1.63703129488246 1.56202543883787 1.52256484902299 1.25608838269543 1.32552703185255 1.60855031548259 1.63301371626323 1.63800260790687 1.73450260790687 1.55655654114692 0.920212808789053 1.69543781218263 1.42442711938961 1.18663654324603 1.40185348552423 NaN …
1.57576835840466 1.61295504069621 1.5411982284558 1.43524318775958 1.56865281871593 NaN 1.6318061361522 1.57213136589127 NaN 1.65537533111792 1.58228149833844 1.55634880661462 1.30205397199092 1.33549040837174 1.63580217842046 1.64007233167056 1.63952888374108 1.73603851165477 1.5872686030404 0.91593134997162 1.66755274028905 1.4253354883209 1.19581497821806 1.42046933627115 NaN 1.39913835749271 …
1.60361356338106 1.62427193395239 1.56164019145738 1.46065294907141 1.53229875767476 NaN 1.66362327069762 1.58588695655549 NaN 1.69467701872998 1.61175776404749 1.59209032675421 1.35933394373182 1.43719525917939 1.66703500727249 1.64760462776077 1.64248788820237 1.73996486684766 1.60256952266525 0.904117976003594 1.69899556684437 1.42746086792563 1.18713470581687 1.35652549052631 NaN 1.3900609174…
1.6310060570926 1.68100908988672 1.58101648468165 1.48052826271651 1.58406544591899 1.62703524011022 1.69200905430744 1.63000839050243 NaN 1.72902684960779 1.65001006860292 1.6275266430311 1.42906015087358 1.50157618257474 1.68800584626808 1.65700461690025 1.64400251715073 1.74050269664379 1.63701324955866 0.925760322067739 1.70149777524326 1.43426654208403 1.19921385843705 1.36406930998681 1.431…
1.64771662451453 1.69525293527605 1.59824387173126 1.49230483966407 NaN 1.64815106984117 1.71026804226016 1.63512085587293 NaN 1.74525681872999 1.65617373031734 1.67032437009847 1.51132964730026 1.59041645910498 1.70622040126056 1.6671445963418 1.64556301798189 1.74153048396641 1.65625061522879 0.927375092140097 1.70459896193276 1.43774134129452 1.20277768195953 NaN 1.47332770044447 1.40863826882…
1.66483315301986 1.72054783291342 1.62612395864251 1.51743575931985 NaN 1.66780370943512 1.73753767688562 1.6508429675481 NaN 1.77866630603971 1.67877426585039 1.70268890384515 1.59329963296389 1.67979929146434 1.72760112981965 1.68026422030473 1.65218352881107 1.74439786720508 1.68159029079276 0.938199302164214 1.70724183523112 1.4383244906205 1.20335566622572 NaN 1.46782496135817 1.407364645514…
1.68999204808109 1.7410106916331 1.65100917776336 1.54002630744562 NaN 1.6839949107719 1.76100870064822 1.69998441423893 1.82297900693407 1.80299236615784 1.69699427461838 1.74202604565677 1.67303307940716 1.76253108842229 1.75201033529932 1.7040230058967 1.66502941770944 1.76501494741229 1.704009056982 0.9367304707536 1.706368818198 1.43595538280167 1.20106045440133 NaN 1.43830937372201 1.410084…
1.70531936010398 1.7660729965952 1.67330111095518 NaN 1.68977188564001 1.70717336691359 1.78129198638078 NaN 1.869045622872 1.82515511776479 1.71628286180639 1.77320986521119 1.75755659903837 1.84672996595196 1.76830111095518 1.71119161606239 1.68724636350879 1.78046535329438 1.72831936010398 0.935991631752554 1.69551916129015 1.43471006872826 NaN 1.39977141222923 1.45503339978582 1.4118046336831…
1.73964439266163 1.77391871832266 1.70566471308097 1.591969519371 1.66525400524169 1.72580695601632 1.81267487329064 NaN 1.87394919895166 1.84182727643565 1.7466850335003 1.79576631517764 1.81738022721028 1.92518718322659 1.80066471308097 1.73178663559698 1.71372567433897 1.83048182930695 1.76264439266163 0.914670882958174 1.62341697861476 1.42611900343669 1.20042286408176 1.377352262393 1.429603…
1.74799835125535 1.81299196236983 1.72399629032454 1.6239934050214 1.68899505376605 1.74499608423145 1.82099835125535 NaN NaN 1.86599505376605 1.76199690860378 1.82099484767297 1.88698577957739 2.00698330646041 1.80899835125535 1.78198969534593 NaN 1.84599690860378 1.77999649641762 0.923338167832507 1.68875637724732 1.43080901487507 1.20998795555663 1.38923750215185 1.43893802150642 1.40824016693…
1.77313092889064 1.82112220029793 1.74420948622502 1.63320075763231 NaN 1.77816584326147 1.84012220029793 NaN NaN 1.88710474311251 1.77813965748335 1.87501745718542 1.96534041511566 2.08939278667191 1.83015711466876 1.77810474311251 NaN NaN 1.7911920290396 0.92928658101262 1.69194173909149 1.43463250493297 1.20384357872301 NaN 1.43521138505214 1.40610372693595 NaN NaN 1.44026672432991 0.936845795…
1.78787849480398 1.83488659515038 1.76780559168637 1.65581369203277 NaN 1.79684609341838 1.85388659515038 NaN NaN 1.89890279584319 1.79387039445758 1.8769837993072 2.00368408649035 2.13363548441195 1.84785419376478 1.78990279584319 NaN NaN 1.81282179237917 0.923269574119975 1.67636830948699 1.43153551609116 1.20424667885798 NaN 1.43762015415132 1.40314438204267 NaN NaN 1.44890879795513 0.93074030…
1.81601876429099 1.87401720060007 1.78803440120014 1.68206254763662 NaN 1.82102814643648 1.89201407321824 NaN NaN 1.91403909227289 1.8230203279819 1.89809225776401 2.07102814643648 2.20302814643648 1.87401250952732 1.78704534703655 NaN 1.88903440120014 1.83702658274556 0.93189278336983 1.68805842829403 1.43302720099326 1.19015708234027 NaN 1.42526750493001 1.41474274447415 NaN NaN 1.4657237227639…
1.82841710966828 1.88521803459933 1.81039815013791 NaN NaN 1.83926543342527 1.90118011553858 NaN NaN 1.93921803459933 1.83644554896385 1.95719907506895 2.08925595366008 2.22130335248603 1.88242658943347 1.81606635835632 NaN 1.91107583812151 1.85428439295565 0.933521641674803 1.69287803951964 1.43111079080048 NaN NaN 1.45538879083161 1.40993396076045 NaN NaN 1.42978601849862 0.939480594291538 0.54…
1.8715648977041 1.90777256016351 1.85158467508119 1.7289307791802 NaN 1.86672311672079 1.91981211491768 NaN NaN 1.96177256016351 1.88253523163847 1.97779233754059 2.11573300540934 2.25268356196662 1.92655500901556 1.8229307791802 NaN 1.91892089049166 1.88370333934371 0.918174757975699 1.63474620145684 1.41774478282484 1.21802941808389 NaN 1.43354031998074 1.39172363294625 NaN NaN 1.42937415324919…
1.87805379519418 1.93603006202028 1.85904588413622 1.75605221298259 NaN 1.88611233702315 1.94203639086665 NaN NaN NaN 1.88906487067534 2.01103322644347 2.16900949326956 2.30700632884637 1.93604271971303 1.84801740432753 NaN NaN 1.89706012404056 0.924554019240176 1.67931034766382 1.42098786401435 1.20928694675435 NaN 1.43692121618929 1.39822422492768 NaN NaN NaN 0.929906788533193 0.543516914264664…
1.91211823388729 1.95514188066475 1.88823646777458 1.78915764518305 1.95407094033237 1.95708670485068 1.9651497629239 NaN NaN NaN 1.93007094033237 2.0321497629239 2.17537046618017 2.31138623069848 1.96314188066475 1.85914188066475 1.70603152903661 1.85603941129576 1.93511035162814 0.920796868034587 1.68584023646777 1.41962644251426 1.20105141880665 1.40561038857423 1.46914754110014 1.394586699920…
1.92684959282479 1.97281951138975 1.91769918564958 1.80879945709972 1.96290975569487 1.96788970140485 1.98380948424473 NaN NaN NaN 1.93890975569487 2.05080948424473 2.22152872418434 2.35950866989431 1.98081951138975 1.87681951138975 1.70995989141994 1.86094986427493 1.9488596199698 0.92289854190967 1.68586969918565 1.41793724668942 1.2012281951139 1.41438045759502 1.45762761841101 1.3954214769267…
1.96299378157321 2.00499447250952 1.94699499071176 1.84699343610506 NaN 2.01799136329613 2.01099533617991 NaN NaN NaN 1.97499378157321 2.0819946452436 2.22399965453185 2.36299948179777 2.01799360883914 NaN 1.72199792719107 1.87099827265923 1.98199429977545 0.925479557800762 1.6845702245543 1.41206101222169 1.19173164097374 NaN 1.43879323358193 1.39368030228464 NaN NaN NaN 0.933938827135614 0.5409…
NaN NaN NaN NaN NaN NaN NaN NaN NaN NaN NaN NaN NaN NaN NaN NaN NaN NaN NaN NaN NaN NaN NaN NaN NaN NaN NaN NaN NaN NaN NaN NaN NaN NaN NaN NaN NaN NaN NaN NaN NaN NaN NaN NaN NaN NaN NaN NaN NaN NaN NaN NaN NaN NaN NaN NaN NaN
NaN NaN NaN NaN NaN NaN NaN NaN NaN NaN NaN NaN NaN NaN NaN NaN NaN NaN NaN NaN NaN NaN NaN NaN NaN NaN NaN NaN NaN NaN NaN NaN NaN NaN NaN NaN NaN NaN NaN NaN NaN NaN NaN NaN NaN NaN NaN NaN NaN NaN NaN NaN NaN NaN NaN NaN NaN
NaN NaN NaN NaN NaN NaN NaN NaN NaN NaN NaN NaN NaN NaN NaN NaN NaN NaN NaN NaN NaN NaN NaN NaN NaN NaN NaN NaN NaN NaN NaN NaN NaN NaN NaN NaN NaN NaN NaN NaN NaN NaN NaN NaN NaN NaN NaN NaN NaN NaN NaN NaN NaN NaN NaN NaN NaN
2.09518772452594 2.10837544905188 2.0702234815785 1.97014302821024 NaN 2.12421454231536 2.13518772452594 NaN NaN NaN 2.11316090673652 2.18918772452594 2.26908045336826 2.3930446963157 2.14321454231536 2.02233969199932 1.8032234815785 1.9462234815785 2.09527711715734 0.924286168091567 1.6945855128241 1.41249504191151 1.17818689520733 NaN 1.45987499958226 1.3994198691136 NaN NaN NaN 0.9306615196747…
2.11581679324011 2.14963358648022 2.09478189671442 1.98586041389723 NaN 2.14779062084584 2.15581679324011 NaN NaN NaN 2.13084296563438 2.20981679324011 2.27792148281719 2.39795637934288 2.16679062084584 2.05966848300591 1.82778189671442 1.97078189671442 2.12572955192587 0.924963980349318 1.70068582314386 1.41634580140482 1.18004351139161 NaN 1.45163319546264 1.40380109037385 NaN NaN NaN 0.9308285…
2.16702674751436 2.17005192164552 2.14203618781354 2.04202202736476 NaN 2.19002989428075 2.18605664179511 NaN NaN NaN 2.18102832089755 2.23402832089755 2.27800472014959 2.402 2.21502674751436 2.09509754975824 1.84607552239348 1.96807866915987 2.15704877487912 0.927791368843382 1.70404064508711 1.41688824452795 1.18404409079631 NaN 1.47063684633492 1.40451533376904 NaN NaN NaN 0.932750660820943 0.…
NaN NaN NaN NaN NaN NaN NaN NaN NaN NaN NaN NaN NaN NaN NaN NaN NaN NaN NaN NaN NaN NaN NaN NaN NaN NaN NaN NaN NaN NaN NaN NaN NaN NaN NaN NaN NaN NaN NaN NaN NaN NaN NaN NaN NaN NaN NaN NaN NaN NaN NaN NaN NaN NaN NaN NaN NaN
NaN NaN NaN NaN NaN NaN NaN NaN NaN NaN NaN NaN NaN NaN NaN NaN NaN NaN NaN NaN NaN NaN NaN NaN NaN NaN NaN NaN NaN NaN NaN NaN NaN NaN NaN NaN NaN NaN NaN NaN NaN NaN NaN NaN NaN NaN NaN NaN NaN NaN NaN NaN NaN NaN NaN NaN NaN
NaN NaN NaN NaN NaN NaN NaN NaN NaN NaN NaN NaN NaN NaN NaN NaN NaN NaN NaN NaN NaN NaN NaN NaN NaN NaN NaN NaN NaN NaN NaN NaN NaN NaN NaN NaN NaN NaN NaN NaN NaN NaN NaN NaN NaN NaN NaN NaN NaN NaN NaN NaN NaN NaN NaN NaN NaN
2.26530347595649 2.28931267219759 2.25227588723317 2.12931267219759 2.23239543836754 NaN 2.29523910226875 NaN 2.3401563360988 NaN 2.28030347595649 2.29102758872332 2.28402758872332 2.393 2.31330347595649 2.29942302709086 NaN NaN 2.27226669099206 0.936688388833402 1.71130409050289 1.42823820855739 1.2006683888334 1.43342240762787 NaN 1.41129011221641 NaN 1.45128247002872 NaN 0.938716089773125 0.52…
2.29767079202724 2.32266081602806 2.28170072002476 2.16266081602806 2.27457103203549 NaN 2.32074062402146 NaN 2.35683040801403 NaN 2.31267079202724 2.29397007200248 2.28697007200248 2.393 2.34567079202724 2.34454110403797 NaN NaN 2.30071069602394 0.93438344359806 1.70960725847857 1.43018024752163 1.19836344359806 1.42621332359393 NaN 1.40810242199732 NaN 1.46327799353009 NaN 0.936165937597854 0.5…
2.30999778184507 2.34499593338263 2.30299611822887 2.17499778184507 2.31099334553521 NaN 2.34199611822887 NaN 2.37999574853638 NaN 2.32999685761385 2.30099870607629 2.28400055453873 2.393 2.3549983363838 2.38999168191901 NaN NaN 2.31399759699882 0.934599955636901 1.71199955452055 1.43030997966691 1.20385897964873 1.42879950830899 NaN 1.41227922179731 NaN 1.44249386513497 NaN 0.936299970424601 0.5…
2.3381772631863 2.38014643480607 2.32216184899618 2.20704624257034 2.32904624257034 NaN 2.36131599089731 NaN 2.387 NaN 2.3571233135209 2.30409248514068 2.28701541419011 2.37703853547528 2.38225433413686 2.42425433413686 2.2583699405627 2.30062427469956 2.34913102061596 0.933123969595598 1.71030325797007 1.43098676319673 1.1980371675984 1.42857190737353 NaN 1.40971768787148 NaN 1.44219294809635 Na…
2.36077007297409 2.39881006028294 2.34279006662851 2.21294001903672 2.33494001903672 NaN 2.40159013008424 NaN 2.387 NaN 2.37284005076458 2.31588003807344 2.28898000634557 2.38195001586393 2.41467010470195 2.45667010470195 2.30552015229374 2.38019025699569 2.36583005393737 0.920884560467082 1.66101164078958 1.42547608220067 1.19895070295069 1.43263861313534 NaN 1.40942299904816 NaN 1.4387450888635…
2.38301987721387 2.44201753871812 2.37601636947024 2.25301169247875 2.37703507743624 NaN 2.42102572345324 NaN 2.4350596316416 NaN 2.40501753871812 2.334009353983 2.2960046769915 2.382 2.42702104646174 2.49104793916285 2.39209938606933 2.46710757080445 2.40301753871812 0.926353180354219 1.7052564221015 1.42638188248908 1.19725274773251 1.42838285882616 NaN 1.40681761473434 NaN 1.43365434084029 NaN…
2.40017744409099 2.45725003485549 2.39020164101249 2.26317744409099 2.4071532471695 NaN 2.44317744409099 NaN 2.48618550973149 NaN 2.42016937845049 2.3420564594835 2.3 2.3819919343595 2.44518550973149 2.53229842869849 2.47773397328548 2.55983076097147 2.41820164101249 0.929066531774585 1.70216983450453 1.42798717702583 1.19959798358987 1.4138190432769 NaN 1.40477467667727 NaN 1.42883790572191 NaN …
2.42177745508605 2.48768641398488 2.41474710805232 2.28477745508605 2.42580780211977 NaN 2.46477745508605 NaN 2.50876733940814 NaN 2.44078757076395 2.34892919025465 2.3 2.38101011567791 2.46776733940814 2.56862571991744 2.56707947331046 2.66095808517558 2.44274710805232 0.9286443497415 1.69849783263537 1.42764354048727 1.19935252891948 1.42344086635651 NaN 1.40412667634742 NaN 1.43101754319505 Na…
2.44602682268336 2.51602682268336 2.44002937722463 2.31302809995399 2.44102299087145 NaN 2.50901915905954 2.42501788178891 2.55800766362382 NaN 2.46002299087145 2.360014049977 2.303 2.38400383181191 2.49902299087145 2.6010319317659 2.67608685440325 2.75810345892152 2.47302809995399 0.922583447601637 1.69475611709727 1.4254931666021 1.19446255351219 1.41897735604978 NaN 1.39754909313785 1.20453825…
2.467198114088 2.537099057044 2.4631683969748 2.3351882083836 2.4592377369056 NaN 2.52435660535841 2.43924764261 2.563801885912 NaN 2.4781287741572 2.3711089627484 2.3030297171132 2.387 2.51730707683641 2.6261584912704 2.74468349360361 2.83990141910041 2.4952179254968 0.917379367566183 1.69155239548155 1.42008194781077 1.18856640061631 1.41688454233969 NaN 1.39676808458605 1.20310006572694 1.4187…
2.48683281055894 2.54691640527947 2.4798578889751 2.35384117003099 2.48279937267073 NaN 2.55969905900609 2.46379101319868 2.54416718944106 NaN 2.49089132686331 2.38190804580742 2.30597492158384 2.387 2.54774085636636 2.64186624844715 2.81242319642835 2.92923928804318 2.51681609161483 0.909388046102511 1.67494144226714 1.413337429573 1.18127211087735 1.41436148384318 NaN 1.3896406897671 1.19616901…
2.51703978360332 2.60201836166307 2.51203825346474 2.38703519318756 2.55198928902987 NaN 2.58005202471204 2.48707344665229 NaN NaN 2.53103519318756 2.40102754249461 2.30700918083154 2.38700459041577 2.56704590415768 2.68102601235602 2.86102754249461 2.98003213291038 2.54603978360332 0.908826251160456 1.68364993879446 1.41234404776089 1.18115144652529 1.38719053445987 NaN 1.38642473632325 1.188096…
2.54329708739867 2.61436207526713 2.53729708739867 2.41034350730472 2.5452135315678 NaN 2.61426923545505 2.53535279128593 NaN NaN 2.55430637137988 2.41924138351142 2.31302785194363 2.39000928398121 2.59725995147384 2.69847348304164 2.87942706313559 3.00114854369934 2.57230637137988 0.906337293686441 1.68361064987868 1.40842592778896 1.17550519781116 1.40058470813071 NaN 1.38295824878427 1.1796339…
2.57473158085936 2.65267286417235 2.56873158085936 2.44668964036864 2.56780707374267 NaN 2.6427567451538 2.57268125227049 NaN NaN 2.58672319276122 2.44478190944823 2.31597483570557 2.39099161190186 2.62476513325194 2.74857220699461 2.92461414748533 3.01686579042968 2.60472319276122 0.901818585251467 1.68367941283313 1.40482078432019 1.16864854892505 1.40002478121594 NaN 1.37959868729566 1.1874631…
2.60903372733293 2.67604021335849 2.59503502453804 2.47203372733293 2.6060415105636 NaN 2.67302983571759 2.59904021335849 NaN NaN 2.61603502453804 2.46602724130737 2.32200648602556 2.39399870279489 2.66203761894827 2.76605318540962 2.92499870279489 3.03800389161534 2.63203372733293 0.899950726434863 1.68240935139744 1.40311761314259 1.16971547275416 1.39052324301278 NaN 1.37593959786642 1.1870444…
2.63534163929066 2.70708990507649 2.62234163929066 2.49833264878301 2.63816182913768 NaN 2.6964405348748 2.63031466776771 2.74173927527818 NaN 2.64326072472182 2.48727870573712 2.3270359620306 2.39305394304589 2.69137760132125 2.80716182913768 2.92404495253824 3.04105394304589 2.65834163929066 0.900438435559115 1.68173962988005 1.40124179034249 1.16620815306641 1.39309444140333 NaN 1.375608332876…
2.67266295123071 2.71691130295545 2.65966295123071 2.53467182093517 2.65584034531981 NaN 2.7445653844817 2.66468956034407 2.7132572214292 NaN 2.67174277857081 2.5177250391619 2.33096452118218 2.39894678177327 2.73262747241289 2.82484034531981 2.92895565147772 3.04694678177327 2.69566295123071 0.892620602847462 1.66312808089942 1.39706769624393 1.16382155338183 1.40122655884711 NaN 1.3732413759877…
2.711040959047 2.77603205490635 2.68705342484391 2.58304273987513 2.70303561656261 NaN 2.77105698650017 NaN NaN NaN 2.72302849325009 2.57307123312522 2.36004452070326 2.4130231507657 2.76006054815643 2.857040959047 2.93601068496878 3.04800712331252 2.72206767146896 0.902298832907527 1.682299242498 1.40184731920362 1.1627607657561 1.39853261781735 NaN 1.37988474525692 NaN NaN NaN 0.907306268515019…
2.734411829919 2.79435567129368 2.71739311037723 2.60746798854432 2.72342118968989 NaN 2.80331823221014 NaN NaN NaN 2.7394867080861 2.61351478739875 2.38532759198102 2.42610295747975 2.79430887243925 2.88031823221014 2.94208423793798 3.05198128045823 2.76027143335571 0.907295956475052 1.6875338186826 1.40600681380928 1.16322247840498 1.40008292757005 NaN 1.38816310367924 NaN NaN NaN 0.91087559703…
2.7776168149861 2.83166906748799 2.75863423248673 2.6565645624842 2.76760810623578 NaN 2.83670390248926 NaN NaN NaN 2.79054714498357 2.66752101873262 2.41969519373894 2.43690420374652 2.82671261123957 2.91370390248926 2.95092162124716 3.05001741750063 2.78874744624084 0.912117240035949 1.69317992468568 1.41196713788558 1.1666297806364 1.4087828404722 NaN 1.38953780774956 NaN NaN NaN 0.91670827002…
2.8210327450512 2.85604825586493 2.78504825586493 2.68405859640742 NaN NaN 2.86405170271243 2.79405687298367 NaN NaN 2.82703791532245 2.73009823515361 2.46309995857736 2.47428781176584 2.87802929820371 2.92803102162746 2.95700861711874 3.05 2.82104653244118 0.915455790703792 1.69923522197396 1.41118987521807 1.17247828552596 NaN NaN 1.39332754859601 1.18126878946111 NaN NaN 0.918127910515001 0.54…
2.84038257081375 2.88411197194549 2.81327059886826 2.71818661990915 NaN NaN 2.89428926085918 2.82720528190006 NaN NaN 2.84931725384555 2.78735457782738 2.52129859185463 2.64016021040884 2.89541056380012 2.94614929592732 2.96202799298637 3.05002799298637 2.84827059886826 0.918807387321272 1.70219477634175 1.41691083978959 1.18302231861321 NaN NaN 1.39773125883478 1.18632052988922 NaN NaN 0.9227037…
2.88065742211359 2.89589973330154 2.84175768881205 2.7378328888359 NaN NaN 2.92474097769564 2.84881617771949 NaN NaN 2.88271591102103 2.82468248878821 2.55273262213744 2.55175200023845 2.93863235543898 2.96186631106872 2.96497493332538 3.05297493332538 2.87675768881205 0.918532339556297 1.69532840535185 1.41699924799976 1.17800269690243 NaN NaN 1.40102200888001 1.18216534401121 NaN NaN 0.92204559…
2.90403502118509 2.95202626588882 2.8730385233036 2.7780192616518 NaN NaN 2.94604727859988 NaN NaN NaN 2.91802626588882 2.86308054872572 2.59409805931827 2.61312607626634 2.95604202542211 2.97401751059255 2.968 3.05300350211851 2.9050385233036 0.926273887351545 1.71040166350629 1.42174759959717 1.19424113818852 NaN NaN 1.40406549832606 NaN NaN NaN 0.933043677224435 0.537131088560049 0.19576813072…
2.92423977741974 2.96728773290368 2.89522059522616 2.78928773290368 NaN NaN 2.97325895961332 2.92120141303258 NaN NaN 2.93324936851653 2.90950832812984 2.65064260348489 2.68586319871105 2.98023977741974 2.98405754658074 2.968 3.055 2.92728773290368 0.928516375516171 1.71136937401551 1.4261269004633 1.19495895998592 NaN NaN 1.40721457846712 1.22336304389163 NaN NaN 0.935173760660699 0.526321514442…
2.94879204231557 2.99675045077868 2.91780867893032 2.81875045077868 NaN NaN 2.99977540570082 2.94182531554508 NaN NaN 2.95878372400819 2.96155912970901 2.71644267340573 2.77425135233605 3.00479204231557 2.98995009015574 2.968 3.055 2.95675045077868 0.931217124654713 1.7133531970191 1.43092932347693 1.20202019136996 NaN NaN 1.40870735617279 1.22469868710197 NaN NaN 0.938630719558032 0.523404705372…
2.97105758134753 3.01904536712229 2.94304711201161 2.84003838756502 NaN NaN 3.02004362223297 2.96704013245434 NaN NaN 2.98204187734366 2.99706805068344 2.78714657070279 2.8961291218096 3.02306281601548 2.99701919378251 2.96800523466796 3.05498953066409 2.97904536712229 0.93212115162695 1.71523958122656 1.43317998255111 1.20154956377767 NaN NaN 1.40705907520866 1.22716795669529 NaN NaN 0.940330383…
3.00419988920808 3.04508566680346 2.97023796334295 2.86227603747782 NaN NaN 3.04523796334295 NaN NaN NaN 3.00624748187667 3.03634266721385 2.8718947421695 2.97080907536604 3.0592094077418 3.00813325947205 2.97108566680346 3.04903807413487 3.00523796334295 0.932756965148402 1.71493927175488 1.4331640985091 1.20133293412666 NaN NaN 1.40650706033374 NaN NaN NaN 0.940514019942546 0.496646002215838 0.…
3.02482616177417 3.05392549790322 2.99479304973116 2.89075993768814 NaN NaN 3.06979304973116 NaN NaN NaN 3.0317847717204 3.07170199161287 2.96422186698915 3.05429636908594 3.08081788376342 3.02188410784945 2.97992549790322 3.05296688795699 3.02979304973116 0.930380032786024 1.70867281370861 1.43255513236667 1.20473135808279 NaN NaN 1.40413995000592 NaN NaN NaN 0.936801290880649 0.496233476764517 …
3.04702644550623 3.10701763033749 3.02103878674247 2.91205112797871 NaN NaN 3.09004407584372 NaN NaN NaN 3.06302115640498 3.12107052134995 3.04614456876739 3.14113751663239 3.09503349764122 3.03803702370872 2.99410225595742 3.07117982944236 3.05203878674247 0.932427937250514 1.71436978843595 1.43239702047296 1.20200271507197 NaN NaN 1.40824883639773 NaN NaN NaN 0.93935719677634 0.479083123805492 …
3.06225752784433 3.11729568011756 3.0432289136394 2.94123845170771 NaN NaN 3.11514307102463 3.0611144568197 3.11108584261478 NaN 3.07524798977602 3.16118122329786 3.12883935001114 3.21988704035268 3.11424798977602 3.05939106080064 NaN NaN 3.07423845170771 0.93128165141506 1.71421928742005 1.43070170188057 1.20352426218729 NaN NaN 1.40759810735806 1.22435632506853 1.43688066766478 NaN 0.9377898391…
3.08878217955929 3.14774990986437 3.05932054452085 2.95930101461003 3.10283470721121 3.11226860078178 3.11790333652448 3.07290319091524 3.11992739318643 NaN 3.09333313869572 3.18227356288473 3.19331961317796 3.28379427921898 3.13034863489467 3.09966923562708 NaN NaN 3.09879831440675 0.933511686948133 1.71105597710441 1.4216014849201 1.21008170674427 1.43272456821715 1.48546069609365 1.39821862760…
3.10351604533765 3.14152416525808 3.08952194039001 2.9825237232053 3.12700067192022 3.158000318278 3.14252116391608 NaN NaN NaN 3.11701339763787 3.21451980547146 3.29556089709481 3.40157851306242 3.15151618679453 3.11602647699774 3.01004151445506 3.13003805491714 3.1120219227079 0.931206351478626 1.6683676029779 1.41550720114927 1.20743911467177 1.46362851116625 1.5438185316775 1.39616976010024 N…
3.12590938955351 3.17769442532315 3.11095543485071 3.00641473951424 3.14566512242954 3.16684137378241 3.16591137201249 NaN NaN NaN 3.1364215696229 3.24722155554746 3.3639727260893 3.48880459478269 3.17783888901236 3.14575938569325 3.03399049491098 3.15201901017805 3.13297375250738 0.921827488350632 1.6579946620988 1.41420570032937 1.17765177315904 1.42227201819559 1.50303179561713 1.3955951635515…
3.15178934449352 3.19337424171059 3.1333178985629 3.02485018406184 3.15691178862124 NaN 3.18980586973853 NaN NaN NaN 3.16179356273558 3.26981796810755 3.38781036615916 3.52421828426157 3.20180538292602 3.1494715850199 3.03300815830554 3.33835952462633 3.16027766339236 0.922915483367795 1.65861896129517 1.41299017864924 1.17211089968156 1.40855489134856 NaN 1.39013966595541 NaN NaN NaN 0.931148271…
3.17253750425879 3.24205147923805 3.15352483073294 3.04853025860978 3.17500321753735 NaN 3.2140249132339 NaN 3.24400066000766 3.3530021450249 3.1800436760198 3.29401190970422 3.48298259985545 3.61849250822367 3.22403492404054 3.18254095211265 3.03603550292279 3.33501135075943 3.18502914484685 0.922276678317906 1.70174949113485 1.41016180657954 1.16662727085277 1.40748296590943 NaN 1.3875947600533…
3.22414336104338 3.27117203325205 3.17741383869078 3.08669112238551 3.21330723356727 NaN 3.23892474765759 NaN 3.25185789406508 3.37853815571152 3.21682164357166 3.31232495169832 3.50619114805783 3.59994258479951 3.27217203325205 NaN 3.05618159065494 3.36951011105707 3.22615291844627 0.920109320736717 1.69581744452918 1.40554866277829 1.18738160470143 1.44279141145496 NaN 1.38106044611108 NaN 1.43…
3.23887728117874 3.28885273741448 3.21018328886427 3.10582482582973 3.23379483736813 3.24367173978901 3.26179210081073 NaN 3.28070251418379 3.29685142492224 3.23383703458555 3.34511985257679 3.51254889471513 3.66535417959379 3.28985273741448 NaN 3.07484455615973 3.37743240995884 3.24186909992398 0.916956261827751 1.69349930776121 1.40048288486412 1.18371886442913 1.43658098627063 1.46972929535722…
3.27303791672326 3.31803619323584 3.23605170462263 3.14603619323584 3.29400276796596 3.44994187271488 3.29503359302768 NaN 3.32800276796596 3.32700751305046 3.26801932383128 3.38800909474529 3.52552839261136 3.66002751589063 3.32703102277358 NaN 3.07302240533647 3.38750635673339 3.27303964021068 0.913716122153303 1.69025018958362 1.4079635196873 1.17309967253739 1.43349999182594 1.68327861362677 …
3.29519914213417 3.33919914213417 3.26616084556991 3.16721446075988 3.30088825542425 3.30534663609069 3.31944219305678 NaN 3.33488825542425 3.3456966932944 3.28989523019772 3.41063283925112 3.55673849707253 3.69561175631364 3.34522212007273 NaN 3.08628339457555 3.39397677239795 3.29621446075988 0.911465787377931 1.69037217830744 1.40421076593129 1.17287652880283 1.40860403645888 1.45594932698585 …
3.32073673297522 3.36473673297522 3.28678736124922 3.19471648166563 3.35465926073905 3.34473498057482 3.34630673635861 NaN 3.3846845006843 3.37879177045164 3.32521685262434 3.4398170103969 3.56840263331224 3.69896771520136 3.37370635601083 NaN NaN 3.46528115270101 3.32371648166563 0.910925569110139 1.69193390020887 1.40430898743452 1.16858424911147 1.4125126146594 1.46313096874973 1.3750399578177…
3.35998629144913 3.39199050946478 3.31802484189948 3.22305677249695 3.35310241217543 NaN 3.37552824009884 NaN 3.40607346960412 3.53176400672617 3.35654171528743 3.45408682771396 3.57700287094741 3.70349730506831 3.41598523694521 NaN 3.12799824249348 3.47400509729905 3.35698840045695 0.913878959556139 1.69305960983355 1.39207850424797 1.17905769814274 1.41902176249893 NaN 1.37508758071938 NaN 1.40…
3.38721110566528 3.41920356617724 3.34537586336798 3.26366449355002 3.39825769234647 NaN 3.40235112861022 NaN 3.43846747494421 3.42771053502771 3.39423221648207 3.49237065220679 3.58048280473029 3.70300429881743 3.43523372412942 NaN 3.15816586873701 3.48954583223186 3.3791809477131 0.917597642402027 1.69681080898701 1.39231719398351 1.17582713467962 1.41538970735474 NaN 1.37991068351549 NaN 1.413…
3.41475980290791 3.44576838137548 3.37127555408366 3.28184541889253 NaN 3.41369581750858 3.42976263015192 NaN 3.42611298206824 3.54892232488754 3.41085778052051 3.50093047257339 3.58644807935155 3.69953036201877 3.45680185179014 3.38269581750858 3.17981127371336 3.5137884780154 3.40279411677821 0.919899926385875 1.69952632342949 1.39755403929455 1.17633013910823 NaN 1.45755472568633 1.38475314589…
3.4335134802517 3.45951173149529 3.39101329534579 3.31301300806567 NaN 3.43800379209759 3.45351632067257 3.3720059754265 3.50401091457311 3.5775041072517 3.44601406734979 3.53850330006906 3.59050144893844 3.69699918307782 3.48001372504852 3.39700482630602 3.19302440249289 3.52451248852657 3.42451419723456 0.923335313267978 1.67614755049435 1.4015113605194 1.18108594275087 NaN 1.46849956448334 1.3…
3.46530949928232 3.49029180097888 3.42822091018284 3.34776523726 NaN 3.47041488258148 3.49565875469256 3.42307799679506 3.53476076389301 3.59918651526198 3.47587155719035 3.55285382635948 3.59594239919526 3.69697784459327 3.51620308176972 3.46375199605983 3.23024868701597 3.54557113475168 3.45780507470646 0.924881080551226 1.68381778501731 1.40425127010756 1.18219322052832 NaN 1.46477719984898 1.…
3.48137760271124 3.50488763015186 3.44983454932893 3.3638753840877 NaN 3.48886635897132 3.50691583453098 NaN 3.54194359124176 3.61156355502077 3.49386275370806 3.56341843747001 3.59748803126378 3.69600714717365 3.52840841002939 3.49029548552536 3.25777658359057 3.55839627095276 3.47189217438649 0.927093311750256 1.68988908615804 1.40861634490551 1.18265109619574 NaN 1.47034782883095 1.39057066394…
3.5074958155986 3.53399620478256 3.47549588042803 3.38749626981932 NaN 3.51900136141823 3.53399545903668 NaN 3.57199536199984 3.61100212326781 3.51949542641463 3.576 3.59549990275584 3.69200017838462 3.5544959615685 3.53199453449153 3.25999928646151 3.53699192852744 3.50099558869556 0.928399562484933 1.69300949476305 1.41282950400782 1.18119480210435 NaN 1.46320036109998 1.39384444525078 NaN 0.96…
3.53184319530231 3.559845668419 3.50085191106353 3.40794026573194 NaN 3.53962891039267 3.55443661590972 NaN 3.61834504167862 3.6560716492413 3.54234449171346 3.57802261716706 3.59352650640052 3.68998869141647 3.57984826124131 3.55283695265778 3.3071733982808 3.44319330977646 3.52342012168157 0.928932529581837 1.69183995793575 1.41628548312617 1.18370775438529 NaN 1.46867157289939 1.39506077689772…
3.54883311087545 3.57881312031755 3.52476439182416 3.43424074066394 NaN 3.57070672561331 3.57975305347395 NaN 3.65512847506447 3.63866066168608 3.55834328442601 3.58245528865217 3.59201419069613 3.68603891148607 3.5943571185789 3.56983453704841 3.32976600833697 3.47516505695125 3.54726546145388 0.928836269549058 1.6929195102915 1.41657269549633 1.17320927737078 NaN 1.45875564529192 1.396856869915…
3.57399680799596 3.60849567185917 3.55699599035398 3.45349726245067 3.4139962999103 3.42999764539746 3.60949503486955 3.51100283399017 3.63001141688136 3.70999011114071 3.58549633566426 3.58999899982312 3.59349931831793 3.68699911437807 3.62249630343827 3.6084949436021 3.38399714601317 3.49098486326941 3.57449692607888 0.92832498547251 1.69826517650106 1.4181447485821 1.17902447611161 0.996178274…
3.59045039683205 3.62251274328857 3.57203761337186 3.47292545824944 3.43327243089744 3.46725426883761 3.62689943591258 3.53461941873537 3.65178599153796 3.65571358987119 3.59999566498299 3.59353978088036 3.592028326844 3.6781189316452 3.63747763992179 3.63038933962772 3.44448883219569 3.47339847860686 3.59594816082423 0.927509510679057 1.69974193181109 1.41818743749322 1.17737340794204 0.99458973…
3.61231513382729 3.65175819168943 3.59431197468125 3.49432211495225 3.46269579187002 3.49471607241202 3.646329018568 3.56878517806955 3.665929018103 3.6728862707427 3.6223196186391 3.60390690408075 3.59398545242639 3.67899368170793 3.6607941904524 3.66372145258436 3.53815067078998 3.61892539855169 3.61780940085889 0.925858366719575 1.69822832868322 1.41966239455647 1.17711861262527 0.993481458506…
3.6285119563044 3.67200805589383 3.61752089390814 3.51601412944748 3.57001043791599 3.59401475608472 3.66602089390814 3.58604058676393 3.70398687276705 3.69102723860427 3.63851262913523 3.61100776466882 3.59350609162982 3.6805 3.67351570206439 3.7005286405008 3.60156168151625 3.68005508978235 3.6425205665308 0.924409162596756 1.69800656464305 1.41731014555241 1.17413272422186 0.969837473048068 0.…
3.64694198964525 3.69347083892093 3.64532632674581 3.53840586160147 3.59098007027941 3.71975633505203 3.69481904797771 3.60961013608325 3.7312547568835 3.72071072646484 3.65792658871222 3.61846245095928 3.60044678422952 3.6784854424638 3.69540306561425 3.74627701615611 3.6780898485526 3.75414026833586 3.67033808829479 0.922393610248844 1.69774635721648 1.41583688387962 1.17457390330268 0.96529983…
3.66831438157587 3.71828387627741 3.66284885815251 3.57022299155729 3.61925387448615 3.74081734583964 3.71581828991565 3.62685213710828 3.76569998208743 3.78692398065913 3.67832295351623 3.63039638145489 3.60198701621266 3.67800409715498 3.71582282763943 3.77822343212609 3.75979162524972 3.86404348570706 3.68636196781665 0.920377542020946 1.69733358925558 1.41392178621932 1.17961096525176 0.97095…
3.69150537816057 3.7420040519838 3.68900690281119 3.58700705231605 3.60300673141977 3.69500320140402 3.74300419117527 3.6599977033406 3.77399791212781 NaN 3.69950673913522 3.64450249253531 3.60299993040426 3.67899867382322 3.73900537816057 3.82150645043888 3.847527656356 3.94853402948369 3.70950711159841 0.918308677703731 1.69472841873278 1.41214867426252 1.180068664712 0.979989549609298 0.901717…
3.69573563912787 3.75954177448831 3.69773563912787 3.59968276695344 3.55381527798863 NaN 3.74370039101159 3.6717885113023 3.78185900753486 NaN 3.71168276695344 3.64410574434885 3.60989425565115 3.68494712782557 3.74473563912787 3.85329503767432 3.92660769940678 4.04337858665093 3.72747127825574 0.921294021044197 1.6840853263186 1.4017745888671 1.18042141653663 0.989940997935647 NaN 1.392672872174…
3.71885496608728 3.77788649519874 3.73178560204207 3.62086757773187 NaN NaN 3.76784866026499 3.70677929621978 3.82472884964144 NaN 3.73783604862041 3.64996216506625 3.61198738835542 3.68102522328917 3.76586757773187 3.87387388355416 3.99557120408414 4.1205207575058 3.74588649519874 0.918447593244195 1.68510369417771 1.40070649499696 1.16979715700741 NaN NaN 1.38774096158745 1.21017669511853 1.430…
3.75199770887983 3.80599805601925 3.7509986808702 3.65299777830771 NaN NaN 3.79399819487502 3.71999909743751 3.83899902800962 NaN 3.76199833373078 3.65899937514904 3.61599972228846 3.68399979171635 3.80399736174041 3.91899687574522 4.05999555661542 4.1959947929087 3.77599791716348 0.913650331865286 1.67852045752976 1.39872013746721 1.1790393536264 NaN NaN 1.38465021244933 1.19037139272335 1.41258…
3.77068292881887 3.82074968064648 3.77951604924986 3.67168292881887 NaN NaN 3.82054942516366 3.75638254559465 NaN NaN 3.78756611312056 3.67571630473268 3.616 3.684 3.81874968064648 3.93669961677577 4.17504750904253 4.29138126818056 3.79861617699127 0.909392258853383 1.67521607153519 1.3935477786533 1.15777096050778 NaN NaN 1.38125757345131 1.19022250319354 NaN NaN 0.912292772266231 0.483192862500…
3.79873730777672 3.85369039845113 3.79882174456277 3.68190618134883 NaN NaN 3.85369039845113 3.77086865388836 NaN NaN 3.80880298083254 3.69085927202324 3.61897185440465 3.684 3.85367163472089 3.98355905233949 4.20671854404648 4.31083112642789 3.82376545337207 0.903693288993866 1.67280232883898 1.39054758268344 1.15541885754889 NaN NaN 1.37668278130494 1.14365104147917 NaN NaN 0.906523851905773 0.…
3.82103633790358 3.87004192835029 3.82602655462185 3.71703214506855 3.83299021671827 NaN 3.88202515701017 3.78107127819549 3.88708665192393 NaN 3.83503773551526 3.71201537372844 3.62200559044671 3.684 3.87203633790358 4.01104472357364 4.22000139761168 4.35099860238832 3.85802795223353 0.900727288633348 1.67283756815568 1.38576403219814 1.15764089447147 1.31059160725343 NaN 1.37580164228218 1.1419…
3.84659041918366 3.89952740675037 3.8447006909419 3.73963767850862 3.82611027175825 NaN 3.89971644405022 3.83119659147564 3.94802330728411 NaN 3.86157466607534 3.72282671580847 3.62593698756672 3.684 3.89759041918366 4.04249590053373 4.22098424689168 4.35001575310832 3.87768493783358 0.898820561030142 1.67112741040848 1.38156726577253 1.15826991801067 1.31172188392543 NaN 1.36992420358776 1.16871…
3.87581608721731 3.92583511267759 3.87381608721731 3.76484145449768 3.82003805092056 NaN 3.93577169447666 3.85286682177805 3.96489853087852 NaN 3.88485413813787 3.74982877085749 3.62898097453972 3.68698097453972 3.92979706175703 4.06784145449768 4.22994292361917 4.34900634182009 3.90979706175703 0.895431435351914 1.66701606488058 1.38167885847238 1.14691255042186 1.31751315402526 NaN 1.3591581111…
3.9210553006236 3.94409732909754 3.90606857277327 3.80104202847394 NaN NaN 3.96306414872338 3.88606857277327 NaN NaN 3.93404645252383 3.77106414872338 3.63203318037416 3.68701327214966 3.96807078479821 4.09504645252383 4.23300663607483 4.362 3.93508184492293 0.893097411930815 1.66419336227792 1.37923918319802 1.14607261183669 NaN NaN 1.35632227838569 1.13398763642782 NaN NaN 0.895117522532063 0.4…
3.94556798838929 3.98723965956516 3.93646430560273 3.81967167117586 NaN NaN 3.99149886653158 3.91646430560273 NaN NaN 3.95463711024701 3.79949886653158 3.64674079303358 3.69289631721343 3.9994470251383 4.11563711024701 4.23594815860671 4.362 3.97136062281616 0.891950218143381 1.66568373369407 1.37444450147105 1.14279771675119 NaN NaN 1.35733220112164 1.12407470549537 NaN NaN 0.89401935412016 0.47…
3.98755365947855 4.00877682973928 3.96767055818655 3.852649303876 NaN NaN 4.03355365947855 3.96053240516801 NaN NaN 3.99754303232328 3.8286918124971 3.65392560991309 3.69596811853418 4.03858554094437 4.14370243965237 4.24193623706836 4.36694686422364 3.98782996551564 0.89388895823256 1.66295954349166 1.37412255051727 1.13890123336246 NaN NaN 1.36464167786564 1.12828292170214 NaN NaN 0.89619640771…
4.01706992688058 4.04005851024702 4.00604423945506 3.88605708316782 NaN NaN 4.05406992688058 3.99804138529667 NaN NaN 4.03405708316782 3.88307848935575 3.67802854158391 3.70901712495035 4.06807420811817 4.17902711450472 4.26000856247517 4.38399714584161 4.02304852069265 0.89542094569743 1.6728369213341 1.37887326801136 1.14011829133013 NaN NaN 1.36439679672213 1.15350489767695 NaN NaN 0.898718619…
4.06512963861746 4.08027173843502 4.03644936320696 3.92528950091221 NaN NaN 4.10212963861746 4.02648488816135 NaN NaN 4.07328950091221 3.93702306375429 3.69764475045611 3.72078685027366 4.11907635118587 4.1976625129333 4.26589342513683 4.38203552495439 4.05639607577538 0.902943761799917 1.67759385198561 1.38111932392722 1.1458168000075 NaN NaN 1.37594093564342 1.13625244197386 NaN NaN 0.904642714…
4.09082024790596 4.10085619832476 4.06976272723586 3.96074834706834 NaN NaN 4.12285619832476 4.06373396690081 NaN NaN 4.10477710740338 3.98664768589567 3.70892090907862 3.73986338840853 4.13985619832476 4.21587057849229 4.28188495865981 4.38497842974872 4.08579148757091 0.906366200822748 1.6784444636355 1.38565742892056 1.14727022148608 NaN NaN 1.37985318098757 1.15588555121723 NaN NaN 0.90957505…
4.13201029779964 4.1330116409909 4.10300895460838 3.99800895460838 NaN NaN 4.16001208872132 4.09801119326048 NaN NaN 4.14301074553006 4.03702731155557 3.74801790921677 3.78601253645174 4.18600850687796 4.23200447730419 4.28500179092168 4.385 4.12501029779964 0.909461096939527 1.6832822476067 1.38956178196707 1.14814114171257 NaN NaN 1.3789214954196 1.17874432955315 NaN NaN 0.912501374532387 0.478…
4.15459319174703 4.15854012980099 4.12264625369307 4.01764625369307 NaN NaN 4.18652244248564 4.12255781711634 NaN NaN 4.16657550443168 4.09692107376386 3.78729250738614 3.8135047551703 4.20466394100842 4.24182312684653 4.28892925073861 4.385 4.14759319174703 0.911866666077401 1.68821120967696 1.39346960448492 1.15064489734587 NaN NaN 1.38220092436674 1.1882389636606 NaN NaN 0.915515699941886 0.48…
4.1856790525448 4.19363763996994 4.15664799311365 4.05362728682622 NaN NaN 4.21866869940109 4.14378258398196 NaN NaN 4.19668940568852 4.15638916452075 3.85628563308359 3.87733739880217 4.2356790525448 4.25882399655683 4.29196894056885 4.38895858742514 4.18065834625737 0.914888837037415 1.68983395262724 1.39802310025897 1.16288244926942 NaN NaN 1.38512997588322 1.19310092609879 NaN NaN 0.918895213…
4.2120205287934 4.2190307931901 4.18701967342701 4.08701368586227 NaN NaN 4.24501796269423 4.16601368586227 NaN NaN 4.23001454122866 4.20803250392289 3.91805388808268 3.95006757394495 4.26302309489258 4.27000855366392 4.29200256609918 4.38900256609918 4.2070205287934 0.916319692068099 1.69410910186529 1.3993838405951 1.15972753654479 NaN NaN 1.38477955520948 1.1671369891103 NaN NaN 0.921439264384…
4.23561684304768 4.25442526457151 4.20963280792069 4.10274456203178 NaN NaN 4.26566473766672 4.18174456203178 NaN NaN 4.24672859715877 4.24539333482549 3.97999421300015 4.02773877503193 4.28956894842863 4.27984035126986 4.29495210538096 4.39195210538096 4.23061684304768 0.915965747354285 1.69307676311666 1.40379831772017 1.15689597883428 NaN NaN 1.38426830173397 1.16367619635301 NaN NaN 0.9205937…
4.2628295475198 4.27388005195838 4.24080429530052 4.13479798224569 4.23085479973909 NaN 4.30276641697158 4.21876641697158 NaN NaN 4.27681060835534 4.29270328642336 4.04757702532692 4.12638132062744 4.31285479973909 4.28993686945178 4.295 4.38901893916447 4.26279798224569 0.91629785356136 1.69461015163448 1.40397930556397 1.16891335951446 1.41590079653536 NaN 1.38798632604442 1.1544085220182 NaN N…
4.28902664658125 4.31103012222229 4.26802896367528 4.1550417076924 4.2540521346155 NaN 4.3150312807693 4.26201390256413 NaN NaN 4.30402317094022 4.30905329316251 4.13410195213697 4.21110542777801 4.34002548803424 4.30501274401712 4.30100347564103 4.38898493888886 4.28603012222229 0.918386918264951 1.69732540056837 1.4042680999829 1.17048456293593 1.41721514394873 NaN 1.38926717314529 1.1937378451…
4.31162764849212 4.33657908090413 4.29259527010013 4.19041718894418 4.29827148618023 NaN 4.34156289170814 4.27380572964806 NaN NaN 4.3236762160801 4.35425529698423 4.22057535075245 4.30052678316446 4.36164383768811 4.31582191884406 4.30395143241202 4.37621045954793 4.31157908090413 0.915773063261347 1.6934242711081 1.40265655028143 1.18283650180634 1.42157811996978 NaN 1.38686950163823 1.19191011…
4.33476609502461 4.3726338878646 4.31873558567999 4.20980677415076 NaN NaN 4.36971524611691 NaN NaN NaN 4.35369490655383 4.3955830389569 4.30811522900611 4.38415590813227 4.38080677415076 4.33084745327692 4.30993898131077 4.376 4.34070507633537 0.915522135654123 1.69077654312982 1.40564898216631 1.17362671462244 NaN NaN 1.38632518658858 NaN NaN NaN 0.919881593550954 0.477097694564338 0.1278020348…
4.35600797153109 4.39100905855805 4.33701050792734 4.22701703008914 NaN NaN 4.39600688450412 4.31701087026967 NaN NaN 4.36901014558502 4.44901195729663 4.38403224846667 4.47003188612435 4.40700760918877 4.34700507279251 4.32601123261199 4.41500289873858 4.3650097832427 0.915139681138757 1.69262959780002 1.40318026088647 1.16792729757437 NaN NaN 1.38550011232612 1.19082389517996 NaN NaN 0.91913939…
4.37761103680834 4.41555799637311 4.36548727579281 4.27316903318146 NaN NaN 4.41466407724357 4.34646959564774 NaN NaN 4.39650495593789 4.48141655521251 4.47142646708829 4.55644414723336 4.42762871695342 4.36075247796894 4.35645191550266 4.4228585588394 4.39152263608296 0.914275558527666 1.69153962496103 1.40388727029555 1.18770392187818 NaN NaN 1.38580451915503 1.20137993844044 NaN NaN 0.91748970…
4.40279837956082 4.43881450919595 4.38980644437838 4.28094354627703 NaN NaN 4.43979837956082 NaN NaN NaN 4.41783063883109 4.52961288875677 4.55037094422975 4.6581854534257 4.45279837956082 4.37488709255406 NaN NaN 4.41580644437838 0.911284194452702 1.68442766344561 1.39768056640615 1.17068129560378 NaN NaN 1.38299290408189 NaN NaN NaN 0.91546621028331 0.510143539922709 0.13731394989169 0.05346507…
4.43200095458362 4.47300153794028 4.41900111368089 4.32600053032423 NaN NaN 4.46500132581059 NaN NaN NaN 4.44800100761605 4.54200217432936 4.62600424259388 4.7440040834966 4.47900116671332 4.42300037122696 NaN 4.35200403046418 4.43800153794028 0.913459835599487 1.68632963566725 1.39777991143585 1.19548942512853 NaN NaN 1.38357997560509 NaN NaN NaN 0.915769805371006 0.512389484524844 0.13359028425…
4.44967842906069 4.50148191348667 4.43962483390414 4.33582134947816 NaN NaN 4.4895533736954 NaN NaN NaN 4.4666605640085 4.58226753286046 4.70457079582529 4.81962439098184 4.50060696885195 4.42987494463471 NaN 4.42664225603402 4.46648191348666 0.91041538166177 1.6795827329085 1.39613983463715 1.18484365716567 NaN NaN 1.383128217924 NaN NaN NaN 0.912165564741515 0.502843648307228 0.138854243320294 …
4.47770319087957 4.52277739315968 4.46869259055384 4.35875619250822 NaN NaN 4.51473499185676 NaN NaN NaN 4.49074559218249 4.61070319087957 4.74854418599363 4.88432157915331 4.52375619250822 4.46858658729655 4.32967138990239 4.4547137912053 4.48975619250822 0.907352224990218 1.67752077663843 1.39255805516937 1.17788250622799 NaN NaN 1.37630303624428 NaN NaN NaN 0.909844168742663 0.556374614319402 …
4.50299477107937 4.55299372529525 4.4929949802362 4.38899372529525 NaN NaN 4.53799518939302 NaN NaN NaN 4.52199351613842 4.6229974901181 4.81098703227684 4.94798682312001 4.55599330698159 4.48399686264762 4.33899811758857 4.46399811758857 4.51899393445207 0.908139828491403 1.67626025935446 1.38933066721027 1.17585040994738 NaN NaN 1.37158097257924 NaN NaN NaN 0.910599836857676 0.557339918428838 0…
4.52562079694674 4.58250538732183 4.52348890023256 4.40965377112528 NaN NaN 4.5734064647862 NaN NaN NaN 4.54068674530383 4.65053836150038 4.81886810328582 4.95783512910728 4.57763728403601 4.48498351291073 4.33309892253563 4.37843437676669 4.54653836150037 0.906104128274794 1.67555187070428 1.38639913152603 1.16229719209017 NaN NaN 1.36962280930765 NaN NaN NaN 0.90915423602123 0.562169048391673 0…
4.55879076394977 4.60386684978622 4.54884148784074 4.45173369957244 NaN NaN 4.60082880686799 NaN NaN NaN 4.57379076394977 4.68279710443614 4.88160054935865 5.01563225179051 4.60880344492251 4.52176540200429 4.35187953075896 4.47636595136294 4.57979076394977 0.903794519713789 1.66876324211705 1.38179903942758 1.16592539891288 NaN NaN 1.363538613562 NaN NaN NaN 0.905542889155798 0.565598632560931 0…
4.58508704051658 4.646037940738 4.58106025881917 4.46710043136528 NaN NaN 4.62307364966787 NaN NaN NaN 4.59508480870846 4.72007364966787 4.88900223180812 5.02800223180812 4.63608034509223 NaN 4.36201785446494 4.48802231808117 4.6010892723247 0.89955772355572 1.67053272430554 1.37800787978229 1.1638916976738 NaN NaN 1.36100839309816 NaN NaN NaN 0.901207545011071 0.565302344898157 0.136687790509964…
4.62331300299987 4.66270053976918 4.60752438669222 4.5112073111537 NaN NaN 4.65541869484605 NaN NaN NaN 4.63233061830757 4.75241869484605 4.8899823846923 5.0289823846923 4.67136584892296 NaN 4.36985907753844 4.49782384692304 4.64029538769218 0.898557967613849 1.66733742590309 1.37707673454231 1.16024552894463 NaN NaN 1.36030268302154 NaN NaN NaN 0.900129376838465 0.561940420505396 0.1357174391546…
4.64973012955314 4.69961595359485 4.63867823139028 4.53476126845085 NaN NaN 4.68469899065542 NaN NaN NaN 4.66268861102285 4.79753291653428 4.910782027716 5.04681316661371 4.69377164808342 NaN 4.39474050918571 4.51977164808342 4.66376126845085 0.8999254685144 1.6676659519433 1.37539743778272 1.156716328714 NaN NaN 1.36031968861102 NaN NaN NaN 0.902306957215691 0.520998782621533 0.129811758813801 0…
4.6860644223498 4.71705342341202 4.67504399575108 4.56805342341202 NaN NaN 4.71205970851932 NaN NaN NaN 4.69905656596567 4.82405342341202 4.9290062851073 5.06100314255365 4.72907070745709 4.65302985425966 4.41801885532189 4.54402199787554 4.69604085319743 0.902153236830258 1.66638903484174 1.37327696075633 1.14617512904184 NaN NaN 1.36232491809646 NaN NaN NaN 0.903922388340773 0.565372378924882 0…
4.72627812384201 4.75040137099094 4.7025070114043 4.60140137099094 NaN NaN 4.7493309440487 NaN 4.87787675285108 NaN 4.73436615751982 4.85740137099094 4.93292957305776 5.06296478652888 4.77320769689977 4.67166547202435 4.42978871917327 4.55775350570215 4.72154222487542 0.904173730124745 1.67202876127053 1.37762200216147 1.14313458088024 NaN NaN 1.3653948909177 NaN 1.31289204112973 NaN 0.9054132377…
4.75877853215568 4.77979929476608 4.73875084867514 4.65066087736338 NaN NaN 4.77979237389595 NaN 4.87402768348054 NaN 4.771743927805 4.86991694955838 4.93995155390905 5.06498615825973 4.80577853215568 4.72165395649325 4.46177853215568 4.59275776954527 4.75576469041541 0.907953908319591 1.67499006789401 1.38145383911089 1.15726116997447 NaN NaN 1.36977982500621 NaN 1.32126179548216 NaN 0.909203769…
4.79499467232053 4.8069960042404 4.76799570825821 4.67399659620478 NaN NaN 4.8079958562493 NaN NaN NaN 4.80899452432943 4.89599615223149 4.94499926004452 5.06899940803561 4.84199467232053 4.75899452432943 4.48599644821369 4.61699644821369 4.78599556026711 0.907750034037952 1.67805954862716 1.3833997158571 1.15837984904908 NaN NaN 1.37150974841514 NaN NaN NaN 0.910109869767835 0.517570121352699 0.…
4.82643330002687 4.84334475315606 4.79746871877519 4.7211499500403 NaN NaN 4.8453270437819 NaN NaN NaN 4.84043330002687 4.91859268439431 4.95187603438088 5.06605312812248 4.87343330002687 4.79436246253022 4.50859268439431 4.63566352189095 4.81743330002687 0.909979799720656 1.68082023665861 1.38750597481601 1.1647550661617 NaN NaN 1.37237441575074 NaN NaN NaN 0.913931110534516 0.523827191286598 0.…
4.85174079426526 4.86379263541221 4.83263711197137 4.73486521301794 NaN NaN 4.86777189895343 NaN NaN NaN 4.86376153072404 4.92790668593549 4.95298963177061 5.066 4.90170968957709 4.84646085207174 NaN NaN 4.84274079426526 0.912286256754698 1.68490769762409 1.39501213459728 1.16291052909419 NaN NaN 1.3761110154575 NaN NaN NaN 0.915989159858927 0.522020114365016 0.115912742239427 0.0458376259899622 …
4.88700021216657 4.89800018564575 4.8600002386874 4.77600015912493 NaN NaN 4.90200018564575 NaN NaN NaN 4.9030002033263 4.94600008840274 4.95700002652082 5.06599998231945 4.92600026520822 4.89100021216657 NaN NaN 4.88100017680548 0.914840031206167 1.68888003642193 1.39941003748276 1.16398002413395 NaN NaN 1.37978002218909 NaN NaN NaN 0.920090025725197 0.520109979136953 0.116299997436321 0.0444399…
4.91057427598013 4.91862749148261 4.88652106047764 4.79368070698509 NaN NaN 4.92262749148261 NaN NaN NaN 4.92559201448096 4.95582261499172 4.95994678449752 5.06403547700166 4.95546784497516 4.91457427598013 4.60380487649089 NaN 4.90064522998344 0.918307383092077 1.69292691737659 1.40357478875649 1.16666157389274 NaN NaN 1.38224547636292 NaN NaN NaN 0.92294838096259 0.517791862861954 0.11601514416…
4.93882966766484 4.94782358436716 4.91781141777179 4.82878708458105 NaN NaN 4.94983575096252 NaN 4.97982358436716 NaN 4.96178100128336 4.96991483383242 4.96099391670232 5.064 4.97886008415326 4.93885400085558 4.62984183426021 NaN 4.93181141777179 0.918330243331907 1.6969060926401 1.40376927000428 1.17227593353297 NaN NaN 1.38105754328913 NaN 1.38747985494225 NaN 0.92148924661248 0.515941071601785…
4.96304600198769 4.98004381141684 4.94207009826695 4.85605257370021 NaN NaN 4.97405914541274 NaN 5.006083241692 NaN 4.97607009826695 4.97601971513758 4.964 5.064 5.00903066799179 4.97303943027516 NaN NaN 4.95605257370021 0.918808773280328 1.69945205913659 1.40525766699795 1.17610664842661 NaN NaN 1.38718300108205 NaN 1.39273261751163 NaN 0.921788422788994 0.513694611283939 0.117742584873594 0.040…
4.98362854681227 4.99964623505931 4.97343397609489 4.87957548207117 NaN NaN 5.00052241733006 NaN 5.04332784661268 NaN 5.00743397609489 4.98484080577669 4.964 5.064 5.02275236454151 4.99068161155338 NaN NaN 4.97957548207117 0.918259905418339 1.70037337304779 1.40868809113538 1.17460706301796 NaN NaN 1.38852576710156 NaN 1.41627512830623 NaN 0.921082735537865 0.502335006783132 0.118899127868499 0.0…
5.00580432897744 5.03567981105398 4.99778654070266 4.90081322311482 4.86194663517566 4.93809783551128 5.02181322311482 NaN NaN NaN 5.02484879966438 4.99193774103827 4.96499110586261 5.06003557654956 5.04678654070266 5.02370649346615 4.88051082244359 4.94653750485576 5.0077509641531 0.91636689886104 1.69540473751107 1.40875991105863 1.1741637355377 0.987423762294702 0.946632033842474 1.39036372372…
5.03603362071248 5.05605416670343 5.01905229888608 4.92205416670343 4.87402988507776 4.95001307472152 5.04605043106872 NaN NaN NaN 5.05303922416456 4.99501494253888 4.96500186781736 5.06000186781736 5.07903175289512 5.06409712650271 4.94316436792766 5.02313448284991 5.03702988507776 0.916441270115805 1.69847119540311 1.40935302586412 1.17109351149664 0.986005883624683 0.946715159499837 1.38967917…
5.05368228867818 5.0844881317593 5.04650578238829 4.9504881317593 4.88971758993616 4.95687644559707 5.07252343301728 NaN NaN NaN 5.07362933679122 5.00285879496808 4.96598234937101 5.06098234937101 5.09569993930717 5.11508216729253 5.0294467446489 5.09372915471274 5.05271758993616 0.917107997572287 1.69909870359745 1.41094140598104 1.1729368168175 0.989094400518682 0.959922246027508 1.394493335411…
5.07086238752609 5.10682191326906 5.06485429267469 4.96488667208031 4.95447383465859 NaN 5.09085429267469 NaN NaN NaN 5.09483000812047 5.01589476693172 4.96897571544578 5.061 5.10889476693172 5.15766001624093 5.11332812733327 5.2348586259517 5.07878953386343 0.916296718726667 1.69899097138217 1.41002769010884 1.17003396076016 0.971712307487724 NaN 1.39198120851068 NaN NaN NaN 0.920434209322731 0.…
5.093 5.135 5.094 4.989 NaN NaN 5.118 NaN NaN NaN 5.112 5.027 4.974 5.066 5.133 5.198 5.193 5.258 5.101 0.91221 1.69588 1.4093 1.17012 NaN NaN 1.38708 NaN NaN NaN 0.91599 0.50023 0.11961 0.04124 0.90985 0.51759 0.11195 0.03827 1.46788 1.403 1.429 1.221 1.163 NaN NaN 1.558 NaN NaN NaN 1.305 1.289 1.327 1.334 1.451 1.488 1.494 1.485 1.386
5.10969898411137 5.15661045002648 5.11266357047741 5.01748650230763 NaN NaN 5.13961045002648 NaN NaN NaN 5.12673439774533 5.03878751819626 4.974 5.066 5.15068127729439 5.22845108867368 5.26470740236059 5.35033555920405 5.12850420912461 0.910333820020428 1.69498611320345 1.40628435992812 1.17304723368541 NaN NaN 1.38453586065597 NaN NaN NaN 0.9142022264069 0.504424391891503 0.120219021773474 0.041…
5.13374340963833 5.18074340963833 5.13080755722874 5.03580755722874 NaN NaN 5.16572202710819 NaN NaN NaN 5.1497541009034 5.05680755722875 4.97696792620479 5.06501069126507 5.17474340963833 5.27549751054172 5.3312943765054 5.42520884638484 5.14977548343354 0.907490363192798 1.69436652167169 1.40490432629519 1.17558316492467 NaN NaN 1.38007768304221 NaN NaN NaN 0.911271325406654 0.508021939096352 0…
5.15500837600531 5.20301027964288 5.15900723382277 5.05600875673283 5.01099923854497 NaN 5.19001104109791 NaN NaN NaN 5.1720079952778 5.07100647236774 4.98100152291006 5.06299847708994 5.19600951818786 5.2970106603704 5.40602017855825 5.50002055928577 5.1750079952778 0.904819546934258 1.68981950124696 1.4013698933963 1.17161961546521 0.981403007747362 NaN 1.37857893777024 NaN NaN NaN 0.9097300190…
5.1744368406847 5.21938617852998 5.17769928232258 5.07863597333785 5.00903165449236 5.34339352585332 5.20741842545397 5.12511833641886 5.22725886091626 5.23822188078537 5.19266762783022 5.08773093681494 4.98493669101528 5.05906330898472 5.21591309981543 5.32492633907706 5.45275068657834 5.57120579282436 5.1899780364256 0.904788167569356 1.66414797707088 1.40109443162893 1.17062598551864 0.9891749…
5.20214886628834 5.24321035056786 5.20085412929947 5.09887315591258 NaN 5.2645552110413 5.2376343026202 5.14154754522314 5.26215209589531 5.26850191645454 5.21386681370821 5.10191120913881 4.98996828897814 5.059 5.24518498175037 5.36107343500968 5.49861586342369 5.61762661006824 5.2225468328542 0.901889286654389 1.66477319511221 1.39787054874216 1.16328674204621 NaN 1.475115579192 1.3705025393028…
5.22752540777125 5.27751498411851 5.22305168402328 5.11804718976038 5.25199760812176 5.42991963289098 5.26452636452254 5.17698277847664 5.27199521624351 5.30098421360359 5.23705842541762 5.12304044836604 4.99301348278868 5.05800674139434 5.27253183760436 5.38452932921746 5.53201770962561 5.66048369109268 5.2440206522529 0.898175842038112 1.65573122193915 1.39410307883514 1.16012692169498 1.386257…
5.25637896661539 5.29950266586312 5.24563098645889 5.1386630745929 5.27548362421015 5.32606696335217 5.29882688400814 5.20721577080145 NaN NaN 5.26258285425788 5.14071120679392 4.99890373559797 5.06095186779899 5.30383025275334 5.41834804180346 5.54635269509177 5.66108533406333 5.2758755978702 0.896959945000221 1.65828237857831 1.39107941572637 1.15441337646997 1.41395966276158 1.42582805090123 1…
5.28522225118917 5.33841249038756 5.28604779444987 5.18358698021425 5.33958122441594 5.33533153067072 5.32069607771517 5.23675030625478 NaN NaN 5.2877814741243 5.15586888447458 5.00197377689492 5.06397377689492 5.32970486838128 5.44315248834588 5.55065705738772 5.67008717873857 5.29771351015414 0.896559338510538 1.65813933228976 1.38743249598873 1.15541256075454 1.36506134781303 1.42213765394718 …
5.31901754744501 5.35252041647743 5.30951268603574 5.20651559853465 5.31600417313808 5.35399669626569 5.34003936221288 5.29399379825561 NaN NaN 5.31504187623939 5.18103941293119 5.0080135481951 5.0670086215787 5.36201806908727 5.47001595354057 5.5605022169759 5.67900247779703 5.33101262082861 0.895351805749917 1.65818470889515 1.38538960340759 1.1468039567903 1.31840825759697 1.37921759685011 1.3…
5.34886242144097 5.38089945174232 5.33044624961826 5.2324520309407 NaN 5.38014812120539 5.39052399129333 5.30664056396029 5.40613330908485 5.42328883635051 5.34843600653142 5.21246918261781 5.01881753152487 5.07388388369765 5.39880317295881 5.4983474581356 5.56650207829231 5.67695023587042 5.35689544634253 0.897866995590853 1.66291965061228 1.38483768104959 1.14315083761723 NaN 1.38741616157911 1…
5.38713439283146 5.41657268352405 5.36509082504921 5.2760289983184 NaN 5.40056920082459 5.41377249833355 5.35058633678666 5.4248624254918 5.46232772168688 5.38277149277045 5.24875805116872 5.03091935038957 5.07995967519479 5.43076229970885 5.52411434785225 5.58202911574179 5.6784899187987 5.38709754585008 0.899625126147623 1.66565948137938 1.38774323699435 1.14405314387168 NaN 1.37757174552951 1.…
5.41895916219283 5.43797685857594 5.38946869101451 5.29647685857594 NaN 5.43291015682424 5.45294691085068 5.38295507841212 5.47386387397612 5.48094827211092 5.42 5.294 5.048 5.085 5.46893738202901 5.54896869101451 5.59048638739761 5.682 5.41146869101451 0.901313761253183 1.6641868335264 1.38867160628708 1.15086219054115 NaN 1.38051183243857 1.37269483664877 1.17084457800933 1.31862425330613 1.374…
5.44730417518465 5.46583960039734 5.42032924756981 5.32233313853313 5.43615360661335 5.46301627249271 5.48233472328844 5.42664476172756 NaN NaN 5.45935243589479 5.33525607053357 5.07353947223507 5.21580306619613 5.49527850418975 5.56785641508907 5.59396547270193 5.68347343109049 5.44478158546941 0.903445327727004 1.67078240458285 1.38863891611617 1.15252809111136 1.3301424171925 1.38356390210407 …
5.47358002757196 5.49310480212198 5.44004286574693 5.35553780280923 5.43143654405526 5.57334900425419 5.50905977582116 5.44612473338068 5.59345904340601 NaN 5.48810059981485 5.41287999111 5.14795227300682 5.21653748231713 5.52257410400369 5.58549611818497 5.59851971161232 5.6849848111869 5.467192593324 0.905499517978042 1.67161314878251 1.39211048209112 1.15173164952207 1.06381634461889 1.2308619…
5.49999702185495 5.515997307408 5.4664980809838 5.3784982669161 5.46399510606695 5.59298798094626 5.53499776558416 5.4794990388778 5.56301862953329 NaN 5.51549510445285 5.44700232919428 5.17250225780602 5.29800315923505 5.54799848108089 5.5979988545596 5.60199991368844 5.6854998140677 5.49799345929461 0.908430001266355 1.68422930043553 1.39488953657265 1.15647444332814 1.0781526451858 1.261920991…
5.52786748506381 5.54435008299324 5.50183935787758 5.40484984231991 5.49948464668323 NaN 5.56632195580702 5.51129228588709 NaN NaN 5.54385955539538 5.49282091909341 5.21487821017947 5.28192884898404 5.57732988547545 5.60943451389875 5.60645242198941 5.68500792966843 5.52090968817986 0.911491122373373 1.68758013916273 1.39814776518072 1.15908927511745 1.04560071134924 NaN 1.38680358886055 1.170134…
5.54859531197732 5.5680468752476 5.51460483463268 5.41860244969765 5.36492381875711 NaN 5.58562151209312 5.5286596197993 NaN NaN 5.56306990114495 5.53567475286236 5.26226208658169 5.33586927197991 5.59714453799046 5.61851352032672 5.60848730312618 5.685 5.54461516365621 0.914262933974654 1.68975669832417 1.40000920081295 1.1605486749736 0.974440355223383 NaN 1.3897754617692 1.1765220212844 NaN Na…
5.56799762357747 5.58750737206515 5.537996508985 5.4389977423986 5.39702229184949 NaN 5.60949392333667 5.52093339566556 NaN NaN 5.5820014426394 5.56349301796999 5.29999963190605 5.33152149367337 5.61898910850339 5.62550028284459 5.60849888540753 5.685 5.56749615252162 0.915378128775961 1.68856623448551 1.40345584858783 1.15998617882061 0.96965174780468 NaN 1.39258262753189 1.1578775671909 NaN NaN…
5.58743852794314 5.61096098126187 5.55745971038778 5.46192916535343 5.54706308086279 5.70625308742747 5.62943852794315 5.53722690596945 5.66111345298473 NaN 5.60295098323511 5.59391069362289 5.36038658744193 5.42011583268689 5.63694661965877 5.63249199276733 5.60950809171563 5.685 5.58645288954624 0.91509772998998 1.68745893843106 1.40510760154459 1.16042728526757 1.07117195817734 1.2271661847778…
5.61198726101485 5.6410144791425 5.58006480278927 5.48309960718951 5.71919585510506 5.73465103146069 5.65350700843702 5.56309103527112 5.67419724308744 NaN 5.62695847940584 5.63103434213178 5.43169875211056 5.49881376297948 5.66145691592448 5.64301650489232 5.61151204558246 5.685 5.61197979030937 0.915122454798755 1.68879264236178 1.40797399007182 1.16190921378142 1.14021084966104 1.1395875318398…
5.62650061503279 5.65799541238074 5.60348983226325 5.5039833639227 5.5865495439782 5.59253309663362 5.67099648933652 5.56898481173805 5.6869670920991 NaN 5.63900694347527 5.66049667806923 5.50298183164979 5.5824590980915 5.67450886642534 5.65350070609622 5.61349812588458 5.685 5.62950248914821 0.914614604706487 1.68938309602939 1.40944783147573 1.16280187476623 0.984002228600239 0.953612412808501…
5.64587015185028 5.67585469976925 5.61795525373089 5.5149777423004 5.58734475322914 5.4779105524127 5.6913994235629 5.58915176260213 5.74185582552797 NaN 5.65738153404544 5.69338125822463 5.583539702468 5.65803264350407 5.69733437281536 5.66243060354578 5.61547560316024 5.685 5.65189075462499 0.914194019733766 1.68822595307251 1.40905046862209 1.16366047857781 0.999141771642577 0.97331035538775 1…
5.6655638322534 5.69660190136494 5.64345645058954 5.54742693740596 5.63734714449909 5.57623861086211 5.71405229605434 5.6092909015508 5.72313689484743 NaN 5.67806767765308 5.7317423520847 5.66525282898576 5.74389866464648 5.71707238818136 5.67748298350203 5.61604191451123 5.685 5.6710865197662 0.912936347157993 1.68569207680353 1.40767466835586 1.16195864447842 0.975714205508062 0.947381729667545…
5.68199847427929 5.71599789062904 5.6544998805103 5.55650023868599 5.63849883260169 5.55599970827268 5.73349828863464 5.62599594067549 5.73099808972964 NaN 5.69349847427929 5.77549466695001 5.73799261057148 5.82599113803881 5.7334983151064 5.68449945598404 5.63549956221341 5.70300038454965 5.68999790388937 0.91090029862066 1.68228023947958 1.40689002096355 1.16113002294086 0.948661445423449 0.960…
5.70478947253273 5.74134177562285 5.67490557223118 5.57038696888401 5.67779623991896 5.54519499270257 5.750913558798 5.6450651117151 NaN NaN 5.71630342504311 5.80476130036442 5.81355296474176 5.90506489662889 5.75430210993634 5.69680500729744 5.63997341008601 5.7207429641648 5.71085151566536 0.908606822227368 1.67519693216852 1.40500712542885 1.16078637144398 1.00157478084865 0.970313088438945 1.…
5.71584357037399 5.7573082072979 5.69328855235239 5.58478256401034 5.68920979633103 5.62122974769769 5.76827854907574 5.65279717679116 5.77145057818631 NaN 5.72879158058326 5.83375452758784 5.87008703986177 5.97312000980292 5.76535456035437 5.71645224051232 5.62518470901029 5.718551003087 5.72682821385121 0.906471552997171 1.67272317471016 1.40312688606409 1.15964996237842 0.95274904644661 0.9478…
5.74894195602813 5.78943692796814 5.72644195897855 5.6149457477261 5.71692426340451 5.59500012391793 5.80144195602813 5.69788381174174 5.79693432837576 NaN 5.75694954237451 5.87543819678484 5.9543651010877 6.06885373189462 5.799438170231 5.73997858648865 5.63899498374172 5.73199598997043 5.76243690731515 0.902703927606721 1.66582020427422 1.39982107654435 1.15320758395397 0.95310544412058 0.96052…
5.76041852200202 5.80333884920052 5.74041026277354 5.63389666379983 5.72991982797726 5.6156531124041 5.81191852200202 5.7010634618773 5.82125384750922 NaN 5.7734073432903 5.89535406168222 6.01693364778406 6.13196003897748 5.80991026277354 5.75085667363271 5.64490088925832 5.69511944213553 5.7729419937122 0.89965392660984 1.6614752710249 1.39676673095531 1.15152268614169 0.947178567770094 0.955691…
5.7786276755387 5.81564907391746 5.75914684961104 5.64973107106965 5.73660437773255 5.62096793491976 5.82912662836129 5.70849237276795 5.84914920386908 NaN 5.79160745428896 5.91567243669942 6.0555634154266 6.18001531780624 5.8281276755387 5.75456177590244 5.64350961952407 5.69549358698395 5.79509462825686 0.895425630061456 1.66178083717385 1.39351604644465 1.14872462128938 0.94210972041906 0.9518…
5.79998799054225 5.83899398585762 5.7864851807032 5.68247265288407 5.773998621348 5.64206070442823 5.85049208884424 5.74091731639376 5.85897494436174 NaN 5.8114930016699 5.93997383430394 6.10148237086416 6.22498616489092 5.85098609352887 5.70397494436174 5.65449715447993 5.69749810298662 5.81699015614983 0.890619720977717 1.65525820444478 1.39003921122259 1.14680799564025 0.928941908073442 0.9399…
5.82586415172888 5.87429326787175 5.816891458555 5.70293698933279 5.80743095348409 5.6734812159326 5.87983983372572 5.7711011795062 5.91196964614814 NaN 5.83787932865481 5.96338548090908 6.13034793972677 6.25929527982132 5.87588036373099 5.7341011795062 5.65455973083033 5.70001621200211 5.84835305690487 0.885705567078904 1.64973619121463 1.38449450524376 1.14134531728433 0.93958970111343 0.924238…
5.84263629982603 5.8870680931872 5.83765515428614 5.73168039349175 5.83301265603937 5.69086335981906 5.89661342653707 5.78139647034199 5.90954895893506 NaN 5.8546788540312 5.97772737975382 6.15348493746546 6.284445162405 5.89261342653707 5.74409149315584 5.66395177405378 5.703 5.86213228099718 0.880863958679823 1.64857331071726 1.38048665968891 1.13353888504569 0.925725772203778 0.935556200534611…
5.85898281624603 5.89798854416402 5.87498109787063 5.77697708832804 5.95598968974762 NaN 5.90398453462143 5.80698510741323 5.94497937949524 NaN 5.89498052507883 6.01897536995264 6.15499026253942 6.28299083533122 5.89898453462143 5.74999656324921 5.637 5.703 5.88798281624603 0.879382354174294 1.65344094510647 1.37300329928076 1.12978950739905 0.904271798566249 NaN 1.35523333937619 1.14233824152918…
5.88919339291429 5.92709025002667 5.90115471433143 5.80017405362286 6.00312892860953 NaN 5.92717405362286 5.83116760719239 5.96510314288762 NaN 5.9182449643581 6.04310314288762 6.17104512501334 6.30006446430476 5.93215471433143 5.77412892860953 5.64006446430476 5.71 5.91512892860953 0.879039798574324 1.65926618857326 1.3671289525056 1.12610614017448 0.90015183713158 NaN 1.35823999196724 1.1418229…
5.9193952625782 5.94156248905359 5.92534965535764 5.82736485776449 6.02334965535764 NaN 5.95436485776449 5.85756248905359 5.9813952625782 NaN 5.95630404813708 6.05965370349471 6.1781976312891 6.31009121444112 5.95650167942617 5.79450167942617 5.65015202406854 5.71009121444112 5.93541046498505 0.880597735557521 1.66023611455127 1.37014243063367 1.12395981438741 0.894292043489938 NaN 1.359801891465…
5.94497528969381 5.97796483533349 5.94797814088298 5.85097719048659 6.04597814088298 NaN 5.97797719048659 5.8939648353335 6.00697528969381 NaN 5.97598099207216 6.10195913295514 6.1909876448469 6.31599429762165 5.98896863691906 5.82696863691906 5.65999049603608 5.71599429762165 5.96197433929741 0.883687015755329 1.66127899257982 1.37612422158994 1.12330063676558 0.895718621925232 NaN 1.36121863142…
5.98625348762516 6.00522423905303 5.98619499048089 5.90017549143281 6.08826323714921 NaN 6.01129248572134 5.91041922953392 6.02418524095685 NaN 6.02222423905303 6.11532173429348 6.20105849714427 6.32602924857213 6.02232173429348 5.86038023143775 5.67012674381258 5.72212674381258 5.99526323714921 0.888598998096179 1.66903261889578 1.37743089251551 1.13578483275226 0.908477396162566 NaN 1.363369680…
6.01268867867863 6.02844764114111 6.00658537687683 5.9187058956456 6.11563702777773 NaN 6.04144764114111 5.95334433933931 6.04575471471452 NaN 6.04580919744739 6.14841320720718 6.20717216966966 6.3290516509009 6.05556815990987 5.89967146171166 5.68349929204201 5.73506886786786 6.02239599024021 0.892587891486484 1.67144432066065 1.38272172395645 1.13566769777775 0.911671485510481 NaN 1.36746094806…
6.05199233578686 6.05399501826146 6.03999348541883 5.95899214418154 6.15199291060285 NaN 6.06699501826146 5.97299616789343 6.20296934314746 NaN 6.09199099454957 6.17199540147212 6.21699808394672 6.33199942518401 6.08799367702416 5.93799252739219 5.71199444344548 5.73899923357869 6.04499559307745 0.894179689599368 1.67796872774062 1.38966864535033 1.15893546278582 0.935155420632651 NaN 1.370939321…
6.07232642940944 6.08422751140658 6.06332642940944 5.97923740320686 6.16503956720114 NaN 6.10022751140658 6.022138485204 6.14319783600572 NaN 6.10539567201144 6.17516816060486 6.22003956720114 6.33203956720114 6.11225718680744 5.96955394081602 5.72839567201144 5.75633539303861 6.08123740320687 0.897105394081602 1.67896234618694 1.39524333536696 1.16032061207144 0.932323746682325 NaN 1.37634791344…
6.10538807947338 6.10758211921007 6.09637190949532 6.00330722958309 6.16980849890287 NaN 6.12354977925395 6.03642041942949 6.16327488962698 NaN 6.14527488962698 6.19216169978058 6.224 6.336 6.13848509934172 6.0255336092759 5.76879232892482 5.88930469094353 6.10546892936367 0.902635770419309 1.68230187086176 1.39857870640176 1.15832211147855 0.912957476823466 NaN 1.3772457516565 1.15420079249391 1…
6.12893944942785 6.14290917414177 6.11894197236835 6.02195206413038 6.21887385297469 NaN 6.15691422002279 6.06193440354684 6.17995711001139 NaN 6.16195711001139 6.20197477059494 6.224 6.336 6.16792431178481 6.05791674296329 5.81687637591519 5.84710848644177 6.13392683472532 0.901772220187645 1.68848410547481 1.39850020183524 1.15480903212701 0.929796706340912 NaN 1.38366349996909 1.15000079818537…
6.1620746730537 6.16709707496981 6.16205227113759 6.07502986922148 6.24898506538926 NaN 6.1800746730537 6.0891493461074 6.21311947688592 NaN 6.1980746730537 6.21802986922148 6.23 6.33897759808389 6.2010746730537 6.1212464210772 5.87041816910071 5.8965675152081 6.16111947688592 0.905327106318492 1.68994486612688 1.39923568753047 1.17105044803832 0.933177839865223 NaN 1.38363456124547 1.15702986303…
6.17260406434838 6.1808003852616 6.16964936917451 6.07973997882676 6.2479665029574 NaN 6.19064936917451 6.10945304826128 6.22943794665257 NaN 6.20860406434838 6.22219632091322 6.23006040643484 6.336 6.21155875952225 6.15489099491386 5.92695140134869 5.97314772226192 6.17755875952225 0.908973492633083 1.69316739420036 1.4026640444961 1.17094448636854 0.96555973031688 NaN 1.38558736685002 1.1597566…
6.21195679070646 6.23294274768606 6.21195355000944 6.12794706861541 6.31093086513034 NaN 6.23295355000944 6.13896759302985 6.25796867326218 NaN 6.24795679070646 6.2349859569796 6.23399567907065 6.336 6.24796003140348 6.21293626629203 5.98893194536267 6.04791790234227 6.21396003140348 0.911806888930865 1.68778590887089 1.40357899538393 1.16016183934643 0.929060076619758 NaN 1.38671875773281 1.1654…
6.22815580250777 6.24915580250777 6.23211914309418 6.14506415397379 6.32114663765437 6.35914663765437 6.24611914309418 6.16209164853398 6.29502749456019 NaN 6.26811914309418 6.24502749456019 6.237 6.339 6.26415580250777 6.24636659413593 6.07160488032428 6.12775151797865 6.23711914309418 0.912089989690204 1.6870617917315 1.40333466376544 1.16500741322146 0.931025518392001 0.870853450575273 1.38721…
6.24529701420987 6.26657655699563 6.24547172845097 6.15227954278576 6.33661562866958 6.37498252857589 6.25945425702686 6.1723494284822 6.2983494284822 NaN 6.28129701420987 6.24805241427233 6.237 6.33875540006246 6.28127954278576 6.28690851405372 6.13845012820113 6.2102229996877 6.2505241427233 0.913195508279201 1.69153457429731 1.40497905341349 1.1668449237258 0.938633010999373 0.883242216530289 …
6.26198508086841 6.29897103933279 6.27197630490865 6.16798595846438 6.31501930711147 6.37400087759598 6.28497718250462 6.19198244808048 6.31798244808048 NaN 6.29798508086841 6.25099736721207 6.237 6.32501228634366 6.29698595846438 6.33795436500925 6.21992715953399 6.27893856828168 6.27997367212072 0.914628718709875 1.68898228174954 1.4082970337256 1.16431226419762 0.907337977759715 0.829428109811…
6.27820072451144 6.32220072451144 6.29811345298473 6.20505236291603 6.3323665404122 6.39298254569466 6.30220072451144 6.2111221801374 6.33833163180151 NaN 6.31817454305343 6.26205236291603 6.24 6.325 6.31125308742747 6.38428799603815 6.29674180797706 6.37191635103049 6.29623563312213 0.914915374609084 1.68884087271527 1.40494125802695 1.16500344639992 0.895615465163879 0.805335596878283 1.3898532…
6.30125842370367 6.34530402788667 6.311410437647 6.211501646013 6.374091208366 6.39157765298466 6.32534963206967 6.22534963206966 6.376136812549 6.37221281952067 6.33824322230933 6.26810640976033 6.24 6.32534963206967 6.34019761812633 6.41751684740733 6.38226171572966 6.47736812548999 6.32334963206967 0.91437084624314 1.68889044345447 1.40620890298214 1.17237812742133 0.927966729279314 0.89041376…
6.31798920864371 6.36498730428672 6.33798286078708 6.24397905207309 6.37999619128602 6.42897587814477 6.34798539992973 6.24798539992973 6.38499428692903 6.38599111300071 6.35398984342938 6.27499555650035 6.24 6.34798539992973 6.35299174778637 6.45097841728743 6.4639473127899 6.56594286929025 6.34598539992973 0.913130799829937 1.68568206940126 1.40549046339353 1.18326297927056 0.9232230596669 0.84…
6.34806741534435 6.40104719074105 6.35810786455096 6.26108763994766 6.41891910158678 NaN 6.38106741534435 6.27706741534435 6.4041146060854 6.41308763994766 6.38108763994766 6.28802022460331 6.24697303386226 6.3518853939146 6.38704044920661 6.49710786455096 6.54342471666942 6.6594584243416 6.37606741534435 0.908162786558154 1.68223152802388 1.40162649440209 1.17888442722722 0.935404967237025 NaN 1…
6.35857456734864 6.40880091206175 6.37469644527108 6.27462680074398 6.40757456734864 NaN 6.39180091206175 6.28792278998419 NaN NaN 6.39452233395331 6.29134822263554 6.24305223339533 6.335 6.39362680074398 6.51387055658885 6.6072884237515 6.72839289054217 6.38673126753464 0.907016774790105 1.68383580577709 1.40103182401832 1.17229466370352 0.911174443989119 NaN 1.38291575292374 1.15551352057919 Na…
6.39099387275128 6.45399145898663 6.41399257303185 6.30999331572867 6.43999387275128 NaN 6.43699145898663 6.33999015926721 NaN NaN 6.42399442977389 6.31099628651593 6.24599944297739 6.335 6.42899331572867 6.56299071628982 6.67998626010893 6.80698514606371 6.42799220168345 0.902320887522693 1.67852100449744 1.39662083367717 1.1793286705727 0.915939099480112 NaN 1.37929068513781 1.16191878940419 Na…
6.40726589532506 6.47026589532506 6.42429248485757 6.32031907439008 6.46329248485757 NaN 6.45029248485757 6.35031021121257 6.49614181084003 NaN 6.44423044261505 6.32426589532506 6.25002658953251 6.33497341046749 6.44229248485757 6.57626589532506 6.72726589532506 6.86126589532506 6.44619498990505 0.897692790045069 1.67472770725274 1.39352188833674 1.16614916356567 0.907851911150697 NaN 1.376186909…
6.4373392420772 6.50027139366176 6.45732227997334 6.3563392420772 6.49601696210386 NaN 6.48349190101194 6.38545797680422 6.51262759784283 NaN 6.4703392420772 6.3541696210386 6.25305088631158 6.332 6.47539012838878 6.60644101470036 6.75796683992003 6.89208557464705 6.46850886311581 0.894558913502271 1.66883555928789 1.38916484259734 1.17599091838962 0.917746147589643 NaN 1.37015399449215 1.1567728…
6.45698267449261 6.51598613959409 6.47598354076798 6.37598267449261 6.49699913372463 NaN 6.51197487801428 6.41197661056502 6.54896794781133 NaN 6.48998267449261 6.36399133724631 6.25599740117389 6.332 6.4979800756665 6.63197747684039 6.81395062230394 6.95494455837635 6.49797401173892 0.889284651898734 1.66626226964147 1.38365485980482 1.16851659235556 0.895519603811612 NaN 1.36459490311859 1.1517…
6.48031811364472 6.55219279614831 6.50327955441505 6.38631811364472 6.53950126998561 NaN 6.53931811364472 6.44131811364472 6.57528919422247 NaN 6.51327955441505 6.38722171557056 6.26302891942225 6.332 6.52131811364472 6.66722171557056 6.83106747865191 6.96902891942225 6.52031811364472 0.885183561527969 1.65923327753452 1.38125223735464 1.1567399439998 0.903420928783642 NaN 1.36141789944131 1.1451…
6.51350165315946 6.57259286282482 6.53245604832679 6.41939524188321 6.59072637100393 NaN 6.57254725799214 6.47469927410107 6.60559286282482 NaN 6.54250165315946 6.41041044349411 6.26610641127625 6.33204560483268 6.55450165315946 6.69056245960304 6.83825842738518 6.97225842738518 6.55350165315947 0.881412941132611 1.6595137540397 1.37837628548701 1.15055160605082 0.913253535151591 NaN 1.3581102709…
6.54591656401945 6.61090139384117 6.56192414910859 6.44493426256078 6.57304551053485 NaN 6.60790897893031 6.51988369529984 6.64390139384117 NaN 6.57491656401945 6.43693173419773 6.27298230145867 6.33499241491086 6.58691656401945 6.72690645056726 6.8549570178282 6.9889570178282 6.58591656401945 0.879664500486224 1.65587935494327 1.37684394424635 1.14936305931929 0.878589225931929 NaN 1.35748161815…
6.57537453704807 6.62837453704807 6.58824344908125 6.50108427083582 NaN NaN 6.63429962963846 6.54636517362187 6.6584962615887 NaN 6.60540262732668 6.45024344908125 6.28906554398341 6.342 6.62329026621226 6.74734644676947 6.86831835649086 7.00328090278605 6.60927153935985 0.877554438542387 1.65656915729164 1.37546104884292 1.16273235833075 NaN NaN 1.35466642372792 1.13690930682809 1.32450934316833…
6.61565532816887 6.66829317312818 6.61462083721261 6.51091401034079 NaN NaN 6.66656910077823 6.58562083721261 NaN NaN 6.6485518553001 6.47725891990335 6.29651736434384 6.34206898191251 6.65474155555951 6.78434490956256 6.902 7.033 6.63853460982197 0.880176560413631 1.65656174356633 1.37672364294624 1.15371402589283 NaN NaN 1.35856587297182 1.13477052925092 NaN NaN 0.88163155684766 0.4724932682207…
6.65298532930955 6.68499343679638 6.64998610145115 6.56297953824753 NaN NaN 6.69898725966356 6.62098610145115 NaN NaN 6.67998764573436 6.54897181683151 6.32598841787596 6.3459984557168 6.69698339895555 6.80399227858398 6.902 7.033 6.66898803180516 0.882259181529901 1.6612181700244 1.38205790363555 1.1681843131771 NaN NaN 1.36117897305167 1.13764886881255 NaN NaN 0.882859517411498 0.51198447995378…
6.68032061154227 6.72119431002562 6.67529146503843 6.59219431002562 NaN NaN 6.73326231853458 6.64826231853458 6.76135947354739 NaN 6.71032061154227 6.56661207658069 6.33641776655508 6.37916516352177 6.72135947354739 6.83416516352177 6.90803886200512 7.036 6.69532061154227 0.883218868971443 1.66678829300769 1.3820491325712 1.17490481595272 NaN NaN 1.36267750880126 1.13796981265629 1.32365311592673…
6.7135728415591 6.7417117122401 6.7055728415591 6.61262491806448 NaN NaN 6.7605728415591 6.67579850641572 6.79869435340497 NaN 6.74362491806448 6.62983322408597 6.37976378874547 6.39860382526865 6.75862491806448 6.85139925320786 6.91205207650537 7.036 6.72846868854836 0.888300681243721 1.67281158652508 1.38306922441254 1.16925951657455 NaN NaN 1.3676033224086 1.13923836759102 1.32531929710231 NaN…
6.74590571733424 6.78188286093042 6.73790571733424 6.64789714618281 NaN NaN 6.79290571733424 6.72086857567804 6.8378857179809 NaN 6.77889714618281 6.67686286157708 6.42287428977899 6.54557144242838 6.79389714618281 6.87393428783902 6.91499142884857 7.036 6.75492285963711 0.893983429107231 1.67741657186276 1.38810531476055 1.16810337131956 NaN NaN 1.37230628615771 1.15438582999962 1.34390580175244…
6.76626582485103 6.79829536094559 6.7611673712025 6.67028551558074 NaN NaN 6.81626582485103 6.73522644339162 NaN NaN 6.79523628875647 6.70458087652633 6.43658087652633 6.56256118579663 6.81129536094559 6.89409845364853 6.919 7.03597046390544 6.78222644339162 0.896588439195077 1.68090914227997 1.39202510568038 1.16754696239035 NaN NaN 1.37574459950278 1.15446869173977 NaN NaN 0.897644501049136 0.4…
6.79339897791603 6.8283324815967 6.7784322260757 6.69933248159669 NaN NaN 6.8433324815967 6.75844885015554 NaN NaN 6.8194322260757 6.76344885015554 6.49549872239504 6.61793605889057 6.8413823538362 6.90416624079835 6.9190498722395 7.033 6.80544885015554 0.901495409290048 1.68388870855392 1.39455814579912 1.17236641966304 NaN NaN 1.38023116368559 1.151400793028 NaN NaN 0.902155409290048 0.51378601…
6.81697644610928 6.84798037175773 6.80397448328505 6.71898037175773 NaN NaN 6.86298037175773 6.78497350187294 NaN NaN 6.84497448328505 6.78997350187294 6.5249705576366 6.55506281037526 6.86397742752139 6.91399018587886 6.92199705576366 7.033 6.83197350187294 0.903587909592198 1.68676712446251 1.39503951910806 1.17806430780974 NaN NaN 1.38029993130115 1.15617523033713 NaN NaN 0.904247909592198 0.5…
6.84029447882469 6.87523558305976 6.82419631921646 6.74213742345152 NaN NaN 6.88722576709893 6.8022552149814 NaN NaN 6.87222576709893 6.81052024592363 6.56871656514009 6.62160858957104 6.89126503094223 6.9211276074907 6.92202944788247 7.02993128827424 6.85619631921646 0.907346417214654 1.68952530061884 1.39863581597696 1.18986051527741 NaN NaN 1.38354090799655 1.15522698161222 NaN NaN 0.908824061…
6.87019790820442 6.89939581640884 6.84430447416065 6.75630447416065 NaN NaN 6.91030447416065 6.82821313191245 NaN NaN 6.89524357932852 6.86341104011688 6.64183730394178 6.68417222551849 6.91824357932852 6.93410656595623 6.925 7.023 6.87630447416065 0.911019543288759 1.69007050435854 1.40128521441286 1.18396961069783 NaN NaN 1.3856971934949 1.1569578117384 NaN NaN 0.912278268449639 0.5170157083048…
6.88299838713965 6.92499677427931 6.86399751867639 6.77599751867639 NaN NaN 6.92999751867639 6.84199826307347 NaN NaN 6.91099801494111 6.88999665021313 6.69599317636007 6.75999044690411 6.93399801494111 6.94099913153674 6.925 7.023 6.89599751867639 0.910990003721985 1.69074991439434 1.40420963152344 1.1910591067235 NaN NaN 1.38874961539484 1.15810985484257 NaN NaN 0.913459851120583 0.512210605442…
6.90319219466883 6.93924710743136 6.89117389041466 NaN NaN NaN 6.9541464340334 6.88206406488961 NaN NaN 6.93118304254175 6.92645760635437 6.76973217016699 6.84664064889611 6.95518304254175 6.94406406488961 6.925 7.023 6.91618304254175 0.913207254361874 1.69066144015886 1.40975748056274 NaN NaN NaN 1.38910981695746 1.17657439822563 NaN NaN 0.91556841995692 0.496695655341948 0.118012398529889 0.054…
6.92430971213601 6.96630971213601 6.91030971213601 6.82521679849521 7.04424776970881 NaN 6.97037165456321 6.88930971213601 NaN NaN 6.95126325531561 6.97651102502442 6.85019239172365 6.91734724779165 6.97524776970881 6.9511083992476 6.925 7.023 6.93635616895641 0.912886307021595 1.69191827301602 1.41158542501964 1.19185995792281 1.13345471132646 NaN 1.38909851708374 1.17270962464344 NaN NaN 0.9164…
6.94394903595469 6.98594903595469 6.92994903595469 6.83896432516829 7.05995922876375 NaN 6.99393884314563 6.90894903595469 NaN NaN 6.96795668056149 7.00891590932524 6.92580378842556 7.00277830640291 6.99095922876375 6.95798216258414 6.925 7.023 6.9589413913479 0.911383898749466 1.69307699312133 1.40749062600345 1.18995494351239 1.13438757920785 NaN 1.38963859848875 1.17205170729552 NaN NaN 0.9155…
6.96711948004338 7.01611948004338 6.96405514463541 6.85911948004338 NaN NaN 7.01718381545135 6.93215624313365 NaN NaN 6.99409190772568 7.05921138776906 7.00570768948771 7.09669849871515 7.01812867081595 6.96403676309027 6.929 7.0200275723177 6.98615624313365 0.909183658366928 1.68948669132188 1.40785621384115 1.18820814390339 NaN NaN 1.38772579018672 1.17110268326614 NaN NaN 0.914235128890539 0.4…
6.98035134259169 7.0294015343905 6.9704015343905 6.87261903218536 NaN NaN 7.03735134259169 6.94933461199209 7.08910038359763 NaN 7.0044015343905 7.08266922398417 7.08333844796834 7.17362286816162 7.03226768959367 6.96805019179881 6.92905019179881 7.02294980820119 7.0034015343905 0.908448469753219 1.68910490410059 1.40632198317914 1.18706852936472 NaN NaN 1.38828625641551 1.17243319268087 1.343012…
7.00097488053079 7.05297129203519 6.99397129203519 6.90895574188758 NaN NaN 7.05797488053079 6.96897607669599 7.0949928230088 NaN 7.02797129203519 7.12195215339198 7.16190430678397 7.26888397197556 7.04798086135679 6.9709964115044 6.9319964115044 7.0200035884956 7.02697129203519 0.905423684188817 1.6876317942478 1.40350343299413 1.19520009575214 NaN NaN 1.38454455738941 1.17027263156344 1.3496319…
7.02126387053646 7.07722477860513 7.02415636772531 6.93612704877681 NaN NaN 7.07423455158797 6.98916614070814 7.11526387053646 NaN 7.05122477860513 7.14942023826177 7.23968410879823 7.35582093055788 7.06925409755363 6.9780293189485 6.932 7.01603909193133 7.05019545965664 0.902743903078545 1.68451400386567 1.40070869184013 1.2018556754292 NaN NaN 1.38341934439142 1.17070638093906 1.34885741829507 …
7.04830195956823 7.10036235148187 7.04046803733075 6.94955862520122 NaN NaN 7.09825666563299 7.00625666563299 7.14210568584888 NaN 7.0744076454171 7.19225666563299 7.30978509487739 7.43984548679103 7.09525666563299 6.98115097978411 6.93206039191365 7.01993960808635 7.0704076454171 0.897011837448868 1.68183561194347 1.39545957275211 1.17728223259942 NaN NaN 1.37927312559843 1.16718419850559 1.3404…
7.06798128496155 7.12397754195386 7.0709709916904 6.98596537717887 NaN NaN 7.11498409221732 7.02298409221732 7.14899344973654 NaN 7.10097473469809 7.20898409221732 7.36095134090003 7.49494759789234 7.11198409221732 6.99099064248078 6.93599625699231 7.01600374300769 7.09697473469809 0.893872985048633 1.67894275111065 1.39217312541142 1.1891587054743 NaN NaN 1.37752166563842 1.15963717721724 1.3377…
7.0881337251167 7.14015698165874 7.09117442406527 6.99615698165874 NaN NaN 7.14209884030365 7.04709884030365 NaN NaN 7.1211337251167 7.23219186647179 7.38829070677544 7.52525582196239 7.13213953925221 7.00111628271018 6.93601744240653 7.01602325654204 7.11713953925221 0.890734883247677 1.67663848801169 1.38699784814371 1.17321999780847 NaN NaN 1.37542633646848 1.1597080222547 NaN NaN 0.8957638367…
7.11147044199319 7.16731868651151 7.12130351096335 7.02334903760785 NaN NaN 7.15930351096335 7.06436421315602 NaN NaN 7.14445526644502 7.26540973980052 7.43806070219267 7.56915175548167 7.15640973980052 7.02131868651151 6.93906070219267 7.01993929780733 7.14130351096335 0.888093546960818 1.67461157413956 1.38317281990699 1.16104361254492 NaN NaN 1.37133341106713 1.15414500106847 NaN NaN 0.8929444…
7.14199285775471 7.18799516170481 7.14099539209981 7.04599470091479 NaN NaN 7.17899539209981 7.08799447051978 NaN NaN 7.17399308814972 7.29199377933475 7.44199907841996 7.57899769604991 7.18299377933475 7.0419951617048 6.94299907841996 7.01600092158004 7.16099539209981 0.884430857069435 1.67082088702079 1.38076056446777 1.14765313337213 NaN NaN 1.36831070731268 1.14798144227276 NaN NaN 0.88934084…
7.16230479461483 7.20824937741213 7.17719396020944 7.08321243261034 NaN NaN 7.20615701540764 7.11424937741213 7.24409236200449 NaN 7.19827708601348 7.32229555841438 7.46512007060584 7.60212007060584 7.20334173941663 7.06912007060584 6.949 7.016 7.18819396020944 0.882374088831712 1.67064995744503 1.37654350975617 1.14856791508152 NaN NaN 1.36564374428721 1.14255256123261 1.31397125366044 NaN 0.886…
7.19559178551099 7.23534810912411 7.19852216368617 7.1069398946351 NaN NaN 7.22346994731755 7.14146994731755 7.25466140733581 NaN 7.22857438005479 7.35453956914237 7.47846994731755 7.61541773094894 7.24052216368617 7.08252216368617 6.94917405456206 7.016 7.20952216368617 0.881744699473175 1.66850226270931 1.37685403332098 1.13937786362925 NaN NaN 1.36390174054562 1.14390017405456 1.32372901828795…
7.22896565828492 7.25497979899113 NaN NaN NaN NaN 7.24997272863802 7.16797272863802 7.29196161808314 NaN 7.26096666833536 7.38496868843625 7.50497272863802 7.63897575878935 7.26996969848669 7.11196969848669 6.95898989949556 7.016 7.23896969848669 0.88200972728638 1.66862986869344 NaN NaN NaN NaN 1.36399989899496 1.1439099898995 1.32198179788979 NaN 0.886869838391929 0.450216191609219 0.1103445649…
7.25925789546442 7.28212450125869 7.25115118009983 7.17724010957032 NaN NaN 7.27717785894098 7.19124010957032 7.30518675188803 NaN 7.29126678841147 7.40517785894098 7.511 7.64497332115885 7.30027568135852 7.16908892947049 6.97302667884115 7.02002667884115 7.26218675188803 0.882291885780601 1.67126245925673 1.37725303273286 1.16746763542774 NaN NaN 1.36490943565473 1.14191853722917 1.3248250872415…
7.28860321558034 7.29653800308517 7.26871733744689 7.20442388121861 7.37753800308516 NaN 7.29760321558034 7.21855430620896 7.32661951870413 NaN 7.32170103432309 7.42548909371379 7.51111412186655 7.642 7.33161951870413 7.17999449055137 6.97660321558034 7.02327715310448 7.2834564874662 0.886994073528727 1.6749259748091 1.3798848864327 1.17592044976478 0.93692060603935 NaN 1.36820157521789 1.1428328…
7.32499192170724 7.32899279503619 7.31199039338158 7.22999432336185 7.40999279503619 NaN 7.33399192170724 7.25199257670395 7.363991703375 NaN 7.36399061171382 7.4549934500329 7.51799847167434 7.642 7.368991703375 7.23998668173356 7.01299192170724 7.03999628835198 7.31099388669737 0.889049543685625 1.67769938430309 1.3837991310377 1.16388267238658 0.930321465009309 NaN 1.36889984498411 1.140590497…
7.36120054512609 7.35421964466191 7.33523874419773 7.26119099535818 7.44728649303728 NaN 7.36622919442982 7.28619099535818 7.40112414698282 NaN 7.39716234605446 7.47813369675073 7.52502864930373 7.64193315162464 7.39922919442982 7.25738199071637 7.02919099535818 7.05609549767909 7.34521964466191 0.891016166364071 1.68019778982462 1.38390253745227 1.16094667110877 0.931800913589271 NaN 1.368662441…
7.38242650445472 7.37732808034978 7.36039369641974 7.28137729240225 7.47716404017489 NaN 7.39037729240225 7.30649212052467 7.41472177676952 NaN 7.41450852454216 7.49227886829732 7.528 7.63488517187758 7.42337729240225 7.2976069486471 7.04944290847221 7.0682637544135 7.36837729240225 0.893766580959001 1.68312527508827 1.38629068841404 1.16475426504455 0.948395020738738 NaN 1.37099 1.14229826651543…
7.40799325037908 7.39699480798391 7.38399376958069 7.30399402918149 7.48699740399195 NaN 7.41299402918149 7.33599221197586 7.45798857756459 NaN 7.44499195237505 7.50899558678632 7.528 7.62800181720563 7.44599402918149 7.33399039477022 7.07599299077827 7.20396417508894 7.39099402918149 0.895959421090205 1.68583928350178 1.38932919783351 1.16500993250379 0.94270150308866 NaN 1.37099 1.1487882866346…
7.42916993895701 7.42816993895701 7.41417732760731 7.3311625503067 7.49222165950914 NaN 7.44012560705518 7.36217732760731 7.47907388650305 NaN 7.46519949355823 7.51607388650305 7.531 7.628 7.47017732760731 7.37934726656432 7.10634726656432 7.11734726656432 7.41817732760731 0.900134899751527 1.69018238761042 1.39475320036196 1.1662776356319 0.917583789374218 NaN 1.37692019633742 1.15004802830674 1…
7.4523316309735 7.4513979571682 7.4383316309735 7.35331504942482 7.5223316309735 NaN 7.45738137561952 7.38621556013277 7.48949744646025 NaN 7.4922653047788 7.52621556013277 7.531 7.62795025535398 7.4942653047788 7.426663261947 7.15384565898242 7.16482907743374 7.44238137561952 0.903512997281863 1.69320160708407 1.39792720634293 1.16610309876506 0.924912805601784 NaN 1.37833858393762 1.15250133912…
7.4719780156955 7.4749736188346 7.4579780156955 7.37197911491072 7.5419780156955 NaN 7.47997471804982 7.39898571020207 7.51896702354325 NaN 7.5079824125564 7.53898571020207 7.531 7.62500329764568 7.5099824125564 7.46595603139099 7.20394394002352 7.21394503923874 7.46497471804982 0.905467812561702 1.69388923054934 1.40131620770747 1.17458051377261 0.931003184865604 NaN 1.38121677929939 1.154357922…
7.4862003897324 7.49127009050889 7.47811326376179 7.38923524012065 7.55820910232946 NaN 7.49123524012065 7.40920910232946 7.52914811415004 NaN 7.52517425194122 7.54606098817943 7.53103485038824 7.621 7.52417425194122 7.49040949206187 7.24755760621191 7.27452275582366 7.48226137791183 0.907390910232946 1.69701642783521 1.40451784133735 1.17582756965231 0.932026872644548 NaN 1.38320814168851 1.1550…
7.50920841795162 7.5222381919447 7.49165502784794 7.4162381919447 7.5822381919447 NaN 7.5182381919447 7.43319353095507 7.54625307894125 NaN 7.54525307894125 7.55308932197926 7.535 7.62095533901037 7.54425307894125 7.53734240092051 7.31181878480992 7.33638191944704 7.51225307894125 0.909775359318756 1.69662086750748 1.4054539166398 1.17103409122209 0.927160046020703 NaN 1.386401365542 1.1570956056…
7.52296356262177 7.53795835728202 7.53488548252556 7.43195835728202 7.59795835728202 NaN 7.53395835728202 7.44596616529164 7.56295575461215 NaN 7.56195575461215 7.55898438398076 7.535 7.61800780800962 7.56095575461215 7.55994013859291 7.36585685315695 7.49358357282023 7.52895575461215 0.910129063038846 1.69733810005099 1.40835232212387 1.17328403988599 0.92980299881804 NaN 1.38583150954853 1.1587…
7.54312192360964 7.56518757478407 7.54521571100167 7.45315005982725 7.612 NaN 7.55122508974088 7.46315943856646 7.59005627243522 NaN 7.57915005982725 7.56606565117442 7.535 7.618 7.57812192360964 7.6042813621761 7.43768464796184 7.48075029913626 7.54918757478406 0.910428499401728 1.69750568577997 1.40790815950311 1.17784750299136 0.931900702437335 NaN 1.386591723424 1.15968512305561 1.33759481840…
7.55628857081034 7.58540739408519 7.56833949507099 7.46928857081034 7.61239041933164 NaN 7.57533949507099 7.48028857081034 7.59662806588134 NaN 7.59523764654969 7.5731018485213 7.53505092426065 7.61794907573935 7.59128857081034 7.63474688915618 7.51137495503752 7.56159562683366 7.56933949507099 0.910269490757394 1.69704371934119 1.40878476803559 1.1786476386391 0.91944207868721 NaN 1.387819475652…
7.57299503817919 7.60899299507651 7.58799416256376 7.48599503817919 7.63499328694832 NaN 7.59499416256375 7.49699503817919 7.63298920074295 NaN 7.60899591379463 7.57899824876913 7.53799912438456 7.61500087561544 7.60799503817919 7.67798715764026 7.59097635838321 7.65397256404965 7.58899416256375 0.910240008756154 1.69668010799257 1.40963974607152 1.17908986865768 0.927667557032931 NaN 1.387210180…
7.5891489622458 7.6321489622458 7.6081489622458 7.50314151413351 7.66794786321397 NaN 7.61517130658267 7.5171489622458 7.64612661790893 NaN 7.62912661790893 7.58604468867374 7.53802234433687 7.615 7.62812661790893 7.70524578770557 7.66264053765694 7.74270012255526 7.60920109903183 0.90904227349275 1.69493495481317 1.41015067033011 1.17888232844434 0.936841128127851 NaN 1.3868723675034 1.160397765…
7.60929351137495 7.65241436899993 7.62829351137495 7.52229351137495 7.66141436899993 NaN 7.63834530749994 7.53734530749994 7.66351796124991 NaN 7.64627624599995 7.59212085762498 7.541 7.61505179612499 7.64529351137495 7.73846616512492 7.74934669924977 7.83765747599972 7.63627624599995 0.906635800640008 1.69289115290626 1.41022808689125 1.177841353395 0.921049378972492 NaN 1.38317480647 1.16005148…
7.62597882633532 7.67597010776751 7.64497882633531 7.53897882633532 7.6849701077675 NaN 7.65797508980625 7.55697508980625 7.69296263470938 NaN 7.661980071845 7.59899128143219 7.541 7.61799626347094 7.66197882633532 7.76496637123844 7.82590285024439 7.93188043107002 7.651980071845 0.9041231885048 1.6906828023968 1.40955085940168 1.17678134515046 0.923856437842294 NaN 1.38231109604852 1.15729349988…
7.64621046815695 7.69627452368298 7.66518301578865 7.55621961894638 7.69217386499922 NaN 7.68524707131468 7.58430197605127 7.71723792052525 NaN 7.68221961894638 7.60615556342035 7.5450274523683 7.625 7.68524707131468 7.80521961894638 7.89952159499766 8.01761310289198 7.67623792052525 0.899306742405503 1.68889607621072 1.40719053445803 1.17512877016852 0.916691658192278 NaN 1.37892903010286 1.1547…
7.66928795931263 7.72627102052953 7.68533877566192 7.58027102052953 7.71128795931263 NaN 7.71233877566192 7.61733877566192 7.7434234695774 NaN 7.70627102052953 7.62322020418025 7.548 7.62493224486762 7.71228795931263 7.82950816349288 7.95725346994909 8.08494857185337 7.70228795931263 0.893486304057586 1.68409358773432 1.40396696937296 1.17280950407245 0.912502565289358 NaN 1.37333699384486 1.1489…
7.68598222061172 7.74198326645809 7.70497908307261 7.59598326645809 7.72798222061172 NaN 7.73197908307261 7.63697908307261 7.76797385384076 NaN 7.72198326645809 7.6359864039972 7.548 7.62100418338548 7.72898222061172 7.85896862460891 8.02992260736865 8.1399414326033 7.71898222061172 0.890373315332992 1.68140286561905 1.40205203940042 1.17162126547411 0.910332311320477 NaN 1.36910450759785 1.14675…
7.70923543042036 7.76922562081951 7.72422562081951 7.61622562081951 7.74119619201696 NaN 7.7622648592229 7.6702648592229 7.81212752481103 NaN 7.74523543042035 7.6562648592229 7.55102942880254 7.621 7.75523543042035 7.88243162243732 8.03343162243732 8.15538257443307 7.74227466882375 0.885683213996819 1.6776779110195 1.39759596068506 1.17042653767538 0.907647703241749 NaN 1.36340819951466 1.1425591…
7.73339445559281 7.79230342737909 7.74725791327222 7.63925791327222 7.76175856844772 NaN 7.78939445559281 7.69745514106863 7.82559168338922 NaN 7.76934894148595 7.68324274190327 7.55406068547582 7.621 7.77940962696177 7.92625791327222 8.07704551410686 8.19425791327223 7.77034894148595 0.881932223291304 1.67237524446158 1.39415044203756 1.1650010226853 0.900534483846485 NaN 1.35711507964439 1.1353…
7.75897191594853 7.81197839688349 7.76398163735096 7.65598163735096 7.81094599220871 NaN 7.81497191594853 7.72696759532523 7.8639578739228 NaN 7.79197515641601 7.69898271750679 7.5579956793767 7.621 7.8059708357927 7.94298163735096 8.07999675953252 8.21098163735096 7.79297515641601 0.879482689588006 1.66947318645969 1.39353068049817 1.16312206309763 0.912496865305159 NaN 1.35355391016409 1.130695…
7.78917053244374 7.84212604571929 7.79017053244374 7.67522243362227 7.82902224336223 NaN 7.84514828908151 7.76020019026004 NaN NaN 7.82214828908151 7.71912604571929 7.56502224336223 7.6210296578163 7.83614828908151 7.97612604571929 8.09007414454076 8.21697775663777 7.81717053244374 0.876364290870362 1.66607695056083 1.39112280797955 1.16137518060485 0.989132938633332 NaN 1.34910273383501 1.126621…
7.81262213405849 7.85943717528434 7.8133867319823 7.70550443302039 7.83300886604079 NaN 7.86557169075645 7.78762213405849 NaN NaN 7.84260531962447 7.73662213405848 7.56828584537822 7.62516814434013 7.85667257736052 7.99350443302039 8.10016814434013 8.21394955669796 7.84043717528434 0.875615973712312 1.66431520329807 1.39016941608305 1.16069368082253 0.893302874112091 NaN 1.3481241149481 1.1226652…
7.84897448065269 7.88498206748567 7.83598413662194 7.73497930863732 7.89195861727464 NaN 7.89897654978896 7.82397448065269 NaN NaN 7.87797517036478 7.77297448065269 7.58498827489448 7.6349931028791 7.89597241151642 8.02297930863732 8.10999310287911 8.21100206913627 7.86598206748568 0.876549344773515 1.66345060694664 1.39071961376123 1.15857148977811 0.981118353533448 NaN 1.34778024139923 1.117713…
7.87531742829678 7.91219238078593 7.86322123790382 NaN 7.98358638131026 NaN 7.925259714061 7.852259714061 7.97216352366804 NaN 7.90528857117889 7.806259714061 7.60515390462874 7.64506733327507 7.9262500950217 8.03919238078593 8.11705771423578 8.207 7.89619238078593 0.879050680934487 1.66066258953887 1.3936751018917 NaN 0.947352698595362 NaN 1.34916135046637 1.11783577522445 1.30095089231961 NaN 0…
7.90845092300798 7.93234686385229 7.88639889343014 7.78832952065968 7.94145092300798 NaN 7.95245092300798 7.87957232535628 7.98950295258582 NaN 7.93539889343014 7.83369372770459 7.62141623662275 7.65217343192615 7.95246826620059 8.05934686385229 8.12306937277046 8.20694797042216 7.91639889343014 0.881249372770458 1.65885595201398 1.39526590040871 1.1823735053509 1.00110669734696 NaN 1.35043249826…
7.93399318021733 7.95199475401333 7.90899396711533 7.80699501631266 7.96699318021733 NaN 7.97799318021733 7.91199134412199 8.01799239331933 NaN 7.95799396711533 7.87298950802666 7.64499370481599 7.66199737700666 7.97899291791799 8.07899475401333 8.12699895080267 8.204000786898 7.93899396711533 0.885178950802665 1.65806021246246 1.39729945704038 1.1729425180736 0.997520957392568 NaN 1.356238449810…
7.96814054210729 7.9711479390603 7.93217012991935 7.83026629030855 7.9912440994495 NaN 8.00319971773141 7.93517012991935 8.0520961603892 NaN 7.9941479390603 7.92022190859046 7.67919971773141 7.80319971773141 8.0121479390603 8.0930961603892 8.13002219085905 8.204 7.96217752687236 0.889519098252209 1.66143381818871 1.40000013382563 1.17143390627167 1.0023052800635 NaN 1.35788961603892 1.13069282495…
7.98739597396512 7.99132997830427 7.95532997830427 7.86665995660854 8.02444547071076 NaN 8.03032997830427 7.95839597396512 8.06539597396512 NaN 8.01437947504991 7.95054446420205 7.70644547071077 7.83044547071076 8.03244547071076 8.10621448589777 8.133 8.20484144467589 7.98631347938906 0.890757158871822 1.66466134793891 1.40138326347045 1.17387432723858 1.00063902468195 NaN 1.35919501401284 1.1297…
8.01098832178783 8.01099026815652 7.97499026815652 7.90598053631305 8.05098686201131 NaN 8.04999026815652 7.98198832178783 8.08898832178783 NaN 8.03698880838 7.98298394245826 7.73298686201131 7.85698686201131 8.05898686201131 8.11899367430174 8.133 8.25497518379914 8.0049907547487 0.891779493944139 1.66652907547487 1.40276931390504 1.20809306172643 1.01905088612858 NaN 1.36008955720112 1.12987992…
8.03116961785314 8.03114749378534 7.99416961785314 7.91609587096047 8.06409587096047 NaN 8.07014749378534 7.99817699254241 8.10914011909607 NaN 8.05714749378534 8.02022124067801 7.77332448632774 7.89732448632774 8.07916961785314 8.1260442481356 8.137 8.2039778759322 8.02514749378534 0.892375132705084 1.66698048665085 1.40358963126554 1.20933075206101 1.02082107662599 NaN 1.35967867255593 1.129982…
