# Supplementary material for: Quantifying Spatiotemporal Gait Parameters with HoloLens in Healthy Adults and People with Parkinson’s Disease: Test-Retest Reliability, Concurrent Validity, and Face Validity
Source: Sensors (Basel). 2020 Jun 5;20(11):3216. doi: 10.3390/s20113216 (PMC7313704; doi:10.3390/s20113216)
Supplement: Supplementary file 1 [file sensors-20-03216-s001.zip › Data/HYA_07_SWS2.csv]

IWW_x_SpineBase IWW_x_AnkleLeft IWW_x_AnkleRight IWW_x_SpineShoulder IWW_y_SpineBase IWW_y_AnkleLeft IWW_y_AnkleRight IWW_y_SpineShoulder IWW_z_SpineBase IWW_z_AnkleLeft IWW_z_AnkleRight IWW_z_SpineShoulder HoloLens_x_position HoloLens_y_position HoloLens_z_position
-0.254 -0.277 -0.268049321522251 -0.25 0.924229506784777 0.149416004711243 0.115284277230691 1.47055842171129 1.405 1.271 1.4779802713911 1.381 -0.194557719734186 0.09 1.3961322143817
-0.254 -0.277 -0.272990547803915 -0.25 0.923331701395295 0.152633837168152 0.123014914295048 1.46929240085781 1.405 1.271 1.47600378087843 1.381 -0.19453604322124 0.09 1.39613679440402
-0.254 -0.277 -0.273 -0.25 0.923626423344027 0.151802765400419 0.127065607226062 1.4697608957848 1.405 1.271 1.476 1.381 -0.193579320763493 0.09 1.39633893993442
-0.254 -0.277 -0.273 -0.25 0.923194199058943 0.150928493551044 0.128951676833703 1.46866068851367 1.405 1.271 1.476 1.381 -0.19360712881459 0.09 1.39629623274439
-0.251001315371706 -0.277 -0.273 -0.251998684628294 0.924209491389607 0.15268903100951 0.129880078922302 1.47084889070319 1.40300087691447 1.271 1.476 1.37799956154276 -0.194350994181469 0.09 1.39515381541101
-0.25397547943299 -0.277 -0.273 -0.249 0.923051307763574 0.150485721465636 0.130066375347423 1.46832686575876 1.40498365295533 1.271 1.476 1.377 -0.194265890922377 0.09 1.39504680901249
-0.251028295909105 -0.277 -0.273 -0.249 0.923208490884848 0.151173397621209 0.130832643063633 1.46915207714545 1.4030188639394 1.271 1.476 1.377 -0.192949444372664 0.09 1.39335783573926
-0.251 -0.275004026614349 -0.273 -0.249 0.922830765056726 0.143216066191252 0.13318526872814 1.46833167104495 1.403 1.27399396007848 1.476 1.377 -0.192747001216338 0.09 1.39239970466562
-0.251 -0.275 -0.273 -0.24897522609458 0.923216118754817 0.142951321274956 0.133770330318739 1.47104554855517 1.403 1.274 1.476 1.37699174203153 -0.192448523525568 0.09 1.39132476696925
-0.251 -0.275 -0.273 -0.246028407332954 0.922754450482163 0.143108484942242 0.133809621235561 1.46932657094422 1.403 1.274 1.476 1.37600946911098 -0.191131627640505 0.09 1.38959173131035
-0.251000202548483 -0.275 -0.273 -0.248 0.922929916955122 0.142940684613873 0.135060014178394 1.47074986834349 1.40299939235455 1.274 1.476 1.373 -0.19066198320392 0.09 1.38760624582536
-0.251976863578772 -0.275 -0.273 -0.248007712140409 0.922526863804964 0.146314987108734 0.135131388185274 1.47011249366746 1.39999228785959 1.274 1.476 1.37296915143836 -0.189073987238426 0.09 1.38492631721274
-0.249028046202161 -0.275 -0.273 -0.248990651265946 0.923401679626692 0.145676076677135 0.13530831722787 1.47170485505083 1.39900934873405 1.274 1.476 1.36903739493621 -0.187707898333671 0.0899736842105264 1.38318972912498
-0.250996034085104 -0.276996034085104 -0.273 -0.246005948872344 0.921723351198087 0.145600138807021 0.135130356932341 1.46920499705277 1.39600594887234 1.27100594887234 1.476 1.36800198295745 -0.185986528172904 0.088793738489872 1.38025167033203
-0.248 -0.275 -0.273 -0.245917788711484 0.922533669730784 0.145929917788712 0.134539588943557 1.46964974624583 1.395 1.274 1.476 1.36805754790196 -0.184475736896202 0.0869723109691161 1.3777076726673
-0.248 -0.275 -0.273 -0.236096824882694 0.921777455515967 0.145920096824883 0.134490484124413 1.46603563155683 1.395 1.274 1.476 1.37493222258211 -0.181455606443192 0.0859166666666671 1.37402999190474
-0.246 -0.277 -0.272999038345228 -0.232509388136098 0.918190092959961 0.144930554554252 0.135289939095198 1.46099479658607 1.39 1.271 1.47599967944841 1.37485594592928 -0.17789932859528 0.0848746355685139 1.3709056452057
-0.245983738447864 -0.277 -0.27 -0.233991869223932 0.918496098936615 0.146660081307761 0.135089348683351 1.46117764634776 1.38999186922393 1.271 1.475 1.36996747689573 -0.175375347951127 0.081985462097612 1.36844139906831
-0.244019308383167 -0.277 -0.27 -0.233009654191584 0.920440884700665 0.146669903458084 0.133802646990974 1.46693342643732 1.38900965419158 1.271 1.475 1.36603861676633 -0.171422245310471 0.0809481707317082 1.36503587817644
-0.243002529510961 -0.277 -0.270997470489039 -0.228012647554806 0.918425160202361 0.156145969645868 0.133061846543002 1.46523445193929 1.38201770657673 1.271 1.47200758853288 1.36101264755481 -0.166677383604406 0.0799335317460321 1.36189025775355
-0.237983498378947 -0.274 -0.271 -0.227 0.921518382876421 0.148146699675789 0.131682904302947 1.47063830036832 1.37896699675789 1.269 1.472 1.357 -0.162876707502589 0.0788782249742014 1.35862780525361
-0.236019253528089 -0.274 -0.271 -0.227 0.918945222121797 0.147753850705618 0.130838279017078 1.46805531838944 1.37503850705618 1.269 1.472 1.357 -0.158017353874971 0.0768280802292273 1.3554637208482
-0.235000018177852 -0.274 -0.271 -0.224000054533556 0.920019980004363 0.146550021813423 0.130610003999127 1.47069995146513 1.37000009088926 1.269 1.472 1.34800016360067 -0.153461360386221 0.0748197064989564 1.35245913156441
-0.231911390239947 -0.274 -0.270977847559987 -0.220963079266644 0.919089567988679 0.14698627652467 0.129922837377729 1.46760643524508 1.36901476829334 1.269 1.47198523170666 1.34695569511997 -0.1481468674386 0.070829010566762 1.34826507030954
-0.220117198879912 -0.274 -0.268029299719978 -0.21604883286663 0.921694118580686 0.147821698412673 0.128969473576126 1.47112503566749 1.37098046685335 1.269 1.47001953314665 1.34105859943996 -0.141490046246728 0.069 1.3447441768041
-0.216011095700416 -0.272005547850208 -0.268 -0.212011095700416 0.919645769764216 0.148687614424411 0.129089639389737 1.46574506241331 1.36601386962552 1.26501109570042 1.47 1.33601386962552 -0.134362433172113 0.069 1.3409050199101
-0.211958570058176 -0.272 -0.267925426104717 -0.207950284069811 0.921900968272682 0.14892021781161 0.129240719693031 1.46935646779304 1.35995857005818 1.265 1.46999171401164 1.32992542610472 -0.127478969939005 0.0691070707070708 1.33633262586995
-0.207049809196615 -0.272 -0.259089656553907 -0.202059771035938 0.920830858404862 0.151315693112052 0.128141157260042 1.46656829162368 1.35504980919662 1.265 1.46900996183932 1.32108965655391 -0.121022607283259 0.0709357798165142 1.33053143570353
-0.200001124228797 -0.272 -0.247001927249367 -0.196000963624683 0.922899665943443 0.152639791214652 0.129039853850256 1.46921956958097 1.3480011242288 1.265 1.46400080302057 1.31800048181234 -0.113886468931857 0.0698373015873013 1.32588486214607
-0.195950357367847 -0.271966904911898 -0.238801429471389 -0.191950357367847 0.923802564869328 0.153519672937784 0.125988179770154 1.46830538921597 1.34198345245595 1.26501654754405 1.45994208359582 1.31297517868392 -0.107803766306984 0.0681477045908182 1.32217347937021
-0.190058056837311 -0.268038704558207 -0.215232227349243 -0.186058056837311 0.924107000396739 0.14517224718619 0.125772128750701 1.47013200238043 1.3400193522791 1.2669806477209 1.45306773297686 1.31002902841866 -0.0991088563567963 0.07 1.3199356563963
-0.186006666666667 -0.268998333333333 -0.183053333333333 -0.177015 0.921614166666667 0.149053383333333 0.136691766666667 1.46636631666667 1.33401 1.264005 1.44900666666667 1.30600666666667 -0.0896785848831396 0.07 1.31797304623695
-0.17794794122512 -0.266 -0.14083080898164 -0.16995444857198 0.925437289359459 0.146919912481392 0.123612082350995 1.47159726804529 1.32797397061256 1.263 1.43699349265314 1.29900650734686 -0.0804678679348081 0.0699721329046097 1.3169228980037
-0.170079323535177 -0.266 -0.115257801489326 -0.16306940809328 0.922004604892221 0.149929658747795 0.123926827058593 1.46664987467274 1.32403966176759 1.263 1.4360099154419 1.2999900845581 -0.0702917545823489 0.0689093567251465 1.31590692943053
-0.162995900736237 -0.263996486345346 -0.0679841885540587 -0.150996486345346 0.923057481880832 0.150952451498586 0.112102945613818 1.4708273706151 1.32399590073624 1.26100292804554 1.43599941439089 1.29799824317267 -0.0594238433096257 0.0678617131062959 1.31620299946884
-0.155960262754622 -0.258013245748459 -0.0406622334142842 -0.144940394131932 0.918772649689779 0.138133447135121 0.117159471790322 1.46635152380116 1.31698675425154 1.26598013137731 1.43496026275462 1.29499337712577 -0.0489603038648315 0.0658095238095258 1.31631633940649
-0.150068899493523 -0.259977033502159 0.00941435430505833 -0.136103349240284 0.920648066994562 0.147539990475342 0.121528899542304 1.46806001914688 1.31502296649784 1.26303444974676 1.42906889949352 1.29401148324892 -0.0389048726820287 0.0639258064516141 1.31643981016473
-0.141037977094045 -0.26 0.0498312129153556 -0.125046416448277 0.917961477521756 0.146903164757837 0.129147930453918 1.46493333417969 1.31400421967712 1.263 1.429 1.29599156064577 -0.0271053370511203 0.0627447199265391 1.31664906274758
-0.130919950641979 -0.260975985192594 0.0961841135234487 -0.115911945706177 0.920201754916124 0.149803442122395 0.128293663761211 1.46654183496548 1.3129919950642 1.2599919950642 1.42591995064198 1.2920160098716 -0.0166059448081346 0.06094994994995 1.316039150643
-0.12111118238846 -0.258033354716538 0.118744280506543 -0.105122300627306 0.919191451786011 0.150225219157296 0.125066579005803 1.46554134060362 1.31201111823885 1.25901111823885 1.41611118238846 1.29397776352231 -0.00504051694656071 0.0600555555555556 1.31534290849089
-0.111015572501507 -0.258 0.14695639699578 -0.094017129751658 0.919479532824955 0.151298333742339 0.123322662897758 1.46483109007511 1.31100155725015 1.259 1.4100093435009 1.2959968854997 0.00953103415557877 0.061124183006536 1.31417976863083
-0.0909329584113059 -0.256 0.174060337429825 -0.0779262542524365 0.918747586502807 0.155783899215429 0.128866996153675 1.46155737457476 1.31199329584113 1.254 1.40497318336452 1.29601340831774 0.0230777823549265 0.062 1.31416686927764
-0.0811028134860792 -0.256 0.182907467862529 -0.0671130948346871 0.918393701285499 0.154889356027233 0.135757927746258 1.46263869051653 1.31101028134861 1.254 1.40104112539443 1.29797943730278 0.0392924645554734 0.0618761609907132 1.31452649697468
-0.0660586606350146 -0.256 0.211886589438972 -0.0450860355980214 0.912682408362576 0.154272385532491 0.142882312180273 1.45340629137953 1.314984357164 1.254 1.398011732127 1.301984357164 0.0551807296401405 0.06 1.31473359228295
-0.0518631778578874 -0.252 0.262 -0.0268880546109988 0.913386066744504 0.153766766022095 0.120425535077567 1.45749162760833 1.31598134243517 1.256 1.39 1.30401865756483 0.0722666805621534 0.0602232704402509 1.31524673242473
-0.0302106788163478 -0.252 0.262 -0.00917237357701185 0.903268444465093 0.153254979681114 0.121301477084248 1.45141908583168 1.3130287289295 1.256 1.39 1.3069712710705 0.0912584640328389 0.063 1.31535855935546
-0.0119777507650253 -0.24999229834174 0.265000855739807 0.0140027597190365 0.890376464433881 0.15019969193367 0.123121968201555 1.44909071256715 1.31500513443884 1.25500256721942 1.38899572130097 1.31355474052784 0.107895490892187 0.0630890151515149 1.31805958757115
0.0141969400329765 -0.240982874779741 0.266085626101294 0.0331198765418118 0.909601284391519 0.149824501675666 0.125402361023133 1.45291818924118 1.321 1.25799143738987 1.38399143738987 1.31900856261013 0.126343633542203 0.0640767676767668 1.32296704879606
0.0367688635029644 -0.239020098825829 0.275899505870854 0.0468593082191957 0.909748492588063 0.148048189437375 0.123380701790604 1.4572951796184 1.321 1.25701004941291 1.38301004941291 1.31998995058709 0.147813259853405 0.0660511182108625 1.32962579182091
0.0659146373158776 -0.226038266030814 0.281982338755009 0.077908750234214 0.909091942736949 0.15763165370179 0.122223355636548 1.45756932298561 1.32498822583667 1.25500588708166 1.38100588708166 1.3229911693775 0.172083939318089 0.0677569444444398 1.33799499498009
0.0921910920100212 -0.211904453994989 0.284044588135672 0.0931910920100212 0.910117703522875 0.151099172416481 0.124129682477032 1.45793891329041 1.33104458813567 1.254980890799 1.38 1.32704458813567 0.195836795473412 0.0745179487179441 1.34596014751604
0.121689704098522 -0.197155147950739 0.290927597622988 0.122689704098522 0.898957395282726 0.152515105796729 0.127168039522148 1.44542166889419 1.33792759762299 1.25203102959015 1.38 1.33392759762299 0.220073757198721 0.0793641618497085 1.35316170291337
0.145974050832263 -0.173025949167737 0.293996756354033 0.141979456908875 0.910477403841494 0.16130050692947 0.129047999751654 1.46004403044969 1.34099675635403 1.24500756850726 1.37900108121532 1.33999351270807 0.241330624627557 0.0820875621890542 1.35962807059097
0.17214594880837 -0.126946927706047 0.294019902110232 0.159205655139066 0.91234111363233 0.197962629736081 0.132947164759684 1.46249323652409 1.34702653614698 1.23397346385302 1.37898673192651 1.34601990211023 0.262347871634558 0.0830853909465023 1.36593396196126
0.193755188918122 -0.119089022211592 0.296966616670653 0.189655038930081 0.916947810728454 0.185026552815833 0.134007982001435 1.46741424983999 1.3509554888942 1.2300445111058 1.3770222555529 1.34896661667065 0.283337174464232 0.0846548672566385 1.3705918923666
0.212945788199697 -0.100209609625026 0.303980027231467 0.204957201210287 0.915155278517398 0.176662166312343 0.13243453667171 1.46211532196672 1.35598573373676 1.22909393641711 1.37799714674735 1.35298858698941 0.302998568355672 0.0902732558139526 1.37684647708214
0.235145781408804 -0.060102040868895 0.304019014966366 0.223139443086683 0.921138474628559 0.183164666032867 0.132477591437594 1.47140882064257 1.36004436825485 1.22888596479852 1.37799366167788 1.35502535328849 0.321401763237994 0.093 1.38365467502083
0.257786161608312 -0.00828821696271035 0.306972108035867 0.244795458929689 0.906924253320695 0.191570089115087 0.132103532982124 1.46035440891907 1.36693491875036 1.229 1.37700929732138 1.35896281071449 0.340250363727132 0.093 1.38965735630942
0.269008840066104 0.0430345566220434 0.307 0.256012054635597 0.916322418963543 0.18544770696057 0.132439887490068 1.46888285293042 1.36900160728475 1.23100642913898 1.377 1.36200241092712 0.357409475356944 0.093 1.39429619461841
0.280145761648128 0.0865293449326737 0.307 0.2711687766452 0.919336290765867 0.157735600315954 0.132281894868969 1.47243168776645 1.37104602999415 1.23903068666276 1.377 1.36503068666276 0.374349807425214 0.0927447619047631 1.39879751051844
0.298787742406503 0.154229169792038 0.307 0.292754228049635 0.920140839409123 0.158451844839829 0.129966364627403 1.4726475422805 1.37693297128626 1.24295531419084 1.377 1.36895531419084 0.390235769116315 0.0908287461773713 1.40197901467128
0.306976448590213 0.224793925164367 0.30999116822133 0.30496467288532 0.921675495792878 0.149675935990028 0.129511265888276 1.47563119766059 1.377 1.24200294392622 1.37500588785245 1.36700588785245 0.406600698533224 0.0886916167664693 1.40325244167325
0.321139490287582 0.297443832733215 0.310164852158051 0.323133149819965 0.920666061796916 0.131069014289691 0.124047930534539 1.47520674007201 1.37703170233809 1.23820923543137 1.37490489298574 1.37000634046762 0.422791740819739 0.0856882716049387 1.40360378812241
0.342752487950094 0.366212461659391 0.310202856316571 0.343763738497817 0.903012172342582 0.116971445359825 0.11619750747752 1.46695450460087 1.38194374726138 1.27062873192514 1.37390968351668 1.37098874945228 0.438425145447819 0.0825028901734134 1.40365125626419
0.350988653995345 0.44289221295578 0.311203979393063 0.353985817494182 0.911327902322537 0.129042626430372 0.108094147233134 1.46971594380334 1.37800567300233 1.25502269200931 1.37147780362433 1.36900283650116 0.453660447528709 0.0789060887512904 1.40281016771225
0.36707032807291 0.506441148820978 0.313039313245436 0.36915983652934 0.911545611578737 0.113781106821724 0.100822175039179 1.46625045907576 1.37499360653883 1.27489770462122 1.36827330988866 1.37 0.47196997257949 0.078 1.40129940385481
0.377876731357397 0.574226769423669 0.315579949731598 0.393719843994083 0.917017581241882 0.127780311076627 0.0954659161334562 1.46939414003124 1.37401120624024 1.25917929984379 1.36496025888965 1.37 0.490808052002508 0.0781227544910169 1.39926881367533
0.399913418552563 0.631775675340731 0.318696980709457 0.406948838235605 0.918872916063392 0.138797102828315 0.0931096957537639 1.46872279421944 1.37499606447966 1.26597245135763 1.36220270720726 1.36800787104068 0.509372986846268 0.0787681992337185 1.39787911085378
0.415160418080846 0.703264011443753 0.322261498036921 0.422224585313185 0.918963857309467 0.14272463641734 0.0948378391379021 1.46864705558284 1.376 1.27267549878715 1.36066471142148 1.369 0.527838159892593 0.0765925925925925 1.39495559683897
0.43974179719304 0.774882292244523 0.326144593571898 0.456638516070255 0.901166938832239 0.143897246512639 0.10173467152367 1.44980788663125 1.376 1.27244123518249 1.36101032811228 1.369 0.548796127100888 0.0710860534124624 1.39281688818701
0.459006969568637 0.819003920382358 0.330001742392159 0.468010889950995 0.909681441829512 0.144507643414605 0.113275122632948 1.4573006229052 1.37100174239216 1.27200130679412 1.36300043559804 1.36700043559804 0.569607066005228 0.0641840077071304 1.3902787390223
0.475179286731514 0.828187824194919 0.334059762243838 0.493179286731514 0.912973266571725 0.138877172205119 0.125156695956936 1.45870413148588 1.37498292507319 1.27500853746341 1.36400853746341 1.36798292507319 0.590975835490401 0.0575608465608458 1.38865797601852
0.495805923969586 0.849796682253852 0.340935307989862 0.513805923969586 0.911048113762839 0.113241208780658 0.139732852938507 1.45572800239867 1.37301848343147 1.27599075828427 1.36499075828427 1.36601848343147 0.616385598579335 0.05272700296736 1.38573125761214
0.523930722382 0.861970309592285 0.345987628996786 0.536943093385214 0.912935274276772 0.110955072111318 0.153795460159026 1.45692695673321 1.37100494840129 1.27799505159871 1.36599752579936 1.36300742260193 0.640512699450485 0.0506402266288954 1.38455309172088
0.543210395712324 0.870038253765877 0.353044629393523 0.558153015063508 0.912562982418034 0.102635635366987 0.164703526066014 1.45608499780422 1.36695537060648 1.28202550251058 1.36600637562765 1.36097449748942 0.662703222750308 0.048 1.381462852618
0.575628841216412 0.875932516584802 0.359921269348936 0.581730066339209 0.900695866609265 0.0973406226013194 0.168328497699653 1.45069174732491 1.36007873065106 1.28595501105654 1.36698875276413 1.35704498894347 0.688881238578155 0.0484510385756656 1.37847819928148
0.596973903318007 0.876998757300857 0.374981359512862 0.615957748229154 0.91120675282714 0.0969803728097428 0.177718368336026 1.45791094072325 1.35800248539829 1.28899627190257 1.36799875730086 1.35300497079657 0.713795211522378 0.0525155155155113 1.37553921831824
0.629221768536303 0.879025344975578 0.394158406097359 0.640171078585148 0.912717286680479 0.0957866938878218 0.191309273446792 1.46165324274974 1.34799366375611 1.29201267248779 1.37 1.34996831878053 0.739170630703461 0.0575220883534097 1.37168998741613
0.663567213052576 0.88295053863458 0.418690866466126 0.666666135783416 0.913845779857442 0.0937259672168455 0.19584287212294 1.46370415643657 1.34701236534136 1.29397526931729 1.37 1.34506182670677 0.764607489330749 0.0628999999999948 1.36779148341214
0.687938106089992 0.883 0.431966474132079 0.690938106089992 0.916283733241612 0.0973904580222071 0.195241702082525 1.46904625439415 1.34400773673875 1.294 1.37498710543542 1.34200773673875 0.789654617259696 0.0711244064577383 1.36362694928861
0.721207555957302 0.88602075559573 0.474230356668316 0.715186800361571 0.916197807840909 0.126174972028236 0.19781767519136 1.47330302316833 1.34408302238292 1.29304151119146 1.37109919848913 1.33896540734045 0.812753178733678 0.0787321772639669 1.35966619141436
0.750681562828841 0.888968156282884 0.509915083421024 0.741713406545957 0.904526101119779 0.0956399009093208 0.194688285576036 1.46663207294641 1.35587262513154 1.29893631256577 1.36688323970391 1.33405307286186 0.835610123109228 0.0862435897435868 1.35465009774433
0.779000997385641 0.882999900261436 0.515001429586085 0.767000831154701 0.912240083780394 0.116650159249241 0.179389601045744 1.47654004288758 1.36200003324619 1.29400006649238 1.37500046544663 1.334 0.860174253595305 0.089765503875971 1.35024302634456
0.809168155328662 0.88 0.558160844227416 0.792160844227416 0.914763582439611 0.1214646384112 0.167317620097663 1.47784191709503 1.36302924440498 1.296 1.38901462220249 1.33400731110125 0.881996851872707 0.0878079827400207 1.3468509583308
0.831775755216014 0.88 0.57978550498923 0.813785504989231 0.915245222611124 0.124777143264259 0.157586522754846 1.47944410786966 1.36696100090713 1.296 1.39098050045357 1.33499025022678 0.906876513724362 0.0856823529411761 1.34374219556635
0.861942297747253 0.882994229774725 0.628649936129931 0.834959608423077 0.920869171210568 0.126357018716941 0.14727134152175 1.4816757300333 1.36899615318315 1.29400384681685 1.39572888968419 1.33300384681685 0.93093153039849 0.0838670411985022 1.34298681229676
0.881196814039725 0.883 0.707491200181638 0.862118088423835 0.922426389702361 0.126315437607842 0.135502557171172 1.48385914140535 1.371 1.294 1.40553143853731 1.329 0.954134004272039 0.083 1.34313091703038
0.905755591050425 0.883 0.796033724195936 0.876853354630255 0.914488992972503 0.123250502236907 0.121691536175538 1.47876073929793 1.371 1.294 1.41681343103252 1.329 0.979733265325089 0.083 1.34433060269504
0.921000393092458 0.881000090713644 0.87400193522441 0.90500063499551 0.920380072268537 0.12178000755947 0.105249645007272 1.48600009343505 1.37199993952424 1.30599996976212 1.42600015118941 1.32799993952424 1.00095409589821 0.0827684407096174 1.34595971840134
0.934139719629464 0.884062097613095 0.938597689526041 0.926116433024553 0.922777451713571 0.122001124609911 0.0935433774670386 1.48910094470431 1.36999223779836 1.305 1.43101552440327 1.32600776220164 1.01971331298465 0.0810568060021437 1.34794168165228
0.960890723697877 0.907962770526908 1.02834404979873 0.946417439744119 0.928642301198125 0.126196656991056 0.109315252422077 1.48262502838551 1.35901315701336 1.306 1.43400769929017 1.32899959798047 1.03980821549387 0.082 1.34905846918907
0.97898179149261 0.909499360387578 1.10640024335547 0.964478280439835 0.929114178508282 0.127023070620927 0.122317551326981 1.48243360637541 1.35850460202011 1.30550021320414 1.43350021320414 1.3250052166859 1.05614364287679 0.082 1.3506260092501
0.992970008458411 0.912486613666618 1.18015655372467 0.984925063789355 0.929167679298224 0.127183438718228 0.11729805496606 1.48300923132183 1.35798845302366 1.30400892422225 1.43302093103786 1.32551154697634 1.07103268624947 0.082 1.35286821563869
0.998812788402737 0.913985959130205 1.23946701448347 0.995878312461779 0.918374197757408 0.128533024394226 0.12137546403651 1.48452357415772 1.35904680289932 1.30300936057986 1.43349531971007 1.32795319710068 1.09075394569254 0.0794651162790719 1.35481271416505
1.02450141803188 0.916999002177068 1.29999171994186 1.03099839247342 0.924858506357459 0.130754218810043 0.132311553094984 1.47681411086374 1.35549900217707 1.30200033260764 1.43299930269505 1.32750389502273 1.10533045618958 0.0755950334288471 1.357007174895
1.04339437033205 0.918472853593086 1.33823975073904 1.04353540525539 0.921659975125892 0.131177601871493 0.142421373733869 1.47615894004336 1.35696567774755 1.3015090488023 1.4295652145729 1.32801450968184 1.12141335001419 0.0718090614886751 1.36034027217169
1.06827191570702 0.918003721152238 1.36967350896473 1.06032344906072 0.928120138184396 0.132401123329481 0.138364830509647 1.47710513683611 1.35154493521567 1.30001116345671 1.42702260830225 1.32899455896605 1.14066733816122 0.0687373134328373 1.3634514135397
1.08577280636616 0.919493706813689 1.41774166809649 1.0874587916432 0.927540633217299 0.132532808581674 0.125290527837345 1.47420215202542 1.35102575513291 1.29950209772877 1.42306409663843 1.33049370681369 1.16012611386008 0.0666442577030837 1.36744165219779
1.11880029945545 0.921482344461693 1.44285426751417 1.1143481845566 0.919507267249272 0.133388352710269 0.120166074417418 1.47252855144155 1.35150816013996 1.30048709216087 1.42001698790911 1.33148267827629 1.17971024689443 0.0638799571275453 1.37067869719325
1.12870340935529 0.923477185335023 1.44695437067005 1.12478326068271 0.907573349147902 0.134894884210366 0.120188619453681 1.47539376698861 1.35897718533502 1.30099429633376 1.42 1.33197718533502 1.20268970149931 0.0618790560471978 1.37541040341964
1.16048094578659 0.927994654830727 1.43950250626282 1.15798003877614 0.915698006453246 0.136689254893488 0.125649399779405 1.46892939313884 1.35499909298955 1.29900029767423 1.41250503350728 1.33650199382004 1.22532804510403 0.0608948412698412 1.37929518678607
1.1908594665435 0.932962406936253 1.44055683084296 1.17796057197964 0.917414508933055 0.136501239538599 0.138360559774419 1.46803168811065 1.35455969394712 1.2984856087936 1.41049684273095 1.34048032240303 1.25061193751714 0.0598969505783388 1.38463741096097
1.21080105529845 0.940924269260847 1.44939934565363 1.20225072812527 0.915527103673702 0.140197841176347 0.130992843719131 1.46994567750053 1.35499440809187 1.29552805553241 1.41000559190813 1.34247763236747 1.27621898511186 0.0592677595628412 1.39004791447337
1.23795921550342 0.944490456663842 1.45149848692808 1.22447022199877 0.915940653188188 0.140209805482485 0.13540368779545 1.47108465177971 1.35800232736565 1.29400409000121 1.41049600982425 1.34749162034667 1.30133137084917 0.0611040339702758 1.39530073565408
1.2702368542873 0.961856112969336 1.45894786715993 1.25822497616682 0.915629089573481 0.142405320247729 0.131757573433888 1.47328791651998 1.35853310088517 1.28652589508678 1.41148344955742 1.35098408292649 1.3294999577676 0.0635307539682508 1.4001750589458
1.28776927250353 0.979338699055398 1.47040011669755 1.27084618166902 0.911191249773939 0.148613718677887 0.126254016055011 1.48407942498974 1.37196154541725 1.27906943393691 1.40803097935417 1.35697115906294 1.35700065706952 0.0683074534161485 1.4049673407504
1.32327413060333 1.001867093501 1.47297485922107 1.30790301540769 0.916325498314027 0.15457103421869 0.128379579335338 1.46900432156893 1.37037071758193 1.269602948798 1.40896010195618 1.36448882125853 1.38502047119861 0.0711327345309374 1.40997030598394
1.35383162049702 1.03343319508016 1.47598777079013 1.33336077880408 0.919713259264303 0.160329792541495 0.13095555048072 1.47469525859803 1.37402554951679 1.26352022614545 1.40799984412899 1.36405831661413 1.40920317688737 0.0718704253214646 1.41481498998771
1.37432072401943 1.05389559460875 1.4819520872334 1.35381966815312 0.919715720647641 0.135804325366209 0.125707884022964 1.47765611295042 1.37994680790187 1.26501491505589 1.40502448431645 1.36548670197547 1.43195322035095 0.0714848484848471 1.41747088843058
1.40347024684341 1.12106627302371 1.48399344747411 1.37563093702683 0.921039698203556 0.173590386886402 0.126866810947435 1.4823832894613 1.38733930981658 1.25819617520049 1.40599672373705 1.36942502303398 1.45482065392027 0.0752497598463002 1.41909742276119
1.42046635698026 1.15030601639812 1.48449148957702 1.39344082571134 0.922317604303886 0.179891300604848 0.127680179116117 1.48281437342544 1.38948393793628 1.25105202132009 1.40747446873107 1.3769413858214 1.47451891475177 0.0770963203463198 1.41938635653981
1.43480851687423 1.1805867995707 1.463 1.40880851687423 0.913820123501934 0.166294035257153 0.11960241873422 1.49355425550623 1.39996976582225 1.25196976582225 1.413 1.38196976582225 1.4947953620195 0.078 1.41989881856796
1.46195685830665 1.22592809717775 1.46599520647852 1.42896804319011 0.917334391579865 0.15286113942974 0.118371965343808 1.49515744345521 1.40299520647852 1.25399680431901 1.41200159784049 1.38399680431901 1.51213125965129 0.0782632478632465 1.41748838470041
1.48040113895722 1.32149581572109 1.48598144847195 1.45440121939734 0.925929846203193 0.141222101674889 0.125950465977757 1.48593444787686 1.39843173641011 1.25354063739814 1.40701236768536 1.38450313214141 1.52758413261781 0.0799726495726501 1.4146384202571
1.50030312771913 1.40022376811495 1.48748311414234 1.48024770106903 0.926890315355194 0.133560670850275 0.125554848068034 1.48696985160257 1.3984973073821 1.26835806760238 1.40601125723844 1.38598580676024 1.54895356257328 0.0831613832853023 1.41091149586534
1.51576930782155 1.47534122302185 1.49096016607005 1.49919016422738 0.925136488054064 0.119264838185929 0.120432230021675 1.48611194081748 1.40140969996831 1.26658640646394 1.40156993394051 1.38699610643225 1.56702222500035 0.084 1.40893283230024
1.5333900244483 1.54515394552279 1.51290639553735 1.51445542593869 0.924841491414111 0.114949924529617 0.131276349886515 1.48641479278329 1.39901859925907 1.29070070898645 1.39211232535518 1.38798435871174 1.58489309471204 0.0838678500986192 1.40757662916263
1.56075288201027 1.62278925921612 1.52787152874534 1.53278474161567 0.90608217274618 0.118730299805092 0.124656698647056 1.4939572008322 1.40395534666589 1.27414925992039 1.39398287049938 1.38999021552798 1.60343785112877 0.0826153846153853 1.40653574909615
1.57699886251566 1.70399047356862 1.54599744066023 1.56799971562891 0.917696257676507 0.148857597064322 0.140477742093576 1.46660664584304 1.40899943125783 1.27199928907228 1.40399857814457 1.39500056874217 1.62258402838389 0.0793260073260071 1.40650031373876
1.59077102443366 1.77974063438515 1.54985430360522 1.57685280142164 0.919539415406496 0.140026871470408 0.153374775271346 1.46806579401156 1.40703271079519 1.26806542159038 1.41114172529885 1.39106542159038 1.63973644117102 0.0758065194532079 1.40708048110336
1.61185612007704 1.83860261735563 1.54004781802075 1.60580130867781 0.920453902231836 0.161967624310158 0.155914761314979 1.46850712240154 1.4060068514249 1.26998629715019 1.41380222140671 1.3900068514249 1.66123467369061 0.0735982905982918 1.40632252823883
1.62948599194845 1.90311530381099 1.52486978401087 1.62348599194845 0.920401713360172 0.163586880435676 0.151860717577598 1.46618824884684 1.40502855600286 1.28165732796563 1.41299906735976 1.39 1.68186063537533 0.0705748792270556 1.40573307961337
1.65457184222326 1.93546908435685 1.51261200167962 1.65152046329006 0.913834403757944 0.185253221156473 0.144975661412328 1.45817838059344 1.40598287368893 1.28003425262214 1.40975126404959 1.38901712631107 1.7041042432164 0.0656922183507594 1.40438145589375
1.68161353205685 1.96949787156643 1.51156627113104 1.67994752125434 0.90191731036149 0.161887214009469 0.139022610172293 1.44956314056708 1.40438617799291 1.27443833161699 1.40507781236781 1.38764091360117 1.72947444998151 0.0602176039119821 1.40158837381242
1.70701753208722 2.02003811323309 1.53002439246918 1.7040160075579 0.894923430190978 0.132589345364754 0.137764581210618 1.44665332347393 1.39899542641203 1.27500609811729 1.39999771320601 1.38199390188271 1.74933077133473 0.0561426242868798 1.3982869043554
1.72958135090633 2.06908989327463 1.56141753169577 1.72461775517535 0.899338090394717 0.14461684183094 0.143660605171611 1.45093063869355 1.39310921280704 1.28285438292394 1.39705460640352 1.37414561707606 1.77822228470457 0.0515462686567192 1.39353904196474
1.75577769292078 2.06305985190594 1.56596579891089 1.74879479346533 0.901690419876484 0.147080676384652 0.153357318867074 1.45084145354629 1.393 1.28200855027228 1.39898289945544 1.37796579891089 1.80382163054386 0.0488524096385553 1.38948112576986
1.7979714274484 2.07299319701152 1.57799183641383 1.78597482894263 0.897972544317691 0.153645544042547 0.162174054188071 1.44822178238298 1.38300680298848 1.282 1.40199795910346 1.36700748328732 1.83091197054852 0.048 1.38428529056052
1.81763497504243 2.06907300499151 1.59076273377758 1.80661672379455 0.895898510133024 0.17218541644005 0.165439405857043 1.45031112484202 1.37809125623939 1.28690874376061 1.42458022129879 1.36601825124788 1.85387926907192 0.048 1.3802888828644
1.85266930539702 2.12161044271594 1.58802205041231 1.83475792551333 0.899523646083433 0.0942297788408764 0.157310638633839 1.44749272487735 1.37011507890922 1.29394854903795 1.4081249523364 1.36519249833581 1.88694655442112 0.0510650887573961 1.37316098582866
1.88482908687107 2.11908363665207 1.61521939124738 1.86552605897162 0.904037839313045 0.104158629263721 0.190953439090955 1.44778656696073 1.36644606214435 1.29594424223196 1.40702787888402 1.36008363665207 1.91472506605648 0.0573019607843104 1.36879413743048
1.9036873361497 2.119 1.65333993187158 1.89154837443845 0.906669428423526 0.112134338629396 0.183095984520874 1.45839647156308 1.37287840850266 1.296 1.40994788935828 1.35312159149734 1.94118073071501 0.065995793901153 1.36340168684703
1.9595546363431 2.119 1.645071576302 1.92572960063688 0.913475681539703 0.107904992858756 0.199328617721215 1.46421474787129 1.37200795292244 1.296 1.40603181168978 1.35002385876733 1.96853392515244 0.07847727272727 1.35864211459469
1.96777566951165 2.119 1.70040164527051 1.94252329771226 0.914395043233171 0.106830004202817 0.1667730292904 1.46587345142367 1.372 1.296 1.40502804131104 1.34611216524418 1.99353833016223 0.0855371980676312 1.35449374986645
1.99551714955844 2.119 1.73639643694805 1.9793619476308 0.911835353452189 0.111625328726141 0.177131686425789 1.46824913015905 1.372 1.296 1.40106897863451 1.34206897863451 2.01793852486119 0.0891050505050505 1.35171179255544
2.0267862092716 2.119 1.76877931279649 2.00284138107248 0.892881308886088 0.111749724140996 0.172642551362518 1.45320475745692 1.35908965417643 1.296 1.39802068942533 1.33604137885066 2.04354950201621 0.09 1.34891114309272
2.05908472784301 2.11413867759954 1.82617549224511 2.02633434752219 0.917756642427945 0.115036253942708 0.157251370475731 1.47087299469607 1.35997226448009 1.29405547103982 1.41104490494272 1.33308320655973 2.06919758100089 0.0896897081413214 1.3471186613707
2.06981268733317 2.11301873126668 1.89662900191935 2.04466283719971 0.919362954547319 0.124255799219851 0.143339289707114 1.47346028971463 1.35901873126668 1.29105619380005 1.43199960497059 1.333 2.08818523738563 0.0881536098310303 1.34642051962035
2.09973466234343 2.11002653376566 1.95951354762962 2.07770812857777 0.922561608870747 0.129237103745521 0.13713208061053 1.4772663905635 1.35404422294276 1.29199115541145 1.44597346623434 1.32705306753131 2.11754352203412 0.0858522012578621 1.34409170040305
2.11599448155678 2.1080006898054 2.01198206505954 2.09599379175138 0.923789586116759 0.135807747785362 0.135140551844322 1.47965918602963 1.3579986203892 1.2959986203892 1.4420013796108 1.327 2.1420058208726 0.0846407300672441 1.34311622908762
2.14250933005765 2.10407269184331 2.09054616313377 2.1205456759793 0.922287804630067 0.139285667718669 0.115925644843402 1.47904144896532 1.35407269184331 1.31170923262675 1.42825442145159 1.327 2.16460094161516 0.0828529707955693 1.34309685747932
2.15985072086977 2.10697365662408 2.15444678910563 2.14974534736608 0.907718819108262 0.137605454780541 0.115223073393858 1.45651941935573 1.35102634337592 1.31100878112531 1.42403512450123 1.32600878112531 2.18729381421629 0.0818445121951228 1.34376873290959
2.18498858088364 2.1179949755888 2.23496345882766 2.16599269176553 0.919874386362399 0.144186985353282 0.122516665618024 1.4720827968214 1.35199954323535 1.30300365411723 1.42699862970604 1.32300137029396 2.21054510779409 0.0806646825396833 1.34471478004681
2.19972455548562 2.11996327406475 2.31254932555761 2.1856327406475 0.92113649540144 0.148106731759176 0.122402203556115 1.47634048835018 1.35298163703237 1.2990734518705 1.427 1.3190734518705 2.23204088408656 0.0788322916666665 1.34619022868163
2.22780817977569 2.12297944783311 2.39543824077166 2.21380817977569 0.920067535794526 0.147891986709466 0.131338343499329 1.47851554497595 1.3520068507223 1.29701370144459 1.41806165650067 1.3180068507223 2.25538477935211 0.0776598984771576 1.34804913534603
2.24548435780907 2.12591405963484 2.47759366977564 2.23536977065553 0.916767112612626 0.147705442889793 0.134770595644303 1.47688841307237 1.352 1.29602864678839 1.41605729357677 1.31994270642323 2.27587834327999 0.0759572072072077 1.34979065682412
2.27253287008156 2.126 2.5311003423793 2.26449826786538 0.911805640485048 0.147601730110809 0.153275950245467 1.47310574421074 1.34806920443236 1.296 1.41206920443236 1.31901730110809 2.30156531294457 0.0734541666666665 1.352938686636
2.29580232310599 2.12996562140974 2.62023507636667 2.2967249712779 0.896105365699157 0.148006476194498 0.0953152793303761 1.45253773731165 1.34998281070487 1.29798281070487 1.42191405352434 1.32693124281948 2.32671490350659 0.0694554140127396 1.35611624757431
2.32699474813114 2.1339993223395 2.63599745877313 2.31699661169751 0.902438903884144 0.146980174497578 0.117396172912337 1.45927882764734 1.34700050824537 1.29700016941512 1.41600101649075 1.3230006776605 2.35220463375547 0.065968468468469 1.35940715791148
2.34860000864211 2.13792727429857 2.64483636717177 2.33860000864211 0.90219454535634 0.146675636241861 0.121906547257605 1.46216654660945 1.34896363714928 1.29896363714928 1.41207272570143 1.32398181857464 2.37529767702929 0.0614814814814827 1.36239906159876
2.37576923286642 2.14097435920738 2.66582051445166 2.36477777979729 0.898957862994648 0.145658717869491 0.118281965521467 1.46125829052295 1.34503418772349 1.29701709386175 1.41100854693087 1.32796581227651 2.40293801916858 0.0574035608308612 1.36605360157644
2.40098873472005 2.14799684572161 2.65900315427839 2.39798512983046 0.898000419068414 0.146669540376578 0.15275444490144 1.46280929704653 1.35299639511041 1.2979995493888 1.40300360488959 1.3289995493888 2.42887614977128 0.0548092369477916 1.36989630849935
2.4343808752068 2.15389074268355 2.67372685670888 2.42450834207599 0.898520348937047 0.146522731432911 0.149422094574848 1.46167112308118 1.35692716178903 1.29505462865822 1.40398179044726 1.33292716178903 2.4559122421811 0.0549211775878424 1.37560875435644
2.45486294730027 2.16194517892011 2.67697944209504 2.45280812622038 0.89269029349372 0.149300812622038 0.147860347478829 1.44950380772588 1.357 1.29599314736501 1.40300685263499 1.34392462101515 2.48173633039796 0.060205128205124 1.38106511630074
2.49299403251915 2.1719984296103 2.68399890072721 2.47499654514266 0.905018057427943 0.138941630064507 0.145340394167814 1.46276790352975 1.36299905776618 1.28500172742867 1.403 1.34599968592206 2.51101878893936 0.0683627730294339 1.387053215983
2.52250689241084 2.18675344620542 2.68990137848217 2.50844114473228 0.907449400808492 0.134494294876767 0.143903997902673 1.46949757146967 1.36595068924108 1.27811505843747 1.40103287383928 1.34993425232145 2.53642672843448 0.0748042328042281 1.39143415439812
2.55477919510912 2.21282059602616 2.69595859908296 2.53084819663752 0.908443375853274 0.140517633061562 0.142489660213976 1.47118902875698 1.36699309984716 1.27104830106988 1.39802070045852 1.35099309984716 2.56174940451685 0.0794035087719283 1.39551447553285
2.57442794098661 2.23437073508527 2.70085698524665 2.55042794098661 0.911189339679112 0.155733221910541 0.141576600744123 1.47444446614476 1.37282838229598 1.26614301475335 1.39994279409866 1.35682838229598 2.5841821321569 0.0817225548902163 1.39825328600528
2.60939835583539 2.26350149483504 2.70394843050018 2.58048430500176 0.915358490293578 0.166401225733944 0.137432025401421 1.47712479073849 1.37594843050018 1.25715470849947 1.39901718983327 1.35994843050018 2.60680907329801 0.0857019607843138 1.40100049245904
2.62586000576739 2.30265876405802 2.70697375108139 2.60379875829063 0.908183959865023 0.186821332360635 0.135645136876401 1.46724758389177 1.38095625180231 1.25600874963954 1.39800874963954 1.36495625180231 2.62815586795228 0.0891630769230771 1.40349206751447
2.65600919884543 2.34602242218573 2.70800172478352 2.62001092362894 0.918561149855678 0.173111962508808 0.132518470691948 1.47877273090724 1.38600229971136 1.25599942507216 1.40099885014432 1.36900172478352 2.64829673333219 0.09 1.40566915390009
2.67173372094328 2.38435094479925 2.71095007267687 2.63868379362015 0.92052671511791 0.159372661325807 0.129904268893179 1.48344094840504 1.38993343023582 1.25501664244104 1.39903328488209 1.37195007267687 2.66679348273146 0.0898312368972744 1.40738337047257
2.69086635152412 2.4366342252239 2.711 2.65786635152412 0.92264522832635 0.146291021646208 0.12986 1.48657833487865 1.39297889760907 1.25102813652124 1.399 1.37497889760907 2.68452835149398 0.0886112676056338 1.40778716798112
2.71334119487166 2.51082307870635 2.711 2.68228390746919 0.921746925079158 0.151736730902976 0.129636588051283 1.48793075812931 1.39785678149384 1.25488542519507 1.399 1.375 2.70136922558699 0.08684780278671 1.4075851155956
2.72579661614311 2.57689833744187 2.711 2.69479661614311 0.921710169486547 0.134539313242717 0.129846271295957 1.48683949095295 1.39996610269052 1.25696610269052 1.399 1.37696610269052 2.72021283137323 0.0853834808259607 1.40812683825854
2.74288658285699 2.6445530030246 2.71397998521006 2.7178465532771 0.914448769371495 0.126472171885785 0.127366678991619 1.47379746463205 1.4 1.26494662722682 1.39800667159665 1.38196664201676 2.73599371801783 0.0820751445086722 1.40745681883564
2.76442335279154 2.72679825611316 2.7159475775265 2.73260683144878 0.920194043141349 0.117402716052287 0.121555956858651 1.47999093752297 1.40973788763252 1.28739714155479 1.39410484494699 1.38297378876325 2.75044507007564 0.077852065321806 1.40642214352774
2.77286599868084 2.78897823994143 2.73763149637232 2.74873199736169 0.922228007185051 0.128408378113605 0.109561671985332 1.48309008450861 1.41294974950532 1.288 1.38810050098937 1.38693299934042 2.76761481820235 0.0768773072747019 1.40531934278311
2.78789700763118 2.85852623510344 2.77275968447276 2.76588327531534 0.921942197170535 0.128907871491044 0.115328734390894 1.48302082393895 1.41399313384208 1.2740961262109 1.37707552773713 1.387 2.78606675060429 0.076189910979228 1.40575160017108
2.80743217869291 2.92604101649053 2.77542603235049 2.78348896082362 0.924796530267857 0.122788863711734 0.129518927700123 1.48305886435739 1.41302839106535 1.27788643573858 1.37404934795069 1.387 2.80335513002648 0.077 1.40535625602928
2.82176353401011 2.99485145090626 2.75430851066772 2.80169597229872 0.924270472065266 0.121754694672229 0.139351019305739 1.48231283672517 1.4110337808557 1.27898310957215 1.37708161347497 1.387 2.82093982759124 0.0766298633017897 1.40477393999134
2.84385084896349 3.03076271426011 2.73489830611147 2.82484406937093 0.912083117804889 0.131721865094687 0.134043017423501 1.46824593123484 1.41298644081486 1.279 1.37899322040743 1.38402033877771 2.83942551842944 0.074561403508774 1.40339445691021
2.85373903426205 3.10696446724398 2.73305219314759 2.83571293768825 0.916119611492846 0.127251610033886 0.112391431664157 1.4740518547628 1.4120260965738 1.26828706231175 1.37607828972139 1.384 2.85760845208557 0.0720273704789885 1.40225252880487
2.87169885630181 3.15128060116543 2.733 2.8556653958909 0.916053011436982 0.146618407327879 0.103747187684732 1.47370853240478 1.412 1.25816730205455 1.376 1.38203346041091 2.87603392932798 0.0669034267912775 1.40109536843046
2.89186087423587 3.17384696165946 2.73498608742359 2.87685391794767 0.914193008258946 0.148290609010921 0.109756940576003 1.47219057355807 1.41100695628821 1.25998608742359 1.37897913113538 1.38100695628821 2.89534032043938 0.0611791907514444 1.39973980844745
2.90463062415252 3.17497158647327 2.73888634589308 2.89157379709907 0.913120970744134 0.141207418745121 0.11001374902412 1.47071290442536 1.41585793236636 1.26291475941981 1.38094317294654 1.38197158647327 2.91488247481805 0.0576365524402909 1.39788037666596
2.92564767676833 3.21534125673581 2.74293289081301 2.91658056758134 0.911005567869102 0.112933539375893 0.113382621645127 1.46738603617113 1.41501677729675 1.27411514930648 1.38198322270325 1.38298322270325 2.93629015878606 0.0553746312684363 1.39589413609806
2.95579988606382 3.24155974934041 2.743 2.93885324978014 0.897470651613087 0.102144477496541 0.116717987467021 1.45685037340089 1.38420678440071 1.27791995442553 1.382 1.37406003418085 2.95744925651423 0.0528030303030306 1.39329246942096
2.96573860361155 3.22154893241574 2.7517647432504 2.95555562613964 0.903719830951121 0.124260162225751 0.128202336450797 1.46187328968884 1.39081702252809 1.2692352567496 1.38589544144462 1.374 2.9806241519983 0.0517978303747535 1.3905840695251
2.99745907772463 3.26622242422915 2.76281405796784 2.98057740447236 0.907026076810674 0.0973531379527406 0.140955997624805 1.46303242002605 1.39984786561005 1.28571263504121 1.38796619235779 1.37498309617889 3.00411812101496 0.051 1.38657205918094
3.0228368984787 3.267 2.77790213908722 3.007823850357 0.906334893045639 0.0991451251412574 0.15526742357651 1.46365602032288 1.39304566842596 1.286 1.3899869518783 1.37102609624341 3.028652852948 0.0516475409836049 1.38345150930377
3.04632308468777 3.2631128192187 2.79549231351583 3.02743590390648 0.907923744120331 0.0968665633390357 0.171695877233394 1.46572992376604 1.39008461441403 1.28697179519532 1.39 1.36614102402338 3.05108244328888 0.0543008658008647 1.38054889199547
3.0712881133384 3.26047979413264 2.80583178440574 3.04487901474646 0.902654703610037 0.109330086292551 0.179573333657525 1.45021706794775 1.37914805971702 1.28398989706632 1.38901682155943 1.3635471053654 3.07589624605022 0.0570601577909248 1.37711149858858
3.09168427947826 3.25848273216301 2.81593184747146 3.06756476387529 0.885870537641546 0.127842594013104 0.170662018800973 1.43910755955946 1.37354066181227 1.28304316959247 1.39595229323002 1.36196182699475 3.09953946567919 0.0621823529411749 1.37385145907911
3.12115307670366 3.25750242725774 2.85690583044067 3.09011885373489 0.893540776647716 0.130192730026568 0.188734918162029 1.44975470138239 1.3773624599459 1.28549919091409 1.396 1.35802281531252 3.12273073694407 0.0680870870870823 1.36969888638626
3.14340335056639 3.26098641977328 2.8973291557087 3.1149277057103 0.897322423098569 0.131466477763721 0.192336835589915 1.45525478520047 1.37246446918039 1.28451237795121 1.39010062664369 1.35502076350485 3.1474175854952 0.0733888888888874 1.36559425516924
3.1680805458615 3.26399667969739 2.93449148438323 3.13958437184793 0.894154192512977 0.131819865596173 0.182994537341305 1.45183098600136 1.37345683606614 1.28649003909219 1.39261007502751 1.35298823584105 3.17285291449259 0.0752404692082106 1.36159218511657
3.18769394434675 3.264 2.97207813246932 3.1586962927546 0.89713268439616 0.133665061641258 0.167298756502482 1.45595696394244 1.37447072976002 1.2865 1.40345713919443 1.3524696860232 3.19620070306377 0.076 1.35902358273335
3.21936137903492 3.26596654401978 3.01212468230863 3.19237356076753 0.911278201006404 0.134606394339144 0.148210640826054 1.46328130917228 1.37295850646028 1.28748327200989 1.41817609371575 1.34604425632179 3.21895275947106 0.075829698857736 1.35811943400575
3.23665741546126 3.26614534840835 3.05666671624282 3.21011801628149 0.895852201998316 0.135721679147516 0.128691338064629 1.45021487170824 1.36952906968167 1.28751937978778 1.43230121316281 1.34497426688366 3.24310332551584 0.075 1.35813669110846
3.25429149787514 3.27349756928004 3.10773981661358 3.22826328239413 0.908818631454597 0.127213932320128 0.111701995970816 1.4593487792174 1.371 1.28850486143992 1.44136677210691 1.34252002568065 3.26524741681538 0.0752085610200364 1.35893312177771
3.27236978544478 3.27446615198788 3.16737956576255 3.25137294280183 0.910202531789988 0.121497083508942 0.100203762297223 1.46386548155752 1.37151477671713 1.29148307599394 1.44090704511938 1.34048379175692 3.28473718485771 0.0757287784679089 1.36020855630925
3.29213541289044 3.27452933097261 3.23828371260322 3.27360917813903 0.912151399401828 0.1210705289706 0.0984727894245323 1.4683422011001 1.37446089203651 1.29155866194523 1.4325853850239 1.33857511970577 3.30590697232693 0.0738242811501602 1.36149229821998
3.30928608441226 3.27697146125575 3.32151553831759 3.28978618440756 0.912482315118802 0.12091606849208 0.108113196932976 1.4718011183814 1.37298600561494 1.29595711688716 1.43258486626803 1.34248545564082 3.32773699201335 0.072565802113353 1.36291164006992
3.34366368362385 3.28094955254358 3.40567155031421 3.32357960452981 0.912823463479427 0.116339327367248 0.110675967099724 1.4876254705533 1.38303363163761 1.29501681581881 1.43294955254358 1.34198318418119 3.34735890229675 0.0704590643274873 1.36410411005517
3.36088398828565 3.28199317578151 3.48844041408373 3.34187716406716 0.907625485936154 0.117144472383022 0.115984582306031 1.48156155949061 1.38002047265547 1.29797952734453 1.44193858203358 1.342 3.36825896254067 0.0674968354430401 1.36549244718754
3.36576585145731 3.28246097095845 3.56352432991087 3.35621380618256 0.900038454443774 0.121452072678882 0.122419784630389 1.45531769396077 1.37000000756077 1.29751301472103 1.4419739917281 1.34648698376681 3.39049717690973 0.0643738872403577 1.36699925473575
3.38738961368913 3.283 3.63162916535617 3.37937192646488 0.904989911463651 0.12497265206054 0.127332030508078 1.46031377053811 1.37200024108667 1.299 1.44843789192581 1.34647467459698 3.41243591998386 0.0614219653179198 1.36881452145825
3.40566316976067 3.28454253416833 3.69914668298786 3.40168066946346 0.90232318968774 0.124923140550431 0.137438024768795 1.46184696944566 1.3715316777589 1.29798914359057 1.44552082134947 1.34798792850192 3.43476827505507 0.0583312693498475 1.37154107744933
3.43114449402893 3.28798556225517 3.77330103854183 3.42814440561186 0.897760935741864 0.124916718969929 0.118913771062587 1.45856276723509 1.37398565067224 1.29845757093619 1.44504242906381 1.34798587171491 3.45873226885963 0.0542154471544734 1.37450107521467
3.4589024563044 3.29147485806117 3.80572619438217 3.45393873459878 0.895191965527088 0.125267376382657 0.120424779790669 1.45566416894484 1.37495874698794 1.29750838064628 1.44299070078397 1.35195717819886 3.48407130966604 0.0505865479723062 1.37778915268352
3.47927591278384 3.29205607644684 3.8124468619105 3.48073268340422 0.888546478253702 0.122430340544377 0.120491849272501 1.43920129595562 1.37118173259046 1.29896014643288 1.44247343095525 1.35115516354571 3.50928974960599 0.048646112600538 1.38131512150252
3.51500356964942 3.29597378039228 3.81293486998989 3.51305581038682 0.890335592756387 0.124785125393356 0.125910278632213 1.45059609675555 1.38292134117683 1.2955522407374 1.43857830597332 1.36094747257209 3.53368850575901 0.0468132387706874 1.38553365561799
3.54235065226254 3.30299020090754 3.82191373012276 3.53542436515383 0.888497702377486 0.128400951137703 0.126649733616743 1.44820434025605 1.38097473956286 1.29451615081805 1.43450910961908 1.36296880580658 3.56435096951965 0.0447653575025175 1.3906060346136
3.56878688974177 3.30659533774724 3.82670115171082 3.56260686576366 0.888007880927605 0.124464854134624 0.123766132394099 1.44984416772019 1.38307421001452 1.29453343763513 1.43296822075092 1.36802662879091 3.59230566050877 0.0437583081570995 1.39470103288918
3.61238484653592 3.31930010337558 3.8414118854183 3.58907187232688 0.890448523970372 0.130887418178953 0.124651120320878 1.45137508070885 1.38848453640917 1.29502794551068 1.4295430201879 1.37195685017423 3.61990079153069 0.0444486803519044 1.39950977039945
3.63454400040687 3.33142767295235 3.84499768088697 3.62088779257359 0.891804156715119 0.133321997520183 0.123484005648955 1.45036409321757 1.39397403429945 1.29350463822607 1.4294930426609 1.38144065580263 3.64723050729282 0.050399999999998 1.40450895525996
3.67120348574254 3.34974972819557 3.84755469714487 3.64233121320062 0.885323423910156 0.145454194643004 0.124895863415195 1.45099084912887 1.39504560615074 1.29001674241261 1.43051307577895 1.38563251551626 3.67474096269204 0.0573023255813915 1.41032162909573
3.69968682530692 3.38064770163518 3.85294779049047 3.67908245776542 0.898506772064049 0.148979159190686 0.124304355050054 1.46309186799809 1.39943478701677 1.28805213744095 1.43197392098401 1.39689557068543 3.69921897514086 0.0662678396871932 1.41549357919428
3.7224142742092 3.38331758955971 3.85547491431537 3.69494059150994 0.900344777916755 0.125833536969689 0.12474496430838 1.46410547249855 1.40297042546391 1.2939302852186 1.43300836189488 1.40143248903294 3.72317042817229 0.0751093418258987 1.42032750598977
3.75311233125756 3.42474417739443 3.85599661364443 3.72363004976695 0.903750507128424 0.156870001860198 0.124695320506632 1.46623484676029 1.40155784169577 1.28496456298122 1.43448984093328 1.40455732861528 3.74645175680238 0.0797478991596626 1.42445129803685
3.77520342121734 3.46608529332457 3.85940120922178 3.74720136056663 0.905628831161616 0.148039160761193 0.121434103659445 1.46714289914867 1.40448774123439 1.28297960377021 1.4345 1.4109359248679 3.76827779013332 0.0826302250803847 1.42906291245908
3.79449528406835 3.51244661424174 3.86098660987157 3.77292476603018 0.906187125956812 0.168712523269442 0.119992827493884 1.46897924296336 1.40798747729124 1.27203525901908 1.43398487503221 1.41697572428488 3.7918523166415 0.0845156537753236 1.43379644555635
3.8083754595497 3.55118566173589 3.87105928308679 3.78657306983901 0.888206769293771 0.134416406250817 0.124954705882968 1.44237004594713 1.41205928308679 1.27490119485534 1.42498023897107 1.42098023897107 3.81087716169397 0.0826529411764724 1.43668691864794
3.82699759774417 3.60999241392897 3.87399962069645 3.814996333399 0.903917973254689 0.132750214938679 0.123700161836182 1.4602276963631 1.41499962069645 1.27000063217259 1.42400012643452 1.42000012643452 3.83006825790235 0.0811744444444436 1.4386957718504
3.83915506090365 3.67865900884053 3.874 3.82824034440066 0.908070930365422 0.144825577907674 0.125163564972498 1.46341890600396 1.41797674086445 1.26802325913555 1.424 1.42596898781927 3.85129889395912 0.0817678410117442 1.44054488245192
3.85936076005197 3.7645031668832 3.87406012667533 3.85924050670131 0.908216054892642 0.141431033339033 0.124345010556277 1.45567916678918 1.415 1.27128059115153 1.42395991554978 1.42206012667533 3.87015488274889 0.081 1.44055747282704
3.87702400014551 3.83808000048503 3.87700457145629 3.87103542878623 0.909489142851946 0.128275177113616 0.124589314281557 1.45955139429417 1.41500685718443 1.28498628563114 1.42200228572814 1.42499771427186 3.89142086516201 0.081 1.43957238924943
3.89828960831508 3.90876456595182 3.88132436131289 3.90216218065645 0.908548626825394 0.124137615028442 0.123765959007452 1.46061164217331 1.42109267466083 1.27312742765864 1.4236640543545 1.42297683133479 3.91219600429738 0.0807567049808429 1.43880852499436
3.92331398854644 3.97523851037761 3.88447746704399 3.91643609520338 0.892354840636886 0.130843032526724 0.113396358870947 1.44723013080869 1.42887789334305 1.28382556191865 1.42304000925645 1.42101744380814 3.9324778698898 0.0791384615384609 1.43790597629158
3.94099750662395 4.0449901650167 3.88678987958318 3.94099653697771 0.899948929233508 0.135519340640556 0.0959470772960765 1.45455896663415 1.42200096964624 1.27400138520892 1.41910341993239 1.42199986147911 3.95469708171945 0.0748238238238231 1.43634646435587
3.95420722154805 4.12561426387458 3.88933575674849 3.95526642770464 0.902397483738345 0.132078472721618 0.0770959797425906 1.45816071983572 1.42697779769128 1.28294079384341 1.41312304303365 1.42 3.97697097837765 0.0697784679089025 1.43461491110505
3.98240653997621 4.20871628471999 3.89318925635792 3.99127102665081 0.902070647475567 0.128329523581462 0.0625209316702389 1.45023729625555 1.42396128190703 1.27501935904649 1.40636763521158 1.41996128190703 4.00057855534747 0.0646956521739143 1.432329899879
4.00304780721957 4.24508242624064 3.89942453622948 4.00504286164513 0.90260894494412 0.152646359911755 0.0578997985387707 1.45161965380979 1.4219868118015 1.27599670295037 1.40010595311749 1.41798846032631 4.02382848770195 0.0601098484848481 1.43036206964199
4.03231743111576 4.29574067260344 3.90911575418117 4.03138797136371 0.901803054746525 0.168385094176129 0.0689104458079356 1.45105753389442 1.41404702683196 1.27405878353996 1.39560675340274 1.41101175670799 4.04798230886293 0.055616997792495 1.42828766356534
4.05941637815595 4.35887241137436 3.923337068031 4.06431724049977 0.887842568764322 0.149466319003447 0.101230738937483 1.4215632410099 1.41798017246876 1.27921810284359 1.39413879271865 1.41194051740629 4.07368306924447 0.0484444444444462 1.42477196537901
4.08000758880598 4.40200098984426 3.94000263958469 4.08001154818302 0.891429877919208 0.148789716244646 0.144772494407531 1.42815313450682 1.41700164974043 1.28999967005191 1.40100593906555 1.40899901015574 4.09751291627896 0.0430946502057627 1.42067976682522
4.10329930975382 4.4052712494644 3.94801870685961 4.11515900830672 0.891037645302762 0.14771300042848 0.152323359064837 1.4376453232851 1.42198129314039 1.28899064657019 1.41889711227212 1.40597193971058 4.12371149473551 0.0395005035246736 1.41549993664481
4.13556035345418 4.43433621207251 3.9502054629332 4.13259771035112 0.888645531232501 0.124614380403955 0.151705920862974 1.43709022896489 1.42003735689695 1.28801867844847 1.40798132155153 1.40283189396375 4.14915924074714 0.038 1.40989410629131
4.16499531984034 4.45199719190421 3.96099828394146 4.1639950078297 0.887360204366972 0.118540965672942 0.15621928237552 1.43395049921703 1.42199968798936 1.28899984399468 1.40700015600532 1.3940014040479 4.17370766113647 0.0377649442755833 1.4045249118672
4.2063303924543 4.45707008324788 3.97802002378511 4.19520023785109 0.887192572392889 0.118412379069104 0.17846950936235 1.43557482257947 1.40890989296701 1.29001001189255 1.41395995242978 1.38895995242978 4.19968180902529 0.0374748062015496 1.39796189869037
4.23985268959977 4.46413921462853 3.98057426034271 4.21581788594264 0.876798486009082 0.116611007801158 0.162976923606757 1.42934700080223 1.3997911780572 1.29101740182857 1.41001740182857 1.38486078537147 4.22504763777927 0.0402948328267436 1.39254196695263
4.28798916929207 4.47199823172115 4.01299270584976 4.26198961136178 0.889697097812344 0.113280749308161 0.184255212385025 1.44159724369535 1.38800265241827 1.29199977896514 1.41099977896514 1.37700176827885 4.25177904458497 0.0473395445134478 1.38802287950825
4.31226881802038 4.472 4.04111520772302 4.27819969338656 0.889484931011977 0.114364147478029 0.1935254838269 1.44172523823257 1.3849769584554 1.292 1.41100768051487 1.37295391691079 4.27765852053015 0.0582190476190387 1.38441963230987
4.34742704483391 4.47207117413899 4.05667615432036 4.30451601250764 0.89531241985378 0.114896619228398 0.191683451845323 1.4476157293843 1.38214234827797 1.29203558706949 1.41192882586102 1.36698220646525 4.30302683058764 0.0695457413249222 1.3820478891914
4.37106232389032 4.476 4.09406599000152 4.33306415694592 0.896538561733071 0.114717827147402 0.193567046053628 1.45013297939706 1.38998900166641 1.294 1.4079981669444 1.36599450083321 4.32975820118773 0.075 1.38055951384011
4.40527044122224 4.47604703325604 4.15020921986478 4.36823516628021 0.890268845900963 0.119001635297779 0.195277392206156 1.44631105824826 1.38392945011594 1.29402351662802 1.41085956306797 1.36295296674396 4.35535677602645 0.0747584830339326 1.37991642376731
4.42851942136269 4.48005771348474 4.21628042205303 4.38853865919094 0.886968712083045 0.12088752477715 0.193662907575741 1.44652947058411 1.37807695131299 1.2959615243435 1.42027676191798 1.359 4.38167765495646 0.0735402298850584 1.3796515775707
4.45501677054339 4.4830036457703 4.28515675263621 4.41602333292993 0.895061028107225 0.124335271783856 0.186904244057473 1.45313082394409 1.3819963542297 1.29400145830812 1.43135018700524 1.35899927084594 4.40750283051612 0.0713836477987432 1.38012264849778
4.4781388484809 4.48798148686921 4.34971536768429 4.44815736161169 0.896478423474508 0.131520752162731 0.173182053546439 1.45429906270596 1.37700925656539 1.29603702626157 1.43918026184057 1.35797223030382 4.43483184330258 0.0694979423868303 1.38081865717009
4.49353036026096 4.48598105856211 4.40283342326723 4.46562506745042 0.897451030392094 0.127270373432724 0.15067698793773 1.45849610022221 1.37798105856211 1.30015153150313 1.43886740993476 1.35501894143789 4.46028841052033 0.071 1.38208161887213
4.52102830650868 4.48500754840232 4.44612077443704 4.49803774201158 0.901129414998821 0.124699679192902 0.123045128014371 1.45932741467221 1.37700188710058 1.30799811289942 1.43201132260347 1.35600566130174 4.48424635006472 0.0707798353909462 1.3832005766425
4.53632849327019 4.48903981736608 4.5109058450784 4.5182389041965 0.900764952491389 0.124540551602012 0.109912297725007 1.45791411048559 1.37807963473217 1.30700995434152 1.43811945209825 1.35898009131696 4.50804142385633 0.0697577577577569 1.38429724734957
4.56922916506997 4.49310576849384 4.60242787466677 4.54256409863379 0.895320496582389 0.12561591328099 0.112244758815811 1.45340129771951 1.38608814041153 1.30796474383539 1.45012339657614 1.35707051232922 4.53133918759949 0.068760355029587 1.38616155317674
4.58199957857635 4.49899980549678 4.68199737420652 4.57399896264949 0.897019943918238 0.127059952346711 0.118639788964005 1.45625990566594 1.39099983791398 1.30600006483441 1.45699977307958 1.36099987033119 4.55515486028824 0.0675483234714003 1.38793883423082
4.60413890076364 4.49902315012727 4.75749386938182 4.59216205089091 0.897396032756546 0.125703858354545 0.114748605818727 1.45578280973709 1.393 1.30599228329091 1.46599228329091 1.36099228329091 4.57954546382582 0.0655376344086034 1.38921844071551
4.62249795720114 4.502 4.82190699347351 4.61344460464388 0.895596265320991 0.126193242009413 0.130199360722314 1.45743729151616 1.39298221581424 1.305 1.46501778418576 1.36 4.60459857158107 0.0634586894586893 1.39132463684289
4.65001187132623 4.50200187441993 4.87203124033218 4.63801686977938 0.895388313022062 0.125820606062444 0.141204083081085 1.45783770071155 1.39200187441993 1.30499937519336 1.46600062480664 1.36000249922657 4.62803828003485 0.0612704402515744 1.3932951956915
4.66932514459991 4.5050580615357 4.92216257229995 4.66522063383565 0.892619629418734 0.126778039323646 0.13181071895048 1.45409799027987 1.395 1.30402322461428 1.46698838769286 1.36403483692142 4.65267844064061 0.0579287090558743 1.39563336771042
4.69747405490378 4.51005925686297 4.93633578889018 4.68455306405441 0.886662591274635 0.125802862464217 0.137779434143597 1.44883896219615 1.39507900915063 1.30596049542469 1.46598024771234 1.3671382660136 4.67615195578229 0.0544952681388024 1.39883845584651
4.72100042322412 4.51300006046059 4.95300040810897 4.71200040810897 0.888280000906909 0.127929974001947 0.13526999077976 1.44977997626922 1.399 1.30400003023029 1.46499995465456 1.37400012092118 4.7004384275574 0.0527223823246875 1.40292204820118
4.7492082459297 4.51702313843663 4.98008484093432 4.73923138436634 0.888341002665587 0.126213547893617 0.134671492090195 1.44819642545051 1.39904627687327 1.30599228718779 1.46199228718779 1.38203856406106 4.72374835183597 0.052 1.40685204844313
4.77652986591924 4.5202119463677 4.99112363538116 4.76942389273539 0.888493314100447 0.126709386699997 0.1361454078287 1.44647472707623 1.40505298659192 1.30505298659192 1.46101766219731 1.38708831098654 4.74874479905724 0.0517331288343566 1.41136827440428
4.80599796670105 4.53199918668042 4.99799952556358 4.79299837336084 0.889789910534846 0.128899848858111 0.135890017621924 1.44784990511272 1.4079997966701 1.3079997966701 1.46199993222337 1.39199966111684 4.77332665299572 0.0518155619596496 1.41656216513235
4.83724285675481 4.5421619045032 5.0090607141887 4.82715178547175 0.891056660719621 0.128716916623658 0.134474113120623 1.44924522621408 1.4129797619371 1.30396964290565 1.4609797619371 1.3990202380629 4.7973746420239 0.0552643678160891 1.4213847992537
4.86161777421014 4.55817650691718 5.01507060276687 4.84254717144326 0.890834845108806 0.131345057806319 0.132880991971303 1.44789443120069 1.41112355484203 1.30098234930828 1.45903530138344 1.40108825345859 4.82246194475211 0.0606332378223406 1.42592186462156
4.89603112445553 4.56803779398172 5.01900333476309 4.87303112445553 0.896673890556942 0.131098067589365 0.130708021373898 1.45315433519202 1.41801111587698 1.29999333047381 1.4609977768246 1.40600778111388 4.84621618711064 0.0671901840490739 1.43094088960832
4.92419224650294 4.60219224650294 5.02206408216765 4.90115219514816 0.900180092941404 0.156313671885945 0.128917584080019 1.45706954506113 1.42804005135478 1.29397596918713 1.45900801027096 1.41302403081287 4.87112332485401 0.0756352201257881 1.43620350942991
4.94847640798577 4.62674107908897 5.03 4.92052934220641 0.901450467898648 0.155974118111176 0.127380705789609 1.45948311855132 1.43310586844128 1.29096471051957 1.46 1.41608822370107 4.89438240270994 0.0808159999999993 1.44083990609561
4.9750150162904 4.66802342541302 5.03000180195485 4.95001201303232 0.902591495622524 0.180697543334891 0.127419717693741 1.45910112321852 1.43900480521293 1.28899939934838 1.45999939934838 1.4210036039097 4.91529064330829 0.0833818565400849 1.4441232405534
5.00021174634532 4.70759994797841 5.033 4.97027056477458 0.905074353430791 0.176450484419857 0.126959175674964 1.46093800277448 1.447 1.28801176368585 1.459 1.4270235273717 4.9396627275026 0.085 1.44684574506261
5.01846674346656 4.75914741102197 5.03305834293332 4.99352508639988 0.904668261231985 0.162801653580499 0.12773797353422 1.45836901958397 1.44715558115552 1.2890972382222 1.45898055235556 1.42913613351108 4.96353015722355 0.084713091922005 1.44900916204781
5.04203341525864 4.81710501938429 5.036 5.02002864165026 0.908113850710757 0.150267747738499 0.128140127296223 1.46437278460489 1.45501432082513 1.29400318240558 1.458 1.436 4.98483538378725 0.084 1.45110362660223
5.06319409082981 4.8836469694327 5.03602426135373 5.0381860037119 0.910531536552403 0.142428043054495 0.128214339017464 1.46611668428166 1.46404043558954 1.29603234847164 1.45798382576418 1.43604043558954 5.00665223802471 0.0834940282301849 1.45154014243358
5.08734651705966 4.96467483245502 5.03905775284328 5.06140426990294 0.910725005246417 0.124028519242732 0.12748169061396 1.46572328315395 1.469 1.30023101137311 1.45598074905224 1.44096149810448 5.02882871987024 0.0810956521739171 1.45163125314846
5.10499804068088 5.04999052995758 5.04199967344681 5.08199771412769 0.910979971698724 0.136178651335338 0.125530216613614 1.46639992489277 1.469 1.31199869378725 1.45500010885106 1.43900021770212 5.04905864501244 0.0784536489151875 1.45121893327848
5.12523643246966 5.13390069512252 5.07015762164644 5.10424769115869 0.90849570146493 0.105809832917771 0.107495569276863 1.4636090588384 1.46798874131097 1.32104503475613 1.44358342850584 1.44102251737806 5.07022376572406 0.0759563492063529 1.4513860531957
5.14643074708843 5.2145076148095 5.07463303541971 5.12646664267913 0.907241435823628 0.117984466963335 0.0673494580880696 1.4617827429347 1.4670717911814 1.325 1.42673041616386 1.443 5.09222026207097 0.0719375000000032 1.45062772385868
5.16451318129594 5.29708286500313 5.06299896418746 5.15651628873356 0.909605862071528 0.112214889035184 0.0752425128268623 1.45028333781606 1.44900155371881 1.32499274931223 1.42602589531348 1.4499990860162 5.11546485150469 0.0678532555879536 1.44927744032478
5.17770820381227 5.39652828040603 5.06212295766913 5.17274697216797 0.910423517642377 0.144304187706477 0.154803170169038 1.44861168026258 1.45051931044554 1.32199226599081 1.45110758796049 1.44900002457744 5.13800329722543 0.0642176470588238 1.44753287057986
5.20454705702227 5.46471851913004 5.07801758421069 5.2045812948952 0.903179238555697 0.134843468370384 0.152621207894653 1.44430548264821 1.45298466194842 1.32102525323648 1.46505275263208 1.44898737338176 5.16195964963762 0.0604720496894533 1.44472834596921
5.22351456174492 5.53506070164843 5.07901081628077 5.22351449172631 0.900502577142095 0.132286905414751 0.152135876845888 1.44010372492607 1.45298918371923 1.3245040911146 1.46800901356731 1.44499787786649 5.1870885043179 0.0542769230769273 1.44206355339057
5.25028105975408 5.59042039853371 5.08510539740778 5.24338645716186 0.898169175027805 0.120598634028303 0.155497739572396 1.45013631341531 1.46289460259222 1.32753594404241 1.47316395152321 1.43888289176914 5.21280388784046 0.0479490874159404 1.43854427552686
5.2745679030576 5.58128292532459 5.09409866151564 5.28357279151787 0.888053144440869 0.13690695220279 0.164695765144762 1.43149067666872 1.44140089232923 1.33053457614599 1.48690133848436 1.43401013384464 5.23823573443183 0.0419000000000004 1.43560714308212
5.29451739400893 5.58851278383996 5.09899866229979 5.30400692145227 0.887830133989339 0.135034698949755 0.169948565985371 1.42984096847878 1.43750066885011 1.33200385583737 1.48200133770021 1.43149661855652 5.26467374284919 0.0381137026239064 1.43180656649031
5.32828176345411 5.60473166533029 5.09804624442199 5.32729422524004 0.877794225016176 0.121839408274192 0.164424335770818 1.42135159104211 1.43445195421714 1.33904574246178 1.443976877789 1.42595991260092 5.29167909086381 0.036 1.42841273199356
5.36010893719214 5.62981577593469 5.10410660409362 5.36055068366483 0.884389060737351 0.103485688767469 0.166419956425026 1.42801598447391 1.42864315807804 1.34398703917935 1.44108883674468 1.42152082520857 5.31922446744448 0.0362893258426971 1.42439991167424
5.38708211289941 5.63050248647864 5.11003812600578 5.37956941544551 0.884030627853969 0.107943417596457 0.174735047128147 1.4310628452304 1.43246197492645 1.34549917117379 1.44599005408545 1.41949419821651 5.34579318212037 0.0382956989247235 1.41937498677071
5.42820917009501 5.63204333343999 5.13313944673001 5.40921913057572 0.883799422937394 0.109546260774621 0.189889524155389 1.44336539922582 1.41399003951929 1.34500996048071 1.44001992096143 1.41094023711571 5.37339979131696 0.0438678678678635 1.41445396389244
5.45174665604102 5.63654481420255 5.14744102494515 5.43715845105199 0.887421422416054 0.111251058675838 0.196956122830584 1.43990900969809 1.40760477842479 1.3460088204989 1.44214112798245 1.41002539393466 5.39879365003801 0.0506666666666532 1.41005494651533
5.47902511315439 5.63800280879972 5.16752838260141 5.45653379636402 0.890949074742331 0.11170600483461 0.179634665403809 1.44286479913677 1.41199460885128 1.34649993959235 1.46499466925893 1.40999030504023 5.42374984078317 0.059220793140402 1.40658494680157
5.50871445022314 5.64153817858802 5.20077455414384 5.49264737683597 0.894062180650927 0.109772510917406 0.173653300866951 1.44473098793895 1.40899535810556 1.34550928378887 1.4630456029692 1.40349535810556 5.44772964796821 0.0668898550724584 1.40349132244815
5.5311728497976 5.64551550278901 5.22873507269738 5.50817791152207 0.89731449354976 0.111567735886707 0.190973234600954 1.4490017680484 1.40853606730249 1.34649098317438 1.46744864165224 1.40297294952314 5.4699991127456 0.0724349112426032 1.40153568347493
5.56051936934339 5.64849987301549 5.27056150826931 5.54301972195427 0.898016804488046 0.117205873894615 0.191098684049658 1.45312633581251 1.40750476835446 1.346 1.4655226989117 1.39849844821485 5.49233924488047 0.0765415444770252 1.40049961172051
5.58418825688664 5.64852342569555 5.32268691907214 5.56069605078533 0.886337354594611 0.121795753578523 0.16446006536527 1.4377769330402 1.40696811991433 1.34601171284777 1.48304770271334 1.39103339189934 5.51425391155378 0.078 1.40030792388128
5.60121052792044 5.6505287975084 5.38509320411202 5.57919458082223 0.89378395823913 0.121440731793696 0.173719131124326 1.44851471822857 1.40402131431519 1.34698080166106 1.48589408223192 1.39443426798212 5.53510155993175 0.0777068965517255 1.40082117181163
5.62202536222048 5.652 5.43259549562061 5.59653214720291 0.902348948522162 0.123120790417634 0.159370426321099 1.45457300241557 1.40299790791821 1.346 1.47999879677283 1.39249289777453 5.55452661988666 0.077 1.40167272948977
5.63716523455008 5.652 5.48392513377605 5.6151638335884 0.904459303974684 0.123809276643655 0.151559470771088 1.46129432482208 1.40145685028419 1.346 1.47809823672231 1.38899333352075 5.57407072322059 0.0767135416666668 1.40162799893935
5.65505084764655 5.65202643497628 5.59263096160005 5.63363231936834 0.904758460774705 0.124317401750407 0.120695008987021 1.46232917506214 1.39700522920048 1.34606168161132 1.49090217613908 1.38796960700163 5.59268321565485 0.0756875000000004 1.40136584731364
5.671511473051 5.65499979225662 5.65555241684409 5.65551247658275 0.903841587106226 0.117623281473695 0.108675426888698 1.46268435942517 1.39399351054507 1.35449728286602 1.47850455163923 1.38500244014281 5.61003617325288 0.0746936127744506 1.40096902642247
5.68816044729421 5.65501999233862 5.72121266026187 5.67370453215622 0.884076494926376 0.119622359867846 0.114095579183612 1.44515725098009 1.38798933040578 1.35300499808465 1.47703976020226 1.38497135834189 5.6274446195769 0.073400196656836 1.40027893088101
5.70456064567831 5.657017613739 5.79383789738549 5.69458862717908 0.896614697195629 0.119869625457436 0.116778097523403 1.45876104641535 1.38696153975645 1.353464772522 1.48102240739682 1.38201527240061 5.64495216322275 0.0714181818181824 1.39891365914653
5.71601536585659 5.65999964646822 5.86655037995376 5.70801448202713 0.897110264621051 0.12415464906735 0.122037411191149 1.45886956752257 1.38599815715278 1.34800070706357 1.48148760397786 1.381497803621 5.66284869278048 0.0693849329205377 1.39781398634221
5.73619585304116 5.66154827088575 5.94506637312946 5.7296436938867 0.896367800088697 0.127513288867685 0.111097886452562 1.45740227688201 1.3829900328829 1.3475 1.47450482708858 1.37747975282584 5.68081455402199 0.0673697318007669 1.39716850963701
5.75706241243117 5.66645036143099 6.00564704832409 5.74510212328638 0.893961788921047 0.120129992024699 0.118721658643699 1.45701055671176 1.3820148915707 1.3475 1.47503096715848 1.37553474699831 5.69924192554742 0.0657085889570569 1.39637071126094
5.77603530549807 5.66999646952635 6.04755659627021 5.77303688885278 0.887704907536747 0.112666181101143 0.128179700947367 1.44769718584174 1.38199233982201 1.34450310256053 1.47249124852932 1.37949263943736 5.7189590090985 0.0640890207715147 1.39608797430434
5.81122337123521 5.6695 6.09744027329502 5.79623453979697 0.878413702174278 0.112771579993102 0.125327180489312 1.45777185522436 1.4059441571912 1.3455 1.46690973604359 1.38398883143824 5.73848203106351 0.0607930682976584 1.39542083799151
5.82260568443809 5.6695 6.14288229276188 5.81716832469846 0.87839212535341 0.113537456582643 0.126891902117038 1.44345123236814 1.3789629925765 1.3455 1.45804296414386 1.37501164401368 5.75844077088299 0.0574067796610178 1.39526738563833
5.84301918153459 5.67301574047529 6.15400676882472 5.8415161360889 0.877223283348167 0.112255293815252 0.129188227979841 1.44219406162368 1.37900297486576 1.34550393511882 1.45899405026848 1.3805 5.78002873325457 0.0549011943539682 1.39511103700157
5.8676969998082 5.68254030973832 6.16656075701205 5.86118426359664 0.876489727116674 0.122248117375649 0.125645230229921 1.44144705962314 1.37997511238602 1.34649555965976 1.4519508095812 1.38151542212434 5.80433165762452 0.0513333333333345 1.39625866813435
5.87384790567453 5.69894676698608 6.17892395283726 5.8768555103908 0.884350646602783 0.132421064256479 0.140955666119323 1.43174965839347 1.35802281414882 1.345 1.43105323301392 1.38196958113491 5.827284397337 0.05 1.39806296885376
5.91402850522979 5.70066734124353 6.212 5.91404800880807 0.882056537025946 0.130564382125058 0.121749894980732 1.42988376968355 1.356 1.35256782934235 1.428 1.37901650302777 5.85176841135787 0.0503027613412221 1.40024283535826
5.95416017274267 5.69909502863664 6.21202850859099 5.95028733348004 0.884525306065601 0.124101184329945 0.121673918167255 1.43445280366177 1.36328688636095 1.35487646277236 1.428 1.38442949318444 5.87663222361931 0.0507169082125599 1.40249037859942
5.97963428617335 5.70892218854752 6.21497665656426 5.97278990907831 0.890417584561584 0.122155406667591 0.121044979932959 1.44100926856302 1.36989106396653 1.34210115488822 1.428 1.39099221885475 5.90243541453191 0.0513271604938275 1.40520153237974
5.99707645963876 5.72204460145594 6.21501486715198 5.98304884921365 0.891684435437401 0.121403755796168 0.121189044254516 1.44300303020795 1.37099362836344 1.33897876121146 1.42799362836344 1.39100849551542 5.92955070909319 0.0566436781609242 1.40858915795132
6.03327310912067 5.74317448638265 6.22202275909339 6.00625035002728 0.889148746463126 0.118466282681413 0.120739393090843 1.43510624296285 1.3680606909157 1.32890137726198 1.425 1.39503034545785 5.95561193395074 0.0625512820512783 1.41134086380667
6.0687188092597 5.76582035036036 6.22497656743831 6.03874224182139 0.899368923336546 0.11798382731841 0.120660624868312 1.44500150091833 1.37593751316882 1.31610154110066 1.425 1.39896875658441 5.9815425149036 0.069732142857144 1.41499380741691
6.08197281385229 5.77997072261016 6.225 6.0579602663995 0.900807155910701 0.115415374492278 0.120610104562107 1.44791406087235 1.37999163503147 1.31001254745279 1.425 1.40299163503147 6.00574510310581 0.0765930348258699 1.41909269504767
6.10928469202193 5.83038255490447 6.22503558650274 6.08429358864761 0.883782950403322 0.123529036851669 0.120863718211347 1.43194026304418 1.3800622763798 1.30391993036883 1.425 1.41 6.02871054781827 0.0785549242424244 1.42294245333249
6.14075628399082 5.87267250661266 6.22896953549885 6.11674866786553 0.902901942524422 0.136688096243661 0.124591134885162 1.45407856101979 1.38694668712299 1.29506854512758 1.425 1.41 6.05083294988293 0.0807547770700598 1.42662105037376
6.15406885165598 5.92918589947114 6.232 6.13105049121438 0.906150580204468 0.15125157070675 0.125164636011502 1.45583123932981 1.391 1.292988524724 1.425 1.4070091802208 6.07475905498949 0.0832875243664722 1.43002984030474
6.18412938597821 6.01062702435595 6.232 6.15322891365376 0.910771099867216 0.143143060044017 0.12718089574908 1.45637636977123 1.39103981107022 1.28800995276755 1.425 1.41102985830266 6.09839612921195 0.0837107526881726 1.43165695882493
6.19688431281321 6.07243936209479 6.232 6.17579532266953 0.912851134089539 0.133586676399949 0.127269199088707 1.4570043046308 1.39496440394253 1.28899110098563 1.425 1.41397330295689 6.12111329175249 0.0823669467787115 1.43193350672057
6.21303892653557 6.14910957098902 6.232 6.19904325170619 0.914271482708385 0.143884582413995 0.127882393261076 1.4560234234738 1.39499567482938 1.28399711655292 1.425 1.41800144172354 6.14188707007988 0.0807208333333346 1.43140332477139
6.24011310646744 6.22568733930215 6.23202610149249 6.22908700497495 0.894586993830715 0.126273126606979 0.12952999442788 1.43077726598988 1.39203480198998 1.28203480198998 1.42497389850751 1.419 6.16378189274205 0.0790860534124632 1.43047748515748
6.25286611887535 6.30318641470402 6.23496910435585 6.2388970145195 0.902140701180012 0.12549813585296 0.128401843330258 1.44061670556305 1.3959588058078 1.2859588058078 1.42203089564415 1.419 6.18456541506609 0.0766934984520138 1.42903826714193
6.27303417039953 6.38716871634768 6.239 6.26204911994932 0.904840619338491 0.130255184471291 0.129091644450477 1.44904158038098 1.39900213564997 1.28400427129994 1.422 1.41899359305009 6.20579205071007 0.0753568627450999 1.42833584672645
6.28917163300379 6.46654474822942 6.239 6.28517163300379 0.905119254281502 0.137405295676438 0.12985403015639 1.44976671709797 1.4 1.28600746230451 1.422 1.41600746230451 6.22755561634465 0.0733522607781283 1.42715007380645
6.3118174969815 6.53842075128911 6.239 6.3078174969815 0.903701426275941 0.144701202288388 0.129066347931078 1.44801412414665 1.4 1.28699206508615 1.422 1.41699206508615 6.2500357537103 0.0713314606741588 1.4250125900789
6.33204496583419 6.61203977746871 6.242 6.33105188365484 0.898934563463748 0.141244779343291 0.128628581846768 1.44573765918849 1.39699481163452 1.28800172945516 1.422 1.414 6.27256246312663 0.0687689030883905 1.42348769562633
6.35821462923833 6.63520529753232 6.24202799511804 6.36114930729623 0.878552880623973 0.161421622278497 0.127819891608375 1.42713597516152 1.39400933170601 1.28897200488196 1.42197200488196 1.41397200488196 6.29752928755827 0.0642638888888923 1.42097126043374
6.3808166972279 6.65682466691365 6.24497609094277 6.37687248502811 0.886227756754345 0.172123210122255 0.128861552133112 1.43408365432179 1.39499203031426 1.28602390905723 1.41902390905723 1.41102390905723 6.32159730038932 0.0589209726443794 1.41823998110714
6.40105819524855 6.69301234444666 6.24501234444666 6.40405819524855 0.885487196047115 0.154863933586211 0.1285988889998 1.43485786617422 1.39499470952286 1.28700705396952 1.419 1.40798941904572 6.34530100987942 0.0536666666666709 1.41584732496572
6.43422520111785 6.70038186276505 6.25206853947065 6.43722520111785 0.883880906861748 0.151147323640335 0.127974601935886 1.43361543652409 1.39197062594115 1.291 1.41897062594115 1.40197062594115 6.36836403712253 0.0497991718426522 1.41281454111909
6.45681987525706 6.73869457108806 6.25894517942606 6.45981987525706 0.881965271445597 0.12278609570994 0.128436319190036 1.43014764523229 1.38902349453169 1.291 1.41602349453169 1.39902349453169 6.39259197707988 0.0463628318584097 1.40960676794393
6.48399575481967 6.7429993710844 6.2619995283133 6.48699575481967 0.875371034566169 0.12285995283133 0.128150045596381 1.42408094966256 1.3860004716867 1.291 1.416 1.39300094337341 6.41702885251173 0.0452974806201546 1.40615786094797
6.51726482601396 6.74302942511266 6.26912750882154 6.51329425112663 0.868537486130012 0.123827454361875 0.129367833081794 1.4161681018621 1.37997057488734 1.29103923348355 1.41302942511266 1.38994114977467 6.44133529284583 0.0457108307045218 1.40145328205635
6.54378721090519 6.74597635676724 6.28189754599139 6.54276356767244 0.876297739487076 0.124574010381035 0.127147811235343 1.4299990344276 1.37702364323276 1.29496847568966 1.41597635676724 1.38404728646551 6.46735075907383 0.0469115044247809 1.39748080103468
6.58099194511552 6.74899934690126 6.29499716990545 6.56999412211132 0.88329848916491 0.128899059537812 0.118231937526268 1.4355888070063 1.37400065309874 1.295 1.416 1.38100065309874 6.49404114985808 0.0525365365365322 1.39402523388594
6.6083003121512 6.75603003121512 6.31842043701168 6.5933503641764 0.886948029134112 0.130000852857604 0.129278748160206 1.43819783933105 1.37093993756976 1.298 1.42308008324032 1.37796996878488 6.5204469958512 0.0585040650406497 1.39067329233117
6.63774845397166 6.75897484539717 6.35964783556032 6.6277065296336 0.889696522370688 0.134987404872534 0.152690020907466 1.44190830520043 1.36505030920567 1.298 1.43093292105911 1.37502515460283 6.54723947641671 0.0669634146341347 1.38836122667869
6.66005784218768 6.76200214230325 6.41909211903964 6.64804713067145 0.893270188251126 0.136579592962383 0.180327271520341 1.44470063357864 1.35498714618051 1.29899143078701 1.43800214230325 1.36898500387727 6.57443791445059 0.0746915422885538 1.38654297305148
6.68715502914364 6.76302325437155 6.46237982140191 6.67020928934391 0.888747904005384 0.13638829467942 0.193088445987152 1.43576751395158 1.34900775145718 1.295 1.43905426020027 1.36198449708564 6.60107829694163 0.0776636546184735 1.38435500855225
6.70684627047829 6.76597694057174 6.51062336267181 6.69679246514569 0.894832497577792 0.136171691024739 0.200512043970315 1.44688321968499 1.34999231352391 1.295 1.4459461946674 1.36001537295217 6.62605322887269 0.0763756906077346 1.38265048039484
6.72699498207452 6.766 6.54699096773413 6.7199942293857 0.898129184587109 0.135920062724069 0.17893542939537 1.45008921720363 1.34700075268882 1.295 1.44400050179255 1.35700075268882 6.64990408929369 0.0747288317256158 1.38110576855914
6.74719160330236 6.766 6.61361313056754 6.74022034379771 0.897763744726311 0.135951341223116 0.166293643243362 1.448988836297 1.341 1.295 1.44099041983488 1.354 6.67582238132745 0.0736777442094675 1.38046564517495
6.76684725592288 6.766 6.67651121895321 6.76282434431131 0.903277155286367 0.13608893079146 0.145124505371062 1.45194701201639 1.341 1.295 1.44000763720386 1.354 6.69927878263413 0.0732906666666667 1.38047278249256
6.79099484906927 6.77199871226732 6.75098411796357 6.79299356133658 0.904929654458397 0.133840482899756 0.127513745155888 1.45336969952904 1.33900042924423 1.29899914151154 1.43800042924423 1.35200042924423 6.72156458516348 0.0742396204033214 1.38057692872402
6.80419725040192 6.776 6.8327298264871 6.81319725040192 0.897145741177451 0.129696449492765 0.116628753750204 1.44317962939188 1.336 1.302 1.43685206219856 1.35597041243971 6.74602768241751 0.0746703397612484 1.38128930473847
6.82384566172842 6.776 6.90542894839516 6.83284566172842 0.899709858855559 0.129342778088888 0.110527922033325 1.45011551859013 1.336 1.302 1.42211575370368 1.35302315074074 6.76580673140635 0.0737169811320766 1.38128151798643
6.83706177694743 6.77900545090713 6.98615807630666 6.84705995997839 0.900407292716127 0.128588752961629 0.127595997838954 1.45147092665421 1.33300181696904 1.302 1.43998546424766 1.35 6.78778307899357 0.0726874381800196 1.38034406403761
6.8711001486139 6.78203081495812 7.0735469655067 6.88013096357203 0.898893422098618 0.122411540747906 0.114328417398367 1.45196343696001 1.334 1.302 1.43199229626047 1.35000770373953 6.80856714522435 0.0716822916666675 1.37922093853656
6.8838693202966 6.78595979086049 7.14328628777375 6.89682911115709 0.895504680382825 0.122607989543025 0.103926453696845 1.44985161241249 1.334 1.302 1.43101005228488 1.35098994771512 6.82925150250074 0.0703428571428569 1.37912277958315
6.90704506062719 6.78500751010453 7.20406946846692 6.92004881567946 0.891945648486056 0.123767728193379 0.106657299229973 1.44906783797734 1.3379887348432 1.306 1.4289943674216 1.35100751010453 6.84947217408343 0.0684022289766994 1.3787419989347
6.93115760604259 6.78902364090639 7.24123640906389 6.9461339651362 0.879008747135364 0.122539117199357 0.121228708250866 1.43198773067979 1.332 1.306 1.42600788030213 1.35500788030213 6.87146728964681 0.0656752688172046 1.37950748019935
6.9508460560091 6.79197690840136 7.27076908401365 6.96286914760774 0.880101456108505 0.119930397578794 0.12856265586339 1.43420268130102 1.332 1.306 1.42699230280046 1.35599230280046 6.89366495303615 0.0615475504322803 1.38103347878398
6.97703458521044 6.799 7.28504060002965 6.99303909632485 0.882948075257854 0.113691398445466 0.129177925613509 1.4382500300741 1.33600601481921 1.30899548888559 1.42399548888559 1.36000451111441 6.91551838394333 0.05830010384216 1.38262501308514
7.00029280248 6.799058560496 7.312029280248 7.019263522232 0.8816685359876 0.114578324447013 0.114501748645413 1.43826804798347 1.34000976008267 1.306 1.420970719752 1.36300976008267 6.93823246230927 0.0566488262910795 1.38507212413514
7.02974979232732 6.80494995846546 7.31497497923273 7.04577481309459 0.881521251038363 0.110385612892078 0.112665596278264 1.43807166805115 1.34099165974424 1.306 1.41802502076727 1.36399165974424 6.96122183091242 0.056 1.38861453663352
7.06006936845987 6.81504624563991 7.329 7.06906011933189 0.880082196667896 0.116925044492537 0.106264288663471 1.43989372277401 1.34500924912798 1.30599306315401 1.415 1.37101156140998 6.98625143208626 0.0570240963855447 1.39216182529273
7.09027817807348 6.83506714643153 7.32902877704208 7.09532613981029 0.881055131950087 0.144879400234922 0.103781774540013 1.44153040774114 1.349 1.30297122295792 1.415 1.37603836938945 7.01184229229442 0.0596785009861926 1.39654899230573
7.11875377154239 6.84194056554472 7.33197452809059 7.12871131836004 0.88362775453245 0.133557897038491 0.101916132209292 1.44464308468239 1.349 1.30002547190941 1.415 1.37996603745412 7.03751900815585 0.0623017751479302 1.4006336206805
7.1490594346899 6.86207330278421 7.335 7.1520594346899 0.887445289687401 0.134187057756 0.100511941533203 1.44682235757603 1.35000792462532 1.30099405653101 1.415 1.38401386809431 7.06402404782785 0.0662729103726028 1.4048549625601
7.17929820487826 6.8994671876426 7.335 7.18219880325217 0.890124115030904 0.143009518354633 0.101508488702452 1.44801894614635 1.35406958113826 1.29791053853652 1.415 1.39100994016261 7.09078567668333 0.0703251282051279 1.41050941711541
7.20876508999097 6.94563197431918 7.335 7.20184339332731 0.891518880926239 0.165689197596382 0.10333543557944 1.44890295269973 1.36094518766456 1.28907047300271 1.415 1.39199216966637 7.11695056486285 0.0749885714285678 1.41569904072638
7.23499481166589 6.98599201794752 7.33799940134606 7.22499541031983 0.890320241457087 0.184006380139202 0.105359598901863 1.44480082015589 1.36499920179475 1.28400099775656 1.41799940134606 1.39599920179475 7.14215757920531 0.079 1.42002040315499
7.25816116266569 7.02942708106409 7.339 7.25213698826584 0.893889017194552 0.179324634143671 0.106888686954494 1.45110781638929 1.36902417439985 1.27798388373343 1.415 1.4 7.16808003601908 0.0763180076628391 1.42411145623229
7.27780077576412 7.08451823910289 7.339 7.2688306593995 0.896206491540166 0.182793072761907 0.110384538086013 1.45206033762456 1.37197011636462 1.27466144420399 1.415 1.4 7.19272038625541 0.0703482428115015 1.42729270540646
7.30301904208331 7.14206048661756 7.342 7.29202240245095 0.89784200501936 0.181245245291701 0.117670705677205 1.45473245306838 1.37700112012255 1.27399775975491 1.415 1.40400448049019 7.21798448639566 0.068300952380954 1.42982377615568
7.32019929196126 7.19669752186441 7.342 7.31219929196126 0.899644847251114 0.158971804144527 0.118360784048184 1.45692707486462 1.37802989379419 1.2719202832155 1.415 1.408 7.24133983639997 0.0663312236286925 1.43039031594667
7.33983977295544 7.26543920534404 7.342 7.33183977295544 0.90110806308518 0.139439345795815 0.124351130751409 1.45762431193992 1.38097596594332 1.26406409081782 1.415 1.408 7.26369989817965 0.0653565217391295 1.4298912642798
7.36403384153977 7.33916709260259 7.34500846038494 7.36004230192471 0.901599069357656 0.123235943420421 0.12639403983381 1.45728137481255 1.38500211509624 1.26498730942259 1.412 1.40800211509624 7.28375438873695 0.0663501048218023 1.42940880777607
7.38016152194241 7.41859224712217 7.34903076608427 7.38015383042134 0.901147078244607 0.126000465581715 0.128304307251798 1.45792807711973 1.386 1.25896154239466 1.412 1.409 7.30327855209364 0.0681111111111131 1.42898434994666
7.40081122045555 7.49430780833702 7.35296404199153 7.39982020995767 0.899495102363556 0.120946206040879 0.128854965878815 1.45768224737553 1.386 1.25404494751058 1.412 1.409 7.32209610005014 0.0706941176470586 1.42832376519592
7.41704624765478 7.56511487320704 7.35300447557949 7.42004028021546 0.898620660957453 0.129969740543485 0.128221372511045 1.45667975092296 1.3869955244205 1.25799850814017 1.408 1.4099955244205 7.34204179157557 0.0716782273603076 1.42822427224637
7.44809920617409 7.64263491951417 7.356 7.44716865049595 0.89236563492834 0.116375079426721 0.129131170650506 1.4498307142668 1.384 1.25703968246964 1.408 1.40700992061741 7.36267892886298 0.0697060109289643 1.42746548206942
7.45792257222845 7.70550446226211 7.356 7.46386837278837 0.891933406821948 0.112917254575584 0.128256891071667 1.45089163780067 1.384 1.26096902889138 1.408 1.40799225722285 7.38391216949536 0.0655690140845081 1.42703207383443
7.47806146641432 7.74611382669319 7.36000682960159 7.48105918988046 0.890580620680481 0.123008206254573 0.128886585199204 1.44983066621116 1.38500227653386 1.26199544693227 1.40799317039841 1.405 7.40417363523302 0.061278867102404 1.42657642039294
7.5051956751496 7.79612718884724 7.36303913502992 7.50720545890708 0.886445931956599 0.135361390293418 0.127369356271717 1.44571456223055 1.386 1.26 1.40497064872756 1.40498043248504 7.42546620100631 0.0557950138504165 1.42480014170062
7.52483980214375 7.80889587139344 7.36696796042875 7.52783179225094 0.884029704336318 0.134497048705675 0.125296900873834 1.44316082572131 1.386 1.26 1.40202402967844 1.40301601978562 7.44542993695639 0.0503490566037786 1.42345207926641
7.55504719999275 7.83203933332729 7.37001376666455 7.55503933332729 0.879503077334397 0.123838091336699 0.122546027333944 1.43974522100073 1.38300196666636 1.264 1.399 1.39999410000091 7.46698554692996 0.0455759368836317 1.42240030394446
7.57922760323017 7.85212255558548 7.37702626191117 7.57523635720056 0.875994376985196 0.112627995771188 0.120499448643335 1.43733260571736 1.38397373808883 1.26403501588157 1.39897373808883 1.39697373808883 7.48828724956618 0.0419516616314235 1.4208089533217
7.60479525424984 7.86588975228838 7.37997637549037 7.6017873794133 0.876486062581728 0.102292764532083 0.11706748317954 1.43874866023538 1.38102362450963 1.26796850065382 1.39602362450963 1.39402362450963 7.50994516645654 0.04 1.41929806422603
7.63597948217346 7.86899801440388 7.38699536694239 7.62498477709644 0.876539966906731 0.100820919992868 0.115960714814602 1.44070870936252 1.37900132373074 1.27099801440388 1.396 1.39200132373074 7.53343234504113 0.04 1.41844402049108
7.66329757551546 7.87203719693943 7.40009299234858 7.64925107934117 0.877585908336662 0.0999197210229542 0.115272510793412 1.44268656592816 1.37598140153028 1.27100929923486 1.396 1.38897210229542 7.55728790807325 0.0423151862464175 1.41778941800936
7.69475376097922 7.8759692201224 7.409923050306 7.67579223582621 0.877153385786536 0.099890230849082 0.115537922358262 1.44020939132289 1.3740153899388 1.2719923050306 1.396 1.3860230849082 7.58001174761632 0.0477296511627859 1.41705672444727
7.72504913675004 7.876 7.44708394194799 7.70304708938546 0.884494238044691 0.101080298243863 0.132567466771908 1.44733319388875 1.371 1.272 1.39700204736459 1.38399385790624 7.60363911488607 0.0527643865363705 1.41726371821754
7.74922640760941 7.87602953142731 7.48849219045524 7.72623625141852 0.886572600075654 0.106141836188696 0.150978838393665 1.44890260007565 1.37098031238179 1.272 1.39807875047284 1.381 7.62769779247449 0.0579862340216335 1.41767134193906
7.77181296075272 7.87897560357644 7.5375933929407 7.74980482861153 0.887829590859282 0.110315438399959 0.165827042025266 1.45015959085928 1.36901626428237 1.272 1.40593494287051 1.381 7.64954576386557 0.0617521865889207 1.41843849462089
7.79202908116349 7.87900379319524 7.57506701311587 7.7730303455619 0.888380442539444 0.112150164371794 0.184985701045397 1.44974032874359 1.36600505759365 1.27200379319524 1.40700126439841 1.38200126439841 7.67056808760176 0.0616001955034201 1.4208895763434
7.81518617277318 7.882 7.6284747405716 7.79721409868915 0.88874964122757 0.112275066421511 0.181520743728379 1.45000977407059 1.37 1.275 1.40798138272268 1.383 7.69148051673337 0.0575953878406721 1.42362044867603
7.83482879490489 7.882 7.67856342700747 7.81980311414062 0.890821937862466 0.11175453693502 0.174213688295381 1.45104101173251 1.37 1.275 1.40601712050951 1.383 7.71329856131696 0.0546043613707168 1.42837595002416
7.85204205952902 7.882 7.7421282815635 7.84005047143482 0.892684416250547 0.11286340682185 0.172990390091571 1.45271098839893 1.374 1.275 1.4079957940471 1.3870084119058 7.73430916600092 0.0560134874759108 1.43610862279894
7.87216865159136 7.88202299794428 7.80355961664405 7.86417631757278 0.894787895960868 0.114484982887926 0.158820410689765 1.45318298973276 1.3740306639257 1.275 1.40608432579568 1.3910306639257 7.75409480549625 0.0612960725075537 1.44490608175738
7.89382952889495 7.88497675394022 7.8754343458787 7.88682178020836 0.895802018852809 0.115124963353714 0.143460879510854 1.45356697801223 1.37796900525363 1.275 1.41691476444747 1.39496900525363 7.77265933664093 0.0683554913294699 1.45401982248427
7.91099480972519 7.885 7.95297649110822 7.90399480972519 0.89521018318617 0.114860082433776 0.121286735144841 1.45408984123865 1.38199877875887 1.27799908406915 1.43299511503547 1.39799908406915 7.78898525801648 0.0757467467467494 1.46481291777719
7.93114583830464 7.88503645957616 8.03363804258278 7.93015495319868 0.891613384509404 0.115473060681921 0.121343852252715 1.45147516910616 1.38606380425828 1.27803645957616 1.45429167660927 1.40606380425828 7.80427428612764 0.0800670731707305 1.47663535203014
