# Supplementary material for: Quantifying Spatiotemporal Gait Parameters with HoloLens in Healthy Adults and People with Parkinson’s Disease: Test-Retest Reliability, Concurrent Validity, and Face Validity
Source: Sensors (Basel). 2020 Jun 5;20(11):3216. doi: 10.3390/s20113216 (PMC7313704; doi:10.3390/s20113216)
Supplement: Supplementary file 1 [file sensors-20-03216-s001.zip › Data/HYA_07_SWS2_HoloLens_raw.csv]

Time HoloLens_x_position HoloLens_y_position HoloLens_z_position HoloLens_x_orientation HoloLens_y_orientation HoloLens_z_orientation
248.0647 -0.241 0.09 0.319 358.484 343.042 356.111
248.0973 -0.241 0.09 0.319 358.545 343.22 356.152
248.1304 -0.241 0.09 0.32 358.267 343.241 356.132
248.1635 -0.241 0.09 0.32 358.057 343.232 356.048
248.1968 -0.242 0.09 0.319 358.22 343.384 355.948
248.2293 -0.242 0.09 0.319 358.199 343.571 356.013
248.2631 -0.244 0.09 0.32 357.627 343.588 356.186
248.2972 -0.245 0.09 0.32 357.495 343.556 356.036
248.329 -0.246 0.09 0.32 357.518 343.635 355.976
248.3629 -0.248 0.09 0.321 357.54 343.515 356.132
248.3964 -0.25 0.09 0.321 357.619 343.419 355.968
248.4297 -0.253 0.09 0.322 357.627 343.315 356.104
248.4639 -0.255 0.09 0.323 357.863 343.274 356.211
248.4943 -0.258 0.089 0.324 358.432 343.307 356.259
248.5305 -0.261 0.087 0.325 359.266 343.304 356.508
248.5618 -0.265 0.086 0.327 359.88 343.169 356.676
248.5966 -0.269 0.085 0.33 0.597 343.158 356.501
248.6309 -0.272 0.082 0.332 1.834 343.349 356.378
248.663 -0.276 0.081 0.335 2.749 343.733 356.496
248.6958 -0.28 0.08 0.339 3.018 344.23 356.546
248.7294 -0.284 0.079 0.342 3.657 344.842 356.467
248.7617 -0.288 0.077 0.346 4.998 345.372 356.423
248.7966 -0.292 0.075 0.35 6.766 345.954 356.292
248.8284 -0.297 0.071 0.354 8.688 346.435 356.242
248.8631 -0.302 0.069 0.36 9.049 346.8 355.928
248.8953 -0.307 0.069 0.366 8.726 347.05 355.542
248.9296 -0.313 0.069 0.372 8.011 347.118 355.171
248.9626 -0.32 0.071 0.377 7.162 346.82 354.567
248.9953 -0.326 0.07 0.383 7.108 346.602 353.906
249.0289 -0.331 0.068 0.388 7.682 346.505 353.218
249.0623 -0.335 0.07 0.396 7.386 346.695 352.883
249.0963 -0.339 0.07 0.405 6.944 346.799 352.957
249.1305 -0.342 0.07 0.414 7.61 346.81 353.138
249.1616 -0.345 0.069 0.423 8.36 346.693 353.119
249.1958 -0.347 0.068 0.434 8.884 346.5 352.964
249.2281 -0.349 0.066 0.444 9.448 346.225 352.563
249.2624 -0.351 0.064 0.454 10.032 345.707 352.21
249.2934 -0.353 0.063 0.465 10.118 344.811 351.917
249.3297 -0.356 0.061 0.476 10.213 343.432 351.68
249.363 -0.359 0.06 0.487 10.247 341.471 350.931
249.3936 -0.363 0.061 0.5 9.516 339.59 349.854
249.4293 -0.366 0.062 0.514 8.498 337.769 348.756
249.4627 -0.369 0.062 0.53 7.59 335.923 348.181
249.495 -0.372 0.06 0.545 6.927 334.264 347.854
249.529 -0.375 0.06 0.562 5.781 332.588 347.704
249.5608 -0.379 0.063 0.58 3.199 329.471 347.09
249.5949 -0.38 0.063 0.597 2.204 327.636 346.169
249.6301 -0.379 0.064 0.617 1.727 326.946 347.163
249.6631 -0.377 0.066 0.639 1.237 327.36 347.649
249.6944 -0.374 0.067 0.663 1.163 328.402 348.033
249.728 -0.371 0.074 0.688 0.32 329.196 348.927
249.7605 -0.369 0.079 0.713 359.639 329.735 348.447
249.7951 -0.367 0.082 0.736 0.574 330.906 348.215
249.8286 -0.365 0.083 0.758 0.703 331.577 349.35
249.861 -0.365 0.084 0.779 0.298 332.137 349.881
249.8949 -0.363 0.09 0.8 359.84 333.493 350.112
249.9293 -0.36 0.093 0.82 359.294 335.541 350.569
249.9611 -0.358 0.093 0.839 359.524 337.869 351.062
249.9949 -0.357 0.093 0.857 0.006 339.446 351.665
250.0269 -0.356 0.093 0.874 0.473 341.235 351.913
250.0619 -0.356 0.091 0.891 1.137 342.636 352.078
250.0946 -0.358 0.089 0.907 1.593 343.106 352.493
250.128 -0.361 0.086 0.923 2.421 343.703 352.727
250.1604 -0.364 0.083 0.938 3.806 344.24 353.102
250.195 -0.368 0.079 0.953 4.846 344.61 354.355
250.2273 -0.373 0.078 0.97 4.026 344.719 355.089
250.2606 -0.379 0.078 0.988 3.253 344.958 354.955
250.294 -0.384 0.079 1.006 2.449 345.133 354.916
250.3288 -0.391 0.077 1.024 2.33 345.063 354.926
250.3603 -0.397 0.072 1.043 2.864 345.291 354.824
250.394 -0.404 0.065 1.063 3.697 345.622 355.432
250.4286 -0.41 0.058 1.084 4.265 345.959 355.92
250.4601 -0.418 0.053 1.107 4.332 346.492 355.913
250.4938 -0.424 0.051 1.131 4.336 346.975 356.117
250.5291 -0.432 0.048 1.153 5.162 347.142 356.153
250.5609 -0.44 0.048 1.177 5.617 347.4 356.126
250.5946 -0.448 0.052 1.201 5.198 347.384 356.882
250.6279 -0.457 0.057 1.225 4.988 347.079 357.033
250.6611 -0.466 0.062 1.249 4.302 346.579 357.215
250.6931 -0.475 0.07 1.272 3.633 346.35 356.782
250.7282 -0.484 0.078 1.295 2.683 346.427 356.547
250.7628 -0.494 0.086 1.317 2.443 346.46 356.889
250.794 -0.503 0.09 1.339 2.381 346.151 357.688
250.8284 -0.511 0.088 1.36 2.79 345.609 357.858
250.8593 -0.519 0.086 1.382 2.835 345.185 358.092
250.8933 -0.525 0.084 1.406 2.569 345.319 358.738
250.9289 -0.53 0.083 1.43 3.242 345.784 359.513
250.9597 -0.534 0.083 1.454 4.204 346.306 0.003
250.9939 -0.537 0.083 1.476 5.274 346.774 359.884
251.0296 -0.539 0.081 1.496 6.654 347.23 359.178
251.0607 -0.542 0.082 1.515 6.821 347.63 358.743
251.0952 -0.544 0.082 1.532 6.552 348.008 358.482
251.1329 -0.545 0.082 1.549 6.882 348.375 358.125
251.1601 -0.547 0.08 1.566 7.573 348.751 357.593
251.1945 -0.548 0.076 1.581 8.308 349.143 357.157
251.2294 -0.548 0.072 1.598 7.723 349.462 356.674
251.2603 -0.549 0.069 1.616 7.226 349.811 356.03
251.2938 -0.549 0.067 1.636 6.877 350.242 355.57
251.3295 -0.55 0.064 1.657 6.385 350.763 354.993
251.3606 -0.55 0.062 1.679 6.022 351.203 354.309
251.3945 -0.551 0.061 1.702 5.917 351.687 354.319
251.4281 -0.551 0.06 1.728 5.968 352.671 354.707
251.4598 -0.551 0.059 1.753 5.903 353.687 355.04
251.4964 -0.551 0.061 1.781 6.039 354.484 355.511
251.5278 -0.552 0.063 1.808 5.782 354.984 356.075
251.5614 -0.553 0.068 1.836 5.91 355.524 356.1
251.5936 -0.554 0.071 1.864 5.713 356.234 356.419
251.627 -0.554 0.072 1.889 5.864 357.228 356.986
251.6607 -0.556 0.071 1.912 6.537 357.69 357.683
251.6937 -0.559 0.075 1.935 6.753 357.7 357.742
251.7284 -0.563 0.077 1.955 6.447 357.438 357.526
251.7592 -0.566 0.078 1.974 6.907 357.055 357.202
251.7929 -0.572 0.078 1.991 7.351 355.67 357.09
251.8319 -0.579 0.08 2.008 6.934 353.734 356.981
251.8591 -0.586 0.083 2.025 5.99 352.12 356.857
251.8938 -0.592 0.084 2.043 5.119 350.507 356.716
251.9269 -0.597 0.084 2.06 4.424 348.993 357.147
251.9607 -0.602 0.083 2.078 3.803 347.804 357.158
251.9919 -0.606 0.08 2.096 3.541 346.913 357.18
252.0283 -0.609 0.076 2.114 3.403 346.576 357.339
252.06 -0.614 0.074 2.134 3.063 346.149 357.319
252.0951 -0.619 0.071 2.155 2.249 346.238 357.111
252.1296 -0.625 0.066 2.177 1.838 346.291 357.247
252.1583 -0.632 0.061 2.199 1.576 346.159 357.662
252.1992 -0.641 0.056 2.222 0.991 345.995 358.272
252.2263 -0.65 0.052 2.245 0.745 345.915 358.511
252.2598 -0.659 0.049 2.269 0.613 345.994 358.8
252.293 -0.67 0.048 2.295 0.124 346.219 359.199
252.3315 -0.68 0.048 2.32 359.623 346.209 359.754
252.3587 -0.692 0.05 2.346 0.028 346.088 359.618
252.3925 -0.702 0.056 2.373 359.566 345.956 359.814
252.4265 -0.713 0.064 2.398 359.956 345.426 0.18
252.4582 -0.723 0.077 2.423 359.7 344.877 359.772
252.4934 -0.733 0.085 2.448 359.491 344.229 359.381
252.5279 -0.741 0.089 2.472 0.235 343.794 358.811
252.5609 -0.749 0.09 2.496 0.752 343.538 358.136
252.5913 -0.756 0.09 2.52 0.44 343.426 357.403
252.6347 -0.762 0.088 2.544 0.963 343.407 357.013
252.66 -0.769 0.086 2.567 2.008 343.112 356.643
252.6918 -0.775 0.085 2.59 3.017 342.951 356.397
252.7265 -0.78 0.083 2.613 3.532 343.058 356.449
252.7596 -0.784 0.082 2.635 3.887 343.406 356.459
252.7924 -0.788 0.081 2.658 3.941 343.771 356.305
252.826 -0.791 0.079 2.679 4.185 344.122 355.874
252.858 -0.794 0.078 2.702 4.218 344.786 355.761
252.8974 -0.797 0.076 2.726 3.753 345.665 356.104
252.927 -0.799 0.074 2.749 3.735 346.231 356.418
252.959 -0.801 0.07 2.773 3.832 346.701 356.441
252.9904 -0.803 0.067 2.798 3.277 347.041 356.498
253.0274 -0.805 0.062 2.823 2.986 346.825 356.845
253.058 -0.807 0.058 2.849 3.386 346.5 356.773
253.0917 -0.809 0.055 2.875 3.689 346.176 356.379
253.1249 -0.809 0.054 2.903 3.511 345.936 356.312
253.16 -0.809 0.059 2.93 3.706 345.764 356.574
253.1912 -0.809 0.067 2.959 3.094 345.856 356.255
253.2263 -0.81 0.074 2.986 2.984 346.185 355.859
253.2578 -0.811 0.079 3.011 3.068 346.123 356.539
253.292 -0.813 0.081 3.034 3.506 345.778 356.829
253.3254 -0.815 0.085 3.057 3.494 345.818 356.642
253.3594 -0.817 0.089 3.079 3.258 345.774 356.869
253.3919 -0.819 0.09 3.099 3.428 345.64 357.097
253.426 -0.821 0.09 3.118 4.196 345.112 357.485
253.4578 -0.824 0.089 3.135 4.817 344.276 357.771
253.4933 -0.828 0.087 3.152 5.152 343.362 357.09
253.5244 -0.831 0.086 3.17 5.491 342.797 356.623
253.5583 -0.835 0.083 3.186 6.424 342.255 356.925
253.5929 -0.839 0.078 3.2 7.296 341.089 357.407
253.6276 -0.844 0.077 3.217 7.325 340.431 357.515
253.6583 -0.847 0.076 3.234 7.197 340.034 357.401
253.692 -0.851 0.077 3.251 6.911 339.851 357.091
253.7255 -0.855 0.077 3.268 6.787 339.637 356.948
253.7572 -0.86 0.075 3.285 6.701 339.352 356.861
253.7914 -0.865 0.073 3.303 6.562 339.155 356.632
253.8255 -0.87 0.068 3.321 6.825 339.267 356.342
253.8576 -0.875 0.062 3.339 7.247 339.554 356.38
253.8922 -0.881 0.058 3.358 7.157 340.043 356.372
253.9243 -0.887 0.056 3.378 6.931 340.676 356.286
253.9582 -0.894 0.053 3.398 6.968 341.293 356.49
253.9912 -0.901 0.052 3.42 7.062 341.544 356.796
254.025 -0.91 0.051 3.442 7.084 341.591 356.887
254.0568 -0.918 0.051 3.465 6.915 341.768 357.04
254.0934 -0.926 0.054 3.488 6.802 341.972 356.89
254.1242 -0.934 0.056 3.51 6.68 342.192 356.771
254.158 -0.942 0.061 3.533 6.28 342.16 356.425
254.192 -0.951 0.067 3.555 6.175 341.74 356
254.2253 -0.96 0.073 3.578 6.379 340.806 355.353
254.2565 -0.969 0.075 3.601 6.191 339.76 354.571
254.2906 -0.977 0.076 3.624 5.599 339.043 354.031
254.3259 -0.983 0.076 3.647 5.584 338.589 353.648
254.358 -0.988 0.075 3.67 6.001 338.587 353.065
254.3904 -0.992 0.075 3.692 6.381 338.936 352.952
254.427 -0.995 0.076 3.713 7.755 339.488 353.461
254.4592 -0.998 0.074 3.733 8.633 340.068 353.856
254.4905 -1.001 0.073 3.754 8.8 340.854 353.792
254.5252 -1.004 0.071 3.774 8.514 341.588 354.029
254.5594 -1.007 0.068 3.795 8.238 342.197 354.375
254.591 -1.01 0.065 3.816 8.146 342.77 354.782
254.6247 -1.013 0.062 3.838 8.223 343.161 354.994
254.6593 -1.015 0.059 3.861 8.058 343.722 354.852
254.6916 -1.017 0.055 3.884 7.67 344.296 354.767
254.7244 -1.019 0.051 3.909 6.98 344.612 354.654
254.7581 -1.021 0.049 3.935 6.082 344.724 354.834
254.7954 -1.022 0.047 3.962 4.92 345.023 354.995
254.8236 -1.023 0.045 3.989 4.257 345.216 355.092
254.8567 -1.025 0.044 4.017 4.567 344.97 355.342
254.8898 -1.026 0.043 4.045 4.911 344.455 355.579
254.9239 -1.027 0.049 4.073 5.533 343.868 355.561
254.9559 -1.027 0.055 4.101 5.874 343.459 355.624
254.9903 -1.027 0.064 4.127 5.498 343.402 355.744
255.0244 -1.027 0.074 4.152 4.92 343.259 356.354
255.0558 -1.028 0.079 4.175 4.273 342.618 357.189
255.0915 -1.028 0.082 4.198 3.297 342.136 356.774
255.1226 -1.028 0.085 4.222 2.68 341.797 356.091
255.1588 -1.029 0.083 4.243 2.841 341.529 355.622
255.1928 -1.031 0.081 4.262 3.528 341.882 354.836
255.2228 -1.033 0.082 4.282 3.23 342.513 354.97
255.2597 -1.037 0.081 4.302 2.926 343.074 355.861
255.2904 -1.042 0.081 4.321 3.039 343.174 356.427
255.3229 -1.047 0.081 4.341 2.906 343.688 357.157
255.3577 -1.052 0.08 4.361 2.911 344.631 357.879
255.3902 -1.058 0.076 4.382 3.124 345.758 358.472
255.4235 -1.064 0.071 4.403 3.291 346.836 359.039
255.4557 -1.071 0.066 4.425 3.115 347.835 359.147
255.4902 -1.078 0.061 4.448 3.175 348.762 358.809
255.5254 -1.085 0.057 4.472 3.449 349.975 358.899
255.5556 -1.093 0.05 4.495 4.236 350.736 359.17
255.5907 -1.102 0.044 4.518 5.117 350.841 358.662
255.6231 -1.112 0.04 4.542 5.415 350.527 358.225
255.6562 -1.123 0.038 4.566 4.92 350.306 357.958
255.6903 -1.133 0.038 4.589 4.286 350.196 357.764
255.7232 -1.145 0.037 4.613 3.749 349.886 357.99
255.7576 -1.156 0.039 4.637 3.909 349.868 357.287
255.7905 -1.166 0.045 4.662 3.984 349.95 357
255.8227 -1.175 0.055 4.686 4.411 349.912 357.108
255.8577 -1.183 0.068 4.711 4.96 350.012 356.514
255.8894 -1.19 0.075 4.736 4.408 350.319 356.229
255.9233 -1.196 0.075 4.761 3.975 350.578 356.408
255.9567 -1.202 0.074 4.787 3.933 350.557 356.564
255.9915 -1.207 0.072 4.813 3.986 350.482 356.328
256.0233 -1.212 0.069 4.839 4.533 350.686 356.078
256.0557 -1.216 0.071 4.864 5.756 350.904 356.138
256.0909 -1.22 0.071 4.889 6.675 350.992 356.055
256.1233 -1.224 0.07 4.912 7.777 350.952 355.807
256.1566 -1.227 0.069 4.935 8.097 350.903 355.533
256.1904 -1.23 0.068 4.959 7.528 351.079 355.205
256.2242 -1.234 0.066 4.983 7.539 351.121 355.079
256.2552 -1.237 0.064 5.007 7.463 350.98 355.207
256.2903 -1.24 0.062 5.031 7.34 350.744 355.11
256.3221 -1.243 0.059 5.055 7.497 350.342 355.031
256.3567 -1.245 0.055 5.079 7.846 349.867 354.805
256.3884 -1.246 0.053 5.103 7.679 349.59 354.616
256.4231 -1.247 0.052 5.127 7.14 349.542 354.794
256.456 -1.248 0.052 5.152 6.929 349.537 355.181
256.4886 -1.248 0.051 5.177 7.007 349.541 355.536
256.5233 -1.248 0.054 5.202 6.923 349.431 356.114
256.5552 -1.249 0.059 5.227 6.527 349.232 356.597
256.5901 -1.249 0.065 5.252 5.827 349.263 356.7
256.6227 -1.249 0.074 5.277 5.29 349.389 357.358
256.6545 -1.249 0.08 5.301 4.351 349.664 358.19
256.692 -1.25 0.083 5.324 2.951 350.143 358.703
256.7236 -1.252 0.085 5.347 1.848 350.263 359.171
256.7544 -1.255 0.085 5.37 1.144 350.331 359.419
256.7903 -1.257 0.084 5.393 0.902 350.831 359.427
256.8236 -1.261 0.084 5.414 2.06 350.877 359.743
256.8543 -1.265 0.082 5.435 3.409 350.743 0.432
256.8888 -1.27 0.079 5.455 4.572 350.6 0.896
256.9226 -1.274 0.077 5.476 4.975 350.562 1.581
256.9562 -1.279 0.073 5.497 5.441 350.297 2.341
256.9882 -1.285 0.069 5.519 5.782 350.05 2.385
257.0225 -1.291 0.065 5.541 5.576 349.793 1.963
257.0565 -1.299 0.062 5.564 5.274 349.277 1.608
257.0887 -1.306 0.056 5.587 5.297 348.933 1.219
257.1212 -1.315 0.05 5.611 5.633 348.871 0.796
257.1559 -1.323 0.043 5.636 6.047 348.881 0.752
257.1879 -1.332 0.039 5.66 6.181 349.136 0.667
257.2222 -1.341 0.036 5.686 6.169 349.477 0.297
257.2544 -1.35 0.036 5.712 5.367 350.16 359.704
257.29 -1.361 0.037 5.738 5.042 350.639 359.4
257.321 -1.371 0.042 5.763 5.658 351.077 359.336
257.3543 -1.381 0.048 5.787 6.246 351.155 359.826
257.3894 -1.39 0.057 5.812 6.627 350.869 0.039
257.4205 -1.398 0.065 5.834 6.039 350.643 359.754
257.455 -1.405 0.071 5.856 5.379 350.568 359.34
257.4888 -1.411 0.076 5.878 4.954 350.8 359.476
257.5229 -1.416 0.078 5.9 4.902 351.268 359.399
257.5545 -1.42 0.078 5.92 5.041 352.483 358.763
257.5893 -1.423 0.077 5.94 5.53 353.929 358.418
257.6222 -1.427 0.077 5.959 6.109 355.339 358.566
257.6542 -1.431 0.076 5.977 6.969 356.584 358.904
257.6878 -1.435 0.075 5.994 7.832 357.615 359.219
257.7212 -1.439 0.074 6.011 8.137 358.384 359.383
257.7551 -1.444 0.072 6.028 8.212 358.757 359.271
257.7881 -1.449 0.07 6.045 8.384 359.028 359.098
257.8204 -1.453 0.068 6.062 8.564 359.207 359.148
257.8552 -1.458 0.066 6.08 8.37 359.185 359.31
257.8878 -1.462 0.065 6.099 8.001 359.001 358.919
257.9215 -1.467 0.062 6.118 7.694 358.775 358.33
257.9542 -1.471 0.058 6.137 7.439 358.415 358.138
257.9896 -1.476 0.056 6.158 7.233 357.899 357.942
258.0203 -1.48 0.052 6.181 7.055 357.313 357.589
258.0535 -1.483 0.05 6.203 6.809 356.783 357.565
258.0878 -1.486 0.05 6.228 6.217 356.245 357.468
258.1216 -1.489 0.051 6.253 5.377 355.747 357.324
258.1561 -1.492 0.05 6.279 5.377 354.917 357.181
258.1885 -1.494 0.055 6.306 5.591 353.989 357.042
258.2233 -1.497 0.061 6.333 6.087 353.148 356.784
258.2545 -1.499 0.067 6.358 6.268 352.622 356.735
258.2881 -1.5 0.076 6.383 5.365 352.694 356.814
258.3216 -1.501 0.078 6.407 4.794 352.637 356.654
258.3568 -1.502 0.08 6.43 4.761 352.821 356.555
258.3882 -1.503 0.083 6.453 4.253 353.298 356.741
258.4224 -1.506 0.084 6.477 3.947 353.641 356.893
258.4534 -1.51 0.083 6.499 4.973 353.489 356.981
258.4891 -1.515 0.081 6.52 6.43 352.917 357.296
258.5211 -1.52 0.08 6.541 7.523 352.154 357.427
258.5548 -1.526 0.077 6.561 8.278 351.508 357.401
258.5871 -1.531 0.076 6.581 8.317 351.147 357.786
258.6211 -1.536 0.074 6.602 8.165 350.858 358.267
258.6528 -1.543 0.072 6.623 8.056 350.656 358.318
258.6884 -1.549 0.07 6.645 8.15 350.552 358.226
258.7197 -1.556 0.066 6.668 8.457 350.469 358.409
258.7533 -1.564 0.061 6.691 8.501 350.465 358.243
258.7862 -1.571 0.055 6.714 8.424 350.567 357.961
258.8217 -1.579 0.051 6.737 8.539 350.704 357.869
258.8539 -1.587 0.047 6.759 8.431 351.044 357.842
258.8878 -1.595 0.045 6.783 8.398 351.245 357.815
258.9222 -1.605 0.046 6.806 7.834 351.407 357.73
258.9539 -1.614 0.045 6.829 7.415 351.697 357.404
258.9878 -1.623 0.051 6.855 6.626 352.202 357.81
259.0211 -1.632 0.056 6.88 6.283 352.859 358.445
259.0539 -1.64 0.064 6.905 6.44 353.65 358.369
259.0867 -1.647 0.073 6.931 5.995 354.475 358.187
259.1202 -1.655 0.078 6.957 5.9 354.846 358.515
259.1534 -1.662 0.077 6.982 6.062 355.099 358.32
259.1896 -1.669 0.075 7.006 6.678 355.534 357.097
259.2207 -1.675 0.074 7.03 7.328 355.891 356.687
259.2538 -1.68 0.073 7.054 7.936 356.234 356.847
259.2913 -1.685 0.074 7.077 9.188 356.757 357.458
259.3194 -1.689 0.075 7.1 10.097 357.181 358.005
259.3557 -1.693 0.074 7.12 10.468 357.337 357.816
259.3875 -1.698 0.073 7.141 10.293 357.061 357.395
259.4212 -1.704 0.072 7.161 9.634 356.432 356.822
259.4532 -1.708 0.071 7.181 9.132 355.675 356.123
259.4882 -1.713 0.069 7.201 8.843 354.904 355.479
259.5211 -1.717 0.067 7.222 8.834 354.208 355.238
259.5521 -1.72 0.063 7.243 8.546 353.683 355.155
259.5868 -1.723 0.059 7.265 8.053 353.082 355.005
259.6189 -1.726 0.057 7.287 7.423 352.416 354.596
259.6544 -1.727 0.056 7.311 6.868 351.919 354.161
259.6867 -1.729 0.056 7.335 6.368 351.6 353.904
259.7199 -1.73 0.059 7.361 5.737 351.339 353.92
259.7537 -1.731 0.061 7.387 5.252 350.975 354.243
259.7875 -1.733 0.065 7.414 5.693 350.648 354.226
259.8206 -1.733 0.069 7.441 6.108 350.374 354.717
259.8531 -1.733 0.073 7.468 6.523 350.421 355.355
259.8881 -1.734 0.079 7.494 6.467 350.691 355.982
259.9197 -1.735 0.079 7.52 5.858 351.031 356.805
259.9545 -1.737 0.071 7.545 6.91 351.712 356.313
259.9858 -1.739 0.069 7.57 7.674 352.475 356.349
260.0208 -1.743 0.067 7.594 8.385 352.98 356.658
260.0524 -1.748 0.065 7.616 9.769 353.452 356.654
260.0869 -1.753 0.066 7.636 10.873 353.821 357.124
260.1187 -1.757 0.067 7.655 11.56 354.138 358.176
260.1529 -1.762 0.07 7.673 11.348 354.634 359.267
260.1869 -1.766 0.072 7.693 10.743 355.038 359.639
260.2215 -1.771 0.071 7.713 10.466 355.324 359.598
260.252 -1.776 0.067 7.733 10.833 355.721 359.523
260.2875 -1.78 0.063 7.753 11.152 356.126 359.415
260.3181 -1.786 0.058 7.773 11.458 356.266 359.194
260.3542 -1.792 0.052 7.793 11.819 356.726 358.947
260.386 -1.797 0.047 7.813 12.407 357.522 359.169
260.4198 -1.803 0.043 7.834 12.751 358.257 359.345
260.4529 -1.809 0.04 7.854 12.512 358.96 359.003
260.4874 -1.815 0.04 7.877 12.111 0.014 358.967
260.5179 -1.82 0.04 7.899 12.076 0.974 358.605
260.5528 -1.826 0.046 7.922 12.352 1.943 358.191
260.5872 -1.831 0.051 7.945 12.754 2.911 358.344
260.6179 -1.835 0.056 7.968 13.572 3.728 358.352
260.6518 -1.84 0.061 7.99 13.539 4.704 358.036
260.6861 -1.842 0.063 8.012 13.811 5.84 357.936
260.7202 -1.844 0.059 8.033 14.305 6.705 357.99
260.752 -1.845 0.055 8.054 14.533 7.62 356.764
260.7841 -1.843 0.054 8.076 14.467 8.741 355.282
260.8187 -1.838 0.059 8.098 14.001 9.922 353.321
260.8518 -1.834 0.065 8.119 14.466 10.868 351.58
260.8864 -1.827 0.074 8.138 14.047 12.388 350.968
260.9197 -1.819 0.079 8.156 12.722 14.448 350.616
260.9525 -1.81 0.082 8.172 10.236 17.123 350.013
260.9859 -1.801 0.084 8.188 7.345 20.058 349.772
261.0182 -1.792 0.083 8.205 5.193 22.369 349.307
261.0565 -1.783 0.079 8.223 3.897 24.276 349.19
261.0862 -1.774 0.074 8.241 3.192 26.089 348.675
261.1187 -1.763 0.067 8.259 2.52 27.726 348.941
261.1517 -1.751 0.06 8.278 2.23 28.942 349.213
261.1881 -1.738 0.055 8.297 1.275 29.936 348.943
261.2184 -1.722 0.055 8.316 359.945 30.874 348.822
261.2529 -1.706 0.056 8.336 359.127 31.682 348.327
261.2859 -1.689 0.054 8.356 359.23 32.231 348.594
261.3201 -1.671 0.06 8.374 0.332 32.893 348.801
261.3527 -1.651 0.068 8.393 0.982 33.745 349.556
261.3869 -1.632 0.079 8.409 1.57 35.028 349.915
261.42 -1.614 0.084 8.426 1.05 36.149 351.124
261.4516 -1.597 0.081 8.443 359.379 38.024 351.351
261.4853 -1.579 0.079 8.46 358.305 40.91 349.946
261.518 -1.562 0.075 8.476 358.47 43.28 350.261
261.5524 -1.547 0.067 8.493 0.829 45.2 350.693
261.5869 -1.533 0.06 8.507 5.589 46.854 352.077
261.6171 -1.521 0.057 8.519 9.231 48.638 353.896
261.6534 -1.507 0.063 8.529 9.035 51.409 354.518
261.684 -1.491 0.068 8.537 7.945 54.738 354.087
261.718 -1.473 0.07 8.541 7.203 58.966 353.521
261.7506 -1.456 0.067 8.544 7.539 63.746 353.167
261.7855 -1.437 0.067 8.545 7.216 69.25 352.422
261.8174 -1.417 0.068 8.544 6.656 75.135 351.668
261.8513 -1.4 0.066 8.543 6.889 80.272 351.871
261.8868 -1.383 0.066 8.541 6.614 85.825 352.488
261.9172 -1.367 0.067 8.538 5.931 90.886 352.763
261.952 -1.35 0.066 8.535 5.316 95.462 352.245
261.9839 -1.334 0.064 8.53 4.833 99.919 350.973
262.0176 -1.318 0.063 8.524 4.473 105.194 349.558
262.0505 -1.303 0.062 8.516 4.215 110.313 348.668
262.0839 -1.288 0.061 8.509 4.178 115.082 347.778
262.1174 -1.273 0.06 8.503 3.812 119.399 347.392
262.1523 -1.258 0.06 8.498 4.256 123.282 346.94
262.1842 -1.242 0.068 8.492 3.637 126.913 346.845
262.2198 -1.225 0.072 8.49 4.573 129.568 346.395
262.2514 -1.209 0.074 8.485 5.136 133.058 346.902
262.2863 -1.192 0.074 8.481 6.022 136.129 346.866
262.3182 -1.173 0.078 8.474 5.864 139.37 348.016
262.3522 -1.154 0.084 8.466 4.835 142.074 348.844
262.3872 -1.135 0.088 8.457 5.251 144.583 349.018
262.4167 -1.118 0.09 8.446 6.286 147.351 349.835
262.4534 -1.103 0.088 8.433 7.198 150.719 351.261
262.4856 -1.087 0.084 8.421 7.426 153.685 352.319
262.5183 -1.072 0.082 8.408 6.846 156.106 353.956
262.5514 -1.058 0.08 8.394 6.214 157.992 355.254
262.5839 -1.043 0.076 8.378 5.765 159.39 356.257
262.618 -1.028 0.075 8.36 5.336 160.29 357.517
262.6519 -1.014 0.071 8.34 5.226 160.828 358.156
262.6831 -1 0.064 8.319 5.027 161.379 358.104
262.7183 -0.988 0.057 8.294 4.568 161.842 358.535
262.7512 -0.976 0.051 8.269 4.338 162.434 358.99
262.7835 -0.964 0.048 8.24 3.766 162.614 358.84
262.8181 -0.952 0.049 8.208 2.808 162.964 357.969
262.853 -0.942 0.05 8.175 3.135 163.025 358.246
262.8842 -0.931 0.051 8.146 5.789 162.741 359.027
262.916 -0.92 0.058 8.115 6.512 162.203 359.645
262.9527 -0.909 0.069 8.083 6.814 161.907 359.078
262.9832 -0.899 0.077 8.051 5.961 162.273 357.87
263.0174 -0.889 0.086 8.018 3.756 163.333 356.211
263.0514 -0.878 0.086 7.986 3.323 164.626 355.843
263.0857 -0.866 0.083 7.957 4.007 165.341 356.303
263.117 -0.854 0.082 7.927 4.124 166.174 356.07
