# Supplementary material for: Quantifying Spatiotemporal Gait Parameters with HoloLens in Healthy Adults and People with Parkinson’s Disease: Test-Retest Reliability, Concurrent Validity, and Face Validity
Source: Sensors (Basel). 2020 Jun 5;20(11):3216. doi: 10.3390/s20113216 (PMC7313704; doi:10.3390/s20113216)
Supplement: Supplementary file 1 [file sensors-20-03216-s001.zip › Data/HYA_07_SWS2_IWW_raw.csv]

IWW_x_SpineBase IWW_x_Head IWW_x_ShoulderLeft IWW_x_ElbowLeft IWW_x_WristLeft IWW_x_HandLeft IWW_x_ShoulderRight IWW_x_ElbowRight IWW_x_WristRight IWW_x_HandRight IWW_x_HipLeft IWW_x_KneeLeft IWW_x_AnkleLeft IWW_x_FootLeft IWW_x_HipRight IWW_x_KneeRight IWW_x_AnkleRight IWW_x_FootRight IWW_x_SpineShoulder IWW_y_SpineBase IWW_y_Head IWW_y_ShoulderLeft IWW_y_ElbowLeft IWW_y_WristLeft IWW_y_HandLeft…
-0.254 -0.262 -0.258 -0.26 -0.187 -0.15797040708665 -0.209 -0.213 -0.134930949868849 -0.122049321522251 -0.224 -0.257 -0.277 -0.174 -0.201 -0.267 -0.268049321522251 -0.182108507348952 -0.25 0.924229506784777 1.69633526513386 1.42083013569555 1.17434487056169 0.949735166490819 0.860749938409461 1.40847792849607 1.13077565970604 0.907445463401771 0.844986264078781 0.925490098643045 0.54197901356955…
-0.254 -0.262 -0.258 -0.26 -0.187 -0.158 -0.207003780878434 -0.213 -0.135998109560783 -0.129984876486263 -0.226994328682349 -0.257 -0.277 -0.173001890439217 -0.201 -0.267 -0.272990547803915 -0.185992438243132 -0.25 0.923331701395295 1.68541070030943 1.41998162577773 1.17427015123514 0.949710056713177 0.862666389261095 1.40915871450133 1.13076003780878 0.908228827927685 0.844051833726041 0.9243820…
-0.254 -0.263008128763574 -0.258008128763574 -0.260008128763574 -0.187 -0.157975613709279 -0.207 -0.213 -0.139878068546393 -0.123048772581443 -0.226975613709279 -0.257 -0.277 -0.171024386290721 -0.201 -0.267 -0.273 -0.188991871236426 -0.25 0.923626423344027 1.69072465122408 1.42040683140301 1.17413690782823 0.949645525938426 0.859512354099828 1.40936016257527 1.13066943098655 0.906642153998634 0.…
-0.254 -0.26399045668422 -0.25899045668422 -0.26099045668422 -0.187 -0.155028629947339 -0.207 -0.213 -0.125143149736695 -0.128942740105322 -0.224028629947339 -0.257 -0.277 -0.173971370052661 -0.201 -0.267 -0.273 -0.18800954331578 -0.25 0.923194199058943 1.6779936813725 1.41881546017156 1.17618014990318 0.951521772266861 0.862213755881606 1.40937980913368 1.1306006680321 0.876690975698121 0.836608…
-0.251001315371706 -0.260002630743412 -0.258998684628294 -0.261 -0.188999123085529 -0.154000438457235 -0.207 -0.213 -0.131002192286177 -0.125000876914471 -0.224 -0.257 -0.277 -0.173999561542765 -0.201 -0.267 -0.273 -0.188000876914471 -0.251998684628294 0.924209491389607 1.69079622049863 1.41951994738513 1.17622040338066 0.952030289381775 0.864449425621022 1.40955996492342 1.13083035515036 0.91007…
-0.25397547943299 -0.266008173522337 -0.256 -0.261 -0.186803835463919 -0.154934611821306 -0.207 -0.213008173522337 -0.135910091254296 -0.126967305910653 -0.224 -0.257 -0.277 -0.173 -0.201 -0.267 -0.273 -0.189991826477663 -0.249 0.923051307763574 1.68231363709021 1.41939239862423 1.17713239862423 0.952326278256016 0.862972933203437 1.40948147123402 1.13164367808505 0.909507711668215 0.842927717759…
-0.251028295909105 -0.266990568030299 -0.256 -0.261 -0.163226367272836 -0.147075455757612 -0.207 -0.213990568030299 -0.125103751666716 -0.123037727878806 -0.224 -0.257 -0.277 -0.173 -0.201 -0.267 -0.273 -0.189009431969702 -0.249 0.923208490884848 1.69837578729538 1.41847877173182 1.17621877173182 0.908609722651717 0.842892789460699 1.40965830224545 1.13208575561363 0.877982671907721 0.83544187160…
-0.251 -0.263008053228698 -0.256 -0.258006039921523 -0.186951680627813 -0.153985906849779 -0.207 -0.214 -0.135977853621081 -0.124995973385651 -0.224 -0.257 -0.275004026614349 -0.173 -0.201 -0.267 -0.273 -0.191993960078477 -0.249 0.922830765056726 1.68124487048026 1.41803088585516 1.16359544820269 0.938927990139027 0.856162840486217 1.40887159051267 1.13217981880235 0.909904990311337 0.84538978639…
-0.251 -0.263966968126106 -0.25597522609458 -0.258 -0.166090837653208 -0.147008257968473 -0.208 -0.214 -0.137983484063053 -0.129933936252212 -0.224 -0.257 -0.275 -0.175991742031527 -0.200991742031527 -0.267 -0.273 -0.189983484063053 -0.24897522609458 0.923216118754817 1.70183708213838 1.41885264254991 1.16504396382487 0.906581514145261 0.842923794805564 1.40914744002977 1.13198843884414 0.9094446…
-0.251 -0.260037876443938 -0.253028407332954 -0.258 -0.17689583977917 -0.147990530889015 -0.208 -0.214 -0.136018938221969 -0.122075752887877 -0.224 -0.257 -0.275 -0.175009469110985 -0.200009469110985 -0.267 -0.273 -0.188018938221969 -0.246028407332954 0.922754450482163 1.69316361224999 1.41916696988449 1.16551545482673 0.940067198006536 0.856459515650633 1.40884293542441 1.13061325675538 0.908806…
-0.251000202548483 -0.259999392354551 -0.253000202548483 -0.257999392354551 -0.182000202548483 -0.153999392354551 -0.207999392354551 -0.213999797451517 -0.136 -0.126999594903034 -0.222 -0.257 -0.275 -0.176 -0.2 -0.267000202548483 -0.273 -0.188000202548483 -0.248 0.922929916955122 1.70243650603867 1.41906985619058 1.16629949767976 0.943259475399429 0.85896976504376 1.40897009519779 1.1308700040509…
-0.251976863578772 -0.257 -0.253984575719181 -0.255 -0.183 -0.151 -0.205015424280819 -0.213 -0.135992287859591 -0.124976863578772 -0.222 -0.256984575719181 -0.275 -0.176 -0.2 -0.268 -0.273 -0.188992287859591 -0.248007712140409 0.922526863804964 1.68525663289314 1.41836269924914 1.16384467884931 0.94069167111455 0.85779550117603 1.4094456298625 1.13088946015017 0.909209383028767 0.845861182829786 …
-0.249028046202161 -0.257 -0.252018697468107 -0.255 -0.183 -0.151 -0.206981302531893 -0.213 -0.135009348734054 -0.122028046202161 -0.222 -0.255018697468107 -0.275 -0.176 -0.2 -0.268 -0.273 -0.188009348734054 -0.248990651265946 0.923401679626692 1.69374922693778 1.41870672794308 1.16699008405103 0.943453730057309 0.855947575620021 1.41016317542414 1.13082065441138 0.909130747898724 0.8511100777601…
-0.250996034085104 -0.257 -0.250003965914896 -0.254001982957448 -0.176013880702136 -0.151 -0.207 -0.213 -0.135 -0.124994051127656 -0.222998017042552 -0.255998017042552 -0.276996034085104 -0.172007931829792 -0.199001982957448 -0.266003965914896 -0.273 -0.188 -0.246005948872344 0.921723351198087 1.6670033018962 1.41715309341362 1.1608422745066 0.937931025243411 0.855031784661703 1.40870291494745 1.…
-0.248 -0.252 -0.25 -0.251 -0.177024663386555 -0.145032884515406 -0.205 -0.211 -0.135 -0.123 -0.220975336613445 -0.256 -0.275 -0.172 -0.198983557742297 -0.266 -0.273 -0.188016442257703 -0.245917788711484 0.922533669730784 1.69082509257151 1.41759876683067 1.16600026087448 0.94267097099888 0.856230806576303 1.40888233169328 1.13140186108244 0.909419641377647 0.85125550815633 0.923372847617899 0.54…
-0.248 -0.252 -0.25 -0.251 -0.179970952535192 -0.148961270046923 -0.205 -0.211 -0.135 -0.123 -0.218029047464808 -0.256 -0.275 -0.172 -0.197019364976539 -0.266 -0.273 -0.189980635023461 -0.236096824882694 0.921777455515967 1.66156844132554 1.41745145237324 1.17319902736099 0.94875996857273 0.862300162222495 1.4103554762676 1.13042958566339 0.908182199935219 0.85191351273286 0.922518423764794 0.543…
-0.246 NaN -0.245999038345228 -0.250999358896819 -0.180999679448409 -0.146999358896819 NaN -0.209999038345228 -0.134999038345228 -0.119999038345228 -0.216 -0.255000320551591 -0.277 -0.172000961654772 -0.196999038345228 -0.266000320551591 -0.272999038345228 -0.188999358896819 NaN 0.918190092959961 NaN 1.41397047762187 1.17546119565743 0.949570221180598 0.862979756380791 NaN 1.12847010578203 0.9058…
-0.245983738447864 -0.249894299911113 -0.242975607671795 -0.248975607671795 -0.179975607671795 -0.144967476895727 -0.201975607671795 -0.207008130776068 -0.131975607671795 -0.117016261552137 -0.215991869223932 -0.255967476895727 -0.277 -0.175 -0.194016261552137 -0.266975607671795 -0.27 -0.187024392328205 -0.233991869223932 0.918496098936615 1.67053994005634 1.41547821293839 1.17915902174318 0.9502…
-0.244019308383167 -0.237125504490586 -0.240028962574751 -0.246028962574751 -0.177028962574751 -0.141038616766334 -0.199028962574751 -0.207990345808416 -0.129028962574751 -0.118980691616833 -0.215009654191584 -0.252038616766334 -0.277 -0.175 -0.195980691616833 -0.264028962574751 -0.27 -0.189971037425249 -0.233009654191584 0.920440884700665 1.70073323015072 1.41767837461085 1.17541678246993 0.9504…
-0.243002529510961 -0.242984822934233 -0.238005059021922 -0.232035413153457 -0.162037942664418 -0.132022765598651 -0.198002529510961 -0.207002529510961 -0.129 -0.117005059021922 -0.212007588532884 -0.250005059021922 -0.277 -0.173005059021922 -0.194005059021922 -0.261007588532884 -0.270997470489039 -0.188005059021922 -0.228012647554806 0.918425160202361 1.66414354131535 1.41646313659359 1.12845898…
-0.237983498378947 -0.23697524756842 -0.232983498378947 -0.231966996757894 -0.159933993515788 -0.130983498378947 -0.19797524756842 -0.203991749189473 -0.12797524756842 -0.11497524756842 -0.207 -0.246983498378947 -0.274 -0.174966996757894 -0.192950495136841 -0.260966996757894 -0.271 -0.188 -0.227 0.921518382876421 1.70197546267168 1.41770892739463 1.12796848190379 0.904737145254842 0.8396517491894…
-0.236019253528089 -0.234028880292134 -0.231019253528089 -0.228038507056178 -0.152077014112357 -0.129019253528089 -0.195028880292134 -0.203009626764045 -0.125028880292134 -0.112028880292134 -0.207 -0.245019253528089 -0.274 -0.171038507056178 -0.187057760584268 -0.257038507056178 -0.271 -0.188 -0.227 0.918945222121797 1.659773662051 1.41758125147933 1.12421677423865 0.902016666136404 0.83866962676…
-0.235000018177852 -0.224000181778521 -0.231 -0.229999963644296 -0.160999836399331 -0.129999981822148 -0.192000054533556 -0.201000036355704 -0.122000054533556 -0.111000018177852 -0.203000072711408 -0.245 -0.274 -0.175999909110739 -0.186000018177852 -0.254000054533556 -0.271 -0.186000036355704 -0.224000054533556 0.920019980004363 1.70473917508907 1.4185099830946 1.16996916763615 0.944699223623937 …
-0.231911390239947 -0.225918774386618 -0.223992615853329 -0.227 -0.158007384146671 -0.128985231706658 -0.190007384146671 -0.202977847559987 -0.119 -0.107977847559987 -0.200970463413316 -0.239992615853329 -0.274 -0.173992615853329 -0.181985231706658 -0.248918774386618 -0.270977847559987 -0.186 -0.220963079266644 0.919089567988679 1.65891136910061 1.41760041164681 1.17386760567107 0.948148301646266…
-0.220117198879912 -0.215107432306586 -0.223009766573326 -0.227 -0.158990233426674 -0.127019533146652 -0.190990233426674 -0.200029299719978 -0.119 -0.105029299719978 -0.197039066293304 -0.239009766573326 -0.274 -0.173009766573326 -0.180019533146652 -0.238107432306586 -0.268029299719978 -0.186 -0.21604883286663 0.921694118580686 1.70434849131514 1.41898622913161 1.17487994042947 0.947922246311865 …
-0.216011095700416 -0.21998613037448 -0.21801386962552 -0.224008321775312 -0.152019417475728 -0.118024965325936 -0.180030513176144 -0.196011095700416 -0.116008321775312 -0.101011095700416 -0.194008321775312 -0.233016643550624 -0.272005547850208 -0.173 -0.176011095700416 -0.225036061026352 -0.268 -0.186 -0.212011095700416 0.919645769764216 1.65975529819695 1.41859113730929 1.17643570041609 0.94776…
-0.211958570058176 -0.208950284069811 -0.213958570058176 -0.220941998081447 -0.150950284069811 -0.118941998081447 -0.176966856046541 -0.193991714011635 -0.115941998081447 -0.0939171401163522 -0.186966856046541 -0.230991714011635 -0.272 -0.17298342802327 -0.171941998081447 -0.20980942226761 -0.267925426104717 -0.185966856046541 -0.207950284069811 0.921900968272682 1.70433267040475 1.41932279591224…
-0.207049809196615 -0.203059771035938 -0.209049809196615 -0.214069732875261 -0.145059771035938 -0.112069732875261 -0.173039847357292 -0.193009961839323 -0.109069732875261 -0.0840996183932302 -0.183039847357292 -0.230009961839323 -0.272 -0.171019923678646 -0.165069732875261 -0.187229122304429 -0.259089656553907 -0.182039847357292 -0.202059771035938 0.920830858404862 1.69043105964481 1.414914728658…
-0.200001124228797 -0.199000642416456 -0.203000963624683 -0.211000481812342 -0.143000321208228 -0.112999839395886 -0.167000963624683 -0.190000481812342 -0.107000321208228 -0.0830001606041139 -0.174001445437025 -0.227000481812342 -0.272 -0.172999678791772 -0.159000963624683 -0.168003051478164 -0.247001927249367 -0.181000160604114 -0.196000963624683 0.922899665943443 1.70386781899613 1.414430070665…
-0.195950357367847 -0.194900714735695 -0.194950357367847 -0.204950357367847 -0.132975178683924 -0.106008273772025 -0.163966904911898 -0.185983452455949 -0.103991726227975 -0.0759751786839237 -0.167966904911898 -0.221983452455949 -0.271966904911898 -0.173 -0.154958631139873 -0.133942083595822 -0.238801429471389 -0.166627680258855 -0.191950357367847 0.923802564869328 1.69245330562015 1.416358345245…
-0.190058056837311 -0.183116113674621 -0.189058056837311 -0.199058056837311 -0.130029028418655 -0.106990323860448 -0.160038704558207 -0.184019352279104 -0.103009676139552 -0.0730290284186554 -0.164038704558207 -0.220019352279104 -0.268038704558207 -0.173 -0.150048380697759 -0.127067732976863 -0.215232227349243 -0.122435426279831 -0.186058056837311 0.924107000396739 1.70115426940357 1.416161935227…
-0.186006666666667 -0.175013333333333 -0.178018333333333 -0.192011666666667 -0.116023333333333 -0.0990133333333333 -0.15401 -0.179008333333333 -0.09701 -0.0620183333333333 -0.162003333333333 -0.21401 -0.268998333333333 -0.173 -0.143011666666667 -0.112025 -0.183053333333333 -0.11601 -0.177015 0.921614166666667 1.65462781666667 1.4159803 1.16919978333333 0.917953483333333 0.8433807 1.40603983333333…
-0.17794794122512 -0.16698047795942 -0.16795444857198 -0.18890889714396 -0.11598047795942 -0.09696095591884 -0.1459349265314 -0.17297397061256 -0.08996095591884 -0.0579349265314 -0.15098047795942 -0.2079674632657 -0.266 -0.17 -0.13894794122512 -0.0979023897971001 -0.14083080898164 -0.0658308089816401 -0.16995444857198 0.925437289359459 1.70441005506906 1.41801227870238 1.16395639851409 0.91893308…
-0.170079323535177 -0.164029746325691 -0.16106940809328 -0.17513881618656 -0.113029746325691 -0.091059492651383 -0.136099154418972 -0.169039661767589 -0.084059492651383 -0.0480991544189716 -0.148029746325691 -0.203049577209486 -0.266 -0.17 -0.131079323535177 -0.0831487316284574 -0.115257801489326 -0.0402578014893262 -0.16306940809328 0.922004604892221 1.65756227249756 1.41382223978248 1.166435013…
-0.162995900736237 -0.144997071954455 -0.15099472951802 -0.167992972690693 -0.10899472951802 -0.0859947295180196 -0.131994143908911 -0.158996486345346 -0.0729959007362374 -0.0439953151271285 -0.135995900736237 -0.199998243172673 -0.263996486345346 -0.166000585609109 NaN -0.068990044645148 -0.0679841885540587 0.00903572215564524 -0.150996486345346 0.923057481880832 1.70392064927146 1.4163998067489…
-0.155960262754622 -0.139894034012324 -0.141973508503081 -0.155986754251541 -0.0999668856288514 -0.0769668856288514 -0.121953639880392 -0.152960262754622 -0.0659668856288514 -0.0359668856288514 -0.128960262754622 -0.196980131377311 -0.258013245748459 -0.166986754251541 -0.109960262754622 -0.0519006568865542 -0.0406622334142842 0.0703245208372564 -0.144940394131932 0.918772649689779 1.654128559170…
-0.150068899493523 -0.124183731982727 -0.138045932995682 -0.154022966497841 NaN NaN -0.115080382742443 -0.147068899493523 -0.0610574162446021 -0.0310574162446021 -0.123068899493523 -0.194034449746761 -0.259977033502159 -0.165022966497841 -0.104068899493523 -0.0371722487338064 0.00941435430505833 0.118437320802899 -0.136103349240284 0.920648066994562 1.69839233513867 1.41697943541099 1.16438832537…
-0.141037977094045 NaN -0.129037977094045 -0.146033757416929 NaN NaN -0.100063295156742 -0.137042196771161 -0.0291350296677155 -0.0170590754796255 -0.114037977094045 -0.191012659031348 -0.26 -0.165995780322884 -0.0990210983855806 -0.0220632951567417 0.0498312129153556 0.145886068717865 -0.125046416448277 0.917961477521756 NaN 1.41630291157721 1.16816421840759 NaN NaN 1.39962557060856 1.1160140086…
-0.130919950641979 -0.0999519703851873 -0.119911945706177 -0.138911945706177 NaN NaN -0.0938799259629682 -0.125911945706177 -0.0298799259629682 -0.00495197038518728 -0.102927955577781 -0.179975985192594 -0.260975985192594 -0.169975985192594 -0.0878879308987703 -0.00287192102716609 0.0961841135234487 0.20115209378024 -0.115911945706177 0.920201754916124 1.69575379301116 1.41651552957546 1.16827806…
-0.12111118238846 -0.0940667094330759 -0.109122300627306 -0.128122300627306 NaN NaN -0.0791667735826896 -0.115122300627306 -0.0151667735826896 0.000933290566924142 -0.0941000641496138 -0.177033354716538 -0.258033354716538 -0.167033354716538 -0.0741556553438437 0.0128221081784644 0.118744280506543 0.219788753461926 -0.105122300627306 0.919191451786011 1.68641584563381 1.41841843061664 1.1643643617…
-0.111015572501507 -0.0860124580012058 -0.103009343500904 -0.124006229000603 -0.0620062290006029 NaN -0.0620264732525623 -0.103018687001809 -0.0120046717504522 0.00798909924894492 -0.0880093435009044 -0.170010900751055 -0.258 -0.167 -0.0640155725015073 0.0259797557480406 0.14695639699578 0.24695795424593 -0.094017129751658 0.919479532824955 1.69266009588904 1.41716199328019 1.16411032702253 0.914…
-0.0909329584113059 -0.0758927334580894 -0.0849329584113059 -0.110926254252436 -0.0449463667290447 -0.0209262542524365 -0.050919550093567 -0.09088602929922 0.00108044990643296 0.0261407873362577 -0.0679329584113059 -0.162966479205653 -0.256 -0.168 -0.0479061417758282 0.044080449906433 0.174060337429825 0.276234645560429 -0.0779262542524365 0.918747586502807 1.68298158961344 1.41708927334581 1.161…
-0.0811028134860792 -0.0601645015777267 -0.0751028134860792 -0.100113094834687 -0.0370822507888634 -0.0101130948346871 -0.0391233761832951 -0.0741747829263347 0.0128766238167049 0.0467840916792336 -0.0581028134860792 -0.15805140674304 -0.256 -0.168 -0.0341439388805109 0.0558766238167049 0.182907467862529 0.310640152798723 -0.0671130948346871 0.918393701285499 1.69494487598744 1.41551645015777 1.1…
-0.0660586606350146 -0.0390821248890204 -0.0560743034710185 -0.0790821248890204 -0.0220586606350146 0.00195307149198833 -0.0190782141800194 -0.0530821248890204 0.0259491607829874 0.0609452500739864 -0.0440547499260136 -0.140070392762017 -0.256 -0.168 -0.0190586606350146 0.0749256965289815 0.211886589438972 0.32096089290999 -0.0450860355980214 0.912682408362576 1.64208801061176 1.41167501712256 1.…
-0.0518631778578874 -0.0109689040586108 -0.042919150552388 -0.0678756162344431 -0.00985695866960953 0.018080849447612 -0.00283208191649815 -0.0338507394813317 0.0421057262007234 0.0791119453890012 -0.0328631778578874 -0.133931588928944 -0.252 -0.169981342435166 -0.00680720516338676 0.0911492605186683 0.262 0.400006219188278 -0.0268880546109988 0.913386066744504 1.684593134631 1.40862466211745 1.1…
-0.0302106788163478 -0.00604788154916996 -0.0301244920278419 -0.0481915261966798 0.0127797448738182 0.0308755079721581 0.0237414396344822 -0.0102298314360158 0.0588372027328221 0.0968276264229882 -0.0112106788163478 -0.123105339408174 -0.252 -0.167028728929502 0.0237031343951463 0.114770168563984 0.262 0.400990423690166 -0.00917237357701185 0.903268444465093 1.64236091945498 1.40144981129869 1.15…
-0.0119777507650253 NaN -0.0159700491067649 -0.0379820294640589 0.0210128360971008 0.0480111246174873 0.0430162590563276 0.0160154033165209 0.0810171147961344 0.120017114796134 NaN -0.109988019642706 -0.24999229834174 -0.16699743278058 0.0420136918369075 0.132009413137874 0.265000855739807 0.399982885203866 NaN 0.890376464433881 NaN 1.39224553167749 1.14446843759449 0.905233551320198 0.8308895464…
0.0141969400329765 0.0410941887114235 0.0191113139316824 -0.0168030599670235 0.0363425044051765 0.0612140652532353 0.0622397530836236 0.0342740035241412 0.101402442676082 0.140282566134271 0.0331712522025883 -0.0958801234581882 -0.240982874779741 -0.163974312169612 0.0582740035241412 0.143222627863365 0.266085626101294 0.380042813050647 0.0331198765418118 0.909601284391519 1.68624597557324 1.4103…
0.0367688635029644 0.0518894564579395 0.0318693576321103 0.00576886350296438 0.0755980234834163 0.0857487646771352 0.0897186164383914 0.065678418786733 0.147527677593014 0.172668369373818 0.0527990117417082 -0.0821406917808043 -0.239020098825829 -0.161030148238744 0.089678418786733 0.168738715264221 0.275899505870854 0.384949752935427 0.0468593082191957 0.909748492588063 1.68578472322407 1.408212…
0.0659146373158776 0.0629676210508501 0.0539352421017002 0.0199587904283547 0.0839764516733455 0.100955846887523 0.108944072724196 0.091923467938373 0.162955846887523 0.196929355020037 0.0819146373158776 -0.051091249765786 -0.226038266030814 -0.159005887081664 0.110938185642532 0.1909352421017 0.281982338755009 0.385997056459168 0.077908750234214 0.909091942736949 1.68281874231627 1.4098251725930…
0.0921910920100212 0.0971974617436886 0.0792038314773559 0.0431273946733475 0.0991592433416843 0.12614650387435 0.137171982809019 0.12514650387435 0.212114655206013 0.236165613075352 0.105229310412025 -0.0327961685226441 -0.211904453994989 -0.152961781597996 0.143171982809019 0.206159243341684 0.284044588135672 0.389 0.0931910920100212 0.910117703522875 1.68908017470885 1.40562350335352 1.1448803…
0.121689704098522 0.127679360901806 0.11066901770509 0.0627931360656813 0.123741420082102 0.148762106475533 0.16372073368867 0.147762106475533 0.229813822459113 0.261731076885386 0.140627644918226 -0.00133098229490998 -0.197155147950739 -0.147062059180296 0.16972073368867 0.230741420082102 0.290927597622988 0.389 0.122689704098522 0.898957395282726 1.6366218095448 1.40616431124181 1.1356669157532…
0.145974050832263 0.150975132047586 0.121988106631454 0.0869740508322632 0.139982700554842 0.16997729447823 0.183978375693553 0.178966482325007 0.265961076248395 0.294964319894362 0.162976213262908 0.0389567513871054 -0.173025949167737 -0.137010812153224 0.192975132047586 0.244984862985487 0.293996756354033 0.388001081215322 0.141979456908875 0.910477403841494 1.68835340919003 1.40702907015482 1.…
0.17214594880837 0.155172484955346 0.143126046698137 0.0952255572492985 0.171126046698137 0.19821228917581 0.205172484955346 0.199172484955346 0.299139314771626 0.319172484955346 0.185192387065578 0.104112778624649 -0.126946927706047 NaN 0.22214594880837 0.262072974404185 0.294019902110232 0.391019902110232 0.159205655139066 0.91234111363233 1.68798218923213 1.4091973148359 1.14477 0.915502573120…
0.193755188918122 0.180710677812326 0.161788572247469 0.128621655600734 0.189788572247469 0.229643911153632 0.230710677812326 0.224710677812326 0.319766316694571 0.344710677812326 0.213677294482979 0.120810827800367 -0.119089022211592 -0.11067579460257 0.243755188918122 0.272877594459061 0.296966616670653 0.393966616670653 0.189655038930081 0.916947810728454 1.68830632783377 1.41176095650347 1.14…
0.212945788199697 0.19695434795764 0.184934375189107 0.149940081694402 0.232877310136157 0.247948641452345 0.245957201210287 0.246937228441755 0.344928668683812 0.367934375189107 0.22596576096823 0.17684021785174 NaN -0.0780970105900151 0.265937228441755 0.289951494704992 0.303980027231467 0.394 0.204957201210287 0.915155278517398 1.66920466832073 1.41373443615734 1.14719306659607 0.9048444536762…
0.235145781408804 0.21919648798578 0.193209164630024 0.167126766442439 0.242114089798195 0.269133104764561 0.271114089798195 0.260158458053048 0.367158458053048 0.397158458053048 0.250114089798195 0.221107751476073 NaN -0.0386070240284402 0.288171134697292 0.294025353288488 0.304019014966366 0.397050706576976 0.223139443086683 0.921138474628559 1.69122738876554 1.41468699707811 1.15139352036248 0…
0.257786161608312 0.24971178303729 0.225693188394534 0.186814053572445 0.2598326482152 0.289804756251067 0.2888326482152 0.284767566965556 0.391767566965556 0.421767566965556 0.2678326482152 0.237841945536578 -0.00828821696271035 0.0224235660745793 0.314748972322801 0.297962810714489 0.306972108035867 0.404925621428978 0.244795458929689 0.906924253320695 1.64888987779246 1.40490241537449 1.148834…
0.269008840066104 0.259005625496612 0.230014465562716 0.204008840066104 0.278009643708477 0.311019287416954 0.305016876489835 0.303014465562716 0.408017680132208 0.447018483774581 0.279008840066104 0.283016876489835 0.0430345566220434 0.0860562549661171 0.326008840066104 0.302003214569492 0.307 0.408 0.256012054635597 0.916322418963543 1.69751956603312 1.40848403428471 1.15482011250993 0.91363863…
0.280145761648128 0.266214806639346 0.248138089982437 0.215161104979509 0.290107403319673 0.335099731653982 0.326115074985364 0.321176448310891 0.430222478305037 0.4701687766452 0.2901687766452 0.3042531649678 0.0865293449326737 0.156613733255274 0.337107403319673 0.306069044991218 0.307 0.408030686662764 0.2711687766452 0.919336290765867 1.69694210197149 1.41351158421519 1.15495432296739 0.92440…
0.298787742406503 0.2936871993359 0.265798913858793 0.235765399501925 0.30384359966795 0.347854771120239 0.340832428215661 0.343743056597346 0.45867602788361 0.491754228049635 0.311754228049635 0.336631342074453 0.154229169792038 0.235106283816856 0.35084359966795 0.314899456929396 0.307 0.411955314190843 0.292754228049635 0.920140839409123 1.69209518697431 1.41499313110704 1.15422826687469 0.928…
0.306976448590213 0.307958785032873 0.279958785032873 0.246967616811543 0.332914626139523 0.361958785032873 0.35595584110665 0.35297350466399 0.480935233623087 0.50994700932798 0.319976448590213 0.365914626139523 0.224793925164367 0.30180570086926 0.364958785032873 0.316994112147553 0.30999116822133 0.412 0.30496467288532 0.921675495792878 1.69467222803477 1.41736305233411 1.15372147196311 0.9172…
0.321139490287582 0.325145830755199 0.297126809352347 0.265101447481878 0.338107787949495 0.377101447481878 0.374126809352347 0.375114128417113 0.491139490287582 0.531088766546643 0.33609510701426 0.397031702338087 0.297443832733215 0.386513577877006 0.380196554496138 0.324247278237077 0.310164852158051 0.415247278237077 0.323133149819965 0.920666061796916 1.69482641717298 1.41670676759902 1.1518…
0.342752487950094 0.347741237402371 0.31677498904554 0.280819991236432 0.354808740688709 0.392819991236432 0.39377498904554 0.392797490140986 0.512752487950094 0.544842492331878 0.350831241784155 NaN 0.366212461659391 0.466088705634438 0.410651233020587 0.362561228638803 NaN 0.453561228638803 0.343763738497817 0.903012172342582 1.65863447017812 1.4053599438262 1.14648199051795 0.915244275208135 0…
0.350988653995345 0.370967380236618 0.328982980993018 0.295978726241272 0.388951779480217 0.411973053238945 0.408978726241272 0.405981562742436 0.520988653995345 0.562974471489527 0.367975889740109 0.462913486714507 0.44289221295578 0.54289221295578 0.416991490496509 NaN NaN NaN 0.353985817494182 0.911327902322537 1.70200780971199 1.41201037007855 1.14902629836598 0.895128563566718 0.846451175814…
0.36707032807291 0.377210984218729 0.342083114995257 0.310108688839951 0.396076721534083 0.430076721534083 0.427115082301125 0.42807032807291 0.53908950845643 0.578095901917604 0.378063934611736 0.504198197296381 0.506441148820978 0.627466722665672 0.42908950845643 0.373057541150562 NaN 0.504134262684646 0.36915983652934 0.911545611578737 1.66196706954032 1.4118907148142 1.14892551304371 0.898360…
0.377876731357397 0.40963019407219 0.354854318876923 0.326809493915976 0.40786552511716 0.44186552511716 0.44479828767574 0.438876731357397 0.552843112636687 0.59283190639645 0.387887937597633 0.534652606552663 0.574226769423669 0.699181944462723 0.442843112636687 0.38189914383787 NaN 0.52476466895503 0.393719843994083 0.917017581241882 1.69839447261202 1.41507369178163 1.14516291990011 0.9030267…
0.399913418552563 0.416972451357634 0.377909483032225 0.339948838235605 0.437881934389858 0.460925225113577 0.462929160633915 0.455933096154253 0.573917354072901 0.611925225113577 0.410909483032225 0.545956709276281 0.631775675340731 0.764744191178026 0.461925225113577 NaN NaN 0.550897676471211 0.406948838235605 0.918872916063392 1.69967657609731 1.41318759555425 1.14353625747734 0.89023076821236…
0.415160418080846 0.438115501018209 0.391231002036418 0.358134751187911 0.441102667571741 0.472141167911145 0.480134751187911 0.471179668250548 0.586269502375821 0.627141167911144 0.425134751187911 NaN NaN 0.81216683480408 0.477198918420249 NaN NaN 0.503922999321194 0.422224585313185 0.918963857309467 1.69381601964392 1.41054251988583 1.14281839945696 0.893666399359462 0.84162432301882 1.40238354…
0.43974179719304 0.455814093978989 0.426628187957977 0.378783109642153 0.456834750203545 0.493772781529875 0.500783109642153 0.498710812856204 0.627566219284307 0.648772781529875 0.445783109642153 NaN NaN 0.837731469080761 0.507679828519369 NaN 0.326144593571898 0.492123937347341 0.456638516070255 0.901166938832239 1.64417146638894 1.39407299588066 1.13337914987787 0.91150264804327 0.836157424304…
0.459006969568637 0.490004355980398 0.440009583156876 0.401007405166677 0.473004791578438 0.508004791578438 0.517009147558836 0.510006533970597 0.632006533970597 0.664011761147075 0.477003920382358 NaN 0.819003920382358 0.957998257607841 0.518008276362756 NaN 0.330001742392159 0.419997822009801 0.468010889950995 0.909681441829512 1.6887797342852 1.39718067953294 1.13183841006715 0.909757386411761…
0.475179286731514 0.500221974048541 0.462179286731514 0.418213436585135 0.48429881121919 0.519179286731514 0.538128061951081 0.525213436585135 0.64720489912173 0.691179286731514 0.48620489912173 NaN 0.828187824194919 0.954196361658325 0.537153674341298 NaN 0.334059762243838 0.415017074926811 0.493179286731514 0.912973266571725 1.68816547514439 1.39873556051903 1.12819076837171 0.903680430841062 0…
0.495805923969586 0.525759715390916 0.482805923969586 0.44276895710665 0.51867653994931 0.539805923969586 0.55286137426399 0.54976895710665 0.670778198822384 0.711805923969586 0.509778198822384 NaN 0.849796682253852 0.976787440538118 0.554833649116788 NaN 0.340935307989862 0.416981516568532 0.513805923969586 0.911048113762839 1.68764489810934 1.39822480569218 1.12827916824558 0.894526132790641 0.…
0.523930722382 0.554928248181357 0.510930722382 0.469933196582642 0.526980206394857 0.557955464388428 0.577938144983928 0.5709480417865 0.695938144983928 0.7329480417865 0.533940619184571 NaN 0.861970309592285 0.989967835391643 0.587918351378785 NaN 0.345987628996786 0.417997525799357 0.536943093385214 0.912935274276772 1.68738064329217 1.39513764527999 1.12463903083235 0.897223096980206 0.821093…
0.543210395712324 0.56713388818057 0.532172141946447 0.498165766318801 0.547191268829385 0.57713388818057 0.602210395712324 0.591210395712324 0.717191268829385 0.759153015063508 0.555127512552924 NaN 0.870038253765877 0.993987248744708 0.600286903244078 NaN 0.353044629393523 0.422031878138231 0.558153015063508 0.912562982418034 1.68626520071305 1.39465305590972 1.12403801916387 0.896072290834398 …
0.575628841216412 0.587763808046807 NaN 0.523707571867476 0.576662582924011 0.597763808046807 0.634628841216412 0.623628841216412 0.746662582924011 0.782730066339209 0.574775055282674 NaN 0.875932516584802 0.992022494471733 0.644493874386016 NaN 0.359921269348936 0.426943763820668 0.581730066339209 0.900695866609265 1.64238241402615 NaN 1.11294698129293 0.8856394456449 0.814412616984012 1.3867521…
0.596973903318007 0.640934136945446 0.586965204424009 0.552963961724867 0.597973903318007 0.621970175220579 0.653976388716292 0.643975146017149 0.767973903318007 0.806970175220579 0.612952777432584 NaN 0.876998757300857 0.99599502920343 0.654987573008575 NaN 0.374981359512862 0.441981359512862 0.615957748229154 0.91120675282714 1.69075918230396 1.3908617360507 1.11452787498447 0.8858695650553 0.8…
0.629221768536303 0.653190087316831 0.619120388633993 0.588133061121782 0.635145733609571 0.653190087316831 0.678190087316832 0.670183751072937 0.793171078585148 0.832133061121782 0.635278794731353 NaN 0.879025344975578 0.996006336243894 0.688177414829043 NaN 0.394158406097359 0.443095043658416 0.640171078585148 0.912717286680479 1.69350154322924 1.395161796679 1.1164637383839 0.88641040270534 0.…
0.663567213052576 0.682629039759351 0.637765058514255 0.608740327831546 0.657715597148836 0.682629039759351 0.707629039759351 0.698641405100706 0.819666135783416 0.852740327831546 0.678455924980381 NaN 0.88295053863458 0.996987634658645 0.715653770442061 NaN 0.418690866466126 0.457814519879675 0.666666135783416 0.913845779857442 1.69683795783939 1.39853746322574 1.1170427044486 0.889570183600837 …
0.687938106089992 0.705940685002909 0.66792263261249 0.64889684348332 0.703881370005818 0.719904580222071 0.732935527177075 0.71894842174166 0.83994842174166 0.876938106089992 0.697951000654577 NaN 0.883 0.993010315651668 0.740935527177075 NaN 0.431966474132079 0.460992263261249 0.690938106089992 0.916283733241612 1.7035128502291 1.40511310812039 1.11997244378515 0.879825299135716 0.8172630885133…
0.721207555957302 0.72704842972337 0.692235230084942 0.685186800361571 0.735235230084942 0.753283659808312 0.763131452106291 0.743179881829661 0.857193718893482 0.898152207702021 0.736179881829661 NaN 0.88602075559573 0.98903459265955 0.773221393021122 NaN NaN 0.64304842972337 0.715186800361571 0.916197807840909 1.70495380676337 1.40789614195047 1.15805935713183 0.892688695579087 0.81967922807593…
0.750681562828841 0.733925697993396 0.725639104539353 0.711713406545957 0.768639104539353 0.793564802532749 0.781798323124933 0.768724021118329 0.884702791973585 0.919766479407817 NaN NaN 0.888968156282884 0.99394692713814 0.804660333684097 NaN 0.509915083421024 0.649925697993396 0.741713406545957 0.904526101119779 1.66857305761493 1.39882797250299 1.13240714648463 0.905283921182191 0.82524981537…
0.779000997385641 0.786000531939008 0.750000831154701 0.734000897647077 0.826001296601333 0.837001363093709 0.804000764662325 0.786000698169949 0.898000797908513 0.936000598431385 0.800000797908513 0.853000398954256 0.882999900261436 0.986 0.827001097124205 NaN 0.515001429586085 0.520006017560032 0.767000831154701 0.912240083780394 1.71388998902876 1.40990018717604 1.15387025632811 0.883319983709…
0.809168155328662 0.802160844227416 0.775219333037386 0.761292444049848 0.865343621758571 0.878336310657325 0.82715353312617 0.80715353312617 0.922087733214954 0.954124288721185 0.824204710834893 0.865007311101246 0.88 0.986007311101246 0.860138910923677 0.830080422113708 0.558160844227416 0.701182777531155 0.792160844227416 0.914763582439611 1.71357740042097 1.4155387733215 1.1616721198757 0.882…
0.831775755216014 0.823785504989231 0.804707506803496 NaN NaN NaN 0.847795254762447 0.827795254762447 0.933883002721399 0.970834253855315 0.85172700634993 0.865990250226783 0.88 0.986990250226783 0.878814754308881 0.840892752494615 0.57978550498923 0.72575625566958 0.813785504989231 0.915245222611124 1.71591679553974 1.41671830027214 NaN NaN NaN 1.40586445559417 1.13047369194892 0.918366785946535…
0.861942297747253 0.847953838197803 0.822965378648352 NaN NaN NaN 0.866963455239927 0.845965378648352 0.948971148873627 0.981978842507326 0.879946144564103 0.887957685014652 0.882994229774725 0.987 0.906946144564103 0.88591344662088 NaN NaN 0.834959608423077 0.920869171210568 1.71956301802742 1.41800753803722 NaN NaN NaN 1.40853490296767 1.13136823046425 0.918100384681685 0.867376553651301 0.9220…
0.881196814039725 0.876094470739068 0.848204686601314 NaN NaN NaN 0.886251921970848 0.870118088423835 0.965417245764218 1.00418106891655 0.899173196354958 0.890047235369534 0.883 0.981023617684767 0.929196814039725 0.872251921970848 NaN 0.92684254876822 0.862118088423835 0.922426389702361 1.72049361283043 1.41896513378607 NaN NaN NaN 1.40847095024774 1.13012110031184 0.912812325518846 0.850615124…
0.905755591050425 0.887882683704204 0.873745814692442 0.896540511174799 1.01266760382858 1.03763827475463 0.917687156544544 0.884853354630255 1.0174818530269 1.02677514376639 0.920784920124374 0.895941341852102 0.883 0.983970670926051 0.953755591050425 0.903687156544544 NaN 0.90719552715966 0.876853354630255 0.914488992972503 1.67352740767517 1.40837538913906 1.15892161661647 0.890121537379262 0.…
0.921000393092458 0.934000362854577 0.897000453568221 0.90600042333034 1.01700184451077 1.07500090713644 0.930000665233391 0.908000453568221 0.999000725709154 1.04600054428187 0.942000302378814 0.904000332616696 0.881000090713644 0.984000060475763 0.965000514043984 0.981001602607715 0.87400193522441 0.965002237603225 0.90500063499551 0.920380072268537 1.72010012095153 1.41861008859699 1.185600075…
0.934139719629464 0.946139719629464 0.912170768436012 NaN NaN NaN 0.952170768436012 0.923116433024553 1.02302328660491 1.06411643302455 0.952116433024553 0.915023286604911 0.884062097613095 0.985914615781994 0.982139719629464 1.03425615265402 0.938597689526041 1.03953559191295 0.926116433024553 0.922777451713571 1.72411218665657 1.42155133281439 NaN NaN NaN 1.41266711474528 1.13176868042572 0.917…
0.960890723697877 0.960416233685542 0.94186785729672 0.960826144689664 1.08445788537342 1.1478044234279 0.973795237897992 0.937860389475904 1.02597207789518 1.0788603894759 0.979404684750287 0.942905257319985 0.907962770526908 0.996051190525502 1.01089072369788 1.08024013680822 1.02834404979873 1.11191529258871 0.946417439744119 0.928642301198125 1.70146447082688 1.42050480428947 1.18545385265746…
0.97898179149261 0.979975007537832 0.963478543537238 0.974985252652123 1.11047750246317 1.18198550211843 0.994974794333691 0.973970029002703 1.05846839820947 1.09347843011962 1.00048051226777 0.948491510412096 0.909499360387578 0.996 1.0254832839216 1.10996284358627 1.10640024335547 1.20738927015777 0.964478280439835 0.929114178508282 1.69846925610542 1.41977542087371 1.18646460368976 0.957558014…
0.992970008458411 0.998398427404069 0.978959840999853 0.971320181749346 1.15459370961628 1.19281378357413 1.01393214865457 0.985108061340404 1.07504218563349 1.10746200391468 1.01347893268067 0.953044024990535 0.912486613666618 0.9980120068156 1.04489829112259 1.13437736008473 1.18015655372467 1.28261147277413 0.984925063789355 0.929167679298224 1.69990573843455 1.42075447071948 1.19016251033699 …
0.998812788402737 1.008 0.991389279698682 1.04769988509779 1.17383708048166 1.19795712644254 1.04472671819423 1.00333075861439 1.0908553388666 1.12087716857952 1.02588574329101 0.959935654743515 0.913985959130205 0.998990246485951 1.06680389059765 1.15085144444504 1.23946701448347 1.35385940273534 0.995878312461779 0.918374197757408 1.714656664466 1.40542999878719 1.14865620500559 0.9351682243492…
1.02450141803188 1.0529744009224 1.01349836038375 1.05299667392356 1.19098869134011 1.21698736090953 1.05950458365999 1.0180006565476 1.10949799568644 1.14099932611702 1.04599676152487 0.970000977444253 0.916999002177068 1.00149849741011 1.07800407889303 1.18499410066371 1.29999171994186 1.42398796194549 1.03099839247342 0.924858506357459 1.69981745431423 1.413729869759 1.17870973754233 0.9294736…
1.04339437033205 1.05954461204846 1.02945958490495 1.06576473114008 1.19296380479078 1.23271043832625 1.07746488779372 1.04431090016377 1.1324208847759 1.16237986065021 1.06097034867325 0.992719171147025 0.918472853593086 1.00047285359309 1.09688719448651 1.19949374916663 1.33823975073904 1.45178404680597 1.04353540525539 0.921659975125892 1.69971260523352 1.41436361557752 1.17111043741177 0.9292…
1.06827191570702 1.08278508043426 1.04980940861822 1.07394046156419 1.19597767308657 1.24292557695524 1.09829768238387 1.06379883948794 1.15772816914423 1.1832996836544 1.08676247213202 0.999431612315629 0.918003721152238 1.0005 1.11830196631374 1.22575074589767 1.36967350896473 1.49998695167281 1.06032344906072 0.928120138184396 1.69575278519314 1.41432120702107 1.16715857844919 0.92871364672919…
1.08577280636616 1.09829302598331 1.07114956621739 1.0732462935627 1.20623539781408 1.24634948937721 1.12408337185019 1.09148035131856 1.17418237220716 1.20616693043521 1.10228119728124 1.01080980781347 0.919493706813689 1.00001392643084 1.13673312480242 1.25389545267532 1.41774166809649 1.53530803774659 1.0874587916432 0.927540633217299 1.68994026330513 1.41033534905881 1.17122516852704 0.921290…
1.11880029945545 1.13362151830039 1.09289406677016 1.103348592666 1.21638824333239 1.25094803482887 1.15770753358454 1.11693486746995 1.21908795059157 1.23925782968268 1.13331795499376 1.02295077964046 0.921482344461693 0.999991506045445 1.17673168018981 1.27988182656022 1.44285426751417 1.5743287856505 1.1143481845566 0.919507267249272 1.69633359726476 1.40721400658981 1.1656504663213 0.92269754…
1.12870340935529 1.13096577800253 1.10272622402027 1.13667486417192 1.22393040775321 1.25346920127637 1.17074903868525 1.15168283748971 1.23384143485615 1.26129008574866 1.13574903868525 1.02594525447083 0.923477185335023 1.00099315345233 1.18865778002534 1.29335968336587 1.44695437067005 1.57547491031304 1.12478326068271 0.907573349147902 1.71238011792666 1.40614806460681 1.12890330785988 0.9130…
1.16048094578659 1.17496137213652 1.13648206057171 1.15000040156156 1.239 1.26 1.19997539983654 1.17148155512281 1.25347902787835 1.2894740982584 1.17647771930633 1.03848436605374 0.927994654830727 0.999002824918693 1.21298609017508 1.31198347303105 1.43950250626282 1.55950591953609 1.15798003877614 0.915698006453246 1.68813012199255 1.39998942077995 1.13039283614175 0.91454763881802 0.8379313612…
1.1908594665435 1.19434434135445 1.16582539774013 1.15541776535175 1.23995433026796 1.25895433026796 1.22389456349441 1.2082411067968 1.29715754983611 1.32330711528202 1.20436754321179 1.07956657736335 0.932962406936253 1.00200947180716 1.24483876079899 1.33139984988497 1.44055683084296 1.5649922174966 1.17796057197964 0.917414508933055 1.69035473445443 1.40304585665248 1.14784843725734 0.9056071…
1.21080105529845 1.2182563200334 1.18232783284352 1.17530380325664 1.24594114097699 1.26444535890603 1.25321267077219 1.22829281142388 1.31135167044689 1.34923807433816 1.22330949115653 1.09632096294804 0.940924269260847 1.0049705704885 1.26381498707291 1.35328418358231 1.44939934565363 1.57637825600845 1.20225072812527 0.915527103673702 1.69223424826133 1.40324599848306 1.13773389564857 0.894848…
1.23795921550342 1.24296997243513 1.20846456901291 1.19047092077697 1.25499516130786 1.26898904341738 1.275963604981 1.25795633909776 1.34444679576161 1.38146002979715 1.2494619421709 1.10996318998911 0.944490456663842 1.00949561052242 1.29445361243029 1.37146536761657 1.45149848692808 1.5794957602606 1.22447022199877 0.915940653188188 1.69778849330193 1.40344189862784 1.13580968021186 0.90127828…
1.2702368542873 1.27076868843432 1.2328408292649 1.21629521689017 1.26641136069081 1.28141136069081 1.31515692625323 1.30067849168443 1.39004297326237 1.41232116394092 1.28077243668479 1.14484053856235 0.961856112969336 1.01948160141417 1.3277352968466 1.40421718896332 1.45894786715993 1.58423421688308 1.25822497616682 0.915629089573481 1.70205834634615 1.40396702218751 1.1332325450065 0.90195208…
1.28776927250353 1.28182695437764 1.25578742504756 1.23285204846911 1.27690225880717 1.29636380053191 1.3327884997949 1.33221211323299 1.41676124882372 1.44272226055983 1.29181734073196 1.18959300263917 0.979338699055398 1.0279209524174 1.34575004521215 1.42332374490572 1.47040011669755 1.5661869250247 1.27084618166902 0.911191249773939 1.71946471068639 1.39575014419328 1.12960846163461 0.8950749…
1.32327413060333 1.32458661435314 1.28363928159328 1.24782520738862 1.2924153869903 1.3128519386224 1.36172027052205 1.35373582301437 1.44421187507658 1.47457662845281 1.33366760328191 1.23404587552439 1.001867093501 1.04324382084613 1.37989382473479 1.43441260369431 1.47297485922107 1.56255386008128 1.30790301540769 0.916325498314027 1.70219915497671 1.40537645090952 1.1406973430731 0.9004745018…
1.35383162049702 1.34738116082054 1.30884808198119 1.27138931362712 1.32720745794621 1.34380685033526 1.39278992123807 1.38434808198119 1.48818629657472 1.50732377943245 1.36136924335268 1.28872563401145 1.03343319508016 1.05863232345144 1.4152734597539 1.45234714675515 1.47598777079013 1.56402539364579 1.33336077880408 0.919713259264303 1.70913796407896 1.40893832061008 1.14316139982028 0.900811…
1.37432072401943 1.36534359130452 1.32634520833588 1.286864346857 1.34880693129364 1.36828878217503 1.41233029327999 1.41127436182039 1.5103084818612 1.53773981354212 1.38330637012859 1.32467767981228 1.05389559460875 1.0988061042734 1.43433191031135 1.46142126771911 1.4819520872334 1.57044519087051 1.35381966815312 0.919715720647641 1.71135202418555 1.40911278393449 1.14359983924568 0.9033559118…
1.40347024684341 1.39597770683184 1.34861692451251 1.31302957316364 1.3653716953643 1.3985288424947 1.43616150764948 1.43656997257513 1.55016197152835 1.57100663932301 1.40900646252942 1.3823926342869 1.12106627302371 1.13593504891161 1.46201228438637 1.47571738091317 1.48399344747411 1.57947051363348 1.37563093702683 0.921039698203556 1.71608393143055 1.41234578124524 1.15255733887762 0.90536973…
1.42046635698026 1.40998337782622 1.36199408586869 1.32649820105266 1.39675044000413 1.42440966036613 1.45837589872927 1.46384185703736 1.5725353991463 1.60037877507597 1.42647486740324 1.41030218126919 1.15030601639812 1.17030393739575 1.48092600248489 1.4785347204191 1.48449148957702 1.5795 1.39344082571134 0.922317604303886 1.7146656657893 1.41414966670011 1.15301627710626 0.919684096892112 0.…
1.43480851687423 1.42580851687423 1.37582867299273 1.34078836075573 1.40981859493348 1.44971781434097 1.47679843881498 1.48079843881498 1.59177828269647 1.62970773628172 1.43780851687423 1.43370773628172 1.1805867995707 1.22429453585242 1.49482867299273 1.47788914134824 1.463 1.551 1.40880851687423 0.913820123501934 1.73153367354401 1.42152367354401 1.16400893685617 0.932336530948059 0.8431789170…
1.46195685830665 1.44996165182814 1.39197443455209 1.35996964103061 1.44294727126369 1.47995206478517 1.49996324966863 1.50895526046616 1.62394886910418 1.6649440755827 1.46495685830665 1.46594886910418 1.22592809717775 1.30587057491996 1.52395366262566 1.49197763023308 1.46599520647852 1.55199840215951 1.42896804319011 0.917334391579865 1.73348690018944 1.42378640485889 1.16627640485889 0.940676…
1.48040113895722 1.47288869083172 1.41544771887765 1.38996024744327 1.47380195615392 1.51431440427941 1.51989503555466 1.53513781422184 1.66359403324284 1.6967336121239 1.48494466717638 1.5064265982891 1.32149581572109 1.39148401111662 1.54094458673625 1.5074351098719 1.48598144847195 1.57795639134071 1.45440121939734 0.925929846203193 1.71707247559681 1.41803729450724 1.15223357080947 0.93164096…
1.50030312771913 1.49280447402808 1.43877315154723 1.41178061324225 1.49974231583323 1.54321527566266 1.54574635476008 1.55675234075432 1.68378697201174 1.72076079138326 1.50678330586014 1.55799809475595 1.40022376811495 1.47762856835505 1.56080447402808 1.51888535115638 1.48748311414234 1.5755281430961 1.48024770106903 0.926890315355194 1.72009189867919 1.41952076637097 1.15561303341669 0.932592…
1.51576930782155 1.51410181097957 1.45669405779514 1.43599840772647 1.52361828350299 1.56516538030272 1.56369405779514 1.58530667070189 1.71292652700208 1.75092263343433 1.5188222449729 1.58416290925311 1.47534122302185 1.56153101326255 1.57924452389688 1.53339113038195 1.49096016607005 1.58291838535623 1.49919016422738 0.925136488054064 1.72060010441885 1.41900077142858 1.15315341313303 0.931788…
1.5333900244483 1.53090578737003 1.47588978118138 1.45196466475149 1.54238990281484 1.58882437969099 1.58685874187178 1.60289618365684 1.72510470654508 1.76714166179628 1.53689642692377 1.62725184592435 1.54515394552279 1.63455701818895 1.59541798415363 1.55606345535496 1.51290639553735 1.61002463683414 1.51445542593869 0.924841491414111 1.72023620240938 1.41740476606037 1.15441607388245 0.932746…
1.56075288201027 1.54185323291978 1.50126635234578 1.47726635234578 1.56082813518051 1.60683241755566 1.60679452608769 1.62579020366496 1.74183366397575 1.79830611344388 1.55979386283007 1.6611837941945 1.62278925921612 1.71724338616031 1.62572535817678 1.55088865824596 1.52787152874534 1.62139662648461 1.53278474161567 0.90608217274618 1.73115228875765 1.40909816878848 1.1483732886399 0.93016845…
1.57699886251566 1.5839917532385 1.52399829377348 1.49999815158794 1.57599886251566 1.62699815158794 1.62199758284577 1.64499857814457 NaN 1.82399758284577 1.58299815158794 1.68399644536142 1.70399047356862 1.82898663455895 1.63899928907228 1.59999303290839 1.54599744066023 1.64999672973251 1.56799971562891 0.917696257676507 1.7056899858722 1.40411895209255 1.13550972842561 0.919899896204554 0.85…
1.59077102443366 1.59285280142164 1.55252569346973 1.52459111506011 1.60354204886733 1.65159111506011 1.63773831363847 NaN NaN NaN 1.59677102443366 1.72629671790339 1.77974063438515 1.89785512216831 1.65277102443366 1.59704906619279 NaN 1.6726238258553 1.57685280142164 0.919539415406496 1.69963091280316 1.40742504586408 1.14331030169707 0.923805069071546 0.849389580062181 1.41411224334073 NaN NaN…
1.61185612007704 1.62378760582801 1.56789722862646 1.54287667435175 1.64769853730427 1.67285612007704 1.6697807544031 NaN NaN NaN 1.62083556580233 1.72501370284981 1.83860261735563 1.95958206308092 1.67385612007704 1.60693148575097 NaN 1.66902740569961 1.60580130867781 0.920453902231836 1.70127794149217 1.40745020554275 1.13867288683953 0.890152605875457 0.836151055436961 1.40790268437715 NaN NaN…
1.62948599194845 1.6346858839685 1.59714331991409 1.56825754392554 1.65577155197709 1.68660021595991 1.68651454795132 1.70457165995704 NaN NaN 1.63848599194845 1.76871497987113 1.90311530381099 2.03285829978521 1.69148599194845 1.62157165995704 NaN 1.68162877196277 1.62348599194845 0.920401713360172 1.69845338352836 1.40060131982019 1.13258790389784 0.890959445076936 0.833475958967618 1.406237688…
1.65457184222326 1.65564034746754 1.62257184222326 1.58669172640075 1.65993149475572 1.69879448426717 1.70469172640075 1.72170885271182 NaN NaN 1.6645547159122 1.78867460008968 1.93546908435685 NaN 1.71362322115647 NaN NaN 1.6593939051546 1.65152046329006 0.913834403757944 1.69015317596054 1.39680268229851 1.12776100745136 0.908150974608728 0.837744301705073 1.40293668808964 1.14351137893321 NaN …
NaN NaN NaN NaN NaN NaN NaN NaN NaN NaN NaN NaN NaN NaN NaN NaN NaN NaN NaN NaN NaN NaN NaN NaN NaN NaN NaN NaN NaN NaN NaN NaN NaN NaN NaN NaN NaN NaN NaN NaN NaN NaN NaN NaN NaN NaN NaN NaN NaN NaN NaN NaN NaN NaN NaN NaN NaN
1.70701753208722 1.71302058114587 1.67502363020452 1.64602134341053 1.70601524529324 1.73801981888121 1.76302286793985 1.76902667926316 1.91201372076391 1.94302058114587 1.71901524529324 1.84803582643911 2.02003811323309 2.15604040002708 1.76602058114587 1.67401829435188 1.53002439246918 1.67802210567519 1.7040160075579 0.894923430190978 1.67721597615495 1.38789809433835 1.12585272799513 0.908050…
1.72958135090633 1.7395085423683 1.70543573383027 1.6734903402338 1.72563595730985 1.76352674450281 1.79245393596478 1.80336292529224 1.92967236157887 1.9695085423683 1.73863595730985 1.89414449967816 2.06908989327463 2.20803528687111 1.7925085423683 1.69756314877182 1.56141753169577 1.70647213809929 1.72461775517535 0.899338090394717 1.68490729526546 1.38544550533627 1.1164936483632 0.8957875266…
1.75577769292078 1.75487174591583 1.72285464537128 1.69680334373761 1.74186319564356 1.77589739673267 1.80588884646039 1.81391449727722 1.94189739673267 1.98487174591583 1.76180334373761 NaN 2.06305985190594 2.20602565081683 1.81282899455444 1.71485464537128 1.56596579891089 1.7159230475495 1.74879479346533 0.901690419876484 1.68479222307079 1.38189026796386 1.10990532026164 0.888917286824261 0.8…
1.7979714274484 1.79397346834494 1.77796258356338 1.7389714274484 1.78497074714955 1.81197550924148 NaN 1.85197414864379 1.96198639402305 2.00698503342535 1.80497074714955 1.93597823043687 2.07299319701152 2.20699931970115 1.8569700668507 1.75597210774724 1.57799183641383 1.72399455760922 1.78597482894263 0.897972544317691 1.67952358517493 1.3861071087299 1.10714184360988 0.888570197286666 0.8005…
1.81763497504243 1.8077444825297 1.78683573876909 1.75863497504243 1.81641596006788 1.8394889650594 NaN 1.86476273377758 1.97770798003394 2.01976273377758 1.82856197005091 1.95956197005091 2.06907300499151 2.19521901497454 1.87270798003394 1.78741596006788 1.59076273377758 1.73578098502546 1.80661672379455 0.895898510133024 1.68158167237945 1.38303712640586 1.10808247880204 0.888992151963412 0.80…
NaN NaN NaN 1.80763984326568 1.87258839230364 1.87871334464003 NaN 1.89180154628925 2.00182359670156 2.04382359670156 NaN 1.97886034738873 2.12161044271594 2.25257369202877 NaN 1.79792649862565 1.58802205041231 1.73401470027487 NaN NaN NaN NaN 1.0958308476987 0.857662043838824 0.797461976910931 NaN 1.1188966113106 0.911956982630563 0.84248037131996 NaN 0.523065314977483 0.0942297788408764 0.05785…
1.88482908687107 1.85802423905923 1.84663757450771 1.82063757450771 1.88466545339174 1.89844242231956 1.92199636017521 1.91241454343554 2.01755393785565 2.05663757450771 1.8976060557989 1.99163757450771 2.11908363665207 2.25397212111598 1.94296848129118 1.84174545021901 1.61521939124738 1.76316363347934 1.86552605897162 0.904037839313045 1.68681661258339 1.37965896845191 1.11094397425389 0.893174…
1.9036873361497 1.8766873361497 1.88728782122986 1.86128782122986 1.92332256165768 1.94714885951862 1.94363522550798 1.93363522550798 2.0356873361497 2.0737047063636 1.91963522550798 2.01951363401064 2.119 2.24810422128343 1.95972207657751 1.88033993187158 1.65333993187158 1.79937467229939 1.89154837443845 0.906669428423526 1.6977749829679 1.39304967096361 1.12459637062297 0.904301434201049 0.818…
1.9595546363431 1.91271369479199 1.92073755355933 1.90763416556755 1.9706262126451 1.98867393017977 1.97078527109399 1.95483298862866 2.05782503570622 2.08689661200822 1.97952282465332 2.03388865908577 2.119 2.25097614123267 2.01456258926555 1.91770574186955 1.645071576302 1.79007952922445 1.92572960063688 0.913475681539703 1.70371371399137 1.39798230314761 1.13973054710488 0.920084900529946 0.82…
1.96777566951165 1.92757938033434 1.93363546295643 1.91577566951165 1.99238309115704 2.01718680197973 1.98849525640121 1.97541113246808 2.09007463673556 2.10352329771226 1.98388783475583 2.03983175213374 2.119 2.24808412393313 2.01888783475583 1.94715876066869 1.70040164527051 1.84637360395946 1.94252329771226 0.914395043233171 1.70582055242059 1.40237437492652 1.14352400384425 0.922921764742188 …
1.99551714955844 1.97713776706865 1.96544817092393 1.95039643694805 2.04803429911688 2.06615501172727 2.02437919228943 1.99663786216883 2.09886204273098 2.12168959614471 2.01151714955844 2.04687928738961 2.119 2.24505173397588 2.04848266024119 1.99713776706865 1.73639643694805 1.87846541558256 1.9793619476308 0.911835353452189 1.71383049071171 1.40675533062814 1.14562499334299 0.898323013378126 0…
2.0267862092716 1.98892413877379 1.99976551984627 1.99568965862007 2.07482069164715 2.10970345157028 2.04486207049781 2.01686207049781 2.12879310574671 2.14086896697292 2.03980689869693 2.06090344934846 2.119 2.245 2.08375862337116 2.01984827754759 1.76877931279649 1.91077931279649 2.00284138107248 0.892881308886088 1.66033247862067 1.39982862014952 1.13604675787906 0.916024070364498 0.8455548979…
2.05908472784301 2.0220569923231 2.01944528960182 2.01544528960182 2.12264095952447 2.15666869504438 2.06444528960182 2.03255623168146 2.13386132240046 2.1633620830421 2.08083510816383 2.07558396720137 2.11413867759954 2.24208320655973 2.1063620830421 2.07930813328556 NaN 1.95280737264392 2.02633434752219 0.917756642427945 1.71575825851243 1.40703309302148 1.15534750844342 0.924803153872811 0.852…
2.06981268733317 2.03281268733317 2.04355044959962 2.04053171833293 2.16226948059937 2.19528821186606 2.08364410593303 2.04968156846639 2.14283141859986 2.17675649353313 2.09181268733317 2.08777522479981 2.11301873126668 2.23414985013346 2.12073776226644 2.10749425579957 NaN 2.03446403613202 2.04466283719971 0.919362954547319 1.71695749250667 1.41249960041058 1.16013908092793 0.926178459043315 0.…
2.09973466234343 2.06570812857777 2.07373466234343 2.0806462164579 2.18976119610908 2.22870812857777 2.10778772987474 2.07180541905185 2.16777888528619 NaN 2.12173466234343 2.09295577705724 2.11002653376566 2.23102653376566 2.14776119610908 2.15359314892659 1.95951354762962 2.08654892598383 2.07770812857777 0.922561608870747 1.71658327249776 1.41365062473613 1.16727702652951 0.919836782258507 0.8…
2.11599448155678 2.09199103252977 2.08799517136218 2.09199620607029 2.22898654879466 2.26498758350276 2.12499413665408 2.08899413665408 2.17899620607029 NaN 2.13899413665408 2.10199689587569 2.1080006898054 2.22100344902701 2.16699344684868 2.16999448155678 2.01198206505954 2.14098137525414 2.09599379175138 0.923789586116759 1.71914911360006 1.41397988963114 1.16640032420854 0.924838254792332 0.8…
2.14250933005765 2.12538211933185 2.12138211933185 2.12832760044937 2.25060019486179 2.29249115709682 2.14561836782261 2.10372740558758 2.18980009743089 2.24160019486179 NaN 2.11280009743089 2.10407269184331 2.21510903776497 2.18369105966593 2.20927308156688 2.09054616313377 2.17732760044937 2.1205456759793 0.922287804630067 1.71566451401094 1.41559019634424 1.16621345286256 0.927068747378921 0.8…
2.15985072086977 2.12104390562654 2.14281559636854 2.15278925299262 2.29263119273708 2.31282437749385 2.16879803411793 2.12778925299262 2.22072778511547 2.26281559636854 2.18191218874692 2.125885845371 2.10697365662408 2.21896487549877 2.2107629096167 2.25163119273708 2.15444678910563 2.24044678910563 2.14974534736608 0.907718819108262 1.66832877186592 1.40682788858148 1.16438615727057 0.93208591…
2.18498858088364 2.18297168059143 2.16498995117761 2.17199132147157 2.30499451882415 2.3479840132371 2.19098995117761 2.14199360529484 2.22899634588277 2.27899269176553 2.20698858088364 2.1369949755888 2.1179949755888 2.219 2.22899177823622 2.2869840132371 2.23496345882766 2.31196756970955 2.16599269176553 0.919874386362399 1.71494850465537 1.41210755174145 1.16815826886196 0.931890109623517 0.87…
2.19972455548562 2.1869265481295 2.18266946658275 2.18672455548562 2.320706192518 2.36665110361512 2.21161437767987 2.16261437767987 2.2486327406475 2.30550419987412 2.22172455548562 2.13994491109712 2.11996327406475 2.219 2.244706192518 2.32430220723024 2.31254932555761 2.39936569588136 2.1856327406475 0.92113649540144 1.7159614534027 1.41141303770701 1.16616727682428 0.930731668301798 0.8702839…
2.22780817977569 2.22374652327502 2.21875337399731 2.23864376244057 2.35476707544191 2.39182873194258 2.23384928410947 2.1927944783311 2.26985613483177 2.3367876276088 2.2537807768865 2.14993149277703 2.12297944783311 2.23489038844325 2.27280817977569 2.36273967255272 2.39543824077166 2.51521216693587 2.21380817977569 0.920067535794526 1.71030911762431 1.4112708905939 1.1590389141572 0.9265387730…
2.24548435780907 2.24439841744391 2.23939841744391 2.24677082569292 2.36762759175099 2.40754165138584 2.26508330277167 2.21048435780907 2.32051036700397 2.35545571102068 2.26662759175099 2.17816924313683 2.12591405963484 2.22625782109547 2.2924270642323 2.38631247707875 2.47759366977564 2.58399472481304 2.23536977065553 0.916767112612626 1.70821073119138 1.40973526192565 1.1593494006883 0.9220612…
2.27253287008156 2.26760207451392 2.26849826786538 2.27451556897347 2.37979238670291 2.42274048337864 2.28761937562201 2.24244636454111 2.33674048337864 2.37958477340583 2.29353287008156 2.18293079556764 2.126 2.226 2.32248096675729 2.41844636454111 2.5311003423793 2.6479100301903 2.26449826786538 0.911805640485048 1.70471055387832 1.40637830473426 1.15134117704202 0.918677266667779 0.85224249184…
2.29580232310599 2.2997249712779 2.2977507552206 2.30176794451573 2.40775934986817 2.43489686422921 2.32269918733521 2.26183670169626 2.36079372845843 2.39883670169626 2.31283670169626 2.20084529634382 2.12996562140974 2.226 2.3487765391633 2.44576794451573 2.62023507636667 2.72533821213746 2.2967249712779 0.896105365699157 1.6587975024499 1.39579127515715 1.14116697783336 0.901954476025576 0.844…
2.32699474813114 2.33299440930089 2.32099610345214 2.32799559520676 2.41999796701851 2.45399678111263 2.33999711994288 2.29599423988577 2.38599576462189 2.42799508696139 2.34899390105552 2.21599745877313 2.1339993223395 2.2299993223395 2.37299593403701 2.47699474813114 2.63599745877313 2.73699813643363 2.31699661169751 0.902438903884144 1.69478383498362 1.39737971538259 1.14694900553322 0.9032597…
2.34860000864211 2.35361819006747 2.34063637149283 2.3397818228957 2.4317818228957 2.46185454859713 2.37141819438853 2.3195636457914 2.41054546436604 2.46236365011246 2.36274546004498 2.22581818574642 2.13792727429857 2.23 2.40245455723925 2.49467273434355 2.64483636717177 2.75074546004498 2.33860000864211 0.90219454535634 1.69268890825027 1.39559309019415 1.14268890738606 0.900216362418611 0.833…
2.37576923286642 2.37977777979729 2.36380342058991 2.36181196752078 2.44885470217515 2.4768717960369 2.40174359207379 2.3537094043503 2.44173504514292 2.49175213900467 2.39076068593554 2.24880342058991 2.14097435920738 2.23 2.42679487365904 2.52970085741943 2.66582051445166 2.75992307762214 2.36477777979729 0.898957862994648 1.68794059792165 1.39309128185788 1.13969512797677 0.896888204871883 0.8…
2.40098873472005 2.41398467921926 2.39198738288645 2.38798828410885 2.46099459266562 2.49199324083203 2.42498963594244 2.37998828410885 2.47198648166406 2.52698422860807 2.41898738288645 2.27198963594244 2.14799684572161 2.23 2.45298828410885 2.54899143838724 2.65900315427839 2.78298963594244 2.39798512983046 0.898000419068414 1.69022895007591 1.39184055425177 1.13337283885055 0.895230734496253 0…
2.4343808752068 2.43265401849792 2.41850834207599 2.41254476118147 2.49143550386502 2.51458118028695 2.46230803699583 2.42221698923212 2.51421698923212 2.5603808752068 2.44845371341776 2.29949013252324 2.15389074268355 2.23294537134178 2.48539908475954 2.57943550386502 2.67372685670888 2.79674506626162 2.42450834207599 0.898520348937047 1.69143760225013 1.39105456764219 1.12698836209282 0.8891134…
2.45486294730027 2.45385609466529 2.4408492420303 2.43286294730027 2.50193147365014 2.52691776838016 2.4848492420303 2.45378756831542 2.54578756831542 2.59079442095041 2.46687665257024 2.32284238939531 2.16194517892011 2.233 2.51380812622038 2.59886979993526 2.67697944209504 2.77614390533471 2.45280812622038 0.89269029349372 1.6583583983241 1.38812014674686 1.12567822316198 0.886685966639518 0.82…
2.49299403251915 2.4969932473243 2.47999387548018 2.45499654514266 2.52299670218163 2.54399733033751 2.51699497475297 2.48399528883091 2.57399560290884 2.61899560290885 2.50899340436327 2.36799293324636 2.1719984296103 2.23599952888309 2.54099575994781 2.62499591698678 2.68399890072721 2.78299890072721 2.47499654514266 0.905018057427943 1.69475424766254 1.39816841861757 1.12959938283685 0.8922291…
2.52250689241084 2.51175344620542 2.49868769852686 2.48155620316976 2.55545758165192 2.57055620316976 2.55634252321445 2.51842470781265 2.6172767755359 2.65342470781265 2.5267041354465 2.39750689241084 2.18675344620542 2.24485206772325 2.5842767755359 2.6427041354465 2.68990137848217 2.78693425232145 2.50844114473228 0.907449400808492 1.70138921516164 1.4017009914585 1.12856725876562 0.8948757846…
2.55477919510912 2.55371019358071 2.53077919510912 2.50484129648468 2.57486889709604 2.59979989556764 2.5768619969432 2.55574469434492 2.64382059602616 2.68677229495628 2.56771709373356 2.44566879266367 2.21282059602616 2.2598964977074 2.60585509679036 2.667827496179 2.69595859908296 2.78997929954148 2.53084819663752 0.908443375853274 1.70312868374934 1.40326951176768 1.13346584424344 0.895863444…
2.57442794098661 2.5666281616413 2.5436281616413 2.52345654393728 2.59831352918393 2.61942794098661 2.5993421321346 2.5783421321346 2.67022772033192 2.70351374983862 2.5903421321346 2.48291308787456 2.23437073508527 2.27068536754263 2.62639933803594 2.67479977934531 2.70085698524665 2.79097139704933 2.55042794098661 0.911189339679112 1.7073461492236 1.40480509336745 1.13702617128907 0.89891047276…
2.60939835583539 2.59255306433486 2.57250149483504 2.54463901350123 2.62455306433486 2.64457025416813 2.62653587450159 2.61143273550194 2.71620926766937 2.73348430500176 2.61655306433486 2.52429521683574 2.26350149483504 2.28967339316778 2.66336397616884 2.69072496266761 2.70394843050018 2.791 2.58048430500176 0.915358490293578 1.71112605382022 1.40604902840341 1.14085485053189 0.900090919285065 …
2.62586000576739 2.60489500432554 2.58886000576739 2.56680750793016 2.64284250648832 2.66879000865109 2.64880750793016 2.63182500720924 2.73583375684878 2.75679875829063 2.62988625468601 2.5745625180231 2.30265876405802 2.3266762633371 2.68580750793016 2.69992125324416 2.70697375108139 2.79397375108139 2.60379875829063 0.908183959865023 1.67637728734057 1.40340353653036 1.13860047415652 0.8994557…
2.65600919884543 2.64800459942271 2.60800862391759 2.59100804898975 2.67101437319598 2.69701494812382 2.6730132233403 2.65701264841246 2.75401437319598 2.78801379826814 2.66800862391759 2.60301782276302 2.34602242218573 2.38303564552603 2.70901092362894 2.70700517435055 2.70800172478352 2.794 2.62001092362894 0.918561149855678 1.71455126484125 1.40734189151259 1.14562412223261 0.907191989250324 0…
2.67173372094328 2.65586686047164 2.62275036338433 2.60476700582537 2.69558393897388 2.72256729653283 2.69561722385597 2.67863386629701 2.77858393897388 2.81160058141492 2.68275036338433 2.63348408432761 2.38435094479925 2.44396816865522 2.72768379362015 2.7158502180306 2.71095007267687 2.794 2.63868379362015 0.92052671511791 1.7167133866297 1.41057524636896 1.15267067369771 0.910592417153985 0.8…
2.69086635152412 2.6768522832635 2.63789448804535 2.62684524913319 2.71784524913319 2.74484524913319 2.70990152217566 2.69786635152412 2.80680304435133 2.84079601022102 2.70186635152412 2.67173270304823 2.4366342252239 2.50557091805111 2.74388745391504 2.71997186347876 2.711 2.794 2.65786635152412 0.92264522832635 1.71947072648295 1.41212937846323 1.14821242734073 0.905158898740613 0.852940633071…
2.71334119487166 2.69545576967659 2.66325526376796 2.64545576967659 2.74616933266427 2.77316933266427 2.74205475785934 2.7251979763655 2.83128390746919 2.86236983857289 2.72045576967659 2.69434119487166 2.51082307870635 2.58565121649896 2.76925526376796 2.72679949409137 2.711 2.794 2.68228390746919 0.921746925079158 1.71918887954738 1.4130045071059 1.14654812141807 0.901448273190658 0.85324112045…
2.72579661614311 2.71467797555993 2.67481356479785 2.65779661614311 2.75879661614311 2.79267797555993 2.75086441076208 2.73779661614311 2.84477966748837 2.87774577017889 2.73279661614311 2.73038984842934 2.57689833744187 2.65386444013239 2.78179661614311 2.73289830807156 2.711 2.794 2.69479661614311 0.921710169486547 1.72136237398648 1.4145635600986 1.15386305457599 0.900995932029159 0.8540757631…
2.74288658285699 2.72691994084023 2.69287991126034 2.68283321008381 2.78085322487375 2.81087991126034 2.7738465532771 2.75985322487375 2.86983321008381 2.89687323966369 2.74392661243688 2.7518598964704 2.6445530030246 2.74340622789835 2.8028598964704 2.74094662722682 2.71397998521006 2.79102001478994 2.7178465532771 0.914448769371495 1.67908421001719 1.41087495177146 1.14108666404045 0.8982186137…
2.76442335279154 2.76692533929333 2.70760683144878 2.69468546515902 2.79950198650179 2.82950198650179 2.78763304268553 2.78142335279154 2.88168546515902 2.9213447190813 2.7683447190813 2.79484670558308 2.72679825611316 2.80729626961138 2.81955440897528 2.75073788763252 2.7159475775265 2.79879031010602 2.73260683144878 0.920194043141349 1.71501520410534 1.41346949177315 1.14117528197739 0.90133559…
2.77286599868084 2.77094974950532 2.72274874752658 2.70876549769148 2.818681746867 2.84573199736169 2.80373199736169 2.79773199736169 2.90658124587763 2.93379899802126 2.78178224785637 2.83631324323932 2.78897823994143 2.89257623598396 2.82983249835105 2.76181574818616 2.73763149637232 2.84127974290953 2.74873199736169 0.922228007185051 1.7178581746867 1.41387430494394 1.14171095491096 0.89717236…
2.78789700763118 2.7898695429995 2.74286267684158 2.7278695429995 2.8329038737891 2.86387640915742 2.8179038737891 2.81289700763118 2.9209038737891 2.94989014147326 2.7959038737891 2.86878028294652 2.85852623510344 2.9645125027876 2.84291073994702 2.78484207836781 2.77275968447276 2.85888327531534 2.76588327531534 0.921942197170535 1.71827732219841 1.41331391371002 1.14211725353683 0.896742471816…
2.80743217869291 2.80943217869291 2.76048896082362 2.74646056975826 2.84757413401968 2.88148896082362 2.83840378762755 2.83534700549684 2.93654574295433 2.96554574295433 2.81640378762755 2.89329022336613 2.92604101649053 3.03398423435982 2.86146056975826 2.80929022336613 NaN 2.9124384914055 2.78348896082362 0.924796530267857 1.71709463709973 1.41366949530582 1.15514927581359 0.897818485917456 0.8…
2.82176353401011 2.82474664358226 2.77476353401011 2.75781420529366 2.86078042443796 2.89478042443796 2.85669597229872 2.84976353401011 2.95666219144302 2.98467908187087 2.82683109572151 2.91956084887592 2.99485145090626 3.10580077962271 2.87674664358226 2.83556084887592 NaN 2.86091208310385 2.80169597229872 0.924270472065266 1.71677489822408 1.41375864876577 1.16178257687888 0.897181485490937 0.…
2.84385084896349 2.84883728977836 2.79585762855606 2.78183728977836 2.87887796733377 2.90791186529661 2.87885084896349 2.87284406937093 2.9758711877412 3.0038711877412 2.84785762855606 2.93291186529661 3.03076271426011 3.15368135914928 2.90282373059322 2.84195932244459 2.73489830611147 2.85602711837027 2.82484406937093 0.912083117804889 1.66789362375029 1.40903227086063 1.15026932123305 0.8972991…
2.85373903426205 2.87432148908133 2.81255635824548 2.79173903426205 2.88873903426205 2.92260855139307 2.88776513083584 2.88663464796687 2.99158245481928 3.0234780685241 NaN NaN 3.10696446724398 3.22606885353916 2.90592171027861 2.85173903426205 2.73305219314759 2.85307828972139 2.83571293768825 0.916119611492846 1.7103630555817 1.40913634647967 1.1546796947948 0.898994591961596 0.84893426981363 1…
2.87169885630181 2.88188288856181 2.82971558650726 2.8116653958909 2.90669885630181 2.93676577712363 2.90963193547999 2.89683269794545 3.00281596773999 3.03874904691817 2.87876577712363 2.98303346041091 3.15128060116543 3.27913002931633 2.92369885630181 NaN 2.733 2.79892016130003 2.8556653958909 0.916053011436982 1.71011375689175 1.4062196887102 1.15145688269855 0.899069498093836 0.84667797756638…
2.89186087423587 2.90881218021843 2.85383304908305 2.83086783052408 2.91891652454152 2.9528886993887 2.92489565567691 2.92083304908305 3.03080522393022 3.05985391794767 2.90084696165946 2.98895826227076 3.17384696165946 3.30184696165946 2.94584696165946 NaN 2.73498608742359 2.80296521855897 2.87685391794767 0.914193008258946 1.70640580782925 1.40326038192444 1.14784490351178 0.897977651917027 0.8…
2.90463062415252 2.91871586473271 2.86857379709907 2.84363062415252 2.9326022106258 2.96271586473271 2.94151697004561 2.93557379709907 3.03877269178617 3.07748855651888 NaN NaN 3.17497158647327 3.31171586473271 2.95668745120598 NaN 2.73888634589308 2.803 2.89157379709907 0.913120970744134 1.70554443563299 1.40080131795209 1.14699415149772 0.894443141102026 0.836349115749682 1.39991801886017 1.117…
2.92564767676833 2.9465302356911 2.90242957191062 2.87251345839436 2.94283222703254 2.97873156325206 2.96264767676833 2.95468123136182 3.06751345839435 3.1055302356911 2.93468123136182 3.05098322270325 NaN NaN 2.97469800865857 NaN 2.74293289081301 2.80398322270325 2.91658056758134 0.911005567869102 1.7005940542567 1.39747553285223 1.13775720327051 0.895647686195327 0.825040254545104 1.39912275074…
2.95579988606382 2.95097331814184 2.91491995442553 2.8958465793156 2.96783323838652 2.99191328396099 2.98187326117376 2.97585992024468 3.08488660210283 3.12983990885106 2.95883990885106 3.09867981770212 3.24155974934041 3.35463979491488 3.01572651095389 NaN 2.743 2.80300667046454 2.93885324978014 0.897470651613087 1.6638561401415 1.39243348573199 1.12224312538178 0.885110907038052 0.8213932132165…
2.96573860361155 2.99384985589083 2.93545106758426 2.9154772072231 2.97871246397271 3.00758176577848 2.99758176577848 2.9954772072231 3.11908511264043 3.15629422975119 2.97750334686195 3.10094772072231 3.22154893241574 3.35792158108347 3.02086930180578 NaN 2.7517647432504 2.80494772072231 2.95555562613964 0.903719830951121 1.69987655984942 1.39412373283924 1.13325174672078 0.88447516099053 0.8145…
2.99745907772463 3.00483096178895 2.96647598154573 2.94352669300905 3.00652669300905 3.02471263504121 3.02159430829347 3.01959430829347 3.14359430829347 3.18354359683015 3.00552669300905 3.13442527008242 3.26622242422915 3.37078025032563 3.04950978918794 NaN 2.76281405796784 2.805 2.98057740447236 0.907026076810674 1.70024048036909 1.39155496416414 1.12041583504997 0.879269252175437 0.80980894084…
3.0228368984787 3.03877818193103 2.99084342253955 2.96486299472211 3.02587604284381 3.04586299472211 3.05776513380933 3.05377818193103 3.18274556162677 3.21479775411359 3.03481080223529 3.14394128345233 3.267 3.3690130481217 3.076823850357 NaN 2.77790213908722 2.80599347593915 3.007823850357 0.906334893045639 1.69833246095623 1.39217562887923 1.12213721284073 0.879329021390872 0.809700195721826 1…
3.04632308468777 3.05163333753921 3.01432308468777 2.99123847027374 3.05126667507842 3.06543590390648 3.07257692792986 3.07149231351583 3.19563333753921 3.2392948798831 3.05443590390648 3.1682948798831 3.2631128192187 3.36997179519532 3.09837949429713 NaN 2.79549231351583 2.81377436156259 3.02743590390648 0.907923744120331 1.69874758988594 1.39381261592814 1.12199451276875 0.873081356894068 0.807…
3.0712881133384 3.06529313981018 3.03782006430328 3.01091435001927 3.07938401622317 3.08887224613059 3.08937227112565 3.08882344861122 3.22433531868405 3.25443963234854 3.08571575063879 3.17838735054098 3.26047979413264 3.37943435592614 3.12329657410823 NaN 2.80583178440574 2.82186542752459 3.04487901474646 0.902654703610037 1.66608962897289 1.38634365787026 1.10941669764945 0.876667154876231 0.8…
3.09168427947826 3.07081604735783 3.05281855513803 3.03611497842546 3.09765110306022 3.10932219246931 3.11711543783517 3.10816337431 3.24854726633345 3.28595797893179 3.09730287626183 3.1871608665298 3.25848273216301 3.37453271700833 3.15007908349555 NaN 2.81593184747146 3.11944842619389 3.06756476387529 0.885870537641546 1.63890654142967 1.37827574672647 1.10201094435401 0.872088474503299 0.8049…
3.12115307670366 3.11530469614243 3.089608335618 3.06017257521906 3.1285406183129 3.14711319013349 3.13927354550011 3.13564822218818 3.27142686356416 3.31837476025181 3.13602039116505 3.20481593978149 3.25750242725774 3.37648697417191 3.17172144218776 NaN 2.85690583044067 3.19396950853675 3.09011885373489 0.893540776647716 1.66382191548183 1.39111514702867 1.10992955963792 0.87892984231934 0.8132…
3.14340335056639 3.12598800761981 3.10745206085422 3.08596363728841 3.16139576652976 3.17636939240584 3.16489416349574 3.15588258706154 3.29854718010337 3.34063103563979 3.15496084716636 3.2179872061028 3.26098641977328 3.3764880228073 3.20966457785435 NaN 2.8973291557087 3.22259831012972 3.1149277057103 0.897322423098569 1.66901970271261 1.39589658147483 1.12634348613662 0.871306470171179 0.8122…
3.1680805458615 3.15086983181877 3.13651103899096 3.11701435929357 3.19049455298177 3.21625586344706 3.18863828857309 3.17725175126097 3.31588710971144 3.36086718789582 3.18404221928171 3.23503579816067 3.26399667969739 3.375 3.2318539066854 3.20095351576354 NaN 3.22639375031665 3.13958437184793 0.894154192512977 1.66261997005303 1.39660853086366 1.12335741680984 0.873119152455174 0.8217177163899…
3.18769394434675 3.18521903963945 3.15220818806543 3.13562455229278 3.24340385128902 3.25444997458973 3.20970505685497 3.20566128196211 3.33931630150329 3.37654420100219 3.20073824110803 3.24580319728051 3.264 3.37354194835343 3.25434478894065 3.22820235175384 NaN 3.24004611875964 3.1586962927546 0.89713268439616 1.68149876802814 1.40040799653869 1.12824916495784 0.876756446274966 0.8260636634536…
3.21936137903492 3.2073285759258 3.17793803638145 3.16839727136166 3.26497051305501 3.28542032908469 3.2300067318173 3.24854834426706 3.36359852823739 3.39371562416815 3.23680072115857 3.25791846996043 3.26596654401978 3.37444039707913 3.28646470431652 3.26439779235609 NaN 3.00822114327794 3.19237356076753 0.911278201006404 1.6801413498209 1.40262222890879 1.14084123363157 0.878933968597396 0.831…
3.23665741546126 3.22138599674508 3.19766614594883 3.19166248958139 3.30354159508096 3.32470298671176 3.25555320378748 3.24707322317947 3.38187988364805 3.40194661495469 3.25075765096549 3.26659895629581 3.26614534840835 3.37303875957556 3.30090657617071 3.29976644042677 NaN 3.01494661495469 3.21011801628149 0.895852201998316 1.64541819795965 1.39115774373429 1.13899327030638 0.888851029235197 0.…
3.25429149787514 3.26054320659047 3.21924293899399 3.21862701091101 3.32467435443218 3.35661274431076 3.27173717991359 3.25933429767589 3.38990531295765 3.41033551303587 3.27718222651305 3.27545873327872 3.27349756928004 3.37353186156094 3.30188650263698 3.32964095979177 NaN 3.13380367844988 3.22826328239413 0.908818631454597 1.68065617221549 1.40471481031576 1.15078381138704 0.916369823123598 0.…
3.27236978544478 3.26651923844742 3.24039862311605 3.24637854175294 3.34940321199906 3.38683164285478 3.29387050120776 3.27640822233991 3.40089315131765 3.42740893810289 3.29141525281698 3.28494249180988 3.27446615198788 3.37049225375995 3.32283665319564 3.35048985216558 3.16737956576255 3.26200926988214 3.25137294280183 0.910202531789988 1.68105648909721 1.40593629275508 1.15551904343887 0.92282…
3.29213541289044 3.29522910992344 3.26855695279983 3.27783966152801 3.37934667797753 3.41976463333846 3.31020099976896 3.29714494571768 3.4077305749052 3.4446420936601 3.31453405843326 3.29157772759972 3.27452933097261 3.36750358454846 3.34018454200842 3.39117688458425 3.23828371260322 3.33136542156243 3.27360917813903 0.912151399401828 1.67832105677202 1.40696984149303 1.16273679323056 0.9315923…
3.30928608441226 3.32170026818893 3.28520126814188 3.29840383622258 3.41460035758524 3.45647290819025 3.33415808504315 3.31674340129001 3.42731412318004 3.46275769566096 3.32485750626935 3.29990013939396 3.27697146125575 3.36554263312461 3.35880007879733 3.42540243628846 3.32151553831759 3.39358841010644 3.28978618440756 0.912482315118802 1.6917957591401 1.4073225529981 1.17276702808652 0.9335722…
3.34366368362385 3.35863005198624 3.31756278871101 3.32161323616743 3.43556278871101 3.49451234125458 3.36659642034862 3.34871413108027 3.44273094689908 3.48569731526147 3.35664686780504 3.30589910508716 3.28094955254358 3.36301681581881 3.38864686780504 3.4643273672477 3.40567155031421 3.47473881358944 3.32357960452981 0.912823463479427 1.71909917003344 1.41557504474564 1.17718937356101 0.953788…
3.36088398828565 3.37191128515962 3.33786351563018 3.35378162500828 3.45586351563018 3.51883621875621 3.3898430429747 3.3708498671932 3.46286351563018 3.50189081250414 3.37090446094112 3.32288398828565 3.28199317578151 3.363 3.40985669141169 3.48585669141169 3.48844041408373 3.5544608867392 3.34187716406716 0.907625485936154 1.68695076346819 1.41115036777229 1.17075469863112 0.958070928829228 0.8…
3.36576585145731 3.38600566742392 3.34870083228971 3.36380488352317 3.48955766279756 3.53862273337842 3.40173981596662 3.37626582726283 3.47634389139456 3.51277884349602 3.38423983108817 3.32744796531034 3.28246097095845 3.36550000453646 3.41533089633153 3.51900563869299 3.56352432991087 3.65872513195748 3.35621380618256 0.900038454443774 1.67014588438992 1.39905986695076 1.15815434076695 0.92917…
3.38738961368913 3.40849401113058 3.37989415603853 3.38737670990095 3.50095148067665 3.55793451671242 3.42090464896 3.38998705791447 3.49089773404124 3.52296534881152 3.40489821621459 3.33102363779632 3.283 3.36257525294904 3.43539343277852 3.53693475779909 3.63162916535617 3.74209117725165 3.37937192646488 0.904989911463651 1.68802933170457 1.40385905362197 1.16027256923554 0.929312326157218 0.8…
3.40566316976067 3.43019573898895 3.39862363361976 3.40715441990928 3.52215774155596 3.58059317094951 3.44659859915422 3.42100777899359 3.5062422420425 3.53769063440351 3.42364445496923 3.34311763756493 3.28454253416833 3.38240213353831 3.45366438484932 3.55975277483266 3.69914668298786 3.81966021380544 3.40168066946346 0.90232318968774 1.68969659681135 1.40110923916234 1.16153915167252 0.9330414…
3.43114449402893 3.45767257376498 3.42264462665454 3.43214453823747 3.54422957319922 3.59922988265896 3.46913063099505 3.44008855559952 3.53367257376498 3.56122944057362 3.44524374569284 3.36268740938662 3.28798556225517 3.3684675154555 3.48155950327572 3.59210149025418 3.77330103854183 3.89925816739268 3.42814440561186 0.897760935741864 1.68679376888382 1.39780338923505 1.15501865566732 0.933884…
3.4589024563044 3.4802904838431 3.44301848491362 3.4510672000022 3.55813516374217 3.61151546085391 3.50388726380093 3.46997225718389 3.54986866536886 3.57941305595908 3.47138477644209 3.38338672710006 3.29147485806117 3.36948232013769 3.51190991838092 3.61704075762473 3.80572619438217 3.92173798095704 3.45393873459878 0.895191965527088 1.68355192157058 1.39598434927642 1.14767243287751 0.93260197…
3.47927591278384 3.48409408513811 3.47583120937564 3.48551087851906 3.59344489336234 3.63004126083145 3.52717279368975 3.4956601653501 3.56474956246666 3.5941470995553 3.49029573020361 3.39208427148349 3.29205607644684 3.37249934381728 3.5341928298371 3.65857033077839 3.8124468619105 3.92052744395504 3.48073268340422 0.888546478253702 1.64463519663049 1.39360387037226 1.1306507639338 0.8964513436…
3.51500356964942 3.54225514496953 3.49914720411088 3.49783016798393 3.60086945328928 3.64184321162844 3.55317329139991 3.5221081613898 3.59754276674231 3.62009516185152 3.52846439460965 3.4087648615489 3.29597378039228 3.37497384655163 3.56359500747971 3.68308220641947 3.81293486998989 3.91950004410623 3.51305581038682 0.890335592756387 1.68222534563998 1.38657641652477 1.13595296300309 0.8945398…
3.54235065226254 3.55997626497485 3.52438612976144 3.52734540797962 3.62387702014235 3.65442712304732 3.58333629836054 3.5548429215902 3.62144962559097 3.65089841524332 3.55636431669117 3.43486653157652 3.30299020090754 3.37799020090754 3.59627169508833 3.71191525553475 3.82191373012276 3.92304113975112 3.53542436515383 0.888497702377486 1.67672321437502 1.38315305005371 1.1325233031772 0.8862959…
3.56878688974177 3.58572682331573 3.55114030339879 3.55005727555397 3.64500052590004 3.6680144941885 3.61073564114603 3.58077457983935 3.65279937494419 3.67970918765513 3.58074629266239 3.46112764289635 3.30659533774724 3.3799911821697 3.61880435010235 3.73809438056123 3.82670115171082 3.93064990311508 3.56260686576366 0.888007880927605 1.67829123075698 1.38560065135443 1.1254221968356 0.87748167…
3.61238484653592 3.61761255903315 3.58150064735256 3.57160124385411 3.65820171071779 3.67634338283922 3.64554159333456 3.6214558122345 3.69982778877374 3.71449948061174 3.6213996619374 3.49871795129904 3.31930010337558 3.38095762800144 3.66384234489949 3.7606430973012 3.8414118854183 3.94434195682267 3.58907187232688 0.890448523970372 1.68108070996526 1.38663892676056 1.11916014701663 0.871645570…
3.63454400040687 3.6323511840494 3.60599208991936 3.59296891970261 3.66556348513908 3.69100832371061 3.66801200919515 3.64153101755659 3.73192580929649 3.74596935424619 3.64301155373798 3.52748142618212 3.33142767295235 3.39098515349386 3.6860884980981 3.78192023924248 3.84499768088697 3.9474930426609 3.62088779257359 0.891804156715119 1.6759711188567 1.38827247372221 1.11686150240886 0.871490447…
3.67120348574254 3.64108874399472 3.63166584916142 3.61307862164476 3.68662119746412 3.70760540950494 3.70609648548188 3.68011897040611 3.75975180407351 3.78767398570213 3.67331144045663 3.56846756232163 3.34974972819557 3.40202790928469 3.72861530377244 3.80168928853908 3.84755469714487 3.9505191364417 3.64233121320062 0.885323423910156 1.66404023920053 1.38433621886304 1.11258710501875 0.876547…
3.69968682530692 3.69783457841966 3.65813477023005 3.62733038858873 3.70184339206244 3.72377825114778 3.72772604163825 3.70371297639148 3.79410855737243 3.8220043648546 3.70666067422236 3.61756917631293 3.38064770163518 3.4108565499688 3.75173903481645 3.82229118255291 3.85294779049047 3.95686962551108 3.67908245776542 0.898506772064049 1.69172429146687 1.39393348359888 1.12517979566301 0.8816420…
3.7224142742092 3.71154480729186 3.68089473079706 3.64096752461873 3.71496875623483 3.74244939101778 3.75487308054287 3.72990468069822 3.82581005842728 3.84832533564653 3.7264464901726 3.65777573562184 3.38331758955971 3.42739024194559 3.77786920749946 3.8329222797139 3.85547491431537 3.95947491431537 3.69494059150994 0.900344777916755 1.69423487369096 1.3975276126568 1.12689502819622 0.887941453…
3.75311233125756 3.74452322563011 3.70060815817045 3.65956228843391 3.73160658470739 3.75662430321678 3.78560555854641 3.76409331293615 3.84690364397895 3.89070874037565 3.75760477181488 3.70416757332928 3.42474417739443 3.44891145937366 3.80863760920962 3.84457323423216 3.85599661364443 3.98696456298122 3.72363004976695 0.903750507128424 1.69534932567646 1.40220773086081 1.12702357738844 0.88886…
3.77520342121734 3.75836309292759 3.72024946852771 3.67523628266075 3.75021753418566 3.77817128042729 3.81014120028795 3.78619765216121 3.8970222504325 3.93005933448666 3.77870342121734 3.74285760092425 3.46608529332457 3.49597998213233 3.83270342121734 3.8549049176272 3.85940120922178 3.95983669048912 3.74720136056663 0.905628831161616 1.69592622890047 1.40660271316797 1.12850574020022 0.9037171…
3.79449528406835 3.78632399805642 3.74148940756517 3.69351281586061 3.76942476603018 3.80088189566855 3.83346840609419 3.80905905818366 3.9094583672481 3.96234083718449 3.79745077658465 3.78091551756557 3.51244661424174 3.54651079990527 3.85157418315145 3.86146570611788 3.86098660987157 3.96047649398728 3.77292476603018 0.906187125956812 1.69565748096135 1.40883072653996 1.13542900271735 0.900002…
3.8083754595497 3.78608685659123 3.7653754595497 3.71435569852077 3.78729641543397 3.8063754595497 3.84343474263649 3.83327665440504 NaN NaN 3.81353354778115 3.79592876835978 3.55118566173589 3.62155330881008 3.87617784926038 3.86515808823145 3.87105928308679 3.981 3.78657306983901 0.888206769293771 1.63900874537576 1.39086717830476 1.11417487591244 0.87496146139678 0.831291819853383 1.3895851746…
3.82699759774417 3.83999304610155 3.78399759774417 3.73199772417869 3.80199810348224 3.82499759774417 3.86499721844062 3.84699822991676 NaN NaN 3.83999658626804 3.84199405757769 3.60999241392897 3.64899645983352 3.88499886208934 3.87299898852386 3.87399962069645 3.981 3.814996333399 0.903917973254689 1.69747245818105 1.39915893036398 1.12780824129587 0.87552992666798 0.830390116319756 1.391329774…
3.83915506090365 3.84410078958738 3.80310854263256 3.74820157917475 3.81032562789767 3.84020157917475 3.88319382612957 3.87619382612957 NaN NaN 3.84815506090365 3.86838765225914 3.67865900884053 3.74666676188571 3.89913955481329 3.87905427131628 3.874 3.981 3.82824034440066 0.908070930365422 1.7010341766464 1.40124612490569 1.12560386938116 0.874023338094286 0.828807830575634 1.39114914859332 1.1…
3.85936076005197 3.85774156232905 3.81778164677926 3.77450105562773 3.85206012667533 3.86634071782686 3.90836076005197 3.90128059115153 NaN NaN 3.8684409289524 3.91838080227708 3.7645031668832 3.83382384248495 3.91730063337664 3.88604008445022 3.87406012667533 3.981 3.85924050670131 0.908216054892642 1.69277815426867 1.4021123735452 1.12010846054773 0.878300822801559 0.829545843473059 1.392305168…
3.87702400014551 3.89401600009701 3.85601371436886 3.79902171441737 3.85503428592216 3.88302400014551 3.92602171441737 3.91503085732994 NaN NaN 3.89002285728144 3.93705828606767 3.83808000048503 3.92306628611617 3.93202285728144 3.8880080000485 3.87700457145629 3.98099657140778 3.87103542878623 0.909489142851946 1.70100049143155 1.40613875427816 1.14007308567236 0.878830365716503 0.81663475431453…
3.89828960831508 3.90805792166302 3.86832436131289 3.8183359456455 3.88527802398248 3.90431277698029 3.94530119264769 3.94230119264769 4.06630119264769 NaN 3.91023168665207 3.98823168665207 3.90876456595182 3.98194991527347 3.95237069864331 3.89512742765864 3.88132436131289 3.97819693365426 3.90216218065645 0.908548626825394 1.70082182253833 1.40490531168578 1.13372417361927 0.879208732566299 0.8…
3.92331398854644 3.91371519613355 3.89626165712203 3.84731398854643 3.90938376377898 3.93131398854644 3.97126165712203 3.96815699427322 4.09222676950576 4.12938376377898 3.93045353901152 4.0085930894766 3.97523851037761 4.06420362276133 3.98415699427322 3.90620932569762 NaN 3.99527910093016 3.91643609520338 0.892354840636886 1.64976695391433 1.39265280105928 1.10770640387963 0.884094753457589 0.8…
3.94099750662395 3.95399432064344 3.91099792218663 3.86499750662395 3.93099695254038 3.94899750662395 3.98599792218663 3.97699875331198 4.10499819922841 4.15099695254038 3.95599639845682 4.04199529028969 4.0449901650167 4.13199044205848 3.99299875331198 3.9179983377493 NaN 4.01099778366573 3.94099653697771 0.899948929233508 1.69690335376762 1.39787926306886 1.11200939327849 0.877040994580002 0.82…
3.95420722154805 3.97116281693061 3.93621462231762 3.88420722154805 3.95625902693506 3.97428863001336 4.0041924200089 4.00015541616104 4.13010361077403 4.16912581308274 3.9681924200089 4.08814061462189 4.12561426387458 4.23970307310946 4.00523682462634 3.95302220230872 NaN 4.11431083232208 3.95526642770464 0.902397483738345 1.69807899077549 1.39734187707562 1.11489916799319 0.877919769015837 0.81…
3.98240653997621 3.99360013044107 3.96544525806918 3.91240653997621 3.99134846283675 4.01340653997621 4.03038718092972 4.02138718092972 4.14438718092972 4.1864258990227 3.99438718092972 4.10758077139458 4.20871628471999 4.33485179804539 4.03734846283675 3.95675500281296 NaN 4.15588384572108 3.99127102665081 0.902070647475567 1.69386250363194 1.39349953307079 1.11743205626889 0.879133398358034 0.8…
4.00304780721957 4.024026376397 3.98804286164513 3.93304780721957 4.00904451016994 4.03404615869476 4.05003626754588 4.04103791607069 4.16402802492182 4.20803791607069 4.01404780721957 4.13702967344663 4.24508242624064 4.37808077771582 4.05504780721957 3.99501153967369 NaN 4.15003132197144 4.00504286164513 0.90260894494412 1.69094703265534 1.38991968023467 1.11550634027492 0.874239769206526 0.810…
4.03231743111576 4.04018810732786 4.01437621465572 3.96241148477969 4.03636445794773 4.06229391769978 4.07230567440777 4.06428216099179 4.18147026831965 4.23131743111576 4.04328216099179 4.15535270123974 4.29574067260344 4.42788175309934 4.08434094453174 4.00215283720389 NaN 4.16787135603285 4.03138797136371 0.901803054746525 1.68838604911473 1.38353338705314 1.11306050906001 0.874058381253711 0.…
4.05941637815595 4.0566146534683 4.04639655062471 3.99735689556224 4.06753534334336 4.08749568828089 4.09847586074965 4.08839655062471 4.2212775854373 4.25839655062471 4.06757499840583 4.1858922389056 4.35887241137436 4.5028922389056 4.11335689556224 4.01601120409301 3.923337068031 4.073337068031 4.06431724049977 0.887842568764322 1.62474698115895 1.37209302574278 1.09382749984058 0.8704787071219…
4.08000758880598 4.08701319792345 4.06601088828684 4.01501154818302 4.09400692890981 4.11201055833876 4.12200758880598 4.10801253802727 4.23501418776771 4.27801154818301 4.09600791875407 4.23000593906555 4.40200098984426 4.54700098984426 4.13100758880598 4.06600626901364 3.94000263958469 4.0900023096366 4.08001154818302 0.891429877919208 1.65327679363109 1.37421959086437 1.09667072588579 0.866462…
4.10329930975382 4.12722448231536 4.09926189603459 4.05029930975382 4.11535543033266 4.14435543033266 4.14528060289421 4.14619642202594 4.27818706859614 4.31321512888556 4.12031801661343 4.24839284405189 4.4052712494644 4.55026189603459 4.15426189603459 4.08517771516633 3.94801870685961 4.09702806028942 4.11515900830672 0.891037645302762 1.67384494097801 1.37295409099944 1.09886943879421 0.873784…
4.13556035345418 4.15137356896945 4.12748563966029 4.08254167500571 4.15370978104196 4.18250431810876 4.17544828276334 4.16767242414501 4.29848563966029 4.33659771035112 4.15450431810876 4.29056035345418 4.43433621207251 4.57826149827862 4.18267242414501 4.10452299655723 3.9502054629332 4.10016810603625 4.13259771035112 0.888645531232501 1.67220759992197 1.37017843342208 1.09873995581823 0.872001…
4.16499531984034 4.17099687989356 4.15299594386163 4.11099547584567 4.19099407179777 4.20899578785631 4.19899625587228 4.20299438380841 4.32399594386163 4.3679950078297 4.18099578785631 4.31999531984034 4.45199719190421 4.59199781592549 4.21799438380841 4.13199563185099 3.96099828394146 4.1089985959521 4.1639950078297 0.887360204366972 1.66998035413208 1.36852026364899 1.09506058501996 0.86419124…
4.2063303924543 4.21119022595854 4.18725029731387 4.14342049948729 4.20756066598306 4.23837044002452 4.2402202616362 4.23132038056175 4.36330035677664 4.40629034488408 4.22323027352876 4.34336042813197 4.45707008324788 4.59602002378511 4.2564405232724 4.16925029731386 3.97802002378511 4.12897997621489 4.19520023785109 0.887192572392889 1.66640784606119 1.36815015266763 1.09388461044906 0.86802560…
4.23985268959977 4.23060906399984 4.2125742603427 4.18550465302844 4.26345244754274 4.27557426034271 4.262522054857 4.2634698493713 4.39353945668557 4.4355742603427 4.24697450239974 4.37948725119987 4.46413921462853 4.59806960731427 4.30055685851414 4.19493969874261 3.98057426034271 4.1275742603427 4.21581788594264 0.876798486009082 1.62951079960434 1.36437409924339 1.08663342737595 0.85180410758…
4.28798916929207 4.26499226378005 4.24499270584976 4.21399358998918 4.28899425309375 4.30799270584976 4.29199336895433 4.2899940320589 4.42399314791947 4.46799270584976 4.30198762204808 4.40699381102404 4.47199823172115 4.60199911586058 4.33199292688462 4.24798806411779 4.01299270584976 4.15999270584976 4.26198961136178 0.889697097812344 1.67979868522574 1.37363791564131 1.09811741610254 0.853729…
4.31226881802038 4.28224577647577 4.27522273493117 4.25123041544604 4.34022273493117 4.34526113750551 4.32020737390143 4.31625345699064 4.45516897132709 4.4972150544163 4.33222273493117 4.41310752720815 4.472 4.5989769584554 4.36226881802038 4.29825345699064 4.04111520772302 4.18910752720815 4.27819969338656 0.889484931011977 1.683236344166 1.37543529970705 1.10352159757745 0.859345760689731 0.80…
4.34742704483391 4.31455159957713 4.30455159957713 4.28156939311188 4.36967615432036 4.3796939478551 4.34744483836866 4.34937366422967 4.4777295349246 4.52556939311188 4.36160498018137 4.42726690302119 4.47207117413899 4.59587544525678 4.39732028362543 4.33188967673731 4.05667615432036 4.20362277371612 4.30451601250764 0.89531241985378 1.68657950198186 1.38260953726768 1.1050653735136 0.872839537…
4.37106232389032 4.34502749583396 4.33504765944554 4.31306415694592 4.40705132555673 4.41807148916831 4.37206599000152 4.37005865777912 4.51803849416755 4.55705682472353 4.39504032722315 4.44202199666717 4.476 4.589 4.4150806544463 4.38108615361309 4.09406599000152 4.23806415694592 4.33306415694592 0.896538561733071 1.68320396212695 1.38423739706105 1.10758052173913 0.863457202545069 0.8132541695…
4.40527044122224 NaN 4.3614468159324 4.34838802436235 4.4355643990725 4.45747033256042 4.40823516628021 4.40221164965219 4.53931747447828 4.58829395785026 4.41729395785026 4.45419989133818 4.47604703325604 4.589 4.45927044122224 4.42842329930438 NaN 4.27502243000981 4.36823516628021 0.890268845900963 NaN 1.38276779308579 1.11326966898294 0.878188867633327 0.821011506848457 1.37194575614077 1.1041…
4.42851942136269 4.38801960489713 4.39934628090846 4.38134628090846 4.48328856742372 4.49767332398867 4.42842323222145 4.42055789701919 4.56628856742372 4.61336551873671 4.44271179964517 4.47115390262598 4.48005771348474 4.589 4.48230780525197 4.46480798878641 NaN NaN 4.38853865919094 0.886968712083045 1.65558505172253 1.37844790953371 1.11011431674806 0.871929628423729 0.824615811726052 1.373415…
4.45501677054339 4.44001239561902 4.41702187462181 4.39902624954617 4.49802552039211 4.53202333292993 4.45001968715963 4.44901749969745 4.58101822885151 4.63201531223527 4.4790145830812 4.47901166646496 4.4830036457703 4.58899927084594 4.49801968715963 4.50603427024083 NaN NaN 4.41602333292993 0.895061028107225 1.68949049582476 1.38191203433983 1.12205873856348 0.90046205621445 0.830523259318649 …
4.4781388484809 4.45724992726563 4.44719438787326 4.43518513130787 4.53321290100405 4.56424067070023 4.4771481050463 4.47316661817708 4.60612959191551 4.65308330908854 4.4991388484809 4.49505553939236 4.48798148686921 4.58787966464988 4.52510182221933 4.55320364443866 NaN NaN 4.44815736161169 0.896478423474508 1.69018120044413 1.38470351749485 1.12032972230304 0.903281481050463 0.834996479595776 …
4.49353036026096 4.48473871607777 4.46862506745042 4.45562506745042 4.55647353594729 4.59056824313675 4.49364400888831 4.49143565307151 4.62047353594729 4.66232200444416 4.51454930169886 4.50113259006524 4.48598105856211 4.57501894143789 4.53671977463988 4.57551141882307 4.40283342326723 4.44051531503133 4.46562506745042 0.897451030392094 1.69133662410723 1.38516296349797 1.12067068393954 0.90374…
4.52102830650868 4.52302830650868 4.5010264194081 4.48803208070984 4.58104151621273 4.62004151621273 4.52703019360926 4.51402830650868 4.64500943550289 4.67901132260347 4.54303208070984 4.50801132260347 4.48500754840232 4.576 4.57401509680463 4.60204717751447 4.44612077443704 4.51913775834226 4.49803774201158 0.901129414998821 1.68908801854439 1.38946845421059 1.13986037578705 0.919525735152692 0…
4.53632849327019 4.53824885853802 4.51525881287954 4.5053782649778 4.60331853892867 4.64232849327019 4.54340812800236 4.52929863024563 4.65014931512281 4.68519908683042 4.56022894985498 4.51413936078129 4.48903981736608 4.576 4.58233844761171 4.6274280366854 4.5109058450784 4.59287598205384 4.5182389041965 0.900764952491389 1.68769906380291 1.3938863460992 1.13464338077585 0.917125761591362 0.844…
4.56922916506997 4.56375800753915 4.54152884246917 4.54328204931689 4.63538781781073 4.67535256164612 4.58422916506998 4.5593173054815 4.6653173054815 4.70519390890536 4.58324679315228 4.52805288424692 4.49310576849384 4.57605288424692 4.61621153698767 4.67044070205764 4.60242787466677 4.68160415548983 4.54256409863379 0.895320496582389 1.65443430640828 1.38864765957597 1.12226030302191 0.9030428…
4.58199957857635 4.60599860606025 4.57099902748389 4.55899948132474 4.65699928682152 4.69499935165593 4.59699957857636 4.57699941649034 4.68299941649034 4.71599964341076 4.59699954615915 4.53099990274839 4.49899980549678 4.57899990274839 4.62799961099356 4.69499918956991 4.68199737420652 4.77099705003448 4.57399896264949 0.897019943918238 1.69033881515121 1.39408982040869 1.13397961326276 0.91768…
4.60413890076364 4.62404630025455 4.58616205089091 4.57123150127273 4.68016205089091 4.71717748430909 4.62620835114545 4.5991697676 4.69313118405455 4.73213890076364 4.62113890076364 4.54109260050909 4.49902315012727 4.58499228329091 4.64718520101818 4.72323150127273 4.75749386938182 4.86153245292727 4.59216205089091 0.897396032756546 1.684432360458 1.39261529280745 1.13424227384236 0.92159758982…
4.62249795720114 4.63094256184502 4.60755130975841 4.60133789952935 4.70126676278633 4.74028454697208 4.65342682045812 4.62144460464388 4.7103556837151 4.75030233115784 4.63949795720114 4.55321341022906 4.502 4.584 4.67146238882963 4.75332011534359 4.82190699347351 4.93094256184502 4.61344460464388 0.895596265320991 1.68350744291999 1.39203809901349 1.14226280461374 0.917491355440855 0.8387969358…
4.65001187132623 4.6830099969063 4.63801187132623 4.62002624187903 4.71602499226574 4.75601187132623 4.6770143705528 4.64601562016609 4.7300143705528 4.7670099969063 4.66701187132623 4.56500624806644 4.50200187441993 4.584 4.69701187132623 4.77102561707239 4.87203124033218 4.98303998762519 4.63801686977938 0.895388313022062 1.68667836300659 1.3935874133005 1.14295556696653 0.920857300774639 0.839…
4.66932514459991 4.69915095999281 4.65724385844993 4.66215095999281 4.75620902152851 4.77522063383565 4.70035998152133 4.67129030767849 4.75327869537135 4.78330191998563 4.68624385844993 4.57523224614279 4.5050580615357 4.584 4.71635998152133 4.81220902152851 4.92216257229995 5.04716257229995 4.66522063383565 0.892619629418734 1.68365658844997 1.38935268886617 1.11982366689451 0.884399040007185 0…
4.69747405490378 4.71286910065693 4.67857281634207 4.67545430261612 4.77419752287658 4.79425677973955 4.73133578889018 4.69645430261612 4.77745430261612 4.80937529346549 4.70767157778035 4.59537529346549 4.51005925686297 4.58398024771234 4.74739504575315 4.83049380719144 4.93633578889018 5.06133578889018 4.68455306405441 0.886662591274635 1.64993172834875 1.38108994981053 1.11592760301325 0.87155…
4.72100042322412 4.75600027207265 4.70700042322412 4.69800030230294 4.7840002871878 4.80700031741809 4.74800046856956 4.71900046856956 4.80000039299383 4.82800043833927 4.74100039299383 4.61400022672721 4.51300006046059 4.58300006046059 4.76700043833927 4.85500051391501 4.95300040810897 5.07800033253324 4.71200040810897 0.888280000906909 1.68028998594291 1.38207999607006 1.11828999939539 0.872009…
4.7492082459297 4.77417739468086 4.73514654343201 4.71821595874192 4.8031388306198 4.82812340499538 4.77916196905644 4.75021595874192 4.82626994842739 4.85720053311749 4.76720053311749 4.62921595874192 4.51702313843663 4.58702313843663 4.79623138436634 4.8891388306198 4.98008484093432 5.10004627687327 4.73923138436634 0.888341002665587 1.67938090172109 1.38181907446253 1.11820503430481 0.87051506…
4.77652986591924 4.79747687932732 4.75438856834078 4.74642389273539 4.82147687932732 4.84438856834078 4.80061817690578 4.77851220372193 4.8614415549327 4.88354752811655 4.79342389273539 4.65747687932732 4.5202119463677 4.59005298659192 4.82652986591924 4.9074415549327 4.99112363538116 5.10610597318385 4.76942389273539 0.888493314100447 1.682063464987 1.38169699742646 1.11235482649193 0.8698105875…
4.80599796670105 4.82399817003094 4.7759985089141 4.76999837336084 4.84799817003094 4.8659985089141 4.83499762781789 4.80699803447768 4.88599830558421 4.91399789892441 4.81699837336084 4.68399817003094 4.53199918668042 4.5929997966701 4.85599796670105 4.93199830558421 4.99799952556358 5.11199959334021 4.79299837336084 0.889789910534846 1.68170002507735 1.38153001152203 1.10873025009577 0.86595026…
4.83724285675481 4.84705059515725 4.80825297578626 4.79824285675481 4.86822261869191 4.88722261869191 4.85630357094351 4.83928333288061 4.91731368997496 4.94831368997496 4.8511821425661 4.71143511835236 4.5421619045032 4.59905059515725 4.88528333288061 4.95913154740885 5.0090607141887 5.11903035709435 4.82715178547175 0.891056660719621 1.68125912524108 1.3821311786015 1.10878746438564 0.861928613…
4.86161777421014 4.85252952075155 4.83344126729296 4.82230006175921 4.89042361660124 4.90945891798467 4.88642361660124 4.86744126729295 4.94856482213498 4.97961777421014 4.86974132905216 4.75467072628529 4.55817650691718 4.60424710968405 4.91354717144326 4.97231771245093 5.01507060276687 5.122 4.84254717144326 0.890834845108806 1.66676228927893 1.38034559967891 1.1027100670702 0.857873469244064 0…
4.89603112445553 4.88205669097258 4.85803557080632 4.83903223604323 4.91402890128014 4.93502667810474 4.91002778969244 4.89203223604323 4.98004224033251 5.01403334763093 4.91102778969244 4.79206558367416 4.56803779398172 4.61801556222777 4.94403557080632 4.99002112016626 5.01900333476309 5.122 4.87303112445553 0.896673890556942 1.68136892604921 1.38344631381812 1.1049558845882 0.85750749892768 0.…
4.92419224650294 4.9330720924386 4.89012015406434 4.86812816433529 4.94016821569007 4.95920826704485 4.93524831839963 4.92120826704485 5.01819224650294 5.04425632867058 4.93618423623198 4.85122428758676 4.60219224650294 4.63219224650294 4.97616020541911 5.00912015406434 5.02206408216765 5.12202403081287 4.90115219514816 0.900180092941404 1.68940369756333 1.38912088112981 1.11926804878704 0.855615…
4.94847640798577 4.94245876324555 4.90549405272598 4.88447640798577 4.96144111850534 4.98558227642705 4.9663881842847 4.94754698694662 5.04249405272598 5.07649405272598 4.95949405272598 4.88007632915303 4.62674107908897 4.65668814486833 4.99654698694662 5.02414115792171 5.03 5.125 4.92052934220641 0.901450467898648 1.69116140369594 1.38925964316356 1.12401828908626 0.899517660506761 0.83525230564…
4.9750150162904 4.96801321433555 4.93301321433555 4.91101201303232 4.98601081172909 5.01801561694202 4.98801561694202 4.97801201303232 5.07002162345818 5.1040186202001 4.98701441563878 4.94002342541302 4.66802342541302 4.69502462671626 5.02701441563878 5.03200660716778 5.03000180195485 5.12499819804515 4.95001201303232 0.902591495622524 1.69458133344659 1.39090998198045 1.12614891882709 0.8938239…
5.00021174634532 4.99008234580096 4.95517645528777 4.93129409214628 5.00457642060671 5.04437643794724 5.01434114688969 4.99834114688969 5.10631761951798 5.13528232846043 5.01116469160192 4.97954112954916 4.70759994797841 4.73677640326618 5.05124703740288 5.04314116423022 5.033 5.122 4.97027056477458 0.905074353430791 1.69672330076825 1.39085659026516 1.12430776836779 0.900056965718419 0.828294707…
5.01846674346656 4.99797238222201 4.97054453404432 4.95642784817768 5.0532917146666 5.07650563875544 5.04331116231104 5.02740840053324 5.13340840053324 5.15950563875544 5.02556398168876 5.02562232462208 4.75914741102197 4.80334188746637 5.072486191111 5.05507779057776 5.03305834293332 5.122 4.99352508639988 0.904668261231985 1.69047642120885 1.38896876295998 1.12094261338129 0.876270470654224 0.8…
5.04203341525864 5.04701909443351 4.99803023285305 4.97803978006981 5.06805410089494 5.1020413712726 5.05904614488098 5.04805250969215 5.15404614488098 5.18504296247539 5.05403500646143 5.05706364811169 4.81710501938429 4.87114002584572 5.09702705044747 5.05902386804189 5.036 5.122 5.02002864165026 0.908113850710757 1.70038262548461 1.39294278460489 1.1301547895204 0.875792609572579 0.82908267322…
5.06319409082981 5.05920217794772 5.01717791659399 5.00317791659399 5.10220217794772 5.12821835218354 5.08812939388654 5.08117791659399 5.18319409082981 5.2121860037119 5.07615365524027 5.09722643930145 4.8836469694327 4.95976018908342 5.11419409082981 5.0740970454149 5.03602426135373 5.122 5.0381860037119 0.910531536552403 1.70203921931442 1.39468450075982 1.13315231723799 0.877410105689945 0.83…
5.08734651705966 5.08442352085069 5.03942352085069 5.02546202274621 5.12759677938052 5.15548127369397 5.10448127369397 5.10353902653725 5.20740426990294 5.23544277179845 5.09534651705966 5.12602030023122 4.96467483245502 5.05432831539536 5.13840426990294 5.08625026232087 5.03905775284328 5.12201925094776 5.06140426990294 0.910725005246417 1.70319810638373 1.39402982847619 1.1322246307203 0.874949…
5.10499804068088 5.10599760527663 5.06099760527663 5.0489973875745 5.15799662561707 5.17999727872344 5.12899727872344 5.13099695217025 5.22799771412769 5.25799749642557 5.11299804068088 5.1779942308937 5.04999052995758 5.1219924892767 5.15899771412769 5.09899858493619 5.04199967344681 5.12299989114894 5.08199771412769 0.910979971698724 1.70462984107745 1.39503988788341 1.13296991727319 0.87388011…
5.12523643246966 5.11625894984772 5.07924769115869 5.06727020853676 5.17028146722579 5.19828146722579 5.1581801390245 5.15224769115869 5.25122517378063 5.28222517378063 5.13420265640257 5.20645034756126 5.13390069512252 5.21185566036639 5.17724769115869 5.11611258689031 5.07015762164644 5.1396079692077 5.10424769115869 0.90849570146493 1.70039226576667 1.39390770779572 1.12769221127133 0.87523155…
5.14643074708843 5.13982559858615 5.10146664267913 5.09139485149773 5.19519742574886 5.22330511252097 5.17443074708843 5.17443074708843 5.27141279929308 5.30248459047448 5.15248459047448 5.24641279929308 5.2145076148095 5.28881272733047 5.19934100811167 5.12664612063264 NaN 5.19280257425114 5.12646664267913 0.907241435823628 1.68675986049305 1.39193869288893 1.12613125634567 0.874579021064942 0.8…
5.16451318129594 5.17651202365466 5.13951564899854 5.12051720271735 5.21051645117188 5.25051747696613 5.19802589531348 5.19802175206332 5.29402693112602 5.3290238236884 5.18101409527973 5.26903211018871 5.29708286500313 5.38810150962883 5.21802278787586 5.16203314600125 5.06299896418746 5.18200310743762 5.15651628873356 0.909605862071528 1.67474299263288 1.38743597662147 1.11683061562737 0.892329…
5.17770820381227 5.18878948464108 5.15517340077092 5.13767364654527 5.22665051825 5.26815041994026 5.22314601223209 5.21919212135802 5.32016138194074 5.35220749106666 5.19520820381227 5.30670044522565 5.39652828040603 5.51112448854965 5.22618899167647 5.19415369708641 5.06212295766913 5.18452353903212 5.17274697216797 0.910423517642377 1.6726807538311 1.38331870081908 1.112399135197 0.88661999293…
5.20454705702227 5.22604294976624 5.17767828079714 5.16009597514145 5.24601955762667 5.2875436877836 5.24243960526733 5.24440443684594 5.33824075608302 5.37461355935214 5.22207343333831 5.33279594740531 5.46471851913004 5.59169551205267 5.25054705702227 5.21407033684277 5.07801758421069 5.123 5.2045812948952 0.903179238555697 1.66761102220745 1.3811932825884 1.10657268347975 0.878953161636312 0.8…
5.22351456174492 5.25001996988531 5.20551668387843 5.18351431234348 5.25601572561829 5.30401292529908 5.26201668387843 5.26252094126065 5.37001610194174 5.39902152319733 5.24101571250309 5.36799964123434 5.53506070164843 5.66205258943785 5.26951906852857 5.21802704070194 5.07901081628077 5.12300721085385 5.22351449172631 0.900502577142095 1.66546788736874 1.37599196128337 1.10354121250152 0.87021…
5.25028105975408 5.27314052987704 5.2362204197181 5.20630338145232 5.2866467340875 5.31823572563273 5.28775879847998 5.27939028707701 5.39076221917206 5.42387741588185 5.26224592728482 5.37931544107433 5.59042039853371 5.71508956829477 5.30129277057716 5.19676221917206 5.08510539740778 5.12704684329235 5.24338645716186 0.898169175027805 1.68517928692146 1.36825858412593 1.09510011217884 0.8642258…
5.2745679030576 5.29470015917793 5.25627056070427 5.23355323767679 5.3001375015047 5.34003332691161 5.31057341613505 5.31603216690826 5.41425580609244 5.45856727844041 5.29409243458997 5.40888806221277 5.58128292532459 5.72070363918797 5.32010274689666 5.22009794766742 5.09409866151564 5.13105919690938 5.28357279151787 0.888053144440869 1.65717445789504 1.36699545182961 1.09200527763475 0.8629137…
5.29451739400893 5.32300262841394 5.29550309041019 5.25352022797467 5.32701604391107 5.35550198305708 5.33251393948162 5.33900997466951 5.45250335795023 5.48351645761878 5.31801442627316 5.45700683727284 5.58851278383996 5.72651088626437 5.34001921850069 5.23550793092625 5.09899866229979 5.13399919737987 5.30400692145227 0.887830133989339 1.65601400284714 1.36582506429453 1.09390738887282 0.86335…
5.32828176345411 5.3433421677829 5.31279037153821 5.28622856456878 5.35507166995407 5.36923872303363 5.36173241827061 5.36276299690517 5.46675939418344 5.51376209622473 5.34930053000306 5.48524722787773 5.60473166533029 5.74221059546026 5.37424282771557 5.19554275251842 5.09804624442199 5.22105395182566 5.32729422524004 0.877794225016176 1.63703708223244 1.36471950220955 1.08148409094599 0.849465…
5.36010893719214 5.38059874432669 5.34561286938611 5.3126772386327 5.365180731349 5.39602709050106 5.38865947128376 5.3931218980128 5.49715947128376 5.54407354744649 5.38260486004596 5.51074252301363 5.62981577593469 5.76480791154677 5.40213573316777 5.25327922657126 5.10410660409362 5.22810660409362 5.36055068366483 0.884389060737351 1.65757189159074 1.36489591016202 1.08598715728777 0.851872634…
5.38708211289941 5.40601488522775 5.37157677394919 5.34306944908958 5.39706235564661 5.41356285212396 5.42004942677607 5.42156918402887 5.52804505122837 5.56654919535944 5.40807607969928 5.53956281847988 5.63050248647864 5.76449834234757 5.43308294172562 5.29101041283972 5.11003812600578 5.23403481070093 5.37956941544551 0.884030627853969 1.66093883325777 1.36609744855212 1.09048353007782 0.86147…
5.42820917009501 5.42917928865287 5.40967668338722 5.37874505991888 5.42970670671925 5.44574156840175 5.44579649293556 5.45717058660445 5.55177768851655 5.5927293748362 5.44770023775567 5.57112576444123 5.63204333343999 5.76348654800215 5.47823905153715 5.30022164744032 5.13313944673001 5.22656353009861 5.40921913057572 0.883799422937394 1.67428749092677 1.36304438118584 1.07871147345465 0.846306…
5.45174665604102 5.45212921857464 5.42770852721328 5.40419832122406 5.45126817350725 5.47070643001493 5.47660730732865 5.47472229174266 5.58060236329817 5.61663693358575 5.46878652621309 5.58413408675363 5.63654481420255 5.76199046779307 5.49820643001493 5.32325053250945 5.14744102494515 5.2862672981171 5.43715845105199 0.887421422416054 1.66721150455425 1.36826900864043 1.09480964645202 0.862920…
5.47902511315439 5.47952170027819 5.45651695099972 5.43251652814618 5.48953232396657 5.50853274682011 5.49702739346515 5.50002727264986 5.60203074593371 5.64202012224533 5.50002965859604 5.60051252637337 5.63800280879972 5.76050018122294 5.52401739646714 5.3685453713949 5.16752838260141 5.25950662934958 5.45653379636402 0.890949074742331 1.67143706597175 1.37513054309996 1.09680258508539 0.866479…
5.50871445022314 5.50319588264539 5.48269623045624 5.45576933698121 5.52883432350333 5.54939593902089 5.52916269376265 5.53016269376265 5.63271340679062 5.66775042159262 5.53264633340345 5.61467522820259 5.64153817858802 5.76098607431669 5.55222721212044 5.41090046056184 5.20077455414384 5.27819471885938 5.49264737683597 0.894062180650927 1.67446601632934 1.38065099087996 1.10377691831005 0.87540…
5.5311728497976 5.52362776566949 5.50318703421956 5.48365755875233 5.56363952510109 5.59021835741319 5.54614448095369 5.54718054825617 5.65513931335735 5.69365239115599 5.54825257698928 5.63296150770715 5.64551550278901 5.75947294952314 5.57563435750475 5.45149699774567 5.22873507269738 5.29829666036594 5.50817791152207 0.89731449354976 1.68118600724652 1.38436646792962 1.10606897457691 0.8800233…
5.56051936934339 5.55402449030873 5.54002152770844 5.5180190730462 5.6025348592239 5.62953459126937 5.57202310783625 5.57301515125515 5.68202027222048 5.72251769057373 5.58352178167746 5.63800318822665 5.64849987301549 5.75649741835325 5.60201962331242 5.48470317531572 5.27056150826931 5.34756448485511 5.54301972195427 0.898016804488046 1.68298515815635 1.38775760378982 1.10983135130031 0.8886539…
5.58418825688664 5.572132290614 5.55670082105666 5.54321579236209 5.63484180089108 5.66488581948564 5.59366634300477 5.59223595959998 5.70417002712355 5.74470993593821 5.60815637680098 5.64206701862899 5.64852342569555 5.753463349643 5.62519085485287 5.61482810656901 5.32268691907214 5.4154100841684 5.56069605078533 0.886337354594611 1.65740992384472 1.38534846440507 1.10608082015822 0.8817076213…
5.60121052792044 5.58465081692738 5.57565227909578 5.56320239091937 5.66613275385292 5.70074550100636 5.60913731270934 5.61409468407897 5.72023509347635 5.76411599839416 5.6222414414051 5.64803628070162 5.6505287975084 5.75000602102482 5.64269881277473 5.64655286380914 5.38509320411202 5.41572590610925 5.57919458082223 0.89378395823913 1.6708345334105 1.3886390990397 1.12372446058142 0.8992371153…
5.62202536222048 5.61153315893605 5.59254311634892 5.58355357962836 5.69505554309063 5.73505484573003 5.62852884902346 5.62802409324831 5.74253309893204 5.78152992650161 5.64602504497744 5.65400722797449 5.652 5.74798985396361 5.66252739142776 5.67156315405317 5.43259549562061 5.51516842420412 5.59653214720291 0.902348948522162 1.6865533150954 1.39419268251913 1.12579068015719 0.912256188804961 0…
5.63716523455008 5.63320522813169 5.61765295893021 5.61369751490159 5.72822803478669 5.7678378387072 5.64620101995274 5.6431943534735 5.76119014529455 5.80020207199748 5.66117505716354 5.65855367545705 5.652 5.74298842221403 5.67866804176734 5.70724311762382 5.48392513377605 5.59874651862251 5.6151638335884 0.904459303974684 1.688318328037 1.39846556519732 1.12440850794041 0.909091608316116 0.844…
5.65505084764655 5.65556630417112 5.63508251182331 5.63662746573168 5.75414381787081 5.80507346908769 5.66857332460074 5.6645781782374 5.7825675753495 5.82251649662609 5.68003411994361 5.66449872882162 5.65202643497628 5.74149118834124 5.69702837069237 5.73413373503367 5.59263096160005 5.65278957145772 5.63363231936834 0.904758460774705 1.69125071789869 1.39863860324498 1.12900881364987 0.9159586…
5.671511473051 5.67100375472838 5.65850626411899 5.65800808103167 5.77951294372473 5.82601287447693 5.68850828877505 5.68501566085871 5.79653075126499 5.83451391319382 5.6965115422988 5.66900500118864 5.65499979225662 5.73899337204948 5.71201168079438 5.76901503762858 5.65555241684409 5.73604372905237 5.65551247658275 0.903841587106226 1.69076184539613 1.39803136124848 1.12823198140425 0.91807391…
5.68816044729421 5.68525047245332 5.66926608049685 5.6737154262254 5.79666336546881 5.84869110922704 5.7052054300561 5.70511860718189 5.82558929209887 5.85363702819572 5.71365567368452 5.67508839419899 5.65501999233862 5.73452364357346 5.72867544154817 5.79880314699949 5.72121266026187 5.80272883652601 5.67370453215622 0.884076494926376 1.6571454036651 1.38901326218351 1.13139004509949 0.92506697…
5.70456064567831 5.71108684432476 5.69602865096587 5.69555183880881 5.81310401056071 5.86812552653037 5.72606945254781 5.7171080237724 5.83464648401595 5.8675182832041 5.7295734657595 5.68405997621321 5.657017613739 5.73698472759939 5.74656064567831 5.82967903721247 5.79383789738549 5.87723444530885 5.69458862717908 0.896614697195629 1.68756049627437 1.39298324362434 1.12993628588138 0.9236783774…
5.71601536585659 5.73250753056192 5.70652099597583 5.70801316947759 5.8270076321395 5.88350639477826 5.74301756223559 5.73152028891227 5.8455173854697 5.87451994417691 5.74151281594581 5.69050851596896 5.65999964646822 5.7345045695239 5.75951536585659 5.85652009455353 5.86655037995376 5.94507956475605 5.70801448202713 0.897110264621051 1.68531958851038 1.39418687588821 1.13340295194756 0.92710645…
5.73619585304116 5.74919133889254 5.73166331518095 5.72925860519264 5.84662237490341 5.89963171614061 5.76816331518095 5.75662952556093 5.86417779644668 5.89462469847235 5.75967779644668 5.70206087451175 5.66154827088575 5.73753378962003 5.77820488133841 5.88473880394769 5.94506637312946 6.04166662321899 5.7296436938867 0.896367800088697 1.68311725766224 1.39481371263146 1.13805565893834 0.928940…
5.75706241243117 5.76956241243117 5.74910425226341 5.75653381330683 5.85965412988953 5.91357730400188 5.78563120052494 5.77061205100019 5.88303546416964 5.90811701485709 5.77857139518502 5.70853711503245 5.66645036143099 5.74095627024785 5.80003546416964 5.9105612284141 6.00564704832409 6.11342858763025 5.74510212328638 0.893961788921047 1.68161757526451 1.39204990676773 1.12988216473794 0.918718…
5.77603530549807 5.78353421420538 5.77452265978951 5.77404504109278 5.88105907770938 5.92552509897046 5.81403183917331 5.79603220293754 5.89702850114633 5.92552777361787 5.79803038411638 5.72051463584729 5.66999646952635 5.747 5.81754448488188 5.92953639679077 6.04755659627021 6.17754885005266 5.77303688885278 0.887704907536747 1.66637487511748 1.38773072616764 1.13016491422123 0.913326502563827 …
5.81122337123521 5.82020103411169 5.79171757337265 5.80019386305564 5.91654467424704 5.94159026395641 5.83618965196825 5.81870161391759 5.91567756794416 5.94317073254454 5.81822337123521 5.73311693424206 5.6695 5.747 5.85622337123521 5.95475507656364 6.09744027329502 6.21260175970938 5.79623453979697 0.878413702174278 1.67128341882301 1.38003032071946 1.1107219807305 0.884577725651478 0.826519939…
5.82260568443809 5.83262589940868 5.81458781427702 5.81955387991028 5.92059838058253 5.95058493061342 5.85672554709255 5.83908546946751 5.92386803451165 5.95483698380851 5.84261371654092 5.74511859555312 5.6695 5.74702951417476 5.86567220603636 5.98312201807079 6.14288229276188 6.27189393677555 5.81716832469846 0.87839212535341 1.67076279079063 1.38069049468457 1.10827749406478 0.882836358127991 …
5.84301918153459 5.85751608903561 5.83502220345364 5.83950957900397 5.93251255386974 5.96500662766486 5.88901203628357 5.8680094848974 5.9675092731576 5.98651327885636 5.86401913448131 5.7610163478287 5.67301574047529 5.75698320516507 5.88951908742802 6.01151608903561 6.15400676882472 6.28150972016384 5.8415161360889 0.877223283348167 1.6678787405518 1.379790311349 1.11596602363259 0.884624600368…
5.8676969998082 5.87868426359664 5.85767655253447 5.85616557075037 5.94661404109494 5.9735873990535 5.9062512153764 5.88620588048869 5.97917176551808 6.00168694950941 5.88616825666314 5.77716966441446 5.68254030973832 5.74855363075904 5.9141969998082 6.03171978631856 6.16656075701205 6.29604089454747 5.86118426359664 0.876489727116674 1.66461534166052 1.37744157185021 1.10887729502245 0.873907580…
5.87384790567453 5.8858555103908 5.87687071982335 5.87190113868844 5.94892395283726 5.96992395283726 5.91580227737689 5.89084790567453 5.98692395283726 6.01983269624198 5.90287832453962 5.76995437170236 5.69894676698608 5.76494676698608 5.91784790567453 6.0528555103908 6.17892395283726 6.31995437170236 5.8768555103908 0.884350646602783 1.66686859332939 1.37516273810166 1.09500159779802 0.87328882…
5.91402850522979 5.90602550467929 5.91304500825756 5.90504050743181 5.97703000550504 5.99003900715655 5.94204650853282 5.92703900715655 6.01905851073483 6.04303900715655 5.9430375068813 5.79002100385353 NaN 5.84788597908084 5.95802550467929 6.08902550467929 6.212 6.347 5.91404800880807 0.882056537025946 1.66793291718844 1.37389346013079 1.08423382703278 0.85964774275119 0.805661155211944 1.362877…
NaN 5.92343713172856 5.94319956013695 5.93215204581863 5.99719005727329 6.01622806872795 5.97324707445527 NaN 6.05819005727329 6.06931359450092 NaN NaN 5.69909502863664 5.77212353722764 NaN 6.10624707445527 6.21202850859099 6.347 NaN NaN 1.60401827042206 1.35641112458144 1.07355818657481 0.851611446597631 0.80634818034385 1.34813811271425 NaN 0.883454518213325 0.803799831935879 NaN NaN 0.12410118…
5.97963428617335 5.9686420673186 5.9638365959498 5.94787550167603 6.01684437709504 6.03981325251405 5.99879769022355 5.9758210336593 6.07784437709504 6.10174322220682 6.01264984846384 5.85658759930186 5.70892218854752 5.78489884511178 6.02361872388285 6.13179769022355 6.21497665656426 6.347 5.97278990907831 0.890417584561584 1.67622824144718 1.37514169137158 1.0826777909721 0.864170556963732 0.79…
5.99707645963876 5.98604035369823 5.98008495515418 5.97003398206167 6.04905946860792 6.05606371636563 6.02205522085022 6.00906371636563 6.11406371636563 6.1320700880022 6.03005522085021 5.88007858351761 5.72204460145594 5.78502761042511 6.04009132679074 6.14204884921365 6.21501486715198 6.347 5.98304884921365 0.891684435437401 1.67835650643047 1.37946881409725 1.08219386892892 0.865674190980152 0…
6.03327310912067 6.00530345457852 6.02012138183141 5.98619724547604 6.077 6.08625035002728 6.04819724547604 6.0391441409248 6.14419724547604 6.16525035002728 6.05637931822315 5.91748552732563 5.74317448638265 5.79810620910248 6.08319724547604 6.16509862273802 6.22202275909339 6.347 6.00625035002728 0.889148746463126 1.66276588578862 1.38365301468651 1.08877053918842 0.877059572820315 0.8051238830…
6.0687188092597 6.04468756584411 6.03587502633764 6.01179691779867 6.077 6.11874224182139 6.07379691779867 6.05785159377595 6.16979691779867 6.19774224182139 6.10560945730514 5.98050010535057 5.76582035036036 5.81189064804544 6.10879691779867 6.17789845889934 6.22497656743831 6.347 6.03874224182139 0.899368923336546 1.68169979727956 1.3892357124584 1.0966276693859 0.879599847996945 0.806925706137…
6.08197281385229 6.05497908757869 6.05895190143098 6.03195817515737 6.10294562770458 6.14195190143098 6.10293935397819 6.10091007658835 6.19694353646245 6.22394562770458 6.11498117882082 6.01792262404114 5.77997072261016 5.81898536130508 6.1279602663995 6.19097281385229 6.225 6.347 6.0579602663995 0.900807155910701 1.68602125860789 1.39302215784201 1.09405552087923 0.87878175664339 0.808606507625…
6.10928469202193 6.07543593465858 6.08812455275959 6.05525800214487 6.12337365827878 6.16920462239076 6.12028469202193 6.11726689877056 6.23320462239076 6.25428469202193 6.13534696840173 6.08447152116132 5.83038255490447 5.84556048741817 6.15820462239076 6.19408896625685 6.22503558650274 6.34397331012294 6.08429358864761 0.883782950403322 1.63995052416105 1.38170843245931 1.08708985206483 0.87117…
6.14075628399082 6.12362680986094 6.10189337424598 6.08377913236668 6.16468012273795 6.1918248291184 6.15175628399082 6.14677151624139 6.2558248291184 6.28575628399082 6.17370297111381 6.13659634535979 5.87267250661266 5.90752018410692 6.1808248291184 6.20392383874713 6.22896953549885 6.34102284837586 6.11674866786553 0.902901942524422 1.69528151679136 1.39148429571465 1.11913186663815 0.90549419…
6.15406885165598 6.13005967143518 6.12206655660078 6.09805967143518 6.16513540825676 6.21808262198717 6.17205967143518 6.17007573682158 6.28907573682157 6.31908491704237 6.18406885165598 6.19311475275996 5.92918589947114 5.97719048958154 6.19707573682158 6.21402983571759 6.232 6.341 6.13105049121438 0.906150580204468 1.69629589185119 1.39532387864329 1.12450470486316 0.906611399983672 0.827416052…
6.18412938597821 6.15629858302664 6.15116919704843 6.12429858302664 6.22413933874577 6.25425877195642 6.19816919704843 6.20315924428088 6.32219905535109 6.35616919704843 6.21412938597821 6.24325877195642 6.01062702435595 6.06072655203149 6.23012938597821 6.227 6.232 6.341 6.15322891365376 0.910771099867216 1.69452254048712 1.39701995276755 1.12652601383019 0.907253441298984 0.825777930169953 1.39…
6.19688431281321 6.18573302956895 6.16784871675574 6.15373302956895 6.23787541379884 6.27976862562642 6.21484871675574 6.21885761577011 6.34182201971263 6.37284871675574 6.22688431281321 6.26876862562642 6.07243936209479 6.1323503719511 6.24288431281321 6.227 6.232 6.341 6.17579532266953 0.912851134089539 1.6957587872419 1.39800110098563 1.12416144662463 0.910550099311722 0.833460320717495 1.3911…
6.21303892653557 6.19902450930018 6.17406199411221 6.16704613515327 6.26403748481203 NaN 6.24102306757664 6.24203892653557 6.37503748481203 6.40604180998265 6.24303460136495 6.30804757687681 6.14910957098902 6.21012831339503 6.26003748481203 6.23300432517062 6.232 6.338 6.19904325170619 0.914271482708385 1.69496984017119 1.40139458797536 1.1220641587528 0.906880718594909 NaN 1.3945246656229 1.150…
6.24011310646744 6.21627841591986 6.21708700497495 6.19912180696494 6.2902001114424 6.32025231442737 6.2572001114424 6.2692001114424 6.40114790845742 6.43520881193989 6.26713920795993 6.34131321790984 6.22568733930215 6.29982654726208 6.28611310646744 6.23608700497496 6.23202610149249 6.338 6.22908700497495 0.894586993830715 1.63981254973064 1.39074601448751 1.09734231785055 0.886666471800866 0.8…
6.25286611887535 6.24767044646239 6.2268970145195 6.21285582032729 6.31276313339484 6.34870134210654 6.27976313339484 6.29176313339484 6.41782492468314 6.45875283484679 6.28283522323119 6.37662925227018 6.30318641470402 6.39302163793521 6.29886611887535 6.2458970145195 6.23496910435585 6.338 6.2388970145195 0.902140701180012 1.68069085950274 1.39367920734133 1.10887888907493 0.894161319092895 0.8…
6.27303417039953 6.26806406949912 6.25005766254921 6.23204271299941 6.32304911994932 6.36605552689923 6.30304271299941 6.31105125559929 6.44503417039953 6.48204911994932 6.30303417039953 6.40104911994932 6.38716871634768 6.49419007284738 6.31504271299941 6.25301281389982 6.239 6.33800640694991 6.26204911994932 0.904840619338491 1.6912524825121 1.39320649753405 1.11488243464097 0.894707208180625 0…
6.28917163300379 6.29809700995866 6.27717163300379 6.25220148222184 6.34624625604891 6.39217163300379 6.32317163300379 6.33517163300379 6.46112685917671 6.50514924609025 6.31920148222184 6.42421640683086 6.46654474822942 6.58360444666552 6.33517163300379 6.25905223613159 6.239 6.341 6.28517163300379 0.905119254281502 1.68774791004278 1.3915516427309 1.11600268745353 0.907386718121874 0.8350852256…
6.3118174969815 6.31089684611998 6.2998174969815 6.27878575732611 6.37873814784302 6.4148174969815 6.3458174969815 6.3578174969815 6.47786510646459 6.52484130172305 6.34578575732611 6.45276988749842 6.53842075128911 6.66335727197833 6.3578174969815 6.26594445560307 6.239 6.341 6.3078174969815 0.903701426275941 1.68879158899132 1.38912951988807 1.11371840900013 0.902995389715761 0.830496976698531 …
6.33204496583419 6.33408647275806 6.32304496583419 6.29207436657193 6.39203977746871 6.43102940073774 6.37302767128258 6.37405188365483 6.50104669528935 6.54503977746871 6.35905707202032 6.47005015419967 6.61203977746871 6.74305188365484 6.37803977746871 6.27601729455161 6.242 6.338 6.33105188365484 0.898934563463748 1.68781059466651 1.38575763064643 1.11546759750862 0.89852181737921 0.8231496059…
6.35821462923833 6.38414930729623 6.34922396094435 6.33512131217819 6.41522396094435 6.44818663412029 6.38925195606239 6.40418663412029 6.52814930729623 6.56818663412029 6.39225195606239 6.49921462923833 6.63520529753232 6.77325195606239 6.40118663412029 6.28609331706014 6.24202799511804 6.338 6.36114930729623 0.878552880623973 1.62517539012318 1.38433456966627 1.08528056277203 0.87078101428277 0…
6.3808166972279 6.39987248502811 6.37280872754216 6.34789639408534 6.43880872754216 6.46784060628513 6.41578481848493 6.42384060628513 6.54387248502811 6.58784060628513 6.41878481848493 6.5218166972279 6.65682466691365 6.79978481848493 6.42084060628513 6.29592030314257 6.24497609094277 6.338 6.37687248502811 0.886227756754345 1.6794498342564 1.37849733993332 1.09165827673953 0.878259350691493 0.8…
6.40105819524855 6.41305995874093 6.39305819524855 6.36806524921807 6.45204761429427 6.49503526984761 6.43904585080189 6.43707053969522 6.56405290477141 6.60803526984761 6.43506524921807 6.5490811206495 6.69301234444666 6.82601234444666 6.44704761429427 6.30903526984761 6.24501234444666 6.33400705396952 6.40405819524855 0.885487196047115 1.67771211718906 1.37754816696613 1.09424331636388 0.874207…
6.43422520111785 6.4472545751767 6.4262937405885 6.405195827059 6.47912728758835 6.515195827059 6.46526436652965 6.4771566616472 6.59418603570605 6.62824478382375 6.472195827059 6.595195827059 6.70038186276505 6.83338186276505 6.4742545751767 6.3292937405885 6.25206853947065 6.33802937405885 6.43722520111785 0.883880906861748 1.67322630492586 1.37083883785764 1.09044433383528 0.872667479888215 0.…
6.45681987525706 6.47279638072537 6.45576505468312 6.42484336978875 6.49189819036269 6.53484336978875 6.49178854921481 6.492874695831 6.61285120129931 6.65280421223594 6.49184336978875 6.61484336978875 6.73869457108806 6.87169457108806 6.49979638072537 6.35876505468312 6.25894517942606 6.34097650546831 6.45981987525706 0.881965271445597 1.67084895225556 1.36971892792204 1.0888725304169 0.87040801…
6.48399575481967 6.48999732710868 6.48199591204857 6.45799481144626 6.53199371084396 6.55799638373527 6.52199528313297 6.51999575481967 6.63599638373527 6.67299685542198 6.51799591204857 6.64499528313297 6.7429993710844 6.8749995283133 6.52699575481967 6.37499748433758 6.2619995283133 6.341 6.48699575481967 0.875371034566169 1.65396265245156 1.36497074526499 1.08424072639752 0.868310327036114 0.7…
6.51726482601396 6.52632367623929 6.51226482601396 6.48433348461018 6.54551984365704 6.57526482601397 6.53833348461018 6.55316674230509 6.6622354009013 6.69726482601396 6.55129425112663 6.66326482601396 6.74302942511266 6.875 6.55626482601396 6.41522559253041 6.26912750882154 6.34102942511266 6.51329425112663 0.868537486130012 1.61816024053018 1.36506559984802 1.07798894377073 0.857537103892076 0…
6.54378721090519 6.55873992443968 6.53878721090519 6.5177320433621 NaN 6.6017872109052 6.5717320433621 6.56986602168105 6.68581085413795 6.7237872109052 6.58076356767244 6.6897872109052 6.74597635676724 6.875 6.5827872109052 6.43781873521554 6.28189754599139 6.34397635676724 6.54276356767244 0.876297739487076 1.67126394894574 1.3676294303875 1.08289067342285 NaN 0.780165192542673 1.36530928173448…
6.58099194511552 6.57599629910713 6.56599412211132 6.54799346901258 6.61199695220587 6.62499499290965 6.5979943398109 6.5959943398109 6.71299412211132 6.74699499290965 6.61399281591384 6.70699629910713 6.74899934690126 6.875 6.62299129201678 6.50398563182768 6.29499716990545 6.35099847610294 6.56999412211132 0.88329848916491 1.67697884836922 1.37125921410451 1.09134816696953 0.871529635322966 0.7…
6.6083003121512 6.60224024972096 6.59527028093608 6.57434035377136 6.62548049944192 6.65329030174616 6.62124024972096 6.6232002081008 6.74317017688568 6.7742002081008 6.64426027053104 6.72713013526552 6.75603003121512 6.87895995837984 6.64628029134112 6.54759061389736 6.31842043701168 6.35726027053104 6.5933503641764 0.886948029134112 1.68258400416202 1.37539413548119 1.09357684869559 0.870481660…
6.63774845397166 6.62579876317732 6.62177360857449 6.60771491450121 6.67259752635465 6.68175683883927 6.64479876317732 6.64283230264777 6.7598574572506 6.79383230264777 6.6697819934421 6.73989099672105 6.75897484539717 6.87503353947045 6.67376522370688 6.60550529281092 6.35964783556032 6.3827819934421 6.6277065296336 0.889696522370688 1.68297664605296 1.37874140760145 1.09817075881958 0.866722114…
6.66005784218768 6.6590449883682 6.64507498061366 6.6280449883682 6.69307069600717 6.7230856921299 6.67403427685196 6.66605569988444 6.79005141527794 6.81805784218768 6.69704927297469 6.74702142303248 6.76200214230325 6.875 6.70105141527794 6.67012211128511 6.41909211903964 6.55109211903964 6.64804713067145 0.893270188251126 1.68427661700144 1.38227364191552 1.10276466566491 0.877082039744251 0.8…
6.68715502914364 6.68030230683009 6.68013177477209 6.64928680391573 6.72626354954418 6.763255798087 6.69024029517264 6.69216278060082 6.81415502914364 6.84517828351518 6.72018603497237 6.75705426020027 6.76302325437155 6.875 6.72512402331491 6.7273875728591 6.46237982140191 6.59437982140191 6.67020928934391 0.888747904005384 1.64113803980723 1.38398434019579 1.10041968125842 0.882766041794955 0.8…
6.70684627047829 6.71870022743267 6.69686932990655 6.68571560038484 6.75973865981309 6.79574634628918 6.72076171924135 6.7128385840022 6.83384627047829 6.86782321105003 6.74381552457395 6.7639461946674 6.76597694057174 6.875 6.74087701638263 6.77661567619573 6.51062336267181 6.64262336267181 6.69679246514569 0.894832497577792 1.68661496166961 1.38580578001924 1.11816148970094 0.892424595669601 0.…
6.72699498207452 6.72899749103726 6.7239932258006 6.70199598565962 6.79599096773414 6.82599247311178 6.74099498207452 6.7399932258006 6.8609932258006 6.89199397848942 6.75999598565962 6.77099824372608 6.766 6.8789989964149 6.76499397848942 6.79399573476334 6.54699096773413 6.56302007170192 6.7199942293857 0.898129184587109 1.68794975412165 1.38871927240081 1.11901981935468 0.896758931181873 0.830…
6.74719160330236 6.74645026776054 6.74719160330236 6.73919160330236 6.82622992396283 6.86028740495353 6.76519160330236 6.76022034379771 6.88119160330236 6.91222034379771 6.78419160330236 6.77706706115582 6.766 6.87497125950465 6.78519160330236 6.84828740495353 6.61361313056754 6.64578557353966 6.74022034379771 0.897763744726311 1.67980766697274 1.38927790082559 1.12560663285903 0.90807993520536 0…
6.76684725592288 6.79264105141876 6.76684725592288 6.75884725592288 6.84981670710745 6.88977088388431 6.78484725592288 6.78282434431131 6.90084725592288 6.93482434431131 6.80384725592288 6.78394653957301 6.766 6.87202291161157 6.80484725592288 6.87777088388432 6.67651121895321 6.72637374928379 6.76282434431131 0.903277155286367 1.69393025338059 1.39419181398072 1.12833876857328 0.91525424841185 0…
6.79099484906927 6.80599720991252 6.79399420520292 6.79299270284813 6.8929907712491 6.93698991276065 6.81799291747024 6.80999420520292 6.93799205898178 6.96199420520292 6.82699506369138 6.79399785377886 6.77199871226732 6.872 6.82599549293561 6.91799141511544 6.75098411796357 6.81698068400975 6.79299356133658 0.904929654458397 1.69529972957614 1.40000875948418 1.13198922092173 0.91872926599237 0.…
6.80419725040192 6.83325642552249 6.81412821276125 6.80919725040192 6.91032546316317 6.96329587560288 6.83222683796221 6.83016766284163 6.94822683796221 6.98219725040192 6.83726628804259 6.80105917512058 6.776 6.87208876268086 6.84612821276125 6.94232546316317 6.8327298264871 6.9027298264871 6.81319725040192 0.897145741177451 1.64410758505463 1.39413824566218 1.12764505080104 0.922285561865957 0.…
6.82384566172842 6.85879936024695 6.82689968012347 6.82884566172842 6.94274534185189 6.99276849259263 6.85482251098768 6.84686881246916 6.97082251098768 7.00184566172842 6.86379164333337 6.80695369851853 6.776 6.88093054777779 6.85889968012347 6.97474534185189 6.90542894839516 6.97542894839516 6.83284566172842 0.899709858855559 1.69566501637538 1.39595572370988 1.13014039903951 0.92184347261111 0…
6.83706177694743 6.86606541088552 6.84704905816414 6.84604179028797 6.95005450907126 7.01305995997839 6.86907812966881 6.86705632604031 6.98506722785456 7.01904905816414 6.87405450907126 6.81402362059755 6.77900545090713 6.88102543756659 6.87606177694743 6.99206722785456 6.98615807630666 7.07018714781134 6.84705995997839 0.900407292716127 1.6958212785486 1.39837858276415 1.13919521470115 0.928499…
6.8711001486139 6.90210785235343 6.8741232598325 6.86915407479062 6.98017718600921 7.04613096357203 6.91210785235343 6.8981232598325 7.0221001486139 7.04615407479062 6.9041001486139 6.82705392617672 6.78203081495812 6.89492296260469 6.9101232598325 7.02915407479062 7.0735469655067 7.17377807769263 6.88013096357203 0.898893422098618 1.69102761184075 1.39759545479368 1.14199197597994 0.933679090412…
6.8838693202966 6.91585926801173 6.88983916344197 6.88879895430246 7.00276879744783 7.06282911115709 6.92585926801172 6.91383916344197 7.0348693202966 7.06579895430246 6.9168693202966 6.83392963400586 6.78595979086049 6.88510052284877 6.92583916344197 7.04879895430246 7.14328628777375 7.27298471922744 6.89682911115709 0.895504680382825 1.69072311620831 1.39701593084808 1.13331876167546 0.93483813…
6.90704506062719 6.93904318310106 6.91005632578399 6.90505069320559 7.02003004041813 7.08302440783973 6.95205820331012 6.94405820331012 7.05505069320559 7.08604318310106 6.94003755052266 6.84002628536586 6.78500751010453 6.881 6.95005069320559 7.06605820331012 7.20406946846692 7.34208261114985 6.92004881567946 0.891945648486056 1.69030296944945 1.39428935442683 1.13736613664285 0.927338058933795 …
6.93115760604259 6.9621339651362 6.9400788030213 6.93215760604259 7.03615760604259 7.09612608483407 6.98315760604259 6.97515760604259 7.0822127681575 7.1092127681575 6.96015760604259 6.85410244392769 6.78902364090639 6.88100788030213 6.97712608483407 7.09712608483407 7.24123640906389 7.3862127681575 6.9461339651362 0.879008747135364 1.63887185342204 1.38861376657761 1.12461175658356 0.92092609074…
6.9508460560091 6.97886914760774 6.94992302800455 6.9518460560091 7.0558460560091 7.11187684480728 7.0028460560091 6.9948460560091 7.10879217561229 7.13579217561229 6.9798460560091 6.86689993640592 6.79197690840136 6.88199230280046 6.99287684480728 7.11287684480728 7.27076908401365 7.41279217561229 6.96286914760774 0.880101456108505 1.65784167496477 1.38658585623106 1.11608665774806 0.91294242428…
6.97703458521044 7.01801954816242 6.97004962225846 6.96504511114406 7.06602857039124 7.12201503704802 7.03303909632485 7.02504511114406 7.12904060002965 7.15603608891524 7.00703458521044 6.88403909632485 6.799 6.88198496295198 7.01704511114406 7.14703007409604 7.28504060002965 7.42703007409604 6.99303909632485 0.882948075257854 1.68100030074096 1.38703063155602 1.11711615051571 0.910708857547418 …
7.00029280248 7.031263522232 7.00319520165333 6.99515616132267 7.08503904033067 7.132029280248 7.059234241984 7.05522448190133 7.156322082728 7.18025376214933 7.03029280248 6.91006832057867 6.799058560496 6.872058560496 7.047263522232 7.16716592140533 7.312029280248 7.44709760082667 7.019263522232 0.8816685359876 1.68120692965869 1.38743526227517 1.11452798692885 0.903251244302347 0.8266943756982…
7.02974979232732 7.05777481309459 7.02283319488488 7.01086655590791 7.08896663897698 7.13497497923273 7.08279983386186 7.07780817411761 7.18872477156005 7.20578315335035 7.05974979232732 6.91694161820971 6.80494995846546 6.87794995846547 7.07377481309459 7.18385821565215 7.31497497923273 7.45691659744244 7.04577481309459 0.881521251038363 1.68190407841841 1.38595259378619 1.11130735603888 0.89734…
7.06006936845987 7.08506011933189 7.05204624563991 7.0380531824859 7.11503005966594 7.14102312281996 7.11606243161388 7.1150554947679 7.20906936845987 7.23306243161388 7.08607630530586 6.93708324215184 6.81504624563991 6.88501618597397 7.10706936845987 7.20703237194794 7.329 7.467 7.06906011933189 0.880082196667896 1.68198187294842 1.38453610442447 1.09938842764824 0.884040982100217 0.81901444928…
7.09027817807348 7.11123021633668 7.07231654746293 7.06119184694723 7.12809592347362 7.15113429286306 7.14328777042084 7.13931654746293 7.23925899337876 7.26028777042085 7.11928777042085 6.97319184694723 6.83506714643153 6.89206714643153 7.13728777042085 7.22119184694723 7.32902877704208 7.467 7.09532613981029 0.881055131950087 1.68282424468008 1.38717930457694 1.09869206231043 0.880108369212451 …
7.11875377154239 7.13479622472474 7.10471980899651 7.08083018727061 7.13791509363531 7.16488113108943 7.17274528090592 7.17171980899651 7.26577075281533 7.28974528090592 7.14874528090592 6.99283018727061 6.84194056554472 6.89894056554471 7.16674528090592 7.24083018727061 7.33197452809059 7.467 7.12871131836004 0.88362775453245 1.6863296884278 1.38813176408262 1.0968558774902 0.875846849362277 0.8…
7.1490594346899 7.16105349122091 7.13204556659559 7.1070396231266 7.15502575503229 7.17802575503229 7.20005151006458 7.19904556659559 7.2960594346899 7.32006934047155 7.17905151006458 7.0731129259108 6.86207330278421 6.9090198115633 7.19706735931522 7.25402575503229 7.335 7.46699405653101 7.1520594346899 0.887445289687401 1.6898829122998 1.39115309060387 1.09540916791434 0.87170994056531 0.804697…
7.17929820487826 7.18822862374 7.15529820487826 7.12719880325217 7.16816898276435 7.19119880325217 7.22623856390261 7.22232802536608 7.32638766634174 7.35530814504087 7.20529820487826 7.13066599089478 6.8994671876426 6.92056060552955 7.23129820487826 7.26712922211391 7.335 7.46396023934957 7.18219880325217 0.890124115030904 1.69136222640001 1.39273007912847 1.0949758849691 0.871662505313809 0.803…
7.20876508999097 7.21081990232641 7.18476508999097 7.14684339332731 7.18486688432822 7.21084339332731 7.24981207199277 7.25474159899006 7.36469461698826 7.38575725965733 7.23476508999097 7.1964753676465 6.94563197431918 NaN 7.26076508999097 7.27989820566275 7.335 7.46003132133454 7.20184339332731 0.891518880926239 1.69257036868963 1.39471418272606 1.09358111907376 0.869933781387197 0.806981340978…
7.23499481166589 7.22499720628163 7.20399620852507 7.16699600897376 7.21799341480671 7.23399541031983 7.27299541031983 7.27499600897376 7.38799541031983 7.41599401346064 7.26199461211458 7.24998942378047 6.98599201794752 NaN 7.28699481166589 7.29399720628163 7.33799940134606 7.45400119730787 7.22499541031983 0.890320241457087 1.67197411275254 1.39289036717441 1.09028065652382 0.868390305313507 0.…
7.25816116266569 7.27108058133285 7.22116116266569 7.19018533706555 7.23424174399854 7.2612095114654 7.29619339519883 7.30518533706555 7.41821756959869 7.44624174399854 7.28812893013256 7.29637873226438 7.02942708106409 NaN 7.30719339519883 7.30013698826584 7.339 7.44987106986744 7.25213698826584 0.893889017194552 1.6951456406933 1.39354596301863 1.09794864738086 0.874889952511638 0.8071452377866…
7.27780077576412 7.28090038788206 7.24080077576412 7.21277089212874 7.26370116364618 7.28674100849335 7.31976093091694 7.32777089212874 7.44473104728156 7.47570116364618 7.30384062061129 7.34253182304568 NaN 7.09069728482559 7.33076093091694 7.3168306593995 7.339 7.43415937938871 7.2688306593995 0.896206491540166 1.69583302715174 1.39427262870327 1.10753277857289 0.882195888584252 0.8077835252123…
7.30301904208331 7.30802240245095 7.26401456159312 7.23301792196076 7.28703024330878 7.3170425646568 7.34302800306369 7.36103024330878 7.47903024330878 7.51002912318623 7.32801792196076 7.38803024330878 7.14206048661756 7.16608624943616 7.35501904208331 7.32700784085783 7.342 7.43399551950981 7.29202240245095 0.89784200501936 1.69754131054338 1.39417154576912 1.10960498185099 0.888678028584316 0.…
7.32019929196126 7.32819929196126 7.27719929196126 7.2492690441477 7.31437865472639 7.35529893794189 7.36820925655932 7.38819929196126 7.50619929196126 7.53623915035351 7.34422918575545 7.41529893794189 7.19669752186441 7.24389681382567 7.37219929196126 7.33409964598063 7.342 7.42997010620581 7.31219929196126 0.899644847251114 1.69872275468552 1.39556753769259 1.10522027925845 0.886955772907046 0…
7.33983977295544 7.34783977295544 7.29683977295544 7.27578369348984 7.35169556861534 7.38475965943316 7.38883176160321 7.40783977295544 7.52583977295544 7.55980772754653 7.36681573889876 7.44475965943316 7.26543920534404 7.33227897829948 7.39183977295544 7.34391988647772 7.342 7.42702403405668 7.33183977295544 0.90110806308518 1.69997974546915 1.39729590002008 1.11411741714881 0.890481239245502 0…
7.36403384153977 7.37604230192471 7.32404230192471 7.29505710759835 7.38205499250212 7.42206979817577 7.415035956636 7.43503384153977 7.55605076230965 7.59005076230965 7.38704230192471 7.47506345288706 7.33916709260259 7.40519881904612 7.41902749625106 7.35502749625106 7.34500846038494 7.427 7.36004230192471 0.901599069357656 1.69899071913272 1.39970763109222 1.11655917951766 0.903105410241169 0.…
7.38016152194241 7.39618459650561 7.34419228802668 7.32215383042134 7.40820767106881 7.45517690498454 7.43218459650561 7.45118459650561 7.58015383042134 7.61417690498454 7.40715383042134 7.50517690498454 7.41859224712217 7.49964608776964 7.43213075585814 7.36808460673174 7.34903076608427 7.42703076608427 7.38015383042134 0.901147078244607 1.69933515331912 1.39857023279086 1.12089292277801 0.90095…
7.40081122045555 7.4197842519492 7.36877526244708 7.34182020995767 7.43475728344285 7.47779324145132 7.4557842519492 7.4747842519492 7.59982020995767 7.63679324145132 7.42682020995767 7.52779324145132 7.49430780833702 7.5822448818222 7.44884717846402 7.37890111547672 7.35296404199153 7.43096404199153 7.39982020995767 0.899495102363556 1.69999397703358 1.39604310302044 1.1212665839892 0.9024166056…
7.41704624765478 7.44002536161714 7.38904475579495 7.36704475579495 7.46204028021546 7.50204475579495 7.46904028021546 7.48504028021546 7.61704028021546 7.66104028021546 7.44703878835563 7.55204475579495 7.56511487320704 7.66014918598317 7.46904028021546 7.38901939417781 7.35300447557949 7.431 7.42004028021546 0.898620660957453 1.69962419536404 1.39677295842159 1.12027439514616 0.893235509501906 …
7.44809920617409 7.45732738037449 7.41916865049595 7.39713888864372 7.48912896802632 7.53216865049595 7.49616865049595 7.51212896802632 7.64419841234818 7.68816865049595 7.47309920617409 7.58215872987854 7.64263491951417 7.7607837287753 7.49612896802632 7.40206944432186 7.356 7.431 7.44716865049595 0.89236563492834 1.67581654734271 1.3920657539581 1.10987265865486 0.890284761808097 0.827112301565…
7.45792257222845 7.4897444883539 7.43586837278837 7.41089160111984 7.50189934389699 7.54886837278837 7.51286837278837 7.52489934389699 7.66384514445691 7.70486837278837 7.48292257222845 7.59787611556553 7.70550446226211 7.83838832060479 7.50889934389699 7.40894580055992 7.356 7.431 7.46386837278837 0.891933406821948 1.6913178189765 1.39263550918925 1.11409670605824 0.895707259870107 0.82833039895…
7.47806146641432 7.50406146641432 7.45605463681273 7.43405236027887 7.52505463681273 7.56905236027887 7.52905463681273 7.53904553067728 7.67407740215137 7.72206146641432 7.50706146641432 7.61507512561751 7.74611382669319 7.8891069970916 7.52606146641432 7.41903870107569 7.36000682960159 7.431 7.48105918988046 0.890580620680481 1.69103214595817 1.39118385335857 1.11005838967729 0.887599209229486 0…
7.5051956751496 7.5311956751496 7.48022502642204 7.45723481017952 7.5491956751496 7.5921956751496 7.55316632387716 7.55922502642204 7.7080978375748 7.7491956751496 7.5341956751496 7.64823481017952 7.79612718884724 7.93612718884724 7.55322502642204 7.43612718884724 7.36303913502992 7.43102935127244 7.50720545890708 0.886445931956599 1.68757297626198 1.38845839846334 1.10495688976498 0.882833897934…
7.52483980214375 7.55083980214375 7.50281577246532 7.4808077625725 7.56883980214375 7.61183980214375 7.56986383182219 7.58181577246532 7.71791990107188 7.76883980214375 7.55383980214375 7.6718077625725 7.80889587139344 7.94889587139344 7.57581577246532 7.44889587139344 7.36696796042875 7.43397597032156 7.52783179225094 0.884029704336318 1.68586393721349 1.38528587195378 1.10364073325637 0.8792095…
7.55504719999275 7.57803933332729 7.52605309999184 7.50105899999094 7.58603933332729 7.6320275333291 7.59304719999275 7.60204129999366 7.74103933332729 7.78903933332729 7.58405309999184 7.70505309999184 7.83203933332729 7.96903933332729 7.60303933332729 7.4690334333282 7.37001376666455 7.434 7.55503933332729 0.879503077334397 1.68313559466734 1.38283193666791 1.09990297900108 0.875840107668186 0.…
7.57922760323017 7.59823635720056 7.55326261911174 7.53121009528939 7.60617507940782 7.64614881749665 7.61717507940782 7.623201341319 7.76117507940782 7.80917507940783 7.61122760323017 7.732201341319 7.85212255558548 7.98911380161509 7.62327137308213 7.48623635720056 7.37702626191117 7.43402626191117 7.57523635720056 0.875994376985196 1.6809000875397 1.37875138016151 1.09634096293674 0.8708122089…
7.60479525424984 7.6247873794133 7.58276375490366 7.55481100392293 7.62584250326911 7.66286612777874 7.63684250326911 7.64581887875948 7.78084250326911 7.82884250326911 7.63679525424984 7.75481887875948 7.86588975228838 8.00189762712492 7.65375588006712 7.5127873794133 7.37997637549037 7.43697637549037 7.6017873794133 0.876486062581728 1.68090992125163 1.38002976271249 1.09644913376798 0.86993700…
7.63597948217346 7.64798477709644 7.60998212963495 7.58498014403883 7.64598676269255 7.67998874828867 7.66098411523106 7.66998411523106 7.80198610082718 7.84598874828867 7.66698014403883 7.78198212963495 7.86899801440388 8.002 7.67698477709644 7.55297352538511 7.38699536694239 7.43999801440388 7.62498477709644 0.876539966906731 1.6818393844652 1.3815290138206 1.10016753786082 0.86856090675556 0.7…
7.66329757551546 7.67212089005316 7.63727897704575 7.61225107934117 7.67318598469717 7.70018598469717 7.68821388240174 7.69319528393202 7.81521388240174 7.86314878775773 7.69827897704575 7.80218598469716 7.87203719693943 8.00197210229543 7.70434407168976 7.5745579540915 7.40009299234858 7.45015808699259 7.64925107934117 0.877585908336662 1.68241338094982 1.38314070076514 1.098967316512 0.86661981…
7.69475376097922 7.68489996539781 7.66676915091801 7.63879223582621 7.69284610061201 7.71984610061201 7.71082301570381 7.71383840564261 7.83782301570381 7.87887688048961 7.72776915091801 7.82184610061201 7.8759692201224 7.9990230849082 7.74071528613222 7.63353830183603 7.409923050306 7.46686918552021 7.67579223582621 0.877153385786536 1.67219995073206 1.3821576949694 1.09445531990954 0.8666001538…
7.72504913675004 7.73202047364585 7.6940552788438 7.6690409472917 7.7200409472917 7.7390552788438 7.73104913675004 7.73702866310419 7.8550409472917 7.89903480519795 7.7650409472917 7.83902661573961 7.876 7.98897133689581 7.76804913675004 7.68111669978135 7.44708394194799 7.4713030099586 7.70304708938546 0.884494238044691 1.6875212488924 1.38680366478261 1.10045178120719 0.870687268144277 0.798878…
7.74922640760941 7.74226578284583 7.72126578284583 7.68929531427315 7.74038390855509 7.76632484570046 7.7551968761821 7.75122640760941 7.8751968761821 7.9161968761821 7.78526578284583 7.85213781332747 7.87602953142731 7.97497046857268 7.7921968761821 7.73859062854629 7.48849219045524 7.61952172188256 7.72623625141852 0.886572600075654 1.68811828586717 1.38860220632329 1.10136705340752 0.874250475…
7.77181296075272 7.76878043218797 7.74778043218798 7.71875603576442 7.77868284649374 7.79873163934086 7.77483735717628 7.77381296075272 7.89483735717628 7.93583735717628 7.81178043218797 7.86588615002339 7.87897560357644 7.97202439642356 7.81183735717628 7.79751207152883 7.5375933929407 7.67156899651714 7.74980482861153 0.887829590859282 1.68694967724801 1.38981991614493 1.10606112836513 0.876293…
7.79202908116349 7.78903793195238 7.77403793195238 7.74604298954603 7.80305436913174 7.83304551834285 7.7950303455619 7.79102908116349 7.9150303455619 7.95302528796825 7.83202908116349 7.87901770157777 7.87900379319524 7.96799620680476 7.83202528796825 7.84805563353015 7.57506701311587 7.70906321992063 7.7730303455619 0.888380442539444 1.68653059426725 1.39065213683332 1.10591093565483 0.87757977…
7.81518617277318 7.81918617277318 7.80422340732781 7.78025133324379 7.84625133324379 7.8693164937144 7.81912101230256 7.8141582468572 7.93925133324379 7.97318617277318 7.85518617277318 7.89309308638659 7.882 7.965 7.85218617277318 7.89230718507574 7.6284747405716 7.75950266648757 7.79721409868915 0.88874964122757 1.68699218074353 1.39237369727194 1.1067630999597 0.877401861727732 0.80626938911464…
7.83482879490489 7.83882879490489 7.82779455388587 7.8067688731216 7.8727688731216 7.90270895133831 7.83188871668818 7.83085447566916 7.9657688731216 7.99282879490489 7.87482879490489 7.90291439745244 7.882 7.965 7.87182879490489 7.92471751159307 7.67856342700747 7.8125377462432 7.81980311414062 0.890821937862466 1.68616719061399 1.39592901187779 1.11869599290472 0.877598287949049 0.8125353855746…
7.85204205952902 7.85604205952902 7.85405678036417 7.83307150119933 7.90308411905803 7.93607781012868 7.85203575059967 7.85102944167031 7.97603364762321 8.01004205952902 7.89504836845837 7.90901472083516 7.882 7.9619915880942 7.88904205952902 7.96906308929353 7.7421282815635 7.876892748201 7.84005047143482 0.892684416250547 1.68494920086895 1.399446519227 1.12075797028075 0.887677454704542 0.8212…
7.87216865159136 7.87615331962851 7.88119931551706 7.86719931551706 7.94325297738704 7.97327597533131 7.8691226557028 7.86509965775853 7.99215331962851 8.03015331962851 7.91815331962851 7.91602299794428 7.88202299794428 7.95797700205572 7.90909965775853 7.99925297738704 7.80355961664405 7.826666940384 7.86417631757278 0.894787895960868 1.68452661054513 1.40255211225065 1.12458706912595 0.89600714…
7.89382952889495 7.89584502626814 7.90679853414858 7.89279853414858 7.97574429334242 8.00872104728264 7.88487602101451 7.87789926707429 8.01184502626814 8.04984502626814 7.93784502626814 7.91897675394022 7.88497675394022 7.95502324605978 NaN 8.03174429334242 7.8754343458787 7.91232586426639 7.88682178020836 0.895802018852809 1.67895385756612 1.40410775707518 1.13063242306432 0.902062345577452 0.8…
7.91099480972519 7.91199511503547 7.93399175662236 7.92299084069151 8.01898687165783 8.04598870351953 7.90199480972519 7.89499480972519 8.02499603096632 8.06599511503548 7.95799389379434 7.92599786282802 7.885 7.96399725220745 NaN 8.05499297786349 7.95297649110822 8.08394779194162 7.90399480972519 0.89521018318617 1.67495120902872 1.40391006411516 1.13388901995399 0.905768882564365 0.837978097916…
7.93114583830464 7.92623698724503 NaN 7.95027344682119 8.04236459576159 8.07938282554967 NaN 7.90815495319868 8.03918229788079 8.08311849362252 7.97517318298675 7.93611849362252 7.88503645957616 7.9680911489404 NaN 8.07914583830464 8.03363804258278 8.16462892768874 7.93015495319868 0.891613384509404 1.6717620172753 NaN 1.13845339889424 0.910536550725099 0.842195833532185 NaN 1.10593404893543 0.88…
