# Supplementary material for: Quantifying Spatiotemporal Gait Parameters with HoloLens in Healthy Adults and People with Parkinson’s Disease: Test-Retest Reliability, Concurrent Validity, and Face Validity
Source: Sensors (Basel). 2020 Jun 5;20(11):3216. doi: 10.3390/s20113216 (PMC7313704; doi:10.3390/s20113216)
Supplement: Supplementary file 1 [file sensors-20-03216-s001.zip › Data/HYA_08_CWS1.csv]

IWW_x_SpineBase IWW_x_AnkleLeft IWW_x_AnkleRight IWW_x_SpineShoulder IWW_y_SpineBase IWW_y_AnkleLeft IWW_y_AnkleRight IWW_y_SpineShoulder IWW_z_SpineBase IWW_z_AnkleLeft IWW_z_AnkleRight IWW_z_SpineShoulder HoloLens_x_position HoloLens_y_position HoloLens_z_position
-0.217 -0.28 -0.261002156867348 -0.218002156867348 0.96952566469663 0.136220409804796 0.135063321575716 1.42313659214959 1.363 1.318 1.43400862746939 1.37000862746939 -0.17770372778182 -0.047 1.38067161746151
-0.216989548963198 -0.276968646889593 -0.255 -0.218 0.9724453630241 0.136856776449857 0.126670418041472 1.42242254124416 1.35603135311041 1.31591639170558 1.431 1.37 -0.176703829992047 -0.047 1.38050953815329
-0.216079245934051 -0.274 -0.255 -0.218 0.973887122535717 0.163909952008261 0.126662254324735 1.42362842467967 1.35896037703297 1.30813868038459 1.431 1.37 -0.176003994781909 -0.047 1.37845226447546
-0.22 -0.274001472758513 -0.255 -0.217999263620743 0.973251335301052 0.158954548338904 0.124299786450016 1.42454077810741 1.357 1.31500073637926 1.431 1.36999975454025 -0.175142516874374 -0.047 1.37730003847286
-0.219989654769217 -0.279989654769217 -0.254968964307652 -0.215 0.978700552135398 0.136761276301553 0.123548142535538 1.42772820760618 1.35703103569235 1.31803103569235 1.43098965476922 1.369 -0.174275403073271 -0.0459958974358973 1.37615377383205
-0.219035472428821 -0.279266043216155 -0.252 -0.21501773621441 0.97975753305462 0.138553173181439 0.134860287004358 1.42949589487304 1.35989358271354 1.32050338599651 1.43 1.36894679135677 -0.172639647140903 -0.0449753401360543 1.37286513144216
-0.220993544237248 -0.293951581779359 -0.252 -0.215996772118624 0.982381349277912 0.177920206889867 0.135428127828802 1.43092528729319 1.35401936728826 1.29309038067853 1.43 1.36600968364413 -0.170342257434003 -0.0441249999999998 1.37083485583391
-0.220991557102901 -0.274 -0.23716885794198 -0.213 0.983909990333875 0.142799662284116 0.138645899078769 1.43243388373267 1.35408442897099 1.315 1.41213508635358 1.364 -0.166295142592207 -0.043 1.36799126098119
-0.22 -0.274 -0.256640853503534 -0.212982042675177 0.981593939343916 0.142723546630609 0.126637822350107 1.43292591464965 1.36387429872624 1.315 1.42771268280283 1.36392817070071 -0.163885381517172 -0.043 1.3648190506081
-0.22 -0.274 -0.23701107119722 -0.212000553559861 0.983448953771863 0.140731123726518 0.138543285318886 1.43488889288028 1.35700387491903 1.315 1.41200885695778 1.36000221423944 -0.160162797388519 -0.0440056338028179 1.36110076544788
-0.219 -0.27401962091153 -0.230206019571067 -0.212941137265409 0.98484961424665 0.139770806699751 0.132552588839133 1.43525040574799 1.35 1.3149705686327 1.40520601957107 1.35698037908847 -0.155892379164115 -0.0449446009389677 1.35767440530878
-0.218885830874869 -0.275885830874869 -0.250923887249913 -0.206942915437435 0.985800210684977 0.157738382824677 0.123753785234402 1.43730638464437 1.35 1.31209514093761 1.42601902818752 1.35496194362496 -0.1519557972565 -0.0460560386473448 1.35385626668998
-0.213014443612665 -0.270014443612665 -0.24700962907511 -0.204007221806332 0.984782503559529 0.143255627577906 0.124976990914028 1.43712045738107 1.35 1.31698796365611 1.42699759273122 1.35300481453755 -0.147561598793706 -0.0479884057971027 1.35033059176424
-0.209958663127192 -0.266031002654606 -0.246937994690788 -0.20194832890899 0.984083902811261 0.16125752636319 0.125888698359387 1.43638700307672 1.3490206684364 1.3110206684364 1.4269793315636 1.35194832890899 -0.141678144648103 -0.0500549019607845 1.34743542698811
-0.206 -0.269019814390123 -0.24094055682963 -0.19694055682963 0.983518229238913 0.156867818016597 0.131386556349533 1.43610257587072 1.351 1.31307925756049 1.42496037121975 1.34696037121975 -0.135143119318671 -0.052 1.34456357126118
-0.206 -0.269999803022285 -0.238000590933145 -0.194000590933145 0.984419818780502 0.140933202857647 0.125281227171165 1.4362299743929 1.351 1.31699921208914 1.42300039395543 1.34500039395543 -0.128505261616492 -0.0520029585798818 1.34165140816558
-0.200947693641232 -0.27 -0.231947693641232 -0.189937232369478 0.988314645780455 0.136652677109772 0.125669125701339 1.43630728006934 1.33093723236948 1.317 1.42393723236948 1.33996861618474 -0.119844645602714 -0.0529891518737677 1.33947309190751
-0.195946197787328 -0.269910329645546 -0.226210900880804 -0.18378479114931 0.988955018695196 0.135910143282924 0.149827416166287 1.43496839618458 1.32516140663802 1.31694619778733 1.41789239557466 1.33665925265307 -0.109519045840791 -0.055 1.33700317150691
-0.193012278452416 -0.26502046408736 -0.183180083968771 -0.173610338350277 0.94833001563779 0.133191378032572 0.130600464791501 1.41374674401623 1.33396316464275 1.31401227845242 1.41202455690483 1.33143750006148 -0.0983564015539053 -0.055 1.3345199645393
-0.175975030144298 -0.264958383573829 -0.171733654872508 -0.162941737003361 0.967430984394147 0.13838113645977 0.135982401694999 1.40351446811623 1.32585018086579 1.31390012057719 1.40703329314094 1.32394173700336 -0.0862005769198083 -0.0550101626016264 1.33285833856483
-0.172982313209827 -0.260141494321385 -0.139770071727749 -0.155893879258961 0.985302205977447 0.173497345607734 0.137507931201369 1.42304685815908 1.30805306037052 1.30224761506242 1.41069932456706 1.31696462641965 -0.0729746180290914 -0.0560493827160494 1.33205081484477
-0.17200015027093 -0.267998797832563 -0.127001953522085 -0.150000901625578 0.978761000804391 0.131146479682486 0.140169592765781 1.41954053646722 1.31099954918721 1.31599789620698 1.3940025546058 1.31500030054186 -0.059801589492931 -0.0579487179487179 1.33025149242723
-0.167714686242238 -0.268 -0.0702074617839939 -0.137883761061652 0.980563592839913 0.131617435840752 0.133517425060306 1.42485515635545 1.31191546259029 1.316 1.38309510458592 1.31302113435243 -0.0439787805466506 -0.0590823529411767 1.32915493004009
-0.140858638432031 -0.268 0.00442408470390701 -0.126656693334932 0.980876372423639 0.133274233411652 0.132440366713258 1.41982844451714 1.3042019450971 1.316 1.39202019450971 1.31497980549029 -0.0272016468990374 -0.0620155038759712 1.32884212493233
-0.134028257286797 -0.268 0.0249152281396091 -0.110068624839364 0.97973472300365 0.134445155893692 0.137289937326374 1.42506832262427 1.31395963244743 1.316 1.39299596324474 1.31400403675526 -0.0106180535409882 -0.0639534883720948 1.32853292833079
-0.125958435980651 -0.264866995138082 0.0635320001561012 -0.0948919335496917 0.977500166256077 0.139736071247073 0.142892878850308 1.41659036636948 1.30797506158839 1.31397506158839 1.37379390319876 1.31098337439226 0.00742610923215059 -0.0681949317738815 1.32720317659676
-0.1207320376398 -0.248928543370613 0.118732430451213 -0.0818034942691867 0.977484271685307 0.184669312930505 0.147026077741612 1.41894818608747 1.30474990179715 1.31089281505592 1.36844660393367 1.30889281505592 0.0241264935711584 -0.0730138888888894 1.32690397553762
-0.106001546701548 -0.245000412453746 0.158995772349101 -0.0710011342478022 0.975520206226873 0.188479599919866 0.147909907197907 1.41500041451601 1.29100144358811 1.30500061868062 1.39299742216409 1.30300061868062 0.0422361922322774 -0.0740060240963857 1.32744046948911
-0.0709750822754128 -0.23705814135737 0.17940698950159 -0.0459086350098471 0.972957889045448 0.191665032126496 0.147566314057567 1.41791921799076 1.3029916940918 1.3089916940918 1.37671759912135 1.30601661181639 0.0626810765659234 -0.0749897435897432 1.32871245418213
-0.0674008492018358 -0.243812765375574 0.228093617312213 -0.0346068072887047 0.967886561567133 0.18754879167207 0.154043786468879 1.41310617038733 1.30224340501175 1.30798127653756 1.34322468154931 1.30807489384977 0.0836631609689759 -0.0739321705426351 1.33104652899418
-0.0361299306665103 -0.234040603333284 0.232979698333358 -0.0140852669998974 0.965619419973322 0.190617250553349 0.141193393383269 1.41603781900001 1.31494721566673 1.30700406033333 1.35495127600006 1.31198375866669 0.103648168582505 -0.0719947643979056 1.33418293657404
-0.0325232751400864 -0.231027503357303 0.23552032114142 0.00430253693032976 0.96076268631411 0.195890203100624 0.123938166474809 1.40546095154833 1.31388081878502 1.32972496642697 1.3583395693371 1.31505500671461 0.122512747182242 -0.0702495636998249 1.33689041461397
0.0195902798408328 -0.233809587148118 0.242801504823619 0.0373237018481986 0.970633001278347 0.22096631565029 0.11438196645442 1.41410984283991 1.30105712385556 1.29984766971849 1.35129681711633 1.32098095871481 0.149126971755912 -0.0644493608652884 1.34045552290643
0.0499982667447465 -0.224000559114598 0.241999664531241 0.0539990495051836 0.96306043163647 0.23107942355285 0.120240830285178 1.40895029409428 1.30399983226562 1.29200044729168 1.3539991613281 1.32000005591146 0.172497295738285 -0.0546253602305435 1.34431742810887
0.071234391780418 -0.236818879078768 0.23 0.0841598125775577 0.975841598125776 0.13796793094277 0.139102450459523 1.42066514593657 1.30496803748449 1.301 1.373 1.32795738331265 0.196639991101418 -0.04501921229587 1.35071508931032
0.093686654567149 -0.219777847051805 0.230040391445126 0.0995452845092066 0.976216192092708 0.135058463499489 0.139132081918881 1.41674961913088 1.30234332728357 1.30104039144513 1.3727778470518 1.32418176150307 0.221279293851469 -0.0388435972629511 1.3557273861163
0.126859975412715 -0.209045302072357 0.231991763259571 0.125888804004215 0.9871438742536 0.138366038724974 0.1295703600281 1.42880909694415 1.31892998770636 1.30299176325957 1.36204530207236 1.33296293466807 0.243778903413644 -0.0339534161490668 1.36152878961324
0.143200050575492 -0.159904323637808 0.237034791404433 0.148200050575492 0.98557853148041 0.125304592159665 0.138456694816579 1.42573010467993 1.31797390644667 1.29095651074446 1.37301739570222 1.337 0.266340309773066 -0.0290805243445688 1.36673060541823
0.166254032202421 -0.148159739638146 0.241058622815943 0.171468982527546 0.989953194792763 0.117736076327684 0.138090942925643 1.43370808002743 1.31501954093865 1.28582413155217 1.37498045906135 1.337 0.286709356426364 -0.0309531835206009 1.37056353591055
0.178978546468947 -0.106070961679636 0.243995049185142 0.194960393481133 0.989111419233593 0.112029621083541 0.138639075847893 1.43311100666569 1.31599834972838 1.27701485244458 1.37400165027162 1.337 0.311405332448456 -0.0320890207715163 1.37252188110843
0.217106237220454 0.0720898930326921 0.244024516281643 0.220138925595979 0.992717965391986 0.258897698599161 0.140640542001107 1.43930880423138 1.31600817209388 1.25201634418776 1.37399182790612 1.33902451628164 0.335416763333799 -0.0350734299516932 1.37325211134814
0.230178843438957 0.0836259520363505 0.247071537375583 0.237447108597393 0.988896529759292 0.252224504941098 0.141905155994567 1.43806499633125 1.3169821156561 1.25391057828052 1.3730178843439 1.34205365303169 0.357131036045802 -0.038938164251209 1.37516190376486
0.23997472662139 0.117911543174865 0.250989890648556 0.261936816553475 0.992540598303157 0.23439599754907 0.141092097690425 1.44436374921755 1.31600252733786 1.24901263668931 1.37399747266214 1.34499241798642 0.379145230902704 -0.0410298507462696 1.37633036429334
0.258188119072535 0.215145816169076 0.249102610403201 0.280196669939468 0.990410450114907 0.245181589076741 0.134738424992716 1.437573271901 1.31104275433467 1.24699144913307 1.3541026104032 1.347 0.400385569521052 -0.0430308641975319 1.3774579208011
0.28066404749939 0.314250078941126 0.261915308715375 0.303394839053691 0.995906619046947 0.256707600789386 0.147521418366022 1.44358327023596 1.31657431135082 1.24529872239175 1.36375659628585 1.34707178891885 0.421376955912135 -0.046 1.37969142801001
0.317000181909136 0.401844799605277 0.278013060493699 0.325000254672791 0.976570058089651 0.263549842575619 0.163154194061094 1.43446009713948 1.34800003638183 1.24193545059298 1.38203013172726 1.35100001212728 0.440049165415398 -0.046 1.37993676945787
0.332116533624862 0.478636539815263 0.293031075183265 0.346222473283828 0.981330125016172 0.266179255503469 0.175665668161592 1.44241586483427 1.35102118793179 1.23722986990512 1.39916925455737 1.35202118793179 0.464207258512612 -0.048240196078431 1.37993610523408
0.350702464417501 0.545331861224816 0.307317347703857 0.364870655502415 0.978004015867075 0.265066780640961 0.185342073639372 1.4387181422994 1.34829627332649 1.23151021649658 1.41508643040812 1.35482620290324 0.486975188874195 -0.0531779141104301 1.37979838543804
0.374320482820509 0.602637325487669 0.321219872975257 0.384859241769731 0.96582360287413 0.260683359056125 0.192469643466291 1.42614612331693 1.34596545274531 1.22510472653572 1.42969412491148 1.35766037077225 0.51068774748719 -0.0593371104815863 1.37959473889995
0.393106413259837 0.651259494257555 0.335086645917247 0.412270125967279 0.960114693569132 0.253499931816986 0.197334610614203 1.42181416185647 1.33889358674016 1.21834163619094 1.44290480369939 1.3559427005524 0.534333326148034 -0.0659471199244553 1.37827106666574
0.406532257256285 0.691904929188207 0.349265661449609 0.445354838170857 0.965395516333245 0.243987439991571 0.200223208054965 1.4307354194529 1.32589354854874 1.21154918163062 1.45463093240381 1.34896451618291 0.561367150663706 -0.0690290290290291 1.37667089574226
0.435976150446517 0.725280191933358 0.364104914492127 0.464984100297678 0.95795602598718 0.23261682464791 0.201421668760433 1.42716289374582 1.3200047699107 1.20505559902313 1.46478497665668 1.34700158997023 0.589462207205783 -0.070061728395062 1.37485562802822
0.45917656132632 0.752091844146742 0.379952399964581 0.491269045830582 0.954724797520682 0.219859026854027 0.201216225702463 1.4278055971543 1.32398318463559 1.19918912453687 1.47327940208996 1.347 0.619094623837702 -0.0719450757575755 1.37276436415464
0.480774009424001 0.77304644748209 0.397156112786756 0.523540006574884 0.95654632092925 0.206184987677952 0.19989311185291 1.42029244100377 1.32212600153414 1.19427799434022 1.4800266743356 1.34703600043833 0.645372853901079 -0.0709935275080876 1.36917280637498
0.522851173072181 0.788850563593137 0.416064047878432 0.552896167259661 0.960695324972699 0.19206564818771 0.197738560183631 1.42477414820164 1.32897577236059 1.19065044460156 1.48493925902555 1.34899307781731 0.674957239932023 -0.0675014245014193 1.36405283925626
0.553296360983736 0.800210754133615 0.437024200159393 0.578324144825961 0.953105384642037 0.177971949451329 0.19503880366648 1.41889409897874 1.31606482896519 1.18863471148927 1.48792962179176 1.34096295487703 0.702143470940179 -0.0607606330365896 1.35940203482271
0.585465399516231 0.807833580757257 0.460384564549422 0.61354296610227 0.960224106537662 0.164374832536837 0.192080075273315 1.43120898105338 1.32309695823255 1.18855903117174 1.48891022826619 1.33696121670698 0.730599620840046 -0.0498711395101128 1.35551516945299
0.609000188003554 0.812425605117796 0.486493135968299 0.641000188003554 0.966500016374503 0.151745238512261 0.189148607975992 1.43672002807924 1.32800002425852 1.19075163981736 1.48779354408078 1.33499998180611 0.761905590513362 -0.0383142857142791 1.35144666765376
0.640742886137891 0.814693388868965 0.515697909335809 0.672355293370296 0.969231653409354 0.140554108445628 0.186530634746365 1.44138520634306 1.33210766465767 1.19554077359449 1.48449203486749 1.33201076646577 0.788742188289493 -0.0289777102330287 1.35060125121764
0.709416272377046 0.815343493664498 0.548346879571732 0.705535207341916 0.972076568018736 0.131272383404964 0.184512388556291 1.44469611837752 1.34196035501171 1.20325466867154 1.47891816625828 1.33290088752927 0.816829258866459 -0.0280342130987295 1.34686839126243
0.729949611186563 0.815082481158127 0.584788041595853 0.731935214382724 0.968947678295381 0.124371004458299 0.183380102377625 1.44845078604554 1.34000479893461 1.21422156121688 1.47098440388508 1.32801199733653 0.844398938885428 -0.0290253968253977 1.34607813948286
0.763176878459211 0.814616913003584 0.625369390327952 0.764218992378071 0.96847450207786 0.120320912673658 0.183420009182225 1.44749663088649 1.33291577216228 1.22876968739889 1.46060321337986 1.328 0.876189315939832 -0.0312596899224826 1.34604935063187
0.794733413694832 0.814653350854604 0.670438920687813 0.792731073509832 0.967003739157862 0.119593049119068 0.184918341941945 1.44937481362569 1.3273696568653 1.24722728338597 1.44768706037456 1.32826535189622 0.904654670723092 -0.0351705653021458 1.34701774810831
0.820822914639625 0.815898356364919 0.720344627595218 0.817755271379098 0.963773852398945 0.122658354862558 0.188161333628641 1.45173700658803 1.32603618616551 1.26992258534648 1.43214841050114 1.32800812522824 0.932242931913811 -0.0400380952380965 1.3471873005564
0.849275744173237 0.819058491188262 0.775434505969949 0.844250676521124 0.960012061910164 0.129987770972155 0.19343521721417 1.44850058966449 1.33109191472441 1.29718382944882 1.41389972939155 1.32901671176807 0.961878176729291 -0.0442954755309345 1.34743629313763
0.882473384083544 0.826227224360101 0.827814220623695 0.874530190173569 0.959205009140627 0.130311074457501 0.179608440148015 1.44160091484583 1.34213254754339 1.3187727756399 1.40228403045013 1.33096212927332 0.987204374252035 -0.0489122807017554 1.34863662683964
0.906901067880625 0.8379525125827 0.869829836754675 0.9018891960263 0.966171784559554 0.0994051689174334 0.107800820858115 1.44938846044034 1.34897229900657 1.3070474874173 1.41694064072838 1.32900791456955 1.01620689501746 -0.0530736543909341 1.35007027727874
0.925185561741625 0.840067476996955 0.97186876633579 0.927278342612438 0.963626177155277 0.100397506815911 0.111133522663036 1.44828727365648 1.34800843462462 1.30194095762766 1.40901686924924 1.329 1.04423384618086 -0.0549622285174696 1.35291342341902
0.947487299641625 0.848 1.07575066908288 0.96039705896725 0.959486303416684 0.101313028086821 0.116376697906823 1.44441238635364 1.34905414440463 1.295 1.41110828880925 1.32901804813488 1.07446198279334 -0.0601814708691519 1.35523007888881
0.997010615309114 0.848 1.17098371514912 0.992517659925588 0.973576197536117 0.103109692770339 0.123268821446875 1.43783807103138 1.3365144701809 1.295 1.41699899268964 1.32749844385662 1.10375648252025 -0.0649570200573092 1.35797655167979
1.02866536294866 0.846027792011784 1.25156510423961 1.0362001033052 0.965730369591852 0.106033242401375 0.144234199547222 1.43291174005963 1.35607226032445 1.29199073599607 1.41805558402357 1.32751482254301 1.13687072387001 -0.0682571166207552 1.36210745383371
1.046292168286 0.849 1.31312037903762 1.05731183045069 0.96028069295888 0.106391976465575 0.151075660731252 1.42992236993195 1.36293929089526 1.291 1.424 1.32901172824187 1.16606950798067 -0.0719302112029393 1.36553355318522
1.08150317013308 0.849 1.39843924996448 1.09648568022458 0.960699089905774 0.106998533345464 0.143733745903573 1.42650713704557 1.36398527834827 1.291 1.42249312989586 1.33749959731507 1.19828905152384 -0.075847058823531 1.37000977075456
1.11689450258763 0.8550321951634 1.41028240241765 1.12441264032604 0.954412544826177 0.123048926827887 0.163919206186674 1.42113513708119 1.3580482927451 1.28798926827887 1.41950058290192 1.34202058908939 1.23609162832028 -0.0757881136950899 1.37614184684261
1.15269445083024 0.858058341251517 1.43540204860479 1.16161908837833 0.950142416751753 0.122895937106927 0.133436079832004 1.40943170152507 1.36255834125152 1.28698055291616 1.41947013340638 1.34405452343235 1.26650611126109 -0.0732041343669231 1.38241938144274
1.1960401698567 0.861000433410822 1.43900400687944 1.19653107001091 0.947085430049461 0.120170059495486 0.140184615921697 1.41108324518744 1.36200643515966 1.28599996059902 1.41999871690817 1.35400641545917 1.30403108437735 -0.0697522935779811 1.38949783767599
1.23739086390133 0.872299242057845 1.44628085355125 1.22794690997344 0.946079293427827 0.12171271025253 0.144567709970488 1.42035006244854 1.36759636348292 1.28501031869165 1.41896467485246 1.35906969293928 1.33868913481978 -0.0601652340018985 1.39506668910148
1.27234205096243 0.902301966904239 1.46991233093643 1.26712200099064 0.953100830389887 0.12547533864946 0.189748263916203 1.43120742174736 1.37660290279846 1.28601972677128 1.41606863921469 1.36557717709884 1.37228596380147 -0.0420181470869156 1.40108141473538
1.31747677207641 0.966858041192644 1.46449354732694 1.30510174323489 0.953090657480286 0.156481816754649 0.13379938136076 1.42787834371478 1.37750484056694 1.28699784910898 1.41999462277245 1.36301656285219 1.40659961963705 -0.0300158227848107 1.40459114010118
1.34790801582659 1.02155434367838 1.46809836465539 1.34820148939114 0.952830125332307 0.181735066087928 0.128778780971998 1.42688902561456 1.38804936869344 1.28797946875265 1.4199415317611 1.36966813512047 1.43989709521773 -0.0310674723061435 1.4074728935311
1.38535892594994 1.07599842634872 1.47650949700564 1.35168519455305 0.958240533526949 0.185550442495432 0.135492008457851 1.45236130744306 1.40372956759613 1.28611746192338 1.41504423560639 1.38911746192338 1.47173220785107 -0.0317842565597671 1.40993054436065
1.42105401073246 1.21004063351361 1.48049889404703 1.40251946827563 0.961964622409682 0.234868699743091 0.109603121870642 1.4476110734829 1.41600234829272 1.28500115141523 1.41501758946424 1.39349534887683 1.50304462631681 -0.0290928792569655 1.40874487208821
1.44434796839838 1.32793591500254 1.4815 1.42593681566375 0.959736154900152 0.232411025295486 0.139108865045852 1.44897400071002 1.41682001634567 1.27934796839838 1.422 1.39252231447801 1.5365636495275 -0.0310772357723577 1.41040866734084
1.47276747162373 1.40437457885003 1.48155913711904 1.46459188734183 0.964322474731002 0.173690451734696 0.141170359010953 1.45239956470991 1.40212027329807 1.30776747162373 1.42197043144048 1.39449198178013 1.56935202184631 -0.0322658959537588 1.41196532782796
1.49510880631204 1.45491425669502 1.48504851872403 1.4900094262776 0.965750837999491 0.131172046336967 0.126664093576691 1.45293747572546 1.39303425383898 1.33085594311422 1.41646314731483 1.3944979850683 1.5996070542006 -0.0351631419939605 1.41265144564201
1.53073600068127 1.50985775373237 1.48074160649181 1.52783072385117 0.954542285847768 0.112543968171611 0.10211515214801 1.44539196302482 1.40451993341328 1.33387033955208 1.41183798581292 1.39305732829159 1.63015260665146 -0.0381199606686339 1.41247839721213
1.55271792895764 1.59729556821823 1.47896835132784 1.55818839234458 0.950149603959208 0.110469972353309 0.0922633442265805 1.43995674648664 1.40597038965757 1.32082189556928 1.40679319581369 1.39799516324874 1.66182438436159 -0.0402235772357754 1.41117907198616
1.58902015922811 1.71101236165101 1.49700610810991 1.58955132104783 0.959845459596549 0.135730293771 0.12988135963012 1.44831698995727 1.39751153116176 1.31200130888069 1.39799738223861 1.39800644659853 1.69550270617834 -0.0455797101449306 1.41066955942824
1.61094058371175 1.80552520010176 1.53929253954296 1.62486529342405 0.959822183671256 0.186455633587265 0.208091064150619 1.44639446764625 1.40145244569304 1.30888190479239 1.37970746045704 1.40051332793038 1.72774113001507 -0.05521231422506 1.41012274414539
1.65014710995564 1.88149584683919 1.56827587225093 1.657750339739 0.952222293428913 0.225407102454411 0.219059756269163 1.44180942544696 1.39702731887648 1.3095938676749 1.3508029483922 1.40150828458724 1.76461453584262 -0.0637345132743383 1.40721589437151
1.69804913660911 1.95413847589839 1.5819647647906 1.69548694142107 0.955396018401227 0.207098860257351 0.222521090525624 1.43501300632897 1.40298659910661 1.3130067004467 1.34102516800671 1.39799971668156 1.79899769101702 -0.0724024390243931 1.40457636917681
1.72060017736106 2.01618005320832 1.60636025571574 1.72698722897561 0.948822783302748 0.139693433521241 0.228290077509341 1.43019907542052 1.39692797871667 1.31601200354722 1.32990993607107 1.39739295385542 1.83352290928354 -0.0779219047619046 1.40276411020021
1.75607975327505 2.03084594942568 1.60189812637797 1.75767300846451 0.931815345750278 0.148932948138176 0.193420691658772 1.43888992025249 1.37398132419836 1.31698972996171 1.36725899410464 1.39392082253359 1.86682630526413 -0.0768954248366006 1.3991456178035
1.78805342138745 2.09399767045231 1.59908386371692 1.8020371145536 0.942237251265093 0.118195834683906 0.168280189271963 1.42301394212526 1.36500505920008 1.33099301135692 1.41803960231077 1.38699426325976 1.9038818804879 -0.0736885245901628 1.39397935568026
1.8552468431898 2.09304701775044 1.6354936863796 1.85428210650263 0.947649364557998 0.129095790506594 0.198543116681894 1.42077068373023 1.38083543787347 1.32802350887522 1.43497649112478 1.37794122781195 1.93541505111542 -0.0707421953675646 1.38878396185379
1.8758411356275 2.09696974011952 1.67668227125499 1.87781844071714 0.940921895695018 0.115395682632565 0.215489277316341 1.41165035422211 1.36710590958167 1.32998487005976 1.43301512994024 1.3730378248506 1.97146284887386 -0.0543847736625537 1.38485316576081
1.91609911383776 2.09700220252973 1.6931409619026 1.92307268348103 0.950734339498599 0.11658632126032 0.204306009300916 1.42826966910551 1.36099118988109 1.33000660758918 1.42598898735136 1.36900220252973 2.00696533642931 -0.029421052631579 1.38021631241868
1.9613626539867 2.098 1.7573977495338 1.9563275584396 0.948080740325209 0.119454445435966 0.238291829863535 1.43247499020513 1.3572105732826 1.333 1.4209649044529 1.3699883014843 2.03899901317713 -0.0369203109815353 1.38006759332222
1.99169503820809 2.098 1.79066552577662 1.98372455063957 0.940615059950718 0.11982626175868 0.200806873749933 1.41783716865829 1.37482292541115 1.333 1.41802951243147 1.36900983747716 2.06854206833787 -0.036 1.38094508345946
2.04004804924897 2.102 1.84546796146024 2.03105045171141 0.95952605420537 0.119101633674465 0.183716383085267 1.44151630020783 1.39499759753755 1.332 1.41381688766798 1.36799759753755 2.09811971774098 -0.0361775700934611 1.38192188214179
2.06044060964684 2.10195236652467 1.92844256332911 2.05238106780267 0.962135386034356 0.119821798374605 0.200421845578059 1.44002465638313 1.3940357251065 1.33201190836883 1.40950465453219 1.36701190836883 2.12794473568288 -0.0392410256410272 1.3820516640624
2.09671970768741 2.09803030187163 2.02109884502489 2.08375758502695 0.969989320502059 0.123263410107644 0.224335917569223 1.44370159199535 1.39697727359628 1.33299242453209 1.40761344333729 1.36799242453209 2.15223454068218 -0.0418051282051304 1.38304707145461
2.132049340969 2.09895100279423 2.10494632018924 2.12105363148805 0.970010468866467 0.145596325243623 0.228871255399672 1.44544139441869 1.38598712844287 1.33897597653741 1.41066388439643 1.36000214525952 2.18467344000036 -0.0450720720720728 1.385290677049
2.15548272859566 2.10814128641824 2.16149450246385 2.14649450246385 0.974674781477504 0.150479947322889 0.187440515410323 1.44574690948104 1.38005886934093 1.34703532160456 1.4211766080228 1.36096467839544 2.21300159572349 -0.046 1.38545471442134
2.19559645590205 2.11988188953231 2.20258661336307 2.18758661336307 0.957621555454324 0.119729350999966 0.116850139187004 1.41723681158571 1.38495078730513 1.34997047238308 1.43585236191538 1.35802952761692 2.24169850673654 -0.0461492063492085 1.3854856511612
2.2260862170319 2.1160046603801 2.3112446699554 2.20910485855231 0.968772758987443 0.127828671791671 0.135332106534229 1.42951746945603 1.38000699057015 1.33999067923979 1.43900699057015 1.35601631133036 2.27347402556805 -0.0495714285714286 1.38565459844538
2.26333633559566 2.118 2.41693693487364 2.25425225169675 0.986960360623828 0.127259639640433 0.15344996977184 1.44551075085921 1.38307207191336 1.336 1.44187988014441 1.36298798801444 2.30315937694948 -0.0550984126984133 1.38822373804741
2.29077214559709 2.118 2.49336526273474 2.27482910919782 0.977201051066179 0.127230244129717 0.160789048947221 1.44149336439471 1.38895117405652 1.336 1.43208137657247 1.36200813765725 2.3365585479448 -0.0583506625891958 1.39111429277847
2.32807409191725 2.17200224520961 2.59612124131913 2.3110830727557 0.982105414954732 0.257129249445515 0.160877569537869 1.44001405901174 1.39200224520961 1.30302245209613 1.42200673562884 1.36100673562884 2.36871827657005 -0.0624117647058827 1.39399836749597
2.36158078740335 2.17301185280415 2.65003555841245 2.34839114253695 0.970921371813449 0.238930037216502 0.129505235869431 1.43277757293863 1.3929762943917 1.31303555841245 1.4249762943917 1.36401185280415 2.3999522834163 -0.0662500000000009 1.39747982117397
2.40952031706472 2.17399021055234 2.65297063165702 2.38067694822726 0.949573605747916 0.231504301907731 0.196796681790024 1.42019589229689 1.39101957889532 1.31597063165702 1.42301957889532 1.36499021055234 2.43187741347033 -0.0689331275720161 1.39914264677086
2.42312499280344 2.20189091537154 2.70000681778928 2.4160863586642 0.950229251194628 0.246231285319936 0.146981227777795 1.42547027271157 1.38900454519285 1.3050522697178 1.41499772740357 1.372 2.46447801457823 -0.0676287425149714 1.40212531565878
2.47829885067688 2.15450206913716 2.70308367818953 2.45438252886641 0.941149645987147 0.150710276033099 0.143087204583071 1.42557099309695 1.39091632181047 1.32788045972925 1.414 1.37205977013538 2.497332560762 -0.0636356356356372 1.40661364618462
2.50280887086184 2.19567890304789 2.70994648384131 2.48575535470315 0.943581039989494 0.191740049822717 0.139577369692585 1.42401215581319 1.38405351615869 1.31807645165527 1.414 1.37696177417237 2.53020208704275 -0.0590953785643999 1.41028445934334
2.55804849281941 2.18727479264335 2.72400923672751 2.52606927545631 0.945862079506162 0.125381742038323 0.136167967919948 1.42839226424071 1.39799538163625 1.32894457963496 1.41499769081812 1.37901154590938 2.56352299923717 -0.0489520958083723 1.41475041278541
2.57954223175244 2.30662657891393 2.72804819837799 2.55631328945696 0.942364449042493 0.251586162744703 0.135265418827223 1.42505084347161 1.39608434716149 1.3049638512165 1.414024099189 1.38404819837799 2.59640046497548 -0.0357103174603147 1.42010868710409
2.6235366943134 2.35746462453993 2.7319588172723 2.58173231226996 0.936234553925666 0.264256567962259 0.133271003191126 1.42511927930227 1.40292793022653 1.30203088704577 1.41597940863615 1.3879588172723 2.6279851739364 -0.032 1.42276043525042
2.65506722075435 2.42011821580938 2.73600695387114 2.63404172322684 0.947337682042953 0.280286932358074 0.133446801219276 1.44207463591409 1.40100463591409 1.29501390774228 1.41799768204295 1.39200695387114 2.66176575262859 -0.0318921282798831 1.4242249041268
2.68446602937577 2.47195595769388 2.739 2.65248992831811 0.946306660975426 0.261713434618209 0.132052434277375 1.44405793103411 1.40298805052883 1.30103584841352 1.417 1.39504779788469 2.69310716686243 -0.0311589147286826 1.42394656081803
2.7226682897718 2.55031956876266 2.739 2.69265127899086 0.943573730039402 0.258716026494828 0.130612502923986 1.44306859044437 1.40200850539047 1.3039744838286 1.417 1.39896597843813 2.72451236891303 -0.0329022482893436 1.42464763977676
2.74106251154901 2.62573513280043 2.74301116277661 2.72106027899368 0.946713618587462 0.246825072032916 0.178777144328492 1.44707495627281 1.40499776744468 1.30859179353093 1.41798883722339 1.39900669766597 2.75653361272335 -0.0310307167235496 1.42714851357743
2.76931351354606 2.6937499883753 2.74827867870761 2.74839479483578 0.952693521510469 0.219863593772019 0.128337097096796 1.44920430629741 1.40395355354873 1.3158632812115 1.41246586581042 1.40196516516155 2.7909709119909 -0.0323957219251352 1.42800175306184
2.79573467865911 2.76365926394929 2.7717641588081 2.78166589164481 0.943720110988739 0.185288010810008 0.128092456679082 1.44198252116651 1.40003930686532 1.32322507211623 1.36745202895114 1.39902948014899 2.81818372439472 -0.0351118279569893 1.42880656663124
2.82007398249824 2.84475808798445 2.7908269836529 2.81206704663903 0.955658461748237 0.150554742244755 0.157307916320091 1.45289928329455 1.39700462390614 1.32811329149105 1.35727110131511 1.40400693585921 2.84960155142879 -0.0392900302114798 1.4298108039049
2.85231144029029 2.9463415889428 2.80205175291995 2.84137133265381 0.959123854534187 0.123120207174134 0.185077288287954 1.45243775361194 1.39891615069108 1.32796406458189 1.37827472991241 1.40697604305459 2.87908425478553 -0.0424015594541911 1.42983585255975
2.87780381071641 3.05615487693223 2.81046029024227 2.87176608200803 0.943887260825653 0.110040660193965 0.196738621068297 1.43997590637671 1.39205282019174 1.32502263722503 1.39775853626635 1.40501509148335 2.90855049879585 -0.0465379241516966 1.429675550459
2.9010704470738 3.1282066447498 2.816 2.89906575060221 0.946491969033587 0.111087645704244 0.188338758919509 1.44546001999788 1.38898825882103 1.33199295529262 1.396 1.40799765176421 2.93778685753826 -0.0535255255255251 1.42870460871894
2.93143026654099 3.21596414445492 2.81620318142213 2.92747807393443 0.942902754088811 0.132009701616273 0.192245014612624 1.44106092089832 1.38386852966803 1.32879681857787 1.396 1.4069402407582 2.96872972255353 -0.0605925925925923 1.42750290504685
2.96664029435476 3.21302997547044 2.83283013900086 2.96660032706084 0.928398178742193 0.187631764998752 0.207385326572546 1.4280429911705 1.37310991005827 1.31216986099914 1.396 1.40204995911739 2.99741483654958 -0.0682750275027546 1.42649936847812
2.99109280234165 3.31697510181078 2.80001584430223 2.99207016762417 0.928808098683732 0.105282888426296 0.192518429205149 1.43330547305651 1.38401131735874 1.35199320958476 1.39101810777398 1.40199547305651 3.0310361349319 -0.0731316526610648 1.42408027696801
3.03232212153646 3.30608351299093 2.80708351299093 3.0234533562365 0.927939219497627 0.163705023749681 0.205129933862751 1.431307375306 1.3889522782909 1.34901193042728 1.39901193042728 1.39998806957272 3.06190955066952 -0.0738631476050819 1.42168511618841
3.05879278762504 3.31294627827316 2.81394627827316 3.06070836776857 0.925409800293608 0.150969692175954 0.21169858063288 1.43109168839713 1.38503069812962 1.34999232546759 1.39999232546759 1.39900767453241 3.09411222882144 -0.0719014675052396 1.41827645491291
3.10307898953976 3.31302256843993 2.83202933897191 3.09208576007173 0.925761600178124 0.15083024967662 0.224465520543339 1.43004765070114 1.38099322946802 1.35001579790795 1.39999548631201 1.39599774315601 3.12845948258219 -0.0688005952380887 1.41473071440664
3.13847794300508 3.3230349714394 2.84545462871215 3.13043131441922 0.93087472913813 0.102389152024499 0.244573796566413 1.43346613715404 1.37801165714647 1.35697668570707 1.39810491431819 1.3949650285606 3.16216899203678 -0.0552341831916851 1.41212063847362
3.17859402524647 3.32597029453023 2.88361382889298 3.1666336325395 0.929592971388467 0.109032766620086 0.243213763534327 1.4364993043479 1.37899009817674 1.35501980364651 1.40691088359069 1.39202970546977 3.19610263609828 -0.0348067940552016 1.40937000324168
3.22107942808146 3.32900680812127 2.92428594109324 3.19809077495023 0.930449599450987 0.109294342442137 0.249617762379297 1.4391355905977 1.3950567343439 1.35399773062624 1.41901361624254 1.39000226937376 3.22976152552371 -0.028 1.40592415767858
3.25630862334628 3.332 2.96330222002454 3.23833236360369 0.934727214020349 0.115629794023045 0.233322263178432 1.44601077272523 1.42003561038611 1.353 1.42698183916463 1.391 3.26201651116808 -0.0278216818642344 1.40381666884725
3.28180204359101 3.332 3.0083197757376 3.26578681617493 0.939453301927256 0.118090889592824 0.20004768205198 1.44772667601093 1.42297715887589 1.353 1.43492386291962 1.391 3.29535881758251 -0.0262657894736842 1.40421656583571
3.3180739807049 3.332 3.0690739807049 3.30406473311679 0.940273432121734 0.116619884405149 0.170152803728123 1.45075189575556 1.43399306430892 1.353 1.44597688102972 1.38899768810297 3.32451472702022 -0.0288973684210537 1.4037754719452
3.3503099805132 3.33203576698229 3.15649663609212 3.33235766982293 0.946059389128587 0.116561535147524 0.157809318132559 1.45157894174557 1.43096423301771 1.35307153396459 1.45194955600145 1.38803576698229 3.36275462409111 -0.029 1.40480260722866
3.37145756535598 3.38721265030721 3.2637106761981 3.36647248171752 0.972906906295237 0.242313130467793 0.160989741217277 1.44141245912992 1.40770458697011 1.31595392302485 1.45315112162283 1.39003187795183 3.39652517296829 -0.0293464249748248 1.40772275101955
3.41003632176611 3.38249837266676 3.37901024224426 3.40954167163341 0.980601387605696 0.20651218361057 0.173759282194779 1.44521053159135 1.41499307212207 1.3530133442863 1.45291286609135 1.3899992247555 3.42825774364279 -0.0330939393939391 1.40929885183576
3.43242653570296 3.36302402864945 3.49068947545208 3.43445657092401 0.981376092146815 0.110423031691659 0.190183150277565 1.44497717160149 1.41147596898749 1.39385582810328 1.45456607760447 1.38896395466276 3.45989250286431 -0.0345139720558883 1.40905070670934
3.46750487197412 3.36498363143785 3.58881548712111 3.47201247177716 0.975696977177654 0.109854746883024 0.200886755195561 1.44307885717328 1.4095750228413 1.38209821137291 1.46000038991679 1.38607248957362 3.4921337226762 -0.0399528301886866 1.40869639199305
3.48611711936289 3.35899777020374 3.67320309514331 3.49510590606936 0.971128736442042 0.109740135060214 0.198609499826024 1.43928005074756 1.41097134346273 1.37397770203742 1.46499888510187 1.38950367242417 3.52451298205832 -0.0493687150838048 1.40857410541954
3.53040395905519 3.35798827565084 3.75444044007359 3.52144552526822 0.953606465397397 0.118800531944895 0.196680109137627 1.44429152980088 1.40055453663244 1.36396482695251 1.46444564107368 1.38898827565084 3.55494874866932 -0.058767613038914 1.40915992711887
3.56411340822068 3.39868753276959 3.83253435343764 3.56716711484876 0.944639471691186 0.225633706680747 0.139381175889365 1.42451868515401 1.40506937818782 1.31255775600483 1.45998925867438 1.39052641288535 3.58897878555558 -0.0689828801611333 1.41003877969558
3.59603076004436 3.40750298883668 3.88050851503467 3.59852875047682 0.940274475527149 0.225193314315407 0.147562147828037 1.42256109002278 1.4074997710448 1.31199893797743 1.45500185693074 1.39250356122468 3.62269920154215 -0.0764985507246409 1.41263621349023
3.6359186143822 3.36210696352801 3.89386243368182 3.63193644163686 0.93554899270598 0.131099136273341 0.14720672930028 1.41815356813626 1.41696360941711 1.35495246065422 1.45287796198347 1.39849926392644 3.65547269900471 -0.0800932539682545 1.415698158889
3.67038707549348 3.37093160899734 3.92344177907054 3.6678644539822 0.934514752514853 0.138453007497783 0.133191729434034 1.41804277310538 1.41400017548961 1.35103039600118 1.44303781951187 1.39853349354291 3.68978392954693 -0.0809089947089944 1.41623032018334
3.71909085613378 3.37501497752765 3.9270256626191 3.70858145745893 0.929694017592238 0.135512925618482 0.13423033179597 1.41870260864018 1.41550170646041 1.35300213964681 1.44350491593062 1.40201197150805 3.72573335260302 -0.079591304347825 1.41884195927945
3.7500190903176 3.47628295071817 3.93709405433793 3.73752817986852 0.927085840445075 0.223164712133389 0.126632971264595 1.41461269079237 1.41553039250336 1.33740857546715 1.44500107662431 1.40607335145333 3.75748659864579 -0.0754637681159396 1.42209924659757
3.79026345228535 3.5385728233557 3.94449233405137 3.77709018851254 0.940648469665455 0.263791177571399 0.129130645632669 1.42710055159272 1.41750998877208 1.32950534312518 1.44502863053493 1.41150365860474 3.79012139475018 -0.060396774193534 1.42353944631002
3.83104214665645 3.58207485249072 3.95000595704615 3.80853164110822 0.94648108921241 0.271115944845752 0.127833185072408 1.43123442541731 1.4179955094175 1.32498247267956 1.44649624264932 1.41500073323183 3.82561023493699 -0.0395100864553277 1.42510559727566
3.86791246952628 3.61696131771676 3.96097254891276 3.85928823641605 0.949443848099146 0.261471033433889 0.122422073857996 1.42285974513597 1.41895186098941 1.31831397031978 1.44198627445638 1.41508235326173 3.85779773589074 -0.0296951219512196 1.42666253580678
3.90023098235744 3.65229396857915 3.95901084270907 3.87536229370806 0.941203069388896 0.214803063142 0.117439814461433 1.43360658581286 1.41445178066337 1.34177996661834 1.44103252812722 1.41955984356242 3.88993573286618 -0.0268859390363811 1.42919537298606
3.93555881934978 3.74217631022158 3.96452147782062 3.91557254080936 0.934293707680711 0.222546824609219 0.119052251417836 1.43726776080585 1.40548908559645 1.33049765459232 1.44199785775103 1.42299120017995 3.9222417936474 -0.026304615384615 1.429970839067
3.95894386499727 3.80972384188576 3.97253638190186 3.9449254999714 0.936829719894989 0.234075661598503 0.149817724273006 1.43195533260219 1.40006202910264 1.32890643412121 1.44103153677615 1.41946326994825 3.95839082240094 -0.029120505344995 1.43198894347519
3.99512753294023 3.85614979772672 3.97572199937815 3.98866742573768 0.956410544059937 0.243014539130778 0.150043360950515 1.42936877134991 1.40514576600107 1.319 1.44313893537388 1.42112917917503 3.99198267066303 -0.03 1.43233363965677
4.01599231439664 3.956293146227 4.00999373765652 4.01899117578874 0.970478132683036 0.212995556348759 0.159046720809233 1.43612803305484 1.45599601487233 1.32342087866575 1.40500967816719 1.42699829208814 4.02707133258977 -0.030739002932556 1.43258975315777
4.04376459301402 4.09316246271235 4.03960250321086 4.04800588640368 0.972217411314671 0.16377343976247 0.155672667354537 1.43474108819094 1.46173929492046 1.33783999264604 1.38495914770888 1.42573729091375 4.05971224355875 -0.0365282051282096 1.43199104996397
4.07568812245567 4.22210737502047 4.05264985604042 4.08283864924284 0.968042486630831 0.134039340473875 0.141357986794927 1.43000247942517 1.43980646555934 1.34587097703956 1.39124064507132 1.42297849617326 4.09355902267386 -0.0420250250250318 1.43046381520431
4.10708959854292 4.31817919708583 4.04956569689434 4.12106290961524 0.959471796706382 0.143116081262806 0.130285257625961 1.42599083281475 1.43098474918418 1.33999809364802 1.41042487132849 1.42198093648023 4.12632966968005 -0.0496935483871012 1.428744194255
4.15446765614129 4.41297657605976 4.03077992652174 4.15456393828803 0.93953120793614 0.146184874061688 0.1366370583432 1.41074723409293 1.42291747244565 1.33897249081522 1.42908252755435 1.41206877296195 4.15673184561582 -0.0551038812785422 1.42551409519961
4.18868590170258 4.48415893735954 4.01580416061682 4.19573320526828 0.943892800449725 0.138047312842925 0.157046632431726 1.41261769179569 1.41681078573722 1.33690539286861 1.43485808930291 1.41688174108576 4.19388058702535 -0.0629628514056247 1.42270616645414
4.21704360401659 4.53201538965291 4.04900384741323 4.22604745142982 0.942763074656189 0.142890051298843 0.149918714527396 1.40921519073346 1.40898204540493 1.33300256494215 1.42901154223969 1.4119948701157 4.22781064625855 -0.0699648093841672 1.41981252828722
4.25163078016585 4.54454746957791 4.05248796201509 4.26336894688946 0.937448668998043 0.142296482486262 0.173042767940174 1.40546928590925 1.39496429546231 1.33515471966332 1.43814281815076 1.40794049243718 4.26089836641956 -0.0758804457953389 1.41541369457333
4.30490668967043 4.59 4.09322114382206 4.29506149034587 0.943830949063934 0.0900131396520327 0.236534309859788 1.40546440138023 1.39226537258647 1.348 1.45015480067544 1.40288942808897 4.29526597762967 -0.0744707070707065 1.41160799559431
4.34507962129819 4.59 4.10303883965765 4.34206020146936 0.937240194198288 0.10385834931455 0.243908032507763 1.40786458186776 1.40397475422253 1.348 1.45695727637658 1.39799029008559 4.32987506667593 -0.070723529411764 1.40688069164895
4.38657913407179 4.59002363812538 4.12406774653229 4.37357913407179 0.937296624039929 0.103107625457817 0.23630358524127 1.40521686474595 1.39107091437614 1.34794090468655 1.45813961715767 1.39297636187462 4.36209966671505 -0.0670850642927823 1.40259988319882
4.43605162207117 4.59206438502477 4.16917471112568 4.4226867735975 0.934071762554536 0.111304338679875 0.231100857954021 1.41680400783873 1.39710730837461 1.34297853832508 1.45516293250695 1.39095707665016 4.39574565427088 -0.0502306143000962 1.39911622939338
4.48398116369014 4.59499884675654 4.2319454038823 4.45398769873642 0.952382803760806 0.112869384936821 0.227776958675867 1.42336742057879 1.40199807792757 1.34200038441449 1.44974511945656 1.38900076882897 4.43083607032087 -0.0275272727272741 1.39635670163311
4.50744560842218 4.59506021735435 4.30596549524663 4.48852991271826 0.947919980404109 0.112926203817179 0.225808995436654 1.42526540780436 1.40403613041261 1.34202408694174 1.44360407503862 1.38292773917478 4.46485918195096 -0.0242454106280192 1.39398482853868
4.54516173470578 4.6 4.38482065566316 4.53264540816988 0.951908774658725 0.125732900510131 0.22467407626623 1.42815558588421 1.40674183673205 1.344 1.43845769628525 1.37702151360566 4.49729593350084 -0.0261972132904621 1.39349409944765
4.5980222970309 4.6 4.46209655557637 4.5621059108968 0.946856410396385 0.125414236435872 0.223849309194444 1.42746736272101 1.39501114851545 1.344 1.43602388022859 1.37798327722682 4.53241298052547 -0.0283090379008766 1.39311623444116
4.60657593096405 4.59984916093799 4.53137886543073 4.60037024133403 0.949297410901513 0.126655061527876 0.222811802251143 1.4159660703233 1.398958862074 1.34465820681606 1.43802052390075 1.37210970113601 4.56501437932845 -0.03 1.3936131929041
4.6484729266682 4.60595036037585 4.58625325567073 4.62778032900253 0.9599104043867 0.123081213066886 0.221038663466176 1.42872316655364 1.39616552433387 1.35122197272968 1.44616552433387 1.38002364633341 4.5982660193623 -0.0303333333333344 1.39444364740408
4.66805577070861 4.61562626895105 4.63811932337656 4.66004150378315 0.960341439662478 0.11820728747291 0.214753645279947 1.43257063552668 1.403 1.35859618825234 1.45298443608132 1.38100129699322 4.62938553422913 -0.0323048780487819 1.39647025272871
4.71134304919703 4.62404116590364 4.73111147939837 4.6924391029722 0.961443962334132 0.120693274381232 0.186034519558125 1.43306343049197 1.40301372196788 1.35889022425695 1.44123327345398 1.38198627803212 4.66132743778382 -0.034 1.39977930382079
4.7366362178771 4.62693637821229 4.81324796983242 4.72474225418995 0.960929836547485 0.131686247865922 0.133689803441339 1.43323301763687 1.40404241452514 1.35102120726257 1.45808482905028 1.381 4.69111549711074 -0.0348933717579256 1.40067973540617
4.76606269924001 4.624 4.9171519981576 4.75905509933213 0.957206649283039 0.130587036035927 0.124475098695773 1.42966041123744 1.40598860013818 1.352 1.46199430006909 1.38099810002303 4.71984648084941 -0.0407102803738338 1.40152828539487
4.79926416781813 4.62412007628097 4.99797261787585 4.78842026698339 0.944955609916526 0.129258265010122 0.137786320247579 1.41939173380686 1.40002401525619 1.35195196948761 1.45895196948761 1.38008405339668 4.75198878383511 -0.047018304431599 1.40157808512449
4.82196048991905 4.63383991834683 5.07932639084059 4.82373180184308 0.94587112613347 0.147702685087953 0.148396796296014 1.42106611333817 1.40193139357721 1.34806860642279 1.45488565596202 1.3870228688076 4.78273956772456 -0.0536017039403636 1.40340277588767
4.86298252461322 4.62700291256446 5.13597586732302 4.8549866854196 0.930116711380685 0.133296137189405 0.157656055555556 1.41620207208158 1.39900124824191 1.35099875175809 1.45000208040319 1.38799958391936 4.815699156744 -0.0591340782122894 1.40609666360697
4.88854125632695 4.62954125632695 5.16612027918377 4.88838489338806 0.925960033655495 0.133453568399002 0.148495994646488 1.41409919170121 1.40004811167351 1.34583160914273 1.44495188832649 1.39001202791838 4.8455298933179 -0.0654273504273503 1.40806712814849
4.93364348762083 4.6743860925725 5.17621449587361 4.92070783638292 0.924252648295686 0.200459318550339 0.144088956942938 1.41236833591677 1.40410724793681 1.332 1.44097855041264 1.39102144958736 4.87925288249393 -0.0693159922928714 1.41300912942948
4.96307517439001 4.6920404785177 5.18603855096924 4.95306360909924 0.921164675989728 0.208647768020301 0.145389278854035 1.41137321502941 1.40899807245154 1.33199807245154 1.43999228980615 1.39200192754846 4.91129591336315 -0.0711312499999999 1.41747294594194
5.00268739097809 4.71368739097809 5.20613747819562 4.98652241714335 0.913376139321942 0.212837585920458 0.134617244281163 1.40801493792646 1.40801374781956 1.33087626962394 1.436 1.39308248691737 4.94498032973385 -0.072 1.42201477161648
5.05270791917953 4.76415626799323 5.21614158383591 5.02470791917953 0.923918285345781 0.225188238526242 0.131575013144343 1.41918026226175 1.40904719461197 1.32188201347008 1.43609438922394 1.39914158383591 4.97597323806152 -0.0708835470085394 1.42511640532531
5.08206270050638 4.8120396676673 5.22200767761303 5.0540575820977 0.926338982807241 0.238759993511022 0.132615732617726 1.42126698662785 1.41102047363474 1.31700767761303 1.43999744079566 1.40500383880651 5.01057625085764 -0.0592439759036044 1.42589089325976
5.13124033488554 4.8434686530268 5.22804806697711 5.09930041860693 0.933335459739425 0.230735501114655 0.137050344743886 1.42673970746061 1.42707210046566 1.32297596651145 1.43802403348855 1.40801201674428 5.0449923165442 -0.0477428288822895 1.42741800738747
5.15183900074586 4.88314018050079 5.232 5.1248605135855 0.932170763360682 0.212711478116147 0.133756870226958 1.42844712700053 1.43319361555674 1.321 1.44 1.40904302567928 5.07806594188026 -0.0351005917159721 1.42958283445832
5.1900499465205 4.93509605100096 5.23200576306006 5.16405570958056 0.933561182518112 0.194981504940415 0.132241778034318 1.43240275775453 1.44198847387988 1.32101728918017 1.43999807897998 1.41100384204004 5.11032761388878 -0.030284829721363 1.43004107753625
5.21626240577941 4.98613311586565 5.23503578260628 5.19345324634626 0.929013874200615 0.164663473618236 0.127976083043068 1.42871597840068 1.43601192753543 1.32992843478743 1.43897614492914 1.41307156521257 5.14415017413157 -0.0324927113702638 1.42971221036178
5.23884829532337 5.08247963248371 5.23786949302717 5.23152202789131 0.931849581580507 0.169975658627896 0.128980929264033 1.43506851062615 1.43689124418931 1.32471778835055 1.4368259907029 1.41884774186504 5.17583064021755 -0.035 1.43014705642416
5.27698421173061 5.19395384967408 5.23200242896452 5.25499028414191 0.933179449434708 0.135164411856163 0.15150067682451 1.43769891101424 1.4320020241371 1.35698664069513 1.42900323861936 1.41200283379194 5.20890912368895 -0.0351042944785277 1.42954250508389
5.27788461817036 5.28820060652739 5.24409392288472 5.27737780928853 0.957951182833942 0.119414164114263 0.164546053832676 1.43040915042311 1.41360972158576 1.35397858678908 1.42078563419369 1.41702932908859 5.24289029453709 -0.0363815384615403 1.4289021409627
5.31005686327324 5.38514793224298 5.26865364337894 5.30917106539265 0.955559364309776 0.114947399890187 0.164579531364554 1.42739851920771 1.4227723415132 1.33297852067757 1.41569491374761 1.41945310720119 5.27626273946206 -0.0398370786516847 1.42740895289096
5.33109851998692 5.49872897603516 5.28901469179079 5.34657284652034 0.954768207159072 0.106507058119218 0.158875602045024 1.42797394694109 1.41998097500659 1.33150502707352 1.41601469179079 1.42349512869839 5.30672272190219 -0.0453417721518993 1.42611252129944
5.37126223440891 5.59105856525187 5.29395882606208 5.37686516925371 0.943966526145256 0.130660759649705 0.153936062141324 1.40925932525807 1.41099703515049 1.3340150238038 1.42101372464597 1.42198164481284 5.34122112907063 -0.0499208704253281 1.42456780613121
5.39240549538353 5.67695984778957 5.2908345075552 5.40526364471656 0.94050206103501 0.133153638715597 0.149854552950668 1.41523535158145 1.4104900055148 1.3350518326532 1.422 1.42006730634955 5.37323769468731 -0.0568732106339514 1.42320185979064
5.43250674894326 5.73300626718432 5.284 5.4450098115979 0.933083577867217 0.162295061597285 0.141373178943147 1.41346292612932 1.40799854608718 1.34399285072104 1.422 1.42199740615036 5.40672505476771 -0.0639882352941214 1.42156289752053
5.45365972245512 5.75453979007068 5.284 5.46902772930397 0.930405881400787 0.168288606665648 0.144785526036419 1.40967682925569 1.40459014541864 1.33761035924363 1.422 1.41794682140276 5.4383218527965 -0.07115887850468 1.41937052264156
5.50611769538196 5.7968658227872 5.28421410584263 5.5111246334236 0.922521470930839 0.127125125771912 0.155572392995888 1.40831945852367 1.41228713419966 1.34553148800131 1.42197858941574 1.41349182191607 5.4715365579937 -0.079 1.41747165626938
5.54404985088116 5.80751692746859 5.29391622751556 5.54354807164845 0.913183781208472 0.118699652627753 0.165052284533612 1.39730906466582 1.40449093620343 1.3465 1.42102185369159 1.4059994628001 5.50456062992058 -0.0783580246913542 1.41296085203229
5.57962593779427 5.81311324760774 5.2711445269189 5.58552993203597 0.902804295552674 0.141945213659444 0.102764456246666 1.40944828541441 1.39159964431597 1.34649397804505 1.42702408781982 1.40391569263064 5.53946165640896 -0.0746444444444426 1.40801424341036
5.63163231247548 5.82247530752547 5.28478462350981 5.61721991287151 0.923121548603864 0.121235772561929 0.105422178934209 1.40992843021519 1.39989281135083 1.34603186827696 1.42889377241013 1.40246771740683 5.57135069400032 -0.071177370030573 1.40282861814018
5.66453564197704 5.82549958029438 5.366964744728 5.64953522227142 0.926812660154283 0.135070193414233 0.210974717960759 1.41502678406806 1.39849510981002 1.34750181553656 1.4240020985281 1.40049350412626 5.60598336246209 -0.0572891566264951 1.39843857530321
5.71378374466984 5.82853606420183 5.40955298442808 5.69379059981032 0.931669561894491 0.120049819678991 0.234274505604166 1.41909856135876 1.40748882303957 1.34798196789908 1.43207212840366 1.39598196789908 5.64132673653514 -0.037286231884052 1.39576079473817
5.73875241401121 5.83154429505437 5.45573086839714 5.71977556287082 0.933803753407076 0.12005648310137 0.228102778340235 1.42243572350648 1.40708959144117 1.34652214752719 1.43802214752719 1.39451107376359 5.67364549526253 -0.0280795321637433 1.39406299675876
5.77308303832978 5.8335 5.488391895698 5.75608081229651 0.931507052396151 0.121615065660177 0.22943497693787 1.42150173717013 1.40900205625945 1.3475 1.43902344675116 1.39050279827054 5.71117982704973 -0.0298068181818191 1.39140489189827
5.80241244602731 5.83357439988255 5.6059402285479 5.78542244669425 0.925490266673893 0.116914977510021 0.195261132977194 1.41263621399655 1.41044940719478 1.34749092590033 1.44593560078439 1.39196477569231 5.74111586792939 -0.0337929292929344 1.39021318543668
5.83809517086066 5.84098461902687 5.67965146564948 5.82368595553643 0.936845531288209 0.130514180822863 0.199533413648989 1.42730932118016 1.40737829309898 1.34601163590422 1.44092922290074 1.38894882977976 5.77339918672788 -0.038163245356795 1.38901028765494
5.85703981306966 5.83401096621823 5.75426884969291 5.8505471808141 0.936148133662407 0.119276928242715 0.208258639201104 1.42880217119461 1.40199064905314 1.36702938466699 1.43930186237112 1.38499481441686 5.80517523423663 -0.0385399361022323 1.38866716454374
5.88729612060382 5.84285195883276 5.84728105977246 5.88590783486529 0.93111976315411 0.112465682491915 0.205103811926372 1.42356602501632 1.39439257638279 1.39045100411972 1.44372496359227 1.38095614533211 5.83778430625789 -0.0365924855491356 1.38822906035126
5.91109154334035 5.87163100282853 5.9513033088796 5.91812366430644 0.926614697534003 0.104787481012264 0.18875271114997 1.42707777779375 1.38593207041906 1.38621140726083 1.4505175787215 1.377519570153 5.86784884074519 -0.039168177240686 1.38723132829125
5.91998057201909 5.84801198747758 6.05895081000578 5.92698759916112 0.960061745174919 0.137523482082611 0.157889116197076 1.42384954116896 1.38300661378074 1.35401446764536 1.45599875991611 1.3829995866387 5.89806037554756 -0.0403342939481282 1.38696897607063
5.93618910448807 5.84822247586832 6.15580091312596 5.96715573310782 0.940043551102629 0.130310059973183 0.127727501500697 1.39060646901988 1.39004449517366 1.35082201930534 1.45694438103292 1.37005561896708 5.92734231544727 -0.042405487804881 1.38576390963086
5.95285910515386 5.86783424135748 6.22640326888692 5.98088396895023 0.948290298490819 0.143538195795618 0.140730102020007 1.40968871684083 1.3939668482715 1.33513260691402 1.45204143966063 1.37495856033937 5.95887259710346 -0.0459085365853698 1.38381419518096
6.01697541759541 5.86500115230022 6.30696927199427 6.02298386779699 0.950279262527862 0.153056385618325 0.140580099866019 1.41578771844557 1.37900576150108 1.335 1.44300345690065 1.37100153640029 5.99025552112685 -0.0519677419354861 1.38344174836612
6.04043099362534 5.87047342834253 6.33464649043801 6.05043099362534 0.9435633328036 0.159903948211638 0.153006070703355 1.41348628044712 1.37898126114672 1.34794566386866 1.43385008917379 1.37498126114672 6.02000860297046 -0.0577372793354128 1.38266135112103
6.08553287976386 5.88617928909046 6.40229931964579 6.09553287976386 0.934493931786615 0.16368396956573 0.129572699427039 1.40263241350031 1.37702030957548 1.35783119473234 1.41816247660388 1.37302030957548 6.05115391423763 -0.0628597502401573 1.38357720501725
6.1090591670346 5.90103715139382 6.40701788770814 6.11206329496725 0.929626701343317 0.159262968754725 0.126784699129656 1.40298372923181 1.37699036815716 1.34896422458373 1.41798211229186 1.374 6.08071098491065 -0.0672884012539191 1.384446355372
6.15232982472764 5.92858635507135 6.42006413258593 6.14082218041386 0.905600175509245 0.154180522427497 0.115458559342585 1.39184221136649 1.37003664719196 1.32307329438392 1.40497251460603 1.37624516453134 6.11217805359458 -0.0686542502387773 1.38551383451523
6.18763162570569 5.99134511236568 6.426928371665 6.18472371927927 0.92060344092492 0.156377078932799 0.0917573224081492 1.38788396209729 1.37395906952286 1.33091813904571 1.40203069785786 1.37795906952286 6.14230888986289 -0.0668634046890926 1.38737209936497
6.23094648858799 5.92708088934374 6.44997137761683 6.22395146639376 0.926862396401688 0.0826618778499755 0.104353996354454 1.40729595719814 1.38199004438846 1.35297262206827 1.402 1.37899875554856 6.17285223323131 -0.064284403669724 1.39024456311557
6.26448015338098 5.96904381169779 6.45403131435093 6.2475219058489 0.932691733295289 0.109928013215585 0.105137828587733 1.41328928992411 1.37901043811698 1.34687474259626 1.402 1.37897912376604 6.20464074467299 -0.0513370370370064 1.39197819815309
6.30952268429846 6.06696235717057 6.45696887071512 6.29648117858529 0.930978158749515 0.190417057594211 0.105872217678779 1.41416076497882 1.37998962357171 1.33512451713953 1.402 1.37702075285659 6.23513660019923 -0.0310383275261188 1.39355107919659
6.32608655734128 6.11104327867064 6.45 6.31009220238528 0.93150933686641 0.203860772943786 0.119259811831867 1.41648964848011 1.38002069849465 1.335994354956 1.40200752672533 1.38301505345066 6.26764526041179 -0.023 1.39556952316034
6.37221942266066 6.13533963308616 6.45 6.35921942266066 0.910177438415961 0.167233774316031 0.119731769259447 1.4005864410241 1.391 1.33298845143891 1.40615013129414 1.39096535431674 6.29473128996432 -0.0235187566988239 1.39638960306049
6.3908287569057 6.24895451584532 6.45 6.3778287569057 0.930314696946377 0.175186816109172 0.168223776547429 1.41724669236663 1.391 1.33200901279444 1.41888283367232 1.38802703838331 6.32550215434988 -0.0273632850241567 1.39625012342442
6.42797536960718 6.29696871274426 6.44700199705888 6.41197736666606 0.935126917872467 0.165886244137422 0.128836534255611 1.4235459060293 1.39499733725483 1.31301264803955 1.41200465980405 1.38500199705888 6.3540217070184 -0.0285188679245258 1.39531806643397
6.45428767930486 6.36112858804213 6.45003319376595 6.44425448553891 0.93579376196014 0.136635161510521 0.126374204543686 1.42558011064589 1.38607745212054 1.31101106458865 1.412 1.38896680623406 6.38417972151986 -0.026 1.39413714738874
6.47973476502475 6.4609594627894 6.45296939596439 6.46676536906035 0.936126531542631 0.130899779882884 0.126746123488823 1.42558989798655 1.39292859058359 1.3119897986548 1.412 1.38603060403561 6.41257768267742 -0.0263648915187395 1.39206479141611
6.51697287496857 6.57191935801467 6.47698240538502 6.51096774320587 0.925847543691173 0.14309101208418 0.132245967900733 1.41567727244086 1.393 1.28801759461498 1.39601172974332 1.38000439865375 6.44034352441753 -0.0285327102803758 1.38945579968072
6.54319919445913 6.65793738569004 6.477 6.53726949838589 0.903628762385414 0.148721545199258 0.133766711834248 1.39994146102719 1.39684767482537 1.28287110946762 1.39603515196338 1.387 6.46934947460846 -0.0314114737883301 1.3875692639963
6.55982644476083 6.73618326946274 6.477 6.55976518997054 0.921889395510868 0.13382548507603 0.138500587802496 1.41592318278777 1.3841327187123 1.27211230044887 1.39896937260485 1.387 6.4982746789306 -0.0337817460317481 1.38581335998824
6.58297283826504 6.81291024818013 6.48399173338501 6.58896575259505 0.92228975200155 0.149531246593428 0.105868640520343 1.41671925600465 1.384998819055 1.27000236189 1.39300708566999 1.38500236189 6.52843158613813 -0.0385272727272758 1.38451565213592
6.61924602564334 6.89333714625198 6.48402733618259 6.61927336182593 0.917186855365405 0.147794172175436 0.110327981815631 1.41434279952472 1.37800911206086 1.27500911206086 1.39302733618259 1.38497266381741 6.55946768635971 -0.046584079601995 1.38250914088799
6.64566346819846 6.92953882679049 6.48696260757761 6.64862607577607 0.914701658917626 0.155758541893907 0.130512864775345 1.40927456424933 1.3789875358592 1.2759875358592 1.39596260757761 1.38203739242239 6.58981599059074 -0.0543971193415674 1.38119501779188
6.67298933833915 6.95598973321548 6.487 6.66899210247344 0.906843091881646 0.150841982279165 0.118914683233247 1.40503165058305 1.36900394876328 1.27999842049469 1.39999842049469 1.37600236925797 6.62120832403394 -0.0610306406685263 1.37893886675051
6.70773900408481 6.999 6.493 6.7134095018063 0.898175314872433 0.135468086119555 0.119862428116013 1.37932826015474 1.36414492518718 1.28403320284916 1.393 1.37688932383613 6.65144820452911 -0.065 1.37656473269242
6.74579595989248 6.999 6.493 6.74970963523161 0.894556475805713 0.133525538438957 0.122737006249422 1.3960165106835 1.36399215230356 1.28697645691067 1.393 1.36707847696443 6.68464733176855 -0.0648040404040392 1.37288541604758
6.78288977702733 7.01495233601182 6.50994935701256 6.78290169302438 0.898478858542763 0.112841754654686 0.125521748172046 1.40115504542371 1.36100893699778 1.29397914700517 1.393 1.36101787399557 6.71644395044885 -0.063602339181285 1.36854227136857
6.82046759286517 7.01903506946489 6.53623379643259 6.81346759286517 0.90239068057927 0.111974516188848 0.131480903970689 1.40083240283747 1.35604675928652 1.294 1.394 1.356 6.74746103009848 -0.0609373134328312 1.36430560501757
6.85954764835647 7.02196607362673 6.55577382417823 6.85254764835647 0.905790645407013 0.109844653164572 0.13657108119843 1.40939093499007 1.35995476483565 1.294 1.394 1.356 6.7792474603759 -0.0525156092648403 1.35996385198678
6.89998143361608 7.02499860752121 6.62496797298773 6.88298607521206 0.913616384196731 0.111829067039208 0.145385933961921 1.41487749817977 1.35400278495759 1.29100139247879 1.3949995358404 1.34700417743638 6.8120018922676 -0.0325662650602239 1.35567227925284
6.93330369292805 7.029 6.67247578558728 6.91730369292805 0.890588218353195 0.114898850828165 0.170851427775649 1.39739666991978 1.352 1.291 1.3970101230976 1.34796963070719 6.84342771759059 -0.0173576287657939 1.35238714102286
6.9626942791215 7.029 6.71852103729035 6.9466942791215 0.914610124135306 0.117690956516543 0.189377293939586 1.41546208356668 1.352 1.291 1.39798980930405 1.34503057208785 6.8731120167154 -0.0193333333333352 1.34949776026095
6.98597944942013 7.03199731948958 6.75596694037152 6.97297676890971 0.918276944218124 0.122036140064999 0.150834641129631 1.42093527336663 1.35000178700695 1.291 1.39500268051042 1.34300178700695 6.90540019188628 -0.0216410256410275 1.34763225285968
7.01629929180547 7.03504433952674 6.80700872423326 7.00728820692379 0.918911037668716 0.123267285231823 0.138752964183636 1.42142957302761 1.34996674535495 1.291 1.40294457559158 1.33996674535495 6.93429201430363 -0.0243495934959361 1.34738964264282
7.04272449087369 7.03895918383314 6.89607143220392 7.03273469491541 0.921651428683198 0.129208061466789 0.156673163996196 1.42492357157108 1.34703061212515 1.291 1.39805102020858 1.33703061212515 6.96389783767388 -0.0265645645645654 1.34698395243423
7.06299145451956 7.04199871817793 6.96697009081846 7.06298718177934 0.920640444364983 0.129329974363559 0.138347913114888 1.4267492351795 1.34799957272598 1.29199957272598 1.39600085454804 1.33500085454804 6.99305755620451 -0.0293641618497117 1.34883594314053
7.10019808383449 7.05206991194158 7.06209528708481 7.09726799577607 0.899344085946451 0.119305489397192 0.132924647834338 1.4073404945411 1.33896504402921 1.298 1.39210486791237 1.33201165199026 7.02076987708101 -0.0318144552319349 1.35000026556466
7.11685358151933 7.05794832288918 7.15419039193044 7.11980190440851 0.904732629315079 0.115562901093891 0.13751960572504 1.41326789224659 1.33602583855541 1.298 1.40092248433377 1.3329913871482 7.04941915585299 -0.036207407407408 1.35135809651491
7.13999046711442 7.06199834210686 7.24496269740425 7.14998756580142 0.911587177436921 0.110791964603376 0.139429224934955 1.41862779914685 1.33999834210686 1.29899958552671 1.40599792763357 1.32700248683972 7.07550899659804 -0.0371486068111461 1.35239415645903
7.15637463355871 7.062 7.32975863295638 7.17337463355871 0.912344409811923 0.110478501465765 0.130582897697601 1.41914134053276 1.33998126832206 1.29896253664413 1.40101873167794 1.32704682919484 7.10547865688342 -0.0387135575942977 1.35245793710055
7.19556634372578 7.062 7.4091218460447 7.21256634372578 0.908621197346051 0.110321734625097 0.121470825083756 1.41614317470498 1.33802168281371 1.29504336562742 1.40297831718629 1.33194579296572 7.13447390647669 -0.0429426627794039 1.35295609304345
7.22304406316962 7.068 7.49107663159934 7.2360459789596 0.902617757254579 0.111084521264361 0.118514407164389 1.41322156967665 1.33799616842003 1.295 1.40200766315993 1.33200191578998 7.16428379911627 -0.047851393188861 1.35482949053911
7.24641868268013 7.06804186826801 7.53159662281919 7.26037681441212 0.88591650635777 0.113454653893805 0.131017623210503 1.39848954970922 1.33604186826801 1.295 1.40587439519596 1.33307326946902 7.19477420833363 -0.0526068111455147 1.35691420863046
7.28568368117094 7.07196836811709 7.58754924566859 7.29571531305385 0.894967088509902 0.114828928840983 0.11110045272604 1.40594989942248 1.33996836811709 1.295 1.39409489564872 1.33994464420491 7.22471248922908 -0.0560778727445428 1.35896117610019
7.31196035065363 7.07499542507542 7.59498932517598 7.31896492557821 0.890417060633604 0.116068124280922 0.112347849785447 1.40417280595374 1.34399390010056 1.29200457492458 1.394 1.34399390010056 7.25340603771064 -0.0607435897435929 1.36110550460402
7.35943470416051 7.08225636399209 7.61211146260526 7.35837897285788 0.887000780238237 0.117107445499775 0.100159362858842 1.40076910829916 1.34407802382368 1.29201114626053 1.388 1.34701114626053 7.28387911561129 -0.0648839368616568 1.36403299456002
7.39751320445109 7.10471291544552 7.62187518062849 7.39157561413685 0.887069126264399 0.144914514429927 0.100979515172793 1.40069099855497 1.35091262643994 1.29298751806285 1.388 1.34798751806285 7.31092762842194 -0.0685000000000031 1.36640161029658
7.42205769836844 7.12204760115397 7.62200432737763 7.41505769836844 0.882752888676089 0.121356336153604 0.101080511769982 1.3984146917501 1.35100144245921 1.29000576983684 1.38800576983684 1.35100144245921 7.3405995348321 -0.0684393939393863 1.37046884361694
7.46244910464489 7.1554041941804 7.62507859331286 7.4553031456353 0.878073190165209 0.119010757197918 0.115320082589557 1.39495343698249 1.35208982092898 1.29401122761612 1.39203368284837 1.35207859331286 7.36923084947606 -0.053267774699889 1.3733777400338
7.50166536762676 7.19069883086408 7.63194143933468 7.48177412314806 0.89930879656989 0.135667864899466 0.118820134060688 1.41359096596462 1.35993307352535 1.29499163419067 1.39497490257201 1.35894143933468 7.39682820824546 -0.0320447427293013 1.37548173850048
7.52497525125059 7.27490961326301 7.63499677190225 7.50497525125059 0.90356560978706 0.152352180900422 0.122885652828364 1.41973355456483 1.36 1.29300215206517 1.395 1.36299569586967 7.42568195422526 -0.0255619596541774 1.37874670550222
7.55530721014254 7.33581922704678 7.63504551261371 7.53827307568226 0.904838432608553 0.170688028582481 0.123392870088389 1.42234264252532 1.36401137815343 1.288 1.395 1.36404551261371 7.4514685846052 -0.0243908045977019 1.37995449842379
7.58171798573737 7.40624796196633 7.63895822010924 7.56174932065545 0.906423079144242 0.175676730639282 0.125359005604893 1.42428921450435 1.36498955502731 1.288 1.395 1.36795822010924 7.47860967666274 -0.0262190476190482 1.38037986014198
7.61200167374674 7.47100487569702 7.642 7.59500167374674 0.907349306486678 0.164177976221881 0.128559777318912 1.42457925409113 1.3650000727716 1.28999985445681 1.395 1.3680000727716 7.50529449075515 -0.0271898734177215 1.38065430559875
7.63528218511071 7.53897197093691 7.64203135390119 7.61831353901191 0.897918555762742 0.136219501274286 0.125516513054627 1.41445144411061 1.36607315910278 1.28802090260079 1.395 1.36904180520159 7.53433472062722 -0.028 1.38083278158292
7.66171638744236 7.63002311230146 7.64496848749359 7.64768487493595 0.907150945688202 0.122121260030741 0.127063403413294 1.42582794155853 1.37292647081839 1.2899789916624 1.395 1.37295798332479 7.56091677397968 -0.0284864048338403 1.38101907983698
7.68198606005691 7.71494145223903 7.65199512101992 7.67498118107683 0.907469846660626 0.114515199598772 0.113559430371499 1.4273889963241 1.37000209099146 1.28500348498577 1.38600627297439 1.373 7.58854501740687 -0.0315401929260491 1.3815365610358
7.71221786121653 7.81690412404859 7.656 7.70232679182479 0.898010500570314 0.120899715589289 0.111391460180635 1.41865368117391 1.37096732081752 1.26694553469587 1.38596732081752 1.374 7.616190157548 -0.0344514889529319 1.38303742175443
7.73177979135186 7.8980861341102 7.656 7.73166968702778 0.90074917078926 0.127159533232594 0.108828847332907 1.42257584816605 1.36803303129722 1.26205505216204 1.38303303129722 1.374 7.64193613103969 -0.0365987654321024 1.38443517629933
7.75904389495763 7.99010129605606 7.6590050648028 7.75804895976043 0.896693804057904 0.102002031376923 0.108519274044932 1.42141420924213 1.3719949351972 1.2609966234648 1.383 1.3750016882676 7.66883415225434 -0.0400850439882726 1.38589547576765
7.78527931351247 8.05034914189059 7.662 7.78726767544945 0.89298228394162 0.0972042274755459 0.108087905148656 1.41795264181771 1.369 1.25896508581094 1.383 1.376 7.69486996003696 -0.0450142711518889 1.38710946796376
7.80875300976728 8.07969126220909 7.662 7.80976330102697 0.888972194164757 0.0899958465839658 0.107911852426745 1.41481303494363 1.369 1.25603087377909 1.383 1.376 7.72096293889831 -0.0503785004516737 1.38716109651886
7.84887125669783 8.12684872661995 7.6729645955919 7.85186481953272 0.879899160357943 0.118208656627107 0.106514506015576 1.4079520472905 1.36700643716511 1.25699678141745 1.38000965574766 1.37400643716511 7.7447640279728 -0.0567184466019441 1.38589368785282
7.86237155070499 8.12709288767625 7.67602786630287 7.86630652933162 0.879137457444278 0.129964946757592 0.102585167121407 1.40705170112778 1.36700928876762 1.25702786630287 1.3799628449295 1.371 7.77052712570991 -0.062 1.38575354531709
7.9014986256603 8.13687465641507 7.67896239692452 7.89858636616975 0.874657407361896 0.12206127761662 0.0989170038443471 1.40512469268623 1.36798746564151 1.25996239692452 1.37605013743397 1.371 7.79546116329276 -0.0616983122362859 1.38612806835926
