# Supplementary material for: Quantifying Spatiotemporal Gait Parameters with HoloLens in Healthy Adults and People with Parkinson’s Disease: Test-Retest Reliability, Concurrent Validity, and Face Validity
Source: Sensors (Basel). 2020 Jun 5;20(11):3216. doi: 10.3390/s20113216 (PMC7313704; doi:10.3390/s20113216)
Supplement: Supplementary file 1 [file sensors-20-03216-s001.zip › Data/HYA_08_CWS1_HoloLens_raw.csv]

Time HoloLens_x_position HoloLens_y_position HoloLens_z_position HoloLens_x_orientation HoloLens_y_orientation HoloLens_z_orientation
217.431 -0.395 -0.047 0.259 2.11 279.294 358.031
217.4639 -0.396 -0.047 0.259 2.043 279.332 358.174
217.4982 -0.397 -0.047 0.257 2.15 279.478 358.086
217.5312 -0.398 -0.047 0.256 2.215 279.638 358.134
217.5642 -0.399 -0.046 0.255 2.007 279.741 358.195
217.5967 -0.401 -0.045 0.252 1.922 279.69 358.153
217.6359 -0.404 -0.044 0.25 1.95 279.507 358.031
217.6641 -0.408 -0.043 0.248 1.824 279.392 357.96
217.6996 -0.411 -0.043 0.245 2.077 279.249 357.918
217.7308 -0.415 -0.044 0.242 2.277 278.979 357.927
217.7663 -0.42 -0.045 0.239 2.014 278.766 357.542
217.7967 -0.424 -0.046 0.236 2.027 278.752 357.142
217.8312 -0.429 -0.048 0.233 2.047 278.85 357.104
217.8634 -0.435 -0.05 0.231 1.969 279.412 356.908
217.8974 -0.442 -0.052 0.229 1.896 280.033 356.816
217.9309 -0.449 -0.052 0.227 2.327 280.215 357.252
217.9647 -0.458 -0.053 0.226 2.288 280.376 357.192
217.9963 -0.468 -0.055 0.225 2.073 280.2 357.25
218.0314 -0.48 -0.055 0.224 2.241 279.723 357.569
218.064 -0.492 -0.055 0.224 2.265 279.649 357.766
218.0968 -0.505 -0.056 0.225 2.505 279.552 357.703
218.1319 -0.519 -0.058 0.225 2.406 279.721 357.203
218.1634 -0.534 -0.059 0.226 2.038 280.066 357.086
218.1974 -0.551 -0.062 0.228 2.009 280.409 357.273
218.2318 -0.568 -0.064 0.23 1.856 280.518 357.413
218.263 -0.585 -0.068 0.231 2.431 280.352 357.517
218.2972 -0.602 -0.073 0.233 3.346 280.224 357.451
218.3308 -0.62 -0.074 0.236 2.92 280.11 357.341
218.364 -0.64 -0.075 0.24 2.173 279.962 357.472
218.3965 -0.66 -0.074 0.245 1.879 279.982 357.706
218.4309 -0.68 -0.072 0.251 1.524 279.873 357.835
218.4691 -0.701 -0.07 0.257 1.445 279.33 358.63
218.4958 -0.723 -0.065 0.263 0.929 278.549 359.488
218.5297 -0.746 -0.055 0.27 359.608 277.756 0.096
218.5644 -0.77 -0.045 0.28 358.879 277.772 359.206
218.5966 -0.793 -0.039 0.288 358.912 277.7 358.644
218.6307 -0.815 -0.034 0.297 359.346 278.204 358.301
218.6629 -0.836 -0.029 0.305 358.847 279.014 358.443
218.6985 -0.857 -0.031 0.312 357.392 279.257 358.677
218.73 -0.88 -0.032 0.317 356.326 278.965 358.895
218.7637 -0.904 -0.035 0.321 356.669 278.324 358.638
218.7982 -0.926 -0.039 0.326 358.313 278.1 358.1
218.8305 -0.947 -0.041 0.33 0.477 278.517 357.793
218.864 -0.968 -0.043 0.334 2.802 278.924 358.216
218.8964 -0.988 -0.046 0.339 3.798 279.266 359.193
218.9325 -1.008 -0.046 0.342 2.64 278.815 359.716
218.9627 -1.03 -0.048 0.345 1.874 278.515 359.205
218.9967 -1.053 -0.053 0.348 1.395 278.542 358.694
219.0293 -1.076 -0.059 0.351 1.319 278.725 358.389
219.0646 -1.101 -0.066 0.353 1.918 279.035 358.254
219.0967 -1.127 -0.069 0.355 1.791 279.484 358.616
219.13 -1.155 -0.07 0.357 0.312 279.869 358.973
219.1624 -1.184 -0.072 0.359 359.331 280.414 359.576
219.1976 -1.212 -0.071 0.359 359.768 280.88 359.626
219.2285 -1.24 -0.068 0.358 359.975 281.176 359.033
219.2636 -1.269 -0.061 0.357 359.772 281.435 358.496
219.2973 -1.298 -0.05 0.357 358.955 281.428 358.594
219.3286 -1.328 -0.039 0.357 358.531 281.701 358.108
219.3636 -1.356 -0.029 0.36 358.133 281.792 357.604
219.3965 -1.384 -0.028 0.36 356.735 280.712 357.715
219.4306 -1.412 -0.029 0.363 355.167 280.616 356.99
219.4621 -1.442 -0.031 0.367 354.725 280.783 356.658
219.4965 -1.471 -0.035 0.372 355.675 281.039 356.889
219.5307 -1.499 -0.04 0.376 357.936 280.867 357.32
219.5622 -1.527 -0.044 0.38 0.771 280.676 357.982
219.5983 -1.554 -0.049 0.385 3.258 280.761 358.411
219.6297 -1.581 -0.053 0.39 3.971 280.389 358.577
219.665 -1.61 -0.055 0.397 2.637 280.396 358.398
219.6964 -1.638 -0.06 0.403 1.952 280.39 358.333
219.7313 -1.668 -0.065 0.41 1.476 280.64 358.152
219.762 -1.698 -0.068 0.418 0.604 280.984 358.581
219.7983 -1.729 -0.072 0.426 359.489 280.72 359.121
219.8323 -1.761 -0.076 0.435 358.636 280.424 359.059
219.8616 -1.794 -0.076 0.445 357.901 280.091 359.602
219.9003 -1.828 -0.073 0.457 357.452 280.126 0.136
219.9301 -1.861 -0.07 0.468 357.662 280.173 0.73
219.9628 -1.894 -0.061 0.478 358.179 279.947 1.123
219.9977 -1.928 -0.042 0.489 357.743 279.666 1.365
220.0305 -1.961 -0.03 0.497 357.437 279.106 1.2
220.0621 -1.992 -0.031 0.504 358.419 279.017 0.008
220.0952 -2.023 -0.032 0.511 358.033 279.06 359.123
220.1295 -2.055 -0.029 0.514 356.994 277.679 359.528
220.1618 -2.087 -0.031 0.52 357.54 277.47 358.856
220.1946 -2.119 -0.032 0.526 358.905 277.799 358.609
220.2292 -2.15 -0.035 0.531 0.563 278.107 358.726
220.2623 -2.18 -0.038 0.535 1.317 278.393 359.012
220.2962 -2.212 -0.04 0.538 0.386 278.4 359.588
220.329 -2.245 -0.045 0.542 359.113 278.418 0.062
220.3635 -2.278 -0.055 0.546 358.313 278.252 0.08
220.3949 -2.313 -0.063 0.548 358.141 277.892 359.755
220.4288 -2.348 -0.072 0.55 358.842 277.786 359.052
220.4616 -2.382 -0.078 0.553 359.084 278.358 358.96
220.4966 -2.417 -0.077 0.554 358.521 278.723 358.648
220.5272 -2.452 -0.074 0.554 358.217 279.152 358.123
220.5638 -2.487 -0.071 0.553 358.188 279.358 358.167
220.5969 -2.523 -0.055 0.554 358.15 279.4 358.764
220.6293 -2.558 -0.029 0.554 355.268 279.435 358.614
220.6616 -2.589 -0.037 0.558 356.596 279.561 358.836
220.6959 -2.619 -0.036 0.563 356.527 279.607 359.969
220.7291 -2.648 -0.036 0.568 356.862 279.834 0.024
220.7612 -2.677 -0.039 0.572 358.202 279.742 359.869
220.8002 -2.705 -0.042 0.577 0.271 279.645 0.075
220.8286 -2.733 -0.045 0.583 1.618 280.004 359.799
220.8619 -2.761 -0.046 0.587 1.989 279.981 359.621
220.8961 -2.79 -0.046 0.591 1.009 279.817 358.827
220.9276 -2.82 -0.049 0.595 359.908 279.218 358.517
220.9633 -2.851 -0.055 0.602 359.738 279.214 358.017
220.9948 -2.882 -0.058 0.609 358.945 279.579 358.25
221.0275 -2.913 -0.062 0.616 358.53 279.648 358.74
221.0615 -2.944 -0.066 0.624 358.622 279.766 358.895
221.0955 -2.976 -0.069 0.63 358.474 278.878 359.437
221.1279 -3.007 -0.068 0.637 358.241 278.227 359.904
221.1613 -3.039 -0.064 0.646 357.032 278.053 0.213
221.1946 -3.071 -0.06 0.654 355.859 277.855 0.627
221.2285 -3.104 -0.05 0.663 356.702 277.902 0.917
221.2619 -3.136 -0.036 0.673 356.578 278.251 0.944
221.2955 -3.167 -0.032 0.68 356.638 278.232 0.434
221.3273 -3.199 -0.032 0.686 356.328 278.051 359.698
221.3616 -3.231 -0.031 0.69 355.622 277.218 359.462
221.396 -3.263 -0.033 0.695 356.433 276.585 359.512
221.4301 -3.295 -0.031 0.702 356.981 277.086 359.346
221.4594 -3.326 -0.032 0.707 358.972 277.292 359.749
221.4968 -3.356 -0.035 0.712 1.134 277.353 0.49
221.5278 -3.385 -0.039 0.717 2.478 277.002 0.98
221.5609 -3.414 -0.042 0.721 2.056 276.608 1.526
221.5951 -3.444 -0.046 0.725 1.133 276.541 1.166
221.6285 -3.473 -0.053 0.728 0.705 276.092 0.544
221.6618 -3.504 -0.06 0.731 0.492 276.322 0.115
221.696 -3.533 -0.068 0.734 0.801 276.962 359.525
221.7263 -3.564 -0.073 0.736 0.749 277.265 359.584
221.762 -3.597 -0.074 0.738 359.666 277.973 359.597
221.7961 -3.63 -0.072 0.739 359.185 278.195 359.437
221.8279 -3.663 -0.07 0.74 359.516 278.821 358.903
221.8615 -3.697 -0.057 0.742 359.127 279.429 358.849
221.8968 -3.733 -0.035 0.744 358.066 280.029 358.397
221.9282 -3.765 -0.028 0.745 357.801 279.999 358.461
221.9614 -3.797 -0.028 0.747 356.359 279.398 359.988
221.9943 -3.83 -0.026 0.752 355.255 279.651 359.894
222.0323 -3.863 -0.029 0.756 355.923 279.741 359.77
222.0597 -3.895 -0.029 0.761 355.87 279.686 0.399
222.0948 -3.93 -0.029 0.769 355.737 279.945 1.527
222.1279 -3.961 -0.033 0.775 357.246 280.289 2.044
222.1609 -3.992 -0.034 0.779 356.567 280.491 2.333
222.1943 -4.024 -0.039 0.783 356.5 280.381 1.806
222.2261 -4.055 -0.048 0.787 357.182 280.154 1.308
222.2619 -4.087 -0.058 0.792 357.863 280.032 0.334
222.2936 -4.119 -0.068 0.797 358.884 279.732 0.52
222.3267 -4.152 -0.076 0.804 359.212 279.919 0.332
222.3612 -4.185 -0.08 0.812 358.769 279.721 0.215
222.3948 -4.219 -0.081 0.817 359.541 278.659 0.749
222.4263 -4.253 -0.08 0.824 0.309 277.821 1.039
222.4608 -4.285 -0.077 0.832 0.719 277.094 1.126
222.4953 -4.318 -0.062 0.838 1.313 275.799 1.705
222.5263 -4.351 -0.041 0.844 0.72 274.694 2.303
222.561 -4.384 -0.03 0.85 359.36 274.578 0.906
222.5938 -4.415 -0.027 0.857 357.815 275.055 359.4
222.6277 -4.447 -0.026 0.862 356.926 274.736 359.554
222.6602 -4.482 -0.029 0.869 356.955 274.801 359.514
222.6945 -4.516 -0.03 0.874 357.25 275.084 359.51
222.7268 -4.55 -0.03 0.879 357.589 275.469 358.985
222.7609 -4.583 -0.036 0.883 358.869 275.877 359.065
222.7934 -4.616 -0.041 0.886 359.499 275.954 359.566
222.8267 -4.649 -0.049 0.889 0.209 276.038 0.188
222.8639 -4.683 -0.055 0.89 359.587 275.661 0.869
222.8931 -4.716 -0.062 0.892 359.041 275.692 0.395
222.9263 -4.75 -0.069 0.894 358.724 276.279 359.579
222.9604 -4.784 -0.076 0.894 358.687 276.357 359.968
222.9933 -4.818 -0.075 0.895 358.347 276.957 359.904
223.0263 -4.853 -0.071 0.895 357.761 277.832 359.266
223.0603 -4.886 -0.069 0.895 358.422 278.353 359.347
223.094 -4.92 -0.053 0.896 358.277 279.13 358.634
223.1271 -4.955 -0.028 0.898 355.78 279.955 357.423
223.1601 -4.989 -0.024 0.9 354.163 280.379 357.414
223.1946 -5.022 -0.026 0.904 353.692 280.213 358.944
223.2257 -5.055 -0.028 0.908 354.092 279.922 359.396
223.26 -5.088 -0.03 0.913 354.534 280.233 359.229
223.292 -5.12 -0.03 0.918 355.284 280.691 359.298
223.326 -5.151 -0.032 0.924 356.046 281.272 0.041
223.3588 -5.182 -0.034 0.932 356.223 282.498 0.579
223.3925 -5.212 -0.034 0.937 355.033 283.027 0.738
223.4272 -5.241 -0.04 0.942 355.59 283.25 359.858
223.4593 -5.272 -0.046 0.946 355.111 283.255 359.57
223.4939 -5.303 -0.053 0.952 355.088 283.283 0.059
223.5252 -5.334 -0.058 0.959 354.697 283.63 0.9
223.561 -5.365 -0.065 0.965 355.399 283.224 1.609
223.5922 -5.396 -0.069 0.974 355.035 283.356 2.03
223.6268 -5.428 -0.071 0.983 355.414 283.153 2.589
223.6588 -5.46 -0.072 0.992 356.573 282.707 2.826
223.6945 -5.492 -0.072 1 358.165 281.814 2.715
223.7257 -5.524 -0.061 1.005 0.092 280.157 2.992
223.7589 -5.558 -0.05 1.011 1.094 278.734 2.478
223.7926 -5.591 -0.036 1.018 358.407 278.649 1.092
223.8264 -5.623 -0.03 1.023 355.658 278.323 0.388
223.8587 -5.656 -0.032 1.027 355.606 277.458 0.552
223.893 -5.688 -0.035 1.032 356.807 277.332 0.169
223.9276 -5.722 -0.035 1.036 357.382 276.959 359.925
223.9602 -5.755 -0.036 1.04 358.663 277.008 359.386
223.9927 -5.788 -0.039 1.043 359.531 276.902 359.836
224.0283 -5.82 -0.045 1.046 0.199 276.566 0.713
224.0599 -5.853 -0.049 1.049 359.894 276.395 0.905
224.0936 -5.885 -0.056 1.052 0.094 276.318 0.996
224.1262 -5.918 -0.063 1.055 359.44 276.575 0.74
224.1602 -5.95 -0.07 1.057 358.625 276.9 0.355
224.1923 -5.982 -0.079 1.06 359.638 277.888 0.021
224.2258 -6.015 -0.079 1.06 359.338 278.179 0.348
224.2582 -6.05 -0.075 1.06 358.511 278.52 -0.003
224.2927 -6.083 -0.073 1.059 359.136 279.042 359.929
224.3254 -6.117 -0.061 1.059 359.068 278.977 0.014
224.3586 -6.153 -0.039 1.061 357.643 279.607 359.053
224.3954 -6.188 -0.028 1.064 356.239 280.01 358.588
224.4239 -6.222 -0.029 1.066 355.764 279.503 359.868
224.4591 -6.253 -0.033 1.069 356.522 279.532 359.94
224.4921 -6.285 -0.038 1.072 357.994 279.835 359.671
224.5262 -6.317 -0.039 1.076 358.615 279.96 359.692
224.5575 -6.348 -0.036 1.08 358.895 280.075 0.025
224.5921 -6.379 -0.039 1.083 0.64 280.204 359.699
224.6252 -6.409 -0.04 1.087 0.854 280.559 358.803
224.6599 -6.439 -0.042 1.09 0.162 280.437 358.341
224.6927 -6.47 -0.045 1.092 359.326 280.39 358.037
224.7255 -6.501 -0.051 1.096 358.986 280.698 358.078
224.7596 -6.531 -0.057 1.099 358.678 280.559 358.868
224.7917 -6.561 -0.062 1.104 357.947 280.397 358.943
224.8264 -6.591 -0.067 1.109 358.198 280.081 358.77
224.8583 -6.621 -0.069 1.114 358.331 279.625 358.9
224.8932 -6.652 -0.067 1.12 358.058 279.657 359.006
224.9259 -6.681 -0.066 1.127 357.877 279.583 359.651
224.9586 -6.712 -0.055 1.133 357.977 279.116 0.436
224.9946 -6.744 -0.032 1.139 356.479 278.624 0.383
225.0233 -6.773 -0.023 1.145 355.682 278.583 359.714
225.0603 -6.802 -0.023 1.15 354.765 278.784 358.462
225.0914 -6.831 -0.027 1.154 355.319 278.949 357.969
225.1259 -6.86 -0.029 1.157 355.865 279.018 357.856
225.1577 -6.889 -0.026 1.16 355.826 279.206 357.695
225.1915 -6.918 -0.026 1.162 356.95 279.622 357.549
225.2253 -6.946 -0.028 1.163 358.038 279.627 358.237
225.2574 -6.974 -0.031 1.165 358.899 279.431 359.171
225.2911 -7.003 -0.033 1.167 358.565 279.389 359.648
225.3247 -7.033 -0.037 1.17 357.833 279.447 359.926
225.3577 -7.064 -0.045 1.172 357.973 279.462 359.64
225.3912 -7.094 -0.053 1.175 358.042 279.997 359.076
225.4236 -7.125 -0.06 1.177 357.932 280.463 359.422
225.4595 -7.157 -0.065 1.179 357.687 280.816 359.632
225.4912 -7.189 -0.065 1.18 357.142 281.407 359.428
225.5242 -7.221 -0.064 1.18 357.2 281.466 359.272
225.5584 -7.253 -0.062 1.18 357.756 281.931 358.657
225.5919 -7.285 -0.056 1.18 358.195 282.405 357.912
225.625 -7.318 -0.036 1.18 356.542 282.823 357.794
225.6582 -7.35 -0.017 1.181 354.044 283.227 357.757
225.6925 -7.38 -0.019 1.182 354.242 282.989 358.408
225.7235 -7.411 -0.021 1.184 353.71 282.596 359.434
225.7586 -7.441 -0.024 1.188 354.192 282.706 359.228
225.7914 -7.47 -0.026 1.191 354.845 282.709 358.881
225.8247 -7.499 -0.029 1.197 355.965 282.96 358.819
225.8593 -7.527 -0.031 1.202 357.647 283.296 358.464
225.8902 -7.554 -0.036 1.207 359.546 283.927 357.715
225.9262 -7.581 -0.037 1.212 358.926 284.417 357.392
225.9585 -7.61 -0.038 1.216 358.31 284.292 357.354
225.9912 -7.638 -0.042 1.22 357.992 284.358 357.259
226.0255 -7.668 -0.047 1.226 357.814 284.434 357.696
226.0578 -7.697 -0.052 1.232 357.78 284.506 357.881
226.0901 -7.726 -0.055 1.238 357.246 284.697 357.736
226.1252 -7.755 -0.06 1.244 356.808 284.475 357.7
226.1564 -7.784 -0.064 1.251 356.681 284.161 358.035
226.1923 -7.812 -0.068 1.257 357.259 283.715 358.374
226.2245 -7.84 -0.071 1.265 357.75 283.425 358.632
226.2575 -7.868 -0.058 1.272 358.036 282.501 359.509
226.2936 -7.897 -0.033 1.278 355.998 281.845 358.567
226.3234 -7.923 -0.026 1.285 357.011 281.929 357.912
226.3581 -7.949 -0.024 1.29 357.053 282.477 356.952
226.39 -7.975 -0.026 1.294 356.852 282.32 357.19
226.425 -8.002 -0.027 1.298 356.228 282.162 357.514
226.4566 -8.03 -0.028 1.302 356.074 282.163 357.843
226.4923 -8.058 -0.028 1.306 356.958 282.128 357.403
226.5254 -8.085 -0.031 1.31 358.398 282.408 357.594
226.5565 -8.111 -0.034 1.315 359.424 282.4 358.779
226.5912 -8.137 -0.036 1.32 359.864 282.584 359.236
226.6236 -8.163 -0.039 1.325 359.894 283.097 359.146
226.6577 -8.189 -0.044 1.33 359.869 283.354 359.092
226.6904 -8.215 -0.049 1.334 358.959 283.703 358.413
226.7273 -8.241 -0.056 1.336 359.11 284.012 357.893
226.7582 -8.265 -0.062 1.339 0.064 284.499 358.263
226.7929 -8.29 -0.062 1.343 359.295 285.69 357.497
226.8245 -8.317 -0.06 1.346 357.934 286.454 357.17
226.8614 -8.344 -0.059 1.347 358.092 287.14 356.867
226.8929 -8.368 -0.053 1.35 357.835 288.149 356.059
226.923 -8.395 -0.037 1.354 357.201 289.258 355.655
226.9581 -8.421 -0.023 1.359 355.993 290.365 355.694
226.9919 -8.446 -0.023 1.366 356.574 291.396 356.249
227.0222 -8.468 -0.026 1.373 356.577 292.5 356.208
227.0583 -8.49 -0.026 1.382 355.851 294.521 355.507
227.0898 -8.511 -0.025 1.391 355.78 296.219 355.622
227.1245 -8.53 -0.028 1.401 356.696 297.957 355.795
227.1562 -8.547 -0.029 1.412 358.482 299.826 355.735
227.1899 -8.563 -0.03 1.423 359.664 301.808 355.517
227.222 -8.578 -0.031 1.435 0.09 304.34 355.041
227.2576 -8.593 -0.03 1.447 359.126 306.519 354.481
227.2908 -8.608 -0.032 1.459 358.789 308.817 354.417
227.3239 -8.622 -0.034 1.471 358.84 310.857 355.111
227.3575 -8.636 -0.036 1.484 358.813 312.927 355.67
227.3903 -8.649 -0.036 1.499 357.836 315.034 355.96
227.4218 -8.661 -0.04 1.514 357.284 316.479 356.142
227.4592 -8.672 -0.048 1.529 357.823 317.613 356.191
227.49 -8.682 -0.055 1.544 359.461 318.607 356.612
227.5223 -8.69 -0.06 1.56 0.045 319.994 356.722
227.5569 -8.697 -0.064 1.576 359.816 320.9 357.315
227.5911 -8.701 -0.06 1.595 0.879 322.262 357.532
227.6217 -8.703 -0.041 1.616 359.164 325.311 356.508
227.6568 -8.705 -0.034 1.634 359.221 328.325 355.392
227.6884 -8.706 -0.029 1.65 359.215 331.353 355.323
227.7239 -8.708 -0.027 1.665 358.157 334.244 355.389
227.7547 -8.712 -0.027 1.679 356.802 336.205 355.492
227.7893 -8.717 -0.03 1.695 356.244 338.425 354.975
227.8236 -8.722 -0.035 1.709 356.747 340.719 354.145
227.8551 -8.726 -0.039 1.723 358.19 343.639 354.054
227.8903 -8.729 -0.039 1.738 359.488 346.926 354.93
227.924 -8.731 -0.038 1.752 0.149 350.214 355.49
227.9568 -8.731 -0.038 1.767 0.53 354.035 355.831
227.9899 -8.73 -0.037 1.783 0.49 358.106 356.043
228.0235 -8.727 -0.037 1.798 0.543 2.915 355.998
228.0566 -8.724 -0.037 1.814 0.504 7.322 355.808
228.0907 -8.719 -0.038 1.831 0.648 12.561 355.702
228.1226 -8.716 -0.041 1.848 0.562 16.777 355.883
228.1554 -8.713 -0.045 1.864 0.694 21.104 354.878
228.193 -8.708 -0.05 1.879 1.84 26.336 355.031
228.2222 -8.704 -0.051 1.895 1.453 31.219 354.881
228.2549 -8.7 -0.052 1.911 1.624 36.2 355.362
228.2896 -8.699 -0.052 1.928 2.497 39.61 355.95
228.3226 -8.698 -0.049 1.945 2.276 43.028 355.638
228.3566 -8.698 -0.045 1.963 1.736 45.64 355.063
228.3888 -8.698 -0.043 1.98 1.274 48.659 353.85
228.4236 -8.699 -0.039 1.998 0.843 50.992 352.963
228.4555 -8.699 -0.028 2.016 1.086 53.248 352.139
228.4877 -8.699 -0.026 2.033 0.064 55.006 352.741
228.523 -8.697 -0.023 2.048 359.259 57.283 353.134
228.5563 -8.694 -0.024 2.061 358.737 59.529 352.959
228.5897 -8.691 -0.025 2.074 359.112 61.315 352.155
228.6226 -8.686 -0.024 2.087 358.6 63.761 351.183
228.657 -8.681 -0.028 2.098 359.216 66.182 351.476
228.6895 -8.676 -0.03 2.109 359.506 68.72 352.043
228.7214 -8.671 -0.032 2.12 359.36 71.04 352.643
228.7558 -8.665 -0.035 2.129 0.002 73.902 352.969
228.788 -8.657 -0.035 2.134 0.992 77.943 353.35
228.8219 -8.65 -0.037 2.139 2.095 81.617 354.161
228.8601 -8.641 -0.033 2.139 3.562 86.493 354.724
228.8883 -8.632 -0.031 2.139 4.781 90.959 355.146
228.9244 -8.623 -0.023 2.14 3.914 94.105 355.995
228.9562 -8.614 -0.018 2.145 3.009 95.619 356.013
228.9915 -8.606 -0.017 2.15 2.506 96.459 355.598
229.0225 -8.597 -0.019 2.155 1.83 96.775 356.214
229.0555 -8.587 -0.024 2.158 2.052 96.939 356.587
229.092 -8.575 -0.031 2.159 2.296 97.556 356.6
229.1234 -8.563 -0.036 2.161 2.683 97.678 356.795
229.1556 -8.549 -0.041 2.163 2.516 97.736 356.352
229.1888 -8.534 -0.046 2.164 2.484 98.086 355.481
229.2235 -8.517 -0.048 2.164 2.092 97.935 355.814
229.2551 -8.501 -0.051 2.165 2.427 98.144 355.876
229.2885 -8.486 -0.055 2.164 3.045 98.319 356.481
229.3227 -8.471 -0.059 2.165 3.268 97.211 356.717
229.3545 -8.455 -0.056 2.163 2.6 96.878 357.008
229.3879 -8.437 -0.038 2.162 1.945 95.968 357.553
229.4209 -8.419 -0.029 2.161 1.075 95.648 356.521
229.4557 -8.401 -0.025 2.16 1.527 96.028 356.277
229.4874 -8.385 -0.026 2.16 1.037 95.65 357.291
229.5214 -8.367 -0.03 2.161 359.795 95.408 356.891
229.5563 -8.348 -0.032 2.161 358.199 94.818 356.777
229.5881 -8.328 -0.033 2.162 357.967 93.907 356.557
229.6212 -8.307 -0.034 2.167 357.765 92.042 355.26
229.6565 -8.288 -0.038 2.168 359.711 91.946 354.668
229.6874 -8.269 -0.04 2.168 1.225 92.1 355.532
229.7231 -8.25 -0.042 2.168 2.024 92.138 356.022
229.7545 -8.231 -0.043 2.168 2.469 92.308 356.054
229.787 -8.211 -0.042 2.168 1.46 92.335 355.765
229.8225 -8.19 -0.043 2.167 1.129 92.591 355.463
229.8539 -8.169 -0.044 2.166 1.365 93.185 355.532
229.8875 -8.147 -0.045 2.164 1.314 93.677 355.758
229.9253 -8.124 -0.047 2.163 1.402 94.391 355.741
229.9568 -8.1 -0.049 2.162 1.468 94.903 355.657
229.9877 -8.077 -0.052 2.161 1.647 95.196 355.606
230.0223 -8.052 -0.053 2.161 0.878 95.818 355.284
230.0596 -8.027 -0.054 2.162 0.128 96.407 355.385
230.0888 -8.001 -0.055 2.165 359.33 96.491 355.696
230.1225 -7.974 -0.056 2.167 358.747 97.134 355.645
230.1555 -7.947 -0.053 2.17 357.453 97.456 355.747
230.1876 -7.917 -0.042 2.174 357.017 97.439 355.961
230.2229 -7.887 -0.022 2.176 353.575 97.331 356.565
230.2543 -7.859 -0.021 2.18 352.942 96.542 356.855
230.2899 -7.832 -0.022 2.179 352.847 96.109 357.411
230.322 -7.804 -0.024 2.178 351.238 95.364 359.412
230.3543 -7.776 -0.023 2.176 350.42 94.694 0.887
230.3884 -7.748 -0.027 2.175 351.749 93.149 1.325
230.4217 -7.719 -0.033 2.172 353.976 91.601 2.084
230.4545 -7.692 -0.036 2.17 356.142 89.794 1.137
230.4863 -7.663 -0.04 2.167 357.794 87.999 359.118
230.5213 -7.634 -0.045 2.161 357.632 87.643 357.092
230.5557 -7.604 -0.047 2.155 356.45 87.157 355.994
230.5874 -7.573 -0.052 2.148 355.697 86.743 355.335
230.6211 -7.541 -0.059 2.139 355.428 86.627 355.152
230.6552 -7.51 -0.066 2.132 355.496 86.038 355.086
230.686 -7.478 -0.072 2.122 354.987 86.076 355.526
230.7203 -7.445 -0.077 2.115 354.159 84.906 356.302
