# Supplementary material for: Quantifying Spatiotemporal Gait Parameters with HoloLens in Healthy Adults and People with Parkinson’s Disease: Test-Retest Reliability, Concurrent Validity, and Face Validity
Source: Sensors (Basel). 2020 Jun 5;20(11):3216. doi: 10.3390/s20113216 (PMC7313704; doi:10.3390/s20113216)
Supplement: Supplementary file 1 [file sensors-20-03216-s001.zip › Data/HYA_08_CWS1_IWW_raw.csv]

IWW_x_SpineBase IWW_x_Head IWW_x_ShoulderLeft IWW_x_ElbowLeft IWW_x_WristLeft IWW_x_HandLeft IWW_x_ShoulderRight IWW_x_ElbowRight IWW_x_WristRight IWW_x_HandRight IWW_x_HipLeft IWW_x_KneeLeft IWW_x_AnkleLeft IWW_x_FootLeft IWW_x_HipRight IWW_x_KneeRight IWW_x_AnkleRight IWW_x_FootRight IWW_x_SpineShoulder IWW_y_SpineBase IWW_y_Head IWW_y_ShoulderLeft IWW_y_ElbowLeft IWW_y_WristLeft IWW_y_HandLeft…
-0.217 -0.21703666674492 -0.209995686265303 -0.221002156867348 NaN NaN -0.194 -0.206997843132652 NaN NaN -0.190991372530607 NaN -0.28 -0.170997843132652 -0.191 -0.239982745061214 -0.261002156867348 -0.168006470602045 -0.218002156867348 0.96952566469663 1.63155876653598 1.37209485879122 1.14411565683213 NaN NaN 1.38689 1.15983943921449 NaN NaN 0.985034435282242 NaN 0.136220409804796 0.049098641173…
-0.216989548963198 -0.226958195852791 -0.208020902073605 -0.222 NaN NaN -0.194 -0.209968646889593 NaN NaN -0.191 NaN -0.276968646889593 -0.169114961404826 -0.187989548963198 -0.238905940668779 -0.255 -0.160031353110407 -0.218 0.9724453630241 1.61541594051785 1.36722702966561 1.13963919138801 NaN NaN 1.38674128711975 1.15955243673379 NaN NaN 0.988781672165888 NaN 0.136856776449857 0.05137150151392…
-0.216079245934051 -0.223 -0.209980188516487 -0.222 NaN NaN -0.194 -0.207039622967025 NaN NaN -0.191039622967025 NaN -0.274 -0.179960377032975 -0.187019811483513 -0.230138680384588 -0.255 -0.163 -0.218 0.973887122535717 1.62454239657472 1.37161382964507 1.1432913580088 NaN NaN 1.38781237737802 1.16071672630605 NaN NaN 0.988912660152752 NaN 0.163909952008261 0.0675226313577093 0.958351188689011 0.…
-0.22 -0.222999263620743 -0.209 -0.222 NaN NaN -0.194 -0.209 NaN NaN -0.193000736379257 NaN -0.274001472758513 -0.177999263620743 -0.188 -0.237001963678017 -0.255 -0.163 -0.217999263620743 0.973251335301052 1.62664174030964 1.36834099902119 1.14039082474477 NaN NaN 1.38793001472759 1.16006003190977 NaN NaN 0.987562758967614 NaN 0.158954548338904 0.0631970152094135 0.958410419736176 0.561561435939…
-0.219989654769217 -0.219979309538435 -0.209 -0.222 -0.039 NaN -0.194 -0.209 NaN NaN -0.195979309538435 NaN -0.279989654769217 -0.175113797538609 -0.188 -0.245082761846261 -0.254968964307652 -0.163 -0.215 0.978700552135398 1.63374541439387 1.37242282808617 1.1437605521354 1.11427696500921 NaN 1.38799082761846 1.16018482738461 NaN NaN 0.998811483206169 NaN 0.136761276301553 0.0510183784676643 0.96…
-0.219035472428821 -0.217964527571179 -0.209 -0.221946791356769 -0.0389467913567691 NaN -0.194 -0.209 NaN NaN -0.194 NaN -0.279266043216155 -0.186301515644975 -0.188 -0.253 -0.252 -0.163 -0.21501773621441 0.97975753305462 1.63524110609515 1.37369309900102 1.14482019348678 1.11301013543986 NaN 1.38807 1.15969957755578 NaN NaN 1.00000453402281 NaN 0.138553173181439 0.0495728958500902 0.960810287004…
-0.220993544237248 -0.216006455762752 -0.209 -0.219009683644128 -0.0360096836441283 NaN -0.194 -0.209 NaN NaN -0.194 NaN -0.293951581779359 -0.202945126016606 -0.188 -0.253 -0.252 -0.163 -0.215996772118624 0.982381349277912 1.63640615882116 1.37607215624826 1.14759086509571 1.11191361522714 NaN 1.38807 1.16022825694406 NaN NaN 1.00522279539227 NaN 0.177920206889867 0.0839566368060716 0.9613781278…
-0.220991557102901 -0.215983114205802 -0.209974671308703 -0.22 NaN NaN -0.194 -0.202067543176792 NaN NaN -0.194974671308703 -0.221763598881228 -0.274 -0.180957785514505 -0.190016885794198 -0.256704498601535 -0.23716885794198 -0.113430587752048 -0.213 0.983909990333875 1.63731439030649 1.37786734532048 1.14905506573826 NaN NaN 1.38810957785514 1.1572062947914 NaN NaN 1.00816638760342 0.55357836616…
-0.22 -0.21394612802553 -0.207 -0.22 NaN NaN -0.19394612802553 -0.20994612802553 NaN NaN -0.191964085350353 -0.19410774394894 -0.274 -0.176035914649647 -0.192 -0.222556677069523 -0.256640853503534 -0.163066219109188 -0.212982042675177 0.981593939343916 1.63781258139492 1.37874167226114 1.14966167226114 NaN NaN 1.38805658810828 1.15911946128026 NaN NaN 1.00192405154772 0.617997598178327 0.14272354…
-0.22 -0.211001660679583 -0.207 -0.22 NaN NaN -0.191001660679583 -0.207001660679583 NaN NaN -0.190001107119722 -0.199996678640834 -0.274 -0.177998892880278 -0.192 -0.252982839644308 -0.23701107119722 -0.112028785112773 -0.212000553559861 0.983448953771863 1.63686053695307 1.37937964018609 1.15029964018609 NaN NaN 1.38787010517637 1.1590900166068 NaN NaN 1.00487833378482 0.618959457511336 0.140731…
-0.219 -0.204950947721174 -0.203990189544235 -0.216990189544235 NaN NaN -0.192 -0.208 NaN NaN -0.19 NaN -0.27401962091153 -0.174049052278826 -0.191 -0.243656634048221 -0.230206019571067 -0.103588627345907 -0.212941137265409 0.98484961424665 1.63677372797319 1.38076285169705 1.15182470901877 NaN NaN 1.38794176588204 1.15848549385523 NaN NaN 1.00790216496515 NaN 0.139770806699751 0.0517953776246781…
-0.218885830874869 -0.199942915437435 -0.202961943624956 -0.216019028187522 NaN NaN -0.191904859062391 -0.208 NaN NaN -0.189923887249913 NaN -0.275885830874869 -0.178866802687347 -0.190923887249913 -0.20879068993726 -0.250923887249913 -0.163 -0.206942915437435 0.985800210684977 1.63714372069812 1.38204839280561 1.1523007611275 NaN NaN 1.38805187908867 1.15905731565065 NaN NaN 1.00908870883308 NaN…
-0.213014443612665 -0.197007221806332 -0.201004814537555 -0.216997592731223 NaN NaN -0.187012036343887 -0.208 NaN NaN -0.18600962907511 NaN -0.270014443612665 -0.172016850881442 -0.18700962907511 -0.198026479956552 -0.24700962907511 -0.163 -0.204007221806332 0.984782503559529 1.6368207943987 1.38145146843395 1.15233990370925 NaN NaN 1.38454861802222 1.15994780938541 NaN NaN 1.00696522377325 NaN 0…
-0.209958663127192 -0.19494832890899 -0.197989665781798 -0.214989665781798 NaN NaN -0.183979331563596 -0.203989665781798 NaN NaN -0.178927660472587 -0.209020668436404 -0.266031002654606 -0.173062005309211 -0.183968997345394 -0.177 -0.246937994690788 -0.16305167109101 -0.20194832890899 0.984083902811261 1.63466674143349 1.38134085092911 1.15247702726838 NaN NaN 1.38507185358372 1.15581208445974 Na…
-0.206 -0.189881113659261 -0.196881113659261 -0.213940556829631 NaN NaN -0.181920742439507 -0.202940556829631 NaN NaN -0.172079257560493 -0.210821670488891 -0.269019814390123 -0.178900928049384 -0.180980185609877 -0.17662352658766 -0.24094055682963 -0.167821670488892 -0.19694055682963 0.983518229238913 1.63627852018775 1.38238396287802 1.15316446450479 NaN NaN 1.38910239026084 1.16083507147052 Na…
-0.206 -0.18400118186629 -0.19100118186629 -0.211000590933145 NaN NaN -0.17800078791086 -0.200000590933145 NaN NaN -0.17599921208914 -0.202001772799436 -0.269999803022285 -0.174000984888575 -0.180000196977715 -0.158003742576586 -0.238000590933145 -0.159001772799436 -0.194000590933145 0.984419818780502 1.63669991529958 1.38257996060446 1.15387985620627 NaN NaN 1.39020977741518 1.16256965134944 NaN…
-0.200947693641232 -0.175979077456493 -0.185916309825971 -0.209947693641232 NaN NaN -0.176968616184739 -0.199958154912985 NaN NaN -0.171916309825971 NaN -0.27 -0.172968616184739 -0.172895387282463 -0.115240609250335 -0.231947693641232 -0.158968616184739 -0.189937232369478 0.988314645780455 1.63489232045074 1.3821503328091 1.15402692341031 NaN NaN 1.38934993820817 1.16277543986131 NaN NaN 1.005039…
-0.195946197787328 -0.174161406638017 -0.177569582298621 -0.205017934070891 NaN NaN -0.173892395574655 NaN NaN NaN -0.164071736283563 NaN -0.269910329645546 -0.16978479114931 -0.163 -0.136726680966753 -0.226210900880804 -0.155677186723965 -0.18378479114931 0.988955018695196 1.63186005940435 1.3797544886432 1.15253372212697 NaN NaN 1.3903142109957 NaN NaN NaN 1.0039510792733 NaN 0.135910143282924 …
-0.193012278452416 NaN NaN -0.205995907182528 NaN NaN -0.168024556904832 NaN NaN NaN -0.167983628730112 NaN -0.26502046408736 -0.158049113809665 -0.163 -0.0672905900405174 -0.183180083968771 -0.138073670714497 NaN 0.94833001563779 NaN NaN 1.13855848636168 NaN NaN 1.39163447469641 NaN NaN NaN 0.947297096916157 NaN 0.133191378032572 0.0469724147623085 0.950921883752248 0.580941415087974 0.130600464…
-0.175975030144298 -0.17167539187587 -0.152983353429532 -0.196933413718127 0.0010582629966388 NaN -0.153 NaN NaN NaN -0.152941737003361 NaN -0.264958383573829 -0.163041616426171 -0.134991676714766 -0.0808168877248495 -0.171733654872508 -0.123875150721488 -0.162941737003361 0.967430984394147 1.58629071912433 1.36145783477466 1.14550129555248 1.09194889385748 NaN 1.38573932207946 NaN NaN NaN 0.9793…
-0.172982313209827 -0.133070747160693 -0.150911566049134 -0.188911566049134 0.00812380753121203 NaN -0.152946939629481 -0.179840818888442 NaN NaN -0.145893879258961 NaN -0.260141494321385 -0.167964626419654 -0.134070747160693 -0.059 -0.139770071727749 -0.107991852960131 -0.155893879258961 0.985302205977447 1.62977463688079 1.36952832671849 1.14919161966532 1.0942208704124 NaN 1.38689474757914 1.1…
-0.17200015027093 -0.136999398916281 -0.146000751354648 -0.184000751354648 0.0149989481034925 NaN -0.150000450812789 -0.171001352438367 NaN NaN -0.140000901625578 NaN -0.267998797832563 -0.166000300541859 -0.137999398916281 -0.059 -0.127001953522085 -0.0520085654429899 -0.150000901625578 0.978761000804391 1.59171582299852 1.36888009917881 1.14706032608792 1.0953798226803 NaN 1.38937961981455 1.16…
-0.167714686242238 -0.111073970233494 -0.137862626709226 -0.172862626709226 0.012306448110189 NaN -0.134788656475732 NaN NaN NaN -0.135746387770878 NaN -0.268 -0.173116238938348 -0.133693551889811 -0.0505456114228232 -0.0702074617839939 0.036560060339311 -0.137883761061652 0.980563592839913 1.62386020921083 1.37123562864035 1.14779379340299 1.10249782835815 NaN 1.39381905112582 NaN NaN NaN 0.9898…
-0.140858638432031 -0.117394164708704 -0.124676887844642 -0.159757665883482 0.0410605835291296 NaN -0.114858638432031 NaN NaN NaN -0.111858638432031 NaN -0.268 -0.184 -0.104899027451451 -0.0073335811795747 0.00442408470390701 0.090272254111721 -0.126656693334932 0.980876372423639 1.59633181869552 1.36994048627427 1.14542077803884 1.07795525057252 NaN 1.37598240847039 NaN NaN NaN 0.993584367843443…
-0.134028257286797 -0.0881211026577013 -0.109064588084107 -0.148048441063081 0.0439878897342299 NaN -0.108028257286797 NaN NaN NaN -0.105028257286797 NaN -0.268 -0.184 -0.100020183776284 0.0248667870765286 0.0249152281396091 0.151745684418827 -0.110068624839364 0.97973472300365 1.62251169385646 1.37237990811186 1.14932385297897 1.07820895044363 NaN 1.37803152281396 NaN NaN NaN 0.990413119454584 N…
-0.125958435980651 -0.083750615883904 -0.095875307941952 -0.134825431118733 0.062124692058048 NaN -0.107725677472294 -0.136875307941952 NaN NaN -0.0979334975690411 NaN -0.264866995138082 -0.184 -0.0899750615883904 0.00111637925417811 NaN 0.207257696919966 -0.0948919335496917 0.977500166256077 1.59155840199302 1.36724243534848 1.14409558499198 1.07889587126398 NaN 1.37852193658025 1.14997496304697…
-0.1207320376398 -0.05394640752796 -0.0807677659544933 -0.11383922258388 0.0771965057308133 NaN -0.0747499017971466 -0.121803494269187 NaN NaN -0.0898034942691867 NaN -0.248928543370613 -0.184 -0.0867499017971466 0.01575029460856 0.118732430451213 0.23885747955264 -0.0818034942691867 0.977484271685307 1.61618776595449 1.36625800351778 1.13991318412341 1.08907819001558 NaN 1.3775458873157 1.151805…
-0.106001546701548 -0.0510003093403097 -0.0680013404746753 -0.105000928020929 0.0879988657521978 NaN -0.0610014435881119 -0.111001134247802 NaN NaN -0.0790011342478022 NaN -0.245000412453746 -0.184 -0.0730014435881119 0.0569956692356643 0.158995772349101 0.285995050555045 -0.0710011342478022 0.975520206226873 1.60342134047468 1.36175047329067 1.13569044338778 1.08568035677249 NaN 1.37677008145961…
-0.0709750822754128 -0.0279501645508257 -0.051850493652477 -0.0918255759278899 NaN NaN -0.0428421877442813 NaN NaN NaN -0.04394185864263 NaN -0.23705814135737 -0.181 -0.0369916940918043 0.0582574831540673 0.17940698950159 0.300423601317982 -0.0459086350098471 0.972957889045448 1.61312650838388 1.36163455101076 1.13645582980715 NaN NaN 1.37487534712407 NaN NaN NaN 0.984859316721254 NaN 0.191665032…
-0.0674008492018358 -0.0212323380398521 -0.0337378715258031 -0.0705693603638194 NaN NaN -0.0236068072887047 -0.0765880838262621 NaN NaN -0.0365319134389342 NaN -0.243812765375574 -0.180812765375574 -0.0352136145774094 0.08935574578641 0.228093617312213 0.351131064237098 -0.0346068072887047 0.967886561567133 1.60097258786363 1.35983100438275 1.13355914039178 NaN NaN 1.3683653532392 1.1470065532118…
-0.0361299306665103 0.0188335263335337 -0.0200568446665983 -0.0480933876665543 NaN NaN -0.00308526699989739 -0.0550893273332258 NaN NaN -0.0121015083332112 NaN -0.234040603333284 -0.171040603333285 0.00582946600020522 0.10792285366676 0.232979698333358 0.357971577666701 -0.0140852669998974 0.965619419973322 1.61154606719339 1.36197110787001 1.13299235499333 NaN NaN 1.36916667052667 1.147348578883…
-0.0325232751400864 NaN 0.00711918121497839 -0.0298074764988811 NaN NaN 0.0241466845722811 NaN NaN NaN -0.0124957717827837 NaN -0.231027503357303 -0.174045838928838 0.00845838928837842 NaN NaN 0.33503667114307 0.00430253693032976 0.96076268631411 NaN 1.35579346241805 1.13061806053796 NaN NaN 1.36788163597441 NaN NaN NaN 0.968011663630649 NaN 0.195890203100624 0.0780986659175832 0.953064075709002 …
0.0195902798408328 0.0451332889963171 0.0204189082741394 -0.00850492658510799 NaN NaN 0.0405902798408328 -0.00844780272954353 NaN NaN 0.0425902798408328 NaN -0.233809587148118 -0.178847669718495 0.0586474036963972 0.148323701848199 NaN 0.339057123855564 0.0373237018481986 0.970633001278347 1.59959074292633 1.35937534486096 1.1324888841251 NaN NaN 1.37007890407676 1.1496101970634 NaN NaN 0.9799335…
0.0499982667447465 0.0519996086197815 0.0419987699478846 0.0169985463020455 NaN NaN 0.0709982667447465 0.0199983785676661 NaN NaN 0.0729982667447465 NaN -0.224000559114598 -0.171000447291678 0.0919980990103672 0.164999049505184 0.241999664531241 0.341999832265621 0.0539990495051836 0.96306043163647 1.58778067317398 1.35759010175886 1.12831023818282 NaN NaN 1.36281041430392 1.14859005814792 NaN Na…
0.071234391780418 0.0980213083436744 0.0722770084677667 0.0381491584057205 NaN NaN 0.0892450459522551 0.0453409334987898 NaN NaN 0.0981811209212321 NaN -0.236818879078768 -0.159957383312651 0.10726635429593 NaN 0.23 0.342 0.0841598125775577 0.975841598125776 1.61836058583729 1.36898450668626 1.14116385042339 NaN NaN 1.37037111018176 1.15300983377217 NaN NaN 0.992093927122053 NaN 0.13796793094277 …
0.093686654567149 0.100706850289712 0.0984443058963906 0.052686654567149 NaN NaN 0.112484697341517 0.0774241101738273 NaN NaN 0.115767437457402 NaN -0.219777847051805 -0.155737455606678 0.132626067399459 NaN 0.230040391445126 0.342 0.0995452845092066 0.976216192092708 1.59578264659595 1.36495428285106 1.14257884870995 NaN NaN 1.37337148038855 1.14936482203477 NaN NaN 0.991735592455693 NaN 0.13505…
0.126859975412715 0.134855857042501 0.119909395855286 0.0858599754127151 NaN NaN 0.135901159114858 0.0979135142255005 NaN NaN 0.152843501931858 NaN -0.209045302072357 -0.143053538812785 0.162872330523358 NaN 0.231991763259571 0.342 0.125888804004215 0.9871438742536 1.62393118501932 1.37434038127854 1.14880372479803 NaN NaN 1.37875726659642 1.1534627028451 NaN NaN 1.00166807499122 NaN 0.1383660387…
0.143200050575492 0.149287029086576 0.146226144128817 NaN NaN NaN 0.159217446277709 0.125130467766625 NaN NaN 0.165243539831034 NaN -0.159904323637808 -0.135695575211207 0.184130467766625 0.278043489255542 0.237034791404433 0.345 0.148200050575492 0.98557853148041 1.61012646675512 1.37346853400918 NaN NaN NaN 1.38586061390713 1.15366322073368 NaN NaN 0.99990218710665 NaN 0.125304592159665 0.03722…
0.166254032202421 0.182293114079716 0.172429900650251 0.129332195957012 0.355566687220785 NaN 0.18452760534349 0.140547146282137 NaN NaN 0.193234491263773 NaN -0.148159739638146 -0.100667804042988 0.199332195957012 0.283234491263773 0.241058622815943 0.344941377184057 0.171468982527546 0.989953194792763 1.62442529469014 1.37902677108595 1.15340914080152 1.07588347392932 NaN 1.38810272024682 1.155…
0.178978546468947 0.196975245925708 0.193963694024372 0.14597194538247 0.383952142123036 NaN 0.210955442666275 0.167953792394656 NaN NaN 0.204980196740567 NaN -0.106070961679636 -0.0840280546175305 0.21597194538247 0.294980196740567 0.243995049185142 0.342004950814858 0.194960393481133 0.989111419233593 1.61867968709441 1.38036773912788 1.15737331639994 1.07956379497871 NaN 1.38272905999119 1.160…
0.217106237220454 0.231106237220454 0.218179786065384 0.18214709768986 0.408163441877622 NaN 0.223228818628671 0.196204302347028 NaN NaN 0.246081720938811 NaN 0.0720898930326921 NaN 0.247130753502098 NaN 0.244024516281643 0.342 0.220138925595979 0.992717965391986 1.62915123422954 1.38275825381482 1.15487806032748 1.06825803389837 NaN 1.38706578055665 1.15765627088228 NaN NaN 1.01097074390391 NaN …
0.230178843438957 0.244590183348559 0.240447108597393 0.200232496470644 0.428286149502332 NaN 0.251321918190123 0.22162595203635 NaN NaN 0.256196727782853 NaN 0.0836259520363505 0.206643836380246 0.263268265158436 NaN 0.247071537375583 0.342 0.237447108597393 0.988896529759292 1.62580879774121 1.38379308603621 1.15713456248146 1.05811291453027 NaN 1.3853716552887 1.15583798307689 NaN NaN 1.007475…
0.23997472662139 0.276916597850587 0.264936816553475 0.212967144607807 0.443959562594224 NaN 0.268954507918502 0.255911543174865 NaN NaN 0.266972199283529 NaN 0.117911543174865 0.241909015837004 0.277962089932085 NaN 0.250989890648556 0.342 0.261936816553475 0.992540598303157 1.633958972549 1.38560532442496 1.16067087631032 1.04731785126323 NaN 1.38710552661199 1.14751148237182 NaN NaN 1.01050219…
0.258188119072535 0.28442754334667 0.277188119072535 0.239324932943469 0.441487399415204 NaN 0.298153915604801 0.271205220806402 0.447239424274135 0.493162466471735 0.278119712137068 NaN 0.215145816169076 0.338248426572276 0.304196669939468 0.287239424274135 0.249102610403201 0.344854635262132 0.280196669939468 0.990410450114907 1.6242356887153 1.38229325384375 1.15378237618549 0.998575540006258 …
0.28066404749939 0.333982052770287 0.299323050134838 0.277376891823978 0.49688727175778 NaN 0.31650252243197 0.295412786283404 0.475143577837706 0.512305102905125 0.292771730877669 NaN NaN NaN 0.32755636412111 0.315125630607993 0.261915308715375 0.328933255945088 0.303394839053691 0.995906619046947 1.63623173936443 1.38374977588318 1.14935072369331 0.993781527750058 NaN 1.38200413366695 1.1423541…
0.317000181909136 0.333000509345582 0.317000242545515 0.298000351690997 0.436000242545515 NaN 0.34400008489093 0.318000218290964 0.483000169781861 0.529000218290964 0.335000242545515 0.546999854472691 NaN 0.526999102581594 0.358000157654585 0.322001976745949 NaN 0.3800008004002 0.325000254672791 0.976570058089651 1.62210010186912 1.37936003298619 1.14555999563418 0.950089861991602 NaN 1.378400087…
0.332116533624862 0.37503178189769 0.337264849147414 0.32737078880638 0.456074157761276 NaN 0.35133900690869 0.336243661215621 0.497233067249724 0.547264849147414 0.355095345693069 0.535582668124311 NaN 0.45404880262376 0.371127127590759 NaN NaN 0.447144148316829 0.346222473283828 0.981330125016172 1.6304385549978 1.38205584575776 1.14513537680803 0.938481382215952 NaN 1.38553289852382 1.13193843…
NaN NaN NaN NaN NaN NaN NaN NaN NaN NaN NaN NaN NaN NaN NaN NaN NaN NaN NaN NaN NaN NaN NaN NaN NaN NaN NaN NaN NaN NaN NaN NaN NaN NaN NaN NaN NaN NaN NaN NaN NaN NaN NaN NaN NaN NaN NaN NaN NaN NaN NaN NaN NaN NaN NaN NaN NaN
NaN NaN NaN NaN NaN NaN NaN NaN NaN NaN NaN NaN NaN NaN NaN NaN NaN NaN NaN NaN NaN NaN NaN NaN NaN NaN NaN NaN NaN NaN NaN NaN NaN NaN NaN NaN NaN NaN NaN NaN NaN NaN NaN NaN NaN NaN NaN NaN NaN NaN NaN NaN NaN NaN NaN NaN NaN
0.393106413259837 0.42239291049786 0.417229197790418 0.40919645524893 NaN 0.494942700552395 0.419188269613558 0.403139155801325 0.562090041989093 0.595130970165953 0.42404092817686 0.630147341436697 NaN 0.523065485082977 0.429122784530581 NaN NaN NaN 0.412270125967279 0.960114693569132 1.60282023345877 1.36962171898343 1.11541555270721 NaN 0.800484379668563 1.37705705317127 1.08903564808841 0.909…
0.406532257256285 0.4701241933598 0.445496773439199 0.433319354353771 NaN 0.487822580914572 0.442514515347742 0.420461289622114 0.5733725800794 0.611337096262314 0.429603224890456 0.6483725800794 NaN 0.531212902902514 0.444425805805028 NaN NaN NaN 0.445354838170857 0.965395516333245 1.6185001130549 1.36977535492169 1.11720543562747 NaN 0.804541064681547 1.37663506461473 1.0896481452704 0.90312364…
0.435976150446517 0.476994435104187 0.472977740416749 0.45098569026791 NaN 0.478007949851161 0.470976945431633 0.445979330386981 0.593983305312562 0.629984895282794 0.462972970506052 0.668983305312562 NaN 0.542990460178607 0.467980920357213 NaN NaN NaN 0.464984100297678 0.95795602598718 1.6129744757662 1.36675244855416 1.11197423727067 NaN 0.798514881208613 1.37304290964553 1.08567321968972 0.893…
0.45917656132632 0.52005885377544 0.501201784372937 0.463126115233085 NaN 0.480109299868674 0.499235415101759 0.465269045830582 0.60411770755088 0.645168153644114 0.484109299868674 0.67417656132632 NaN 0.530151338279703 0.495252230466171 NaN NaN 0.875092484504263 0.491269045830582 0.954724797520682 1.61039333222193 1.36345208649508 1.10891754120486 NaN 0.786026111898886 1.36932042038411 1.0771730…
0.480774009424001 0.528062012930605 0.525540006574884 0.478396004821582 NaN 0.493270003287442 0.527414005040745 0.497306003725768 0.618234002849116 0.665216002629954 0.49790001095814 0.695216002629954 NaN 0.548306003725768 0.525594007232373 NaN NaN 0.886108001314977 0.523540006574884 0.95654632092925 1.60378920096432 1.36019258039668 1.10390225990576 NaN 0.780866740203822 1.36935523982029 1.06457…
0.522851173072181 0.585795795610667 0.554896167259661 0.499923855990418 NaN 0.50794808362983 0.549920394899074 0.513941161447141 0.63095500581252 0.676958466903865 0.546826945432769 0.706958466903864 NaN 0.564941161447141 0.557885783985627 NaN NaN 0.891979233451932 0.552896167259661 0.960695324972699 1.60809477119808 1.36196373542467 1.10348148826928 NaN 0.78177678118505 1.3685528380949 1.0651678…
0.553296360983736 0.58952789300228 0.582259315860769 0.518314883545219 NaN 0.529231532018544 0.605138919211126 0.549203748176318 0.660037045122967 0.682101874088159 0.570342667387445 NaN NaN 0.596222270737802 NaN NaN NaN 0.896185225614835 0.578324144825961 0.953105384642037 1.60330059060806 1.3587524166658 1.09544520596603 NaN 0.778365662480459 1.35391326764667 1.06100832641986 0.845235347527618 …
0.585465399516231 0.646290874697645 0.61052357445576 0.552484791162741 NaN 0.554562357748779 0.620659315981328 0.571698099274347 0.664174524818587 0.693310266344154 0.607368441283683 NaN NaN 0.620407224576702 0.62150418280925 NaN NaN 0.916155133172077 0.61354296610227 0.960224106537662 1.62054767684632 1.36335379851702 1.10563562357749 NaN 0.785505380296732 1.36735461231867 1.05780693547235 0.834…
0.609000188003554 0.661000188003554 0.637000181938923 0.5770002365206 NaN 0.583000212262077 0.654000224391339 0.607000181938923 0.673000066710938 0.709000060646308 0.626000200132815 NaN NaN NaN 0.647000206197446 NaN NaN 0.924000012129262 0.641000188003554 0.966500016374503 1.6239700263205 1.36658001995264 1.10591998495972 NaN 0.791339985566179 1.38023001316025 1.06726002747278 0.833870003820717 0…
0.640742886137891 0.69224762871263 0.667333760438763 0.616344526904529 NaN 0.618484490959494 0.691226095781097 0.637366059836062 0.684355293370296 0.719139964054965 0.659721353206358 NaN NaN NaN 0.681721353206358 NaN NaN 0.9259677006027 0.672355293370296 0.969231653409354 1.62835887975458 1.36992318634089 1.10336926431991 NaN 0.788937821080521 1.38248527040887 1.07183726478472 0.834542096881147 0…
0.709416272377046 0.715634319812641 0.698654142306787 0.648892012236527 NaN 0.663991124707252 0.712991124707252 0.671535207341916 0.717436094871191 0.732376627388756 0.726416272377046 0.855583727622954 NaN 0.661563905128809 0.748436094871191 NaN NaN 0.92296035501171 0.705535207341916 0.972076568018736 1.63288350001511 1.3749027692726 1.09680954139286 NaN 0.786912884621194 1.39010730463782 1.07645…
0.729949611186563 0.746923217046191 0.730920817578885 0.692892023971206 NaN 0.712880026634674 0.761880026634674 0.697935214382724 0.738947211719256 0.750954410121176 0.746949611186563 0.835050388813437 NaN 0.640052788280744 0.769947211719257 NaN NaN 0.921004798934613 0.731935214382724 0.968947678295381 1.63453594490025 1.37947877049301 1.09382731837528 NaN 0.787548440346251 1.3796157462842 1.0898…
0.763176878459211 0.775311642999563 0.753303220215791 0.731294797432019 NaN 0.76847167589123 0.773269529080703 0.717218992378071 0.767092650621492 0.778210569594299 0.784160032891667 NaN NaN NaN 0.81012634175658 NaN NaN 0.93 0.764218992378071 0.96847450207786 1.63773353756918 1.37725659288403 1.11063276973967 NaN 0.790523009089469 1.38590205947057 1.09388262595274 0.856795106562495 0.787082186369…
NaN NaN NaN NaN NaN NaN NaN NaN NaN NaN NaN NaN NaN NaN NaN NaN NaN NaN NaN NaN NaN NaN NaN NaN NaN NaN NaN NaN NaN NaN NaN NaN NaN NaN NaN NaN NaN NaN NaN NaN NaN NaN NaN NaN NaN NaN NaN NaN NaN NaN NaN NaN NaN NaN NaN NaN NaN
NaN NaN NaN NaN NaN NaN NaN NaN NaN NaN NaN NaN NaN NaN NaN NaN NaN NaN NaN NaN NaN NaN NaN NaN NaN NaN NaN NaN NaN NaN NaN NaN NaN NaN NaN NaN NaN NaN NaN NaN NaN NaN NaN NaN NaN NaN NaN NaN NaN NaN NaN NaN NaN NaN NaN NaN NaN
0.849275744173237 0.870050135304225 0.844208897100937 0.841292455941312 0.917467929506099 0.933492997158211 0.8561336941446 NaN NaN NaN 0.871242320637087 0.894058491188262 0.819058491188262 0.927883017623475 0.888317523593424 1.02732587947746 0.775434505969949 0.874991644115962 0.844250676521124 0.960012061910164 1.63880056260365 1.38312989175662 1.11474206191016 0.861839550392342 0.7918792137806…
0.882473384083544 0.877211863253872 0.869643802353619 0.876719543806986 0.973984638893771 0.99319292789053 0.872814220623695 NaN NaN NaN 0.900719543806986 0.901511254810227 0.826227224360101 0.914056806090025 0.926189353633418 1.06615148290673 0.827814220623695 0.875552699794023 0.874530190173569 0.959205009140627 1.63072076123477 1.37848796731362 1.11402514147013 0.867593322419244 0.801415955908…
0.906901067880625 0.9397467337744 0.90286545231765 0.91384962317855 1.0247942211917 1.05475069105917 0.914829836754675 NaN NaN NaN 0.93784962317855 0.927893153311075 0.8379525125827 0.916988128145675 0.93596042715225 1.0739683417218 0.869829836754675 0.955675502648449 0.9018891960263 0.966171784559554 1.63901640265226 1.38457534611585 1.12564294788403 0.861056474235145 0.808431586695315 1.3966747…
0.925185561741625 0.950328950360154 0.925236169489341 0.945286777237057 1.07540486198173 1.10348920822792 0.936193996366245 NaN NaN NaN 0.948219300240102 0.932067476996955 0.840067476996955 0.920016869249239 0.960143388618529 1.11728677723706 0.97186876633579 1.03795311258198 0.927278342612438 0.963626177155277 1.63748949392252 1.38532110644085 1.13102550238531 0.870971451210178 0.809457898728186…
0.947487299641625 0.989451203371875 0.95361363658575 0.9795053477765 1.1236497328555 1.1617941179345 0.959956551148376 NaN NaN NaN 0.974415107102125 0.940270722023125 0.848 0.92203609626975 0.977559492181125 1.15159558845088 1.07575066908288 1.151877006027 0.96039705896725 0.959486303416684 1.63734806146767 1.38303610960254 1.12700609626975 0.877151209940541 0.817596296848018 1.39241874319923 NaN…
0.997010615309114 1.02850342218993 1.00400855551055 1.02851126746701 1.16550029052082 1.21600771608525 1.0075135855063 NaN NaN NaN 1.02001168717966 0.954997481724091 0.848 0.923999664229879 1.03051027953899 1.20700974360372 1.17098371514912 1.29648059652069 0.992517659925588 0.973576197536117 1.62513817279781 1.37299879919219 1.11862605404164 0.896065149723628 0.839750307278784 1.38052227632161 N…
1.02866536294866 1.05533906541502 1.03379645017659 1.06628116436502 1.1838691737696 1.25384832941894 1.03877931060715 0.996163048656753 1.03560124192177 1.07044838380607 1.05271075711481 0.965148224062849 0.846027792011784 0.922 1.06018666988424 1.23519130256983 1.25156510423961 1.33173695773352 1.0362001033052 0.965730369591852 1.61970577915987 1.36843266801852 1.12161229136288 0.907743124917813…
1.046292168286 1.08966902555936 1.06421455738792 1.09525491566499 1.22112107864419 1.28918834243932 1.06817281797193 1.01187858179052 1.09355227035255 1.11366609992393 1.07475215529365 0.981270436319425 0.849 0.922057950639877 1.08025905336229 1.25522111017182 1.31312037903762 1.40651431812497 1.05731183045069 0.96028069295888 1.61715730952866 1.36395101773128 1.11859965882969 0.923885645828514 0…
1.08150317013308 1.11649708012992 1.09400198734717 1.12699942043287 1.25298885116628 1.32848097434981 1.10699144334947 1.05707655258901 1.10309618145799 NaN 1.10351122302314 1.16545301625026 0.849 0.924992903284506 1.11700319540197 1.28598062220264 1.39843924996448 1.51092711968731 1.09648568022458 0.960699089905774 1.61211453326754 1.35984435637121 1.11759042733672 0.913777125622556 0.8408659875…
1.11689450258763 1.1492836879648 1.13140132570299 1.16877645365517 1.28190482311449 1.35674280123698 1.14142861816443 1.09659967502166 1.15245258492201 NaN 1.14184416968583 1.16378502879051 0.8550321951634 0.921 1.14996688183363 1.30706859369776 1.41028240241765 1.53495141580394 1.12441264032604 0.954412544826177 1.60840457745157 1.35408960944201 1.10529783852883 0.901148551221983 0.8350161700557…
1.15269445083024 1.17650562417982 1.1514472829283 1.19374306853984 1.31792113770062 1.37849685814054 1.17965171883524 1.14844776598157 1.19158321960873 NaN 1.17323091911448 1.23279433365136 0.858058341251517 1.29066969753829 1.19207949824279 1.35749890602783 1.43540204860479 1.53062189225793 1.16161908837833 0.950142416751753 1.61707910963305 1.35404769684629 1.099173267325 0.892055243003987 0.82…
1.1960401698567 1.2030777366886 1.19604007135424 1.22903598567283 1.33901829819404 1.39650680946901 1.21354520372158 1.17610107130738 1.21505558921906 NaN 1.21704399943171 1.26547577629923 0.861000433410822 1.2789787193521 1.23053389230097 1.38600807286035 1.43900400687944 1.54500390837698 1.19653107001091 0.947085430049461 1.59309429942211 1.34641980937745 1.10236049760218 0.881300336019133 0.81…
1.23739086390133 1.25079949268168 1.23491245864043 1.25892618904887 1.36179678769685 1.41158866623482 1.2562911722429 1.21630165801711 NaN NaN 1.26086244572865 1.28226137900804 0.872299242057845 0.934082549533199 1.27047699223388 1.40199438498294 1.44628085355125 1.54983182381882 1.22794690997344 0.946079293427827 1.60764931416185 1.35681923297735 1.10359244843103 0.880842250988988 0.807512112922…
1.27234205096243 1.27833483857976 1.27123609267622 1.29664518773444 1.38952440019813 1.41963076296911 1.28130686636195 1.240806777135 1.34813436156478 1.29952080729479 1.29337337110561 1.30832638992257 0.902301966904239 0.942611529909567 1.31277381623251 1.44451258273191 1.46991233093643 1.57676772807722 1.26712200099064 0.953100830389887 1.61731679261194 1.36289014745364 1.10043662523672 0.86648…
1.31747677207641 1.32348193407324 1.30201021991878 1.32948075030427 1.40203850364003 1.43399817266316 1.32746827541959 NaN 1.35303785794787 1.34808044813922 1.33548053648974 1.35440245659655 0.966858041192644 1.13646784425005 1.35847999841294 1.4729599925773 1.46449354732694 1.55000215089102 1.30510174323489 0.953090657480286 1.62303201030397 1.36898319240906 1.10267570446245 0.86842513714348 0.7…
1.34790801582659 1.34822509825786 1.33933886134877 1.34985272097459 1.43263942715009 1.44564217992175 1.36298827715858 1.31871113902756 1.36973484366182 NaN 1.36884086865746 1.38779966251147 1.02155434367838 1.3012726032939 1.38990801582659 1.47669355592388 1.46809836465539 1.55154698865326 1.34820148939114 0.952830125332307 1.62627250590141 1.37294651633838 1.1014910001002 0.844822268684646 0.79…
NaN 1.37160688660413 1.35750900166798 1.38106285484743 1.44512695892902 1.45860255015669 1.40446913543815 1.37741019191476 1.43039053164525 NaN 1.40865594528361 1.41730352658434 1.07599842634872 NaN 1.42611658745946 1.49358759674887 1.47650949700564 1.55599508493262 1.35168519455305 NaN 1.64373050862705 1.37788338222909 1.09501315606352 0.84311086838367 0.793093108141725 1.38018318823999 1.093149…
1.42105401073246 1.41653401265452 1.39753710320212 1.40750745403849 1.46752034691729 1.48201700632726 1.43101980924258 1.41304226926888 1.45208688683047 1.46709628000133 1.44205870731789 1.48453616423948 1.21004063351361 1.27453973214081 1.45002296798357 1.50754317851408 1.48049889404703 1.56349525795231 1.40251946827563 0.961964622409682 1.64097832750173 1.37868167465178 1.11361302602766 0.85892…
1.44434796839838 1.45575735041224 1.4287600909384 1.41970083030208 1.48463410238036 1.50176356537969 1.46181324436341 1.43156394878358 1.48196607902434 1.49500891688164 1.46727597493665 1.54628363950033 1.32793591500254 1.33900089258144 1.47433555884142 1.54580735266442 1.4815 1.56012022284922 1.42593681566375 0.959736154900152 1.64171679392246 1.38374102456582 1.11384854079828 0.863241875076468 …
1.47276747162373 1.47832325509476 1.45227063140562 1.43764467212432 1.49767741135713 1.52567023157391 1.48975827089915 1.46908754505523 1.5237378921728 1.54029452497188 1.48981558094296 1.61601721904302 1.40437457885003 1.42893819756621 1.50775143518399 1.58982359916283 1.48155913711904 1.5248653452541 1.46459188734183 0.964322474731002 1.64534520950222 1.3857246858278 1.11671205434233 0.86578267…
1.49510880631204 1.51747148248081 1.48699995471291 1.46099185662741 1.5304873840333 1.55499949280287 1.53347750809658 1.49501216630758 1.55902356915821 1.58799811932367 1.50752195859853 1.65495862943363 NaN 1.4754901363142 1.53052540454745 1.60402014931704 1.48504851872403 1.54355578888614 1.4900094262776 0.965750837999491 1.64831863311282 1.38873507697458 1.11686444976177 0.873070029741953 0.809…
1.53073600068127 1.54280828979378 1.51982990943372 1.48183321014736 1.54420193521248 1.58226507920976 1.55937643507931 1.53290219854622 1.61938640895992 1.64454263294426 1.54629001391129 1.67548277531266 1.50985775373237 1.59744067331557 1.57321522415466 1.61437220516469 NaN 1.61233932002252 1.52783072385117 0.954542285847768 1.62684793163948 1.3820250168624 1.11799816688449 0.888169570977135 0.8…
1.55271792895764 1.57122298689698 1.5506734642911 1.51210432433919 1.56311397326525 1.60659430676633 1.59406472100036 1.57014883815865 1.65533187764644 1.69478257622864 1.57312399083812 1.71930243933919 1.59729556821823 1.68527742272145 1.59327233746769 1.64568415634744 NaN 1.68950139811988 1.55818839234458 0.950149603959208 1.62276109853268 1.37812421403589 1.11436551313875 0.886442373899233 0.8…
1.58902015922811 1.6170312009417 1.58254416685435 1.53605934782845 1.58855998270781 1.62853655680632 1.61904917870199 1.60605226635056 1.70257941477998 1.74906781090262 1.60102675125783 1.73821660571058 1.71101236165101 1.80612668331553 1.63151828818365 1.71900901673368 1.49700610810991 1.57201279794457 1.58955132104783 0.959845459596549 1.64309218787072 1.38098134700686 1.11991494947487 0.894192…
1.61094058371175 1.65262463833043 1.61896039236199 1.57638078159438 1.62479973389214 1.65427919226059 1.65637249744923 1.64782782668753 1.75532602326224 1.79749858240382 1.6264366200465 1.82222046058721 NaN 1.87513870890458 1.64899642216387 1.7813228022543 1.53929253954296 1.96481556929585 1.62486529342405 0.959822183671256 1.63022742795982 1.37706788970335 1.10724605918225 0.881527428410408 0.80…
1.65014710995564 1.70261170049952 1.6592212266193 1.6102904209321 1.65262628930185 1.67915114306356 1.68981169408604 1.6773564792586 1.78449284739091 1.84179780839773 1.66520241858013 1.83986295311748 NaN 2.02283510149856 1.69308866534484 NaN 1.56827587225093 1.70997956608087 1.657750339739 0.952222293428913 1.6300215988803 1.37272921893686 1.10867907080467 0.871579851175515 0.797885889656647 1.3…
1.69804913660911 1.73008710580705 1.69149642545423 1.65199614213579 1.67453416093166 1.70350539244844 1.72949935069992 1.7219877583111 1.83793984703705 1.88347979946407 1.71804243616241 1.8461183745583 1.95413847589839 2.07416527768518 1.71950190056587 NaN 1.5819647647906 1.68920101340089 1.69548694142107 0.955396018401227 1.62220619107941 1.36661199583227 1.10436313328609 0.866072540099749 0.786…
1.72060017736106 1.769 1.72837819882861 1.69141721657788 1.72171213316993 1.7328091597697 1.7632701917868 1.75590422725024 1.86145219167276 1.92135416685099 1.73751615253051 1.89919205675554 2.01618005320832 2.14814404256666 1.75545320233636 NaN 1.60636025571574 1.77925207449165 1.72698722897561 0.948822783302748 1.61111326502823 1.36001721060676 1.10579783061227 0.853801301688062 0.7790896056669…
1.75607975327505 1.77923753239924 1.76321251806282 1.72969197798625 1.74236983938136 1.7612132637728 1.80446649494956 1.79366377785629 1.9007329790045 1.95293427836542 1.76806621249255 1.91386835377719 2.03084594942568 2.15987675954054 1.79561971486324 NaN NaN 1.79978432919595 1.75767300846451 0.931815345750278 1.60000533607009 1.35119820957399 1.08401343096003 0.844382837562527 0.768872082363029…
1.78805342138745 1.82751461928607 1.8040166874468 1.7670469715668 1.79501512256826 1.79503594977976 1.82354467755935 1.82902586691984 1.91002795457231 1.97301635842259 1.80154916239676 1.94103650809392 2.09399767045231 2.20200931819077 1.82755015291263 NaN 1.59908386371692 1.74408153416922 1.8020371145536 0.942237251265093 1.61889134607041 1.35356564635816 1.08860953347143 0.843672223582377 0.774…
1.8552468431898 1.86130561537785 1.84364649406853 1.83044666862917 1.83174052956941 1.84367000294375 1.88044666862917 1.86744666862917 1.9522468431898 2.00834087869068 1.86835263312829 2.00427035206502 2.09304701775044 2.20604701775044 1.89229386094024 NaN 1.6354936863796 1.7794936863796 1.85428210650263 0.947649364557998 1.61215992666389 1.35660660866916 1.10842378817224 0.841033591507468 0.7642…
1.8758411356275 1.8868033107769 1.89758392664345 1.86771253113547 1.89352340688249 1.89956879670321 1.91771253113547 1.90471253113547 1.9728411356275 2.03678061586654 1.89777305089642 2.02682600568726 2.09696974011952 2.20996974011952 1.91681087574702 NaN 1.67668227125499 1.82068227125499 1.87781844071714 0.940921895695018 1.58545599413635 1.35465505429054 1.083710637247 0.846339073511655 0.77009…
1.91609911383776 1.93907268348103 1.9201255441945 1.91107929107021 1.94713215178369 1.95212334166477 1.9470704809513 1.92505286071347 2.01702202529728 2.05503964553511 1.93311893660532 2.04109911383776 2.09700220252973 2.21200220252973 1.95808149359994 1.96813215178369 1.6931409619026 1.83712113913505 1.92307268348103 0.950734339498599 1.62115852327501 1.35711085795653 1.10516436049383 0.85867925…
1.9613626539867 1.9720233970314 1.9772924628925 1.9474913376594 2.0076434183635 2.0087253079734 1.979350955471 1.9494211465652 2.0274796391437 2.073233970314 1.9872222717983 2.0861871762512 2.098 2.213 1.9955264332065 2.0284796391437 1.7573977495338 1.8924211465652 1.9563275584396 0.948080740325209 1.62913786129189 1.36652069298725 1.11154681462968 0.849109435641095 0.789479223980015 1.3808595231…
1.99169503820809 1.97398032504568 2.00175406307104 1.98858682595935 2.0614589387563 2.06939007641619 2.00870487568525 1.9846458508223 2.06759666343651 2.09280325045683 2.00581308793399 2.10184260036547 2.098 2.213 2.03955731352788 2.06859666343651 1.79066552577662 1.9276458508223 1.98372455063957 0.940615059950718 1.59466657432029 1.36323305392325 1.10124358863448 0.834843430416968 0.783559516736…
2.04004804924897 2.04207928126079 2.03208648864814 2.03110811081017 2.10312252558486 2.13012733050976 2.03906726894855 2.01205045171141 2.07702882954938 2.11504564678652 2.06105045171141 2.11005525663631 2.102 2.20998798768776 2.07105525663631 2.10912012312241 NaN 1.99200960984979 2.03105045171141 0.95952605420537 1.63583478665649 1.37328293100419 1.11369879976854 0.87139138191579 0.7958081385914…
2.06044060964684 2.07533343432734 2.06836915943384 2.07644060964684 2.15464305191701 2.18372641049884 2.0673215259585 2.03329770922084 2.08944060964684 2.13433343432734 2.08247633475334 2.1331071753195 2.10195236652467 2.20488091631167 2.09441679290917 2.15985740255601 NaN 1.99678595234301 2.05238106780267 0.962135386034356 1.63368095569933 1.37456823495342 1.12980964274894 0.880234632144565 0.80…
2.09671970768741 2.10278788689858 2.09876516049486 2.11271970768741 2.20759092473298 2.24353789645763 2.09379546236649 2.05781061330231 2.12571970768741 2.16178788689858 2.12169698128369 2.14193182078883 2.09803030187163 2.19507575467908 2.12873485862323 2.23045456631064 NaN 2.06150001911809 2.08375758502695 0.969989320502059 1.63458303056953 1.38018659256889 1.12978022726404 0.877322499139686 0.…
2.132049340969 2.14004075993092 2.13805148622852 2.16308151986183 2.26909224615944 2.29810082719753 2.12806435778566 2.09004505044996 2.15107508408326 2.18804719570948 2.15706221252613 2.14505363148805 NaN 2.16306006726661 2.16903432415235 2.27907508408327 NaN 2.06746766657577 2.12105363148805 0.970010468866467 1.64050605272248 1.37738866684847 1.11774869139169 0.879554244523225 0.803737134442323…
2.15548272859566 2.1591766080228 2.16254159793659 2.20148272859566 2.31269465822302 2.34561224114571 2.15838853765016 2.11147095472747 2.18641208538654 NaN 2.18636498991379 2.17002354773637 2.10814128641824 2.19124725123192 2.18554159793659 2.31450627633203 2.16149450246385 2.28488226131813 2.14649450246385 0.974674781477504 1.63817573301352 1.38118993861563 1.11717626351402 0.886050722927309 0.8…
2.19559645590205 2.17385236191538 2.20754724320718 2.24159645590205 2.37041929020051 2.39648818797333 2.19067519621384 2.15060629844102 2.2206555111359 NaN 2.21669488129179 2.17198031492205 2.11988188953231 2.21179330668154 2.23054724320718 2.3565767708241 2.20258661336307 2.27509842538974 2.18758661336307 0.957621555454324 1.59710318978615 1.36207232321156 1.12018968497996 0.875308071077939 0.82…
2.2260862170319 2.22111650950257 2.22708854722195 2.27207456608164 2.39403961323087 2.44110252836226 2.22704660380103 NaN NaN NaN 2.24909786798216 2.21001631133036 2.1160046603801 2.21799067923979 2.25607922646175 2.40206058494134 2.3112446699554 2.41022602843498 2.20910485855231 0.968772758987443 1.60204435287986 1.36704537925434 1.11724239312639 0.896253841328905 0.829201511138854 1.38535459047…
2.26333633559566 2.27126426368231 2.26537237155234 2.30443243148014 2.41166065920577 2.4855045033935 2.2474444434657 NaN NaN NaN 2.29124023971119 2.21722822772563 2.118 2.21389189212996 2.2905045033935 2.42855255133574 2.41693693487364 2.50818918657039 2.25425225169675 0.986960360623828 1.63807303322455 1.3736289189213 1.12684393390325 0.902167747774729 0.834126276284477 1.38737429417473 NaN NaN …
2.29077214559709 2.29282097154057 2.29574773262535 2.33970704433911 2.46555242885142 2.52665821839563 2.28369890668186 NaN NaN NaN 2.31083724685506 2.23584538451231 2.118 2.20507323891522 2.33165821839563 2.47362566776664 2.49336526273474 2.60519437193256 2.27482910919782 0.977201051066179 1.63097891663847 1.37354073238915 1.12798056031759 0.901168300410392 0.833822522673747 1.39180321778924 NaN …
2.32807409191725 2.33305163982111 2.32108980838454 2.36308756317493 2.51107858233647 2.56506511107879 2.3210493946115 NaN NaN NaN 2.35508980838454 2.33507633712686 2.17200224520961 2.29900224520961 2.36205163982111 2.5060673562884 2.59612124131913 2.72103816856343 2.3110830727557 0.982105414954732 1.62427796567647 1.37019877395193 1.12341306230229 0.898152375104534 0.829334018925208 1.38126510544…
2.36158078740335 2.3564267009494 2.3613555841245 2.4023318785162 2.5460948224332 2.59420149767055 2.34358078740335 NaN NaN NaN NaN 2.3689525887834 2.17301185280415 2.30001185280415 2.38571116824899 2.53646225936185 2.65003555841245 2.7384267009494 2.34839114253695 0.970921371813449 1.61859029863306 1.36506883310257 1.12026457252109 0.890320592640207 0.831153543435744 1.37901781642273 NaN NaN NaN …
2.40952031706472 2.39164757988428 2.39070631657023 2.42972589546555 2.55392168441873 2.6108335793898 2.39152031706472 NaN NaN NaN 2.41975526380853 2.36503915779064 2.17399021055234 2.30099021055234 2.44441263314047 2.5746182115413 2.65297063165702 2.77364757988428 2.38067694822726 0.949573605747916 1.5905505655699 1.35341659232162 1.11486403775108 0.890369510527617 0.833922295863125 1.37305961773…
2.42312499280344 2.44405681491066 2.42906363269994 2.45507272308564 2.57507954087492 2.63903863413925 2.41911362982131 NaN NaN NaN 2.45209772164633 2.41194545768577 2.20189091537154 2.3257318336217 2.45513408318915 2.59910453943561 2.70000681778928 2.82193636730006 2.4160863586642 0.950229251194628 1.61899622748993 1.36035722743236 1.1160823873777 0.886175728670168 0.816761319257376 1.37277706835…
2.47829885067688 2.46953793121839 2.45746620705593 2.48735862081226 2.61013149429783 2.65613149429783 2.46922712651443 NaN NaN NaN 2.49532275873103 2.38865747148914 2.15450206913716 2.2080478161083 2.51429885067688 2.64531080470396 2.70308367818953 2.79403586208123 2.45438252886641 0.941149645987147 1.61730963677123 1.35906038617968 1.10832848275126 0.875465489636537 0.808547926432654 1.371515222…
2.50280887086184 2.51365596755131 2.49570183854447 2.51677064503421 2.62091590317921 2.66691590317921 2.487854741855 NaN NaN NaN 2.52179358053079 2.44257951589604 2.19567890304789 2.21196941933789 2.53880887086184 2.67080122569631 2.70994648384131 2.79697706450342 2.48575535470315 0.943581039989494 1.61481941872044 1.35253091680241 1.10656376129795 0.870994861954801 0.807557721617182 1.3735838687…
2.55804849281941 2.54401616427314 2.53406234791068 2.55306696627443 2.63904849281941 2.67502540100065 2.54306465709255 NaN 2.60611084073009 NaN 2.57703925609191 2.46131635791713 2.18727479264335 2.22647338228476 2.59405772954692 2.70404618363754 2.72400923672751 2.82600692754563 2.52606927545631 0.945862079506162 1.62194150469564 1.35915217063096 1.10637905323543 0.864895243085334 0.8049770673390…
2.57954223175244 2.55138558702396 2.56140968621295 2.58248198377995 2.66028919026797 2.68618074391748 2.57168682688642 NaN 2.65506036431588 NaN 2.59445788459095 2.59867477729192 2.30662657891393 2.43161452931943 2.61955428134694 2.72418074391748 2.72804819837799 2.829 2.55631328945696 0.942364449042493 1.60955541301005 1.36008566214598 1.10586757844676 0.86279842889898 0.803714458349964 1.3803040…
2.6235366943134 2.58267053817842 2.59464994681457 2.62158817272302 2.68375290363381 2.70084556477113 2.62741314613031 NaN 2.74109397999065 NaN 2.63160876408687 2.65342344181223 2.35746462453993 2.48147492022185 2.66452639863148 2.73884556477113 2.7319588172723 2.829 2.58173231226996 0.936234553925666 1.60350373027111 1.35973370644549 1.09755751329636 0.859425520102639 0.804076190597688 1.36035013…
2.65506722075435 2.65005794892616 2.62907649258254 2.64006026688321 2.7020649027973 2.71704404118389 2.64507649258254 2.62106722075435 2.69906258484026 2.69909040032482 2.68303245139865 2.72511589785233 2.42011821580938 NaN 2.68509271828186 2.76003940526979 2.73600695387114 2.829 2.63404172322684 0.947337682042953 1.62675642074102 1.36901574853348 1.09788425146652 0.861609804958307 0.808734112389…
2.68446602937577 2.67538238307755 2.66229873677934 2.66620314100995 2.73028678730816 2.73631068625051 2.67848992831811 2.65048992831811 2.72643018096225 2.73857357461633 2.69750187778929 2.7757647661551 2.47195595769388 NaN 2.7254062820199 2.77721509048112 2.739 2.829 2.65248992831811 0.946306660975426 1.62958894844867 1.37149286787308 1.09542362239714 0.865776705358566 0.806178251962464 1.376576…
2.7226682897718 2.70672782750506 2.68678736523833 2.68285540836206 2.7537958706288 2.76177885984786 2.71865127899086 2.69065127899086 2.7616938059432 2.78559174125759 2.73864277360039 2.83845565501013 2.55031956876266 NaN 2.75871081672413 2.7948469029716 2.739 2.829 2.69265127899086 0.943573730039402 1.63524092389701 1.37172795870629 1.09654030385487 0.861407934041482 0.80439547981065 1.369709622…
2.74106251154901 2.74806474410433 2.71706474410433 2.70504241855111 2.76904911621708 2.78606697665965 2.74007590688094 2.73007590688094 2.81110493010012 2.8361026975448 2.75506251154901 2.8741026975448 NaN 2.59930586007906 2.78106251154901 2.81810493010012 2.74301116277661 2.86379683746573 2.72106027899368 0.946713618587462 1.63437464371507 1.3747114530088 1.10216408557624 0.865977214849371 0.799…
2.76931351354606 2.77703483483845 2.74629029032042 2.72426706709479 2.79124384386916 2.81639479483578 2.77449929935113 2.76449929935113 2.8585457458024 2.88259219225366 2.78327867870761 2.9206850851562 NaN 2.73658058064085 2.80939479483578 2.86525545548197 2.74827867870761 2.77373153160747 2.74839479483578 0.952693521510469 1.63631205403973 1.37978111511004 1.1039825685678 0.878139187187103 0.801…
2.79573467865911 2.77997051985101 2.77075433209177 2.74677398552443 2.81179363895709 2.84966589164481 2.81657745119785 2.80657745119785 2.90453814433253 2.93249883746721 2.8067641588081 2.97842022373658 NaN 2.78550866418354 2.84266589164481 2.88678381224076 2.7717641588081 2.83538091687126 2.78166589164481 0.943720110988739 1.62468674138999 1.37566137047575 1.10335628909845 0.878070687870143 0.80…
2.82007398249824 2.84903236734298 2.80705548687368 2.76906242273289 2.84103467929605 2.87705086296754 2.83107398249824 2.83608785421666 2.9430924781228 2.97810866179429 2.83706473468596 2.97007167054517 NaN 2.81847626233244 2.85608323031052 2.94701618367149 NaN 2.97996300875088 2.81206704663903 0.955658461748237 1.63628187268199 1.3886962315165 1.10675499381863 0.883598034839891 0.81162626539282 …
2.85231144029029 2.86321561250866 2.83139528959922 2.79638331112651 2.85637133265381 2.89929946181759 2.86346716043544 2.8743473757084 2.98357496668977 3.02556298821707 2.865323418763 3.00155100974436 2.9463415889428 3.02561709381498 2.8923473757084 NaN NaN 2.96359273192808 2.84137133265381 0.959123854534187 1.63687869974151 1.38691224351449 1.10886591922045 0.882698971706283 0.814287835776083 1.…
2.87780381071641 2.88086417664982 2.86375099052468 2.82775853626635 2.88676608200803 2.92381135645809 2.90170571607462 2.90278117349138 3.03063780439953 3.0716453501412 2.89179626497473 3.04665289588288 3.05615487693223 3.15798132487367 2.92078117349138 NaN 2.81046029024227 2.930256555217 2.87176608200803 0.943887260825653 1.61958310688317 1.37399937741788 1.10525776832937 0.878522144859542 0.810…
2.9010704470738 2.94103992000848 2.89208218825276 2.85808688472435 2.90707749178118 2.94107279530959 2.91608923296014 2.93107044707379 3.06109627766752 3.11309158119593 2.91806105413062 3.07409627766752 3.1282066447498 3.23020899298559 2.93807749178118 NaN 2.816 NaN 2.89906575060221 0.946491969033587 1.63304962079779 1.37851546442044 1.11282593058312 0.884033042253094 0.814997684791007 1.37445844…
2.93143026654099 2.95816732587705 2.92740636284426 2.89534660360246 2.94029879620902 2.97226294066394 2.95440636284426 2.96147807393443 3.10234660360246 3.15245417023771 2.9443944109959 3.11522708511885 3.21596414445492 3.31914342218033 2.97145417023771 NaN 2.81620318142213 NaN 2.92747807393443 0.942902754088811 1.6284292889134 1.37222095959033 1.10250259243586 0.8724706405875 0.796902513330614 1…
2.96664029435476 2.97186011447129 2.96066027800172 2.92371023711911 2.96475020441303 2.99378017988346 2.98766027800172 3.00060032706084 3.13071023711911 3.1896203107078 2.97667026982519 3.1338101553539 3.21302997547044 3.33088009811825 3.0086203107078 NaN 2.83283013900086 NaN 2.96660032706084 0.928398178742193 1.61118615584793 1.36247951856185 1.09453143336135 0.863521425184832 0.787288219624798 …
2.99109280234165 3.03504074249146 2.99706337720893 2.96108374845466 3.0090430059632 3.01905658679369 3.01507016762417 3.02607243109592 3.15807695803942 3.2180475329067 3.01606790415243 3.17003168860446 3.31697510181078 3.42297057486728 3.02411091011563 2.90808148498291 2.80001584430223 2.9198143953167 2.99207016762417 0.928808098683732 1.62386291533343 1.36364954276053 1.0942654911461 0.849703399…
3.03232212153646 3.05348914751833 3.0254533562365 2.99846528666377 3.0285010779456 3.04440563452739 3.04654879965471 3.05834598239101 3.1922028172637 3.23932212153646 3.04635791281829 3.18456073008199 3.30608351299093 3.41010737384549 3.07329826068191 2.94426246940008 2.80708351299093 2.83803579128183 3.0234533562365 0.927939219497627 1.62072520627018 1.35904155095555 1.08787357912818 0.855617158…
3.05879278762504 3.09368534417135 3.06270836776857 3.03670069323617 3.06967766963895 3.0777390658982 3.09164697150932 3.08677743856023 3.2088695329491 3.26579278762504 3.07576976402782 3.23063929697692 3.31294627827316 3.41893092920835 3.09780813668985 2.96583116028707 2.81394627827316 2.84097697640278 3.06070836776857 0.925409800293608 1.61950951642018 1.35916900231079 1.08816769764028 0.8562053…
3.10307898953976 3.12507447585177 3.09208350322774 3.06808576007173 3.10009930113569 3.11009478744771 3.10910381482368 3.1090970442917 3.22605190741184 3.27902708212792 3.12106996216378 3.23210607166767 3.31302256843993 3.41102933897191 3.14008801691573 NaN 2.83202933897191 2.95077882928869 3.09208576007173 0.925761600178124 1.62118568724686 1.35843900480753 1.08472419772983 0.852863746361028 0.7…
3.13847794300508 3.15822148578284 3.12932640010103 3.10640800012629 3.14444297156568 3.15248960015154 3.15529142866163 3.15224480007577 3.24911657146465 3.29104662858586 3.15241965727275 3.27920982863638 3.3230349714394 3.42401165714647 3.17948960015154 NaN 2.84545462871215 2.85346628585861 3.13043131441922 0.93087472913813 1.6236785508505 1.36242221485783 1.08658781028813 0.854531540575001 0.783…
3.17859402524647 3.17681186535812 3.15672274894881 3.14065343618601 3.18162373071624 3.19358412342321 3.17975245441858 3.17279206171161 3.25890098176743 3.29496039270697 3.18764353436275 3.29682176718138 3.32597029453023 3.42499009817674 3.22058412342321 NaN 2.88361382889298 2.89260392706972 3.1666336325395 0.929592971388467 1.62187821935479 1.36260811865358 1.08724336577842 0.855500197194976 0.7…
3.22107942808146 3.21312481555657 3.19707488933394 3.17608850557648 3.23110439119277 3.24112027680906 3.2240771587077 3.20405900371765 3.27001361624254 3.29502496311131 3.23208623620272 3.31904992622263 3.32900680812127 3.418 3.25807488933394 3.12054238032765 2.92428594109324 3.04528140234573 3.19809077495023 0.930449599450987 1.6247980948471 1.36764386587365 1.09316535572206 0.863589954612525 0.…
3.25630862334628 3.26826114283147 3.2304035843759 3.21543919476201 3.27749854540553 3.29454602592034 3.25820179218795 3.23027301296017 3.27622553244536 3.30618992205925 3.27032049347498 3.34113057141573 3.332 3.418 3.29130862334628 3.35896438961389 NaN 3.16727883133806 3.23833236360369 0.934727214020349 1.63715071220772 1.37379139765728 1.09562196440556 0.863643001291524 0.795852701037712 1.38072…
3.28180204359101 3.28983249842316 3.2637411339267 3.25171829280259 3.3186802242624 3.33964976943025 3.27487056696335 3.25282488471512 3.29485533954728 3.32187818067139 3.29679442988297 3.35191624921158 3.332 3.418 3.31680204359101 3.35602284112411 3.0083197757376 3.02510398766552 3.26578681617493 0.939453301927256 1.63720954317752 1.37803703264419 1.10404459824795 0.869673175695566 0.796901853332…
3.3180739807049 3.32906704501382 3.2990739807049 3.2920901639841 3.36912715433655 3.39410403536627 3.32404623794056 NaN NaN 3.34105317363165 3.3350739807049 3.36303236655839 3.332 3.41799306430892 3.35006473311679 3.38511097105735 3.0690739807049 3.10113409002763 3.30406473311679 0.940273432121734 1.64038006935691 1.3780459878133 1.11002173392277 0.874942477911233 0.796802566205701 1.390111450223…
3.3503099805132 3.35825036887605 3.33138151447779 3.33156034938925 3.42441728146008 3.43958419404411 3.34439343680522 NaN NaN NaN 3.36728613585834 3.37709537861945 3.33203576698229 3.415 3.37839343680522 3.43366765033613 NaN 3.16040683463684 3.33235766982293 0.946059389128587 1.64043587145052 1.38064216077398 1.11074329398655 0.858758822522299 0.797919776308493 1.41666493241937 NaN NaN NaN 0.9405…
3.37145756535598 3.3895423733074 3.37439126555256 3.38199153908121 3.46632855753561 3.49878026720919 3.38501960657937 NaN NaN NaN 3.38844419555216 3.38491778649301 3.38721265030721 3.49022806533977 3.41066086928365 3.51726794529207 NaN 3.27578735077183 3.36647248171752 0.972906906295237 1.62292289755032 1.37031277679063 1.10427268583248 0.87370775336139 0.806886041736785 1.40272290365461 NaN NaN …
3.41003632176611 3.44202706815468 3.41704046748422 3.42756258715467 3.51007537064881 3.54507395204727 3.40904000533728 NaN NaN NaN 3.4275396647181 3.45600786825216 3.38249837266676 3.47793881536651 3.43504552605494 3.56507659659898 NaN 3.48716577940167 3.40954167163341 0.980601387605696 1.62710838311273 1.3732505762259 1.11064455495803 0.874247135692633 0.806342305923316 1.38327508303109 NaN NaN …
3.43242653570296 3.45801664727376 3.44193854707386 3.46546858820256 3.55749261330743 3.59305268611259 3.44356472879402 NaN NaN NaN 3.45243254227456 3.45526899003731 3.36302402864945 3.41339647271597 3.46044455955311 3.61856606519841 3.49068947545208 3.58301386103816 3.43445657092401 0.981376092146815 1.62625169237115 1.37339950317252 1.11066725709561 0.878550665403795 0.803547481521856 1.38733358…
3.46750487197412 3.50043998220354 3.47805124983165 3.50402474819877 3.59844468138993 3.63878333368054 3.49038583175524 NaN NaN NaN 3.48799668769304 3.51920170720455 3.36498363143785 3.52340083680008 3.49701968166341 3.62432172181824 3.58881548712111 3.70761847989725 3.47201247177716 0.975696977177654 1.6296294365887 1.36845056814357 1.10800608090728 0.87632476397075 0.804906418957933 1.3661833368…
3.48611711936289 3.52305200200144 3.50311534900519 3.53261069339166 3.65011207170734 3.68411351433526 3.50359718598964 NaN NaN NaN 3.50511233204059 3.55612177189211 3.35899777020374 3.54357914542996 3.51811567673498 3.66853377467366 3.67320309514331 3.76772985269841 3.49510590606936 0.971128736442042 1.62440903991672 1.36804281620728 1.11038184847503 0.866790777836843 0.801528663778606 1.39378711…
3.53040395905519 3.53658621745818 3.54680820949455 3.5748257960183 3.69383894201643 3.72845121186408 3.5420716540659 NaN NaN NaN 3.54734977783499 3.59800430608726 3.35798827565084 3.56805795631651 3.56197643762362 3.68427328030865 3.75444044007359 3.86079566064285 3.52144552526822 0.953606465397397 1.635989776784 1.35290766045415 1.10012233989651 0.863200255150163 0.801146723545163 1.379881502773…
3.56411340822068 3.59598979745754 3.57261657674005 3.60218771664262 3.72197024755817 3.76612679211842 3.58945581176594 NaN NaN NaN 3.57667204508288 3.46971404642102 3.39868753276959 3.49118753276959 3.60148451231329 3.74793397420457 3.83253435343764 3.92714669692792 3.56716711484876 0.944639471691186 1.60995295045773 1.35345943407205 1.09705838855634 0.862814069346059 0.795894162114043 1.38183655…
3.59603076004436 3.62452917022802 3.60352628943391 3.6335323498607 3.75002322427883 3.79903060740756 3.60853845488173 NaN NaN NaN 3.61103329740567 3.49402546280158 3.40750298883668 3.4994993512936 3.62553485549785 3.76802784752608 3.88050851503467 3.99399631142765 3.59852875047682 0.940274475527149 1.60942421948794 1.35123149740277 1.10006491171233 0.860577123605471 0.793305521003544 1.3784532396…
3.6359186143822 3.66683841865107 3.64431911924929 3.67130300949959 3.78817900862024 3.8307171167081 3.64595819461717 NaN NaN NaN 3.65483345766426 3.50860612665872 3.36210696352801 3.53212945258187 3.66943098993435 3.80834215284863 3.89386243368182 4.00120523187165 3.63193644163686 0.93554899270598 1.60212152549307 1.34870184322927 1.08582825811004 0.855041517493402 0.789227381075216 1.37652389068…
3.67038707549348 3.69492454402614 3.67096926057988 3.69629401837546 3.80314431973443 3.8486258487025 3.68327917135408 NaN NaN 3.81656115054186 3.68245476453772 3.64648464163036 3.37093160899734 3.54346880294253 3.70492074452599 3.83653863568871 3.92344177907054 4.01811100168113 3.6678644539822 0.934514752514853 1.60345273694088 1.34406043398804 1.08408149349139 0.857215228506612 0.795446972774272…
3.71909085613378 3.73404941532717 3.71457419843089 3.73211328299749 3.82812012198172 3.86908057794355 3.72064218137197 NaN 3.84908344622546 3.84085769403293 3.73309107272698 3.70848894743508 3.37501497752765 3.58888911267027 3.75459961817162 3.85908849989377 3.9270256626191 4.03200427929361 3.70858145745893 0.929694017592238 1.60504526591916 1.34668668092162 1.08312308964105 0.858645439354807 0.7…
3.7500190903176 3.75600903016468 3.74258142850509 3.76743592573413 3.86518320211078 3.89373322087444 3.77137860013402 NaN 3.88831112584776 3.80565199640272 3.76455654263465 3.71548805584925 3.47628295071817 3.69040946919384 3.78791211648799 3.88835168452635 3.93709405433793 4.03402117944106 3.73752817986852 0.927085840445075 1.59737046240599 1.34449084033184 1.07206483606198 0.844688481963427 0.7…
3.79026345228535 3.79310601393087 3.78609884150332 3.80110250010806 3.87977829066153 3.9120946893775 3.79871504816348 NaN 3.91374029192605 3.91988910100207 3.80722616875964 3.79498440497025 3.5385728233557 3.72011089899793 3.82084118442043 3.91554291621476 3.94449233405137 4.03542909155332 3.77709018851254 0.940648469665455 1.61594665943513 1.35033484434452 1.08746504494643 0.849390805753633 0.78…
3.83104214665645 3.82602138818646 3.81603686492255 3.8295342302175 3.90351959022859 3.92951987612704 3.82554848079261 NaN NaN 3.87401830244862 3.84803506696467 3.8470854492305 3.58207485249072 3.76598169755138 3.86404415164502 3.93053466522707 3.95000595704615 4.03400453617828 3.80853164110822 0.94648108921241 1.61864250458415 1.35511828660368 1.08506243808796 0.854873114546812 0.781659500552069 …
3.86791246952628 3.87928823641605 3.85582456628235 3.86087492647827 3.92548745601438 3.95181306192406 3.88821960869794 3.85952157065761 3.90763137500658 3.92771372826831 3.88090924033732 3.90710836032774 3.61696131771676 3.75671372826831 3.90096696730686 3.95525311376919 3.96097254891276 4.03851554233505 3.85928823641605 0.949443848099146 1.61191252953838 1.36118393962164 1.08692933602519 0.86031…
3.90023098235744 3.88818318034585 3.88128879242805 3.89019282421317 3.96256391054605 3.97574218925819 3.90504090007098 3.89782404588952 3.95417101257985 3.98017101257985 3.91275788046761 3.95453379669477 3.65229396857915 3.80977820428792 3.93774224239155 3.97498875655834 3.95901084270907 4.03949718499147 3.87536229370806 0.941203069388896 1.62256774040918 1.36332386936942 1.08218816928951 0.85434…
3.93555881934978 3.92504892073978 3.91806330700642 3.91305902250849 3.98157062938457 4.00208136829488 3.9520842860128 3.93512040858971 4.00718663331405 4.03316255159611 3.94805065667133 4.02363506284642 3.74217631022158 3.89023479674994 3.9725641749722 4.03108729622754 3.96452147782062 4.03898344381891 3.91557254080936 0.934293707680711 1.62564265924354 1.36457212506294 1.09042754751363 0.8609626…
3.95894386499727 3.94558179125259 3.94404816557714 3.93687838336845 4.00931530981615 4.03387075304366 3.98034931261414 3.9754865425697 4.06941168986667 4.08767367432728 3.96852631905243 4.07558280672959 3.80972384188576 3.96838673896566 3.9983541287672 4.06008732815354 3.97253638190186 4.0565009819798 3.9449254999714 0.936829719894989 1.61906792338505 1.36525439425489 1.08832133527946 0.860754076…
3.99512753294023 4.0067320153252 3.98851669830785 3.96752131123095 4.03525901857682 4.0641737779851 4.00883966463772 4.01496884381276 4.1031410827128 4.14218414243782 4.01153680056711 4.12266497100973 3.85614979772672 4.00037791120037 4.0272572608602 4.06723682848756 3.97572199937815 4.01818414243782 3.98866742573768 0.956410544059937 1.62680609667789 1.36554402576602 1.09218738879365 0.868260080…
4.01599231439664 4.03999032183281 4.01899459161245 3.99299629952431 4.07898975252885 4.10399174509269 4.04698889857293 4.05898719066107 4.15498491344526 4.1959843441413 4.03199288370059 4.13300284651976 NaN 4.06298178227352 4.05699032183281 4.07799686882826 4.00999373765652 4.0719843441413 4.01899117578874 0.970478132683036 1.62980912611843 1.36703018502378 1.10496629952431 0.865770700243862 0.80…
NaN NaN NaN NaN NaN NaN NaN NaN NaN NaN NaN NaN NaN NaN NaN NaN NaN NaN NaN NaN NaN NaN NaN NaN NaN NaN NaN NaN NaN NaN NaN NaN NaN NaN NaN NaN NaN NaN NaN NaN NaN NaN NaN NaN NaN NaN NaN NaN NaN NaN NaN NaN NaN NaN NaN NaN NaN
4.07568812245567 4.11460210714871 4.09077413776262 4.06355909949523 4.12468812245567 4.16749458801501 4.11640857270805 4.12779564158936 4.25347308418827 4.3029246645498 4.09279564158936 4.23016120664394 4.22210737502047 4.29601053574353 4.10962361097545 NaN NaN NaN 4.08283864924284 0.968042486630831 1.61716387212995 1.36494237118547 1.10294484484611 0.864294732283015 0.795773879335607 1.371222577…
4.10708959854292 4.14205719055931 4.12607053502315 4.08906862867117 4.15604003339152 4.19005337785535 4.13508769219094 4.16408197313501 4.27508578583896 4.34507244137512 4.12908769219094 4.28310103665478 4.31817919708583 4.43319254154967 4.13809722395082 NaN NaN NaN 4.12106290961524 0.959471796706382 1.61636695694012 1.3613948635653 1.09901990107005 0.86357108064051 0.790461709736662 1.3731487525…
4.15446765614129 4.17266022043477 4.16348141073368 4.12568772961955 4.17785278472824 4.21837137399456 4.18134386480977 4.20733011021738 4.32100408524454 4.38366022043477 4.17555018369564 4.33644014695651 4.41297657605976 4.53508661279889 4.18933011021738 NaN 4.03077992652174 4.17261078616851 4.15456393828803 0.93953120793614 1.58367167906358 1.35344826774402 1.07304652314809 0.848440040852445 0.7…
4.18868590170258 4.22063859813689 4.19892241953106 4.17561494635404 4.23907095534854 4.24544938387411 4.20689876774821 4.23180416061682 4.39342573209126 4.43189876774821 4.2155439910055 4.36835477674272 4.48415893735954 4.6139933748796 4.21401702666245 NaN 4.01580416061682 4.07316556247993 4.19573320526828 0.943892800449725 1.60608693454546 1.35172798528749 1.09124605538065 0.849272819004184 0.77…
4.21704360401659 4.24704360401659 4.2370487339009 4.20105001637197 4.24203590919013 4.26403462671906 4.24405001637197 4.26504103907444 4.41102308447937 4.46903077930583 4.23805129884305 4.38307053590919 4.53201538965291 4.65501282471076 4.25602564942152 NaN 4.04900384741323 4.08011798733901 4.22604745142982 0.942763074656189 1.60884243342065 1.34503298488321 1.08322980435494 0.853913212453613 0.7…
4.25163078016585 4.28148796201509 4.27548796201509 4.24054746957791 4.27066648470354 4.29139274991458 4.28324993176383 4.29734514386433 4.42944035596484 4.49332134083921 4.27859507562816 4.4388093028543 4.54454746957791 4.66551176504022 4.27669028772866 NaN 4.05248796201509 4.17249986352765 4.26336894688946 0.937448668998043 1.6028376497214 1.33954774417151 1.07533260741498 0.84047164818617 0.769…
4.30490668967043 4.32266343146617 4.31661920270176 4.28684034652382 4.3271499478747 4.32486246090602 4.30528263416793 4.32692880405264 4.46646440202632 4.52044228764411 4.32890668967043 4.50613268629323 4.59 4.708 4.33501726158146 NaN 4.09322114382206 4.21426537258647 4.29506149034587 0.943830949063934 1.59351729774613 1.33768916395272 1.078843905029 0.810132815916619 0.753860113662746 1.35804044…
4.34507962129819 4.35203107172612 4.34410292509278 4.32407573733242 4.37804660758918 4.36306408543513 4.36206214345225 4.36804854957207 4.48704078164054 4.54003495569189 4.36905437552071 4.5121009831099 4.59 4.70798640611982 4.38009127319549 NaN 4.10303883965765 4.22580774369461 4.34206020146936 0.937240194198288 1.59382947445278 1.33720081442096 1.07767951329243 0.82086056196319 0.76489306469741…
4.38657913407179 4.36885097251366 4.39735457188069 4.36352003875835 4.4025673150091 4.39657913407179 4.39449640063297 4.39342548625683 4.50809455250152 4.55804727625076 4.39773278188676 4.56405909531345 4.59002363812538 4.70094090468655 4.42733093375531 NaN NaN 4.12709455250152 4.37357913407179 0.937296624039929 1.58874762441776 1.33258743527985 1.07228633609057 0.816116607945461 0.75132916626072…
4.43605162207117 4.44075115862226 4.42796577537148 4.4079872370464 4.4511803921207 4.44611600709593 4.43653654187304 4.42936484847367 4.51642923349844 4.5621931550743 4.46009454542101 4.56953654187304 4.59206438502477 4.69597853832508 4.45624477714546 NaN NaN 4.13630916217023 4.4226867735975 0.934071762554536 1.61611145597235 1.34168288841009 1.07210104384656 0.825305138672497 0.774953937959215 1…
4.48398116369014 4.47498654549296 4.47198270134809 4.45298231693361 4.50497885720322 4.49698001044668 4.46099038963783 4.44599346495372 4.53599231171026 4.57099654026962 4.50998039486117 4.59399038963783 4.59499884675654 4.69500038441449 4.51297770395976 NaN NaN 4.1959765507163 4.45398769873642 0.952382803760806 1.61481051127127 1.3468279779798 1.07761783190229 0.837845071806279 0.787894914196339…
4.50744560842218 4.51237334759696 4.50051786924739 4.48751786924739 4.53563830395609 4.55662626048522 4.49852991271826 4.47925291288826 4.54331313024261 4.57718065206304 4.52943356495131 4.61322882594652 4.59506021735435 4.69196386958739 4.54150582577653 4.57592734725696 NaN 4.35236091220827 4.48852991271826 0.947919980404109 1.62141796436749 1.34878444040751 1.07261067557811 0.842742862998761 0.…
4.54516173470578 4.54383903062084 4.54362389456421 4.5306884353812 4.5892047619171 4.60922627552276 4.54253784014156 4.5006884353812 4.56945178571891 4.59236573129626 4.56609719388879 4.63227967687361 4.6 4.68893545918301 4.58394659864915 4.65296811225481 NaN 4.46505416667746 4.53264540816988 0.951908774658725 1.61882011904793 1.35244247789128 1.08255152125893 0.848780453231912 0.778657441327119 …
4.5980222970309 4.58204459406181 4.5720975495102 4.56215329208747 4.6441811633761 4.6651505049586 4.56713935644315 4.5320752524793 4.59005574257726 4.60907803960816 4.6160222970309 4.64503065841749 4.6 4.686 4.62704459406181 4.69715886634519 NaN 4.51339019804082 4.5621059108968 0.946856410396385 1.62011770187729 1.3529984891578 1.08441522242441 0.851496972522973 0.78127936475298 1.36828607594092 …
4.60657593096405 4.59886389644608 4.60739766661804 4.61739766661804 4.70950736775404 4.71965820681606 4.61716455170401 4.55924682755602 4.61042509190204 4.63723311491402 4.62468563210006 4.65616455170401 4.59984916093799 4.68579431036998 4.64342509190204 4.75450736775404 NaN NaN 4.60037024133403 0.949297410901513 1.59458829087817 1.34897653699969 1.07569261147681 0.839868000321837 0.7846397359758…
4.6484729266682 4.66142563400138 4.63675668266912 4.64708773133686 4.74715867033709 4.76815867033709 4.62985126800276 4.57789856066958 NaN NaN 4.67437834133456 4.66818917066728 NaN 4.67114187800046 4.67463845100207 4.79213502400368 4.58625325567073 NaN 4.62778032900253 0.9599104043867 1.61886916038317 1.35598881083022 1.08607603495708 0.853268694309606 0.785430801920295 1.37162927005068 1.0683220…
4.66805577070861 4.67905577070861 4.66804539476282 4.69205836469505 4.79505058273571 4.8160609586815 4.66503761280348 4.61501945489835 NaN NaN 4.6900609586815 4.67601686091191 NaN 4.67701037594579 4.70104669175604 4.83904798874927 4.63811932337656 NaN 4.66004150378315 0.960341439662478 1.61677404661886 1.35882805451017 1.09127866409698 0.848272036097114 0.789186977823542 1.38026946823278 1.095663…
4.71134304919703 4.72242538100431 4.70348026887584 4.73735677116491 4.83457632265101 4.86360376658677 4.69449399084372 NaN NaN NaN 4.73730188329338 4.68938421510067 4.62404116590364 4.68501372196788 4.7374391029722 4.87637049313279 4.73111147939837 NaN 4.6924391029722 0.961443962334132 1.61989617488555 1.35730914260882 1.09019730764334 0.857573756040988 0.794566723764262 1.38000353178404 NaN NaN …
4.7366362178771 4.75369983966481 4.73861501061453 4.76382708324023 4.87701794860336 4.9080603631285 4.73069983966481 NaN NaN NaN 4.75953018156425 4.71727569441341 4.62693637821229 4.68602120726257 4.7696362178771 4.90389070502794 4.81324796983242 4.87839316201121 4.72474225418995 0.960929836547485 1.62022060311173 1.35589122381564 1.08651179486034 0.859973066776536 0.795065481301676 1.39009817203…
4.76606269924001 4.7860189997697 4.76706459921698 4.80207029914789 4.92406839917092 4.95707789905577 4.76307789905577 NaN NaN NaN 4.78406459921698 4.73002089974667 4.624 4.68700379995394 4.79906269924001 4.94507409910183 4.9171519981576 5.03508739894062 4.75905509933213 0.957206649283039 1.61468336232288 1.35961294432795 1.09120061411377 0.858727188034084 0.795779050011515 1.37984183622017 NaN Na…
4.79926416781813 4.7967804958263 4.80130019070242 4.83930019070242 4.96026416781813 4.99850432038007 4.80419212204955 NaN NaN NaN 4.81826416781813 4.7417804958263 4.62412007628097 4.6889879923719 4.83231219833052 4.98428818307432 4.99797261787585 5.0821527322973 4.78842026698339 0.944955609916526 1.60080179101758 1.34545055211429 1.08629761754462 0.857310878674451 0.795292007628097 1.370321373578…
4.82196048991905 4.86154885138231 4.82691475230386 4.86484614588107 4.98286901468866 5.04075467065068 4.82077753945828 NaN NaN NaN 4.84114344037982 4.80558836146326 4.63383991834683 4.688 4.85868606422789 5.00870893303549 5.07932639084059 5.1782577844178 4.82373180184308 0.94587112613347 1.60983694540184 1.34946386831946 1.08857205819268 0.862328461458811 0.79619332721921 1.37197526086121 NaN NaN…
4.86298252461322 4.8849900140647 4.8659833567745 4.90098460501641 5.01998418893577 5.07298626933896 4.85398585325832 NaN NaN NaN 4.88997919596812 4.78800748945148 4.62700291256446 4.688 4.88798751758087 5.03898710150023 5.13597586732302 5.23197711556493 4.8549866854196 0.930116711380685 1.60287296665495 1.34322265875527 1.08865996255274 0.862689846050164 0.792491576945617 1.36750190564932 NaN NaN…
4.88854125632695 4.92328867004104 4.89144503297994 4.92540894922481 5.05230069795942 5.10628867004104 4.89533678171455 NaN NaN NaN 4.90858936800046 4.79328698726631 4.62954125632695 4.69002405583675 4.92244503297994 5.06257734008208 5.16612027918377 5.28297594416325 4.88838489338806 0.925960033655495 1.59948496510203 1.33775852050935 1.08691417363098 0.857805376422822 0.789306475763224 1.35881474…
4.93364348762083 4.94787943308181 4.92866493720819 4.95968638679556 5.07757913885875 5.13036464298514 4.92385798349444 NaN NaN NaN 4.95755768927139 4.89962203803347 4.6743860925725 4.69463829924542 4.95985798349444 5.11036464298514 5.17621449587361 5.28115014711153 4.92070783638292 0.924252648295686 1.5983240010764 1.33364411180476 1.08302044449234 0.853972049730962 0.784801036096205 1.3566685728…
4.96307517439001 4.98801927548462 4.9590809570354 4.99106360909924 5.10403855096924 5.14703469587232 4.9630404785177 NaN NaN NaN 4.98307517439001 4.92810408761694 4.6920404785177 NaN 4.99905975400232 5.12706939174463 5.18603855096924 5.28801927548462 4.95306360909924 0.921164675989728 1.60169286807069 1.33883749021048 1.07710244401003 0.846304891996576 0.779826087076622 1.35341158058974 NaN NaN N…
5.00268739097809 4.99879737353458 5.00148117368466 5.02442618240642 5.12420621729343 5.1651787216543 4.98474238225634 NaN NaN NaN 5.02270113879765 4.9827561300759 4.71368739097809 NaN 5.03074238225634 5.16338493894773 5.20613747819562 5.29804124345869 4.98652241714335 0.913376139321942 1.59808853595798 1.3324886795911 1.07325763927224 0.843646389658634 0.777767005233052 1.35438438801368 NaN NaN N…
5.05270791917953 5.05656633534362 5.0367551137915 5.05566072456756 5.13951914073165 5.17821237575386 5.03847194611969 NaN NaN NaN 5.07373151648551 5.03855742219496 4.76415626799323 NaN 5.08461352995559 5.19151914073165 5.21614158383591 5.30118877844787 5.02470791917953 0.923918285345781 1.60448436293525 1.34184482974866 1.07820297338558 0.842678259057095 0.775491557547219 1.36549869958181 NaN NaN…
5.08206270050638 5.08005118408684 5.06804350647382 5.08304478607599 5.16102559204342 5.18701535522605 5.05806781891507 NaN NaN NaN 5.10406142090421 5.10305502289336 4.8120396676673 NaN 5.11006270050638 5.21302303283908 5.22200767761303 5.309 5.0540575820977 0.926338982807241 1.60632589896601 1.34701812547379 1.08204013426726 0.84302104927378 0.779299923405804 1.36712263616241 NaN NaN NaN 0.930079…
5.13124033488554 5.12036050232831 5.10238453581686 5.11828840186265 5.18128840186265 5.19924033488554 5.11125235162982 NaN NaN NaN 5.15225235162982 5.1465768037253 4.8434686530268 NaN 5.15924033488554 5.23124033488554 5.22804806697711 5.30903605023283 5.09930041860693 0.933335459739425 1.61101015168433 1.35338523516298 1.07441702733082 0.843919310512228 0.794917774437722 1.38476176065095 NaN NaN …
5.15183900074586 5.1508605135855 5.13464538518912 5.1426884108684 5.2055163081513 5.21949479531166 5.13307564198187 NaN 5.21155933383057 NaN 5.17373143654767 5.19533379605752 4.88314018050079 5.0012047190197 5.17992505210441 5.25127966691529 5.232 5.31206453851891 5.1248605135855 0.932170763360682 1.61762861207672 1.35551163081513 1.08073580152584 0.850388799441663 0.800443962523176 1.38248904927…
5.1900499465205 5.19001921020019 5.1640595516206 5.17402881530029 5.22905378856054 5.24204610448046 5.18204610448046 5.16205378856054 5.23707299876073 5.24610181406102 5.20705378856054 5.25608068284081 4.93509605100096 5.05591163307912 5.2220595516206 5.26403265734033 5.23200576306006 5.31507107774071 5.16405570958056 0.933561182518112 1.61892291143613 1.35785089436511 1.08008611953956 0.84806090…
5.21626240577941 5.20069179705482 5.19536975359827 5.1892981883857 5.25728626085027 5.26633397099198 5.20653673909426 5.1905128840234 5.2755963767714 5.29964408691311 5.2352981883857 5.29841746373998 4.98613311586565 5.01199189841646 5.25317891303142 NaN 5.23503578260628 5.35202385507086 5.19345324634626 0.929013874200615 1.61535820187609 1.35322341173216 1.07809433217227 0.84856065376605 0.79839…
5.23884829532337 5.25847852556703 5.22665253486413 5.21445677440489 5.28147852556703 5.29458728137772 5.25167428602627 5.23376129067482 5.32604405578261 5.35410930926903 5.26067428602627 5.33417456275544 5.08247963248371 5.17915336505164 5.26887004648551 NaN 5.23786949302717 5.35391299535145 5.23152202789131 0.931849581580507 1.62518045162699 1.36188722769476 1.08023115397311 0.851160468230743 0.…
5.27698421173061 5.27999109379675 5.25598785517739 5.23499149862417 5.30299109379675 5.32098906965965 5.28198745034997 5.26798583104029 5.37298056828383 5.40397935380156 5.29098745034997 5.3869781393193 5.19395384967408 5.27595992208539 5.30798380690319 NaN 5.23200242896452 5.35000161930968 5.25499028414191 0.933179449434708 1.62654943324161 1.36625819042143 1.08567774511127 0.853878874579772 0.7…
5.27788461817036 5.30302039645329 5.28191434020232 5.26027797250432 5.33717911807856 5.35832674587994 5.29151574876005 5.29602641944836 5.4021913303482 5.4450330318585 5.29941918436726 5.42267457544774 NaN 5.34919255302369 5.30987453689712 NaN NaN 5.39652933633152 5.27737780928853 0.957951182833942 1.61220952150652 1.36281831226461 1.09323185998751 0.859464479162736 0.787901626761186 1.3664963779…
5.31005686327324 5.34648939542833 5.31658711517991 5.28369996088482 5.35229284220611 5.38565458302482 5.33443721206107 5.34003235407319 5.45995459870523 5.48965881079262 5.33450603632047 5.47875177628504 5.38514793224298 5.44955603936914 5.34106669865812 NaN NaN 5.48148832280975 5.30917106539265 0.955559364309776 1.61010281086614 1.36185281642559 1.09760279396094 0.874860475279717 0.7934614203516…
5.33109851998692 5.37403642148451 5.34459040233468 5.32055096105473 5.39406287025926 5.4180746236919 5.35910625176074 5.36460957954866 5.4846149925006 5.52561360120747 5.3506001449379 5.52212117720939 5.49872897603516 5.58877591543107 5.36658885171831 5.41004423114428 5.28901469179079 5.48514739587762 5.34657284652034 0.954768207159072 1.61015858805421 1.36351017596314 1.09056374681773 0.84402747…
5.37126223440891 5.38816837804427 5.38334161743524 5.34150314878115 5.41979358117434 5.44782176353399 5.40124980892076 5.41032399531579 5.53230267527912 5.57343452555129 5.39227985652836 5.57070197221612 5.59105856525187 5.69947641693229 5.40127502643091 5.42640854239475 5.29395882606208 5.54734954678111 5.37686516925371 0.943966526145256 1.58637707319911 1.35286440679929 1.08792139332918 0.84244…
5.39240549538353 5.44154077276041 5.40984821734267 5.38065904929655 5.44289550089833 5.47373180103375 5.42146914892564 5.43585821182787 5.55521456858068 5.60777725818569 5.41432457556484 5.57997270541474 5.67695984778957 5.77822176757291 5.42391366346501 5.46056806734567 5.2908345075552 5.57778772471199 5.40526364471656 0.94050206103501 1.60047794604349 1.35388637289043 1.09167710167212 0.8388754…
5.43250674894326 5.47201307226139 5.44601290879642 5.41451776092978 5.48250366901669 5.5000088783059 5.46300561764241 5.47150902449893 5.5910083533671 5.64301015579979 5.45100998801683 5.59199607684065 5.73300626718432 5.86149989205036 5.46450610371934 5.49999992227626 5.284 5.58098692280215 5.4450098115979 0.933083577867217 1.59990712276999 1.34869605253107 1.08977392108354 0.832236024458204 0.7…
5.45365972245512 5.50197342854411 5.47753036588983 5.45052157727028 5.50971935302397 5.52136531362572 5.49051136856817 5.49993582616141 5.61980207528634 5.6722920155442 5.47663432979911 5.61677995275949 5.75453979007068 5.88315645030796 5.48613520866106 5.50106933373582 5.284 5.59575471108143 5.46902772930397 0.930405881400787 1.59561864449662 1.34139272789984 1.08102812645682 0.860547665574377 0…
5.50611769538196 5.54031732868197 5.51967186542557 5.49269641538524 5.5270554037328 5.55068384217573 5.53024681817836 5.53418825300918 5.64384569301574 5.69518385788361 5.52712777279901 5.68133489047471 5.7968658227872 5.93474175440719 5.53663281150753 5.54595838745802 5.28421410584263 5.61722665398949 5.5111246334236 0.922521470930839 1.59594275651006 1.33974133499562 1.07785183603532 0.84616823…
5.54404985088116 5.57001514823588 5.55505260354674 5.53155078240577 5.5770321766714 5.58205535621232 5.57305856226128 5.5680480297402 5.68351098590447 5.72403439213708 5.56653435022882 5.7389646020648 5.80751692746859 5.94250266884907 5.5780604253105 5.59055022044804 5.29391622751556 5.65499248113703 5.54354807164845 0.913183781208472 1.58226799141477 1.33522667548347 1.0667728705862 0.8205154460…
5.57962593779427 5.58966154973004 5.58893518446306 5.56660219549543 5.60997235578069 5.61646464449538 5.608507577871 5.59438072697149 5.69516705535686 5.74416077350493 5.59173866560805 5.75871471120254 5.81311324760774 5.93415397185904 5.63655401985579 5.62519963415291 5.2711445269189 5.65254765584568 5.58552993203597 0.902804295552674 1.57385765841329 1.33143301929376 1.05861435002667 0.80673611…
5.63163231247548 5.64447379972309 5.62518763027833 5.61260899537645 5.64923908680843 5.65528958227923 5.65070335725871 5.6261455535586 5.70908746796915 5.75753476849042 5.65305533483843 5.77679012902232 5.82247530752547 5.94681293350033 5.66219991030216 5.64202437646312 5.28478462350981 5.65803050592654 5.61721991287151 0.923121548603864 1.59776260669599 1.34249547845685 1.06733312296688 0.807742…
5.66453564197704 5.67103347987358 5.66003606168266 5.64403140572506 5.6900301466082 5.70153109835395 5.68502770151321 5.65152609582946 5.72751580778893 5.76551175701019 5.68553829692484 5.81052851654487 5.82549958029438 5.93450738404412 5.69453501241861 5.56098069354152 5.366964744728 5.71549707256638 5.64953522227142 0.926812660154283 1.60762413108005 1.34794030158999 1.07091271711259 0.82652040…
5.71378374466984 5.71373779507261 5.70931762305693 5.69182189506735 5.74155874608071 5.75156267058534 5.70838930433574 5.66616045059928 5.74135279300905 5.77711931975639 5.73928245310481 5.83909661832974 5.82853606420183 5.93936955309271 5.74329661051063 5.61326447081343 5.40955298442808 5.98150829657586 5.69379059981032 0.931669561894491 1.60742377182155 1.35042182776139 1.07179696447766 0.84462…
5.73875241401121 5.73534729200107 5.73830499961154 5.72188401795533 5.79519470353487 5.80378457486262 5.74354601783264 5.68282025734451 5.77403065885277 5.78826827365729 5.76423605369893 5.84672576048813 5.83154429505437 5.92660573097382 5.76970912028926 5.63597449119618 5.45573086839714 5.72279129770884 5.71977556287082 0.933803753407076 1.60791913354768 1.35245738618775 1.07235801871308 0.83279…
5.77308303832978 5.7760467237285 5.77408437355008 5.76460040019032 5.82913597278051 5.85213819881379 5.7661228932127 5.70602984821915 5.7680559654109 5.79201865513697 5.79758117281609 5.86054191114237 5.8335 5.92450279827055 5.79959497342306 5.75598570167623 5.488391895698 5.60544491403646 5.75608081229651 0.931507052396151 1.60949897401058 1.35306446728385 1.07954944763144 0.841129294894408 0.76…
5.80241244602731 5.79205573243812 5.80691468968364 5.80449972575298 5.88255992870335 5.90557017436837 5.81023120165633 5.72244483720815 5.79808518159305 5.8022460801577 5.82594596272417 5.8773267744381 5.83357439988255 5.92593808943879 5.83485356016599 5.9203857597738 5.6059402285479 5.75395272294208 5.78542244669425 0.925490266673893 1.59270719714892 1.35004346338833 1.07162650595009 0.849914325…
5.83809517086066 5.84307246002871 5.8442684486794 5.84882750973495 5.93287102953838 5.95590625780902 5.83144100524267 5.76863289729698 5.80692970373772 5.82779692190897 5.86455986245052 5.90896987916973 5.84098461902687 5.92003514813114 5.86518148921204 5.95347639379231 5.67965146564948 5.75618522043968 5.82368595553643 0.936845531288209 1.61569547997218 1.35771593559276 1.07764015261833 0.855641…
5.85703981306966 5.87302878961503 5.87704352510391 5.88754944746149 5.98604273109306 6.00755964874325 5.87204253304652 5.79203831227108 5.8271090426177 5.85803389162442 5.88403479737103 5.90250680085451 5.83401096621823 5.91800680085451 5.88604276016743 6.01203621459587 NaN 5.85652178797696 5.8505471808141 0.936148133662407 1.61331976385911 1.35894953300677 1.08153613157077 0.844285630411346 0.78…
5.88729612060382 5.89644739888892 5.91032969284692 5.92547453516564 6.02054324532736 6.05307538735571 5.90556067882591 5.81828110334891 5.901 5.88126939070937 5.91080711813598 5.9076138595836 5.84285195883276 5.92339138739563 5.91827640632238 6.0389829809934 NaN 5.88279606932567 5.88590783486529 0.93111976315411 1.60280861962692 1.35862443244171 1.07538168316722 0.851112451240281 0.79091329330980…
5.91109154334035 5.93209707481352 5.93671584360033 5.96363054364841 6.06403368479457 6.09917705925196 5.90643898894729 5.84168687755198 5.901 5.90369992432065 5.93552914523258 5.91612664003995 5.87163100282853 5.95531302163634 5.94059154334036 6.06869992432065 NaN 6.02304365260724 5.91812366430644 0.926614697534003 1.60352752212336 1.35978476563143 1.07858732869939 0.858704391171756 0.78913777167…
5.91998057201909 5.93299049269019 5.96698305218686 5.97899049269019 6.09198346554816 6.13898222546427 5.92699173277408 5.86099214613538 5.92399049269019 5.93098883924501 5.95598015865779 5.90899421294186 5.84801198747758 5.91302480167776 5.95098015865779 6.12497685176742 6.05895081000578 6.19691608765691 5.92698759916112 0.960061745174919 1.59467992559497 1.36396 1.07919870204553 0.87546619294246…
5.93618910448807 5.96451169449714 5.99714460931441 6.02310011414074 6.1392113520749 6.17840045656298 5.9810667427605 5.90118910448807 5.95414460931441 5.96128921862882 5.96917798069466 5.93980091312596 5.84822247586832 5.92296662861975 5.96714460931441 6.13910011414074 6.15580091312596 6.29073417036546 5.96715573310782 0.940043551102629 1.56477147202127 1.35269122361728 1.07039061326004 0.8696264…
5.95285910515386 6.0096187551222 6.00989225688236 6.03192540861086 6.1578425292896 6.21370163444346 5.98695027240724 5.91785910515386 5.96689225688236 5.98678451376472 5.98486739308598 6.01040326888692 5.86783424135748 5.92002486379638 5.97989225688236 6.14792540861086 6.22640326888692 6.35545299647967 5.98088396895023 0.948290298490819 1.60985892088084 1.35279908832747 1.07485228990883 0.8737253…
6.01697541759541 6.03299116569835 6.05298348369692 6.0779823313967 6.20098348369692 6.25098578829735 6.02298617239742 5.9709796426962 6.01698079499642 6.02398578829735 6.0519742652952 6.0040026887005 5.86500115230022 5.93999231799857 6.04297580169548 6.19098348369692 6.30696927199427 6.44896427869333 6.02298386779699 0.950279262527862 1.60697125600723 1.34945128673524 1.07837865949075 0.864823433…
6.04043099362534 6.08222486623931 6.08637477706552 6.10833729935896 6.22433729935896 6.28730919107905 6.05645910190526 5.99449657961181 6.05714991082621 6.05739351591879 6.07243099362534 6.01455279617164 NaN 6.0282717133725 6.07039351591879 6.21744036305198 6.33464649043801 6.48565585986465 6.05043099362534 0.9435633328036 1.59931297293002 1.347637088026 1.07990992414049 0.878046450000893 0.80629…
6.08553287976386 6.10575628509419 6.12559380849031 6.14363442764128 6.25963442764128 6.31966489200451 6.10450241540063 6.04646179624966 6.07283752339613 6.09857349891483 6.11753287976386 6.07240086752321 NaN 6.05670551115548 6.11157349891483 6.26352272497612 6.40229931964579 6.55428916485805 6.09553287976386 0.934493931786615 1.59857761609081 1.34314650892786 1.07676259686865 0.870349715083776 0.…
6.1090591670346 6.13203577541627 6.14307155083254 6.16106329496725 6.26703577541627 6.33603164748362 6.11807292681009 6.06607292681009 6.12605779105705 6.13205091116931 6.1420591670346 6.07009631842842 5.90103715139382 5.94716236535077 6.14205503910196 6.30003302346117 6.40701788770814 6.55801513575304 6.11206329496725 0.929626701343317 1.59883614088196 1.34114314427503 1.07072447561647 0.8641829…
6.15232982472764 6.15830233933367 6.19511910337387 6.20714658876784 6.29339395731357 6.3590916179799 6.17117407416181 6.1192748539397 6.16845808989949 6.1693573101216 6.18532982472763 6.1406321640613 5.92858635507135 6.06556803147537 NaN 6.32442144270753 6.42006413258593 6.5690916179799 NaN 0.905600175509245 1.55268056539819 1.32894133334913 1.05218579921312 0.837270994157588 0.775932029235749 1.…
6.18763162570569 6.19066232356355 6.20786697594928 6.22283627809142 6.33555999737069 6.36889767380714 6.18980558023356 6.14869302142141 6.21748836903569 6.20760092784784 6.22063162570569 6.20829394926925 5.99134511236568 6.12636557760425 6.22060092784784 6.36952929951283 6.426928371665 6.57889767380714 6.18472371927927 0.92060344092492 1.57307716151885 1.33229500444204 1.05066586055989 0.83844772…
6.23094648858799 6.23694275523366 6.25094648858799 6.26594648858799 6.33899626664567 6.38198382213125 6.23294648858799 6.20093528852501 6.24296888871395 6.25094648858799 6.25995146639375 6.16205848921778 5.92708088934374 5.99816053423604 6.25995146639375 6.3959676442625 6.44997137761683 6.57200871116009 6.22395146639376 0.926862396401688 1.60096551625054 1.34846988966469 1.05880983283172 0.839129…
6.26448015338098 6.26048015338098 6.27844883903005 6.2863757722112 6.35631314350934 6.38616700987165 6.25655322019983 6.23151146773192 6.26382461124126 6.29358453455076 6.2935219058489 6.24610644039966 5.96904381169779 6.10503337358081 6.29744883903005 6.40931314350934 6.45403131435093 6.572 6.2475219058489 0.932691733295289 1.60471035432811 1.3520510438117 1.06129029255121 0.829774616203121 0.76…
6.30952268429846 6.30552268429846 6.32055381358335 6.32162644858141 6.38568870715117 6.40183397714729 6.3084500493004 6.27949155501358 6.34118026216475 6.34841892001552 6.34248117858529 6.34990009860081 6.06696235717057 6.20197273359887 6.33955381358335 6.43868870715117 6.45696887071512 6.572 6.29648117858529 0.930978158749515 1.60661976596483 1.35214896235717 1.06037965007831 0.821764879183447 0…
6.32608655734128 6.32204327867064 6.33708655734128 6.34204516035197 6.40603198858265 6.41604516035197 6.32808655734128 6.31009220238528 6.37811290087994 6.39510537415461 6.35908655734128 6.42207338557196 6.11104327867064 6.24903763362664 6.35908655734128 6.44603763362664 6.45 6.56297553814268 6.31009220238528 0.93150933686641 1.60926316495164 1.35680959430223 1.06432139017162 0.821398835630136 0.…
6.37221942266066 6.34549658812677 6.38308083992761 6.3661847769774 6.42323097122175 6.44023097122175 6.37415013129414 6.35930026258828 6.43825406834393 6.45149658812677 6.40523097122175 6.46169291366526 6.13533963308616 6.27038582733051 6.4051847769774 6.46615013129414 6.45 6.54983832014477 6.35921942266066 0.910177438415961 1.58479729149073 1.35133111287747 1.05455012602463 0.831509412121646 0.7…
6.3908287569057 6.38761244983921 6.38993691043894 6.38185579528901 6.44281974411126 6.45981974411126 6.38688283367232 6.38476566734464 6.45980171852239 6.49361244983921 6.42481974411126 6.52045923233379 6.24895451584532 6.38791846466757 6.42085579528901 6.47888283367232 6.45 6.53612617912212 6.3778287569057 0.930314696946377 1.61679555200575 1.3548179144518 1.06304185907223 0.841636807705522 0.77…
6.42797536960718 6.42097803235235 6.43596937843055 6.41198002941123 6.47897603529348 6.49197869803865 6.42697337254831 6.43496671568538 6.52595606470471 6.54996272156763 6.46097603529348 6.55098002941123 6.29696871274426 6.43197137548943 6.46097337254831 6.50598202647011 6.44700199705888 6.536 6.41197736666606 0.935126917872467 1.61704003328431 1.35818777660778 1.05582485950993 0.837432862451057 …
6.45428767930486 6.44846471272323 6.4533651314254 6.43228767930486 6.48837619601404 6.52233193765945 6.4573651314254 6.46150897107782 6.56650897107782 6.59650897107783 6.48535406683675 6.59137619601404 6.36112858804213 6.43009539427619 6.48824342095026 6.51611064588648 6.45003319376595 6.51516596882973 6.44425448553891 0.93579376196014 1.61759504784056 1.3607921829882 1.07080200356665 0.848884754…
6.47973476502475 6.48957154350152 6.48566335560834 6.45773476502475 6.52165315426313 6.55169395964394 6.48966335560834 6.50653073812071 6.61153073812071 6.64153073812071 6.51667355695354 6.62465315426313 6.4609594627894 6.526990066825 6.50977557040556 6.52589798654798 6.45296939596439 6.52984697982197 6.46676536906035 0.936126531542631 1.61892612617053 1.36629266843996 1.07540205367755 0.85638185…
6.51697287496857 6.50698753714772 6.5189758074044 6.48498020605815 6.55397654051336 6.5849758074044 6.5229758074044 6.5399758074044 6.65796627698795 6.69496114522525 6.54697800673127 6.68695454724463 6.57191935801467 6.61493621952069 6.5499706756417 6.54098900336564 6.47698240538502 6.54598827025668 6.51096774320587 0.925847543691173 1.59844503606472 1.35976483118803 1.06552727977195 0.8458178076…
6.54319919445913 6.53948041016615 6.55811717321125 6.51233980231264 6.58415232517463 6.60530465034926 6.55915232517463 6.57619919445913 6.68843354088164 6.73248041016615 6.57423434642251 6.7004569755239 6.65793738569004 6.79363273534078 6.57619919445913 6.54416404249576 6.477 6.55482424018312 6.53726949838589 0.903628762385414 1.57597651048897 1.34685202124788 1.06394701210308 0.845792526559848 0…
6.55982644476083 6.57958142559966 6.56789790868284 6.54070393518025 6.5968672812877 6.63073456257539 6.5718672812877 6.59282644476083 6.72462226212652 6.77258142559966 6.59379581736569 6.73860184386309 6.73618326946274 6.84644870688735 6.59282644476083 6.55785707215598 6.477 6.54015313697574 6.55976518997054 0.921889395510868 1.61157838760555 1.35369853607799 1.07705319763501 0.854350670097488 0.…
6.58297283826504 6.60297283826504 6.60795276220007 6.56796811448505 6.61997283826504 6.64997756204503 6.60196457165005 6.62895748598006 6.75895984787006 6.80995630503507 6.61697283826504 6.76297165732004 6.81291024818013 6.93989017211516 6.61597283826504 6.57398110488003 6.48399173338501 6.55697992393503 6.58896575259505 0.92228975200155 1.6102120548443 1.3563869059241 1.07130695576604 0.84775790…
6.61924602564334 6.63618224121729 6.63131892213025 6.60427336182593 6.65615490503469 6.67620957739988 6.63222780152161 6.65230981006939 6.78333714625198 6.84324602564334 6.65224602564334 6.81311845679124 6.89333714625198 7.03026424976507 6.65024602564334 6.58430069800852 6.48402733618259 6.55684509496531 6.61927336182593 0.917186855365405 1.60399856339002 1.35286024814768 1.06663817758783 0.84281…
6.64566346819846 6.65575071718405 6.66556375507208 6.63362607577607 6.67278810960644 6.69871332476165 6.65668839648006 6.68557621921288 6.81953882679049 6.86966346819846 6.67866346819846 6.82583796616963 6.92953882679049 7.05863853991687 6.67666346819846 6.61658868335368 6.48696260757761 6.54021189039356 6.64862607577607 0.914701658917626 1.60062300128575 1.34751805420876 1.06644249282816 0.83988…
6.67298933833915 6.68898696908118 6.69298933833915 6.66798657420486 6.71898183568892 6.73298657420486 6.68398933833915 6.70599210247345 6.83599368197876 6.89399052296813 6.70598933833915 6.85598815371017 6.95598973321548 7.10598144081259 6.70398933833915 6.61999881537102 6.487 6.54999605123672 6.66899210247344 0.906843091881646 1.59589185196998 1.34350155976149 1.06002253510602 0.833422539054788 …
NaN 6.70669725983235 6.74915494662941 NaN 6.76921028471135 6.7623320284916 6.73517708186219 6.75611067616387 6.88703320284916 6.92122135232773 NaN 6.90322135232773 6.999 7.139 NaN 6.64029882564244 6.493 6.55304427046555 6.7134095018063 NaN 1.56429390998638 1.32312145089701 NaN 0.79513448364598 0.740100332028491 1.32857724520279 1.07479161423761 0.8572731704635 0.799693275792374 NaN 0.487771002845…
6.74579595989248 6.76850559512409 6.7628901322498 6.74470963523161 6.78785089376758 6.79176456910671 6.75087443685691 6.76592152303557 6.88997645691067 6.94084304607114 6.77578811219604 6.92284304607114 6.999 7.139 6.77778811219604 6.66678811219604 6.493 6.55696860921423 6.74970963523161 0.894556475805713 1.59389323499831 1.33300097369682 1.05482580148628 0.816806644385572 0.740129764569107 1.338…
6.78288977702733 6.78993744101551 6.80587190303176 6.77191956701995 6.83485998703472 6.82888977702733 6.79187786103029 6.7969076510229 6.90395829401034 6.95794935701256 6.81588084002955 6.94593148301699 7.01495233601182 7.14797318900665 6.81189871402512 6.73080934404728 6.50994935701256 6.56298212600443 6.78290169302438 0.898478858542763 1.59464845092038 1.33830439004387 1.056445978351 0.80057900…
6.82046759286517 6.81361956054636 6.83343252340029 6.81945590304355 6.85653773179495 6.8654792826868 6.81946759286518 6.8202805557191 6.9171987269677 6.96507013892978 6.85345590304354 6.97630393536236 7.01903506946489 7.14796493053511 6.85238576411377 6.78563125036799 6.53623379643259 6.56626886589748 6.81346759286517 0.90239068057927 1.58752280800026 1.33676482648497 1.03874884630898 0.809154527…
6.85954764835647 6.86540063407232 6.86958157472973 6.85755895714756 6.90147979560994 6.90553633956538 6.85854764835647 6.84372858901388 6.9338077505515 6.97093214725347 6.89155895714756 7.0017059714317 7.02196607362673 7.14503392637327 6.88462680989409 6.83838932528123 6.55577382417823 6.58873989780497 6.85254764835647 0.905790645407013 1.60614445444186 1.35054054604566 1.07375480601531 0.8145475…
6.89998143361608 6.88599071680804 6.90698282609487 6.89198421857367 6.95897354290291 6.9589753995413 6.88898607521206 6.87398607521206 6.95798886016965 6.98499350176563 6.93198143361608 7.01599350176563 7.02499860752121 7.14100185663839 6.92897957697768 6.90896750882813 6.62496797298773 6.75592248534712 6.88298607521206 0.913616384196731 1.60715962867232 1.35271906239761 1.07423996286723 0.814909…
6.93330369292805 6.91644541629448 6.95617209265923 NaN 7.00840492390407 7.01246566248968 6.92020246195204 6.89417209265923 6.97503036929281 6.99206073858561 6.96633406222086 7.02927332363525 7.029 7.13796963070719 6.96330369292805 6.98060738585611 6.67247578558728 6.80650615488009 6.91730369292805 0.890588218353195 1.5792508884295 1.3378264812223 NaN 0.808836604319899 0.764391499037847 1.34423842…
6.9626942791215 6.9595516093782 6.97282675816885 6.97460256285795 7.047592372162 7.0575312279863 6.939796186081 6.91082675816885 6.97796942791215 6.9979388558243 6.99866370703365 7.05572485120935 7.029 7.13503057208785 6.9926942791215 7.039388558243 6.71852103729035 6.8554904652025 6.9466942791215 0.914610124135306 1.61417670168938 1.3520025406296 1.07138340434956 0.823992349933654 0.777117622859…
6.98597944942013 6.97698481044097 7.00297319489582 7.00497319489582 7.07497587540624 7.09896336635763 6.96697587540624 6.93098212993055 6.98799106496528 7.01198749095138 7.02197944942013 7.06898838445486 7.03199731948958 7.12800625452431 7.00998481044097 7.04699374547569 6.75596694037152 6.88996962088193 6.97297676890971 0.918276944218124 1.61659815938285 1.35910378121583 1.0770952644316 0.853084…
7.01629929180547 7.01333254645052 7.04326603716042 7.04936580109558 7.12252098943915 7.15256532896589 6.99334363133221 6.95225495227873 6.99415518834358 7.02518844298863 7.05233254645052 7.08207759417179 7.03504433952674 7.128 7.04722169763368 7.1046983475461 6.80700872423326 6.82007523352336 7.00728820692379 0.918911037668716 1.6165822570057 1.35874015087818 1.07896547162139 0.855700483424631 0.…
7.04272449087369 7.04269387874855 7.06675510299884 7.0816632666234 7.16852041003939 7.20247959387253 7.02368367470683 6.97476530704055 7.00785714341599 7.04182653129084 7.08169387874855 7.08892857170799 7.03895918383314 7.128 7.0667959191657 7.16635714537195 6.89607143220392 6.91501020795363 7.03273469491541 0.921651428683198 1.61943030623861 1.36140224500653 1.08209734706651 0.858391938885283 0.…
7.06299145451956 7.07598589995727 7.09998589995727 7.12498162721705 7.20198589995727 7.24198333631314 7.04998889087543 6.99499145451956 7.02799145451956 7.05899273634163 7.09899273634163 7.10599273634163 7.04199871817793 7.12100299091816 7.08699145451956 7.18399273634163 6.96697009081846 7.01695684532377 7.06298718177934 0.920640444364983 1.61763078191146 1.36464862417765 1.08684798326662 0.86508…
7.10019808383449 7.09639616766897 7.14315147587343 7.15834955970792 7.25938451567871 7.2925476435424 7.08423303980528 7.02630295174686 7.05127964776633 7.07926799577607 7.13919808383449 7.12208156393185 7.05206991194158 7.12810486791238 7.12815147587343 7.23846607961056 7.06209528708481 7.11306240227671 7.09726799577607 0.899344085946451 1.58942044015608 1.34830833504797 1.07788231743629 0.862531…
7.11685358151933 7.12970716303867 7.15588803292655 7.18774161444589 7.29171577589047 7.33859519596522 7.10382774296392 7.0517760658531 7.07479329155671 7.10180190440851 7.15585358151934 7.12893971003737 7.05794832288918 7.13692248433377 7.14088803292655 7.27765548592785 7.15419039193044 7.28647552523073 7.11980190440851 0.904732629315079 1.59786575721745 1.35153166371757 1.0822813282954 0.8660094…
7.13999046711442 7.16898383554184 7.18998590790827 7.21398922369456 7.3279850789617 7.37998300659527 7.13798590790827 7.07599005264113 7.10198880922127 7.12599005264113 7.17899046711442 7.135997098687 7.06199834210686 7.18298093422884 7.16399046711442 7.31798342106855 7.24496269740425 7.37996186845768 7.14998756580142 0.911587177436921 1.61433320263811 1.36034635677981 1.08941705723967 0.87168765…
7.15637463355871 7.18630907268593 7.21030907268593 7.24227160933006 7.37018731677935 7.42033717020284 7.15543082859251 7.10330907268593 7.13612175590658 7.1493184385249 7.19633717020284 7.13913112174555 7.062 7.14103746335587 7.18137463355871 7.3393184385249 7.32975863295638 7.41106770564231 7.17337463355871 0.912344409811923 1.61660405662606 1.36034789662004 1.08903714735292 0.870256382350585 0.…
7.19556634372578 7.21864223357377 7.24264223357377 7.27068559920119 7.38978317186289 7.4556097093532 7.20050129528465 7.13564223357377 7.14885906171088 7.18263139216691 7.2316097093532 7.15284822030402 7.062 7.14495663437258 7.22056634372578 7.37263139216691 7.4091218460447 7.52276407961847 7.21256634372578 0.908621197346051 1.61389003069699 1.35803558572018 1.08664645303273 0.87615473473073 0.80…
7.22304406316962 7.25602490526978 7.27303831579967 7.30403831579967 7.40907088422939 7.48905172632955 7.23204406316962 7.1730459789596 7.20303065263974 NaN 7.25904406316962 7.16600574736995 7.068 7.145 7.25204406316962 7.40303831579967 7.49107663159934 7.63208237896929 7.2360459789596 0.902617757254579 1.60898285198479 1.35258572694091 1.08359957767878 0.871981800418871 0.805959941678874 1.360465…
7.24641868268013 7.26945008388114 7.29327214374209 7.32439774854612 7.44616747307205 7.51635588027811 7.2553140120101 7.19741868268013 7.21956522161818 NaN 7.28241868268013 7.16925120960808 7.06804186826801 7.145 7.27541868268013 7.42346055094814 7.53159662281919 7.67556522161818 7.26037681441212 0.88591650635777 1.57948810997028 1.34000646587547 1.0729435667048 0.867617052445011 0.79550089365170…
7.28568368117094 7.31165995725876 7.31879439276111 7.36169949711239 7.46187347246838 7.5497311289953 7.28476276087821 7.23668368117094 7.27257296958077 NaN 7.32168368117094 7.19281020870256 7.07196836811709 7.145 7.31468368117094 7.46665204928803 7.58754924566859 7.72857296958077 7.29571531305385 0.894967088509902 1.6055698852178 1.34623978438589 1.07140241551404 0.858900222780051 0.7946468799345…
7.31196035065363 7.33496492557821 7.35794052598044 7.39195425075418 7.50593290110614 7.57296492557821 7.31495425075418 7.2699496758296 7.30295425075418 7.31993900100558 7.35095577572904 7.20897560040223 7.07499542507542 7.145 7.34495425075418 7.48696950050279 7.59498932517598 7.73998322527653 7.31896492557821 0.890417060633604 1.60316399543413 1.34146736562858 1.0628230842843 0.855165596657738 0.…
7.35943470416051 7.37236782659735 7.38444585042103 7.42537897285788 7.52332324155525 7.59317834016841 7.35736782659735 7.30754616676577 7.3403901191184 7.36249043546314 7.39441241163945 7.25325636399209 7.08225636399209 7.14807802382368 7.38747928920261 7.52833438781577 7.61211146260526 7.74988853739474 7.35837897285788 0.887000780238237 1.60113550986132 1.33846358187866 1.05796283475879 0.843509…
7.39751320445109 7.404588096074 7.42350072251394 7.45857561413685 7.55163802382261 7.60880028900558 7.389588096074 7.35538838507958 7.3745631321997 7.40545079476534 7.4305381683254 7.27571291544552 7.10471291544552 7.15491262643994 7.42946327670249 7.55762554188546 7.62187518062849 7.74012481937151 7.39157561413685 0.887069126264399 1.5998662265183 1.34228119562574 1.05645922218321 0.834702587073…
7.42205769836844 7.41204760115397 7.44705769836844 7.47904760115397 7.56202452180659 7.616 7.42405337099081 7.38606202574608 7.42908222017503 7.44607212296056 7.45405769836844 7.35811539673689 7.12204760115397 7.15502452180659 7.45306346820529 7.58403029164343 7.62200432737763 7.73599567262237 7.41505769836844 0.882752888676089 1.59187869111978 1.33742630730442 1.05594721605372 0.829971287546365 …
7.46244910464489 7.44559506365448 7.48722455232245 7.51222455232245 7.57915718662571 7.61607859331286 7.46129191801918 7.42938173894816 7.48659506365448 7.49656138080612 7.49444910464489 7.43870733981571 7.1554041941804 7.1723031456353 7.49737051133204 7.60506736569673 7.62507859331286 7.733 7.4553031456353 0.878073190165209 1.58441265200075 1.33503381091922 1.05411172962372 0.823962679784567 0.7…
7.50166536762676 7.49755661210546 7.50683268381338 7.53183268381338 7.59288287866937 7.62294143933468 7.48678248895739 7.46271556248274 7.53855661210546 7.54558170953345 7.53366536762676 7.50047295401215 7.19069883086408 7.19877412314806 7.52972392829208 7.61094980514401 7.63194143933468 7.733 7.48177412314806 0.89930879656989 1.61607978435861 1.34933794284186 1.06212165133777 0.825943101065151 0…
7.52497525125059 7.51498170744608 7.530974175218 7.55497525125059 7.61897202315284 7.63199031570675 7.5169677190225 7.498961262827 7.57296341489217 7.59294942646859 7.55697525125059 7.58490961326301 7.27490961326301 7.40977295712494 7.55697094712025 7.62798170744608 7.63499677190225 7.73000322809775 7.50497525125059 0.90356560978706 1.61996610476205 1.35802077840076 1.06825346848222 0.82805774033…
7.55530721014254 7.54138685721654 7.56122756306855 7.57519342860827 7.64627307568226 7.65931858829597 7.54142099167682 7.5334551261371 7.6304551261371 7.64756890767138 7.58829583198912 7.64164855474537 7.33581922704678 7.47080784889336 7.58730721014254 7.64519342860827 7.63504551261371 7.73 7.53827307568226 0.904838432608553 1.62163251596877 1.35887629630943 1.06872629630943 0.824738381508488 0.7…
7.58171798573737 7.57464487092855 7.5807911005462 7.59182243546427 7.66974932065544 7.68670754076469 7.57761353601048 7.57258220109241 7.66958220109241 7.69647775136551 7.61372843071006 7.69740463655668 7.40624796196633 7.54025840693902 7.61371798573737 7.66182243546427 7.63895822010924 7.73 7.56174932065545 0.906423079144242 1.62270851053004 1.36199668053712 1.07184668053712 0.822879845448111 0.…
7.61200167374674 7.60200189206153 7.61100240146271 7.61200145543194 7.68600145543194 7.71700181928993 7.6010026925491 7.60700291086389 7.71300414798104 7.75000371135146 7.64100167374674 7.74800152820354 7.47100487569702 7.48800727715973 7.64400196483313 7.67100101880236 7.642 7.72599847179646 7.59500167374674 0.907349306486678 1.62516800969682 1.36338950733629 1.07192012516715 0.830950348575951 0…
7.63528218511071 7.62842850331627 7.64417767210675 7.63220902600794 7.70624037990913 7.74228218511071 7.63820902600794 7.64734489291309 7.77035534421349 7.80149121111865 7.6643135390119 7.76955391892103 7.53897197093691 7.58894061703571 7.67124037990913 7.68510451300397 7.64203135390119 7.705 7.61831353901191 0.897918555762742 1.59812695469265 1.35673109732322 1.07370563416649 0.835834270729579 0…
7.66171638744236 7.66856932907914 7.66082142913037 7.65178991662397 7.72875840411757 7.76871638744236 7.65778991662397 7.67965336242955 7.80364285826075 7.84750630406633 7.69368487493596 7.82144327905352 7.63002311230146 7.67705462480787 7.69375840411757 7.69489495831199 7.64496848749359 7.705 7.64768487493595 0.907150945688202 1.6268814925623 1.36713834068564 1.07985403381993 0.844665252397411 0…
7.68198606005691 7.68598815104837 7.68698187807399 7.67598327206829 7.74598815104838 7.79298327206829 7.69197630209675 7.71397630209675 7.85096724113374 7.88797212011382 7.71398606005691 7.84198606005691 7.71494145223903 7.76493936124756 7.71798327206829 7.70499303002846 7.65199512101992 7.70799790900854 7.67498118107683 0.907469846660626 1.62600082942661 1.37095741414056 1.0823083341768 0.853064…
7.71221786121653 7.70651197385884 7.72718518203405 7.69929411264231 7.76918518203405 7.81321786121653 7.71921786121653 7.74425054039901 7.88429411264231 7.9283703640681 7.74125054039901 7.88226143345983 7.81690412404859 7.94952286691967 7.74521786121653 7.72111982366909 7.656 7.71195642775669 7.70232679182479 0.898010500570314 1.60966291695804 1.35751158902559 1.07692387741917 0.853718562286132 0…
7.73177979135186 7.75248250967686 7.74381282264908 7.72570271832501 7.78581282264908 7.83277979135186 7.73877979135186 7.76674676005463 7.91070271832501 7.96162564529816 7.76374676005464 7.90573574962223 7.8980861341102 7.99647149924446 7.76477979135186 7.73187888524352 7.656 7.70804404172963 7.73166968702778 0.90074917078926 1.62249554312682 1.36483753186127 1.07996575755521 0.852691560954028 0.…
7.75904389495763 7.77006246590124 7.77804389495763 7.75605064802803 7.81703883015482 7.84904220669003 7.76903883015482 7.79803883015482 7.94105233629563 7.99505740109844 7.79105064802803 7.94602194747881 7.99010129605606 8.09713506140808 7.79204558322523 7.74802870054922 7.6590050648028 7.709 7.75804895976043 0.896693804057904 1.6208240910634 1.36408407418072 1.07640591439241 0.848649363914114 0.…
7.78527931351247 7.80723276126039 7.80434914189059 7.78631422770153 7.84036077995361 7.87419784707133 7.79224439932341 7.82123276126039 7.97223276126039 8.02927931351247 7.82127931351247 7.95934914189059 8.05034914189059 8.17726767544945 7.81923276126039 7.76583794053741 7.662 7.709 7.78726767544945 0.89298228394162 1.61729846084922 1.36054089610825 1.07394810297313 0.84215144591069 0.75980296475…
7.80875300976728 7.82679417480606 7.83369126220909 7.81272213598819 7.8706809709494 7.89082504858515 7.81278388354637 7.84079417480606 7.99179417480606 8.05275300976728 7.84475300976727 7.98869126220909 8.07969126220909 8.19976330102697 7.83879417480606 7.83625902930183 7.662 7.709 7.80976330102697 0.888972194164757 1.61464788931378 1.35725457863258 1.07042704853491 0.824624419373768 0.7541692776…
7.84887125669783 7.87085838236761 7.88084872661994 7.8588519452025 7.89392597260125 7.91691631685359 7.85586160095016 7.87489056819315 8.03187125669782 8.07891631685359 7.88487125669783 8.03285838236761 8.12684872661995 8.21295815842679 7.87887125669783 7.82204827873832 7.6729645955919 7.71896781417446 7.85186481953272 0.879899160357943 1.60658594177539 1.3485978407391 1.0658646123648 0.818618796…
7.86237155070499 7.88130652933162 7.87855732605749 7.87637155070499 7.91727866302874 7.93727866302874 7.86625079672587 7.885222930423 8.03510217644387 8.09312075397912 7.89840870577549 8.04634368440212 8.12709288767625 8.22002786630287 7.89337155070499 7.82612075397912 7.67602786630287 7.72209288767625 7.86630652933162 0.879137457444278 1.60616993626193 1.34869986980443 1.06417597396089 0.8164547…
7.9014986256603 7.91358636616975 7.93724793849045 7.9154986256603 7.94662396924522 7.96662396924522 7.8926615723207 7.90869917539618 8.04586212205658 8.1058370533396 7.94144848822633 8.08253622873578 8.13687465641507 8.22296239692452 7.9324986256603 7.8388370533396 7.67896239692452 7.73187465641507 7.89858636616975 0.874657407361896 1.60405707421434 1.34131463440662 1.06269892688132 0.81485055634…
