# Supplementary material for: Quantifying Spatiotemporal Gait Parameters with HoloLens in Healthy Adults and People with Parkinson’s Disease: Test-Retest Reliability, Concurrent Validity, and Face Validity
Source: Sensors (Basel). 2020 Jun 5;20(11):3216. doi: 10.3390/s20113216 (PMC7313704; doi:10.3390/s20113216)
Supplement: Supplementary file 1 [file sensors-20-03216-s001.zip › Data/HYA_08_CWS2.csv]

IWW_x_SpineBase IWW_x_AnkleLeft IWW_x_AnkleRight IWW_x_SpineShoulder IWW_y_SpineBase IWW_y_AnkleLeft IWW_y_AnkleRight IWW_y_SpineShoulder IWW_z_SpineBase IWW_z_AnkleLeft IWW_z_AnkleRight IWW_z_SpineShoulder HoloLens_x_position HoloLens_y_position HoloLens_z_position
-0.229 -0.292841909352604 -0.291987604299914 -0.218004958280034 0.985090570202204 0.150873061949541 0.118235600450646 1.43585200810341 1.368 1.351083906328 1.40799256257995 1.37000247914002 -0.151499677453673 -0.042 1.3729994664302
-0.22 -0.291328216517018 -0.291979880450456 -0.214949701126141 0.984328733052256 0.153307420878495 0.117953480098194 1.43600925499279 1.371 1.34768208952003 1.40798994022523 1.36893964135137 -0.147911943303182 -0.042 1.37054656184731
-0.219901640870511 -0.290556964568126 -0.29 -0.209960656348205 0.983309703526094 0.15470547115227 0.11921468953802 1.43695029461188 1.3709606563482 1.34412950591148 1.407 1.3629803281741 -0.144262185000877 -0.042 1.3680512518576
-0.215002057824879 -0.29072026411041 -0.29 -0.208000823129952 0.98777812326371 0.154796668542458 0.11596136639572 1.43845936618994 1.36900082312995 1.34052547661792 1.407 1.36200041156498 -0.13977289690995 -0.042 1.36548444968222
-0.21496932275495 -0.29201022574835 -0.287 -0.2049795485033 0.98695173837722 0.153310468820652 0.115162432946221 1.43850319121537 1.3689795485033 1.33696932275495 1.405 1.36094887125825 -0.134977463569781 -0.0429516460905351 1.36276065671009
-0.211960548576495 -0.292940822864743 -0.286940822864743 -0.202980274288248 0.987045239552458 0.151457676109447 0.11443236708541 1.43974804434696 1.36678301717072 1.33398027428825 1.40498027428825 1.35592109715299 -0.131131430503285 -0.043 1.36015735072039
-0.210004699904359 -0.290007049856538 -0.284007049856538 -0.20200234995218 0.98333890631876 0.153325511591337 0.114549718005738 1.43816380692253 1.35602584947397 1.33300234995218 1.40400234995218 1.35200939980872 -0.12520647919669 -0.0439691011235953 1.35725695562901
-0.21 -0.292089641460381 -0.283 -0.194948561478625 0.982610761993006 0.153815203719995 0.126063951181331 1.43777051438521 1.356 1.33277989410559 1.4 1.35293827377435 -0.119767408504343 -0.0430327715355808 1.35556731229176
-0.209921294145215 -0.293921294145215 -0.282862264754126 -0.189960647072607 0.980711595899307 0.150893261791585 0.124271289498879 1.43778655001172 1.35603935292739 1.33090161768152 1.4 1.3469803235363 -0.113864868965519 -0.0440049900199611 1.35270251784296
-0.206000117635295 -0.290000117635295 -0.276000205861767 -0.188000058817648 0.978300072345707 0.147070114694413 0.111880371727533 1.436120049995 1.35799994118235 1.32600014704412 1.4 1.34600002940882 -0.106089777295806 -0.0450029673590514 1.35063385749733
-0.20193911198648 -0.289 -0.262888371975213 -0.178928963984226 0.977625839319076 0.149899539122118 0.122790164873375 1.43521679916151 1.35197970399549 1.322 1.41994925998873 1.342 -0.098249938959504 -0.0459920870425327 1.34956062371634
-0.195802501807072 -0.288940750542122 -0.251466754879094 -0.17186175126495 0.977235009862662 0.150887274475949 0.119874865046984 1.43589974981929 1.34998025018071 1.32196050036141 1.41517774837364 1.34188150108424 -0.0888059774923209 -0.0488022598870064 1.34921059217376
-0.186022942845324 -0.286006882853597 -0.225061945682374 -0.165016059991727 0.977978256343755 0.153723346574856 0.119620596513978 1.43687770571547 1.34900229428453 1.32000458856906 1.42397935143921 1.33601376570719 -0.0781442592541763 -0.0510091743119269 1.34782684545987
-0.17793941690113 -0.285 -0.189868736619114 -0.154949514084275 0.977244741887392 0.132531716521135 0.112522913028367 1.4350639454788 1.34496970845056 1.33 1.41897980563371 1.33496970845056 -0.0679337681288588 -0.0520235096557515 1.34745287709003
-0.171900959778442 -0.285 -0.175771901252682 -0.149782111512573 0.978678313253856 0.132696434552024 0.117554608884691 1.43346325914018 1.34196038391138 1.33 1.41694057586707 1.33203961608862 -0.0586692969396623 -0.0528631402183044 1.34703207982718
-0.167001131860249 -0.285 -0.115014035067088 -0.139002490092548 0.978100133559509 0.132520040746969 0.158350576131566 1.43214030560227 1.3400004527441 1.33 1.41400067911615 1.3339995472559 -0.0451148976735088 -0.0540117994100299 1.34533850701191
-0.157929143200842 -0.285 -0.0904331456067341 -0.126868408801563 0.976063521664077 0.130797671848028 0.15546114395068 1.43162595104005 1.336 1.33 1.41395951040048 1.32901012239988 -0.0321835955644669 -0.0549950835791542 1.3455531876329
-0.150497806812377 -0.284942054632197 -0.0340921892377588 -0.113806848773991 0.975465153523134 0.130553775297015 0.166167946121379 1.43120604924797 1.33584547901919 1.3299806848774 1.40986479414179 1.3299806848774 -0.0176214862378423 -0.0570270531400975 1.34663857189278
-0.125063864628821 -0.282007368995633 0.0118845524017467 -0.104024563318777 0.977245529475982 0.129732063318777 0.157960608624454 1.42999304585153 1.32801965065502 1.32900245633188 1.40301719432314 1.32900245633188 -0.00191226607047723 -0.0589594202898554 1.34741364436049
-0.120827116839255 -0.275071187183836 0.0565796670683799 -0.0887966080461825 0.973721593967744 0.164680541960959 0.181583452025829 1.42596410163334 1.329 1.322 1.41183728643695 1.32498983040231 0.0152856280536371 -0.0620662768031195 1.34828254758328
-0.10370643084308 -0.281921714891488 0.113528424482457 -0.0686868595659515 0.980691369989399 0.160616300302427 0.129600530995903 1.42536455733973 1.32907828510851 1.32203914255426 1.39598042872287 1.32398042872287 0.033216185683611 -0.0640254777070072 1.34975717782162
-0.0889989818027546 -0.278 0.140002569735905 -0.0529991272595039 0.980760050425006 0.149409790542281 0.14165017794209 1.42408982060334 1.3329997090865 1.324 1.39499990302883 1.32300009697117 0.0535213929006719 -0.0673038674033134 1.35022512445386
-0.0678068506457474 -0.277949171222565 0.193040663021948 -0.0347763533792864 0.981783531476111 0.145126800034863 0.145307191148086 1.42038552706759 1.32705082877744 1.32401016575549 1.39293900546708 1.32505082877743 0.0722669832057484 -0.0719079189686933 1.3513765424074
-0.0486449226044264 -0.272881640868142 0.197138085653834 -0.0125857430384974 0.980111154438303 0.14878476351829 0.144013642673356 1.4198981192472 1.33190136739012 1.32501972652198 1.38701972652198 1.33001972652198 0.0943757034758222 -0.0730109780439125 1.35354851960256
-0.0310415615354825 -0.267013853845161 0.203983837180646 0.00795151154193707 0.976698058319935 0.152491248987807 0.141715426089355 1.41732607260213 1.32701154487097 1.32599769102581 1.38799769102581 1.33099769102581 0.117098282970866 -0.0739908536585363 1.35749025943939
-0.000732772219030739 -0.254 0.219102779915757 0.0252569497893935 0.971747907176144 0.172514529193663 0.131207876827973 1.41091796787249 1.33487666410109 1.323 1.39091777606739 1.33303083397473 0.142209148496233 -0.0729264705882329 1.36125128229078
0.0258820053780803 -0.228936240189985 0.229156800956103 0.0505292032268482 0.979260976066927 0.192743385691729 0.139613943658193 1.41649764798566 1.32307840047805 1.31797833207741 1.38292159952195 1.33617640107562 0.166603278575724 -0.0699686520376165 1.36583074344542
0.0699756603024825 -0.192445309004303 0.236995672942664 0.0769853961814895 0.979809697105986 0.207941579536828 0.136811546922998 1.41638006490586 1.32699783647133 1.31192786859049 1.37900216352867 1.3449951320605 0.194585394002693 -0.0635454545454476 1.37049134553446
0.0804347027300159 -0.146204814970792 0.239080874926515 0.101272952876987 0.982093437184377 0.218624661376265 0.137358669238132 1.4224658386157 1.31915164048721 1.30513533533997 1.38196967190256 1.34402021873163 0.221201689053822 -0.054075757575752 1.37640572799897
0.123311972920767 -0.0918923666172897 0.247019498307548 0.128487457688699 0.982449108341397 0.225308181857344 0.135268440135396 1.42017935811172 1.33394150507736 1.29788745812658 1.37905849492264 1.34605849492264 0.250191281547424 -0.0408805970149214 1.38377694670324
0.138959909985242 -0.0311855724716328 0.247997494374078 0.152937359351941 0.983407544486596 0.228507691627369 0.135190200450074 1.4241598021025 1.33100751687777 1.29047096275106 1.38199248312223 1.34899248312223 0.276884820653609 -0.0348952095808348 1.38812731985332
0.181120809558955 0.0342379589383405 0.248030202389739 0.187191281801679 0.984655503893399 0.228738741333647 0.134421910737069 1.42361990244679 1.34297986507351 1.28317257501413 1.38197986507351 1.35797986507351 0.302404239730059 -0.028 1.3906625311252
0.193488852419054 0.102700619084793 0.251058662290287 0.206547514709341 0.986110387415527 0.226516881623481 0.128841599071209 1.43238334794069 1.34092178361295 1.27627902071653 1.37998044590324 1.35601955409676 0.326990847304089 -0.028 1.39217272423816
0.217997647155705 0.172524799439887 0.253999717658685 0.23399736481439 0.982620335045028 0.222357663144175 0.135439366614316 1.42854036892599 1.33700037645509 1.27007702565899 1.37900009411377 1.35699990588623 0.355299328597285 -0.0301671309192209 1.39266693535348
0.244202819758926 0.242032891475784 0.270868167156698 0.256233242722765 0.983607341089388 0.216776636543035 0.129676074733918 1.43436277764481 1.34197971802411 1.26485331564223 1.37902028197589 1.36198985901205 0.379721119209918 -0.0329526462395551 1.39307237674912
0.26484510882459 0.309547286664648 0.258 0.279707532969424 0.98535778185917 0.210289352467366 0.140091712597889 1.43571455764993 1.34031445909752 1.26089461646699 1.381 1.36109826846798 0.405466166975799 -0.0397066276803138 1.39444686556244
0.306898692915927 0.37339037647864 0.258 0.314915184766823 0.988233073422624 0.203411361564471 0.143162602226884 1.44091746619332 1.35596230434081 1.25848765393401 1.381 1.3659882201065 0.433663172254807 -0.04 1.39578248183966
0.311326547105576 0.431884552389924 0.265574956208752 0.332285728717379 0.986627040666856 0.196658214481656 0.143982579136906 1.43585969588252 1.35710204597049 1.25791915384401 1.3821514063748 1.36601020459705 0.46209467999474 -0.0411208576998058 1.39614263837652
0.343473966079057 0.48335220587066 0.275370787632512 0.360434468905802 0.986148438709715 0.190545461866225 0.146135500674837 1.43964285480547 1.36674326837384 1.25947584199772 1.38535302252634 1.36701974858663 0.487859814340651 -0.0450133689839599 1.39752766673541
0.366988853943153 0.526115728393013 0.287438276687095 0.381989782781223 0.976644504864642 0.185588654365483 0.149405802747471 1.43631157902472 1.35400603744746 1.26344444419587 1.39029537417663 1.36799953558096 0.513068181211676 -0.0476871657754022 1.39767508255087
0.389416285073365 0.558497511429144 0.301828205788311 0.415284292245225 0.978610404141668 0.182303342626734 0.153577921261598 1.44081974517258 1.3551116862392 1.2701116862392 1.39666898704765 1.36798984670553 0.545761616575818 -0.0510483383685817 1.39770661661457
0.430373986410916 0.609775372838906 0.318591357351976 0.443629871849964 0.976611030601193 0.174436330093772 0.158436292124011 1.43971489013504 1.36584253203751 1.28121651844843 1.40416438686143 1.36701968349531 0.575136912225734 -0.0541134122288006 1.39673316146712
0.448956238795635 0.747675245799188 0.3377785137939 0.474926296918965 0.972190410560196 0.154876064425647 0.163765351241503 1.43449229920165 1.35801842577026 1.29197466456589 1.41247209933997 1.36799769677872 0.605819295607287 -0.0590707964601794 1.39552792629336
0.486233800330627 0.807203304635328 0.359440457529897 0.514264296025926 0.966629339072934 0.171638512914102 0.169349534520865 1.42926002513258 1.34485768675527 1.27705082615883 1.42128265020527 1.3660304956953 0.635578692626773 -0.0669370698131806 1.3954238365262
0.509631169275811 0.827335308677775 0.38362797097578 0.540729789475157 0.962572366002648 0.162548341592806 0.17497327786889 1.4233752264295 1.33096055192026 1.28207889615948 1.43028656517934 1.36888165576079 0.668207043797573 -0.0730338624338636 1.39403400960907
0.541001863416142 0.836409897695357 0.410391836547362 0.577001318026051 0.9577198459273 0.151909325248945 0.180421017192371 1.42114997045804 1.3289998182033 1.28597904522717 1.43917436998419 1.36299995455083 0.702798832553998 -0.0770580110497241 1.3913586867984
0.582290869562597 0.837943443583541 0.439782836660455 0.606381139426852 0.95434574707632 0.149725832258696 0.185477188398098 1.42052768275837 1.32509026986425 1.28151092312882 1.44763659034182 1.36196991004525 0.733029675759182 -0.0779788213627994 1.38814963729594
0.611687972126381 0.834730133155382 0.471851753730872 0.644746941165785 0.955909041919375 0.153559097686325 0.189926227392865 1.4233256521972 1.33376412384238 1.27139397234075 1.45536375197423 1.35890171826766 0.770768374663832 -0.0745221579961439 1.38520429376476
0.64592225394599 0.829564153223934 0.506649370174427 0.681915589998504 0.956358978194719 0.160970356596102 0.193552570083464 1.42659258080513 1.32202665578995 1.2583476353393 1.46204638060344 1.35401110657914 0.804581733436103 -0.06649279538905 1.38344580546601
0.698396989265457 0.825239690602253 0.544226468406931 0.717335913993848 0.957044022940166 0.169520844052295 0.196140652376687 1.43293812330015 1.32508143369548 1.2450913546008 1.46737500195144 1.35201017921193 0.838974600323809 -0.045359269932751 1.37970717192433
0.737726217784723 0.824550932103393 0.584633830844198 0.750628080246247 0.959300312318758 0.176771795119174 0.197474910179325 1.4386726318074 1.33303925501539 1.23434457260159 1.47104014174025 1.353 0.874423709915926 -0.0291611278952721 1.37886750162194
0.773999020634323 0.830292064540409 0.62792223990204 0.781999152981036 0.955320107465531 0.180284444861005 0.197339779398173 1.44279988856407 1.33499994706131 1.22882673181799 1.47273232569186 1.353 0.909264699989545 -0.0292946175637394 1.37746395108453
0.823257274726356 0.845257274726356 0.674142477996271 0.819349893627844 0.954380340677093 0.177620028342059 0.195519695940021 1.44461564230336 1.34607203692338 1.23125727472636 1.47214207952829 1.35503087296716 0.939696757726007 -0.0330346083788703 1.37712522698351
0.848814102092457 0.870484584578843 0.723345327542704 0.853639651644073 0.958291594914541 0.158470188238652 0.191799095711661 1.44616981529471 1.35313568368208 1.25727930328815 1.46895992897155 1.358 0.969188976148059 -0.0348561020036444 1.37768409805674
0.889907539765239 0.894944964145976 0.77558157095715 0.885927352672688 0.959886411662318 0.114059923096567 0.185962414619887 1.44868434231421 1.35998458996087 1.32185470534538 1.46287639974363 1.358 1.0045931913956 -0.0340212765957454 1.37837602548032
0.917298253054667 0.894825162002437 0.830901990655422 0.917308537642759 0.959430507181727 0.11436368130868 0.17779408857149 1.45105555367757 1.36301028458809 1.3222571147023 1.45358201756654 1.35502056917618 1.03744940621595 -0.0350337301587305 1.38000955562243
0.946484774661905 0.878310255783619 0.889357369053335 0.947775639459049 0.955586758100158 0.103160304506762 0.167078553473263 1.45157991668703 1.36413573690533 1.34678669914876 1.44076730816229 1.357 1.06782311853744 -0.0360800000000026 1.38186473316461
0.971004472239392 0.89400124228872 0.95800869602104 0.987003478408416 0.953401331733508 0.102671239804143 0.152333747560872 1.45107028821098 1.3710008696021 1.33599863348241 1.42900111805985 1.35699987577113 1.10110475579579 -0.0391504424778761 1.38350680581013
1.00720232445915 1.00763106332528 1.06226469152798 1.02538278498799 0.964102195447595 0.19162056977606 0.147660765772214 1.44262895183245 1.37797976755409 1.34546764698018 1.43668468604729 1.35695069905141 1.13310426582268 -0.0422747474747498 1.38505182370082
1.02770500409246 1.01895140653222 1.17804263926363 1.06015150458403 0.962404062755779 0.198231421617565 0.178737435561445 1.43205978700136 1.37598041655299 1.30033517385723 1.45236935688714 1.35301740601246 1.16578611673043 -0.0503566362715347 1.38576612694218
1.06748984330661 0.993995762691069 1.24576833215467 1.08250299529975 0.975931498151049 0.215504251304821 0.135080554813795 1.43660120858931 1.35900943991522 1.27049396696486 1.43800227125339 1.35550921988205 1.19776132424901 -0.0584355300859614 1.38852384673914
1.10084553341083 0.91 1.34477439470054 1.12527269640239 0.971873393732563 0.11500080487738 0.175868426967669 1.43207768879425 1.36558003654196 1.322 1.43302812435034 1.36153966039292 1.22805736580866 -0.0660638977635804 1.39112161046706
1.13267387010074 0.910078606172215 1.4580521870112 1.150764852584 0.962564931804845 0.114144609002732 0.136114850816255 1.42782495710799 1.37246229409828 1.32203930308611 1.43542037361198 1.36500829544782 1.26346901699726 -0.0724844054580883 1.39275432576847
1.16749797173978 1.0300016412979 1.45899703253616 1.19349646082522 0.963129204822142 0.216263248782518 0.175730681464384 1.42293061920043 1.37349906079639 1.27550196029499 1.44149979309744 1.37149950749254 1.29527893678125 -0.0791690140845063 1.39523195898806
1.21292711970775 1.05412637428966 1.48605474785974 1.22439739728692 0.946796564832159 0.203655092764663 0.174554472767883 1.41788309895479 1.36905555480365 1.2977824044088 1.42840921884969 1.37512109043944 1.32674264130352 -0.0829248826291087 1.39661108583227
1.25528207269597 1.06645965338175 1.49157545426616 1.24867409172768 0.9337922956041 0.216742277373298 0.182502935434712 1.42211546811931 1.37452157637066 1.27668418417828 1.41955229310708 1.37907703905459 1.36339625610894 -0.0828071216617222 1.40036576494408
1.28901739129382 1.07398713473005 1.51199413852297 1.29799172128948 0.937269308464759 0.199876215633413 0.145163983707443 1.41773356642114 1.37853035745638 1.29697078774215 1.42150350477911 1.38200349324852 1.39792266605994 -0.0794244186046503 1.40450887896762
1.34184278062364 1.09039144253575 1.52708475113241 1.3344032008 0.945784930512224 0.231459162341672 0.136508089703403 1.42226669564662 1.3990726928159 1.2845411097241 1.42600364750018 1.39003269890777 1.43249506524203 -0.0682801635991861 1.40669873225644
1.37381641981523 1.12953794451967 1.53447803326955 1.37020351817253 0.951547584128972 0.250100765935937 0.127139163461055 1.434104871816 1.40602888544376 1.28739872350967 1.42649525706906 1.39301422879283 1.469157245201 -0.0365608782435069 1.41190066033911
1.42151757690307 1.17255272659084 1.53600716299442 1.40302833814354 0.951340492864607 0.255465472072073 0.12479303830385 1.43854616456282 1.4035037572223 1.29951200806496 1.426 1.39499936821334 1.50182123268595 -0.027 1.41527311894074
1.44839735126867 1.22937381008546 1.54002510286904 1.43748181321915 0.956143027550363 0.256703784744604 0.120084771113151 1.43825033167848 1.40654981531663 1.30348590131817 1.42602471244759 1.3910491646142 1.53314166527806 -0.027 1.41393892532596
1.48270834922633 1.26717160925779 1.54254516425213 1.47658800067527 0.947501101581053 0.222881403503659 0.12205039885127 1.42929896322083 1.4229803236326 1.30202237514724 1.42843470241604 1.39999954303556 1.56594207263093 -0.0269636552440287 1.41261072974878
1.51947613859802 1.34092650561989 1.54649803815485 1.50698573652273 0.957148275607292 0.183908721210566 0.122992485092783 1.44710279998058 1.41250111356287 1.31149931057827 1.42500737079897 1.40549326541274 1.60036817447149 -0.0262798833819268 1.41311430403273
1.53931659020626 1.44491622237415 1.55048501489503 1.53632064849973 0.960524261802511 0.135942090305445 0.13313553500667 1.4494701266091 1.40298021311211 1.3231594542562 1.42620770858645 1.40398981667795 1.63186451742523 -0.0302139303482615 1.41366887208542
1.57367782968332 1.56349724004456 1.54948387811178 1.56814704550188 0.961113852680612 0.08617734457564 0.126694068744422 1.45144688066172 1.41147100920452 1.33261984885321 1.39664194945208 1.40303945145441 1.66394607677952 -0.0351942740286319 1.41329850538307
1.60799467974278 1.68468616701449 1.57498518292038 1.60199487953351 0.959954905664576 0.0485398547471358 0.117792333690041 1.45143003637888 1.4115005810214 1.3386562477442 1.35902037348448 1.40699937807707 1.6959602517344 -0.0401186943620183 1.41303596897652
1.63385191864238 1.79649961166732 1.53212501048353 1.63236620021057 0.95678741632786 0.0369549915459154 0.110594133284782 1.44783747737856 1.40400983026859 1.34004440430406 1.41204808095521 1.405 1.72889224000126 -0.042149847094801 1.41257752629935
1.67016854284798 1.88695418238643 1.54511641469489 1.6702008205265 0.957557830705861 0.0653481256979626 0.109130353503518 1.44958537219659 1.40486427246105 1.33556007190767 1.4169611951017 1.40498059755085 1.76280137651678 -0.0453313840155931 1.41299767728828
1.69948660715307 1.94406648755519 1.55098645781053 1.70149273100684 0.955867906190293 0.147644627929261 0.117720183262746 1.44546820371911 1.39451628049587 1.32397900392994 1.41500451406316 1.40249963252282 1.79534421791837 -0.050351097178681 1.41253393771358
1.73047286799088 1.98281236295868 1.55283114571524 1.74643649353004 0.94898737827999 0.229498591053788 0.12633445552829 1.43057713578358 1.40392725107833 1.31206062410139 1.41576939262935 1.39698787517972 1.83107781008755 -0.0585044510385771 1.4128067796319
1.76859815942707 2.04830965850292 1.55927593994902 1.78162907024038 0.944744717643244 0.176172061621874 0.13235299916641 1.42631492371533 1.3980618216266 1.31694848197783 1.41585923519874 1.39601030360443 1.86487303377462 -0.0643585271317824 1.41209537810868
1.80805289841701 2.01809485233395 1.57076581943802 1.82105289841701 0.944155764103371 0.307747290162353 0.136144525765893 1.42461644303748 1.39698540733324 1.30400729633338 1.41543537882819 1.39499817591666 1.89803615233527 -0.069041176470588 1.41040793450872
1.83750386295278 2.07079037325926 1.58774576310837 1.8504841036213 0.947235112133685 0.294174057570728 0.138077746915523 1.42264905510863 1.38893084233981 1.30817783398333 1.41465916057454 1.39398024066852 1.93413641917766 -0.069842535787322 1.40641105398455
1.88750018674945 2.14921597921482 1.6106607498862 1.89851978726908 0.939804285969396 0.180466732135911 0.138521374204088 1.42057077655081 1.3820686018187 1.32582359532333 1.41369191749467 1.39201960051963 1.97144110569147 -0.0629121756487014 1.40027328949888
1.92000458172099 2.14500067877348 1.63995575869766 1.92600390294751 0.942420993554682 0.17912958509971 0.137844119220373 1.42332046241443 1.38300084846685 1.3249994060732 1.41269498664544 1.38799932122652 2.00787755789355 -0.060574468085101 1.39432032061732
1.97437404018761 2.15306890213982 1.67607576846887 1.97231498121062 0.954160809099664 0.174094616484974 0.136414693553163 1.42880710872388 1.39288188204602 1.31807874530265 1.41182970508371 1.37998031367434 2.04401550176626 -0.0497524654832314 1.38937322088437
2.01154388878668 2.15991597951334 1.71946575812597 2.00361590634668 0.957222430839534 0.159647283226862 0.134601808791244 1.43249474896647 1.38114403512 1.32590397658667 1.41125740986634 1.37802400585333 2.08018608921518 -0.0277413249211324 1.38446516701958
2.05100034535199 2.16300005452926 1.77057070659509 2.04200032717557 0.954870046349872 0.12045001644966 0.132774176523402 1.43375006543511 1.38000005452926 1.33199997273537 1.4111394380502 1.37099999091179 2.11625773673164 -0.0226017191977107 1.38075323972384
2.08934358265631 2.16898091207465 1.82983559280238 2.07838175850702 0.960025354983517 0.122458323544395 0.131300508338423 1.44095629901537 1.386 1.32897136811197 1.41163712669213 1.37001908792535 2.14706406094804 -0.0289560327198358 1.37943683853438
2.12470978494294 2.16701612305873 1.89770539567396 2.11767753882549 0.965723243129696 0.142872481419841 0.130549515825092 1.44160467939062 1.386 1.32602418458809 1.41291181284902 1.37198387694127 2.18084969854159 -0.028 1.37803997029051
2.15808367247372 2.16693956988009 1.97462509413597 2.14510226635677 0.964264247562886 0.142404712319054 0.130889910572196 1.44028917494189 1.38698140611695 1.32611156329829 1.4151248335777 1.36798373035233 2.21382909013618 -0.0280823170731708 1.37857086753625
2.19449200016125 2.14122800007472 2.06103966711455 2.18937200012192 0.970448160022339 0.131539919996696 0.13269040416852 1.44855036000995 1.37885599995281 1.37393999998034 1.41843752593506 1.36097599999213 2.24733936962399 -0.029185823754789 1.37815734097211
2.23449851829395 2.15976760603866 2.15739409353582 2.21962083090519 0.975990526436821 0.130720274259343 0.13631970820285 1.45101905490936 1.36714677513348 1.36906115630562 1.42301122697795 1.35902446252225 2.27852166282669 -0.0311682539682542 1.37869281632856
2.26104485487327 2.19599272623677 2.26413335232594 2.25604243028553 0.978752776152967 0.135801030449791 0.142146534263971 1.44998214576015 1.37101091064485 1.35099393853064 1.42900727376323 1.35899515082451 2.31237446496123 -0.0342063037249287 1.3781817580796
2.29846634592916 2.1899888965255 2.37507703702688 2.29137751813313 0.981116058800352 0.136650333104235 0.14747426055799 1.45171113783924 1.37996668957649 1.34596668957649 1.43502220694901 1.35496668957649 2.3441693105167 -0.0363788819875794 1.37686352410311
2.33958669932672 2.18900984049222 2.47004547225457 2.32466542326449 0.987822592628287 0.136679704785233 0.142559399270949 1.44828444172277 1.37702952147666 1.34302952147666 1.43698031901556 1.35202952147666 2.37860768055494 -0.0428309037900852 1.37734295917521
2.367000912536 2.18600002122177 2.56700207973321 2.36100082764893 0.983339829376989 0.1372700876459 0.146230601849325 1.44405991299075 1.375 1.34399991511293 1.43699976656056 1.35199995755647 2.41208634338544 -0.0515482866043586 1.37768649113899
2.41036858254289 2.18754263541036 2.66570644987387 2.40037882094686 0.975216454623612 0.142443088596377 0.17412527884384 1.43990962705247 1.375 1.33962117905314 1.42595904638412 1.35003071521191 2.44663395278067 -0.0595852272727273 1.37824854342246
2.4455689016903 2.2393653274885 2.73317372823974 2.43655692673725 0.967237715616865 0.242059991783552 0.129743543118812 1.43509891676899 1.375 1.30344307326275 1.42204789981219 1.35296407514086 2.48027142249681 -0.065337435897441 1.37935229362206
2.47599763117375 2.26699786805638 2.76699739429113 2.46399786805638 0.96570011370366 0.251769329622172 0.135019540447708 1.43163026925658 1.37799976311738 1.28900110545225 1.41600047376525 1.35399992103913 2.51456338146722 -0.0721424332344227 1.37989254421218
2.51938511403194 2.28412837134398 2.77013824606275 2.51226661740673 0.95509 0.254815192288921 0.15766915695441 1.42806624760687 1.37405924831261 1.3037235078745 1.41490125281232 1.35606912303137 2.54971646218458 -0.07381626506024 1.38119947142515
2.55765541421595 2.29688513807199 2.78387630253906 2.53876144061105 0.95509 0.26427482546261 0.159572859066127 1.42769335750251 1.37994698680245 1.27624739492188 1.40508835532924 1.36293815126953 2.58545096062544 -0.0708765432098757 1.38451072582003
2.60505166243974 2.29418331833456 2.79401833183346 2.58504166325785 0.95288228314653 0.230724159780866 0.140690383301972 1.43022429964821 1.38199666693937 1.30994333796932 1.404 1.3620116657122 2.61878303166164 -0.0689218241042319 1.38952316741687
2.63650898089568 2.40439587402997 2.80509048549257 2.61053160226882 0.954253053885374 0.281119640764173 0.140895003382679 1.4328745374245 1.38006786411942 1.27615834961199 1.40403393205971 1.36903393205971 2.65613093756348 -0.0607122905027813 1.39306399808398
2.68050421767536 2.43861439152528 2.81291186092006 2.65648218290537 0.954517025306052 0.279359831292986 0.138734348420832 1.4393173954329 1.38593389569005 1.28984575661011 1.40696694784502 1.37196694784502 2.6895210919444 -0.0358098434004413 1.39601785886059
2.71006976448122 2.48307474765845 2.81601328847261 2.68306145918584 0.952794984025947 0.288166645509381 0.139069966778818 1.44149490012428 1.38899501682277 1.28501162741354 1.40600166105908 1.37500498317723 2.7272063201782 -0.026343575418994 1.39836784537004
2.75226862847812 2.5284321414648 2.824 2.7204087824667 0.94377 0.273486342807431 0.139037853320989 1.44447001631256 1.38605839749524 1.2920233589981 1.407 1.37798832050095 2.75742276739933 -0.029 1.39884549673158
2.77481592387964 2.56470387754551 2.824 2.75471988416467 0.94377 0.219461062390995 0.138018323441964 1.44698943149438 1.3909599834521 1.29398399338084 1.407 1.37700800330958 2.7890011422228 -0.029 1.39756246487487
2.80407008234107 2.6492026705539 2.82698295294406 2.78307008234107 0.947827254469359 0.219422861996127 0.136855857519949 1.44836518988147 1.3929924235307 1.29199810588267 1.40502841175989 1.37700378823465 2.82366133331634 -0.029 1.39820405789225
2.84126919842186 2.75729917499246 2.81812874707133 2.82036283265555 0.951660065680122 0.230927974829723 0.166264016500151 1.45113242085342 1.38892977432473 1.29092977432473 1.4192743346889 1.37897659144158 2.85678331883216 -0.0292740524781333 1.39858814075888
2.8637623820079 2.86585323490767 2.82888635661247 2.85067973227151 0.952501115153339 0.185638438661493 0.164092935301847 1.45384138252878 1.38306198730229 1.28506198730229 1.35864053545698 1.3770206624341 2.8890993425085 -0.0323951367781133 1.39803214856063
2.88834975153273 2.94168936865368 2.84263353026798 2.87994543634868 0.953451374749255 0.145530427961628 0.147810521560399 1.45355089995554 1.37153130661978 1.28888368386267 1.32634319470888 1.37627591820465 2.92165728025714 -0.0383869047619048 1.39663801012773
2.92043396416984 3.01823337185114 2.85144975040026 2.91444538427958 0.95171908111856 0.126298609506203 0.128248344094863 1.45178841599261 1.3640685206584 1.29494289945134 1.33689987390796 1.37598857989027 2.9546230697447 -0.0434268292682911 1.39513423905262
2.95767451756219 3.12407494465045 2.85426268448554 2.95266595223488 0.945633190682599 0.121888543972898 0.10680223251686 1.44993618846862 1.36994860803614 1.29004282663655 1.3649167500173 1.37500856532731 2.98925994401678 -0.0494215686274525 1.39354560318705
2.99205982416423 3.21312363660609 2.85 2.9820757772747 0.942496191194877 0.126003792500462 0.0848680164380074 1.44501747680829 1.37698404688954 1.27599202344477 1.385 1.37699800586119 3.02395907975851 -0.0544753086419789 1.39269797860036
3.02244851862285 3.27521245618977 2.85041310925789 3.02044851862285 0.940558131571534 0.158906354223211 0.0899233959542049 1.43871883975883 1.36897639375669 1.27190557502677 1.38508262185158 1.37595278751338 3.06083989684143 -0.0617482587064721 1.39056596426893
3.05959907123505 3.2928100863745 2.88463072350597 3.05759907123505 0.937918487043825 0.239777241383248 0.176347313083645 1.43613785399841 1.36702110151394 1.26408440605578 1.39192614470119 1.37204220302789 3.09544541335569 -0.0694274735830952 1.38674356793964
3.0940811540209 3.38501664697865 2.88899791912767 3.09308947751022 0.936027348296229 0.178667767287597 0.19058075810995 1.43123575502045 1.37098127214902 1.28800624261699 1.39399375738301 1.36798543389368 3.12975020710592 -0.074045845272207 1.38209368993833
3.13429076877072 3.39322726494306 2.88811363247153 3.13634089741459 0.970428198748316 0.163187614403109 0.195895449221051 1.42919261388935 1.33501182754022 1.29095454701139 1.39098863675285 1.36095454701139 3.16489472205301 -0.0749947089947088 1.37824457123402
3.15980730156538 3.41280050949096 2.89790025474548 3.16570076423644 0.968187831561621 0.161259649815141 0.209283548491815 1.42855648344154 1.33679160183973 1.28703989810181 1.39000997452545 1.35703989810181 3.20239263958258 -0.0699436052366564 1.37204611878426
3.20755558982407 3.413 2.86000023034631 3.20999973328322 0.971568005282006 0.107780324060884 0.0999206637610703 1.43199997908698 1.37146727084806 1.29699993938255 1.39199998787651 1.34900004849396 3.23820584777915 -0.0682978723404215 1.36625549293109
3.25231531660997 3.4160384521316 2.95628839098699 3.23843258648048 0.974228486961046 0.109568555599281 0.221855077786946 1.43561440242886 1.34610863132992 1.2959903869671 1.3920480651645 1.3489519348355 3.27454809544778 -0.0558505050505052 1.3623028102215
3.29836077733725 3.41995175678017 2.98563817585128 3.28245726377691 0.925871630713333 0.110439265883588 0.229495805113282 1.44420410613247 1.35879496631572 1.29501206080496 1.39693969597521 1.34406030402479 3.31161107375668 -0.0294834834834816 1.35833469891249
3.33399553552447 3.42099987244356 3.02799464262936 3.31099642841958 0.931769239763595 0.111029926017263 0.229909959181938 1.44692966580212 1.36599910710489 1.29799961733067 1.40499897954845 1.344 3.3472758131998 -0.0248238636363667 1.35562987271258
3.36861139345132 3.44659615248253 3.13539062561468 3.35128320357064 0.966217668567457 0.236119165991482 0.227265643564513 1.4520393945775 1.36673438049022 1.24501170773882 1.40706835948257 1.34495117179817 3.37979117875345 -0.0340668824163974 1.35498463218385
3.41770920414374 3.45447400704366 3.17465342724876 3.39564788843147 0.977441113797528 0.18711890429131 0.165515072294518 1.44169503976621 1.34749439071411 1.28250866431878 1.41393934976853 1.33307864434983 3.41520905881169 -0.0357948717948718 1.35358042942841
3.44755455516785 3.45499609669657 3.33730651919059 3.42709844812799 0.970939179114069 0.190213808193664 0.214793462925387 1.4447480763233 1.37149963842035 1.28402352516711 1.41288515914758 1.33448667011443 3.44845088542637 -0.0335327102803758 1.35393614136907
3.4708994470967 3.45363070817313 3.50869017434889 3.46827932815516 0.974579075558874 0.18586175710331 0.279892192941601 1.44608374582839 1.3709323263008 1.29364396016011 1.40592036449821 1.32902721085611 3.48443730830185 -0.0292371615312792 1.35314851906462
3.50220679081285 3.46375878997656 3.56197333138571 3.49075883839193 0.970959970354597 0.19381064453465 0.266702811640359 1.44552335465361 1.36557695221378 1.30556128148638 1.39995410857243 1.33100531670539 3.51663517636055 -0.0313555555555617 1.35253860291231
3.53452448482528 3.4689857733461 3.64594130638547 3.52902519677594 0.965178880973256 0.17882780979119 0.299587013942589 1.44396801112959 1.35998930363263 1.31746794036465 1.39800136496778 1.32949758183962 3.55263075563117 -0.037540935672516 1.35173663928636
3.57280305449772 3.47767412325695 3.67249867209604 3.56346847517809 0.95867634510811 0.195847181456232 0.205939242587652 1.44217255586361 1.35546983788812 1.29495222284331 1.40255263524274 1.3284882566368 3.58685357511842 -0.0426666666666689 1.35008854386791
3.60167822949074 3.49273390221707 3.7652701400018 3.60601358916928 0.958592288038022 0.204250477623523 0.181823766349357 1.43695947497437 1.35256699703406 1.29028086175647 1.40745987445005 1.3275 3.62135152791149 -0.0504527363184111 1.34932793409516
3.63353421794965 3.50300884236009 3.84803544166003 3.63254045316885 0.953037667817913 0.222598444865553 0.189588298185992 1.43368080866227 1.35550073773662 1.27749370417602 1.40549370417602 1.3270096103991 3.65551921006977 -0.0574516129032279 1.34875232947224
3.67889821799362 3.50848107461964 3.91212490183972 3.67884207100957 0.94758350756585 0.221539081045643 0.192657836774902 1.42853910320916 1.3520420970906 1.27364946298202 1.40302747062989 1.33395790290941 3.69089882759471 -0.0647262569832406 1.34924094332021
3.71215589473739 3.50733154000753 3.96921073503647 3.70877901921147 0.939135161455203 0.20755094361809 0.194448654840385 1.42300558264725 1.35504061905666 1.28473868105222 1.4043013043524 1.33101763447144 3.72311082553019 -0.0702828282828292 1.34960961915708
3.74802000258859 3.50301169366789 4.00950044252286 3.74601278509818 0.930495560158038 0.184773792487932 0.134796792964239 1.41854849263364 1.35449747994849 1.29399010463458 1.39399855650192 1.33199889916604 3.75893819319014 -0.0752030769230784 1.35089670159066
3.79092612910735 3.52268217316373 4.01663347646807 3.78340600127363 0.932159573741593 0.215940348076017 0.150221652120372 1.41452174589197 1.35200105912215 1.27889842139524 1.38943726339551 1.33355324139188 3.79462773753146 -0.0780924796747972 1.35334474378758
3.83186461848108 3.58126963997094 4.02874965933473 3.82126543345432 0.926516160073092 0.241215913320799 0.150858034971121 1.41483082654249 1.3514255634477 1.27034307241334 1.38302968373496 1.33792415337327 3.8318495835649 -0.0786925287356317 1.35640470919247
3.87905489413878 3.5781209360718 4.04501607784956 3.86006105169248 0.924689367488468 0.212545883241473 0.144704270769575 1.41667751776563 1.34500072446199 1.28396194829625 1.38000148904746 1.33501159064542 3.86804753364044 -0.075809667673715 1.35914468812702
3.91151647832219 3.64981557362727 4.05454176474203 3.89546249215703 0.932800954477152 0.260521983505478 0.150605143781201 1.4210780935925 1.34500484791289 1.26246257805139 1.38100648955117 1.34102966959876 3.90490698502739 -0.071567251461993 1.36119789027422
3.95466910088261 3.71731541210589 4.05799880155212 3.93410760879685 0.934808056458863 0.273355715387071 0.151453753659995 1.42670192456752 1.34555450584626 1.25959882959199 1.38153603683446 1.34349410998448 3.94162597683813 -0.0515402298850601 1.36303293218623
3.99303233259714 3.75706471407822 4.07149599646551 3.96653626216159 0.929274636528646 0.272142875369947 0.142037660062177 1.42761259872188 1.34300273044998 1.25949372109053 1.39200200176724 1.3444995756385 3.97969094464169 -0.0418198757763985 1.36396316582076
4.02289734234096 3.89104687406899 4.06855852266896 4.00880155954662 0.952572310106211 0.293025097885686 0.144509467705242 1.43668602045708 1.34899715776728 1.25119921479321 1.39343660044196 1.34545902014827 4.01664863071974 -0.0402351797861997 1.36293360550063
4.05820237794273 3.89726326801338 4.07448309318088 4.03736597097883 0.954589821565818 0.209121692163001 0.12137572165289 1.43993663658281 1.34729903713006 1.26795769592498 1.38708529717282 1.34151902942831 4.05012877876129 -0.0417106918238979 1.3614116063598
4.09204496830848 3.92172264404689 4.087 4.09105396197018 0.961788051373299 0.139046790016763 0.139089850105638 1.43244521632378 1.36900599577446 1.2822804706678 1.382 1.349 4.08670118699111 -0.0384772727272716 1.36071249838893
4.10757670053567 4.00609048461151 4.08799246138697 4.10975105186041 0.961213361672793 0.111283945652284 0.138956713713337 1.4341578707934 1.37097317671927 1.28652228910719 1.38114165501668 1.34894635343854 4.12124552676225 -0.0351661600810541 1.36087381416072
4.15090861978177 4.13046702965667 4.11743040841896 4.16565234240743 0.96647673576534 0.1096164554253 0.139959584149729 1.43241840285244 1.36897670205688 1.28339623713236 1.36994112515219 1.34516308560186 4.15732638023668 -0.0374886831275752 1.36188195281773
4.18903658918119 4.27495251913177 4.15492710106884 4.19303851492757 0.960877328588829 0.117827615691548 0.154545251056342 1.42773548412474 1.36798651977535 1.2756154006325 1.35697439878595 1.35199229701449 4.19442312975765 -0.0427569230769272 1.3608283025368
4.22761602339323 4.41964719298624 4.15967859649049 4.23354906432875 0.947605723976323 0.119700722806766 0.184797951463155 1.4229806304092 1.3539866081871 1.26589286549683 1.35816070175476 1.34402678362579 4.23003995781625 -0.0491308500477598 1.35902655332105
4.27396893572192 4.54264297796326 4.13722170156242 4.27505319100209 0.938559953140618 0.112167538058426 0.222520159435595 1.41772655538552 1.35257872359917 1.25793680853987 1.36947340449896 1.34581042561962 4.26401556756564 -0.0566234567901232 1.35729005778152
4.31905757224173 4.6190641519265 4.19401480429073 4.32404770271457 0.943659127070919 0.13627716101143 0.236478191707537 1.41105644697022 1.33302302889669 1.25499835507881 1.34500657968477 1.337 4.30213027700846 -0.063061728395062 1.35505360070234
4.3545027590771 4.65852561176243 4.20297714731468 4.35354846444775 0.936986300089834 0.170313670877526 0.241370701181929 1.40886446407432 1.34693144194403 1.25419424782525 1.34923995319589 1.33703427902798 4.33990186185479 -0.070751915708813 1.35224075224467
4.39903869832412 4.70408479169993 4.20280182362347 4.40180552114932 0.930629078132484 0.113720781324838 0.235231365387137 1.40574166873104 1.34091520830007 1.27104239584996 1.36902489545083 1.33991520830007 4.37651459371401 -0.0754510978043926 1.35088647259405
4.44698230880773 4.70799855582104 4.28596931119708 4.43898628029987 0.931509675059734 0.122526750597338 0.268527713647491 1.40351082318201 1.33700144417896 1.27299927791052 1.32401660805805 1.33600144417896 4.41339376909016 -0.079 1.34784793552793
4.48363318912404 4.72021106304135 4.30777721123413 4.48444557753173 0.931453346895803 0.123289543675029 0.266933484583197 1.40319835839857 1.34401172572452 1.276 1.34038694890913 1.32995309710192 4.45063566858598 -0.0785568982880145 1.34463877725474
4.53807056552208 4.7380839659233 4.28965073590558 4.52300759107961 0.924307016276572 0.114052420608847 0.269654646887489 1.40319854377345 1.34529388073155 1.27602099148083 1.37295801703835 1.32595801703835 4.48952290151438 -0.0738115079365085 1.34023519365013
4.58805710749217 4.74200878576803 4.31738203188998 4.57006808970221 0.93162024779749 0.117429604640439 0.259262610715897 1.40966874183919 1.35896924981191 1.27699780355799 1.38223454503629 1.32398901778997 4.52714944159044 -0.0708881789137442 1.33536486036112
4.61464520237005 4.7460940920123 4.38092747840695 4.60155111035775 0.927320653479936 0.11733790882292 0.243234563816096 1.41375183507748 1.34489246627166 1.27601344171604 1.37589246627166 1.31891934970374 4.56708968668943 -0.0560192122958733 1.33307516810573
4.66255929932321 4.753 4.44983894898482 4.64281564484635 0.936789051521355 0.12384336647709 0.235977849221784 1.42204506010541 1.33718643310774 1.277 1.368 1.313 4.6039332930449 -0.0314444444444395 1.33074110313563
4.68603421074181 4.753 4.51659871998352 4.67702402030808 0.93172500787029 0.126080240203081 0.228293337747605 1.42561298434131 1.34499417689501 1.277 1.36543236191564 1.31300145577625 4.64252127408995 -0.0274033613445394 1.32689861617145
4.73337349055778 4.753 4.58306140963906 4.71049020635709 0.938601867452789 0.12640836597881 0.217364927033006 1.42976485642567 1.33697665684014 1.277 1.36768402849753 1.31496498526021 4.67736934687928 -0.0300758047767401 1.32577559208083
4.76577506466133 4.75297905230645 4.65205223383227 4.75275411696779 0.938955023026947 0.125945101273046 0.203652420018654 1.43444288787887 1.33485336614515 1.27752369233874 1.3727608126713 1.312 4.71369357685906 -0.0313514376996814 1.32325981277102
4.80202794606867 4.75200931535622 4.726396408444 4.78803312126657 0.948069979299208 0.110757143290758 0.187615619645214 1.43597908916517 1.32800724527706 1.30200310511874 1.37866852736256 1.31199792992084 4.74933243143324 -0.0341536388140166 1.3237669069624
4.82943493379613 4.76106396085237 4.80891914935509 4.82049889464851 0.948017763730404 0.10809786010413 0.169714328853351 1.43509565066204 1.3350511686819 1.30484649395431 1.38341298549692 1.30998720782953 4.78064066963158 -0.0353068783068795 1.32491623889355
4.86373141605873 4.76604571350367 4.90244567244639 4.85975427281057 0.945220976715185 0.115616857709839 0.150408350583732 1.43460365981745 1.33895428649633 1.29288571624082 1.385 1.30902285675184 4.81693421486457 -0.040568982880163 1.32537387822435
4.89501969914366 4.76800173815973 5.00705909743098 4.8920214373034 0.93200600223261 0.114201297825935 0.13109696401433 1.42791725950148 1.33700231754631 1.28799942061342 1.38500289693289 1.31000173815973 4.85231747626747 -0.0455698005698033 1.32658704071467
4.92926934080709 4.77108197328911 5.110018810879 4.92936302456608 0.92507205807761 0.116588020339201 0.126181101083932 1.4231525264964 1.34094144765063 1.28697657906025 1.38992973718076 1.31298828953013 4.88524954138473 -0.0505349301397247 1.32778208072533
4.95290110128507 4.77806286753152 5.19771837919478 4.96092205712891 0.921737139950062 0.129131551375843 0.153109000314276 1.41987118036543 1.33602095584384 1.28497904415616 1.38389522078081 1.312 4.92073828385618 -0.0585609492988172 1.32812844531286
4.99504577464789 4.7810047353084 5.2780694511899 5.00404577464789 0.915526559009228 0.131541136474017 0.145130054638174 1.41431299174357 1.33699842156387 1.28399684312773 1.37898895094706 1.3120047353084 4.95853955813943 -0.0670574712643697 1.33019060569388
5.02466912484285 4.78404014749057 5.32217397245914 5.03354868237114 0.913210152907844 0.132283820844406 0.151480899902137 1.40980398741785 1.33601338249686 1.28198661750314 1.37197323500629 1.31501338249686 4.99281759565609 -0.0746875653082533 1.33057164497442
5.07477053997347 4.78746699392331 5.33558374240414 5.07486393875813 0.90290420294531 0.134250847756376 0.15066896783516 1.40416824441321 1.33702334969617 1.28090660121534 1.3699299509115 1.31609339878466 5.03102405827877 -0.0817004089979564 1.33312656680547
5.10704393226603 4.80700253455381 5.36001520732285 5.11103463890206 0.903078352540024 0.143059954718403 0.144759439359129 1.40284163901146 1.33800422425635 1.27699915514873 1.367 1.32000337940508 5.06846326801522 -0.0861518624641834 1.33806022310741
5.1596490095256 4.81020713069966 5.37813808713311 5.15252473110581 0.901371238221538 0.131133464636143 0.132272761742662 1.40483910129297 1.3431242784198 1.27601380871331 1.36698619128669 1.32408285227986 5.10386322322467 -0.0868858307849138 1.34207092059072
5.20670227863105 4.82617801576822 5.38843042883839 5.19077024107922 0.918608835118262 0.12755536736087 0.131944197192686 1.40915356163698 1.35213592489633 1.27693203755183 1.36606796244817 1.33011327074694 5.14069924857191 -0.0855906249999972 1.34734649319706
5.23706913678265 4.87709371874981 5.407 5.22406606403675 0.918994609118843 0.116688869174965 0.109257495712095 1.41320270580428 1.35800768186474 1.27401229098358 1.369 1.3349969272541 5.17805379878287 -0.0793225806451505 1.35218604119896
5.26178783546778 4.93925911631712 5.40704663393767 5.26738472998579 0.943162968008059 0.194079785228169 0.107659146211044 1.42149917250764 1.36803497545325 1.28179014728048 1.36898834151558 1.33301165848442 5.2147272584203 -0.0585925925925916 1.35447295693554
5.28733659331577 5.04749272024089 5.39845583029185 5.28623045740901 0.943884285436902 0.205821053701822 0.141732561582985 1.41588836389403 1.37098886029671 1.26413367643948 1.37483123901762 1.34207960193007 5.25446303862556 -0.0515314164004248 1.35758390148161
5.32499606012652 5.11294855171646 5.41849961605759 5.32600252670604 0.944578850747477 0.201043754956814 0.132387788150978 1.42261651728951 1.37099911080234 1.26999539269103 1.37950012131284 1.34701721782672 5.29121864119348 -0.0476893732970017 1.36046476202913
5.35200249236397 5.2346797891388 5.41998910632007 5.37630258088709 0.943916576216319 0.196552925473583 0.151797550195339 1.43081606006247 1.37103454115603 1.28299888393025 1.38040195688065 1.34304655090571 5.32185382779607 -0.0456224379719492 1.36091486859834
5.39643473659759 5.40131557217057 5.41904480354176 5.3966564970862 0.943610010629517 0.237520741328084 0.177046584523756 1.42728810116712 1.37398288922273 1.29596082725978 1.37130005860376 1.35477983998308 5.35678045943222 -0.0404169215086628 1.36138765761322
5.42056386537975 5.4560402261131 5.4216037869267 5.42456547442428 0.95269121518648 0.174634400948489 0.14169106935156 1.42707465576706 1.3719975480662 1.30999275929964 1.36043241776006 1.35649593902168 5.39133641356144 -0.037 1.36088676839645
5.45543993300915 5.50707389192253 5.41288785208733 5.46140735955639 0.941949023946997 0.191700699040567 0.0803323010687361 1.43080820440106 1.37047614767897 1.30081665259859 1.34865808635966 1.35303660455781 5.42454868065832 -0.0374867724867743 1.36109726994099
5.49510151693721 5.61316106949478 5.42393122177403 5.49768056200314 0.945989515481083 0.105529271346424 0.084910010297031 1.42720981281498 1.37091879005693 1.28007877310378 1.34520952489916 1.356466703743 5.46037859848408 -0.0415074626865687 1.36025052701675
5.52499445930655 5.72747526879895 5.46299860487263 5.53199102700211 0.943279288626032 0.10889841950163 0.167981060296798 1.4244145113709 1.36250894933672 1.27150695971042 1.35400348781842 1.35600104634552 5.49413493947691 -0.0449763313609485 1.35896643846991
5.55988611937194 5.82525615180851 5.44902914507786 5.57848928175452 0.917595783357027 0.11818194749274 0.126833888286766 1.425049072772 1.36188924447134 1.2695568180871 1.35447087608604 1.35397670086883 5.52709109020799 -0.0510212560386464 1.3594166173918
5.59821975176298 5.89883084131297 5.45207322406632 5.62067561013575 0.923338618228666 0.123788429071156 0.128374999828223 1.41977295801912 1.35048157035237 1.27508889098081 1.35196833077489 1.35195777436652 5.56062985554756 -0.058101265822781 1.35962970930166
5.63754762584118 5.95450949662874 5.47199589590834 5.63704590791395 0.924046289907462 0.125944859049343 0.163689562533556 1.40870524581995 1.35600249730573 1.28099786836905 1.35100136803055 1.35349665950875 5.59648256878302 -0.0673254437869797 1.3587666233649
5.6808968959683 5.96211841660089 5.46872603679686 5.67843801805712 0.916220978181404 0.14029256434212 0.169870525561732 1.40469598886032 1.35937686235076 1.28004294666963 1.35211207585583 1.35044170398995 5.63074803969163 -0.0750296084049667 1.35689907578529
5.71786374864314 5.97414736272829 5.44725127300654 5.72074742849503 0.914926339134726 0.143692541569935 0.106638352914379 1.40193376916044 1.34791080629852 1.28554499025464 1.36104187883442 1.34446509500281 5.66379973231449 -0.0812331154684116 1.35444913828566
5.76899643638737 6.00749840692142 5.45899080794414 5.75750572279363 0.914658889232269 0.117751072927275 0.114503841322576 1.40246613750433 1.33700405760593 1.29249202356725 1.36299846799069 1.3395077488501 5.70130520737382 -0.081938202247189 1.35216849268144
5.81050921714946 6.01698247742932 5.50328139967228 5.81547876692332 0.902775187225811 0.105547146779835 0.134625262930581 1.41094334454678 1.33491303872713 1.28852033440237 1.36799981141616 1.33398772392504 5.73609544536239 -0.0766310975609739 1.34823659681689
5.85423072761291 6.01514019036202 5.56862488039723 5.84117256480733 0.914884596001105 0.118038124499443 0.216276465702654 1.40899876084226 1.32720122730878 1.29047043205841 1.36857627927408 1.33508584095651 5.77364438184794 -0.0712154471544641 1.34323686557454
5.89356770764373 6.02000388459626 5.64301793352977 5.87456570487582 0.92353018629609 0.118529313748398 0.202032425745869 1.41790900084354 1.33147939718123 1.29099741026916 1.38201085450486 1.3329885762671 5.8127939622362 -0.0497373134328135 1.33905360600613
5.93642503602412 6.02154694159524 5.66215807496143 5.9154069329589 0.923832631029367 0.1175309341815 0.226382832162311 1.42104667930749 1.32164459501654 1.28993294057822 1.38307854297542 1.32451102307862 5.85028383597748 -0.0258553274682302 1.33592481352747
5.97277245698337 6.02505821662683 5.72383588539615 5.95319716535773 0.923260273125166 0.12866140792165 0.222943953665633 1.4235405747539 1.33030982451169 1.28502328665073 1.38853415351961 1.3254479932641 5.88643530083614 -0.025 1.33296614183118
6.00900626376327 6.02749755858342 5.8050183529972 5.98850697185084 0.918800999942275 0.117114453427004 0.181969384118365 1.41536769205018 1.32400606665155 1.28750269800109 1.38799885252324 1.32400784953264 5.92248582222338 -0.0248390804597698 1.33043567507236
6.03336485515256 6.02644788559394 5.8612742697712 6.0234015041153 0.922411196484191 0.1419068734223 0.120603609861507 1.40887881165357 1.32635860498621 1.28913871313005 1.398 1.33134386109116 5.95632467137101 -0.024 1.32969661743043
6.03750045696815 6.01003257889338 5.97869684426473 6.03459819364829 0.945226771680838 0.124121921404282 0.153188374283462 1.42851859255213 1.32814117520465 1.298 1.398 1.31828235040931 5.99128240026961 -0.024 1.3292987178908
6.05803793404515 6.01700529312258 6.06208998308384 6.06203793404515 0.946612602451934 0.126373961020063 0.129607317332703 1.42725899430671 1.32899117812904 1.295 1.39600441093548 1.3220008821871 6.02794970133821 -0.0245406976744191 1.33038866794657
6.10111039775213 6.02322079550426 6.16479486381532 6.10522079550426 0.949523899935054 0.130811093795807 0.149136428901639 1.42611138897533 1.31904415910085 1.295 1.40097792044957 1.32296688067436 6.06133915552519 -0.027911242603555 1.33072133904699
6.11089136282069 6.04278272564138 6.23521781230896 6.12478272564138 0.946325524357635 0.126478126270435 0.141732238344739 1.42534847369999 1.32295654512828 1.295 1.39902172743586 1.32003259115379 6.09544407001106 -0.033743099787688 1.33108276291874
6.1680152525378 6.05300240829544 6.36507144609811 6.18402328018927 0.935725724381947 0.117256012044507 0.126857297801635 1.41949141910702 1.31700561935603 1.29899438064397 1.40399357787882 1.32100802765147 6.13007948445755 -0.0393050847457674 1.33157885214028
6.18748133538111 6.05593855293007 6.45474760601747 6.22682174968716 0.90565747296783 0.161753203999761 0.0988820420509741 1.41101345102827 1.32390782939511 1.29207168824825 1.39593855293007 1.31999182054949 6.16180607993308 -0.0459558232931798 1.33216829700624
6.23346293491604 6.05006856150008 6.52616583508237 6.24957720408284 0.91974545239981 0.130534632911255 0.125825302714636 1.40727611707785 1.31510284225012 1.29892001158324 1.39006856150008 1.31913712300016 6.19576654304101 -0.05302403343783 1.33348659916956
6.26006514746605 6.0859752439629 6.58305081502352 6.27606123861809 0.915946136619224 0.125495544457477 0.12918403249211 1.40421932857298 1.31498827345611 1.30197394101358 1.39098827345611 1.32200521179728 6.23152746713768 -0.0599050445103902 1.33399565275941
6.31042970931144 6.06708769577784 6.62208769577784 6.32331570480024 0.905441458652314 0.152806999574273 0.12458518209487 1.38082426759853 1.30615785240012 1.28203507831114 1.38197369126665 1.32603507831114 6.26665475972104 -0.0648506429277969 1.33534869024402
6.3585548425164 6.07690915153396 6.63190915153396 6.35867294552225 0.919044174874533 0.160310591771945 0.12180571011589 1.39362162444875 1.32383647276113 1.28596366061358 1.37902725453981 1.32996366061358 6.30198380087144 -0.0696605128205138 1.33787561890715
6.38194601346718 6.077 6.64696479139164 6.39491549933993 0.918701103203062 0.150722721288596 0.114467205273286 1.39895772393188 1.32699295827833 1.28200938896223 1.37500938896223 1.33399061103777 6.33751628318587 -0.0728176470588233 1.34243586541172
6.4423794221171 6.08846348530881 6.653 6.43995890224942 0.889388796366045 0.145150542457796 0.115256966554837 1.40048040982099 1.31921681263834 1.28294579684041 1.372 1.33806978146631 6.37217146168743 -0.0718286893704846 1.34767356180769
6.47653082798516 6.22019033651418 6.653 6.47646380341161 0.918983428936851 0.196504499338823 0.11858428924084 1.40439586849858 1.3387319017058 1.27806702457355 1.372 1.34208042948826 6.40780390617786 -0.0685539637058206 1.35305895972386
6.5070481867889 6.18209742111669 6.65600419015556 6.5000481867889 0.923258983887278 0.118946950693011 0.122992063651612 1.41063423205711 1.34300104753889 1.29098428691666 1.372 1.34600419015556 6.44189684475414 -0.0539119496855352 1.35801425423659
6.55322883551819 6.27572630403599 6.65999005062965 6.54625868362926 0.922312386083301 0.163808151421355 0.125060389146893 1.41469079418404 1.34402984811107 1.27588060755573 1.37203979748142 1.35003979748142 6.47853554814776 -0.0308703170028792 1.36236457888792
6.57578754210072 6.3473256771023 6.65900923729997 6.57175983020082 0.924519216075071 0.172498157522279 0.134956795643318 1.41674069404307 1.34697228810009 1.26411084759962 1.37596305080013 1.35396305080013 6.51096386560679 -0.0261506316812439 1.36621113827073
6.62502660377987 6.42109413645184 6.663 6.6150399056698 0.926385933811443 0.152339064871689 0.142862567410067 1.41815008809399 1.35199283744388 1.26800204644461 1.376 1.35499386066618 6.54318295070511 -0.0268627450980393 1.36777546070285
6.65135340247029 6.51416819149902 6.663068717147 6.65425523511743 0.90316369057977 0.131911191078226 0.116293023155704 1.3989505100145 1.34507853388229 1.27011780082343 1.37596073305886 1.34903926694114 6.57878004640605 -0.0253988439306333 1.36913842120566
6.68659848798476 6.63067277972739 6.66992192821926 6.6797100191001 0.930459051250417 0.133027285452851 0.1375379774797 1.4229367487674 1.35291077510772 1.28186616266159 1.37204461244614 1.35295538755386 6.61134335274395 -0.0228282828282822 1.36940930761385
6.707022099615 6.71409003546852 6.676 6.70703028465759 0.930979140570528 0.145052938430291 0.135239656228211 1.42585010640555 1.34999754448722 1.26799099645315 1.369 1.35000327401704 6.64561177419259 -0.0221780415430275 1.36878097581508
6.73439438471075 6.82506264769285 6.67596713460744 6.74439438471075 0.929892971657713 0.148576022035812 0.134637925725205 1.42595524140427 1.34704382052342 1.25691235895317 1.36896713460744 1.35404382052342 6.67884109262129 -0.0238666666666692 1.36807540004998
6.76960730550623 6.91994190650289 6.67303272454115 6.77960730550623 0.926586869649693 0.142863703773434 0.118381293957959 1.42374465248766 1.35095636727847 1.24908726544306 1.36603272454115 1.35795636727847 6.71334606220884 -0.0285705882352956 1.36662285599893
6.7969497986252 7.01382708415347 6.67699256275929 6.8069497986252 0.923545596523635 0.143838066317415 0.119667266814039 1.42269191508948 1.34900371862036 1.25099628137964 1.36200743724071 1.35899814068982 6.74612995725892 -0.0321906158357818 1.36643438092109
6.84030165125607 7.1037440730983 6.68010055041869 6.85324132100485 0.889054701585813 0.138275492139751 0.122074845486736 1.38787460103539 1.35293966974879 1.24997988991626 1.36201005504187 1.36290950462318 6.78045794327612 -0.039298924731189 1.36725260864681
6.86960525120422 7.17602628630373 6.68986841706807 6.87668420096337 0.905054467157502 0.131037502952559 0.12643131401236 1.40386459874043 1.34707894975916 1.24802631658639 1.36298684170681 1.35411842463874 6.81688099451843 -0.0485402298850641 1.3656574598137
6.90405148019155 7.20302753591641 6.69601316935133 6.91304429690901 0.901589317588159 0.137453610143666 0.133918773400087 1.4025483119286 1.34399760557249 1.2520083804963 1.36599640835873 1.35099760557249 6.84882681721136 -0.0597352941176535 1.36499234950196
6.94728742521817 7.2262264562325 6.70705225913058 6.95032226463856 0.900970092530299 0.123730092530299 0.116204686988391 1.40112475775358 1.34198258028981 1.25909580840606 1.363 1.34894774086942 6.88139601006784 -0.0690742913000986 1.363346132897
6.97964055670817 7.25171680225492 6.71293464667421 6.98659698782431 0.895352412426127 0.118112412426127 0.115606644254788 1.39940906138669 1.34002178444193 1.26988018556939 1.363 1.34306535332579 6.91494478351429 -0.075 1.36073976291282
7.0300265134174 7.25900482062135 6.7230265134174 7.02303535122319 0.892644734699075 0.116979887518835 0.120743513808503 1.39583618088548 1.33700321374756 1.27000241031067 1.36300642749513 1.33999598281555 6.95100490022618 -0.0746708074534157 1.35787679792485
7.06351913541035 7.26507731803984 6.75629822672509 7.06541087598544 0.874013012079036 0.116885728097848 0.137370622147574 1.40014256487122 1.34094477282869 1.27296686369721 1.371 1.33690603437275 6.98675405727698 -0.0728307017543856 1.35484018877106
7.10947659054212 7.27192204539989 6.782699317971 7.10259909062801 0.90526408156864 0.120933895422221 0.121490854672255 1.40780169976982 1.33605568185722 1.27003340911433 1.371 1.33598886362856 7.01692651205358 -0.0713908045977004 1.35173264651912
7.13303534211531 7.27200562260925 6.80704819379361 7.13003212919574 0.909841839396456 0.122379309222292 0.124304554313496 1.41276369485751 1.33599839354021 1.27 1.37600160645979 1.33599277093096 7.05559697168721 -0.0568123167155388 1.35000459113454
7.17728108341892 7.27903243270218 6.86775676305095 7.17032432702184 0.912136810867459 0.121532973080873 0.129903080524494 1.4173793515123 1.33401081090073 1.27001081090073 1.37804324360291 1.32704324360291 7.09139721706873 -0.0312539682539572 1.34889944265742
7.20273923218146 7.28196991140555 6.93629793279623 7.19969911405553 0.912753681395166 0.122707964562221 0.123842082799876 1.41913204713865 1.33498997046852 1.27098997046852 1.38195988187407 1.33095988187407 7.12413662803748 -0.0226067864271488 1.34757737850661
7.23595734472341 7.28499612224758 7.01390047102129 7.23295734472341 0.914867272647466 0.122590168035938 0.126266781465494 1.42032847475072 1.33899482966344 1.271 1.38399741483172 1.32500775550483 7.15673159945958 -0.0263236245954708 1.34735676163716
7.26631117750116 7.28504149033349 7.09300614058708 7.26338378558476 0.904960944322117 0.123068213426772 0.134856738031045 1.41008766326725 1.333 1.271 1.37902074516674 1.32301037258337 7.19052280019416 -0.0284199623352176 1.34844452187332
7.29565923964951 7.2889545652866 7.18789820820008 7.29957972890106 0.916367557810443 0.125729104394889 0.140207868029427 1.42495734808909 1.333 1.271 1.3809772826433 1.32398864132165 7.2207241351915 -0.0304893617021286 1.35120895819851
7.32602458808159 7.29201065483535 7.28906966623116 7.31703442331422 0.920930131136435 0.126213312041809 0.135547672328277 1.42736086058286 1.327 1.27400573721904 1.38399344317824 1.32400245880816 7.2522515571079 -0.033 1.35529953346876
7.3562004677866 7.305 7.37473214322063 7.35926147972166 0.921066292505237 0.118138705396218 0.13261159646475 1.42839605441485 1.327 1.28097385202783 1.37599128400928 1.32700871599072 7.28099863781098 -0.0336200227531302 1.36080971931549
7.37880366859708 7.305 7.45728296357193 7.3887439155614 0.918393218322433 0.127012918583983 0.121516373110392 1.42682365783672 1.327 1.27802560844386 1.37500853614795 1.32799146385205 7.31275199992815 -0.0384380952380965 1.36508380469742
7.41596442694917 7.30799711569858 7.57788462794326 7.4219682726844 0.914014191851395 0.127609500054421 0.13569626111091 1.42445226898378 1.32799903856619 1.278 1.39398173275768 1.33199615426478 7.34125626501697 -0.04 1.36814126386358
7.4363305209273 7.31203305209273 7.67292545859645 7.45336357302003 0.897137433236966 0.131524763268086 0.11037393348187 1.40490736769845 1.3290771215497 1.278 1.39305508682122 1.32912119100668 7.37106050685685 -0.0408582834331367 1.37225325224772
7.46560606823455 7.31496060682346 7.75489699105675 7.48556667505801 0.899567303663468 0.132832404381143 0.113379556338747 1.41264587070333 1.33590808258806 1.278 1.39793434470576 1.33985555835267 7.40218525534597 -0.0462837108953653 1.37718293275509
7.50900196447573 7.31800029103344 7.81000167344229 7.51600210999245 0.892779593280766 0.134039914872718 0.127989676225296 1.40828965658054 1.33700029103344 1.278 1.40299978172492 1.34300058206688 7.43356882088257 -0.0535662983425436 1.38233733794053
7.53644172561338 7.32213354495288 7.83317463570761 7.54534927141523 0.887139869279226 0.132927013422192 0.123507846484422 1.40354031192971 1.34110272688683 1.27796918193395 1.39996918193395 1.35107190882078 7.462571447565 -0.0601592827004227 1.38708993607097
7.57853087434694 7.33485817131419 7.84981453171856 7.57862906343712 0.882363240306672 0.138359450061059 0.120444147983583 1.40071152960784 1.35089090101092 1.27503272969672 1.39703272969672 1.35792363070764 7.49348518878054 -0.0675969436485208 1.39329450212873
7.61504048438295 7.34201876105551 7.86700691196782 7.60802666044731 0.879639513557392 0.135775902190506 0.118228262133805 1.39945188337493 1.35899703772808 1.27499901257603 1.3940039496959 1.3650039496959 7.52156481217192 -0.0743292682926834 1.39919071048537
7.65650465672091 7.36154585318793 7.87413388851779 7.63552525495442 0.869209616596178 0.131626601291471 0.116364846017949 1.39139932733617 1.35618538410156 1.27408239293403 1.39796910264974 1.36911329028429 7.55093451820625 -0.076 1.4055919106311
7.70446670992893 7.41342317604558 7.8868585148791 7.68544494298726 0.886280192268583 0.131303591545377 0.106371120237257 1.40654163270613 1.37380409752491 1.2819129322333 1.39503265041251 1.37988028182078 7.57997811913855 -0.0742380952380851 1.4125067274128
7.73000827748952 7.44401471553693 7.89 7.69900850741979 0.890891335894837 0.149651119760388 0.10914066909707 1.41176152443765 1.37800160951185 1.27599954013947 1.395 1.38700160951185 7.61035582887744 -0.0610166204985872 1.41833785827377
7.76620293709112 7.50842278560651 7.89003382284852 7.73619448137899 0.89671361369653 0.15459339558129 0.112075113465027 1.41841426789381 1.38505918998491 1.27398308857574 1.39502536713639 1.39403382284852 7.6368500041503 -0.0384903846153761 1.42600107251396
7.78973733261089 7.5574527762727 7.89395622210182 7.75874827708544 0.898292379395981 0.16310500196094 0.114987494910598 1.42122858935805 1.39192338867818 1.27202188894909 1.39796716657636 1.39795622210182 7.66350948433141 -0.030582625118035 1.43348752895173
7.81694775807565 7.61488971149304 7.89699419534174 7.78594775807565 0.901304195341739 0.161533231259765 0.115069903255696 1.42441388575997 1.39599226045565 1.27299806511391 1.398 1.40199226045565 7.68555965601541 -0.0286666666666661 1.43917119853418
7.85020960163633 7.68270216548169 7.90004192032727 7.81625152196359 0.889387988764982 0.158488217565967 0.116915615321906 1.41578987517971 1.40004192032726 1.27094759959092 1.39804192032726 1.40607336057271 7.70908541964393 -0.0260900383141744 1.44499010905118
7.86977842224367 7.7482577145163 7.90395568444873 7.83973410669241 0.898536412398917 0.129379596912537 0.118373492457154 1.42511441819911 1.40395568444873 1.26605539443908 1.40195568444873 1.41292244778529 7.73232776805727 -0.0221564844587358 1.44951905312243
7.89302749913838 7.83910312176894 7.9040034373923 7.86602749913838 0.902341237461227 0.123909129193951 0.118407708405135 1.42796100830174 1.41100458318973 1.27401031217689 1.40199541681027 1.41700458318973 7.75754223043936 -0.0227911764705879 1.45371317009961
7.91717319461926 7.92969277847702 7.90706061811674 7.89017319461926 0.90339895685376 0.12293359332324 0.116357089043817 1.42883489075873 1.41503463892385 1.28298268053807 1.39797402080711 1.42103463892385 7.7818425707617 -0.0225884146341475 1.45796282659567
