# Supplementary material for: Quantifying Spatiotemporal Gait Parameters with HoloLens in Healthy Adults and People with Parkinson’s Disease: Test-Retest Reliability, Concurrent Validity, and Face Validity
Source: Sensors (Basel). 2020 Jun 5;20(11):3216. doi: 10.3390/s20113216 (PMC7313704; doi:10.3390/s20113216)
Supplement: Supplementary file 1 [file sensors-20-03216-s001.zip › Data/HYA_08_CWS2_HoloLens_raw.csv]

Time HoloLens_x_position HoloLens_y_position HoloLens_z_position HoloLens_x_orientation HoloLens_y_orientation HoloLens_z_orientation
244.0088 -0.409 -0.042 0.252 0.49 280.159 354.965
244.0431 -0.413 -0.042 0.25 0.545 280.395 354.595
244.0768 -0.417 -0.042 0.248 0.366 280.502 354.701
244.1113 -0.422 -0.042 0.246 0.101 280.702 354.69
244.1437 -0.427 -0.043 0.244 0.286 280.875 354.761
244.1761 -0.431 -0.043 0.242 0.536 280.893 355.028
244.2077 -0.437 -0.044 0.24 0.672 281.191 354.922
244.2433 -0.443 -0.043 0.239 0.672 281.411 354.982
244.2753 -0.449 -0.044 0.237 0.372 281.645 355.089
244.3087 -0.457 -0.045 0.236 359.853 281.73 355.463
244.3424 -0.465 -0.046 0.236 359.817 281.82 355.748
244.3778 -0.475 -0.049 0.237 359.967 282.176 355.861
244.4085 -0.485 -0.051 0.237 0.55 282.133 356.316
244.4412 -0.495 -0.052 0.238 1.489 281.864 356.209
244.4809 -0.506 -0.053 0.239 1.382 281.699 355.894
244.5084 -0.518 -0.054 0.239 1.017 281.385 355.701
244.5423 -0.531 -0.055 0.241 0.633 281.416 355.292
244.575 -0.545 -0.057 0.244 0.457 281.872 355.241
244.6095 -0.561 -0.059 0.247 0.367 282.153 355.498
244.641 -0.577 -0.062 0.25 0.126 282.712 355.296
244.6752 -0.595 -0.064 0.254 359.718 282.77 355.624
244.7066 -0.614 -0.067 0.257 359.545 282.366 355.867
244.7428 -0.634 -0.072 0.261 359.629 282.017 355.731
244.7751 -0.655 -0.073 0.266 359.003 281.402 355.918
244.8085 -0.677 -0.074 0.273 358.849 281.087 355.91
244.8413 -0.701 -0.073 0.28 358.865 280.895 356.029
244.8753 -0.725 -0.07 0.288 358.475 280.687 356.041
244.9072 -0.751 -0.064 0.296 357.857 280.582 356.108
244.9424 -0.778 -0.054 0.306 357.531 280.577 356.195
244.9748 -0.805 -0.041 0.317 356.736 281.51 355.307
245.0083 -0.831 -0.035 0.325 357.077 281.847 355.607
245.0417 -0.856 -0.028 0.331 356.396 281.342 356.669
245.0762 -0.881 -0.028 0.336 355.613 280.384 357.39
245.1068 -0.907 -0.03 0.34 354.808 279.386 357.198
245.1427 -0.933 -0.033 0.344 354.828 278.601 356.689
245.1769 -0.959 -0.04 0.349 356.703 278.45 355.836
245.2092 -0.986 -0.04 0.354 357.699 278.575 355.515
245.2411 -1.013 -0.041 0.358 358.959 278.629 356.088
245.2753 -1.039 -0.045 0.363 0.282 278.717 357.174
245.3127 -1.067 -0.048 0.367 0.316 278.538 357.633
245.3416 -1.096 -0.051 0.371 359.972 278.36 357.643
245.3747 -1.125 -0.054 0.374 359.336 278.209 357.646
245.4085 -1.156 -0.059 0.377 358.832 278.115 357.52
245.4424 -1.186 -0.067 0.381 358.755 278.848 357.223
245.4752 -1.218 -0.073 0.384 358.371 279.247 357.73
245.5067 -1.251 -0.077 0.386 357.87 279.362 357.976
245.5429 -1.284 -0.078 0.387 357.579 279.485 358.148
245.5734 -1.319 -0.075 0.389 357.358 279.732 357.794
245.608 -1.354 -0.067 0.392 357.684 280.301 357.422
245.6427 -1.39 -0.045 0.393 356.307 279.839 358.362
245.6758 -1.425 -0.029 0.397 355.005 279.742 358.466
245.7062 -1.457 -0.029 0.4 355.212 279.379 358.864
245.7415 -1.489 -0.033 0.404 357.216 278.821 0.101
245.7781 -1.521 -0.035 0.409 358.264 278.701 359.8
245.8081 -1.553 -0.034 0.414 357.96 278.519 359.411
245.841 -1.585 -0.035 0.42 358.378 278.728 359.181
245.8746 -1.615 -0.036 0.426 358.324 279.283 359.259
245.9071 -1.647 -0.039 0.432 358.012 279.368 359.462
245.941 -1.679 -0.042 0.438 357.507 279.357 359.035
245.974 -1.711 -0.05 0.443 357.697 279.249 358.747
246.0069 -1.742 -0.058 0.45 358.034 279.605 358.548
246.0418 -1.773 -0.066 0.457 358.195 279.848 358.62
246.0731 -1.806 -0.072 0.463 357.46 279.608 358.678
246.1073 -1.838 -0.079 0.47 356.933 279.429 358.797
246.1428 -1.871 -0.083 0.476 356.762 278.972 359.079
246.1733 -1.904 -0.083 0.484 356.621 278.844 358.994
246.207 -1.938 -0.08 0.493 356.407 278.637 359.223
246.2414 -1.973 -0.069 0.5 357.108 277.73 0.384
246.274 -2.008 -0.037 0.51 355.332 277.621 0.231
246.3074 -2.04 -0.027 0.518 355.154 278.192 359.058
246.3416 -2.072 -0.027 0.521 355.691 277.141 358.607
246.3743 -2.104 -0.027 0.524 355.677 276.237 358.02
246.4064 -2.137 -0.026 0.529 355.724 275.913 358.26
246.4407 -2.169 -0.03 0.534 356.961 276.089 358.654
246.4742 -2.201 -0.035 0.538 358.348 276.193 359.017
246.5068 -2.232 -0.04 0.542 359.404 276.133 359.094
246.5405 -2.265 -0.042 0.546 359.266 275.94 359.828
246.5732 -2.298 -0.045 0.551 358.749 275.928 0.104
246.6074 -2.331 -0.05 0.555 358.553 276.01 359.904
246.6393 -2.365 -0.058 0.56 357.867 276.381 359.482
246.673 -2.399 -0.064 0.564 357.035 277.315 358.768
246.7074 -2.433 -0.069 0.567 357.141 277.943 358.734
246.7414 -2.47 -0.07 0.568 356.357 278.559 359.093
246.774 -2.507 -0.063 0.567 354.608 278.967 358.491
246.8074 -2.544 -0.061 0.566 354.692 279.329 357.876
246.8403 -2.58 -0.051 0.566 355.121 279.805 358.049
246.8741 -2.617 -0.028 0.566 353.634 280.149 358.321
246.9058 -2.652 -0.022 0.567 352.904 280.392 357.77
246.9407 -2.684 -0.029 0.57 354.873 279.935 359.753
246.9733 -2.717 -0.028 0.573 354.738 279.945 359.824
247.0061 -2.749 -0.028 0.578 355.079 280.209 359.483
247.0389 -2.782 -0.029 0.582 355.962 280.007 359.116
247.0737 -2.814 -0.031 0.587 357.119 280.074 358.39
247.1052 -2.846 -0.034 0.591 357.545 279.951 357.791
247.1401 -2.879 -0.036 0.594 357.308 279.523 357.657
247.1723 -2.912 -0.042 0.599 357.533 279.431 357.143
247.2066 -2.946 -0.051 0.604 358.23 279.683 356.875
247.2387 -2.979 -0.059 0.609 358.899 279.692 357.555
247.2739 -3.014 -0.065 0.615 358.939 279.764 358.264
247.3064 -3.047 -0.072 0.62 359.231 279.249 359.071
247.3401 -3.082 -0.074 0.626 359.222 278.487 359.468
247.3733 -3.117 -0.071 0.634 358.442 278.151 359.479
247.4084 -3.151 -0.069 0.644 358.495 278.021 359.3
247.4391 -3.185 -0.063 0.652 358.561 277.743 359.522
247.4749 -3.22 -0.036 0.66 356.504 276.995 0.284
247.5047 -3.254 -0.026 0.667 355.48 276.614 359.536
247.5405 -3.286 -0.029 0.672 356.015 276.162 358.514
247.5745 -3.318 -0.029 0.675 356.843 275.631 358.062
247.6055 -3.35 -0.029 0.68 357.205 275.647 357.581
247.639 -3.383 -0.029 0.685 357.601 275.945 357.504
247.6733 -3.416 -0.032 0.689 359.008 276.447 357.773
247.7062 -3.448 -0.038 0.692 0.418 276.591 358.657
247.7398 -3.481 -0.043 0.695 0.893 276.378 359.373
247.7726 -3.515 -0.049 0.698 1.101 276.491 359.89
247.8066 -3.55 -0.054 0.702 0.347 276.957 359.838
247.839 -3.586 -0.061 0.705 359.4 277.296 359.35
247.8725 -3.621 -0.069 0.706 359.183 277.609 358.939
247.9072 -3.657 -0.074 0.706 358.906 277.877 358.667
247.9421 -3.694 -0.075 0.707 358.001 278.469 358.994
247.9736 -3.73 -0.07 0.706 356.824 278.627 359.342
248.0067 -3.766 -0.069 0.705 357.271 278.929 358.982
248.0396 -3.802 -0.058 0.706 357.889 279.422 358.639
248.0726 -3.839 -0.03 0.707 355.764 280.082 358.239
248.1059 -3.875 -0.024 0.709 355.186 280.515 358.593
248.1411 -3.909 -0.034 0.713 357.209 281.012 0.062
248.172 -3.942 -0.036 0.716 359.451 281.414 359.801
248.2058 -3.975 -0.034 0.721 359.56 282.217 358.957
248.2379 -4.01 -0.029 0.725 357.393 282.425 359.402
248.2736 -4.044 -0.031 0.729 357.917 282.823 358.616
248.3051 -4.078 -0.037 0.733 358.444 283.078 358.085
248.3393 -4.113 -0.042 0.736 358.508 282.787 358.089
248.3733 -4.148 -0.05 0.74 359.261 282.725 357.812
248.4068 -4.182 -0.057 0.744 359.256 282.394 358.102
248.4378 -4.215 -0.064 0.749 359.351 282.306 358.514
248.4736 -4.249 -0.07 0.754 359.596 282.161 359.028
248.5066 -4.284 -0.075 0.76 359.14 281.836 359.155
248.5391 -4.318 -0.078 0.767 358.721 281.706 358.847
248.5719 -4.354 -0.079 0.775 358.784 281.207 359.164
248.6067 -4.391 -0.076 0.783 357.916 280.624 359.536
248.6398 -4.427 -0.073 0.79 357.862 279.816 0.071
248.674 -4.464 -0.052 0.797 358.815 279.103 0.269
248.7059 -4.5 -0.042 0.803 359.014 278.714 359.91
248.7381 -4.536 -0.04 0.807 359.115 277.972 358.596
248.7724 -4.57 -0.042 0.81 0.735 277.515 357.88
248.8042 -4.605 -0.039 0.814 0.667 276.97 358.407
248.8394 -4.641 -0.035 0.819 0.371 277.397 358.497
248.8723 -4.676 -0.037 0.825 1.162 278.365 358.801
248.9047 -4.712 -0.042 0.829 1.681 278.473 359.635
248.9372 -4.747 -0.048 0.832 1.708 278.146 0.108
248.9721 -4.782 -0.056 0.835 1.538 277.721 0.622
249.0045 -4.819 -0.062 0.838 0.64 277.214 0.951
249.0369 -4.856 -0.07 0.84 359.942 276.865 0.804
249.0717 -4.894 -0.075 0.844 358.549 277.489 359.857
249.1051 -4.931 -0.079 0.846 357.983 277.629 0.246
249.1392 -4.969 -0.079 0.848 357.537 277.929 0.43
249.1723 -5.008 -0.074 0.849 356.306 278.829 359.886
249.2059 -5.046 -0.072 0.849 355.753 279.406 358.917
249.2372 -5.084 -0.06 0.852 355.912 280.597 358.362
249.2719 -5.122 -0.032 0.855 352.89 281.514 357.297
249.304 -5.16 -0.027 0.856 352.229 281.789 357.063
249.3397 -5.197 -0.03 0.86 353.782 281.302 359.04
249.3718 -5.232 -0.031 0.862 355.484 280.716 359.467
249.4031 -5.266 -0.034 0.867 356.794 280.643 358.915
249.4402 -5.3 -0.035 0.873 357.766 281.075 358.371
249.4717 -5.334 -0.04 0.878 358.925 281.169 357.949
249.5048 -5.369 -0.045 0.884 359.299 281.413 357.395
249.5399 -5.403 -0.05 0.89 359.225 281.68 357.403
249.5733 -5.438 -0.058 0.895 359.398 281.413 357.335
249.6042 -5.473 -0.066 0.902 359.372 281.562 356.931
249.639 -5.508 -0.074 0.907 359.212 281.098 357.857
249.6709 -5.544 -0.081 0.914 359.166 280.772 358.527
249.7035 -5.58 -0.086 0.924 358.685 280.57 358.727
249.7384 -5.616 -0.087 0.933 358.51 279.946 358.854
249.7711 -5.651 -0.086 0.943 359.132 279.875 358.608
249.8031 -5.686 -0.083 0.953 359.697 279.462 359.641
249.8403 -5.726 -0.059 0.961 0.065 278.348 2.203
249.8718 -5.763 -0.052 0.969 1.441 278.585 1.007
249.9031 -5.798 -0.048 0.977 1.966 278.953 359.62
249.9398 -5.831 -0.046 0.982 2.111 278.435 358.769
249.9707 -5.863 -0.041 0.987 1.382 278.497 358.353
250.0034 -5.897 -0.037 0.991 0.397 278.495 358.611
250.0383 -5.931 -0.037 0.996 0.765 278.618 358.647
250.0698 -5.965 -0.041 1 1.521 278.59 358.823
250.1033 -5.999 -0.044 1.003 1.711 278.204 359.199
250.1371 -6.032 -0.05 1.008 1.555 278.168 359.455
250.1716 -6.066 -0.057 1.013 1.367 278.245 359.623
250.2032 -6.1 -0.066 1.017 0.818 278.418 359.613
250.237 -6.135 -0.074 1.02 0.403 278.61 359.472
250.2719 -6.169 -0.081 1.022 0.282 279.14 359.053
250.3025 -6.204 -0.083 1.025 359.823 279.73 359.522
250.3381 -6.241 -0.077 1.026 358.347 280.322 359.387
250.3709 -6.278 -0.074 1.026 357.965 280.985 358.467
250.4037 -6.317 -0.054 1.027 357.722 281.434 358.541
250.4372 -6.355 -0.026 1.029 355.006 282.07 358.39
250.4713 -6.392 -0.025 1.031 355.364 281.993 358.829
250.5032 -6.427 -0.025 1.033 355.573 281.183 359.751
250.538 -6.462 -0.024 1.037 356.067 280.967 359.034
250.571 -6.496 -0.024 1.041 356.014 280.841 358.681
250.6026 -6.531 -0.024 1.047 356.162 281.039 358.187
250.637 -6.565 -0.027 1.052 356.78 281.23 357.672
250.6708 -6.599 -0.033 1.057 357.968 281.417 357.107
250.7022 -6.632 -0.038 1.062 358.758 281.635 356.94
250.7376 -6.665 -0.045 1.067 359.281 281.748 357.284
250.7708 -6.698 -0.052 1.073 359.263 281.815 357.866
250.8027 -6.732 -0.059 1.078 359.309 281.361 358.785
250.8364 -6.767 -0.064 1.084 358.578 280.829 359.225
250.8701 -6.802 -0.069 1.091 357.73 280.291 359.423
250.9026 -6.836 -0.073 1.1 357.927 279.996 359.348
250.9366 -6.87 -0.072 1.11 358.078 279.762 359.408
250.9689 -6.904 -0.071 1.12 358.246 279.744 358.941
251.0038 -6.938 -0.058 1.13 358.868 279.565 359.765
251.0356 -6.973 -0.032 1.139 356.789 279.309 359.871
251.0703 -7.006 -0.026 1.148 357.44 279.825 358.73
251.1046 -7.038 -0.027 1.154 357.224 279.641 357.973
251.1352 -7.071 -0.026 1.16 357.397 279.629 357.258
251.1698 -7.104 -0.023 1.165 356.984 279.838 356.799
251.2028 -7.138 -0.022 1.169 356.77 279.974 356.745
251.2365 -7.171 -0.023 1.173 357.47 280.301 356.746
251.269 -7.205 -0.028 1.176 358.737 280.283 357.477
251.303 -7.238 -0.031 1.18 358.674 280.564 358.571
251.3371 -7.272 -0.038 1.186 358.936 280.908 359.295
251.3681 -7.307 -0.046 1.189 358.996 280.73 359.628
251.4029 -7.34 -0.058 1.193 359.116 280.863 359.174
251.4369 -7.373 -0.068 1.196 359.651 281.295 358.738
251.471 -7.407 -0.075 1.198 359.634 281.356 358.73
251.5035 -7.442 -0.075 1.2 359.283 281.926 358.262
251.5357 -7.478 -0.073 1.202 359.257 282.755 357.224
251.5737 -7.512 -0.072 1.203 0.186 283.495 356.609
251.6027 -7.546 -0.062 1.206 0.358 284.528 355.844
251.6368 -7.583 -0.033 1.21 357.445 285.634 355.581
251.6704 -7.616 -0.022 1.213 356.049 286.279 355.623
251.7038 -7.648 -0.026 1.217 355.987 286.485 357.114
251.7347 -7.68 -0.028 1.222 356.522 286.507 358.039
251.7701 -7.711 -0.03 1.229 357.679 287.309 357.447
251.803 -7.742 -0.033 1.237 358.632 288.026 357.214
251.8385 -7.771 -0.033 1.247 359.688 288.919 357.067
251.8678 -7.799 -0.038 1.255 1.357 289.54 355.992
251.9028 -7.828 -0.04 1.262 1.622 289.779 355.11
251.9364 -7.857 -0.04 1.27 0.671 290.124 354.506
251.9698 -7.887 -0.045 1.279 359.81 290.514 354.182
252.0007 -7.916 -0.052 1.288 359.144 290.925 354.447
252.0369 -7.946 -0.059 1.297 358.725 290.848 355.297
252.0685 -7.975 -0.066 1.307 358.451 290.325 356.217
252.1034 -8.003 -0.074 1.317 358.818 289.709 356.814
252.1362 -8.031 -0.076 1.327 359.499 288.983 358.093
252.1693 -8.058 -0.076 1.338 359.603 288.23 358.533
252.2008 -8.087 -0.067 1.347 359.494 286.75 358.754
252.2369 -8.114 -0.04 1.359 357.991 285.997 358.89
252.2681 -8.139 -0.031 1.37 358.736 286.127 357.763
252.3034 -8.161 -0.029 1.379 359.278 286.598 356.533
252.3358 -8.183 -0.027 1.388 358.552 287.329 356.033
252.3706 -8.206 -0.022 1.396 356.688 288.026 356.558
252.4017 -8.229 -0.023 1.403 356.403 288.701 356.607
252.4357 -8.253 -0.022 1.411 356.789 289.148 356.876
252.4685 -8.276 -0.025 1.417 357.629 289.407 357.029
252.5015 -8.298 -0.029 1.424 358.342 289.89 357.48
252.5374 -8.32 -0.035 1.432 359.703 290.462 358.03
252.5694 -8.34 -0.04 1.44 0.849 291.358 358.219
252.6053 -8.361 -0.043 1.448 0.479 292.505 358.109
252.6397 -8.383 -0.045 1.456 0.255 293.464 357.498
252.6673 -8.404 -0.048 1.464 0.546 294.775 356.926
252.7055 -8.426 -0.051 1.469 359.778 296.025 356.939
252.7341 -8.45 -0.051 1.476 358.897 297.467 357.148
252.7741 -8.473 -0.052 1.483 358.355 299.054 356.966
252.801 -8.498 -0.053 1.487 358.273 300.145 356.823
252.8362 -8.522 -0.055 1.494 358.429 302.072 356.206
252.8694 -8.546 -0.054 1.499 357.987 303.717 355.766
252.9015 -8.569 -0.054 1.504 358.239 305.643 355.266
252.9345 -8.591 -0.044 1.512 358.954 308.403 354.929
252.9696 -8.614 -0.024 1.52 357.272 310.431 354.82
253.0024 -8.635 -0.021 1.528 357.501 312.312 354.803
253.0339 -8.654 -0.023 1.536 357.056 313.449 355.842
253.0689 -8.673 -0.025 1.544 355.955 314.001 356.064
253.1029 -8.691 -0.024 1.554 355.078 315.326 355.692
253.134 -8.707 -0.025 1.563 356.226 316.089 355.662
253.1674 -8.721 -0.026 1.573 357.623 317.098 355.828
253.2014 -8.733 -0.028 1.582 359.288 318.467 355.64
253.2345 -8.745 -0.03 1.592 0.762 320.094 355.387
253.2675 -8.756 -0.031 1.602 1.262 322.043 355.049
253.3016 -8.767 -0.031 1.612 0.917 323.956 354.892
253.3362 -8.778 -0.029 1.624 0.265 326.152 354.93
253.3687 -8.788 -0.03 1.635 359.98 327.718 355.857
253.4017 -8.799 -0.032 1.646 0.15 328.976 355.934
253.4341 -8.808 -0.033 1.659 359.334 330.351 355.769
253.4722 -8.818 -0.038 1.67 359.342 331.282 355.648
253.5008 -8.825 -0.042 1.683 359.461 332.608 355.502
253.5346 -8.831 -0.044 1.696 358.917 333.651 355.599
253.5685 -8.834 -0.049 1.71 359.564 335.524 355.731
253.6006 -8.835 -0.053 1.724 359.567 337.395 356.48
253.6343 -8.836 -0.053 1.738 358.608 338.458 356.45
253.6691 -8.837 -0.05 1.753 358.951 339.659 356.308
253.7025 -8.836 -0.032 1.771 357.392 341.976 355.153
253.7323 -8.834 -0.028 1.787 357.699 345.314 353.615
253.7674 -8.831 -0.025 1.802 358.343 348.72 353.744
253.8028 -8.827 -0.026 1.818 358.111 352.177 355.181
253.8345 -8.824 -0.027 1.833 356.515 355.122 355.713
253.8677 -8.822 -0.032 1.849 355.287 357.621 354.798
253.8998 -8.821 -0.037 1.864 355.87 359.734 353.081
253.9357 -8.818 -0.039 1.879 357.905 2.349 352.611
253.9687 -8.815 -0.039 1.892 0.383 5.637 353.172
254.0009 -8.81 -0.04 1.904 2.833 9.008 354.473
254.033 -8.802 -0.04 1.917 3.915 12.697 355.544
254.0672 -8.794 -0.04 1.929 3.917 16.546 355.63
254.1005 -8.784 -0.042 1.941 4.484 20.629 355.821
254.1338 -8.77 -0.044 1.952 5.548 26.084 356.164
254.1667 -8.758 -0.044 1.964 5.375 31.343 355.98
254.2001 -8.742 -0.044 1.972 5.262 38.017 356.159
254.235 -8.73 -0.046 1.981 5.4 43.335 355.393
254.2671 -8.718 -0.048 1.99 5.629 48.854 354.631
254.2999 -8.708 -0.049 2.002 5.179 53.162 354.1
254.333 -8.698 -0.05 2.014 6.022 57.337 353.052
254.3678 -8.688 -0.05 2.028 6.203 61.582 352.403
254.3996 -8.678 -0.049 2.043 6.248 64.995 351.655
254.4347 -8.667 -0.049 2.058 6.495 68.568 351.343
254.4673 -8.658 -0.048 2.077 6.36 70.883 351.475
254.5029 -8.649 -0.048 2.095 5.747 72.72 351.211
254.5354 -8.64 -0.05 2.114 5.359 73.817 351.35
254.5686 -8.631 -0.048 2.134 5.912 74.41 349.668
254.5995 -8.619 -0.035 2.151 5.44 76.188 348.59
254.6373 -8.607 -0.033 2.168 4.688 76.996 350.19
254.6686 -8.595 -0.036 2.182 5.274 78.343 351.325
254.7001 -8.583 -0.036 2.196 5.352 79.082 350.85
254.7374 -8.567 -0.031 2.208 2.661 80.484 350.189
254.7694 -8.551 -0.034 2.218 2.828 82.087 350.316
254.7998 -8.536 -0.038 2.225 4.28 84.137 350.674
254.8376 -8.52 -0.039 2.232 4.624 85.763 351.313
254.8668 -8.504 -0.043 2.238 5.762 87.537 351.66
254.9045 -8.489 -0.046 2.246 7.831 89.253 351.444
254.933 -8.473 -0.049 2.251 8.75 91.516 351.254
254.9671 -8.455 -0.048 2.257 8.144 92.987 351.456
255.0014 -8.437 -0.05 2.263 8.245 94.274 351.645
255.0325 -8.417 -0.052 2.267 7.887 95.843 351.932
255.0666 -8.396 -0.054 2.272 7.429 96.788 352.259
255.1004 -8.374 -0.057 2.277 7.763 97.609 352.347
255.1345 -8.351 -0.061 2.282 7.722 98.242 352.658
255.1658 -8.327 -0.065 2.285 7.311 98.941 352.949
255.1994 -8.3 -0.069 2.29 6.469 98.587 352.626
255.2338 -8.273 -0.072 2.292 5.502 98.682 352.246
255.2663 -8.245 -0.074 2.292 4.34 99.343 352.916
255.3007 -8.216 -0.074 2.292 3.291 99.066 353.626
255.3343 -8.185 -0.07 2.291 1.541 99.079 353.341
255.3668 -8.152 -0.063 2.289 0.456 98.888 353.296
255.4 -8.118 -0.042 2.284 359.31 99.427 352.749
255.4343 -8.086 -0.034 2.28 359.3 100.713 352.32
255.4662 -8.057 -0.036 2.278 1.358 101.755 353.575
255.4998 -8.028 -0.04 2.279 2.494 101.768 354.536
255.5332 -7.999 -0.042 2.278 3.174 102.422 355.437
255.5665 -7.971 -0.046 2.276 4.713 103.221 356.103
255.6019 -7.943 -0.046 2.274 6.152 104.289 355.802
255.6328 -7.915 -0.045 2.275 6.47 103.919 356.638
255.6672 -7.887 -0.046 2.275 6.192 103.715 357.472
255.7051 -7.856 -0.043 2.277 4.677 102.489 357.94
255.733 -7.826 -0.046 2.276 3.981 102.332 358.428
255.7688 -7.795 -0.051 2.274 3.42 101.927 359.171
255.8017 -7.763 -0.059 2.273 3.451 101.531 359.545
255.8347 -7.73 -0.069 2.275 3.75 99.854 0.18
255.8657 -7.696 -0.074 2.274 3.408 99.791 358.759
255.9001 -7.663 -0.08 2.274 4.009 99.563 359.074
255.936 -7.627 -0.075 2.274 2.637 99.809 357.887
255.9668 -7.591 -0.07 2.272 1.158 100.983 357.409
255.9989 -7.557 -0.065 2.271 0.545 101.929 356.817
256.0324 -7.521 -0.051 2.269 0.289 103.055 356.449
256.0674 -7.485 -0.03 2.267 358.179 103.551 356.434
256.0981 -7.452 -0.029 2.265 358.159 103.694 356.857
256.1333 -7.42 -0.032 2.263 358.49 103.138 358.314
256.1656 -7.388 -0.032 2.258 358.527 102.932 358.771
256.2036 -7.356 -0.034 2.251 359.739 103.398 358.389
256.2322 -7.325 -0.039 2.243 1.544 104.308 358.551
256.2654 -7.294 -0.042 2.237 3.42 104.193 358.829
256.2999 -7.264 -0.048 2.228 4.988 105.025 358.074
256.3318 -7.234 -0.056 2.218 6.241 105.757 357.735
256.3654 -7.203 -0.063 2.208 6.265 106.372 357.107
256.402 -7.169 -0.07 2.199 5.786 106.221 356.47
256.4323 -7.134 -0.077 2.189 5.126 106.204 356.4
256.4652 -7.099 -0.081 2.178 3.486 106.197 356.735
256.4987 -7.063 -0.084 2.166 1.186 105.861 356.741
256.5328 -7.025 -0.083 2.154 358.637 105.093 356.95
256.5645 -6.988 -0.083 2.14 358.608 104.541 357.107
256.5995 -6.951 -0.079 2.125 358.326 104.174 357.356
256.6396 -6.914 -0.069 2.11 358.697 103.744 357.482
256.6659 -6.876 -0.05 2.099 358.834 103.134 357.434
256.6988 -6.84 -0.035 2.089 359.746 103.081 356.677
256.7348 -6.806 -0.026 2.082 359.155 103.207 356.82
256.7646 -6.77 -0.025 2.074 359.049 103.167 356.451
256.8027 -6.733 -0.02 2.07 357.47 102.583 356.019
256.8329 -6.695 -0.022 2.066 357.95 101.777 356.053
256.8647 -6.657 -0.023 2.062 358.669 101.299 355.983
256.9034 -6.618 -0.034 2.062 1.303 100.076 356.656
