# Supplementary material for: Quantifying Spatiotemporal Gait Parameters with HoloLens in Healthy Adults and People with Parkinson’s Disease: Test-Retest Reliability, Concurrent Validity, and Face Validity
Source: Sensors (Basel). 2020 Jun 5;20(11):3216. doi: 10.3390/s20113216 (PMC7313704; doi:10.3390/s20113216)
Supplement: Supplementary file 1 [file sensors-20-03216-s001.zip › Data/HYA_08_CWS2_IWW_raw.csv]

IWW_x_SpineBase IWW_x_Head IWW_x_ShoulderLeft IWW_x_ElbowLeft IWW_x_WristLeft IWW_x_HandLeft IWW_x_ShoulderRight IWW_x_ElbowRight IWW_x_WristRight IWW_x_HandRight IWW_x_HipLeft IWW_x_KneeLeft IWW_x_AnkleLeft IWW_x_FootLeft IWW_x_HipRight IWW_x_KneeRight IWW_x_AnkleRight IWW_x_FootRight IWW_x_SpineShoulder IWW_y_SpineBase IWW_y_Head IWW_y_ShoulderLeft IWW_y_ElbowLeft IWW_y_WristLeft IWW_y_HandLeft…
-0.229 -0.211007437420051 -0.216002479140017 -0.225002479140017 -0.164004958280034 -0.146990083439931 -0.202007437420051 -0.218997520859983 -0.158027270540188 -0.148012395700086 -0.201 NaN NaN -0.210002479140017 -0.194 -0.246044624520308 -0.291987604299914 -0.208 -0.218004958280034 0.985090570202204 1.6345104710366 1.381929876043 1.13553829845912 0.876334759948833 0.811108760429991 1.399107396902…
-0.22 -0.208939641351369 -0.212979880450456 -0.222969820675684 -0.163979880450456 -0.148969820675684 -0.198969820675684 -0.218959760900912 -0.164010059774772 -0.150929581576597 -0.199 NaN NaN -0.213969820675684 -0.191 -0.237949701126141 -0.291979880450456 -0.207959760900912 -0.214949701126141 0.984328733052256 1.63509931476756 1.38104257471846 1.1369253914554 0.874422175246858 0.812384668319371 1…
-0.219901640870511 -0.202940984522307 -0.210940984522307 -0.219940984522307 -0.162039343651795 -0.145960656348205 -0.195980328174102 -0.215 -0.164901640870511 -0.143980328174102 -0.198940984522307 NaN NaN -0.211 -0.190842625392818 -0.233 -0.29 -0.204 -0.209960656348205 0.983309703526094 1.63698052489236 1.38228373764692 1.13844826216688 0.870850489468117 0.811833639753297 1.39689517993715 1.11574…
-0.215002057824879 -0.200001234694927 -0.208001234694927 -0.217001234694927 -0.163999176870048 -0.144000823129952 -0.195000411564976 -0.215 -0.160002057824879 -0.143000411564976 -0.196001234694927 NaN NaN -0.211 -0.183003292519807 -0.233 -0.29 -0.204 -0.208000823129952 0.98777812326371 1.63601040744933 1.38246992180265 1.13885982714271 0.878346851527935 0.810520551497068 1.39814947319683 1.112221…
-0.21496932275495 -0.198867065271451 -0.2029795485033 -0.2159386455099 -0.16598977425165 -0.14296932275495 -0.19198977425165 -0.21096932275495 -0.1569386455099 -0.146897742516501 -0.19596932275495 NaN -0.29201022574835 -0.213 -0.18401022574835 -0.2309795485033 -0.287 -0.204 -0.2049795485033 0.98695173837722 1.63709345552106 1.38207611421563 1.13777507040741 0.881315871143325 0.808492211107302 1.3…
-0.211960548576495 -0.185960548576495 -0.200901371441238 -0.209980274288248 -0.164940822864743 -0.139901371441238 -0.191 -0.207881645729486 -0.15107890284701 -0.137 -0.192960548576495 NaN -0.292940822864743 -0.213 -0.184980274288248 -0.229216982829276 -0.286940822864743 -0.204 -0.202980274288248 0.987045239552458 1.63644323314501 1.38167948525978 1.13633138079982 0.883844854396808 0.8115928386307…
-0.210004699904359 -0.184004699904359 -0.196011749760898 -0.20900234995218 -0.162007049856539 -0.135011749760898 -0.191 NaN -0.154990600191282 -0.137 -0.191004699904359 NaN -0.290007049856538 -0.213 -0.184002349952179 -0.239974150526026 -0.284007049856538 -0.204 -0.20200234995218 0.98333890631876 1.63561199745935 1.38066244395027 1.13639983550335 0.885077039060254 0.810742044458396 1.398840070498…
-0.21 -0.18193827377435 -0.18993827377435 -0.2009176983658 -0.1589588491829 -0.13293827377435 -0.18197942459145 -0.203 -0.1499588491829 -0.1339176983658 -0.1889588491829 NaN NaN -0.213 -0.18497942459145 -0.22002057540855 -0.283 -0.204 -0.194948561478625 0.982610761993006 1.63479866259844 1.38046434176265 1.11531489097267 0.884557571047457 0.807205081071578 1.39486971229573 1.09044462946692 0.8615…
-0.209921294145215 -0.175862264754126 -0.18384258829043 -0.192940970608911 -0.154940970608911 -0.126881941217822 -0.179901617681519 -0.203 -0.145940970608911 -0.125980323536304 -0.184921294145215 NaN -0.293921294145215 -0.212881941217822 -0.183 -0.221606470726075 -0.282862264754126 -0.203881941217822 -0.189960647072607 0.980711595899307 1.63463635324708 1.37991645823653 1.13218761704215 0.8871932…
-0.206000117635295 -0.169000205861767 -0.176000235270591 -0.190000088226471 -0.152000088226471 -0.121000176452943 -0.175000147044119 -0.203 -0.143000088226471 -0.125000029408824 -0.181000117635295 NaN -0.290000117635295 -0.207000176452943 -0.183 -0.202000588176476 -0.276000205861767 -0.198000176452943 -0.188000058817648 0.978300072345707 1.63296005028909 1.37974000529359 1.13455992883065 0.886360…
-0.20193911198648 -0.163918815981973 -0.166979703995493 -0.184959407990986 -0.145918815981973 -0.11893911198648 -0.172949259988733 -0.20296955599324 -0.142959407990986 -0.121959407990986 -0.172979703995493 NaN -0.289 -0.207 -0.17696955599324 -0.185979703995493 -0.262888371975213 -0.19790866797972 -0.178928963984226 0.977625839319076 1.63203818179516 1.37863634671919 1.12948289639842 0.88550281178…
-0.195802501807072 -0.155822251626365 -0.164802501807072 -0.180822251626365 -0.13786175126495 -0.112782751987779 -0.167842001445658 -0.199940750542122 -0.138960500361414 -0.11786175126495 -0.170822251626365 NaN -0.288940750542122 -0.206763002168486 -0.173763002168486 -0.183348255963337 -0.251466754879094 -0.18886175126495 -0.17186175126495 0.977235009862662 1.6299184924223 1.37826736011565 1.1287…
-0.186022942845324 -0.147020648560791 -0.155022942845324 -0.172020648560791 -0.131016059991727 -0.102025237129856 -0.160018354276259 -0.197006882853597 -0.137004588569065 -0.111016059991726 -0.162020648560791 NaN -0.286006882853597 -0.195027531414388 -0.162027531414388 -0.151075711389568 -0.225061945682374 -0.182016059991727 -0.165016059991727 0.977978256343755 1.63033901345765 1.3776414683421 1.…
-0.17793941690113 -0.139909125351694 -0.146929319717984 -0.161899028168549 -0.116929319717984 -0.0949091253516943 -0.151909125351694 -0.186 -0.131929319717984 -0.110969708450565 -0.15393941690113 NaN -0.285 -0.18697980563371 -0.155919222534839 -0.142727376055083 -0.189868736619114 -0.149091253516943 -0.154949514084275 0.977244741887392 1.6292629319718 1.37648555345073 1.12807373216908 0.880424757…
-0.171900959778442 -0.130821727601196 -0.139801919556884 -0.151841535645507 -0.109841535645507 -0.0857623034682611 -0.142841535645507 -0.185940575867065 NaN -0.107980191955688 -0.147881151734131 NaN -0.285 -0.184920767822754 -0.147920767822754 -0.114771901252682 -0.175771901252682 -0.0595047988922106 -0.149782111512573 0.978678313253856 1.62858604451589 1.37700939963392 1.1294760567654 0.87800665…
-0.167001131860249 -0.122002037348448 -0.130002263720498 -0.144001810976399 -0.102001810976399 -0.0740027164645978 -0.135001810976399 -0.183000679116149 NaN -0.10700022637205 -0.142001358232299 NaN -0.285 -0.181000905488199 -0.144000905488199 -0.0540140350670884 -0.115014035067088 -0.0350056593012453 -0.139002490092548 0.978100133559509 1.62937981663864 1.37599023542693 1.1322493593671 0.88080935…
-0.157929143200842 -0.105888653601323 -0.115858286401684 -0.133838041601924 -0.0849088984010823 -0.059838041601924 -0.121908898401082 NaN -0.112 -0.106858286401684 -0.133929143200842 NaN -0.285 -0.213 -0.135878531201443 -0.0447064504034873 -0.0904331456067341 0.0154251407949494 -0.126868408801563 0.976063521664077 1.62793542374417 1.37300562619217 1.13368904197684 0.87707574859205 0.7997153648719…
-0.150497806812377 -0.0947682185287895 -0.101806848773991 -0.117806848773991 -0.0756136975479824 -0.0438068487739912 -0.112806848773991 -0.162826163896592 -0.111903424386996 -0.0930579453678026 -0.126439861444575 NaN -0.284942054632197 -0.213 -0.123652327793184 -0.0160579453678026 -0.0340921892377588 0.0580816468656491 -0.113806848773991 0.975465153523134 1.62647716429158 1.3715770150041 1.126765…
-0.125063864628821 -0.0830294759825328 -0.0920245633187773 -0.108024563318777 -0.0560491266375546 -0.0340245633187773 -0.103024563318777 -0.1540221069869 -0.107012281659389 -0.0959926310043668 -0.0980712336244542 NaN -0.282007368995633 -0.213 NaN -0.0189926310043668 0.0118845524017467 0.112862445414847 -0.104024563318777 0.977245529475982 1.62481417576419 1.37041292303493 1.12753805949782 0.87163…
-0.120827116839255 -0.0727864384484916 -0.0798677952300186 -0.0928881344254004 -0.0486542336785102 -0.0178677952300186 -0.0858881344254004 NaN -0.069325427126108 NaN -0.0958779648277095 NaN -0.275071187183836 -0.214979660804618 -0.0977966080461825 0.012406783907635 0.0565796670683799 0.152610175861453 -0.0887966080461825 0.973721593967744 1.61978359346664 1.36790267788966 1.12460216940978 0.87350…
-0.10370643084308 -0.0517455733973356 -0.0666281457345674 -0.0815890031803113 -0.0148630010601038 -0.00462814573456739 -0.0745498606260553 NaN NaN NaN -0.0835890031803113 NaN -0.281921714891488 -0.212863001060104 -0.0777651446744636 0.0518042872287197 0.113528424482457 0.212802422362249 -0.0686868595659515 0.980691369989399 1.62197842507171 1.36716005594599 1.1237521249657 0.847001528208425 0.790…
-0.0889989818027546 -0.0389988363460052 -0.0479993696874195 -0.0609989818027546 -0.0079990302883377 0.0140009697116623 -0.0519990302883377 NaN NaN NaN -0.0629989818027546 NaN -0.278 -0.206000096971166 -0.0659990302883377 0.0420015030530766 0.140002569735905 0.253001793966575 -0.0529991272595039 0.980760050425006 1.61688971829876 1.36565988411946 1.11934874907196 0.85859955684177 0.795189615509326…
-0.0678068506457474 -0.0148780109341562 -0.0346950273353906 -0.0398576794231823 0.0121219890658438 0.0341829835987656 -0.0317865191347734 NaN NaN NaN -0.0417966848902604 NaN -0.277949171222565 -0.208 -0.0458170164012344 0.0733558014420443 0.193040663021948 0.290162652087792 -0.0347763533792864 0.981783531476111 1.61104990936376 1.36317464521353 1.09364931943111 0.849466506083512 0.787264472932414…
-0.0486449226044264 -0.00258574303849745 -0.00480273478023688 -0.0253490247747817 0.0243945304395262 0.052572069137313 -0.0105068369505922 NaN NaN NaN -0.0216646491264027 NaN -0.272881640868142 -0.208 -0.0275660165165211 0.108039453043953 0.197138085653834 0.306216991741739 -0.0125857430384974 0.980111154438303 1.60805273256006 1.35391958978296 1.1026033354566 0.84980863927041 0.787609060733689 1…
-0.0310415615354825 0.0179515115419371 0.00497691025806527 NaN 0.0439538205161305 0.0809330397483893 0.0139422756451632 NaN NaN NaN -0.00503925256128904 NaN -0.267013853845161 -0.208 -0.0060507974322564 0.109995382051613 0.203983837180646 0.316974601283872 0.00795151154193707 0.976698058319935 1.604717873602 1.35538653653871 NaN 0.835364103548838 0.783100644371032 1.3791447333971 NaN NaN NaN 0.97…
-0.000732772219030739 0.0402055598315148 0.0341644478652119 0.0211850038483633 0.0781438918820604 0.0962055598315148 0.0371747258567876 NaN NaN NaN 0.0291747258567876 NaN -0.254 -0.209969166025273 0.0184111196630296 0.131462509620908 0.219102779915757 0.332030833974727 0.0252569497893935 0.971747907176144 1.60013992756826 1.35504010277992 1.09130615304021 0.836572562620525 0.783495930886942 1.368…
0.0258820053780803 0.0604312026292837 0.0506468039439255 0.0394508027487966 0.0923528021512321 0.116372402270745 0.0545488033463611 NaN NaN NaN 0.0469996060951576 NaN NaN -0.206666797968281 0.0585684034658739 0.177705210397622 0.229156800956103 0.335098000597565 0.0505292032268482 0.979260976066927 1.59927348863103 1.35508724022707 1.10544762041232 0.843576856102781 0.785038232050195 1.3733586043…
0.0699756603024825 0.0819881005923248 0.0829821508884871 0.0619875597101577 0.109990264120993 0.134989723238826 0.0819848552993224 NaN NaN NaN 0.0969724150094801 NaN NaN -0.19000919499684 NaN 0.262952943251466 0.236995672942664 0.339997295589165 0.0769853961814895 0.979809697105986 1.60444714414216 1.35694897232388 1.10882813395652 0.844419534841336 0.78544977282949 1.37628838276232 NaN NaN NaN 0…
0.0804347027300159 0.120161749853029 0.112283062242801 0.090252734145358 0.135192077950472 0.152343718437687 0.116232515413729 NaN NaN NaN 0.103384155900944 NaN NaN NaN 0.106465030827459 NaN 0.239080874926515 0.340040437463257 0.101272952876987 0.982093437184377 1.61433415493992 1.35844115339102 1.11093140703906 0.878159090157077 0.797847480930703 1.36860942652668 NaN NaN NaN 0.986692409703483 Na…
0.123311972920767 0.136565450918891 0.140467959381151 0.115526454303795 0.155013911992494 0.186428962766055 0.139584949226439 NaN NaN NaN 0.141448461073603 NaN NaN NaN 0.152233979690576 0.283844013539616 0.247019498307548 0.344 0.128487457688699 0.982449108341397 1.60410902293282 1.36355490089461 1.10977783209616 0.877709866259589 0.798676516622362 1.37239824622822 NaN NaN NaN 0.985053842722456 N…
0.138959909985242 0.164927336848251 0.163939864977863 0.141932348100096 0.205869707452037 0.207944876229708 0.168924831222329 NaN NaN NaN 0.163942370603785 NaN NaN NaN 0.163969932488932 0.276020045007379 0.247997494374078 0.344 0.152937359351941 0.983407544486596 1.61108213488717 1.36881651973254 1.09412011507102 0.859646278910786 0.803517597151684 1.36879922070339 NaN NaN NaN 0.989259225808534 N…
0.181120809558955 0.184382563603358 0.186291956434141 0.160412765993096 0.213271821507649 0.235291956434141 0.183291956434141 NaN 0.196362428676865 0.204422833456343 0.196201349264925 NaN NaN NaN 0.211151011948694 0.276140944485448 0.248030202389739 0.344030202389739 0.187191281801679 0.984655503893399 1.60876866426123 1.37090127659931 1.09719202389739 0.858067418792364 0.791435610810875 1.379592…
0.193488852419054 0.222410636032006 0.21544974422553 0.201410636032006 0.240664839289914 0.264586622902865 0.212977704838109 0.17689948845106 0.23289948845106 0.246782163870487 0.216312865548195 NaN NaN NaN 0.226469298322292 0.290078216387049 0.251058662290287 0.346941337709713 0.206547514709341 0.986110387415527 1.62693810849023 1.37492714911744 1.12665593746176 0.865704247079985 0.8106007784974…
0.217997647155705 0.242998023610793 0.237997835383249 0.221998023610792 0.273996800131759 0.293997176586846 0.261995294311411 0.221995670766498 0.277995670766498 0.285996235449129 0.231998494179651 NaN NaN NaN 0.249997741269477 0.293999623544913 0.253999717658685 0.344000282341315 0.23399736481439 0.982620335045028 1.60779183804196 1.37328015811114 1.11492112654185 0.866919883298923 0.80713033316…
0.244202819758926 0.277091268891517 0.260243383710711 0.239253524698657 0.293263665686604 0.323263665686604 0.270415780505798 0.246334652602228 0.305425921493744 0.329405639517852 0.266152114819194 NaN NaN NaN 0.275233242722765 0.353827603204913 0.270868167156698 0.347 0.256233242722765 0.983607341089388 1.62185290623786 1.37620797180241 1.11915514218464 0.877482787503662 0.805419809575137 1.3771…
0.26484510882459 0.287041645760542 0.284471688646283 0.264687879275829 0.31984510882459 0.349746840356615 0.311235844323142 0.279648571888639 0.3478058014374 0.369825455130995 0.2818058014374 NaN NaN NaN 0.29884510882459 NaN 0.258 0.347 0.279707532969424 0.98535778185917 1.61653864260771 1.37608802516357 1.10921264349763 0.869308043529836 0.813280360223071 1.3784500701512 1.08743598017594 0.86192…
0.306898692915927 0.338875133128933 0.307943456511215 0.298917540745522 0.361898692915927 0.386910472809424 0.322971728255608 0.311922252702921 0.387903404873326 0.410901048894626 0.321903404873326 NaN NaN NaN 0.340898692915927 NaN 0.258 0.347 0.314915184766823 0.988233073422624 1.62940899532032 1.37997064676456 1.12377491947717 0.886129477166371 0.816781565596256 1.37994639535259 1.0937048981765…
0.311326547105576 0.346397979284921 0.332255114926231 0.305397979284921 0.384285728717379 0.417306137911478 0.347306137911478 0.34626531952328 0.43427552412033 0.451449002270167 0.329346956299675 0.512489820658364 NaN 0.329755140181645 0.347326547105576 NaN NaN 0.319836776958039 0.332285728717379 0.986627040666856 1.6127999025 1.37657847133088 1.11965326900681 0.890426836069806 0.815165613538594 …
0.343473966079057 0.385315977386038 0.357572709012193 0.344335725972665 0.412789943465094 0.447552960425566 0.377592457598821 0.372493714665684 0.461849189224976 0.495710949118585 0.363552960425566 0.560612206185448 NaN 0.404895864316227 0.379454217492429 NaN NaN 0.402698378449953 0.360434468905802 0.986148438709715 1.62135233449953 1.38029064638511 1.12664881545729 0.888892478430379 0.8175496771…
0.366988853943153 0.400992569295435 0.385986531847976 0.3609921048764 0.451981423238588 0.474986996267012 0.406986067428941 0.396988389524117 0.503980029981482 0.530983280914729 0.390986996267012 0.590985603009906 NaN 0.498955415772611 0.401989318362188 NaN NaN 0.486960059962964 0.381989782781223 0.976644504864642 1.61303394291761 1.37933045513065 1.12113261467917 0.87611605602422 0.8125723592486…
0.389416285073365 0.457121839533668 0.40830459883417 0.389223372478391 0.464203065889447 0.491213219183919 0.427335058717587 0.427335058717587 0.529395978484421 0.565345212012059 0.406416285073365 NaN 0.558497511429144 0.623822416852258 0.428365518601004 NaN NaN 0.584340234870347 0.415284292245225 0.978610404141668 1.62489096157781 1.37714268962798 1.12744568186468 0.902036022304161 0.81934862831…
0.430373986410916 0.469551137868719 0.438492087382785 0.411669238840587 0.484807023307767 0.512511770878096 0.460531454373407 0.460551137868719 0.56843303689685 0.599590504859342 0.447373986410916 NaN 0.609775372838906 0.706814739829528 0.464472403887473 0.60284639029839 NaN NaN 0.443629871849964 0.976611030601193 1.62201059442677 1.37633532238755 1.12401122743615 0.88387560815345 0.8178719186376…
0.448956238795635 0.496935509804094 0.462942419467941 0.4449216904764 0.524905567927424 0.537940116246659 0.486937813025376 0.487935509804094 0.589949329131788 0.628930903361529 0.465956238795635 NaN 0.747675245799188 0.846670639356624 0.487944722689224 0.644900961484859 NaN 0.805790406863306 0.474926296918965 0.972190410560196 1.61955578108542 1.37163107849437 1.11960038752798 0.872726256722619 …
0.486233800330627 0.53714231324473 0.514223635098861 0.478304956952992 0.540101652317664 0.559294791721225 0.534132148012963 0.522213469867094 0.621284626489459 0.663274461257693 0.504203304635328 0.693020330463533 0.807203304635328 0.928101652317664 0.521243965562394 0.690467600661254 NaN 0.878538757283619 0.514264296025926 0.966629339072934 1.61660029164266 1.36564726795371 1.10934993604655 0.8…
0.509631169275811 0.552045374113063 0.536690341395419 0.50867061735555 0.550571997156204 NaN 0.547710065435288 0.543611445235942 0.64967061735555 0.690473376956859 0.524729789475157 0.695236688478429 0.827335308677775 0.938355032717644 0.545611445235942 NaN NaN 0.930822483641178 0.540729789475157 0.962572366002648 1.60401003980093 1.36244402352771 1.10065238722632 0.868972249246254 NaN 1.36142039…
0.541001863416142 0.604001636170271 0.571001590721097 0.542001590721097 0.579001590721097 NaN 0.583001499822748 0.574001181678529 0.683000681737613 0.714001045331006 0.561001681619445 NaN NaN 0.955997818439639 0.576001908865316 NaN NaN 0.922001636170271 0.577001318026051 0.9577198459273 1.60599984183687 1.36164985183569 1.10424984183687 0.873059803659567 NaN 1.36143977229964 1.06911987183333 0.85…
0.582290869562597 0.64028083957768 0.60628083957768 0.577290869562597 0.614150449773757 0.62521062968326 0.616320959517349 0.600330989502266 0.698180539728509 0.737130389803923 0.598320959517349 NaN NaN 0.907969910045249 0.618260779607846 NaN NaN 0.95792979010558 0.606381139426852 0.95434574707632 1.60252922758612 1.35836111364344 1.1007636811095 0.868692457871493 0.806187022039818 1.356509236880…
0.611687972126381 0.668746941165785 0.634727284819317 0.606845222898125 0.629884535591061 0.646668315779913 0.648845222898125 0.633491408661701 0.716511065008169 0.750393126929361 0.630570034047573 NaN NaN 0.905334157889957 0.644805910205189 NaN NaN 0.951 0.644746941165785 0.955909041919375 1.60349425151625 1.35559177040131 1.10002874507899 0.863750757526785 0.796853535482114 1.36425176774106 1.0…
0.64592225394599 0.705915589998503 0.670917811314332 0.648904483419359 0.673900040787701 0.679924475261819 0.690904483419359 0.657944467104279 0.74194224578845 0.769955573683423 0.658935581840963 NaN NaN 0.921962237630909 0.684908926051017 NaN NaN 0.951 0.681915589998504 0.956358978194719 1.60619386916831 1.35966075932615 1.09449257264759 0.85134816628471 0.789067681673998 1.360358840837 1.058753…
0.698396989265457 0.747244301086435 0.708356272417717 0.680366451629652 0.702468243749 0.711437706113196 0.722539498232544 0.688325734781913 0.757152688179022 0.781122150543217 0.711427526901261 NaN NaN 0.931867670244848 0.739386810053522 NaN NaN 1.00259283152261 0.717335913993848 0.957044022940166 1.61569687742241 1.36739145376488 1.09683127885585 0.858103827961735 0.793128025810932 1.3661399555…
0.737726217784723 0.771765472800113 0.743686962769332 0.716608452738551 0.748608452738551 0.754824355323199 0.775255157600038 0.720667335261637 0.772431805169295 0.793294412615428 0.753726217784723 NaN NaN 0.919392550153904 0.777667335261637 NaN NaN 0.962921489969219 0.750628080246247 0.959300312318758 1.62225770487262 1.37054126791078 1.10278293409723 0.86825731232247 0.802764614616016 1.3720677…
0.773999020634323 0.809998967695638 0.777999073573008 0.746999179450379 0.778999179450379 0.79599888828761 0.787999655898546 0.753999100042351 0.793999417674462 0.807999602959861 0.789999020634323 NaN NaN 0.938999470613148 0.810999100042351 NaN NaN 0.959000105877371 0.781999152981036 0.955320107465531 1.62513992218013 1.37509987691756 1.10243000952896 0.87111992270952 0.807989858918404 1.37694986…
0.823257274726356 0.839504258463657 0.814329311649735 0.790288147693519 0.825432221540278 0.837483676485549 0.825226401759193 0.775329311649735 0.808360184616898 0.827288147693518 0.840319020660681 NaN 0.845257274726356 0.934205819781085 0.857205819781085 0.918504258463657 NaN 0.952979418021891 0.819349893627844 0.954380340677093 1.63050145494527 1.37681176367494 1.11136931157819 0.87321979064640…
0.848814102092457 0.888329517513613 0.846717185176688 0.818872252241918 0.868104852839762 0.884930402391379 0.847814102092457 0.807484584578843 0.84331013413046 0.855581501494612 0.871736568559842 NaN 0.870484584578843 0.954407051046228 0.877852868858764 0.967600884877766 NaN 0.951 0.853639651644073 0.958291594914541 1.63541414074117 1.38189040592474 1.1151426343144 0.878740113075797 0.8102320619…
0.889907539765239 0.904962575619264 0.882918546936044 0.862900935462756 0.923874518252825 0.931894331160273 0.888907539765239 0.831944964145976 0.858964777053424 0.884933956975171 0.908916345501883 NaN 0.894944964145976 0.97495376988262 0.920903136896917 0.99793175554101 NaN 0.951 0.885927352672688 0.959886411662318 1.6336040726532 1.38695859657105 1.11477083654498 0.867136109009149 0.81235522288…
0.917298253054667 0.950205691761839 0.919318822230851 0.895411383523679 0.963359960583219 0.979442237287955 0.926257114702299 0.863287968466575 NaN NaN 0.939318822230851 0.963958861647632 0.894825162002437 0.974969146235724 0.944318822230851 1.03762735987361 NaN 0.955650324004873 0.917308537642759 0.959430507181727 1.63865154268821 1.38649275288923 1.11332439137565 0.865413092424105 0.80945674697…
0.946484774661905 0.970950158337334 0.950698075513144 0.93571746649962 0.999202241161525 1.02296954932381 0.951639902553715 NaN NaN NaN 0.970445992688953 0.960523556634858 0.878310255783619 0.972096954932381 0.975484774661905 1.09863990255372 0.889357369053335 0.923415542012763 0.947775639459049 0.955586758100158 1.6387488077957 1.38766841997597 1.11102908940207 0.869439194154253 0.81579390402004…
0.971004472239392 1.01900236034857 0.986004223781648 0.97200496915488 1.06000385109503 1.07200571452811 0.984004099552776 NaN NaN NaN 0.993005341841496 0.98700062114436 0.89400124228872 0.97699937885564 1.00000447223939 1.13100347840842 0.95800869602104 0.995011304827352 0.987003478408416 0.953401331733508 1.63615998136567 1.38505991925123 1.11957993167412 0.863330057145281 0.811439878255706 1.40…
1.00720232445915 1.03848557870196 1.02025290557394 1.02979007379531 1.10397677634686 1.13396445110971 1.01729337046577 NaN NaN NaN 1.03617197579028 1.04586254038877 1.00763106332528 0.972010116222957 1.03624278935098 1.15945523003308 1.06226469152798 1.13060800302543 1.02538278498799 0.964102195447595 1.6359939152055 1.38438582222713 1.11347141591633 0.876836437540824 0.819250956890698 1.40724180…
1.02770500409246 1.08643083583428 1.04580292132753 1.05683138017674 1.14772403636792 1.17679448200471 1.04664625375142 0.993906437634046 1.04501559372766 1.06774270349363 1.05356791996337 1.11964615557015 1.01895140653222 0.973039166894026 1.0606070868574 1.20474417098649 1.17804263926363 1.27925487213747 1.06015150458403 0.962404062755779 1.63431366188272 1.38192658695775 1.11154487980433 0.8857…
1.06748984330661 1.11550158993605 1.1019692174538 1.1024777417755 1.18897948779787 1.22097931746854 1.09504982573117 1.04504484315805 1.06704982573117 1.09322587664798 1.09199696226461 1.02095457493229 0.993995762691069 1.09149772874661 1.09949053886696 1.24191369237135 1.24576833215467 1.33782965599608 1.08250299529975 0.975931498151049 1.61971948150068 1.37352446194614 1.10832527516909 0.881161…
1.10084553341083 1.15279433697532 1.12549192318382 1.13639024606892 1.23041761269078 1.25848906015936 1.12192561192515 1.07251912191621 NaN NaN 1.12537799427023 1.03221219513738 0.91 1.08928911682067 1.13131955632883 1.28562315616129 1.34477439470054 1.44483708520626 1.12527269640239 0.971873393732563 1.61331394819118 1.3700219570407 1.11289344539712 0.875842850928051 0.811999136363536 1.39338966…
1.13267387010074 1.18016608476083 1.16999656296603 1.17218216554856 1.26815013769446 1.3031646212978 1.1610151274326 1.11653488542562 1.10788630532626 1.14289922151046 1.16012888896701 1.05333407623192 0.910078606172215 1.11373643507452 1.16069868958351 1.34146664240423 1.4580521870112 1.56329840826795 1.150764852584 0.962564931804845 1.60945311460384 1.36241892369594 1.10863518247327 0.866934096…
1.16749797173978 1.21599724162185 1.19449794858356 1.20599621834734 1.30899667527947 1.33799655026468 1.19349851761022 1.15900329769919 1.19400834123912 1.20500135787614 1.18999837749205 1.21200061047169 1.0300016412979 0.969 1.20199750725596 1.36799657560404 1.45899703253616 1.57599199755021 1.19349646082522 0.963129204822142 1.60552557701395 1.35727522409536 1.10652551837796 0.853119851179063 0…
1.21292711970775 1.2477109912873 1.22986672120511 1.23545764907249 1.34730111221078 1.37532628436676 1.2325940041943 1.19316204078755 1.27977719391712 1.21931395402588 1.2333915265684 1.26080661613661 1.05412637428966 0.968029942496442 1.2484473748062 1.39988139901918 1.48605474785974 1.59941406254869 1.22439739728692 0.946796564832159 1.60216791018142 1.35204851149019 1.10489688210029 0.84936177…
1.25528207269597 1.27384742960051 1.25565483196403 1.2805572946859 1.37720600776248 1.40770357000421 1.2788859491278 NaN NaN NaN 1.2847506021047 1.29138007745389 1.06645965338175 0.971115558581887 1.29276598250917 1.43766261271864 1.49157545426616 1.59112774737324 1.24867409172768 0.9337922956041 1.60844941053462 1.35452380672144 1.09092826259228 0.847002543185359 0.786006420250755 1.348576533242…
1.28901739129382 1.3289566475546 1.30499522895123 1.30502329024525 1.40749991063798 1.43849056167771 1.32298935306097 NaN NaN NaN 1.31050336352946 1.32195428797403 1.07398713473005 1.160984795328 1.32652089607293 1.47300809422118 1.51199413852297 1.61448712896475 1.29799172128948 0.937269308464759 1.61077641878398 1.35529623059309 1.09281641724116 0.842738703246286 0.785949185094207 1.36527879705…
1.34184278062364 1.34895525302463 1.33933909025886 1.34932218289698 1.4342906855344 1.46327854148868 1.35191058152957 NaN NaN NaN 1.35740088343884 1.35694370908343 1.09039144253575 1.16881815852809 1.3803064770803 1.50665512658715 1.52708475113241 1.61751815177167 1.3344032008 0.945784930512224 1.61373719484168 1.35784702897889 1.09847788214008 0.855487609253852 0.794062524906037 1.37294301526813…
1.37381641981523 1.38914749520928 1.3702409972701 1.37916297108451 1.46129227730241 1.48865305736452 1.38969574374303 1.36446223793979 NaN NaN 1.39422548490298 1.40326378429696 1.12953794451967 1.25153794451967 1.40937718570943 1.52212802264362 1.53447803326955 1.61898448763288 1.37020351817253 0.951547584128972 1.62123194707786 1.36461264123841 1.1015025345598 0.850301042331072 0.794607241837793…
1.42151757690307 1.41654176875808 1.40602691559396 1.40952394913457 1.4920261080822 1.51052914565529 1.42553074392997 1.3930967004247 1.42204297796653 1.43108058368725 1.43552142198792 1.46504063066334 1.17255272659084 1.29405174335399 1.4600168740027 1.53703284851273 1.53600716299442 1.6164991046257 1.40302833814354 0.951340492864607 1.62490514321595 1.37025830367581 1.10261225381922 0.841180625…
1.44839735126867 1.45218685441101 1.44251131198767 1.43579371515739 1.51683744274822 1.53881829746449 1.45850655454379 1.44728515476235 1.44687513013274 1.47657030952471 1.46588221146295 1.51759312761912 1.22937381008546 1.34934443744725 1.48291262121487 1.55859627585768 1.54002510286904 1.61619978182847 1.43748181321915 0.956143027550363 1.62559299839905 1.37269406983972 1.11138521857052 0.87132…
1.48270834922633 1.47082868672843 1.47608575885987 1.46513096611879 1.55051959035382 1.57064034733805 1.50910049463202 NaN NaN NaN 1.49770834922633 1.57676238920201 1.26717160925779 1.33544350869943 1.51568867285893 1.56835641642857 1.54254516425213 1.63584702968483 1.47658800067527 0.947501101581053 1.61291554485247 1.37031793781857 1.10538489728927 0.870679107406976 0.805649333066033 1.36355128…
1.51947613859802 1.52797497182512 1.4994990468367 1.49598366825754 1.56500387201931 1.59899384995346 1.53547884307492 1.50707572535341 1.56108654326104 1.58409916415328 1.53548064605953 1.62847046513312 1.34092650561989 1.42183444852402 1.55697274469938 1.61149077454543 1.54649803815485 1.6314523265585 1.50698573652273 0.957148275607292 1.64035820184544 1.37865101931074 1.11818136336136 0.8756624…
1.53931659020626 1.5534207424516 1.53379678452418 1.51731104493389 1.59523001317464 1.62777031164569 1.56079591488986 1.54337214486619 1.59558208127484 1.62507262264805 1.55978136460205 1.67956666135271 NaN 1.45381501202472 1.58179562501176 1.67007914755157 1.55048501489503 1.59308148537059 1.53632064849973 0.960524261802511 1.63999375620879 1.38069131167414 1.11989219843477 0.882823510727142 0.8…
1.57367782968332 1.59508428154836 1.56316512767154 1.54812851536532 1.61810475489929 1.65459892677451 1.59017319714918 1.58012851536532 1.65315496515112 1.68173043111642 1.58768948593288 1.73541302609523 NaN 1.53438537920047 1.61113314789946 1.67791631472864 1.54948387811178 1.60173117874015 1.56814704550188 0.961113852680612 1.6418564674129 1.38182080410668 1.12202210290445 0.887609129570472 0.8…
1.60799467974278 1.62349494315811 1.59699547873337 1.57899548782259 1.64199610520091 1.67749592358865 1.62899488862273 1.61899550600105 1.69799299121395 1.73649224675874 1.6229950066104 1.76549648643159 NaN 1.61299368585071 1.64499527439803 NaN 1.57498518292038 1.66099400380141 1.60199487953351 0.959954905664576 1.64294971745917 1.3845797533024 1.12242082072784 0.887739433823335 0.817090583091036…
1.63385191864238 1.65986124939669 1.62739519150206 1.60484680727033 1.66569246653919 1.69825050264155 1.67280832466637 1.65639512014288 1.75297680424734 1.79747683992693 1.65432784248518 1.79900095176372 NaN 1.75693543491509 1.66688555747122 NaN 1.53212501048353 1.73396468754897 1.63236620021057 0.95678741632786 1.63752137879231 1.38208814072017 1.11474842523166 0.894885838186254 0.83051184203559…
1.67016854284798 1.69715548840843 1.66823645141999 1.64064982189368 1.68581696640614 1.72413359344933 1.70462475292977 1.69729139515755 1.80219678581669 1.84677602741822 1.68814750859389 1.85048825429089 NaN 1.90411062337318 1.7066337726595 NaN 1.54511641469489 1.83148142582296 1.6702008205265 0.957557830705861 1.63813259500783 1.38181156803002 1.11710236283574 0.894390633176436 0.8244644038346 1…
1.69948660715307 1.72650000946064 1.7009813320513 1.67498976510515 1.71301798746051 1.74549540768409 1.73450714803256 1.73798556635067 1.84300322904187 1.89199132272726 1.71399174237294 1.87798355353799 1.94406648755519 1.98901304429104 1.73599374572498 NaN 1.55098645781053 1.59719184768412 1.70149273100684 0.955867906190293 1.634730937379 1.37522605079081 1.11472463916147 0.889670719614454 0.815…
1.73047286799088 1.76847286799088 1.74450924245171 1.71656986655311 1.77235161978809 1.77944861835032 1.77543649353004 1.78733949496781 1.90720612194474 1.9534001190692 1.75044861835032 1.89126674604613 1.98281236295868 2.10189723670064 1.77342436870976 NaN NaN NaN 1.74643649353004 0.94898737827999 1.62799863650247 1.37347785136588 1.1102686383897 0.854960300143777 0.793381610060167 1.37158347045…
1.76859815942707 1.80659815942707 1.78556724861377 1.7625157305916 1.80070119547141 1.81561876663594 1.81062907024038 1.81471149907585 1.92382483872462 1.98565998105368 1.78661876663594 1.91277332070245 2.04830965850292 2.17423753327188 1.80763937384481 NaN NaN NaN 1.78162907024038 0.944744717643244 1.61982613813307 1.3660483073937 1.11902767970427 0.854178242883547 0.786255113276324 1.3758945611…
1.80805289841701 1.83208208375053 1.82506931516712 1.79506931516712 1.81310397275068 1.84006566700043 1.84207296333381 1.85305837066705 1.95905837066705 2.02006201883374 1.8290565465837 1.94110397275068 2.01809485233395 2.13507113925046 1.84404742616698 NaN NaN NaN 1.82105289841701 0.944155764103371 1.61579145926668 1.36217637007414 1.11520253949912 0.868558052254089 0.785346702432414 1.369785658…
1.83750386295278 1.87727663064074 1.86336554763241 1.83349398328704 1.87052362228426 1.87633590863519 1.88236554763241 1.88533590863519 1.99110867632315 2.05425687130926 1.86047422395556 1.99844458495833 2.07079037325926 2.17482989192222 1.87051374261852 NaN NaN 2.24497036100278 1.8504841036213 0.947235112133685 1.61661183406129 1.36017103104178 1.11100974293033 0.861852144479064 0.77801338951530…
1.88750018674945 1.90472559272519 1.89963739038685 1.88250998700926 1.92248058622982 1.9096667911663 1.91863739038685 1.9186667911663 2.00189219714204 2.07974519324482 1.90752958752889 2.04255898830834 2.14921597921482 2.25717677817556 1.92149038648963 NaN NaN 2.24202940077944 1.89851978726908 0.939804285969396 1.61877834142581 1.35828881649884 1.10006937089953 0.845196506414252 0.772396155488739…
1.92000458172099 1.94900237570718 1.94800263024724 1.92900279994061 1.95000407264088 1.95300449687431 1.94700407264088 1.94100364840746 2.03600152724033 2.10100161208702 1.94900381810083 2.06600195147376 2.14500067877348 2.2520005939268 1.9490050908011 2.09400016969337 NaN 2.24299932122652 1.92600390294751 0.942420993554682 1.61882032835667 1.35942068386428 1.10959059816913 0.848940949434406 0.78…
1.97437404018761 1.97738388335044 1.97947247181593 1.96244294232743 1.99850200130442 2.00648231497876 1.99528545172212 1.98434451069911 2.05423623590796 2.12016733376814 1.99439372651327 2.08938388335044 2.15306890213982 2.25906890213982 2.00935435386195 2.09554721450974 NaN NaN 1.97231498121062 0.954160809099664 1.62275063388304 1.36749378042796 1.11660948619522 0.860156674971274 0.7852754137395…
2.01154388878668 2.01553188586001 2.02642385952002 2.00645986830001 2.04838785074002 2.05441185659335 2.02365191512668 2.01857989756668 2.07771192976001 2.13679595024667 2.03351988293335 2.12753188586001 2.15991597951334 2.26591597951334 2.04456789464001 2.05055213462665 NaN NaN 2.00361590634668 0.957222430839534 1.62877606197174 1.36886319590267 1.11357720907267 0.862807472068734 0.7858133983903…
2.05100034535199 2.05500038170483 2.06600025446988 2.04300049985156 2.10100052711619 2.10900055438082 2.05700029082273 2.04100019085241 2.10500027264631 2.1500000908821 2.07700033626378 2.17200016358778 2.16300005452926 2.271 2.08700033626378 2.12000025446988 NaN 1.9800003544402 2.04200032717557 0.954870046349872 1.6290801096947 1.36757004916722 1.11505003598931 0.863310056892196 0.78993007288744…
2.08934358265631 2.09720996717886 2.09440084643237 2.09825768699224 2.15936267058167 2.17048674209645 2.08930540680561 2.06225768699224 2.1350381758507 2.16012407151478 2.11431495076829 2.19 2.16898091207465 2.27097136811197 2.12435312661899 2.14861081361123 NaN 2.01933403869364 2.07838175850702 0.960025354983517 1.64115563093798 1.37305177059932 1.11904159051646 0.869611134479131 0.7979735735878…
2.12470978494294 2.11882264635402 2.13566141576676 2.1247823387072 2.19669366188421 2.2205888620025 2.12074203106039 2.0887823387072 2.13896775388255 2.17289520011828 2.14673396953103 2.19 2.16701612305873 2.26802418458809 2.16070172341358 2.21148406212078 NaN 2.0537178464723 2.11767753882549 0.965723243129696 1.64173524369768 1.38043937729919 1.12229331633781 0.873845254808446 0.800400088022474 …
2.15808367247372 2.15012086023982 2.1710859967091 2.17809529365063 2.25713248141672 2.2801231844752 2.1590371877661 2.12405578164915 2.17206043011991 2.19006972706143 2.18507205129681 2.196048808943 2.16693956988009 2.25996513646928 2.18308832094448 NaN NaN 2.05336722919021 2.14510226635677 0.964264247562886 1.63562871009482 1.38209355608013 1.12138325971739 0.884927466583435 0.806644416047224 1.…
2.19449200016125 2.20228800009439 2.20844400014552 2.21961200020058 2.31452800017305 2.33368400022417 2.17568400022417 2.14842000013765 NaN 2.22015600005113 2.21661200020058 2.21733600011012 2.14122800007472 2.2450360000118 2.22154000017698 2.32979200025957 NaN NaN 2.18937200012192 0.970448160022339 1.64363851999296 1.3836279200026 1.11846623999221 0.883823559994612 0.808624960027845 1.4009487200…
2.23449851829395 2.22570644973305 2.24454744333845 2.26937620568272 2.35746182451059 2.38930281811599 2.23130281811599 2.18257190586069 NaN 2.2328409936054 2.26637620568272 2.24465752468855 2.15976760603866 2.24796330621663 2.26544959324946 2.39419273676588 NaN NaN 2.21962083090519 0.975990526436821 1.64189189395741 1.38427192736766 1.11653421789702 0.882486756827738 0.815533402671249 1.407349762…
2.26104485487327 2.27604000569778 2.28003394422842 2.30404606716714 2.40606061469361 2.43506061469361 2.2580303073468 NaN NaN NaN 2.29104243028553 2.25104727946101 2.19599272623677 2.272 2.29403758111004 2.42008849745267 2.26413335232594 2.30823276042345 2.25604243028553 0.978752776152967 1.64457023033584 1.37996703130446 1.11031323967353 0.891604385654927 0.820584750767534 1.40269257006301 NaN N…
2.29846634592916 2.30938862160764 2.30843303550565 2.34239972508214 2.45634420770962 2.48551075982718 2.28354407025069 NaN NaN NaN 2.32643303550565 2.29006662084702 2.1899888965255 2.272 2.32546634592917 2.49314434516855 2.37507703702688 2.50067731194474 2.29137751813313 0.981116058800352 1.6447129212681 1.38571036746897 1.12940392745376 0.87885236716198 0.816426663152304 1.40476314333759 NaN NaN…
2.33958669932672 2.34365558277227 2.34661622080338 2.37764574228005 2.48669494474115 2.53054733735784 2.33151781588117 NaN NaN NaN 2.36461622080338 2.29594095704667 2.18900984049222 2.272 2.36658669932672 2.50587207360113 2.47004547225457 2.56039972997452 2.32466542326449 0.987822592628287 1.64056172368702 1.38133398700023 1.12445969448572 0.888760414218724 0.831122294211764 1.40063152687717 NaN …
2.367000912536 2.38000106108837 2.38100061543126 2.4100007852054 2.53000067909656 2.57100099742307 2.35600103986661 NaN NaN NaN 2.39300089131423 2.29900070031833 2.18600002122177 2.2610001273306 2.40200076398363 2.55500059420949 2.56700207973321 2.68000235561619 2.36100082764893 0.983339829376989 1.62972008998029 1.37557992529938 1.12505000297105 0.889639970926179 0.830879769956041 1.399729785872…
2.41036858254289 2.43024572169526 2.41038905935083 2.44729691371511 2.56234810573495 2.61837882094686 2.40540953615877 NaN NaN NaN 2.43533786733098 2.33292145635722 2.18754263541036 2.26807503241676 2.43845048977464 2.58344025137067 2.66570644987387 2.7914300129667 2.40037882094686 0.975216454623612 1.63387430455878 1.37203727074319 1.12520023840397 0.888307779710646 0.820043071521191 1.389598944…
2.4455689016903 2.45371260112687 2.44754495178421 2.47565272636163 2.5955928515964 2.65455692673725 2.44452100187811 NaN NaN NaN 2.46760482654944 2.42092225422575 2.2393653274885 2.37074262993004 2.48147310206592 2.62548507701897 2.73317372823974 2.83249705197202 2.43655692673725 0.967237715616865 1.62569023035701 1.36986658439576 1.12617802504695 0.891915812423256 0.820336407514086 1.38567801956…
2.47599763117375 2.50099628883888 2.48499707844763 2.51799668364325 2.63899660468238 2.686997473252 2.46699826286075 NaN NaN NaN 2.49699771013463 2.46999620987801 2.26699786805638 2.39499818389988 2.5099977890955 2.66899660468238 2.76699739429113 2.85999786805638 2.46399786805638 0.96570011370366 1.62087037269533 1.36449042244068 1.11989049745351 0.882550743021833 0.816570297682498 1.397449066682…
2.51938511403194 2.53235548987564 2.51436536459441 2.54931599100057 2.66128636684427 2.71617774493782 2.51948386121962 NaN NaN NaN 2.53349373593839 2.52098025056246 2.28412837134398 2.41311849662521 2.55936536459441 2.69735548987564 2.77013824606275 2.86911849662521 2.51226661740673 0.95509 1.61950672219775 1.36223170523623 1.11629275316519 0.8773347015749 0.807124766399053 1.39010713935348 NaN N…
2.55765541421595 2.56768192081473 2.5506730852818 2.58071726294642 2.6897437695452 2.73384096040736 2.56756705888671 NaN NaN NaN 2.58255822335379 2.51901767106585 2.29688513807199 2.42489397360491 2.5956730852818 2.73268192081473 2.78387630253906 2.88089397360491 2.53876144061105 0.95509 1.61619977574595 1.36140742184766 1.10961016997921 0.871839478984376 0.80660468283245 1.37491677404967 NaN NaN…
2.60505166243974 2.60504499631848 2.59205332897005 2.611058328561 2.71205166243974 2.7570233314244 2.59706832774288 NaN NaN NaN 2.62405332897005 2.55719665057707 2.29418331833456 2.30437663585101 2.64105332897005 2.76805999509131 2.79401833183346 2.88403166407597 2.58504166325785 0.95288228314653 1.6199121331588 1.36063943256158 1.11139495041315 0.870126567765668 0.805629816681665 1.3791661828274…
2.63650898089568 2.63245242746282 2.62437325265683 2.64629407785084 2.74312441755228 2.77118097098513 2.63841849540311 NaN NaN NaN 2.6564637381494 2.67548635952254 2.40439587402997 NaN 2.67353160226882 2.80412441755228 2.80509048549257 2.90304524274628 2.61053160226882 0.954253053885374 1.62123818352479 1.36632223545673 1.10828867616356 0.862109633998815 0.805528596121794 1.38284375920716 NaN NaN…
2.68050421767536 2.67155930460032 2.65663642629526 2.67171354799021 2.75387880876509 2.78682372184013 2.67459235675529 NaN NaN NaN 2.69654828721533 2.71752625244534 2.43861439152528 NaN 2.71948218290537 2.81487880876509 2.81291186092006 2.90695593046003 2.65648218290537 0.954517025306052 1.62540306593993 1.36910860045277 1.10125921499809 0.864671134451321 0.806271626787406 1.38057556033318 NaN Na…
2.71006976448122 2.70407308659938 2.68904817071323 2.69704318753599 2.78002989906338 2.80503488224061 2.71504650965415 2.66907806977661 2.74905979812676 NaN 2.72606976448122 2.77708969719014 2.48307474765845 NaN 2.74707308659938 2.83002325482707 2.81601328847261 2.90700830529538 2.68306145918584 0.952794984025947 1.62637161080295 1.37382649474099 1.09604604625504 0.864762109545027 0.8067831394016…
2.75226862847812 2.74825694897907 2.7183854234686 2.72323358998097 2.79821023098288 2.82615183348763 2.7434321414648 2.71651389795814 2.78544382096385 2.79151389795814 2.76826862847812 2.83135038497146 2.5284321414648 NaN 2.79128030797717 2.8444321414648 2.824 2.91201167949905 2.7204087824667 0.94377 1.63333843729594 1.37773513897958 1.09970861477267 0.866094587629739 0.808668131280152 1.37688469…
2.77481592387964 2.76982392718922 2.75073589078383 2.74283993380838 2.81585594042755 2.83889595697545 2.77970387754551 2.75964785437845 2.82269587423593 2.83464785437845 2.79081592387964 2.86075990071258 2.56470387754551 NaN 2.81480792057006 2.88070387754551 2.824 2.91299199669042 2.75471988416467 0.94377 1.63236792327649 1.37816647854378 1.10211039189153 0.871515741698018 0.808511280529533 1.375…
2.80407008234107 2.81006629410642 2.77906439998909 2.76505492940246 2.83503409411187 2.85904167058118 2.81605114116781 2.79209091763166 2.87308902351433 2.89210417645294 2.82107008234107 2.93411364703957 2.6492026705539 NaN 2.84306439998909 2.88503219999454 2.82698295294406 2.93286172943519 2.78307008234107 0.947827254469359 1.63658530352851 1.3810951709403 1.10483772799869 0.873187121881146 0.81…
2.84126919842186 2.84537453693476 2.81332771981792 2.79428090270107 2.85322238130502 2.88124578986344 2.84347987544766 2.8404096497724 2.92056180540214 2.94759691823978 2.85822238130502 2.99438624121397 2.75729917499246 NaN 2.87731601553871 2.90205852139606 2.81812874707133 2.8604096497724 2.82036283265555 0.951660065680122 1.63938327719818 1.38383521556297 1.10887945183126 0.877000862251899 0.81…
2.8637623820079 2.87666940105446 2.84071072592266 2.81775205079085 2.87180370687609 2.90178304444199 2.88357642010103 2.87463840740332 2.9675041015817 2.99747310793055 2.87680370687609 3.02665906983742 2.86585323490767 NaN 2.9037210571397 2.90694834391476 2.82888635661247 2.89463840740332 2.85067973227151 0.952501115153339 1.63965710725923 1.38510656941784 1.1063269644765 0.88208627767135 0.81212…
NaN NaN NaN NaN NaN NaN NaN NaN NaN NaN NaN NaN NaN NaN NaN NaN NaN NaN NaN NaN NaN NaN NaN NaN NaN NaN NaN NaN NaN NaN NaN NaN NaN NaN NaN NaN NaN NaN NaN NaN NaN NaN NaN NaN NaN NaN NaN NaN NaN NaN NaN NaN NaN NaN NaN NaN NaN
2.92043396416984 2.94544538427958 2.90745680438931 2.87628550274332 2.91530834296278 2.94126266252385 2.95122840219465 2.96036544351145 3.07354816526717 3.10858242559637 2.93444538427958 3.10041112395038 3.01823337185114 3.08372443656964 2.95941112395038 NaN NaN 3.00343544496661 2.91444538427958 0.95171908111856 1.63627995030344 1.38624356984995 1.10215735856679 0.879907815371183 0.80685878821183…
2.95767451756219 2.98366595223488 2.94665738690757 2.90078586681723 2.94176873616261 2.96380299747185 2.97082869345379 2.99172590952606 3.12058886428909 3.15856316830716 2.97266595223488 3.13569164821682 3.12407494465045 3.23170663557609 2.99469164821682 NaN NaN 2.86917344984156 2.95266595223488 0.945633190682599 1.63541753748803 1.38311732339412 1.10364698070249 0.881436638089395 0.8016059101543…
2.99205982416423 3.0120777714135 2.98106780071947 2.94006181830304 2.96606381244185 2.98804785933139 3.00807378313589 3.03505583588662 3.16405583588662 3.20408175969112 3.00605783002543 3.16806780071947 3.21312363660609 3.33111765418966 3.02806979485827 NaN 2.85 2.94298604102835 2.9820757772747 0.942496191194877 1.63203404688954 1.37761266156919 1.09542483518049 0.87145439646995 0.807424643918937…
3.02244851862285 3.05144851862285 3.0154603217445 2.97154294359608 2.99836589677127 3.01231868428466 3.04531868428466 3.0634603217445 3.19253114047443 3.24548392798781 3.03549573110946 3.20222425931142 3.27521245618977 3.39011803121654 3.06337769989293 NaN 2.85041310925789 NaN 3.02044851862285 0.940558131571534 1.62404622300107 1.37386103711614 1.0927514765876 0.868541647343217 0.789683023575817 …
3.05959907123505 3.08859907123505 3.05358852047808 3.01651466517927 3.02867292653386 3.03871512956175 3.07171512956175 3.10158852047808 3.23652521593624 3.28556741896413 3.07655686820716 3.22079953561753 3.2928100863745 3.39989449243028 3.09466237577689 NaN 2.88463072350597 NaN 3.05759907123505 0.937918487043825 1.62373337624223 1.36732058456415 1.08541913067729 0.859566855949006 0.78579199201275…
3.0940811540209 3.12208947751022 3.0880811540209 3.04709155838255 3.0630811540209 3.07406866878691 3.12008531576556 3.13409363925488 3.25710612448887 3.31707491140391 3.10609363925488 3.24408531576556 3.38501664697865 3.49401664697865 3.13507283053158 2.98705826442526 2.88899791912767 NaN 3.09308947751022 0.936027348296229 1.62038654575193 1.3663619678328 1.08350865024989 0.856820273330304 0.7821…
3.13429076877072 3.16297552124794 3.13900392936582 3.10742890752665 3.11950961098939 3.1225096109894 3.16137498715604 3.17784921003222 3.28771130342282 3.32619402640556 3.15471667551769 3.28559088885195 3.39322726494306 3.46228172698891 3.16886524893463 3.01544316663896 2.88811363247153 3.19202272649431 3.13634089741459 0.970428198748316 1.59716957361851 1.34977412318091 1.08955807341925 0.857843…
3.15980730156538 3.20405181931573 3.18267487120818 3.14482345547495 3.1637227368762 3.16677558980694 3.19367084066008 3.20836216145537 3.30659352222924 3.34378379277991 3.17385717419264 3.33648132467649 3.41280050949096 3.48678719400809 3.20072951232101 3.05361099350737 2.89790025474548 3.19425488618895 3.16570076423644 0.968187831561621 1.59843757688193 1.35015323966766 1.08215386232963 0.829139…
3.20755558982407 3.23999973934497 3.2180317383359 3.18853084753865 3.21254936636681 3.21505646243608 3.24799967266577 3.24652202746145 3.34749464309301 3.39496986140625 3.22455734110984 3.36699981814765 3.413 3.52199991513557 3.24206092248408 3.08999978177718 2.86000023034631 3.21110968295565 3.20999973328322 0.971568005282006 1.62602993744279 1.3535465970932 1.08363527436173 0.83488539332655 0.7…
3.25231531660997 3.26838452131599 3.25405472373983 3.23053742129515 3.2677162419688 3.27467393244956 3.26147103861208 3.27775091842039 3.35338360769606 3.3848105456024 3.27032492964286 3.38630761705279 3.4160384521316 3.5209615478684 3.29428167099482 3.13644219951338 2.95628839098699 2.97224032582249 3.23843258648048 0.974228486961046 1.62696007900984 1.35993404673325 1.08988575723042 0.863401886…
3.29836077733725 3.3075175678017 3.27946932458187 3.25552962860666 3.30238489894717 3.31028841250751 3.30940902055708 3.29967435826615 3.3778311487306 3.41096381758513 3.31433665572734 3.41761405424136 3.41995175678017 3.51704824321983 3.33444520297196 3.18144520297196 2.98563817585128 2.99669847987606 3.28245726377691 0.925871630713333 1.63409207673186 1.37223272164457 1.08867395412008 0.8482009…
3.33399553552447 3.3399959181938 3.32199464262936 3.29899451507292 3.35199374973426 3.36499311195204 3.33399693864535 3.32799642841958 3.38799872443556 3.41999885199201 3.35299515285514 3.42699885199201 3.42099987244356 3.517 3.36899566308091 3.20199744887113 3.02799464262936 NaN 3.31099642841958 0.931769239763595 1.64129909179812 1.3730099068838 1.09141966707768 0.867607526680556 0.7895891109315…
3.36861139345132 3.37830273485138 3.38034832863807 3.37150953394608 3.4351213134226 3.45071904206823 3.36606174104696 3.35928432658799 3.40513671896514 3.43177636368358 3.38960598524344 3.44417578152661 3.44659615248253 3.56256017000529 3.40158825669866 3.49044245181177 3.13539062561468 3.25622851441101 3.35128320357064 0.966217668567457 1.6424992969211 1.37006855012465 1.10159075115551 0.8654009…
3.41770920414374 3.42116201753384 3.41075592361023 3.41465721823105 3.4904961183505 3.51237395406937 3.41241948707657 3.3837265327813 3.43442795305796 3.45502299175855 3.43871900108672 3.50494481455212 3.45447400704366 3.56696580986828 3.44871786846252 3.52753537659102 3.17465342724876 3.17868448118371 3.39564788843147 0.977441113797528 1.62626870092988 1.367443523739 1.09860565257874 0.867155630…
3.44755455516785 3.45209215614988 3.44558673821769 3.4556242338532 3.55013402201499 3.57113803066495 3.42710877152609 3.4210474717203 3.44603192681671 3.46804625886477 3.46807001749496 3.51101494986084 3.45499609669657 3.56548780039349 3.47855884282098 3.56506881890577 NaN 3.32507685897572 3.42709844812799 0.970939179114069 1.62932134618764 1.37722958475966 1.10467537876602 0.857533097858643 0.79…
3.4708994470967 3.49089081373834 3.48241536183907 3.50740539710302 3.60656928673522 3.62966683404593 3.47239012745284 NaN 3.45978862720237 3.48722563392175 3.49789347649373 3.5177640996983 3.45363070817313 3.5605398177509 3.50335763227926 3.5962696656741 3.50869017434889 3.49945872790257 3.46827932815516 0.974579075558874 1.63199468254124 1.37716077333736 1.11113960801173 0.867301421993081 0.8063…
3.50220679081285 3.52167936783979 3.51518636343742 3.53963683419669 3.65172833702317 3.68231564261905 3.50357499265296 3.45657364284468 3.48373416473062 3.50514728568937 3.52863179751998 3.53760348668543 3.46375878997656 3.56271984573123 3.53179409640873 3.65694907061589 3.56197333138571 3.57642841162716 3.49075883839193 0.970959970354597 1.63343326677818 1.3738205953309 1.11375882935236 0.871320…
3.53452448482528 3.55603449870876 3.54653381622488 3.577529662388 3.70154423028384 3.73853995002615 3.53502014563405 3.48098293790275 NaN 3.55396587580551 3.5570268735189 3.52702440497871 3.4689857733461 3.53752320445226 3.56702262272797 3.68654969015496 3.64594130638547 3.64473544175484 3.52902519677594 0.965178880973256 1.62965675019766 1.37446070546797 1.11770844067927 0.871519965403373 0.8093…
3.57280305449772 3.59694498845169 3.58289923848609 3.61799661009889 3.74694862305053 3.78747878516242 3.56451684614699 3.53227009735365 NaN NaN 3.59784415626892 3.57000290156382 3.47767412325695 3.57874031916231 3.59933139931018 3.71663389585847 3.67249867209604 3.79523350455402 3.56346847517809 0.95867634510811 1.62821313255833 1.37394460494005 1.11877805552053 0.875220589235375 0.81136616884140…
3.60167822949074 3.63745000355203 3.61913281926385 3.66348973750056 3.78865437782203 3.83214036880234 3.61260440962305 3.55572063699541 NaN NaN 3.63010404627063 3.61501700058609 3.49273390221707 3.60018468897194 3.6306839057691 3.77287014405356 3.7652701400018 3.8610188626904 3.60601358916928 0.958592288038022 1.6220679365768 1.36760959527147 1.11257848816706 0.876677297901877 0.814418994261437 1…
3.63353421794965 3.65804382834875 3.65352105055633 3.69153640085712 3.81703206534457 3.86853879588129 3.63902816454477 3.58907344740812 NaN NaN 3.65803344991064 3.6295059928001 3.50300884236009 3.59600972112933 3.66203348021303 3.79849777744639 3.84803544166003 3.95553302681278 3.63254045316885 0.953037667817913 1.61760122157383 1.35740563288419 1.10689590795655 0.873550819856088 0.81300390133047…
3.67889821799362 3.70383593720861 3.68249027567753 3.73130238536754 3.86674204464339 3.91431460037969 3.68496956800564 3.63548314651141 NaN NaN 3.70089334250672 3.63923229366959 3.50848107461964 3.60145973779072 3.70990068203197 3.81409035463349 3.91212490183972 4.01870290963016 3.67884207100957 0.94758350756585 1.61394807865062 1.35551584852186 1.10614023610249 0.870350903870458 0.81161620254532…
3.71215589473739 3.73421604922163 3.72420439851601 3.75932090557222 3.8887667348538 3.9426048922792 3.72402270368781 3.6721184677396 NaN NaN 3.73363826026595 3.65982369121419 3.50733154000753 3.59836019153255 3.74271918155325 3.86230232062271 3.96921073503647 4.08356181047158 3.70877901921147 0.939135161455203 1.61087871805382 1.35107664645007 1.10077273895405 0.870581604795938 0.806733103126484 …
3.74802000258859 3.76751175710583 3.7595131641831 3.80051240601325 3.92351464410199 3.97050808765927 3.75552036953325 3.71902348445792 NaN NaN 3.76802074861817 3.67901272439683 3.50301169366789 3.59401243969747 3.78151703061055 3.89950657131958 4.00950044252286 4.10999925397042 3.74601278509818 0.930495560158038 1.60736465522576 1.34313377567857 1.09486229317589 0.858586911122566 0.79725296244811…
3.79092612910735 3.80134016558905 3.79736143083126 3.83286331421651 3.95713806750168 3.99316047015239 3.79294068507165 NaN NaN NaN 3.81292326488629 3.70432044357549 3.52268217316373 3.61315902453627 3.81997544715602 3.93597568201507 4.01663347646807 4.11560934700481 3.78340600127363 0.932159573741593 1.60517599745154 1.34035339631482 1.08927703578759 0.849656813003067 0.789569861126416 1.39119363…
3.83186461848108 3.83393995119953 3.83195469750255 3.86785865540401 3.97133268798405 4.00818310984222 3.83480826228895 NaN NaN NaN 3.85330826228895 3.81994163663997 3.58126963997094 3.66923681330775 3.865352501198 3.97968554773322 4.02874965933473 4.12518996908544 3.82126543345432 0.926516160073092 1.60372849846791 1.33983092415774 1.08481181490481 0.845206804708752 0.782918062248983 1.3812202941…
3.87905489413878 3.87805612163717 3.87755048718161 3.90754304194428 4.00302277856315 4.03301732540969 3.88707099279652 NaN NaN NaN 3.89955684609916 3.81864353333284 3.5781209360718 3.66517898886118 3.91005714777172 4.01654102979868 4.04501607784956 4.13549955714882 3.86006105169248 0.924689367488468 1.60219677894582 1.34063999288387 1.0792425183107 0.836755707319939 0.78004070338718 1.36960501447…
3.91151647832219 3.91090938995094 3.90846721379005 3.933520442276 4.01739615828887 4.04376614242977 3.92335148910988 NaN NaN 3.99104275102599 3.9324689817082 3.90591094569485 3.64981557362727 3.86637492171721 3.94450463573866 4.04027250570107 4.05454176474203 4.13660173533888 3.89546249215703 0.932800954477152 1.60877899202741 1.34602695572909 1.08082180485327 0.836990194552528 0.774826673974222 …
3.95466910088261 3.9453357120585 3.94767818675914 3.9770504087961 4.05052066145978 4.06612298417152 3.95369838448787 NaN NaN 4.0790423263326 3.97171771671335 3.98129694309409 3.71731541210589 3.89876187398676 3.9866957545818 4.06303753254107 4.05799880155212 4.1449066609409 3.93410760879685 0.934808056458863 1.6182818106228 1.34913423156916 1.07798995845108 0.832283064708911 0.774827309385389 1.3…
3.99303233259714 3.98702989111164 3.9830338206761 4.00103924804886 4.06553642827211 4.08602193011291 3.99601827696989 3.98400864642493 4.059999544925 NaN 4.00904234143336 4.03205028988905 3.75706471407822 3.93403640599971 4.02802051881768 4.08052473453292 4.07149599646551 4.15149246336277 3.96653626216159 0.929274636528646 1.62194701797387 1.35365335177617 1.08714055207415 0.838780989215796 0.788…
4.02289734234096 4.01548516130304 4.02377517540349 4.03728896353574 4.1042196348018 4.11137190560874 4.02688934355007 4.00358592586238 4.05962108141412 4.07570311103485 4.04638853597371 4.08611389019958 3.89104687406899 4.01408202962073 4.04738271167372 4.08656248882788 4.06855852266896 4.14756339955804 4.00880155954662 0.952572310106211 1.62343687534413 1.35786402839791 1.07137820684014 0.840112…
4.05820237794273 4.0591643190861 4.05035116825529 4.06321718066627 4.12447593935754 4.14526866420085 4.06419254648759 4.05390953761285 4.11324797021298 4.13648064262557 4.0812087272567 4.14364027695725 3.89726326801338 4.02174032131279 4.08129121279755 4.1345076489002 4.07448309318088 4.15324841364567 4.03736597097883 0.954589821565818 1.63069990750768 1.35679389723205 1.07847918500594 0.84362190…
4.09204496830848 4.10606295563188 4.10605695985741 4.0950749471808 4.17805695985741 4.19211092182759 4.10306595351911 4.0960839408425 4.17117087957223 4.2051588880233 4.11605396197018 4.2450929345042 NaN 4.05615289224884 4.12904496830848 4.15813190703821 4.087 4.11204197042125 4.09105396197018 0.961788051373299 1.62305956326027 1.36625895073947 1.09314954622475 0.857629010697213 0.782619935950094…
4.10757670053567 4.12781811006223 4.12565717037786 4.12042917249166 4.19763034709713 4.2296035238164 4.1257912867815 4.12483152170259 4.22872422857968 4.25895222646587 4.13445599577239 4.27634870264947 NaN 4.10850210372081 4.1446035238164 4.20202682328073 4.08799246138697 4.12738139895753 4.10975105186041 0.961213361672793 1.62616502893036 1.36588304260287 1.09966676455046 0.857191902178663 0.789…
4.15090861978177 4.18860574652118 4.17469893829367 4.15281542800928 4.24465234240743 4.27479213006616 4.1846290444643 4.18690861978177 4.28330468481485 4.33030468481485 4.16897851361114 4.30349106835983 NaN 4.22181905111781 4.18983872595241 4.20593372927916 NaN NaN 4.16565234240743 0.96647673576534 1.6205321124078 1.36372922607691 1.10067424293114 0.849199927537829 0.780088640877121 1.38637999495…
4.18903658918119 4.21404718078628 4.20403466343481 4.18702503470292 4.27202888619568 4.30803081194206 4.2110452550399 4.22504044067395 4.33805295802541 4.38505199515222 4.21004236642033 4.36605584664498 NaN 4.3401434681052 4.22503081194206 4.28697111380432 NaN NaN 4.19303851492757 0.960877328588829 1.61558840163051 1.35656463679634 1.09121336042743 0.847533287650012 0.786321993147502 1.3754606558…
4.22761602339323 4.2633615789482 4.24053567251585 4.2137097660835 4.30265619883192 4.34044192982558 4.2583481871353 4.26757584795454 4.39369637427061 4.43974994152219 4.25466959064481 4.42452228070295 4.41964719298624 4.49119625731499 4.25756245614164 NaN 4.15967859649049 4.28978573099366 4.23354906432875 0.947605723976323 1.61386411228055 1.35096036023383 1.0945326023388 0.861076670759675 0.7883…
4.27396893572192 4.2912638292025 4.28098999954196 4.26698999954196 4.35190574426179 4.37384255280167 4.28511638246221 4.31103212718205 4.44632702066263 4.49611638246221 4.3047582975215 4.46380042516159 4.54264297796326 4.65497999908392 4.30003212718205 NaN 4.13722170156242 4.275011063362 4.27505319100209 0.938559953140618 1.60883053625324 1.3479909212993 1.08231711483943 0.843056476639015 0.78149…
4.31905757224173 4.35005757224173 4.32705263747815 4.31305428239934 4.39402631873908 4.41303289842384 4.33703783318742 4.35903783318742 4.5080213839755 4.54806744176888 4.3400625070053 4.50108060113842 4.6190641519265 4.74705757224173 4.3480625070053 NaN 4.19401480429073 4.32200986952715 4.32404770271457 0.943659127070919 1.6004989648205 1.34570593704466 1.08774114920314 0.838734443528916 0.77084…
4.3545027590771 4.38541134833581 4.35958274347573 4.34655989079041 4.41051418541977 4.43336564296517 4.36061702250372 4.38258274347573 4.5215027590771 4.58942277467847 4.37851418541977 4.55053703810509 4.65852561176243 4.78241134833581 4.3865027590771 NaN 4.20297714731468 4.32796572097202 4.35354846444775 0.936986300089834 1.60590960592852 1.34318104007187 1.07629108745272 0.853300224049763 0.774…
4.39903869832412 4.4220598962491 4.41086911492426 4.39589031284924 4.45542395849964 4.46567833359942 4.41467833359942 4.43367833359942 4.56542395849964 4.62655114604953 4.42408109417408 4.59765713567444 4.70408479169993 4.81838156264968 4.43089031284924 NaN 4.20280182362347 4.32675942777351 4.40180552114932 0.930629078132484 1.60317507027134 1.3379583239106 1.07549180675977 0.829970810941741 0.75…
4.44698230880773 4.47098194776299 4.45098519716565 4.43698483612091 4.4749927791052 4.49698844656831 4.44598844656831 4.46498844656831 4.5849927791052 4.65199061283676 4.47398158671825 4.62798880761305 4.70799855582104 4.83599350119468 4.47198483612091 NaN 4.28596931119708 4.40797003328656 4.43898628029987 0.931509675059734 1.59833178717146 1.33234207239681 1.0741904801895 0.830469815867183 0.752…
4.48363318912404 4.50556283477692 4.48953938332788 4.47650420615433 4.52843385180721 4.52945730325625 4.50038694890913 4.50742212608269 4.63121106304135 4.68318761159231 4.49966836629759 4.67715243441875 4.72021106304135 4.8450586286226 4.52263318912404 NaN 4.30777721123413 4.4307537597851 4.48444557753173 0.931453346895803 1.59721070611885 1.33212484068121 1.0638072699492 0.827896795769462 0.749…
4.53807056552208 4.55346181257815 4.53586065071383 4.51994461663713 4.56602858256043 4.56902858256043 4.53404957404126 4.54352478702063 4.64952478702063 4.69929388073155 4.55715453144538 4.69102858256043 4.7380839659233 4.84995801703835 4.57702858256043 NaN 4.28965073590558 4.40785886895584 4.52300759107961 0.924307016276572 1.60316454221499 1.3318375701102 1.06447898606112 0.81681882959905 0.753…
4.58805710749217 4.57510762565833 4.57608346479625 4.56409444700629 4.61411201854234 4.61710982210033 4.58308566123826 4.56807907191224 4.67401757153605 4.71302196442007 4.6110658932602 4.73901757153605 4.74200878576803 4.84800219644201 4.62505051816615 4.71192312452977 NaN 4.3084305026333 4.57006808970221 0.93162024779749 1.60292133364075 1.33873131167633 1.06724056488605 0.82379288073684 0.7632…
4.61464520237005 4.62461831893797 4.6146586440861 4.60751078520962 4.66549734349358 4.6676586440861 4.62245701834545 4.60436292633315 4.68221506745668 4.72314785887647 4.6415645520738 4.74732260118503 4.7460940920123 4.84901344171604 4.64867208580214 4.67804845385133 4.38092747840695 4.50486026982674 4.60155111035775 0.927320653479936 1.60813290723108 1.34390145361554 1.07200276644656 0.838744382…
4.66255929932321 4.67055929932321 4.66367582001555 4.64609529450796 4.7034215524465 4.7172118152003 4.65681564484635 4.63165251587708 4.69834956207701 4.73420973724621 4.68379234070789 4.77118643310774 4.753 4.84983687103073 4.69846608276935 4.75572242829248 4.44983894898482 4.56888555726175 4.64281564484635 0.936789051521355 1.61283179752602 1.34628364107756 1.06920358320537 0.839610304312877 0.…
4.68603421074181 4.69403639440618 4.6920276597487 4.69202984341307 4.76303129918931 4.76803857807055 4.69102547608433 4.65901746931497 4.71301019043373 4.74301455776247 4.71702984341307 4.77901674142684 4.753 4.843 4.7180371222943 4.7860494963924 NaN 4.60604440117554 4.67702402030808 0.93172500787029 1.6162575179015 1.34937641997325 1.06642513161127 0.831661899788003 0.765985728479533 1.360607220…
4.73337349055778 4.74432680423806 4.73037349055778 4.73342017687751 4.8066069221564 4.82166528005605 4.72647853477716 4.68332680423806 4.72733847581799 4.76319841685882 4.75843184845744 4.80223343159861 4.753 4.84296498526021 4.76928011791834 4.85468862321591 NaN 4.66666152418201 4.71049020635709 0.938601867452789 1.61292119663758 1.35823353499314 1.07352719074166 0.834387182662504 0.773897970193…
4.76577506466133 4.77298454159683 4.76277506466133 4.76994264620973 4.85904738467748 4.87908928006458 4.76733516309679 4.71173316927424 4.7562094769355 4.78052369233874 4.79571222158069 4.8221675815484 4.75297905230645 4.83981147075805 4.79392169851618 4.91377506466134 NaN NaN 4.75275411696779 0.938955023026947 1.6190113767421 1.3620008580971 1.07857465896598 0.844505651457753 0.778176808628238 1…
4.80202794606867 4.81902587598951 4.79903415630615 4.81404347166238 4.9080424366228 4.93004864686028 4.7830527870186 4.74601552559371 NaN NaN 4.82902898110825 4.83001242047497 4.75200931535622 4.83100310511874 4.83702173583119 4.95003519134573 NaN NaN 4.78803312126657 0.948069979299208 1.62187744345224 1.36577971018892 1.08814435751663 0.85365636549342 0.788316303391045 1.37961941886018 1.0833304…
4.82943493379613 4.84467798503515 4.83246051813708 4.85646051813708 4.94967798503515 4.97761402418278 4.83428142775044 4.7615500633304 NaN NaN 4.85740934945518 4.84212792170475 4.76106396085237 4.83420467472759 4.85843493379613 4.98463960852373 NaN NaN 4.82049889464851 0.948017763730404 1.61942650189991 1.36548439355202 1.09241114657487 0.859765589061424 0.794363286470738 1.38863606125466 1.09346…
4.86373141605873 4.89741142153304 4.86879998631424 4.89286855656975 5.00286855656975 5.02621140784728 4.85711998083994 4.80454856204405 NaN NaN 4.8897085593069 4.85234285127753 4.76604571350367 4.84997714324816 4.89279998631424 5.03489141332158 4.90244567244639 5.02005141058443 4.85975427281057 0.945220976715185 1.62063234401457 1.36417257326637 1.09716451369527 0.857127371131395 0.79161456998179…
4.89501969914366 4.91503128687523 4.9030214373034 4.93002259607655 5.0400266517826 5.07802896932891 4.90501390527788 4.82803070748865 NaN NaN 4.92001796098393 4.86700984957183 4.76800173815973 4.84899826184026 4.92702201668997 5.07301390527788 5.00705909743098 5.0650666294565 4.8920214373034 0.93200600223261 1.61773764189663 1.359577410142 1.0986378157126 0.857870196991437 0.795228592090615 1.379…
4.92926934080709 4.96930447221671 4.9403981559757 4.96936302456608 5.08632789315646 5.12845670832507 4.92955039208406 4.88132789315646 NaN NaN 4.95126934080709 4.88411710469874 4.77108197328911 4.84598828953013 4.96525763033722 5.09763236537317 5.110018810879 5.18117104698735 4.92936302456608 0.92507205807761 1.6136240949581 1.35506116734063 1.09482456337689 0.858241735373357 0.792799297371808 1.…
4.95290110128507 4.99571249869052 4.9747544103782 5.0010268363481 5.11471249869052 5.16771249869052 4.97669154284668 NaN NaN NaN 4.97490110128507 4.89467058700284 4.77806286753152 4.845 4.98794301297274 5.15167058700284 5.19771837919478 5.28243087788529 4.96092205712891 0.921737139950062 1.60956977974299 1.35083710680675 1.09070080935503 0.860948290389182 0.79271401475364 1.36344669090687 NaN NaN…
4.99504577464789 5.02907102962603 5.01005840213696 5.04903314715882 5.14807260806217 5.20105998057309 5.00903314715882 NaN NaN NaN 5.01705050995629 4.92603314715882 4.7810047353084 4.84499842156387 5.03204103933949 5.18303946090335 5.2780694511899 5.39605050995629 5.00404577464789 0.915526559009228 1.6011422025255 1.34601975594949 1.07719042617776 0.862253473773677 0.791488966731423 1.37029229723…
5.02466912484285 5.07434794491828 5.04749515238371 5.07052191737743 5.19436132741514 5.239374709912 5.03076280232085 NaN NaN NaN 5.04957544736485 4.94742823989943 4.78404014749057 4.84404014749057 5.05866912484285 5.20872265483028 5.32217397245914 5.42822750244657 5.03354868237114 0.913210152907844 1.59615834356213 1.33947643313993 1.07734691790156 0.851713281420366 0.784417660771686 1.3651283953…
5.07477053997347 5.10121418420061 5.08486393875813 5.10979388966963 5.22144364422715 5.26758374240414 5.08758374240414 NaN NaN NaN 5.09293398784663 4.98028423328911 4.78746699392331 4.84697665030384 5.10877053997347 5.26249034361948 5.33558374240414 5.44528019635399 5.07486393875813 0.90290420294531 1.59237078122959 1.33479070049088 1.06910246479682 0.845305990182301 0.777627045278201 1.343650547…
5.10704393226603 5.15201605217412 5.12102872494317 5.14303379405079 5.24002956979444 5.2920194315792 5.11204308741476 NaN NaN NaN 5.13203886315841 5.03401182791778 4.80700253455381 4.84600591395889 5.14104308741475 5.28303294919952 5.36001520732285 5.45701013821524 5.11103463890206 0.903078352540024 1.59323858909838 1.33481861444392 1.07295984488774 0.844710740430084 0.778330284210398 1.344508927…
5.1596490095256 5.17173186180547 5.15556615724574 5.18337283525939 5.27530379169284 5.31522093941297 5.16340045268601 NaN NaN NaN 5.17870424437885 5.04899422735837 4.81020713069966 4.85324855683959 5.19255234853243 5.32246949625256 5.37813808713311 5.469 5.15252473110581 0.901371238221538 1.59162385398191 1.33323426824331 1.06099902093225 0.833699241661433 0.766802440299795 1.34385932079199 NaN N…
5.20670227863105 5.22467962448166 5.19674758692983 5.21083820352739 5.297407774689 5.33131715809144 5.19292882012494 NaN NaN NaN 5.22977024107922 5.12115536161883 4.82617801576822 4.87170227863105 5.23290616597555 5.35663431618289 5.38843042883839 5.46913592489633 5.19077024107922 0.918608835118262 1.59560162060795 1.33724796376978 1.0645815549378 0.829429095155636 0.764116375336098 1.38798148662…
5.23706913678265 5.25407528227444 5.22905223668022 5.24704455481548 5.31504455481548 5.3450322638319 5.23305838217201 NaN NaN NaN 5.26306299129086 5.1711321280735 4.87709371874981 4.90207220952854 5.27206145491791 5.38401843647537 5.407 5.47500460911884 5.22406606403675 0.918994609118843 1.6012955327305 1.34320818886781 1.06809084321723 0.83241058382172 0.763963579748968 1.38330270401639 NaN NaN …
5.26178783546778 5.30329146211044 5.27228447297815 5.28368989824032 5.35415615616335 5.37020787057858 5.27150131482996 5.24240804695462 NaN 5.2835634841451 5.29075409339082 5.28560848154853 4.93925911631712 5.2404128792141 5.29182281092104 5.3961981942351 5.40704663393767 5.478 5.26738472998579 0.943162968008059 1.61139349754533 1.34691106527375 1.06385512705259 0.82827517970306 0.769770023496178…
5.28733659331577 5.32176101760981 5.29735098103315 5.30031980338133 5.36776572887192 5.38870879545344 5.31486889685663 5.27806941151586 5.33271068923247 5.33455752470849 5.31333821732281 5.38336708592958 5.04749272024089 5.3601669244703 5.32024747568945 5.41337874991187 5.39845583029185 5.478 5.28623045740901 0.943884285436902 1.59877902252655 1.35096305284713 1.06561434225749 0.827348781131185 0…
5.32499606012652 5.35198425836101 5.34100026348917 5.3354953122456 5.38002138118155 5.41000402203809 5.33999606012652 5.31999684844505 5.36007638840473 5.39405941320368 5.35349517092885 5.46444978312954 5.11294855171646 5.34344555675442 5.35199913166583 5.42998694595791 5.41849961605759 5.5189660495979 5.32600252670604 0.944578850747477 1.60318766897026 1.35557519386495 1.0729097240647 0.85007085…
5.35200249236397 5.39943059587778 5.37183079764788 5.35783573895581 5.42131421861352 5.4383491317928 5.36800188182625 5.36198442523661 5.44270990131202 5.46516034571722 5.37848652386732 5.48041895815136 5.2346797891388 5.30078048663398 5.38054210833671 NaN 5.41998910632007 5.48092405925757 5.37630258088709 0.943916576216319 1.61898980946911 1.35350568471187 1.06512924809523 0.84480834538412 0.775…
5.39643473659759 5.4297893072398 5.40068935940901 5.38760358715005 5.4487407391061 5.4687407391061 5.41205788561979 5.40472719741547 5.48999691665454 5.52329699975625 5.42149259771942 5.51693857142215 5.40131557217057 5.45615086791527 5.42840456824025 NaN 5.41904480354176 5.4771826367443 5.3966564970862 0.943610010629517 1.61361330010417 1.35979150172433 1.07870337267865 0.842182433724657 0.77536…
5.42056386537975 5.45757543562751 5.43457394168402 5.41709225504596 5.4830658964614 5.50308896022289 5.4415926375311 5.45158275306189 5.55061895774864 5.58261646744784 5.44906145181297 5.55212755870044 5.4560402261131 5.50962884221785 5.45206009156153 NaN 5.4216037869267 5.46815853399249 5.42456547442428 0.95269121518648 1.61174741086925 1.36400382252879 1.0814828660721 0.845081564828975 0.779190…
5.45543993300915 5.49433548767785 5.46487209223566 5.44533181027588 5.50344666767907 5.53044666767907 5.48728545256782 5.49439224776091 5.60601212950005 5.63814545148833 5.48088216999828 5.61152421572101 5.50707389192253 5.5690945052141 5.48844597966672 5.53985562120657 NaN 5.53337709008362 5.46140735955639 0.941949023946997 1.61515969605058 1.36623724173348 1.08839846856796 0.848540948482915 0.7…
5.49510151693721 5.52584515037313 5.4996838111222 5.47190794122968 5.53872169687487 5.56062804660062 5.51330616815777 5.52929615244513 5.65417866908815 5.69877125094794 5.51566432001453 5.60339737798603 5.61316106949478 5.71365158548568 5.52807119783712 5.56492286728321 5.42393122177403 5.52208174164662 5.49768056200314 0.945989515481083 1.61283766873501 1.36219130158778 1.08830211651713 0.845478…
5.52499445930655 5.57148196663744 5.5389901867861 5.51002301960154 5.56902232203786 5.59099440379257 5.55298973493951 5.57448496302168 5.69998830022457 5.75049078924823 5.55198674651846 5.71591231401922 5.72747526879895 5.84148367118751 5.55200023001912 5.59197405568304 5.46299860487263 5.5030032816889 5.53199102700211 0.943279288626032 1.61182712723668 1.36165176220794 1.08922805379732 0.8437473…
5.55988611937194 5.57652599881456 5.58232198326951 5.54143707034844 5.6019152432859 5.62631760939144 5.59876655259542 5.61087003243657 5.74587291308211 5.7999661942624 5.58292542078286 5.74727523685985 5.82525615180851 5.9473755916016 5.59038031575305 5.60987745627142 5.44902914507786 5.53979880160878 5.57848928175452 0.917595783357027 1.5829938019582 1.34832150714942 1.07984766179222 0.852675686…
5.59821975176298 5.65163338450227 5.61374287695656 5.58366219461115 5.6425297364123 5.65717442800022 5.6233620160139 5.64616387159184 5.78066487778026 5.84470442024463 5.6241410817944 5.74896732458647 5.89883084131297 6.0318826171664 5.62876130660418 5.64897460659746 5.45207322406632 5.51725051150375 5.62067561013575 0.923338618228666 1.6095024191862 1.34703623623055 1.0736655148053 0.82652540481…
5.63754762584118 5.67004065876902 5.64805053685063 5.61955138003615 5.66004581255073 5.6860367454038 5.66354468327555 5.67505567485424 5.81254183607314 5.88453149625887 5.66205138003615 5.82099656414553 5.95450949662874 6.09150326090613 5.67054213794088 5.5980320211039 5.47199589590834 5.59603178165387 5.63704590791395 0.924046289907462 1.5972955268626 1.34576925431452 1.07733548924656 0.83110218…
5.6808968959683 5.70441901955511 5.69391815255244 5.66498858224265 5.70045669736643 5.71940022593718 5.70148160311217 5.72526935646342 5.84608962003823 5.91088820656564 5.70735696007484 5.83647430478898 5.96211841660089 6.09500816532586 5.70846764485121 5.62580596238799 5.46872603679686 5.63308803711276 5.67843801805712 0.916220978181404 1.59394758347185 1.33563345463853 1.06401419352873 0.843038…
5.71786374864314 5.7461861659535 5.73279240084416 5.71174510388262 5.74433118616387 5.75724819739733 5.74726836791224 5.7729213343573 5.90967006135076 5.96260724309913 5.74085133877328 5.88239788473803 5.97414736272829 6.09825632458802 5.75229395655427 5.65328114432775 5.44725127300654 5.56445735226328 5.72074742849503 0.914926339134726 1.59082425593666 1.33108754414772 1.06060708657719 0.8318257…
5.76899643638737 5.7764916682992 5.77550748793245 5.75400718263996 5.79800127663852 5.79850863693943 5.78800679963763 5.7934997335355 5.91350893668507 5.96999810717579 5.79249720239203 5.93200143760505 6.00749840692142 6.12348950906434 5.79999758539435 5.65697318983708 5.45899080794414 5.57050829281895 5.75750572279363 0.914658889232269 1.59001048256975 1.33155910882973 1.05078604620429 0.8249357…
5.81050921714946 5.82852787122315 5.82290997980162 5.80400045586412 5.8426260798228 5.8476260798228 5.83791260304948 5.82986157845972 5.95652244327614 5.98463011611906 5.83449764403242 5.97643223449393 6.01698247742932 6.12440882097958 5.84252219618234 5.75617245811993 5.50328139967228 5.59445135156429 5.81547876692332 0.902775187225811 1.59742027552804 1.33210941116275 1.04660092244881 0.8071982…
5.85423072761291 5.85791028927888 5.85771167188553 5.84664872260228 5.89071737507625 5.89869067000293 5.87301045584966 5.86060296180158 5.95846948152662 5.99545326612169 5.87724789354963 6.01340078396101 6.01514019036202 6.11653529367814 5.88720593487607 5.8140695466412 5.56862488039723 5.63439699314055 5.84117256480733 0.914884596001105 1.59772101772995 1.34228825152981 1.04757991282681 0.824705…
5.89356770764373 5.88606453094996 5.89807123533293 5.88756971041164 5.94408372387538 5.94958772349957 5.90105792977168 5.88854874477418 5.96301625219915 5.99900918499749 5.91756699974124 6.02151977988834 6.02000388459626 6.11499929209751 5.92556252818205 5.87355523683616 5.64301793352977 5.77501793352977 5.87456570487582 0.92353018629609 1.60594412871185 1.35057448146267 1.05732025925389 0.817395…
5.93642503602412 5.92882444689146 5.9393714749173 5.9324318283969 5.998590008159 6.00364990116357 5.93443375672761 5.91587423776746 5.97510398531905 6.00513080908776 5.95894855003704 6.03225977627542 6.02154694159524 6.11346022482196 5.96639582344968 5.91705886725385 5.66215807496143 5.81356986201045 5.9154069329589 0.923832631029367 1.61058960199568 1.3499452885148 1.06945483487651 0.82811072820…
5.97277245698337 5.93470659454036 5.97432446548027 5.97182446548027 6.05279652361259 6.06282679661074 5.97390608222357 5.94899345323384 5.98432290904529 6.01605511256187 5.99818784964084 6.05601009393438 6.02505821662683 6.11005123027941 6.00086017015186 5.97103747551734 5.72383588539615 5.87828278665422 5.95319716535773 0.923260273125166 1.61112304768455 1.35195692972615 1.07938130121141 0.83270…
6.00900626376327 5.9945020769038 6.01401277090059 6.01650892542274 6.09551488304943 6.12101258809591 5.97203418202535 5.93301965466457 5.98502563651901 6.00601110915824 6.02900941326742 6.07598955047384 6.02749755858342 6.11450126971208 6.04349911020433 6.10548847124251 5.8050183529972 5.7731068188292 5.98850697185084 0.918800999942275 1.59371864202266 1.35016027881661 1.07069267247164 0.83518460…
6.03336485515256 6.02162810906663 6.05430232614109 6.0565699093448 6.15163723057474 6.17562903492426 6.01227609178376 5.9563185674428 6.01518052155092 6.0191061891476 6.05932093639698 6.07477655471257 6.02644788559394 6.1256283379834 6.06040202135422 6.13370084837416 5.8612742697712 5.8995397426402 6.0234015041153 0.922411196484191 1.58902458091994 1.34529826153544 1.07153382589327 0.854120873544…
6.03750045696815 6.05419638729658 6.07173936885295 6.09250045696815 6.19542443955025 6.22539186065687 6.03771764959069 5.98567421106618 6.03181538627084 6.02889140368873 6.07056561475491 6.08653303586153 6.01003257889338 6.09138008708945 6.06442443955026 6.1982832643456 5.97869684426473 6.04142535348655 6.03459819364829 0.945226771680838 1.62235703779841 1.36545458147589 1.10091079995976 0.867099…
6.05803793404515 6.07803793404515 6.10204058060644 6.11904675591611 6.22605293122578 6.27904322716772 6.05804058060644 6.00304058060644 6.0380238190516 6.04502029030322 6.09403528748386 6.09400617530967 6.01700529312258 6.11302999436128 6.08504146279353 6.22905204903869 6.06208998308384 6.12214997180639 6.06203793404515 0.946612602451934 1.62108736226058 1.36397224075522 1.09973837759427 0.868128…
6.10111039775213 6.1212539148299 6.14818767617862 6.17222079550426 6.28620975572904 6.32844159100851 6.10414351707777 6.04907727842649 6.06514351707777 6.06815455685298 6.13411039775213 6.10103311932564 6.02322079550426 6.14669088629404 6.13211039775213 6.28807727842649 6.16479486381532 6.29283902291618 6.10522079550426 0.949523899935054 1.61808079079113 1.36651927341118 1.07546637959417 0.877656…
6.11089136282069 6.14375013448758 6.16481531679517 6.19178272564138 6.30479358935931 6.36756545128275 6.11685877166689 6.05592395397448 6.07785877166689 6.08184790794896 6.14389136282069 6.10396740884621 6.04278272564138 6.11930418410207 6.14189136282069 6.29492395397448 6.23521781230896 6.36717435743723 6.12478272564138 0.946325524357635 1.6163789028692 1.36734087447694 1.09463707112855 0.891486…
6.1680152525378 6.19999357787882 6.22102087189383 6.24502649124986 6.34406422121178 6.42403451890133 6.18301043594691 6.11501605530295 6.12702729401501 6.12102167465898 6.20001043594691 6.10704094102251 6.05300240829544 6.13299678893941 6.20102087189383 6.35402729401501 6.36507144609811 6.4760899096965 6.18402328018927 0.935725724381947 1.61099052558397 1.35782044464101 1.10078804994714 0.8939746…
6.18748133538111 NaN 6.24727651181468 6.27833795888461 6.42406144706993 6.46732771770629 6.19654278245104 6.135573505986 6.16119458238811 6.14836868241957 6.21351205891608 6.15788734703846 6.05593855293007 6.12903072353496 6.22740964713286 6.38839940595454 6.45474760601747 6.58878857073076 NaN 0.90565747296783 NaN 1.3335794418415 1.06140455624597 0.875036924554158 0.812714856361048 1.351166230721…
6.23346293491604 6.26910870049897 6.27369147324964 6.31062291174956 6.42993143849992 6.49863433866624 6.24839437341597 6.19036009266593 6.17978288858308 6.18358863099952 6.262428654166 6.14712569608348 6.05006856150008 6.13196571924996 6.26654292333281 6.42655435024948 6.52616583508237 6.66412012741565 6.24957720408284 0.91974545239981 1.59963939836349 1.34307904463904 1.09814091927867 0.88811722…
6.26006514746605 6.29603387668235 6.31005993566877 6.34304820912488 6.46705081502352 6.53603387668235 6.28205993566877 6.22004690617556 6.22307817695926 NaN 6.29007296516198 6.15407296516198 6.0859752439629 6.21788403751043 6.29605342092216 6.45707296516198 6.58305081502352 6.72605211797284 6.27606123861809 0.915946136619224 1.59743600578014 1.3431869768855 1.07562894433897 0.882831628414574 0.81…
6.31042970931144 6.32252617466706 6.35626308733353 6.38026308733353 6.5061140045112 6.56217539155569 6.3282280090224 6.25646478762257 6.28333324395581 NaN 6.34642970931144 6.21025431775575 6.06708769577784 6.1291140045112 6.33744724846701 6.51320170028904 6.62208769577784 6.76606138704449 6.32331570480024 0.905441458652314 1.55632922335666 1.32558174319025 1.05960707386342 0.868791129319809 0.805…
6.3585548425164 6.38145490920375 6.38572745460188 6.40972745460188 6.51888189699415 6.58181830306792 6.35376379398829 6.30851850312998 6.32065477582904 NaN 6.3945548425164 6.23873653944848 6.07690915153396 6.14188189699415 6.38753667282319 6.53579104852811 6.63190915153396 6.77293640607377 6.35867294552225 0.919044174874533 1.58760073848413 1.33025675613016 1.07271871729784 0.873397392069427 0.79…
6.38194601346718 6.40095540242941 6.42790141589659 6.4429225410616 6.54892958278328 6.59796244415108 6.39290845761826 6.34192254106161 6.37786620728823 6.36787559625046 6.41794601346718 6.31182865143931 6.077 6.14499295827833 6.41094601346718 6.58588263797213 6.64696479139164 6.78297652759443 6.39491549933993 0.918701103203062 1.58840877943491 1.33542793518353 1.07120384947451 0.858385419860011 0…
6.4423794221171 NaN NaN 6.49317345011067 6.58895663747233 6.60810840631917 6.44635774085326 6.39449866906819 6.42749866906819 6.42763959728311 6.4783794221171 6.38347432594072 6.08846348530881 6.15125485143875 6.46742278464477 6.60939026274901 6.653 6.77975066546591 NaN 0.889388796366045 NaN NaN 1.04172152541556 0.827451633821884 0.770325420315959 1.31085625364698 1.08723070753874 0.8252016492760…
6.47653082798516 6.48900803631147 6.50367828204696 6.50878552136464 6.58505361965884 6.6178659508529 6.47855763781458 6.43938337392335 6.47238337392335 6.48520911003212 6.51253082798516 6.51617693159947 6.22019033651418 6.35421177774036 6.50547720832632 6.64451742307045 6.653 6.75730831303833 6.47646380341161 0.918983428936851 1.59841484846397 1.33247830938778 1.05626026677082 0.842000132721677 0…
6.5070481867889 6.51604504417223 6.53703142616667 6.53902828355001 6.59103456878334 6.62101466554445 6.49506180479446 6.48305132940557 6.53805237694446 6.54906180479446 6.54304504417223 6.51009427850002 6.18209742111669 6.18623569625005 6.5360481867889 6.64901361800556 6.65600419015556 6.753 6.5000481867889 0.923258983887278 1.60366259789645 1.34630469297422 1.06568938195206 0.846369329575111 0.7…
6.55322883551819 6.55922883551819 6.56728853174033 6.56622883551819 6.62409949370356 6.63514924055534 6.55422883551819 6.53235817733282 6.58854721536958 6.60851736725852 6.58625868362926 6.60067655718421 6.27572630403599 6.41172630403599 6.58222883551819 6.66226863299961 6.65999005062965 6.75297015188893 6.54625868362926 0.922312386083301 1.60617372836551 1.35084307900806 1.06514815495252 0.84575…
6.57578754210072 6.58178754210072 6.59573211830091 6.58878754210072 6.63390762700032 6.64986144050047 6.57678754210072 6.56766745720113 6.64249194850173 6.65951966040164 6.61175983020082 6.66737186360214 6.3473256771023 6.4833256771023 6.60478754210072 6.68875059290085 6.65900923729997 6.75002771189991 6.57175983020082 0.924519216075071 1.60949868555311 1.3570614355182 1.06989529146815 0.84855367…
6.62502660377987 6.61803069666908 6.62605525400434 6.61203376633599 6.65703478955829 6.67403069666908 6.61704911467053 6.61804911467053 6.70605423078204 6.73006446300507 6.65303478955829 6.72406446300507 6.42109413645184 6.42814529756697 6.65502353411296 6.70302353411296 6.663 6.75001023222303 6.6150399056698 0.926385933811443 1.61352370630493 1.36175223686083 1.07728303809233 0.857514265959089 0…
6.65135340247029 6.64844175308786 6.68009816735286 6.64523560164686 6.69125523511743 6.70422578491157 6.66522578491158 6.66626505185272 6.75953010370544 6.79349083676429 6.68728468532329 6.78746138655844 6.51416819149902 6.57100130699916 6.67839266941144 6.72622578491158 6.663068717147 6.75987238244128 6.65425523511743 0.90316369057977 1.57848954112614 1.34457884784692 1.05130800326588 0.83272288…
6.68659848798476 6.69249810998094 6.68988846888465 6.66873232532317 6.7167100191001 6.72674347843471 6.6877434784347 6.69269886598857 6.81239773197713 6.84244234442327 6.7156765597655 6.83347580375788 6.63067277972739 6.67086238262347 6.71755387553862 6.7487434784347 6.66992192821926 6.74714499044995 6.6797100191001 0.930459051250417 1.61833606836054 1.36141816648161 1.0860146221961 0.86592179798…
6.707022099615 6.72302455512778 6.72002455512778 6.68602455512778 6.72402701064056 6.761022099615 6.72501882559796 6.74302782914481 6.86702946615333 6.90003846970018 6.73602782914481 6.88003028465759 6.71409003546852 6.76409003546852 6.73502455512778 6.75200818504259 6.676 6.754 6.70703028465759 0.930979140570528 1.62005786370388 1.36942078576409 1.09408000818504 0.868743429532846 0.7836586249128…
6.73439438471075 6.75351489115014 6.75047107062673 6.71636151931819 6.75721910261708 6.78832865392562 6.74851489115014 6.77747107062673 6.90362444245868 6.94762444245868 6.77039438471075 6.91736151931819 6.82506264769285 6.87553371831958 6.7654053398416 6.76203286539256 6.67596713460744 6.75410955130854 6.74439438471075 0.929892971657713 1.61742962345661 1.37036236223932 1.09410511808058 0.872932…
6.76960730550623 6.79948731552202 6.79253094824355 6.74864003004737 6.77678183639235 6.81767275458852 6.79448731552202 6.81953094824355 6.95937823371819 7.00337823371819 6.80560730550623 6.94964003004737 6.91994190650289 7.01247285474644 6.80159639732584 6.76496727545885 6.67303272454115 6.76389091819617 6.77960730550623 0.926586869649693 1.61561028921551 1.36878756217042 1.09545494671107 0.87318…
6.7969497986252 6.81996281379644 6.81695537655573 6.78593120552342 6.81992004966236 6.84395165793538 6.81895537655573 6.84994422069467 6.99992562759289 7.04791819035218 6.82596281379645 6.99990703449111 7.01382708415347 7.1307824607092 6.8289497986252 6.76899256275929 6.67699256275929 6.764 6.8069497986252 0.923545596523635 1.61307468546165 1.36843063216546 1.09102827393029 0.870015912606365 0.77…
6.84030165125607 6.84360330251214 6.86921115587925 6.82240220167476 6.8542915962142 6.87826143108859 6.86224132100485 6.89721115587925 7.05427148613046 7.09240220167476 6.87330165125607 7.01449269705158 7.1037440730983 7.24080440334952 6.86934187142354 6.7791608806699 6.68010055041869 6.76403016512561 6.85324132100485 0.889054701585813 1.57243853419309 1.35121237723482 1.05600620030877 0.83689528…
6.86960525120422 6.90221050240843 6.88972367584295 6.86147366827229 6.88261840949741 6.90365788437699 6.88568420096337 6.91772367584295 7.0806447260838 7.13147366827229 6.90260525120422 7.06235524363355 7.17602628630373 7.31894733654458 6.90255261803144 6.79478946730891 6.68986841706807 6.76696052512042 6.87668420096337 0.905054467157502 1.60143933027511 1.35435763029592 1.07020867841698 0.849066…
6.90405148019155 6.92605626904658 6.93303591641271 6.8960586634741 6.93003591641271 6.94004788855028 6.91604429690901 6.95103711362647 7.10104429690901 7.16203232477144 6.94303950805398 7.09005986068785 7.20302753591641 7.33004908576404 6.93005986068785 6.82207662168045 6.69601316935133 6.7600083804963 6.91304429690901 0.901589317588159 1.59839503156291 1.34879941336526 1.06523949717022 0.8368311…
6.94728742521817 6.9732351660876 6.96340936318952 6.94529613507327 6.96043549275481 6.98037452376914 6.95338323362423 6.98226129565289 7.13812193797135 7.18920903652231 6.97637452376914 7.14017419710192 7.2262264562325 7.37111322811625 6.98026129565289 6.8862351660876 6.70705225913058 6.76708709855096 6.95032226463856 0.900970092530299 1.59423702231591 1.34825887315059 1.06479334784341 0.83782959…
6.97964055670817 6.99970591003396 7.00948806561467 6.97862966448721 7.00945538895177 7.02253163449852 6.99652074227756 7.01167323337106 7.1518475089065 7.21273858669685 7.01853163449852 7.15978215558071 7.25171680225492 7.38385840112746 7.00967323337106 6.91270591003396 6.71293464667421 6.77689107779035 6.98659698782431 0.895352412426127 1.59277622940924 1.34250393733706 1.06179333019615 0.840035…
7.0300265134174 7.04301365842714 7.04304258215521 7.02902892372807 7.06304258215521 7.07003936840765 7.02703535122319 7.03903213747563 7.17200562405824 7.22600562405824 7.06302892372807 7.19901928248538 7.25900482062135 7.38799678625244 7.0610265134174 6.9830433855921 6.7230265134174 6.77599517937865 7.02303535122319 0.892644734699075 1.59301649143658 1.34326785203421 1.05954510952512 0.817456004…
7.06351913541035 7.06066272605576 7.0962650904223 NaN NaN 7.11958540801592 7.07133136302788 7.07922090868525 7.17907731803984 7.23304418173705 7.09948599910756 7.22333136302788 7.26507731803984 7.384 7.09451913541035 7.03733136302788 6.75629822672509 6.7704749536733 NaN 0.874013012079036 1.56421585283601 1.32835528327776 NaN NaN 0.744369917598883 1.32280201798995 1.06678650603952 0.85991805540302…
7.10947659054212 7.11933181771334 7.11973272708534 7.11048772691356 7.16840977231345 7.17140977231345 7.10066590885667 7.09877727257111 7.18592204539989 7.23695545451422 7.14250999965645 7.25266590885667 7.27192204539989 7.384 7.14047659054212 7.06666590885667 6.782699317971 6.81252113602789 7.10259909062801 0.90526408156864 1.60280055878281 1.34564310895286 1.06880708377336 0.823911279357049 0.7…
7.13303534211531 7.13603775180499 7.15702891627617 7.14803212919574 7.21503453888542 7.22504016149467 7.13102730981638 7.12302168720712 7.20300562260925 7.23000562260926 7.17303212919574 7.27300803229893 7.27200562260925 7.38399759031032 7.16503453888542 7.13104819379361 6.80704819379361 6.82713976200147 7.13003212919574 0.909841839396456 1.60564334143636 1.35779163858898 1.07209170284737 0.82374…
7.17728108341892 7.18324865071674 7.19336757062475 7.18840000332693 7.25843243602911 7.27549730143348 7.16529189431965 7.15021621801456 7.21024865071674 7.2370756763051 7.21328108341892 7.28324865071674 7.27903243270218 7.381 7.20825946161747 7.19161622134149 6.86775676305095 7.00172433034877 7.17032432702184 0.912136810867459 1.6098431354939 1.359844810934 1.07424286513821 0.842411081256419 0.77…
7.20273923218146 7.2057693207759 7.2266589959296 7.22462890733515 7.2975988187407 7.32053864155181 7.19172920264997 7.16979940937035 7.2327693207759 7.24392979327962 7.23873923218146 7.3057693207759 7.28196991140555 7.381 7.23175929124442 7.2474283167055 6.93629793279623 7.06732802139068 7.19969911405553 0.912753681395166 1.61374998216939 1.36118625954187 1.07721951022429 0.844320442413609 0.7739…
7.23595734472341 7.24295217438686 7.25995734472341 7.26794441888202 7.35193020045649 7.37592890787235 7.22196122247583 7.19396897798066 7.24298707415861 7.25398707415861 7.27195734472341 7.31898319640619 7.28499612224758 7.37700517033656 7.26196122247583 7.31790951911027 7.01390047102129 7.01706592179109 7.23295734472341 0.914867272647466 1.61720557936224 1.36129987074159 1.08104508818027 0.84971…
7.26631117750116 7.26354974691871 7.30324894200093 7.31141490333488 7.39044602108499 7.43047713883511 7.25224894200093 7.21420745166744 7.26706223550023 7.26416596133395 7.30238378558476 7.33615558875058 7.28504149033349 7.377 7.29524894200093 7.3805186291686 7.09300614058708 7.12515135675428 7.26338378558476 0.904960944322117 1.59255055514616 1.35411499377778 1.07798729483203 0.856359646502536 0…
7.29565923964951 7.31539799004747 7.32672739171961 7.35054565286601 7.43251157683096 7.47547750079592 7.27572739171961 7.23377282643301 7.2729318479299 7.27981826114641 7.33857972890106 7.35082961982476 7.2889545652866 7.377 7.31872739171961 7.42943206608252 7.18789820820008 7.23373918670319 7.29957972890106 0.916367557810443 1.62183992117021 1.36118787675553 1.08716345559708 0.857269436429135 0.…
7.32602458808159 7.3330377017251 7.36502704688974 7.39302704688974 7.48004098013598 7.52303852132782 7.30202458808159 7.25102212927343 7.27701311364351 7.30001967046527 7.36802458808159 7.35501065483535 7.29201065483535 7.37700245880816 7.35302212927343 7.48003852132782 7.28906966623116 7.34607458384748 7.31703442331422 0.920930131136435 1.62404082779875 1.36742790181704 1.08804800016936 0.860168…
7.3562004677866 7.37922661575877 7.39832249165671 7.42637478760104 7.53025276373093 7.57043579953609 7.3322789117031 7.2782004677866 7.29323533174949 7.3242004677866 7.39823533174949 7.36808715990722 7.305 7.38037478760104 7.38017431981444 7.52729634368454 7.37473214322063 7.43788031506291 7.35926147972166 0.921066292505237 1.62503526997568 1.36488612458284 1.08560625212399 0.858543120764743 0.79…
7.37880366859708 7.40477806015322 7.43468416252573 7.46863294563801 7.55875245170936 7.61957319260234 7.3637268432655 7.30080366859708 7.31976952400526 7.34680366859708 7.42476952400526 7.37791463852047 7.305 7.42263294563801 7.39982927704094 7.56070977096959 7.45728296357193 7.53713784905673 7.3887439155614 0.918393218322433 1.62337442609004 1.36670420812629 1.08518367054362 0.862277562637778 0.…
7.41596442694917 7.4379682726844 7.46097500272104 7.49597404128723 7.61994135253782 7.66595577404492 7.40096442694917 7.3339682726844 7.3519692341182 7.37597211841962 7.45497115698581 7.39198653992671 7.30799711569858 7.42000288430142 7.44096058121395 7.59796442694917 7.57788462794326 7.65788462794326 7.4219682726844 0.914014191851395 1.62198132677865 1.36459204785401 1.08657865399267 0.866715760…
7.4363305209273 7.45261697239763 NaN 7.54223136464911 7.66622034728487 7.71249578139095 7.4382533993776 7.37036357302003 7.39922034728487 7.4063305209273 7.4783305209273 7.40587037177523 7.31203305209273 7.394 7.4613305209273 7.6283305209273 7.67292545859645 7.78011275378858 7.45336357302003 0.897137433236966 1.58725116313549 NaN 1.07585117217301 0.867682144902129 0.793147018343858 1.357018502204…
7.46560606823455 7.5072646607045 7.52078990305843 7.56272424776419 7.68573737882303 7.75640910235183 7.46069798564649 7.40256667505801 7.41873737882303 7.43560606823455 7.50760606823455 7.48296264635099 7.31496060682346 7.394 7.49060606823455 7.65760606823455 7.75489699105675 7.87867376305633 7.48556667505801 0.899567303663468 1.61215489537819 1.35070853770565 1.08215517335984 0.869643606571715 0…
7.50900196447573 7.53200189171737 7.55500240102589 7.60600145516721 7.71900152792557 7.79400189171737 7.50100196447573 7.44300247378425 7.44300436550162 7.47000240102589 7.54800218275081 7.45900094585868 7.31800029103344 7.394 7.53400196447573 7.68800269205933 7.81000167344229 7.94700174620065 7.51600210999245 0.892779593280766 1.60848959691868 1.35280963038753 1.07966974898366 0.87509961438069 0…
7.53644172561338 7.55838008948128 7.5883081806605 7.6263081806605 7.74048281636811 7.82033899872654 7.52833899872654 7.47736981679259 7.50327736259445 7.50338008948128 7.57844172561338 7.4723081806605 7.32213354495288 7.394 7.56145199830206 7.72545199830206 7.83317463570761 7.97110272688683 7.54534927141523 0.887139869279226 1.60292072283725 1.34769620285423 1.07617860106461 0.869724906645726 0.8…
7.57853087434694 7.59459633374039 7.61767270303275 7.65567270303275 7.78648723475131 7.85263997333603 7.56063997333603 7.5126072436393 7.52970543272948 7.53959633374039 7.62053087434695 7.50167270303275 7.33485817131419 7.394 7.60451996444804 7.76851996444804 7.84981453171856 7.98089090101092 7.57862906343712 0.882363240306672 1.60013109321189 1.34447589356741 1.0722339668926 0.862569751361019 0.…
7.61504048438295 7.62200987423974 7.65403258499116 7.68902962271923 7.79603357241513 7.87001579878359 7.59503949695898 7.55703258499116 7.58303949695898 7.5870464089268 7.65403653468705 7.55906220771039 7.34201876105551 7.3970039496959 7.64104344665487 7.79902962271923 7.86700691196782 7.98099703772808 7.60802666044731 0.879639513557392 1.59797832604376 1.33773088607672 1.06305223884756 0.8542831…
7.65650465672091 7.63264884435546 7.68741196467013 7.71941196467013 7.83009269205078 7.88614418763455 7.6353089735026 7.59058704965494 7.62365914347221 7.63464884435546 7.69158704965494 7.62269004082247 7.36154585318793 7.40124717880208 7.68547375937065 7.82938106731987 7.87413388851779 7.978 7.63552525495442 0.869209616596178 1.57633652142808 1.32867869953242 1.05527744935798 0.847279730453494 0…
7.70446670992893 7.6943143413372 7.72656466116648 7.75856466116648 7.83890204876246 7.89984763140827 7.66467349587486 7.64637964216223 7.68630345786636 7.6963143413372 7.74737964216223 7.68827080745385 7.41342317604558 7.42473879669989 7.73049936034145 7.86559731157899 7.8868585148791 7.978 7.68544494298726 0.886280192268583 1.60356722184128 1.34471172874767 1.0626381562993 0.843452554370977 0.77…
7.73000827748952 7.70900758769873 7.74700827748952 7.77900666797767 7.85300528839609 7.89900091972106 7.69100850741979 7.67001011693164 7.72701218630402 7.75101310602508 7.77100827748952 7.76501310602508 7.44401471553693 7.44504437654106 7.75100919721058 7.8690032190237 7.89 7.981 7.69900850741979 0.890891335894837 1.60790151064184 1.34883080015732 1.06559065989986 0.844280142556764 0.77575057482…
7.76620293709112 7.74220293709112 7.78319448137899 7.80817756995473 7.8761691142426 7.90310992425769 7.72819448137899 7.71425367136391 7.78043124131864 7.80848197559142 7.80722830422751 7.8224481527429 7.50842278560651 7.6384481527429 7.7911691142426 7.88310992425769 7.89003382284852 7.981 7.73619448137899 0.89671361369653 1.61449604359336 1.35232775699547 1.0684616065853 0.844904904313035 0.7782…
7.78973733261089 7.76573733261089 7.80574827708544 7.82877016603453 7.89578111050908 7.9158577218309 7.75074827708544 7.74367166576362 7.83044183179815 7.86437616495087 7.83370449918726 7.87441994284906 7.5574527762727 7.69041994284906 7.81078111050908 7.8958577218309 7.89395622210182 7.981 7.75874827708544 0.898292379395981 1.6175162910184 1.35438701660345 1.06864792054984 0.845473652204763 0.77…
7.81694775807565 7.79594195341739 7.83294775807565 7.85494969296174 7.91995356273391 7.93596130227826 7.77794775807565 7.77993034410087 7.88389745103739 7.91490325569565 7.85695549762 7.92190906035391 7.61488971149304 7.61913931179826 7.84094195341739 7.90897484648087 7.89699419534174 7.97800580465826 7.78594775807565 0.901304195341739 1.62042442752807 1.35916078994223 1.07085572390175 0.84770568…
7.85020960163633 7.81246112359991 7.86320960163633 7.87520960163632 7.94622008171814 7.96331440245449 7.81814672114543 7.81725152196359 7.94331440245449 7.97349256384536 7.88031440245449 7.97820960163632 7.68270216548169 7.69704800818162 7.88213624106361 7.92310480081816 7.90004192032727 7.978 7.81625152196359 0.889387988764982 1.60465247518069 1.35246078447453 1.06856785699816 0.841756609398077 …
7.86977842224367 7.85551252893608 7.88277842224367 7.89477842224367 7.96676734335586 7.99266763336551 7.83184489557057 7.84073410669241 7.97266763336551 8.01947929227263 7.90966763336551 7.99777842224367 7.7482577145163 7.79489211121836 7.89485597445839 7.93288921112184 7.90395568444873 7.978 7.83973410669241 0.898536412398917 1.62355595588739 1.35813574245067 1.08050483756864 0.848909013330062 0…
7.89302749913838 7.86903437392298 7.90603093653068 7.91202635334095 7.99002291594865 8.02703437392298 7.85502291594865 7.87402864493582 8.01903093653068 8.06704583189731 7.93003093653068 8.05101947855636 7.83910312176894 7.89908708060488 7.91802291594865 7.93901604116406 7.9040034373923 7.968 7.86602749913838 0.902341237461227 1.62420969063469 1.36316098538579 1.08796538524793 0.857514502983911 0…
