# Supplementary material for: Quantifying Spatiotemporal Gait Parameters with HoloLens in Healthy Adults and People with Parkinson’s Disease: Test-Retest Reliability, Concurrent Validity, and Face Validity
Source: Sensors (Basel). 2020 Jun 5;20(11):3216. doi: 10.3390/s20113216 (PMC7313704; doi:10.3390/s20113216)
Supplement: Supplementary file 1 [file sensors-20-03216-s001.zip › Data/HYA_08_FWS1.csv]

IWW_x_SpineBase IWW_x_AnkleLeft IWW_x_AnkleRight IWW_x_SpineShoulder IWW_y_SpineBase IWW_y_AnkleLeft IWW_y_AnkleRight IWW_y_SpineShoulder IWW_z_SpineBase IWW_z_AnkleLeft IWW_z_AnkleRight IWW_z_SpineShoulder HoloLens_x_position HoloLens_y_position HoloLens_z_position
-0.239968850616516 -0.317 -0.303031149383484 -0.242 0.973590934481504 0.128748403094118 0.123523547981901 1.42117020766256 1.39798961687217 1.349 1.46101038312783 1.377 -0.225908214724815 -0.034 1.38885866898912
-0.237066303579042 -0.317 -0.30588949403493 -0.242 0.97366408714103 0.126691768095441 0.117350233649351 1.42121983661057 1.39702210119301 1.349 1.46186739284192 1.377 -0.227034187112934 -0.034 1.38800299020524
-0.24 -0.316998979362466 -0.301000510318767 -0.242 0.97295848945645 0.126768213884316 0.124437126905342 1.42253903294594 1.398 1.34900663414397 1.45600127579692 1.377 -0.227034187112934 -0.034 1.38800299020524
-0.239936182636512 -0.313012763472698 -0.303 -0.242 0.967087352483708 0.119798590178843 0.113188551526707 1.41878484428046 1.39793618263651 1.37487236527302 1.461 1.377 -0.227167690792837 -0.034 1.38702421113092
-0.23504465118826 -0.31402232559413 -0.303 -0.24193302321761 0.970556883610775 0.121983879054868 0.113796865085971 1.42141480926514 1.39308930237652 1.3647767440587 1.461 1.37697767440587 -0.227169333915051 -0.034 1.38701216461923
-0.237 -0.315010134052472 -0.303010134052472 -0.239007600539354 0.96210450965335 0.120881929642103 0.111473749599415 1.41856402828586 1.397 1.35497719838194 1.46099493297376 1.37600253351312 -0.227169333915051 -0.034 1.38701216461923
-0.237010340876455 -0.319041363505818 -0.306989659123545 -0.241989659123545 0.963849494414459 0.137247192496162 0.113012148667492 1.42005465711909 1.39696897737064 1.34633090804655 1.45903102262936 1.37695863649418 -0.227169333915051 -0.034 1.38701216461923
-0.238065443442942 -0.322760040709211 -0.306 -0.241 0.961086191683823 0.123559712532688 0.118936658505351 1.41107310299523 1.39386911311412 1.37745463797548 1.462 1.373 -0.227169333915051 -0.034 1.38701216461923
-0.241 -0.312002849132655 -0.306 -0.241 0.968089263295699 0.122657533920777 0.117889678455029 1.41748982498185 1.388 1.35299715086735 1.462 1.373 -0.227034789774259 -0.034 1.38799857180797
-0.240974280352778 -0.318961420529167 -0.305974280352778 -0.241 0.966315235916694 0.141100973409626 0.117070422405695 1.41711504004506 1.38803857947083 1.34597428035278 1.46194856070556 1.373 -0.227034187112934 -0.034 1.38800299020524
-0.238955692690285 -0.316 -0.303977846345143 -0.241 0.969014018513188 0.136566676951771 0.114784270905051 1.42132848009947 1.39097784634514 1.344 1.45806646096457 1.373 -0.227034187112934 -0.034 1.38800299020524
-0.237 -0.315991922860752 -0.303 -0.241 0.968769546676981 0.136443342932428 0.11411428526534 1.42082586938785 1.389978460962 1.34399730762025 1.461 1.373 -0.226043361526932 -0.035 1.38786784340312
-0.237009997032621 -0.313049985163104 -0.303029991097862 -0.241 0.975992305252261 0.144843873056877 0.123075110356154 1.42300099970326 1.38203998813048 1.343289913946 1.46100999703262 1.373 -0.226043361526932 -0.035 1.38786784340312
-0.238021988943869 -0.318043977887738 -0.306 -0.241 0.974278480651771 0.120356976828514 0.119542159138704 1.4231573911435 1.38610994471934 1.37193403316839 1.462 1.373 -0.226043361526932 -0.035 1.38786784340312
-0.239 -0.320000960036943 -0.305996879879935 -0.241 0.975990021600831 0.115338949944403 0.116083801746295 1.42570968318781 1.391 1.3689932797414 1.46199951998153 1.373 -0.225053527758333 -0.035 1.38773283188309
-0.238974194030528 -0.323961291045792 -0.293090320893153 -0.241 0.976114192909551 0.152456261123699 0.13198554716246 1.42440909641741 1.39098709701526 1.34107741790842 1.45998709701526 1.373 -0.225052535940929 -0.035 1.387732696601
-0.237022242870079 -0.321044485740157 -0.3 -0.241022242870079 0.97860543992756 0.139453112865516 0.136945282539607 1.42574988850158 1.39008897148031 1.34693327138976 1.45917794296063 1.37308897148031 -0.225033760606826 -0.034 1.38773013567969
-0.237997568852281 -0.321700931230455 -0.3 -0.241992706556842 0.973137658115316 0.126980714788363 0.134555291919155 1.42047532421351 1.39400729344316 1.35103748455349 1.46698055081824 1.37699756885228 -0.224180336329478 -0.034 1.38761373016538
-0.237 -0.321833125584957 -0.300031250949346 -0.239031250949346 0.976234686123448 0.127288798692468 0.140606972391498 1.42263051993778 1.397 1.34760159611598 1.45902083396623 1.37601041698312 -0.224061710354926 -0.034 1.38759754979889
-0.23706652034334 -0.311667398283302 -0.302800438969981 -0.242 0.972032219594265 0.130161352355366 0.119944623774472 1.41990361584663 1.39702217344778 1.34608869379112 1.46091130620888 1.377 -0.224061710354926 -0.035 1.38759754979889
-0.24 -0.297005030422513 -0.294001676807504 -0.242 0.976537747488586 0.129781265989666 0.143073317922095 1.42314921469515 1.398 1.34999916159625 1.45700055893583 1.377 -0.224061710354926 -0.035 1.38759754979889
-0.24 -0.315051257651141 -0.300051257651141 -0.242 0.968481281441279 0.13439470326851 0.119165771243781 1.42036306594301 1.398 1.34698718558721 1.45907688647671 1.377 -0.224061710354926 -0.035 1.38759754979889
-0.240022335415485 -0.319 -0.30395532916903 -0.242 0.968555877751276 0.140947249206892 0.118807166939237 1.42212816222979 1.39793299375355 1.346 1.46497766458452 1.377 -0.224059602802456 -0.035 1.38761300127002
-0.240991838462004 -0.319 -0.302002720512666 -0.242 0.967507209358564 0.142144842512545 0.117363634000363 1.42161484251254 1.39499727948733 1.346 1.463991838462 1.377 -0.223927880773103 -0.035 1.38857871821544
-0.238031110057999 -0.319020740038666 -0.302958519922668 -0.242 0.97014813339652 0.143840669352103 0.115060073056065 1.42338927409865 1.39401037001933 1.34601037001933 1.46101037001933 1.377 -0.22392656355281 -0.035 1.38858837538489
-0.240933167263844 -0.320955444842563 -0.299111387893594 -0.242 0.969976460497828 0.136240370820304 0.118032254086319 1.42332957935885 1.39497772242128 1.34697772242128 1.46206683273616 1.377 -0.223885398818318 -0.035 1.38858276059021
-0.238 -0.319 -0.304 -0.242 0.970257700774153 0.134942060055336 0.122519987244239 1.42374951847004 1.394 1.346 1.465 1.377 -0.222935737966807 -0.035 1.38845322858277
-0.237873447519208 -0.319063276240396 -0.304 -0.241886102767288 0.962953820114598 0.141283065507749 0.122454816056322 1.421996259922 1.39398734475192 1.34602531049616 1.465 1.37694937900768 -0.222935737966807 -0.035 1.38845322858277
-0.228066878821568 -0.323888535297387 -0.304 -0.233133757643135 0.955541401056143 0.132168248387993 0.120437611589772 1.40318620969983 1.39302229294052 1.34795541411895 1.465 1.37291082823791 -0.222935737966807 -0.035 1.38845322858277
-0.231008251523358 -0.319019253554502 -0.304 -0.238997249492214 0.959568400897089 0.132517897765741 0.118146958784699 1.41224735570413 1.39398349695328 1.34611277081923 1.465 1.36900825152336 -0.22289893310633 -0.035 1.38844820846696
-0.233979370774122 -0.32585559541885 -0.303917483096486 -0.238030943838818 0.966256709672962 0.12809101076309 0.120749422519632 1.41855175865875 1.38803094383882 1.38657710086949 1.46495874154824 1.37201031461294 -0.221946894005469 -0.035 1.38830355354626
-0.232 -0.311601154899616 -0.296243738672457 -0.240955683877735 0.967871079030566 0.124648469083454 0.128322803329788 1.41969617538463 1.391 1.34588920969434 1.46111079030566 1.3730664741834 -0.222079002316433 -0.035 1.38733500458633
-0.232 -0.294004387257508 -0.30699930727513 -0.239 0.968359445820104 0.137818873167545 0.126239743691798 1.42040951740167 1.391 1.34100046181658 1.46599976909171 1.376 -0.222060573920658 -0.035 1.38732459844043
-0.232025902695776 -0.313012951347888 -0.304051805391552 -0.239 0.965981240210537 0.132882496015377 0.125059156127052 1.41834240583185 1.39096114595634 1.34296114595634 1.46497409730422 1.376 -0.221086336446081 -0.035 1.38719171422645
-0.234178305905413 -0.314222882381767 -0.30786627057094 -0.239 0.967094502758153 0.127954161047053 0.119563046163932 1.42001300152463 1.38824517061994 1.34002228823818 1.46302228823818 1.376 -0.22012061950066 -0.035 1.3870599921971
-0.241988805575452 -0.323969215332493 -0.301991604181589 -0.239 0.944968667760722 0.104065412401512 0.115311007498209 1.41840094255 1.39898600696932 1.34110074982093 1.46399440278773 1.376 -0.220098408010915 -0.035 1.38705696259042
-0.238020500597937 -0.313 -0.299071752092779 -0.239 0.962297289629279 0.123795034563506 0.115676867700309 1.4222771418333 1.39404100119587 1.377 1.462 1.376 -0.219072959583946 -0.035 1.38687625621191
-0.23995923350211 -0.313122299493669 -0.305796167510552 -0.239 0.961192503326158 0.122467203681432 0.116395646269619 1.42011688147257 1.39791846700422 1.37651080202533 1.46197961675106 1.376 -0.218247838715543 -0.035 1.38579528895177
-0.237998688409119 -0.318998524460259 -0.29600016394886 -0.23899950815342 0.967080054103124 0.128099916386081 0.119070360687492 1.42236976719262 1.39399934420456 1.35299934420456 1.46099950815342 1.37599983605114 -0.217234097827798 -0.0350272300469485 1.3856570165443
-0.23 -0.310158027643661 -0.296744724575625 -0.236 0.967430908272854 0.127495912772159 0.12134694730649 1.42096154817396 1.39 1.34926743139696 1.45784197235634 1.375 -0.216303745164885 -0.0359661971830991 1.38553011813856
-0.23 -0.322918113495938 -0.276470847398357 -0.236 0.969124677377236 0.119933728950403 0.127529577606507 1.42190040943252 1.39 1.37077481211383 1.44520471626016 1.375 -0.215401362677321 -0.036 1.38439777545047
-0.230004869977646 -0.319002434988823 -0.299009739955293 -0.235997565011177 0.968870511347653 0.123939123404024 0.124136770206626 1.42192691536826 1.39000243498882 1.35999269503353 1.45501460993294 1.37500730496647 -0.214396583693293 -0.036 1.38422868545054
-0.232032256791356 -0.31997849547243 -0.303010752263785 -0.235010752263785 0.969071613234248 0.123577311934054 0.114612795983264 1.42475548404921 1.39102150452757 1.35698924773621 1.46096774320864 1.37796774320864 -0.213681730908091 -0.036 1.38328802347216
-0.235 -0.317955884179649 -0.304 -0.235955884179649 0.96831499937892 0.123315000621081 0.113922427612281 1.42435455822072 1.393 1.3559117683593 1.458 1.37495588417965 -0.212479104814057 -0.036 1.38298992544651
-0.234999672532777 -0.316000109155741 -0.304 -0.234 0.968979385453178 0.122650338382797 0.11270008841615 1.4249998231677 1.39299978168852 1.35199967253278 1.458 1.373 -0.210593842702873 -0.036 1.38273071520923
-0.231978389037669 -0.317 -0.304 -0.233967583556503 0.963445952672751 0.125752053041421 0.113499086464023 1.42339383101589 1.39098919451883 1.349 1.458 1.37298919451883 -0.209693423423272 -0.036 1.3816007042242
-0.230183797012338 -0.317 -0.304142953231818 -0.23102042189026 0.97167023598798 0.125953682666474 0.112561674108585 1.42453848975295 1.38957114030454 1.349 1.45812253134156 1.37193873432922 -0.207756414248621 -0.036 1.38133548943732
-0.238996202190997 -0.317 -0.310988606572991 -0.231999050547749 0.944835789390929 0.126609952527387 0.115517483951536 1.41871190839902 1.36901519123601 1.349 1.4639981010955 1.36900284835675 -0.205909713183806 -0.036 1.38007535368789
-0.235053390746842 -0.316982203084386 -0.299 -0.231 0.961306912798463 0.12651159238953 0.112865105848206 1.42069410548778 1.38535593831228 1.34911567995149 1.462 1.372 -0.204859355914116 -0.0360310734463295 1.37993208687274
-0.240857024279918 -0.314979574897131 -0.299 -0.230938724691393 0.94603687960867 0.12105606942802 0.11231530222634 1.41786208401232 1.42410129547377 1.36206127530861 1.462 1.37197957489713 -0.202993394358559 -0.036972693032015 1.37967757312111
-0.234005262153313 -0.314000751736188 -0.299 -0.228002255208563 0.977995455813475 0.117992352934267 0.112090172899323 1.42035808307272 1.38103307639225 1.36499774479144 1.462 1.37100075173619 -0.200851790103871 -0.037 1.37932761224474
-0.230987639117885 -0.312012360882115 -0.299012360882115 -0.227962917353654 0.972870247217642 0.126069023443944 0.11187245986191 1.41977966611708 1.38003708264635 1.35296291735365 1.46196291735365 1.37098763911788 -0.199223479372048 -0.037 1.37821551419339
-0.229938887955941 -0.312918517274587 -0.3 -0.224938887955941 0.972837443642109 0.126657997984832 0.111249629318647 1.42206240607018 1.38295925863729 1.35038704294571 1.459 1.36995925863729 -0.197195324019675 -0.037 1.37787746754255
-0.227 -0.309007748679065 -0.3 -0.222 0.970313176958417 0.120309922513209 0.11026643560763 1.41786004745385 1.381 1.36895867371165 1.459 1.368 -0.196070657733569 -0.037 1.37768690246217
-0.227 -0.312053882079797 -0.3 -0.221892235840405 0.971535258376978 0.120291530765077 0.108895495972139 1.42173590496194 1.381 1.35316164623939 1.459 1.36807543491172 -0.194273391007074 -0.0370063091482652 1.37646966184762
-0.226934589367817 -0.317021803544061 -0.299672946839086 -0.211934589367817 0.971300810640801 0.121290258289273 0.110298087979871 1.42142519259674 1.38097819645594 1.36826164252873 1.45893458936782 1.37495639291188 -0.191179215965159 -0.0380472508591059 1.37604762201739
-0.224000024258744 -0.317999854447537 -0.285000363881156 -0.209 0.980309979865243 0.118610232156178 0.15058899083626 1.42434998010783 1.37999992722377 1.37999934501392 1.45600007277623 1.373 -0.188625541774427 -0.0389063573883167 1.37569930551709
-0.224784000476239 -0.312043199904752 -0.299643600785795 -0.208978400047624 0.979112692809845 0.128148896068578 0.109168415606626 1.42299399718179 1.37690280021431 1.35298920002381 1.45883800035718 1.37264360078579 -0.185364346647404 -0.039 1.37420686142876
-0.205163907939456 -0.316 -0.267758074219984 -0.202870175780105 0.945985080699741 0.125273569844763 0.125288929166659 1.42486742157393 1.36814341944702 1.352 1.44428683889405 1.37196191225442 -0.18161725439616 -0.039013374485598 1.37271137085442
-0.213002123007412 -0.315993630977763 -0.303997876992588 -0.197 0.970614755536604 0.124020020594986 0.11471562660473 1.4276693418677 1.37500849202965 1.35199575398518 1.45800636902224 1.371 -0.176627114300657 -0.0400811078140465 1.37099403440138
-0.213948776291425 -0.312969265774855 -0.303010244741715 -0.196969265774855 0.972925093956771 0.128737068871783 0.112646374493519 1.42736266363285 1.37897951051657 1.34998975525829 1.46096926577486 1.37098975525829 -0.170844947541323 -0.042 1.36920616325172
-0.208933728276045 -0.310044181149304 -0.303779094253482 -0.193889547126741 0.980163211163265 0.129418011848281 0.112049048204915 1.42760343206901 1.3769558188507 1.34893372827604 1.45797790942535 1.36993372827604 -0.163876886005659 -0.042 1.36722871016037
-0.205999356143665 -0.30632432265722 -0.294000804820419 -0.188999034215498 0.97941992273724 0.125986162390129 0.143876856371444 1.42686953642344 1.37500032192817 1.35297659871615 1.45699967807183 1.36699967807183 -0.156160405581782 -0.042030739673392 1.36518453969223
-0.201912578061401 -0.302878681040911 -0.299 -0.182887600364658 0.978850330068694 0.121518467599095 0.124295298844134 1.42396739518445 1.3769125780614 1.35911115699802 1.455 1.36495004460651 -0.146772212442583 -0.0429913544668593 1.36293449780254
-0.194712005756862 -0.301506018402232 -0.298889232983409 -0.173734159160181 0.971639928554015 0.119068001708244 0.12019064789705 1.42211885660684 1.37011076701659 1.36216974621761 1.45486707958009 1.36095569319336 -0.135634410595035 -0.0451362229102212 1.36037442296228
-0.18199745157848 -0.304005096843041 -0.293971967363276 -0.161961773677194 0.966332482156515 0.121687838950643 0.129889607518902 1.4194144699253 1.37498980631392 1.35698470947088 1.44900509684304 1.35898980631392 -0.122354696905865 -0.0512060252672534 1.35762873215518
-0.180825300496794 -0.305928064910445 -0.282856129820889 -0.146897235586349 0.963322792073472 0.128690861175971 0.11412953244738 1.41723314663616 1.37098972355863 1.3512055288273 1.45093834135181 1.35498972355863 -0.106735450714784 -0.0550509554140144 1.35645557160359
-0.163604551979333 -0.299307570682741 -0.268648490648296 -0.136604551979333 0.956854613560241 0.130911564691057 0.119269963592668 1.41553288763597 1.36989015332759 1.37038485863452 1.44482424532415 1.35391212266207 -0.0879205635081406 -0.0574753623188468 1.35404917660778
-0.145997215059935 -0.312986870996838 -0.252990451634064 -0.11899363442271 0.957059781183281 0.140338438368396 0.135735838503846 1.41209978914025 1.36500039784858 1.34297453769084 1.43699721505994 1.34999840860568 -0.0702665921071366 -0.0631390532544398 1.35364014535438
-0.138796741686345 -0.279974592710793 -0.228364817769828 -0.102745927107931 0.956492850079785 0.161588273849493 0.125271107448778 1.41150330586583 1.36594918542159 1.27894918542159 1.4299872963554 1.3460127036446 -0.0492760683951025 -0.066172413793105 1.35373411760306
-0.122562420698788 -0.278678247916879 -0.177709141061424 -0.0825186627686666 0.955187348706326 0.165049009764694 0.124318108788225 1.406265521377 1.36202187896506 1.27637837479882 1.4288906051747 1.34693436310482 -0.0261972734139672 -0.0712099447513834 1.35281764498337
-0.10294514810013 -0.308962600977361 -0.119817991423157 -0.0609152288820185 0.9563986556298 0.152079418569861 0.112559137329211 1.40381778298594 1.36299252019547 1.33800747980453 1.42399750673182 1.34399750673182 -0.00289043468602135 -0.0739723756906115 1.35335598042637
-0.0807225203028861 -0.293861260151443 -0.0461279209519276 -0.0267918902271645 0.951791224675072 0.167839297211683 0.0920985126216953 1.39888322485106 1.36008918990264 1.34100990998918 1.42285135016226 1.3429405400649 0.0276707037350254 -0.0761740506329125 1.35340223760105
-0.0525338241104207 -0.280162148135506 0.0427633609736261 -0.0052906019071619 0.944746501495009 0.166820063236837 0.0812403135892558 1.39400731483062 1.369 1.34193919444919 1.40814187961857 1.33710134258469 0.0593480941502927 -0.0815695142378583 1.35348094614358
-0.0300121616977025 -0.287995769844277 0.127953997056517 0.0289814930687136 0.936364526266623 0.169238693939421 0.0947826871182945 1.38421528769465 1.369 1.3390015863084 1.41499629861374 1.34199735615267 0.0883548760086801 -0.0882696817420471 1.35544140496273
-0.000719573624404475 -0.283902929331525 0.223388282673902 0.0514961389722075 0.929164854795823 0.178570692460204 0.0843869959727184 1.37846031014462 1.35887057244203 1.33996764311051 1.40781664429288 1.33904314251932 0.12851661170475 -0.101752238805985 1.35817931454499
0.025892464343135 -0.274736317353165 0.260277846673125 0.097588215135248 0.922979459548142 0.183430134786247 0.0813117257923486 1.36832393769803 1.34702028328053 1.337 1.3910811331221 1.34293915015842 0.166198695722821 -0.1135805805806 1.36107625101451
0.0690674654511601 -0.261979760364652 0.32208995393488 0.12610119817674 0.912798373453917 0.193605906733245 0.0789757721650606 1.36463846340785 1.34800224884837 1.33699325345488 1.39503373272558 1.34000899539349 0.205982844153966 -0.123392212725553 1.36393366589408
0.099531798793643 -0.25327574752263 0.362462861912986 0.171403773158136 0.907581108207667 0.204509900301572 0.0769786710900429 1.35950394755493 1.349 1.33404924062904 1.40968485997414 1.34401969625162 0.24614305044791 -0.13 1.36997360626668
0.153808088157951 -0.280759757574663 0.409458644630188 0.213092011024258 0.901704772451995 0.144990645288394 0.0659604639172233 1.3579889361988 1.349 1.33889079889757 1.37852416529164 1.34613104132291 0.292706041957209 -0.129618249534446 1.37773647233344
0.189999782849832 -0.270000064558158 0.429999876752607 0.261999706553827 0.903709987968707 0.136510050883566 0.118829682784687 1.36241997341378 1.349 1.33400002934462 1.40199985914584 1.35199996478646 0.335117642295372 -0.124909465020554 1.38516026643291
0.243550610446062 -0.228846341270866 0.406422561505118 0.313550610446062 0.924186152572043 0.139479908498878 0.112105115997909 1.37291337204316 1.34598719510591 1.32588475595315 1.40491036574134 1.35315365872913 0.384738205560355 -0.113270516717335 1.39788876806484
0.287181542724874 -0.211649617849629 0.43906687977688 0.357203835983833 0.932440892563493 0.139587512968141 0.121001847393781 1.37876194495964 1.34531210562544 1.31528341906009 1.39795541348208 1.36506687977688 0.436871525819342 -0.0923666666666416 1.40421894729122
0.33910794430943 -0.126525819091419 0.442010531152139 0.410118475461569 0.935557687741062 0.169106528169919 0.121966924232532 1.38720872371746 1.35901842951624 1.29985661659863 1.39600526557607 1.36800263278804 0.491711643810803 -0.0604626593806971 1.41284699567999
0.380594952221868 0.0144804319881327 0.446020515593857 0.455533405440295 0.938342803318084 0.213088902821148 0.124543019290066 1.39815493185456 1.366 1.28378973931699 1.39803077339079 1.36903077339079 0.540359171772431 -0.0513551912568194 1.41908007809711
0.439020584606579 0.160662394625857 0.448066559865646 0.507998397984696 0.92661601276452 0.242193899886944 0.120035292748946 1.4047323876361 1.36626623946259 1.27295562675624 1.40097781337812 1.37211093310941 0.593672133558062 -0.0487137014315003 1.42269170266748
0.484012139771422 0.27802248105819 0.451001573674073 0.552012364582004 0.950678325161165 0.238834035775262 0.121151973836909 1.41850037093746 1.37800359696931 1.27100382177989 1.4 1.37700044962116 0.647635372480796 -0.0387519841269761 1.4254852967375
0.538655443038012 0.390824796681091 0.458526924795265 0.607681146686562 0.943030925241984 0.225703758199231 0.129497921667883 1.42001120029783 1.39380722263588 1.2738279184211 1.39946022338046 1.37907711094565 0.69953690745061 -0.0341555555555544 1.42535589417986
0.590000064699208 0.505742924534577 0.502177983377483 0.661155630319085 0.928524272960779 0.210326438450108 0.0966409102971379 1.40979002846765 1.37873331608021 1.27964716555472 1.35755552680035 1.38488888170009 0.747994140121796 -0.0378592592592609 1.42435341251872
0.634114660233504 0.620875528819777 0.54981711047825 0.712140719377483 0.963006963716723 0.193494365352972 0.0643943597237199 1.42912607770583 1.36698697042801 1.28781804993542 1.31523646102806 1.3799947881712 0.807723258317862 -0.0404903581267234 1.42389676662619
0.678517786378721 0.73432127373782 0.592056217284263 0.766569565016593 0.95413718578937 0.1759998277329 0.0458230303077444 1.41989088224133 1.36189644272426 1.29769705831786 1.28555451240081 1.37802071145515 0.85747561429097 -0.046 1.42174451742117
0.729213879333327 0.844178823489835 0.630743466766252 0.822191808799994 0.948790944273335 0.158635114414974 0.0389478359039989 1.41203557908533 1.35184550626667 1.3086406774567 1.26720621404003 1.38002207053333 0.916913567922583 -0.0607657920311362 1.41930346133698
0.783020539456898 0.948546842276952 0.667727021894946 0.875017265050726 0.9355347043922 0.14219251422427 0.0417896903672711 1.39898668391957 1.3450050604459 1.32000539410662 1.25888809906714 1.38100029767329 0.970951449749517 -0.0833595166163134 1.41964108572461
0.852854973877465 1.0455239943003 0.704855045641075 0.9338039306609 0.917552717967976 0.127464315985869 0.0523695075523485 1.38773872578789 1.36194895678344 1.33114769502228 1.25929670060356 1.38192343517515 1.02602847438735 -0.109826086956537 1.41692088337587
0.920416223771292 1.133208943761 0.743975700975369 0.997482609260572 0.902269641783288 0.115242808524848 0.0687082013140187 1.37904635428351 1.35777871503574 1.34142406695834 1.26712855177073 1.37597787150357 1.08879873670541 -0.124723484848495 1.40844610628443
0.983178942882273 1.2097003548602 0.786937150868558 1.06317375613206 0.901368443974937 0.106320280666288 0.0888266855070693 1.37536405609307 1.34800518675021 1.35019099666948 1.28108018569007 1.37498703312447 1.14364833247032 -0.142890282131655 1.40188700870031
1.05267132871586 1.27309689179901 0.835587558291372 1.13064081377423 0.900837539737474 0.101489021235267 0.110745873986288 1.38080621106407 1.35 1.35680497091036 1.29984813548301 1.36992879846953 1.20696972973115 -0.137775811209415 1.39325008564721
1.11965048173065 1.32149721877857 0.891775086214539 1.1943423918076 0.907492304022302 0.101541319056863 0.132486680606462 1.38454918397383 1.35046213488458 1.36062247643564 1.32212893427096 1.36313203853845 1.27195097929509 -0.109736686390508 1.3843260469547
1.19301664079516 1.353 0.957347897608791 1.25401462372908 0.911151301007622 0.107269462956156 0.15207001922238 1.39429283649918 1.37100176493282 1.361 1.34661911517537 1.36899974786674 1.33258885973056 -0.0881163245356523 1.37529208098989
1.23716739502139 1.36754396941162 1.03415415544486 1.29710736102972 0.924877446471121 0.114737729037526 0.167516803688828 1.3948055465696 1.3656473658732 1.35895361495327 1.37201521131766 1.36699287205668 1.39714276630431 -0.049237623762384 1.37033860852922
1.30026407064599 1.37141966607418 1.12404202269347 1.35574631712383 0.931069305347723 0.113362229870065 0.176847947860595 1.41066040686203 1.37582207058868 1.35482202170228 1.39701375581924 1.36553102435618 1.46371124304235 -0.0598001841620552 1.36222065296518
1.33472288191541 1.36949427459511 1.22885966232535 1.41695480664767 0.954877333392016 0.118164989165131 0.178084365592468 1.42135070458327 1.36491602482285 1.34757588356737 1.42031128180155 1.36748322402353 1.51452369498467 -0.0739086021505317 1.36388347122203
1.39957947828687 1.370604079543 1.35045523731123 1.47859012130948 0.950430720007212 0.106063545849389 0.169246970739234 1.43288269148303 1.3710681739161 1.38189499431068 1.44060432238602 1.36645825020115 1.57888323796125 -0.0376628895183968 1.37128136491526
1.48574109251956 1.38101011519052 1.49067691062185 1.54226497785493 0.963186023301697 0.114183733366096 0.148356677155682 1.44227111673449 1.39477168667301 1.37231870291876 1.45658941069407 1.36139262219987 1.63730081393262 -0.0149578059071716 1.37837771137569
1.54500296351628 1.38199994848365 1.64000766217994 1.62500710883196 0.961954535623974 0.122899642126127 0.126749656377607 1.44870920709182 1.38399919130214 1.36300012511113 1.46099864344338 1.35799967190006 1.7010016545185 -0.0150544412607411 1.38050866718672
1.59765961646531 1.40120987796624 1.77770900629649 1.65162963389871 0.969179177220364 0.124573943022183 0.139501052871722 1.43107212783532 1.38700999418887 1.36005996513321 1.44198001162226 1.36195002905566 1.76053155872294 -0.0270619469026695 1.38462432511274
1.66423719035062 1.42158095165544 1.94915510577204 1.71527709971677 0.972418057845494 0.184197109045808 0.148157375235861 1.42598877491943 1.38786031721848 1.36588027190155 1.44005986404922 1.35698004531693 1.82283058920194 -0.0508051118211133 1.38215522272609
1.72484218459499 1.40105345360492 2.05472509574612 1.77783709377548 0.940971885831921 0.125762164595344 0.178889972317203 1.40927352650687 1.38101781786831 1.36001527245855 1.44299236377073 1.35600254540976 1.88900646489465 -0.0797677356657093 1.38192248701963
1.78968167167761 1.46846391544727 2.14781421894826 1.84566273635324 0.941021205817806 0.223555150005 0.178517258139615 1.40446365492084 1.39418935324378 1.29604733831095 1.42966863182338 1.35410414428408 1.95111852713426 -0.109928961748664 1.38436426046289
1.86245612734762 1.51760376011975 2.23344394126452 1.91624303554065 0.934644122684613 0.234147322079344 0.139448259091654 1.39520234691955 1.41334296692851 1.30057381638606 1.39487569644593 1.36494672704826 2.01330192375695 -0.125411657559206 1.38875107509152
1.94283409986473 1.55093121213903 2.25794942069047 1.98485837793331 0.922175734752691 0.269327388343234 0.135488173616421 1.38263593706993 1.37707485737811 1.27704855613715 1.38801416220667 1.36200606951714 2.09245142109297 -0.115927338782924 1.3904994268666
2.01957770679044 1.6566338727284 2.27516047410846 2.0595616593796 0.930197491677822 0.255303087298121 0.141761604741085 1.38843097150293 1.37908023705423 1.30591173924035 1.38496790517831 1.36697592888373 2.15434263152862 -0.115019073569482 1.3939743559095
2.09224111653814 1.73767726567514 2.29505319070878 2.13018792582936 0.932672052158161 0.261006590218145 0.141985176935488 1.39247506776582 1.38892907905496 1.29459220456604 1.38098226976374 1.3640886511813 2.22755239120195 -0.102536073059292 1.3964670985978
2.16071651186336 1.88538847559097 2.29798785050843 2.19572866135493 0.949888722982788 0.281783981599683 0.143374249240657 1.40434087555575 1.38501619932209 1.27209314610204 1.38000404983052 1.36897975084738 2.29159245865552 -0.055047488584436 1.3997142248736
2.23056073411014 2.00581636289565 2.30202473826956 2.26460196455942 0.948782828740492 0.277634919745306 0.145537691094841 1.42504913376713 1.37300824608985 1.27311544525797 1.38099175391015 1.35895876955072 2.36190995471571 -0.0581272727272442 1.40920085566355
2.29926334246416 2.10709607871499 2.30521352267 2.33810320046166 0.961409785915166 0.251825518488803 0.145626191379049 1.44076647646513 1.37392882577667 1.28721352267 1.38003558711167 1.35407117422333 2.42290795235757 -0.0405164179104318 1.39903669361733
2.36898807707038 2.27797078042601 2.31699798485697 2.39898958842766 0.975747548242642 0.188660801166662 0.165836544029697 1.45105824010842 1.37000067171434 1.29899798485697 1.38199966414283 1.35799932828566 2.48700480436411 -0.00370470470469914 1.39153701761368
2.42579711507447 2.43334311981909 2.35234202714168 2.4642263982983 0.975712536149312 0.160007301928424 0.208218174553332 1.45208823758091 1.35827326499105 1.28413242373326 1.36768881483114 1.35565305792667 2.54921653403759 0.000552715654949762 1.38760625022075
2.48241741089766 2.58355350901103 2.40508292051833 2.53233755676258 0.965171544241213 0.145208805903687 0.256329538788638 1.44862856701533 1.35098003646623 1.26282032819607 1.34150583704172 1.35096007293246 2.61162124626876 -0.00815262172286968 1.37671743120345
2.55183028552155 2.75757451863149 2.46337869670405 2.59783984690062 0.9559425648546 0.123602826619349 0.290700185036193 1.44415094777903 1.35000239034477 1.2540215131029 1.3160816673591 1.34900478068953 2.67085413113079 -0.0264980506822387 1.37279131905622
2.62066139314921 2.91707712598586 2.51538738741597 2.66664249620209 0.957646038219784 0.149929123290941 0.291859661596577 1.43137340583627 1.33306613931492 1.24 1.3040472423678 1.343 2.73536327806157 -0.0549183673469417 1.37467523305184
2.69151743516633 3.03073926328616 2.55705053203823 2.73532289219628 0.938006904509374 0.182138933930578 0.2693191164959 1.41893989359235 1.34 1.23976654843595 1.308980545703 1.343019454297 2.80792031878721 -0.0872640692641153 1.37005051409253
2.76785869233299 3.06793115780325 2.60990217161515 2.80187680870055 0.920242881207131 0.277673166136193 0.297447933559617 1.40836956567697 1.34 1.22802173964108 1.30800181163676 1.34399818836324 2.8666056696568 -0.109774891774885 1.36466739219998
2.85166282579719 3.18610917130777 2.67650686678609 2.87257704834109 0.909726141757649 0.175376443216627 0.310723300735219 1.40066738594339 1.34192202049445 1.25506238360444 1.30601559590111 1.340929818445 2.94252409960861 -0.122689075630238 1.35635699012717
2.9372401593667 3.20067322937049 2.74216929311717 2.94727559249146 0.91165598406333 0.160884368077556 0.320097480387182 1.39785094497459 1.33212401593667 1.26323031531096 1.30808858281191 1.33185826750095 3.00848528435416 -0.111369198312238 1.34721308737535
3.00576482335321 3.23787233267745 2.80677826201874 3.01775810402044 0.904803517664679 0.0881894888255852 0.322720996094094 1.40121844274764 1.33897648233532 1.27595632433702 1.31298320166809 1.32402687733106 3.07997579616029 -0.0984218289085457 1.33565084649308
3.07353557764448 3.24102550369736 2.85648457024977 3.08653557764448 0.913188976449479 0.091624993623409 0.317132166970286 1.4073390929161 1.33705100739471 1.27499149876755 1.31906800985962 1.32399149876755 3.15004697856471 -0.0893718749999921 1.33638079175631
3.13708300777522 3.244 2.91477542258232 3.15015402467851 0.922515402467851 0.0945977012339254 0.290581837697763 1.41795618883699 1.34269817816101 1.274 1.32691122887088 1.32285796619341 3.22346501221746 -0.0534084507042652 1.33051501954954
3.19694414955472 3.244 3.01290844189299 3.21394048723044 0.928894048723044 0.097787024361522 0.291788873835284 1.43045833549717 1.32601556487819 1.274 1.32200457790535 1.31500732464856 3.28701178384476 -0.0788157099697489 1.33360696886083
3.26759422632209 3.24701980754407 3.09181418341505 3.27961403386616 0.93779368968345 0.10037861066216 0.234466148474625 1.44357874060719 1.35114855658052 1.27330701693308 1.33773856231823 1.3170297113161 3.34562234587422 -0.0567090909090469 1.34358969144922
3.32815527978065 3.24911951170145 3.23262518827721 3.34231462871591 0.947206410377395 0.0994473528020096 0.177594101526458 1.4535215078347 1.36588048829855 1.30360162766185 1.36315934893526 1.31996016276618 3.40852173116933 -0.0221961961961788 1.34803326586629
3.40342078316173 3.25498425316916 3.48075500886926 3.42541038550534 0.971901482931968 0.109622679248492 0.176847989736775 1.44231069500799 1.35150657041457 1.28405248943613 1.37948839957359 1.3175023237793 3.47286688148257 -0.0122312500000025 1.3494675694001
3.46655323053978 3.25503301378652 3.65465820934357 3.4945317154407 0.952882958119717 0.119199150553187 0.139147332775622 1.43370258671019 1.34742307453279 1.27599174655337 1.39448998358835 1.31450574934372 3.54308826694298 -0.0186292134832135 1.35067423536658
3.53917187474036 3.2590548155074 3.82819001613657 3.56824406385922 0.955650088675399 0.128778519384246 0.139815717344928 1.41855634582916 1.34391957318756 1.2749817281642 1.40356859622155 1.31752650952937 3.60987593528744 -0.0509041394336113 1.34657789551076
3.60495784591632 3.2619954038604 4.00200681308513 3.63845080141829 0.927144575817735 0.132454254825505 0.167338711525371 1.40291012111127 1.34250922779535 1.27400153204653 1.40100020038486 1.31949733667665 3.68185653273342 -0.0908677998111734 1.34781059283162
3.67969761962392 3.28443640797123 4.06880176534722 3.71026662765811 0.912031477817061 0.161278364937064 0.154706607318158 1.39145393256579 1.35324194615187 1.26793613541884 1.40296475780433 1.32691354946337 3.74963493198667 -0.11921698113208 1.35030795145307
3.7862102432343 3.38852225818613 4.1085837768397 3.81217822606812 0.905729552211449 0.246006146945873 0.140560160509371 1.36734822860936 1.35514941344216 1.24475336513141 1.39112806866471 1.32997865522255 3.82705592762743 -0.122686567164187 1.3558705811757
3.86017363862729 3.52520790940899 4.1160685415634 3.88316906918973 0.909674546590372 0.316699233548705 0.140294393728315 1.37203159059247 1.36598172224976 1.23104112493804 1.39200456943756 1.34299314584366 3.89992961901404 -0.126342749529186 1.3631685475978
3.93447343635133 3.61417214089436 4.14539740908605 3.95551360907893 0.911620028136041 0.294976319003597 0.146453455908071 1.38127018386211 1.35816069091039 1.24863844545163 1.3939598272724 1.34006025909139 3.96902885405198 -0.110526315789424 1.36454538418712
4.00445166210665 3.65667417603439 4.15195231844406 4.02743576825467 0.9222253652382 0.237020683299675 0.149199020115385 1.3834639472095 1.36692847766608 1.26189668996212 1.39201589385198 1.34396821229604 4.04688807769611 -0.0799020715630597 1.3703869895117
4.07409337019825 3.82917619859992 4.15701505970939 4.10309337019825 0.942255044649685 0.303434943820225 0.151029533149009 1.40592840261192 1.36900150597094 1.25601957762221 1.393 1.34398644626154 4.11408381936635 -0.0512702169625169 1.37039385165612
4.13488125967823 3.94388882874763 4.16681955801262 4.16388125967823 0.952049738454605 0.228528576783598 0.150725593701609 1.4244196864118 1.36998195580126 1.2687654254164 1.393 1.33516239778864 4.17840683875585 -0.041883040935672 1.37787972582114
4.20711511455691 4.0753900000966 4.1699631297732 4.23512740463251 0.950136054960269 0.190565224400167 0.147786501524527 1.43005412519479 1.37691396947081 1.2719631297732 1.3920122900756 1.34290167939521 4.23559820297305 -0.0386881028938463 1.37585391620196
4.28100727136146 4.26326577017382 4.21402353949218 4.3080085037956 0.969429495934435 0.142273606426671 0.128781384023545 1.44195002834599 1.37199938378293 1.27861464476203 1.34099359134244 1.34000024648683 4.30340818880754 -0.00258458458454942 1.36957009088843
4.33871648928066 4.47489528150638 4.22118323160528 4.37549894509094 0.965428975573595 0.0871177523134047 0.133606422381118 1.44217499648364 1.36710877209486 1.28613396626812 1.35470564675754 1.34195649116206 4.36684149398909 0.00891907514449123 1.36979177355104
4.41523012457182 4.66795911351895 4.23771195983372 4.45025038445151 0.964528306550673 0.0691832248430768 0.19533383766209 1.43618138743546 1.35908103951876 1.28331150863827 1.38303765571477 1.34595948024062 4.42734345532557 -0.00207001044935607 1.35985423899661
4.49613406904341 4.80013784563618 4.31211329778316 4.52513406904341 0.949073574762713 0.132555586798396 0.296928683222104 1.41967727582363 1.36795279259035 1.25893768621926 1.35997734044337 1.3419867819253 4.49715799776233 -0.02040205128208 1.35387658793953
4.56574416426773 4.8717087886133 4.3709387303671 4.59474416426773 0.930161198186978 0.24449058076686 0.311821321904604 1.40268653004564 1.34344219568038 1.2265836982981 1.34821225392658 1.33512381479051 4.56755845076809 -0.0526647564470266 1.35864228194183
4.63526600551718 4.98578731346317 4.45065283681252 4.66525536791598 0.919491056556531 0.197496986763463 0.309696054333828 1.38810350058532 1.3370638256072 1.25172342236879 1.32512682737926 1.3389574495952 4.63348236574895 -0.0880512820512943 1.35644040968177
4.72316506648161 5.06211856888116 4.55022219623423 4.7421743660017 0.905724260562246 0.156359791639216 0.313755206792976 1.37926200542862 1.31999302535993 1.26802789856027 1.2933676701252 1.32998140095982 4.70662737287996 -0.120652818991109 1.35357133639193
4.79246249788513 5.11189559707242 4.64854062939652 4.81537587804767 0.899116604074897 0.122687096098072 0.318776461694691 1.37170760938548 1.31706496487809 1.27974014048763 1.27073933772859 1.32217323967492 4.78069746435616 -0.125579617834392 1.34875893490034
4.8921772816998 5.13184210456865 4.72450195706368 4.8923684182746 0.888081246938749 0.114244487818278 0.319537501451616 1.37850166179326 1.33088365599795 1.28297506914242 1.27504638575359 1.32398337942828 4.85929185013431 -0.120840258541082 1.33786716332979
4.96107062584742 5.14300359114478 4.757 4.96807900518525 0.898277704343785 0.112119676796969 0.310816008476396 1.38637624394491 1.34000598524131 1.28199880295174 1.32409336976438 1.32300239409652 4.92694804269755 -0.113026315789463 1.33393642887501
5.01891325272267 5.14594474166386 4.757 5.03278431660502 0.912777576402853 0.111854973250252 0.274786914617658 1.39968004812621 1.34490790277311 1.28101841944538 1.40056328326048 1.32496316110924 5.00695224681452 -0.0953258426965566 1.33430550376126
5.08520882433589 5.14896403746981 4.82319683682583 5.10414888678558 0.925548357997712 0.112057482622887 0.184744270285133 1.41806002919036 1.34005993755031 1.28001198751006 1.40101198751006 1.31511987510062 5.07582537845649 -0.0596593977154696 1.326358596439
5.15699805995616 5.14999997267544 4.93599962684184 5.17099819657896 0.93412976965395 0.112609984971491 0.13469845969583 1.43210962210132 1.33700008197368 1.28299991802632 1.38274730810318 1.31699994535088 5.14378910704872 -0.0712138728323195 1.32497301471711
5.2205889236805 5.14706512659936 5.0827294409999 5.23556721481405 0.942191118940421 0.10868705255448 0.128984392294544 1.44015155311775 1.35656582267092 1.30158753153738 1.37118443576483 1.31210854433227 5.20044906386979 -0.0418491803278527 1.33543667093894
5.27643180633362 5.16679338412132 5.26257435043708 5.30033882918821 0.94613074298305 0.112865474278143 0.139135578628724 1.44346725138323 1.35798966920607 1.29804132317574 1.37017562349688 1.3090309923818 5.26263181143548 -0.0118574074073979 1.34048026674902
5.33300474310629 5.16700027103464 5.45701070586849 5.36600440431299 0.933359322413387 0.120810885605704 0.141469576508367 1.43680936442376 1.33499959344803 1.28999945793071 1.378 1.30800013551732 5.31830054294116 -0.00178952668682035 1.33799818753446
5.40174541401104 5.17092830937206 5.61216822019636 5.42983502729597 0.923539226569851 0.133645750873205 0.135332016606157 1.42759811452252 1.32910753594191 1.28214338125588 1.378 1.30996415468603 5.38307662438372 -0.0119073482428384 1.33813973597906
5.45888372269635 5.171 5.76734580298577 5.48647083210415 0.930796752713715 0.134196562707503 0.137524972214005 1.40915060366975 1.31762446937542 1.282 1.37404296615621 1.3164241029694 5.45174898273453 -0.0410960451978106 1.33615206499238
5.5255891298559 5.18506278444534 5.88516742518758 5.56009071276349 0.920401898348248 0.143586321964306 0.153086441219022 1.39260405328881 1.32200412038377 1.27999069860069 1.3659744211519 1.31350053031589 5.51096828710815 -0.0776491228070192 1.33526281938581
5.59667891151735 5.21142065402499 5.95545507739999 5.62860565720371 0.911546452402634 0.158834837624831 0.155790563394416 1.38178276927885 1.32146744489439 1.27608582903333 1.35523602984167 1.31598964058894 5.57525061897276 -0.111079872204486 1.33796515553185
5.67641952850543 5.2694150593514 6.00380501140275 5.70091195833195 0.893607393752006 0.192807305461387 0.128952664301107 1.37161083825346 1.31596720429594 1.26511093701956 1.34585304428377 1.31649579993543 5.64907163937817 -0.124074396135269 1.3366782966579
5.75600706146796 5.36000544967943 6.02650050481183 5.7730070663092 0.888986077065102 0.211110661961061 0.172219989881762 1.37267099090203 1.31750082952861 1.24699920004706 1.35799997500147 1.32150101930614 5.71675617063969 -0.130465020576123 1.34348728008308
5.82603741713753 5.46686190909686 6.04580384487127 5.83969243689611 0.900719437335432 0.224090290609564 0.111988615179404 1.38134111721334 1.32437282282832 1.23131384820596 1.34401961551287 1.32746583468347 5.78688366480235 -0.124103448275849 1.34562252332203
5.89273328853754 5.55012303537556 6.05038958975053 5.91029918835282 0.893911058439334 0.236894391323928 0.118413577463185 1.3892167239624 1.31306986182293 1.23792513716621 1.33953312307484 1.32645652856902 5.85305150267938 -0.107436137071603 1.3503238854408
5.95407233012186 5.67303802270214 6.04949916216019 5.97256433650917 0.899750645959105 0.224615425540342 0.127437139273 1.40144773369244 1.31251385849135 1.23499976529196 1.34150417283737 1.32349820696636 5.92569569757855 -0.07225025025025 1.35581251992863
6.02261852294957 5.83146594825481 6.04949543050086 6.03563223144698 0.915277536962119 0.205555176966134 0.126962381482599 1.41988466278345 1.31813236322017 1.23402181513423 1.3449229108228 1.32305881118066 5.98666688628841 -0.0737522123893787 1.35934996755155
6.0853469167688 6.00685247277612 6.06091886392537 6.07239288660945 0.940992707567236 0.17103932427651 0.148882993233024 1.43089180113995 1.32157809723601 1.26486216933153 1.33704614242256 1.33195779131487 6.03968771954416 -0.0662741165233527 1.35519096152163
6.11398094972477 6.12396492330275 6.04799909284404 6.13698004256881 0.958498215926606 0.150273568146789 0.126855213122936 1.42912054731743 1.33899879045872 1.26699939522936 1.335 1.33000060477064 6.1011903986263 -0.0151275167785107 1.3510488024243
6.17482834255295 6.31222091843906 6.05507202978721 6.2047803226948 0.954944811687992 0.134072102900664 0.125996301929091 1.42656553334044 1.33404801985814 1.227 1.33496398510639 1.32804801985814 6.16660947467708 0.00891111111110816 1.35073614957367
6.24445274779316 6.49783946159572 6.0611540793114 6.27038671380256 0.941076839392225 0.146858318115131 0.122254505107382 1.42096702919505 1.33773586403761 1.226889943349 1.3319339660094 1.332110056651 6.22092477356683 0.00131309904150956 1.34493658118509
6.30917236708842 6.62425500884314 6.0680306955089 6.33217236708842 0.928924227230813 0.158823752906142 0.115787615195078 1.4079189030883 1.32599527761402 1.22200708357898 1.329 1.33698583284205 6.28476277566862 -0.0183207364341613 1.34544091049864
6.38277332304696 6.73270209592421 6.08117298015524 6.40567157001447 0.922163843384292 0.177334725986896 0.114804217221734 1.39469880108007 1.3239796493935 1.22512210363899 1.329040701213 1.33094912348375 6.3448418879201 -0.0419939759036571 1.34930218672261
6.45954096943713 6.81316814257153 6.09978312177725 6.47254096943713 0.912458438829843 0.166221449585403 0.118799371342617 1.38653891574965 1.3219559723018 1.23514360892841 1.33339624928383 1.3260220138491 6.40398876382471 -0.0758353783231544 1.34834364554847
6.5278493799548 6.86785583509959 6.17882571109055 6.5408493799548 0.896874362887455 0.135694976697074 0.191469761789056 1.37496551933909 1.32000430342986 1.24498278628055 1.35096126913123 1.32699784828507 6.46665587650138 -0.104849751243787 1.3469919514014
6.60063990386802 6.90106192618078 6.2100527450732 6.60767086695841 0.897694254420804 0.113779758764449 0.172945203642881 1.37390239663538 1.32490711072884 1.24896903690961 1.34415481545194 1.32094839484935 6.52887530789497 -0.114689458689448 1.34469717522292
6.66344776036508 6.90721935763107 6.31332519088938 6.67338195307576 0.900129020742643 0.119670131070683 0.21178157395899 1.37622636353538 1.31602193576311 1.246 1.35913161457864 1.31589032118446 6.59253554534868 -0.105360215053762 1.33735224741686
6.7280627412893 6.917 6.41710881692364 6.73506176095666 0.904995715339323 0.126810921512687 0.210959843146777 1.38409880338716 1.31699509833677 1.246 1.3650107836591 1.31100098033265 6.66125521274701 -0.0976119402984997 1.33443196930646
6.79270867890016 6.91708858486252 6.52943001278068 6.7987592988216 0.910970720816088 0.127762148781146 0.210743685337398 1.39325450961365 1.31202530996072 1.246 1.37594938007856 1.3120632749018 6.72890045677628 -0.0846745562130203 1.33664290058034
6.84925356824604 6.92406597727611 6.64317725011155 6.85916559854457 0.923017440999575 0.128704941742165 0.205234764109529 1.40796933001636 1.31395601514926 1.246 1.37182406059705 1.31702199242537 6.79539780915175 -0.0577443461160561 1.33607204661837
6.90500706662384 6.9270005333301 6.74002119987152 6.91100799995152 0.935800807995103 0.128480619996242 0.155638304010279 1.42217143865795 1.3120005333301 1.2460005333301 1.36400039999758 1.31800026666505 6.85439772782867 -0.0792557651991666 1.34065627924134
6.95857418624652 6.93109227993248 6.90047647891962 6.97157418624652 0.941879173719303 0.133058329252444 0.142809879280578 1.43301567555926 1.31605126662915 1.25003075997749 1.3668667067642 1.32001025332583 6.90555308003083 -0.0529446064139368 1.35079986143414
7.01532286884041 6.94008819125603 7.04716703684729 7.02838901228243 0.943699353538531 0.126292129916647 0.132100627869575 1.43834392006873 1.32108819125603 1.253 1.35437481283812 1.32117638251205 6.95646624987988 -0.0126861598440275 1.35620972967173
7.07400208811924 6.94400023639086 7.23200571277905 7.09000236390857 0.942339622562598 0.133040087464617 0.128580180051036 1.43629967890242 1.32500003939848 1.2530001575939 1.37100031518781 1.32899992120305 7.00875343346979 0.00935031847134356 1.35912903190434
7.12754474784359 6.9500719478284 7.37844923482917 7.15061669567199 0.93260716225596 0.135267297565452 0.13324671843789 1.4280094961694 1.3260102782612 1.257 1.379102782612 1.3269794434776 7.06648467063965 0.00976638176637563 1.36218720481822
7.18143915902064 6.95706541631912 7.52035498748832 7.21122110462357 0.917538932420723 0.135980902719853 0.142652455064356 1.41426565252768 1.32710902719853 1.257 1.38884736192205 1.32517444351765 7.12161967941515 -0.00535416666670527 1.36229716775964
7.24585988492116 6.95999363113278 7.62577072078008 7.26588111447856 0.901824179587415 0.13646893852213 0.146790998667662 1.40467086865492 1.3319893852213 1.257 1.38201486069018 1.33298301635408 7.18081599935987 -0.0347668650794396 1.36898782153543
7.30688991735486 6.96734325383687 7.7062924014166 7.3237882125143 0.887810202125205 0.130131727697813 0.129709901015683 1.39228545199536 1.33403813931521 1.25692372136958 1.37692372136958 1.34112713105069 7.23704129819833 -0.0650582822086057 1.37564676395954
7.37743158576447 6.99521467883046 7.72993269981624 7.38630144160406 0.879946774580447 0.12279586105799 0.0846947051094417 1.38098972215338 1.33710845346701 1.25089154653299 1.37086985583959 1.35117352554721 7.2936004136771 -0.0902341831917077 1.37956799363195
7.44216326937845 7.050277801629 7.77200731056918 7.44514621138369 0.874843972075923 0.136232576174438 0.0862912648675451 1.37782192511655 1.34201218428197 1.24599756314361 1.365 1.35902680542034 7.34797101985734 -0.103182795698927 1.3906551841915
7.5096786584312 7.16508996657133 7.77510282703503 7.50558611409967 0.876492416293637 0.174327530734294 0.0991242414026653 1.37864958840849 1.34711310973853 1.24495886918599 1.3650102827035 1.37007197892452 7.40465876585644 -0.11115492957746 1.40447351010454
7.57616269110779 7.27261057060052 7.7851535629765 7.56316269110779 0.878788645430212 0.193733998722566 0.102556451673405 1.38267016190213 1.358307125953 1.24102193756807 1.36591224972771 1.37717550054457 7.45513846686163 -0.106038662486928 1.41822217543477
7.62788842758641 7.38874948835439 7.79198526402085 7.61488842758641 0.884956695515964 0.211262191687772 0.108626906029952 1.39201983275996 1.37197052804169 1.24199789486012 1.36200842055952 1.38498315888097 7.51450186210639 -0.0925734126983449 1.42927269568286
7.68964403840139 7.48726422352866 7.79903577991119 7.67259633185314 0.888488257114265 0.196130531158926 0.112516779807993 1.40090534895553 1.38321467946713 1.24402385327413 1.366 1.3930954130965 7.57239626657645 -0.0603460410557186 1.44165291917061
7.74394294814489 7.5949384895678 7.8020877161065 7.72318416743777 0.89601073794587 0.165386657860349 0.11234012829943 1.41152924568048 1.40124121929288 1.2459122838935 1.366 1.40115350318638 7.62435256986118 -0.0720521472392385 1.45482479725007
