# Supplementary material for: Quantifying Spatiotemporal Gait Parameters with HoloLens in Healthy Adults and People with Parkinson’s Disease: Test-Retest Reliability, Concurrent Validity, and Face Validity
Source: Sensors (Basel). 2020 Jun 5;20(11):3216. doi: 10.3390/s20113216 (PMC7313704; doi:10.3390/s20113216)
Supplement: Supplementary file 1 [file sensors-20-03216-s001.zip › Data/HYA_08_FWS1_HoloLens_raw.csv]

Time HoloLens_x_position HoloLens_y_position HoloLens_z_position HoloLens_x_orientation HoloLens_y_orientation HoloLens_z_orientation
397.5126 -0.375 -0.034 0.266 358.105 280.457 357.333
397.5459 -0.374 -0.034 0.265 358.109 280.36 357.376
397.5801 -0.374 -0.034 0.265 358.169 280.36 357.349
397.613 -0.374 -0.034 0.264 358.155 280.409 357.335
397.6459 -0.374 -0.034 0.264 358.315 280.448 357.507
397.6803 -0.374 -0.034 0.264 358.288 280.469 357.524
397.7156 -0.374 -0.034 0.264 358.037 280.479 357.323
397.7495 -0.374 -0.034 0.264 358.113 280.415 357.322
397.7794 -0.374 -0.034 0.265 358.148 280.574 357.093
397.8135 -0.374 -0.034 0.265 358.161 280.728 357.126
397.847 -0.374 -0.034 0.265 358.172 280.681 357.186
397.8785 -0.375 -0.035 0.265 358.35 280.57 357.242
397.9129 -0.375 -0.035 0.265 358.596 280.461 357.204
397.946 -0.375 -0.035 0.265 358.735 280.379 357.21
397.9793 -0.376 -0.035 0.265 358.617 280.351 357.202
398.0132 -0.376 -0.035 0.265 358.615 280.364 357.091
398.0452 -0.376 -0.034 0.265 358.577 280.376 357.224
398.0839 -0.377 -0.034 0.265 358.453 280.309 357.249
398.1139 -0.377 -0.034 0.265 358.493 280.211 357.204
398.1457 -0.377 -0.035 0.265 358.552 280.238 357.153
398.1813 -0.377 -0.035 0.265 358.719 280.222 357.205
398.2109 -0.377 -0.035 0.265 358.739 280.193 357.165
398.2454 -0.377 -0.035 0.265 358.815 280.26 357.18
398.2796 -0.377 -0.035 0.266 358.829 280.31 357.265
398.3123 -0.377 -0.035 0.266 358.768 280.264 357.253
398.3445 -0.377 -0.035 0.266 358.534 280.163 357.147
398.379 -0.378 -0.035 0.266 358.651 280.13 357.071
398.4118 -0.378 -0.035 0.266 358.86 280.308 357.049
398.4458 -0.378 -0.035 0.266 358.813 280.471 357.172
398.478 -0.378 -0.035 0.266 358.82 280.612 357.283
398.5121 -0.379 -0.035 0.266 358.954 280.54 357.37
398.5462 -0.379 -0.035 0.265 359.021 280.402 357.441
398.5786 -0.379 -0.035 0.265 359.082 280.244 357.49
398.6125 -0.38 -0.035 0.265 358.91 280.09 357.397
398.6467 -0.381 -0.035 0.265 358.92 280.117 357.21
398.6795 -0.381 -0.035 0.265 358.951 280.257 357.127
398.7112 -0.382 -0.035 0.265 358.941 280.398 357.077
398.7458 -0.383 -0.035 0.264 358.944 280.443 357.184
398.7783 -0.384 -0.035 0.264 359.017 280.436 357.181
398.8138 -0.385 -0.036 0.264 359.072 280.568 357.16
398.8455 -0.386 -0.036 0.263 359.058 280.516 357.227
398.878 -0.387 -0.036 0.263 359.075 280.485 357.177
398.9179 -0.388 -0.036 0.262 359.206 280.503 357.19
398.9442 -0.389 -0.036 0.262 359.216 280.416 357.262
398.9792 -0.391 -0.036 0.262 359.328 280.391 357.334
399.0118 -0.392 -0.036 0.261 359.247 280.397 357.27
399.0459 -0.394 -0.036 0.261 359.258 280.323 357.225
399.0792 -0.396 -0.036 0.26 359.405 280.297 357.081
399.1115 -0.397 -0.036 0.26 359.493 280.304 357.097
399.1469 -0.399 -0.037 0.26 359.638 280.56 357.13
399.1771 -0.401 -0.037 0.26 359.582 280.7 357.235
399.2149 -0.403 -0.037 0.259 359.85 280.678 357.27
399.247 -0.405 -0.037 0.259 359.864 280.759 357.323
399.278 -0.406 -0.037 0.259 359.693 280.808 357.391
399.3124 -0.408 -0.037 0.258 359.583 280.887 357.383
399.3441 -0.411 -0.038 0.258 359.75 281.003 357.281
399.3829 -0.414 -0.039 0.258 359.861 281.046 357.166
399.4113 -0.417 -0.039 0.257 359.967 281.061 357.128
399.4455 -0.421 -0.039 0.256 359.851 280.854 357.238
399.4779 -0.426 -0.04 0.255 359.735 280.586 357.087
399.5116 -0.432 -0.042 0.254 359.734 280.525 356.87
399.5443 -0.439 -0.042 0.253 359.826 280.556 356.717
399.5782 -0.447 -0.042 0.252 359.897 280.723 356.568
399.6129 -0.457 -0.043 0.251 359.896 280.899 356.41
399.6452 -0.468 -0.045 0.25 359.69 281.132 356.33
399.6775 -0.481 -0.051 0.249 359.878 281.333 356.618
399.7118 -0.497 -0.055 0.25 359.632 281.558 357.026
399.7432 -0.515 -0.057 0.25 359.495 281.385 357.404
399.7777 -0.533 -0.063 0.252 0.589 281.458 357.149
399.8115 -0.554 -0.066 0.255 1.31 281.688 357.058
399.8434 -0.576 -0.071 0.257 2 281.674 356.82
399.8796 -0.601 -0.074 0.261 2.054 281.655 356.452
399.9115 -0.63 -0.076 0.265 1.466 281.267 356.041
399.9431 -0.66 -0.081 0.269 0.979 281.098 355.44
399.9829 -0.694 -0.089 0.276 0.329 281.648 355.288
400.0105 -0.728 -0.101 0.283 0.33 281.669 355.692
400.044 -0.765 -0.113 0.291 359.994 281.939 355.126
400.0773 -0.804 -0.123 0.299 359.766 281.269 354.834
400.1124 -0.845 -0.13 0.311 359.278 281.53 354.793
400.1432 -0.887 -0.13 0.324 357.913 281.875 354.495
400.179 -0.931 -0.125 0.338 357.447 282.67 353.916
400.2114 -0.977 -0.114 0.357 356.032 284.078 354.802
400.2443 -1.027 -0.094 0.37 353.531 283.226 355.827
400.2773 -1.08 -0.061 0.386 349.419 282.823 355.43
400.3139 -1.132 -0.051 0.4 351.926 282.921 354.538
400.345 -1.181 -0.049 0.41 355.871 283.023 354.283
400.3776 -1.233 -0.039 0.42 354.275 282.939 356.072
400.4112 -1.285 -0.034 0.427 354.822 282.222 356.316
400.4472 -1.337 -0.038 0.433 358.895 282.122 354.56
400.4763 -1.39 -0.04 0.44 0.265 282.001 354.483
400.5126 -1.444 -0.046 0.445 0.111 281.633 355.593
400.5433 -1.499 -0.059 0.45 359.455 281.026 357.112
400.5776 -1.554 -0.082 0.458 359.175 281.643 358.076
400.6107 -1.608 -0.109 0.463 359.53 281.493 359.919
400.6429 -1.67 -0.123 0.463 358.084 280.685 359.516
400.6781 -1.728 -0.143 0.464 359.838 280.923 0.336
400.71 -1.789 -0.14 0.464 0.583 281.272 1.086
400.7439 -1.856 -0.111 0.464 356.277 282.437 359.355
400.7777 -1.918 -0.09 0.463 354.33 283.711 356.946
400.8118 -1.984 -0.049 0.467 349.703 284.258 356.873
400.8421 -2.047 -0.058 0.467 351.958 281.327 0.586
400.8783 -2.101 -0.075 0.476 4.974 280.529 1.741
400.9093 -2.16 -0.04 0.491 2.614 280.793 0.094
400.9446 -2.22 -0.015 0.507 359.547 281.878 359.95
400.9762 -2.28 -0.014 0.517 359.391 281.816 359.508
401.0111 -2.341 -0.026 0.53 358.203 282.37 358.176
401.045 -2.404 -0.05 0.536 357.342 281.929 356.95
401.0763 -2.466 -0.077 0.544 357.514 281.778 357.13
401.1106 -2.529 -0.109 0.555 356.89 281.242 357.59
401.1472 -2.596 -0.126 0.569 355.993 282.486 355.437
401.1766 -2.667 -0.116 0.58 351.694 281.848 356.443
401.2133 -2.734 -0.115 0.593 354.012 280.188 358.172
401.2428 -2.799 -0.107 0.604 356.391 278.512 359.825
401.2793 -2.868 -0.055 0.617 349.332 278.431 357.098
401.3108 -2.933 -0.059 0.636 352.464 281.92 353.107
401.3438 -2.994 -0.043 0.634 358.802 281.252 353.806
401.3773 -3.059 -0.004 0.635 356.26 281.447 355.823
401.4106 -3.121 0.001 0.64 357.216 281.307 358.34
401.4419 -3.181 -0.006 0.637 356.937 279.556 358.24
401.4775 -3.244 -0.025 0.641 355.073 278.957 358.647
401.5117 -3.309 -0.054 0.652 354.733 278.839 0.789
401.5411 -3.375 -0.084 0.657 354.88 279.337 359.227
401.5796 -3.443 -0.11 0.66 354.836 279.016 1.034
401.6087 -3.511 -0.124 0.662 355.398 278.182 1.047
401.6444 -3.582 -0.112 0.662 353.757 278.785 358.689
401.676 -3.651 -0.099 0.659 351.563 279.137 356.987
401.7099 -3.721 -0.093 0.67 354.808 281.072 357.539
401.7419 -3.793 -0.05 0.673 344.268 279.962 359.002
401.7774 -3.86 -0.08 0.685 353.585 279.078 1.327
401.8105 -3.916 -0.059 0.703 2.62 280.417 358.314
401.8435 -3.977 -0.023 0.716 358.845 281.817 357.912
401.8768 -4.04 -0.012 0.726 358.12 282.466 0.16
401.9088 -4.107 -0.015 0.737 355.679 282.221 358.266
401.9444 -4.178 -0.049 0.742 355.666 281.829 356.4
401.975 -4.244 -0.087 0.752 356.878 282.016 356.091
402.0103 -4.314 -0.119 0.764 357.847 281.603 356.745
402.0421 -4.387 -0.122 0.779 355.168 282.073 357.115
402.0756 -4.459 -0.128 0.797 353.361 283.052 356.294
402.111 -4.531 -0.112 0.808 352.991 281.205 358.495
402.1414 -4.602 -0.084 0.824 350.461 280.48 359.724
402.1768 -4.673 -0.052 0.833 352.24 278.813 359.277
402.2106 -4.737 -0.042 0.85 351.308 281.349 353.265
402.2448 -4.795 -0.04 0.856 359.969 281.888 354.971
402.2759 -4.859 -0.004 0.858 357.674 281.66 355.621
402.3092 -4.922 0.01 0.868 355.949 282.476 357.591
402.3438 -4.985 -0.001 0.866 355.793 280.706 358.515
402.3757 -5.052 -0.017 0.868 354.707 279.284 358.973
402.4082 -5.12 -0.048 0.883 354.33 279.991 0.034
402.4431 -5.188 -0.085 0.89 354.72 280.345 359.753
402.4756 -5.259 -0.12 0.897 355.852 280.658 359.753
402.5093 -5.333 -0.126 0.903 354.499 280.353 0.811
402.5407 -5.41 -0.122 0.902 352.827 280.387 356.825
402.5768 -5.482 -0.114 0.907 351.733 281.607 355.574
402.6072 -5.556 -0.102 0.919 354.972 283.571 355.013
402.6428 -5.63 -0.058 0.92 347.244 282.873 356.099
402.6749 -5.697 -0.075 0.926 355.307 279.856 2.053
402.7095 -5.753 -0.045 0.945 2.149 281.576 358.764
402.74 -5.81 -0.014 0.959 0.434 282.668 358.387
402.776 -5.869 -0.001 0.964 358.496 282.09 358.331
402.8091 -5.932 -0.009 0.973 357.026 282.396 356.854
402.8404 -5.998 -0.035 0.98 356.595 282.215 356.969
402.8758 -6.06 -0.074 0.987 358.563 282.334 356.923
402.91 -6.124 -0.11 0.999 359.948 282.618 357.718
402.9413 -6.194 -0.123 1.006 357.737 281.794 357.391
402.9758 -6.262 -0.131 1.023 355.995 282.531 356.959
403.0082 -6.33 -0.126 1.034 355.576 280.803 358.139
403.043 -6.397 -0.111 1.048 356.463 279.704 358.559
403.0751 -6.467 -0.072 1.063 354.437 279.434 358.201
403.1084 -6.528 -0.074 1.076 355.436 281.71 354.009
403.1423 -6.581 -0.072 1.079 6.358 281.454 354.137
403.1772 -6.645 -0.017 1.083 1.047 281.501 355.152
403.207 -6.705 0.01 1.092 358.302 282.197 355.681
403.243 -6.763 0.003 1.093 358.666 281.307 356.431
403.2743 -6.823 -0.015 1.101 357.993 281.425 357.459
403.3087 -6.884 -0.038 1.114 357.092 282.131 358.865
403.3419 -6.942 -0.072 1.121 358.195 282.629 358.125
403.3745 -7.003 -0.103 1.128 358.725 283.218 358.062
403.408 -7.065 -0.116 1.135 358.996 282.989 359.258
403.4431 -7.132 -0.106 1.136 356.261 283.452 356.438
403.4741 -7.196 -0.099 1.141 354.337 284.296 355.108
403.5076 -7.263 -0.09 1.153 357.298 285.79 355.402
403.5414 -7.331 -0.054 1.161 348.857 286.546 354.928
403.5753 -7.391 -0.082 1.173 357.459 285.494 358.64
403.6071 -7.438 -0.06 1.19 6.182 286.888 357.304
403.6414 -7.489 -0.016 1.203 1.92 287.681 357.123
403.6756 -7.541 0.009 1.213 359.127 287.438 358.046
403.707 -7.595 0.012 1.224 356.995 287.348 356.084
403.7421 -7.652 -0.002 1.231 355.42 286.788 354.218
403.7741 -7.708 -0.03 1.245 355.536 287.679 354.239
403.8077 -7.763 -0.061 1.26 355.4 288.179 355.754
403.8403 -7.818 -0.088 1.27 355.469 287.89 354.48
403.8756 -7.873 -0.102 1.289 354.462 288.637 354.684
403.9066 -7.925 -0.112 1.309 354.992 289.043 355.498
403.9421 -7.975 -0.107 1.331 354.229 289.905 356.268
403.974 -8.03 -0.099 1.349 357.49 288.239 357.446
404.0076 -8.087 -0.058 1.369 348.329 288.915 354.933
404.0417 -8.139 -0.074 1.391 350.616 291.613 352.43
404.0743 -8.18 -0.059 1.401 358.136 291.33 350.843
404.1068 -8.222 -0.03 1.417 356.744 292.091 351.998
404.14 -8.26 -0.011 1.434 356.328 294.1 353.733
404.1756 -8.299 0.002 1.447 354.997 294.735 353.49
404.2064 -8.34 0.008 1.463 351.846 295.692 353.966
404.2406 -8.382 0.001 1.481 349.666 296.831 354.632
404.2752 -8.423 -0.016 1.5 349.63 299.036 353.034
404.3067 -8.465 -0.036 1.521 348.396 301.888 352.788
404.3413 -8.508 -0.06 1.538 348.457 302.962 354.277
404.3735 -8.548 -0.08 1.558 349.677 305.763 352.71
404.4079 -8.587 -0.097 1.575 350.403 308.398 351.165
404.4408 -8.627 -0.086 1.604 355.057 310.959 350.72
404.4748 -8.664 -0.062 1.625 347.049 313.297 349.731
404.5063 -8.684 -0.068 1.649 358.448 315.881 351.139
404.5405 -8.695 -0.02 1.681 353.637 324.029 349.041
404.5731 -8.708 0.002 1.708 351.395 329.06 350.796
404.6066 -8.728 0.008 1.73 355.857 331.918 351.069
404.6402 -8.747 0.018 1.752 354.608 334.241 349.547
404.6743 -8.764 0.017 1.776 353.742 336.957 349.27
404.7069 -8.778 0.006 1.802 354.619 338.692 350.141
404.7414 -8.791 -0.006 1.825 354.619 340.465 349.566
404.7728 -8.803 -0.019 1.848 354.506 342.282 349.724
404.8065 -8.812 -0.032 1.874 353.609 345.011 349.158
404.841 -8.82 -0.046 1.9 352.642 347.375 348.91
404.8743 -8.823 -0.056 1.927 352.115 349.773 349.192
404.9059 -8.823 -0.055 1.953 349.885 352.365 349.626
404.9406 -8.821 -0.057 1.981 349.738 354.628 349.809
404.9741 -8.814 -0.028 2.012 351.016 357.119 350.081
405.0057 -8.812 -0.016 2.04 349.087 1.11 347.738
405.0405 -8.814 -0.033 2.059 357.37 3.728 348.406
405.0731 -8.815 -0.022 2.078 354.823 6.351 348.529
405.1067 -8.813 -0.014 2.097 351.586 10.495 347.714
405.1404 -8.811 -0.019 2.114 353.23 14.78 347.612
405.1722 -8.808 -0.024 2.129 355.529 19.319 348.263
405.2065 -8.803 -0.027 2.143 358.007 24.424 349.673
405.2405 -8.797 -0.023 2.157 358.815 30.356 349.499
405.2751 -8.786 -0.02 2.169 358.671 38.12 350.484
405.3068 -8.778 -0.015 2.182 357.817 43.955 350.546
405.342 -8.771 -0.017 2.193 358.671 49.722 351.096
405.374 -8.766 -0.017 2.207 358.535 53.839 351.356
405.4065 -8.761 -0.021 2.222 358.544 57.957 350.604
405.4405 -8.756 -0.024 2.238 358.016 62.016 350.329
405.4755 -8.754 -0.029 2.257 357.624 64.249 350.698
405.506 -8.751 -0.034 2.276 358.142 65.972 350.938
405.5412 -8.749 -0.037 2.299 357.083 66.276 350.378
405.5751 -8.746 -0.042 2.321 356.751 66.997 349.814
405.6055 -8.74 -0.045 2.342 357.656 68.175 349.222
405.6407 -8.73 -0.025 2.362 358.122 70.232 347.679
405.6739 -8.72 -0.019 2.381 355.837 71.831 349.111
405.7075 -8.709 -0.017 2.397 355.524 73.381 349.473
405.739 -8.697 -0.017 2.411 355.202 75.488 349.396
405.7735 -8.682 -0.015 2.424 354.755 77.547 349.459
