# Supplementary material for: Quantifying Spatiotemporal Gait Parameters with HoloLens in Healthy Adults and People with Parkinson’s Disease: Test-Retest Reliability, Concurrent Validity, and Face Validity
Source: Sensors (Basel). 2020 Jun 5;20(11):3216. doi: 10.3390/s20113216 (PMC7313704; doi:10.3390/s20113216)
Supplement: Supplementary file 1 [file sensors-20-03216-s001.zip › Data/HYA_08_FWS1_IWW_raw.csv]

IWW_x_SpineBase IWW_x_Head IWW_x_ShoulderLeft IWW_x_ElbowLeft IWW_x_WristLeft IWW_x_HandLeft IWW_x_ShoulderRight IWW_x_ElbowRight IWW_x_WristRight IWW_x_HandRight IWW_x_HipLeft IWW_x_KneeLeft IWW_x_AnkleLeft IWW_x_FootLeft IWW_x_HipRight IWW_x_KneeRight IWW_x_AnkleRight IWW_x_FootRight IWW_x_SpineShoulder IWW_y_SpineBase IWW_y_Head IWW_y_ShoulderLeft IWW_y_ElbowLeft IWW_y_WristLeft IWW_y_HandLeft…
-0.239968850616516 -0.22705191563914 -0.226 -0.232 -0.178041532511312 -0.154103831278279 -0.216 NaN -0.200020766255656 -0.179020766255656 -0.212010383127828 NaN -0.317 -0.240041532511312 -0.204 -0.289688506165163 -0.303031149383484 -0.241 -0.242 0.973590934481504 1.62615356570034 1.36783321876963 1.14586927318105 0.926327747909163 0.815232062906954 1.39007269961324 NaN 0.948734776238801 0.8082578…
-0.237066303579042 -0.232066303579042 -0.226 -0.232066303579042 -0.182 -0.163977898806986 -0.216 NaN -0.202088404772056 -0.180933696420958 -0.213 NaN -0.317 -0.244 -0.204 -0.260618833404391 -0.30588949403493 -0.240933696420958 -0.242 0.97366408714103 1.6132468032254 1.36816099613336 1.14580685136983 0.925164641250533 0.837201479982946 1.39034016654879 NaN 0.949188673928419 0.807072594520663 0.982…
-0.24 -0.235001530956301 -0.226 -0.23499923452185 -0.18199923452185 -0.162998724203083 -0.215999744840617 NaN -0.205998469043699 -0.178004337709519 -0.213000510318767 -0.268 -0.316998979362466 -0.243998979362466 -0.203999744840617 -0.287995151971714 -0.301000510318767 -0.238 -0.242 0.97295848945645 1.61752488660596 1.36908935444676 1.14610994131334 0.925370043377095 0.830632048929849 1.3907889155…
-0.239936182636512 -0.240872365273024 -0.226038290418093 -0.232 -0.179063817363488 -0.158063817363488 -0.215 NaN -0.200038290418093 -0.194783020964141 -0.214923419163815 -0.267910655691117 -0.313012763472698 -0.24 -0.202961709581907 -0.269485011962507 -0.303 -0.238 -0.242 0.967087352483708 1.59775662894465 1.3665855269454 1.14588051053891 0.925556720149234 0.838624007006993 1.38654982787398 NaN 0…
-0.23504465118826 -0.2312232559413 -0.229 -0.232 -0.18391069762348 -0.16279906965283 -0.215 -0.229 -0.203 -0.17802232559413 -0.20897767440587 -0.26068744168218 -0.31402232559413 -0.24004465118826 -0.20006697678239 -0.30679906965283 -0.303 -0.238 -0.24193302321761 0.970556883610775 1.6179129485708 1.3685497302267 1.14592602791042 0.926821199983572 0.835377860201508 1.38731178604753 1.1716146418574…
-0.237 -0.240972131355702 -0.229 -0.232 -0.179997466486882 -0.154007600539354 -0.215 -0.229 -0.203 -0.179005067026236 -0.208 -0.247 -0.315010134052472 -0.241984798921292 -0.203002533513118 -0.297944262711403 -0.303010134052472 -0.238 -0.239007600539354 0.96210450965335 1.5975055018956 1.36810222949154 1.14619015201079 0.925560912064723 0.815146713809763 1.38739423096691 1.1713835722535 0.94659349…
-0.237010340876455 -0.230186135776182 -0.228968977370636 -0.232 -0.179010340876455 -0.157031022629364 -0.215 NaN -0.203 -0.181 -0.207989659123545 -0.247320567170092 -0.319041363505818 -0.236 -0.204 -0.276310226293638 -0.306989659123545 -0.238 -0.241989659123545 0.963849494414459 1.61516819965833 1.36895094213716 1.14625475680317 0.925926514752166 0.818040352618965 1.38902970123199 NaN 0.947951800…
-0.238065443442942 -0.247629153823326 -0.226 -0.232021814480981 -0.18 -0.159956371038038 -0.215 NaN -0.203 -0.180934556557058 -0.207130886885885 NaN -0.322760040709211 -0.236 -0.204065443442942 -0.305541895899403 -0.306 -0.238 -0.241 0.961086191683823 1.59165659139357 1.36623478900851 1.1467767523118 0.926612607560415 0.841394648152783 1.3861633761559 NaN 0.946236395521987 0.806894397557447 0.966…
-0.241 -0.231003256151605 -0.226 -0.233 -0.180002849132655 -0.158002442113704 -0.215 NaN -0.203 -0.178000407018951 -0.213000407018951 NaN -0.312002849132655 -0.236005291246359 -0.206999185962099 -0.285001221056852 -0.306 -0.238 -0.241 0.968089263295699 1.61795443605094 1.3691401180355 1.14977087102055 0.929421778672815 0.81426122558266 1.38766004884227 NaN 0.947419987789431 0.807538335292492 0.97…
-0.240974280352778 -0.238948560705556 -0.226 -0.233038579470833 -0.187 -0.164051439294444 -0.215 NaN -0.203 -0.179025719647222 -0.213948560705556 NaN -0.318961420529167 -0.248884261587501 -0.204987140176389 -0.287832822293057 -0.305974280352778 -0.238038579470833 -0.241 0.966315235916694 1.6043996942954 1.36945752002253 1.15190922841058 0.93379630131357 0.841788719966209 1.38781073497843 NaN 0.94…
-0.238955692690285 -0.235044307309715 -0.226 -0.236 -0.186756309796568 -0.167822770761141 -0.214933539035428 NaN -0.203 -0.180844924415998 -0.21 NaN -0.316 -0.239867078070856 -0.203933539035428 -0.275022153654857 -0.303977846345143 -0.241 -0.241 0.969014018513188 1.6127661666187 1.37156623387867 1.15184712002487 0.934238794201965 0.838195979046029 1.39009689293897 NaN 0.949219268130376 0.80959901…
-0.237 -0.236994615240501 -0.226010769518998 -0.236 -0.176032308556993 -0.160013461898747 -0.212013461898747 NaN -0.203018846658246 -0.174010769518998 -0.209991922860752 NaN -0.315991922860752 -0.234 -0.201 -0.275994615240501 -0.303 -0.241 -0.241 0.968769546676981 1.61040257341343 1.37140387702684 1.15171633836354 0.932409392023787 0.81952953978739 1.38687786174887 NaN 0.946983365474687 0.8047051…
-0.237009997032621 -0.235019994065242 -0.229970008902138 -0.236 -0.187980005934758 -0.165059982195725 -0.217 -0.229 -0.209940017804275 -0.178119964391449 -0.207029991097862 NaN -0.313049985163104 -0.234009997032621 -0.201019994065242 -0.274199940652415 -0.303029991097862 -0.241 -0.241 0.975992305252261 1.61503450756682 1.37284069979228 1.15035900029674 0.928482299317503 0.838091637180582 1.389795…
-0.238021988943869 -0.236956022112262 -0.227065966831607 -0.236 -0.186043977887738 -0.171021988943869 -0.217065966831607 -0.229 -0.203978011056131 -0.18980209950518 -0.210065966831607 NaN -0.318043977887738 -0.235065966831607 -0.203043977887738 -0.293736132673573 -0.306 -0.241 -0.241 0.974278480651771 1.61267469718958 1.37292033480362 1.15026989502474 0.928718575688109 0.859064292813515 1.3903999…
-0.239 -0.235001680064651 -0.23 -0.236 -0.187999759990764 -0.171999039963057 -0.219998799953821 -0.229000480018472 -0.202999279972293 -0.181 -0.213 NaN -0.320000960036943 -0.238001680064651 -0.204999039963057 -0.282000960036943 -0.305996879879935 -0.241 -0.241 0.975990021600831 1.61999608544936 1.37338000960037 1.15071000240009 0.929099971198892 0.859694510988777 1.39439876395244 1.17673914076694…
-0.238974194030528 -0.241948388061056 -0.229987097015264 -0.235987097015264 -0.187012902984736 -0.168 -0.215 -0.231 -0.199987097015264 -0.181 -0.213 NaN -0.323961291045792 -0.244961291045792 -0.201 -0.285845164183167 -0.293090320893153 -0.241038708954208 -0.241 0.976114192909551 1.60377386940078 1.37342374186557 1.15072116126863 0.929051224475743 0.836848451268173 1.38925141932832 1.1731601290298…
-0.237022242870079 -0.238066728610236 -0.228955514259843 -0.235022242870079 -0.187955514259843 -0.168066728610236 -0.215044485740157 -0.231 -0.199 -0.181088971480314 -0.212911028519686 NaN -0.321044485740157 -0.241977757129921 -0.200977757129921 -0.274111214350393 -0.3 -0.244022242870079 -0.241022242870079 0.97860543992756 1.60992553227477 1.37355563448165 1.15077641326618 0.934356088630592 0.838…
-0.237997568852281 -0.240985413113683 -0.227 -0.236 -0.186 -0.170982981965964 -0.217 -0.230995137704561 -0.199002431147719 -0.185007293443158 -0.209007293443158 -0.271 NaN -0.241002431147719 -0.2 -0.279004862295439 -0.3 -0.244997568852281 -0.241992706556842 0.973137658115316 1.59833248013353 1.36677753655793 1.14929715555717 0.928027325737509 0.836894229471316 1.38889279581988 1.17216216372147 0.…
-0.237 -0.235083335864924 -0.227 -0.236 -0.186 -0.164 -0.217 NaN -0.200020833966231 -0.187895830168845 -0.212 -0.271135420780501 NaN -0.242010416983115 -0.2 -0.280937498101307 -0.300031250949346 -0.244010416983115 -0.239031250949346 0.976234686123448 1.61152207914355 1.36986864579219 1.14813052084916 0.926930729188818 0.814060730707772 1.39002812463925 NaN 0.948399062167729 0.806430207732081 0.97…
-0.23706652034334 -0.242800438969981 -0.22697782655222 -0.236 -0.18604434689556 -0.16408869379112 -0.21697782655222 NaN -0.202110867238899 -0.178243907925579 -0.212 -0.284354775164478 -0.311667398283302 -0.24306652034334 -0.20008869379112 -0.275199561030019 -0.302800438969981 -0.24493347965666 -0.242 0.972032219594265 1.59891291574415 1.369759956103 1.14820860374764 0.927019069165091 0.8193383251…
-0.24 -0.234001956275422 -0.226000279467917 -0.236 -0.187999441064165 -0.168 -0.216 NaN -0.206997205320826 -0.188996925852909 -0.212000558935835 -0.299998043724578 -0.297005030422513 -0.245998323192496 -0.20399888212833 -0.284001397339587 -0.294001676807504 -0.242000558935835 -0.242 0.976537747488586 1.62064405292272 1.37063914482817 1.14946990498091 0.927860092224413 0.839549731710799 1.39129995…
-0.24 -0.240910299110503 -0.226987185587215 -0.236 -0.186 -0.168 -0.216 -0.228 -0.197 -0.177987185587215 -0.213987185587215 -0.292577124378087 -0.315051257651141 -0.240076886476711 -0.200051257651141 -0.288807783808221 -0.300051257651141 -0.244 -0.242 0.968481281441279 1.59958566656718 1.36760908871702 1.14912577124378 0.928190768864767 0.838577698163726 1.39115538205337 1.17457269102668 0.950512…
-0.240022335415485 -0.234022335415485 -0.226 -0.236 -0.186 -0.16791065833806 -0.216 -0.228022335415485 -0.197 -0.17704467083097 -0.21308934166194 -0.26 -0.319 -0.245865987507091 -0.204022335415485 -0.274335031232273 -0.30395532916903 -0.244 -0.242 0.968555877751276 1.61597932609501 1.36985804074957 1.14879195925043 0.928238162229793 0.837262582415274 1.39156597962521 1.17477530956275 0.9507317358…
-0.240991838462004 -0.234997279487334 -0.226008161537996 -0.236008161537996 -0.186 -0.164002720512666 -0.216008161537996 -0.229 -0.197005441025331 -0.179005441025331 -0.216980956411342 -0.260062571791306 -0.319 -0.240024484613989 -0.204994558974669 -0.288964633335349 -0.302002720512666 -0.244 -0.242 0.967507209358564 1.60633800979385 1.37021282933317 1.1484404080769 0.927720462487153 0.8211687370…
-0.238031110057999 -0.234 -0.229 -0.239 -0.186 -0.165031110057999 -0.219 -0.229031110057999 -0.199 -0.180968889942001 -0.21 -0.282948149903335 -0.319020740038666 -0.248968889942001 -0.203 -0.276020740038666 -0.302958519922668 -0.244010370019333 -0.242 0.97014813339652 1.61292745227661 1.37125051850097 1.14858958519923 0.92788782229594 0.817265444220298 1.39247948149903 1.17551103700193 0.95122145…
-0.240933167263844 -0.233933167263844 -0.229 -0.238977722421281 -0.186 -0.167910889685125 -0.218933167263844 -0.232 -0.198955444842563 -0.177977722421281 -0.210044555157437 -0.277910889685125 -0.320955444842563 -0.246 -0.203 -0.278111387893594 -0.299111387893594 -0.244977722421281 -0.242 0.969976460497828 1.61179059501411 1.37130735160098 1.14855601494625 0.927683118861021 0.838733885412052 1.392…
-0.238 -0.231001913364089 -0.228999043317956 -0.238000318894015 -0.18600063778803 -0.163999043317956 -0.216 NaN -0.19700063778803 -0.17700063778803 -0.211999043317956 -0.273994897695763 -0.319 -0.246000956682044 -0.20300063778803 -0.282988200921452 -0.304 -0.244000318894015 -0.242 0.970257700774153 1.61444562158518 1.37162882009215 1.14881919957602 0.927819161308741 0.836705643907758 1.3910798692…
-0.237873447519208 -0.237012655248079 -0.226037965744237 -0.239 -0.188 -0.161025310496158 -0.215949379007683 NaN -0.198962034255763 -0.179075931488475 -0.209 NaN -0.319063276240396 -0.249 -0.204582376813388 -0.246404967938533 -0.304 -0.245 -0.241886102767288 0.962953820114598 1.60041703336099 1.3677982588675 1.14629481370231 0.925177724409363 0.82310277238449 1.39059103125199 NaN 0.94852988757162…
-0.228066878821568 -0.238066878821568 -0.229 -0.239 -0.187955414118955 -0.163267515286271 -0.212066878821568 NaN -0.196 -0.184933121178432 -0.209022292940523 NaN -0.323888535297387 -0.249 NaN -0.277888535297387 -0.304 -0.244977707059477 -0.233133757643135 0.955541401056143 1.57735827887716 1.35763280227904 1.14511891717621 0.924236050917176 0.827964361284048 1.3844598725403 NaN 0.943858948999444 …
-0.231008251523358 -0.240975245429926 -0.229 -0.239 -0.185994498984428 -0.174983496953284 -0.215002750507786 NaN -0.196008251523358 -0.182016503046716 -0.209991748476642 -0.264008251523358 -0.319019253554502 -0.249 -0.187011002031144 -0.272994498984428 -0.304 -0.244 -0.238997249492214 0.959568400897089 1.60275594913676 1.36259647554164 1.14551217290115 0.924943300609343 0.860598227826676 1.385777…
-0.233979370774122 -0.232020629225879 -0.229 -0.239 -0.184103146129393 -0.168958741548243 -0.216 NaN -0.198979370774121 -0.188072202290575 -0.207030943838818 -0.266917483096486 -0.32585559541885 -0.248938112322364 -0.191030943838818 -0.271226921484664 -0.303917483096486 -0.244 -0.238030943838818 0.966256709672962 1.61577648785705 1.36857897371326 1.14632640540912 0.926144435283564 0.8561388702222…
-0.232 -0.233955683877735 -0.229 -0.238977841938868 -0.193844893572073 -0.164955683877735 -0.216 NaN -0.196977841938868 -0.194689787144146 -0.21 -0.259864164384166 -0.311601154899616 -0.242933525816603 -0.194 -0.29282273551094 -0.296243738672457 -0.244 -0.240955683877735 0.967871079030566 1.61453295776611 1.36944132948367 1.14885357416227 0.926588834351962 0.837784046195985 1.38915791915703 NaN 0…
-0.232 -0.23200069272487 -0.229 -0.238 -0.187 -0.16300023090829 -0.216 NaN -0.19599976909171 -0.18099930727513 -0.20999930727513 -0.297984529144576 -0.294004387257508 -0.23999930727513 -0.194001385449739 -0.284998614550261 -0.30699930727513 -0.24400023090829 -0.239 0.968359445820104 1.61686503316268 1.36949997921825 1.14856992149118 0.927420018472663 0.837079563583332 1.39038987530952 NaN 0.94846…
-0.232025902695776 -0.234870486521119 -0.229 -0.238 -0.186961145956336 -0.164 -0.216 NaN -0.195 -0.178 -0.207 -0.231362637740867 -0.313012951347888 -0.237038854043664 -0.199961145956336 -0.279077708087329 -0.304051805391552 -0.244987048652112 -0.239 0.965981240210537 1.59566098932492 1.36941375589089 1.1482349215122 0.927506346160465 0.835208649940959 1.38985284929654 NaN 0.94802968604879 0.81065…
-0.234178305905413 -0.22526745885812 -0.229022288238177 -0.238 -0.184044576476353 -0.16406686471453 -0.215977711761823 -0.227955423523647 -0.19493313528547 -0.178378900049003 -0.20713372942906 NaN -0.314222882381767 -0.24 -0.197289747096297 -0.284710252903703 -0.30786627057094 -0.244 -0.239 0.967094502758153 1.61811144181917 1.36969621099951 1.14861958394242 0.927992897470963 0.836688172301641 1.…
-0.241988805575452 -0.236983208363178 -0.229997201393863 -0.238 -0.186 -0.167002798606137 -0.214994402787726 -0.226 -0.192011194424548 -0.194983208363178 -0.212988805575452 NaN -0.323969215332493 -0.239994402787726 -0.209986006969315 -0.272069965153425 -0.301991604181589 -0.244 -0.239 0.944968667760722 1.5967548347281 1.36953053173517 1.14903921639028 0.928119216390282 0.839249767135418 1.3852248…
-0.238020500597937 -0.231082002391747 -0.229010250298968 -0.238 -0.186 -0.168 -0.212989749701032 NaN -0.195969249103095 -0.189 -0.209 NaN -0.313 -0.238 -0.204989749701032 -0.296702741329916 -0.299071752092779 -0.244 -0.239 0.962297289629279 1.6231676376394 1.36971282479072 1.1487580524432 0.927838462455155 0.842667063164334 1.3869181668632 NaN 0.945635034563506 0.88232564003949 0.971947711558249 …
-0.23995923350211 -0.238775784261608 -0.23 -0.238 -0.186 -0.16804076649789 -0.212020383248945 NaN -0.192938850253166 -0.188796167510552 -0.209020383248945 NaN -0.313122299493669 -0.238 -0.203979616751055 -0.268366898481006 -0.305796167510552 -0.243918467004221 -0.239 0.961192503326158 1.59908923830253 1.36903997558397 1.14858059928945 0.927699172462025 0.836718006803373 1.38486462710717 NaN 0.944…
-0.237998688409119 -0.228001147642021 -0.22999950815342 -0.23800016394886 -0.186 -0.169999016306839 -0.213 NaN -0.19000032789772 -0.178998852357979 -0.209998032613679 NaN -0.318998524460259 -0.23800049184658 -0.202998852357979 -0.285998688409119 -0.29600016394886 -0.24 -0.23899950815342 0.967080054103124 1.61298762274153 1.36999942617899 1.14909002131335 0.928140083613919 0.842869570453987 1.3874…
-0.23 -0.234878440274107 -0.226987844027411 -0.238987844027411 -0.186 -0.164012155972589 -0.213 NaN -0.192036467917768 -0.172024311945179 -0.198012155972589 NaN -0.310158027643661 -0.241 -0.196 -0.278133715698482 -0.296744724575625 -0.239063990110624 -0.236 0.967430908272854 1.59872023412084 1.36651434404766 1.14922121559726 0.928649027522193 0.84021389676141 1.38667932799642 NaN 0.94555917433421…
-0.23 -0.225102358130078 -0.226 -0.238 -0.186 -0.165081886504062 -0.213 -0.226959056747969 -0.194938585121953 -0.174102358130078 -0.199061414878047 NaN -0.322918113495938 -0.241 -0.196020471626016 -0.288897641869922 -0.276470847398357 -0.164576315203194 -0.236 0.969124677377236 1.61715363304879 1.36768081886504 1.14931611039106 0.928563039647155 0.837285936771545 1.38824959056748 1.1720368670626 …
-0.230004869977646 -0.229975650111767 -0.226 -0.238 -0.186 -0.168980520089414 -0.212997565011177 -0.225 -0.192002434988823 -0.178990260044707 -0.202004869977647 -0.255997565011177 -0.319002434988823 -0.24099269503353 -0.197 -0.28399269503353 -0.299009739955293 -0.240009739955293 -0.235997565011177 0.968870511347653 1.6039736593496 1.36772224018972 1.14912866075615 0.9282287581557 0.83755317422723…
-0.232032256791356 -0.220032256791356 -0.226 -0.238 -0.185946238681074 -0.161 -0.212 -0.225 -0.193 -0.175010752263785 -0.204053761318926 -0.254967743208644 -0.31997849547243 -0.237989247736215 -0.197032256791356 -0.280827963779437 -0.303010752263785 -0.244 -0.235010752263785 0.969071613234248 1.62180279795666 1.36863967743209 1.14858043009055 0.927725913745082 0.830673870420283 1.38829268806595 1…
-0.235 -0.223 -0.226 -0.237933826269473 -0.181066173730527 -0.161044115820351 -0.212 -0.224933826269473 -0.193 -0.17619852119158 -0.209 -0.252 -0.317955884179649 -0.237 -0.2 -0.265397042383161 -0.304 -0.243955884179649 -0.235955884179649 0.96831499937892 1.61657330744437 1.36863382254299 1.14861735305078 0.928264264943354 0.831818314276252 1.38855014663868 1.17127294146874 0.946847206412098 0.814…
-0.234999672532777 -0.223000218311482 -0.225999672532777 -0.235 -0.184 -0.163000436622964 -0.212000109155741 NaN -0.193 -0.184999672532777 -0.208999454221295 -0.252003383827971 -0.316000109155741 -0.237 -0.199999781688518 -0.282998690131108 -0.304 -0.242 -0.234 0.968979385453178 1.61804825241659 1.3696896386945 1.14850000109156 0.928009953063031 0.825981223635856 1.38899981770991 NaN 0.9462797926…
-0.231978389037669 -0.224945972594172 -0.223 -0.235 -0.184 -0.167 -0.212989194518834 NaN -0.193032416443497 -0.18207563836816 -0.204 NaN -0.317 -0.237 -0.197956778075337 -0.271205304142148 -0.304 -0.242021610962331 -0.233967583556503 0.963445952672751 1.60218933174971 1.36639934181129 1.14849022596947 0.927558280982857 0.837140510896261 1.38733529468577 NaN 0.944390481316731 0.878335530313348 0.9…
-0.230183797012338 -0.220142953231818 -0.22302042189026 -0.23502042189026 -0.184 -0.16697957810974 -0.21195915621948 NaN -0.19597957810974 -0.188632405975324 -0.204102109451299 NaN -0.317 -0.237 -0.194347172134416 -0.290102109451299 -0.304142953231818 -0.24395915621948 -0.23102042189026 0.97167023598798 1.61549546925886 1.36814835279633 1.1466565148262 0.925543043104857 0.83261081687561 1.3877726…
-0.238996202190997 -0.226987657120741 -0.223996202190997 -0.235996202190997 -0.184 -0.166000949452251 -0.21 NaN -0.194994303286496 -0.17101329233151 -0.208997151643248 NaN -0.317 -0.237 -0.210992404381994 -0.294969617527977 -0.310988606572991 -0.242 -0.231999050547749 0.944835789390929 1.59803001445344 1.36711206980591 1.1455308450125 0.924250588660395 0.832650712089188 1.38550092096868 NaN 0.942…
-0.235053390746842 -0.214080086120263 -0.220017796915614 -0.232 -0.184 -0.166946609253158 -0.209982203084386 NaN -0.189008898457807 -0.184866523132895 -0.206071187662456 NaN -0.316982203084386 -0.237 -0.203053390746842 -0.263017796915614 -0.299 -0.241991101542193 -0.231 0.961306912798463 1.6188850685167 1.36928644061688 1.14641519483278 0.924863059202911 0.833391012557615 1.38646466092532 NaN 0.9…
-0.240857024279918 -0.222877449382787 -0.222 -0.232 -0.184 -0.161040850205738 -0.207959149794262 NaN -0.19018382592582 -0.169959149794262 -0.213795748971311 -0.303591497942622 -0.314979574897131 -0.237 -0.208775323868442 -0.26481617407418 -0.299 -0.241 -0.230938724691393 0.94603687960867 1.59647871460881 1.36890838259258 1.14589817834155 0.924105114576123 0.832333013962996 1.38589369311933 NaN 0.…
-0.234005262153313 -0.217004510417125 -0.222 -0.232 -0.184 -0.162998496527625 -0.206001503472375 NaN -0.198993234374312 -0.168001503472375 -0.204007517361876 -0.284015034723752 -0.314000751736188 -0.237 -0.198008269098063 -0.256006765625688 -0.299 -0.241 -0.228002255208563 0.977995455813475 1.61654458940815 1.36978932343743 1.14676933095479 0.924829443715221 0.829602097343963 1.38702912798602 NaN…
-0.230987639117885 -0.223864030296732 -0.219 -0.231962917353654 -0.186975278235769 -0.160975278235769 -0.208 NaN -0.198962917353654 -0.169975278235769 -0.203950556471539 NaN -0.312012360882115 -0.236987639117885 -0.195 -0.292678617065003 -0.299012360882115 -0.241 -0.227962917353654 0.972870247217642 1.59809151932202 1.36970098887057 1.14670074165293 0.924368640302967 0.834222546527191 1.385005203…
-0.229938887955941 -0.213081482725413 -0.218938887955941 -0.229 -0.184918517274587 -0.159 -0.207938887955941 NaN -0.195857405230528 -0.168040741362706 -0.2 -0.286101853406766 -0.312918517274587 -0.236 -0.194918517274587 -0.267305560220298 -0.3 -0.241020370681353 -0.224938887955941 0.972837443642109 1.61617178991182 1.36976920353888 1.14678342628356 0.924289537487962 0.831237944565728 1.3862008515…
-0.227 -0.216971588176762 -0.216 -0.228994834213957 -0.181 -0.158994834213957 -0.205 NaN -0.188992251320935 -0.169987085534892 -0.2 -0.290989668427913 -0.309007748679065 -0.236 -0.190994834213957 -0.281927678995394 -0.3 -0.242 -0.222 0.970313176958417 1.59611491230564 1.36925204048549 1.14790865689563 0.925708450264187 0.831615919029026 1.3852852174439 NaN 0.943327309587251 0.819016534719345 0.97…
-0.227 -0.206010776415959 -0.215967670752122 -0.226967670752122 -0.180913788672324 -0.157053882079797 -0.204978447168081 -0.216967670752122 -0.186021552831919 -0.164989223584041 -0.2 -0.286687483937176 -0.312053882079797 -0.236010776415959 -0.189 -0.254043105663838 -0.3 -0.241989223584041 -0.221892235840405 0.971535258376978 1.61728195925166 1.37003687483937 1.1474017462934 0.925136186690781 0.83…
-0.226934589367817 -0.206912785823756 -0.213 -0.224 -0.173109017720305 -0.161825571647512 -0.202956392911878 -0.214 -0.18778196455939 -0.163869178735634 -0.199934589367817 NaN -0.317021803544061 -0.237 -0.188890982279695 -0.258392463793097 -0.299672946839086 -0.241 -0.211934589367817 0.971300810640801 1.61386718454598 1.36977551014655 1.1484660457318 0.927495738805556 0.866140840849629 1.38786660…
-0.224000024258744 -0.203 -0.212999927223769 -0.224 -0.178 -0.154 -0.201 -0.213999927223769 -0.178 -0.158000072776231 -0.197000072776231 NaN -0.317999854447537 -0.237000072776231 -0.184 -0.275999830188794 -0.285000363881156 -0.240999975741256 -0.209 0.980309979865243 1.6173298107818 1.37091999320755 1.14783999587601 0.925509998787063 0.82939004730455 1.38905994032349 1.17115995269545 0.9470699473…
-0.224784000476239 -0.203248399452325 -0.209935200142872 -0.223935200142872 NaN -0.153956800095248 -0.200924400166684 -0.210935200142872 -0.178 -0.161021599952376 -0.200010799976188 NaN -0.312043199904752 -0.240064799857128 -0.183697600666735 -0.269097199785692 -0.299643600785795 -0.239082002024017 -0.208978400047624 0.979112692809845 1.60845788636381 1.37046914437671 1.14751512834146 NaN 0.83125…
-0.205163907939456 NaN NaN -0.217918046030272 NaN -0.150081953969728 -0.193938534522704 -0.204979511507568 -0.177959023015136 -0.162959023015136 NaN -0.258020488492432 -0.316 -0.245979511507568 NaN -0.277610718643792 -0.267758074219984 -0.156782498841585 NaN 0.945985080699741 NaN NaN 1.13346358497066 NaN 0.823228770690454 1.38059453875116 1.16251925110442 0.937998431564723 0.80541736777881 NaN 0.…
-0.213002123007412 -0.186 -0.200993630977763 -0.214 -0.173995753985175 -0.153993630977763 -0.190997876992588 NaN -0.175997876992588 -0.161 -0.189997876992588 -0.258972400903639 -0.315993630977763 -0.244993630977763 -0.175004246014825 -0.259004246014825 -0.303997876992588 -0.242004246014825 -0.197 0.970614755536604 1.6228413162646 1.36171488291705 1.13985430970505 0.916963333121637 0.8231937776830…
-0.213948776291425 -0.185948776291425 -0.197969265774855 -0.21393853154971 -0.171948776291425 -0.150969265774855 -0.189928286807995 NaN -0.17493853154971 -0.160948776291425 -0.188928286807995 NaN -0.312969265774855 -0.24193853154971 -0.176928286807995 -0.260784860423986 -0.303010244741715 -0.244 -0.196969265774855 0.972925093956771 1.62345538986623 1.36402249858489 1.14189065453138 0.918542805927…
-0.208933728276045 -0.180933728276045 -0.194823275402786 -0.207933728276045 -0.166977909425348 -0.147867456552089 -0.182867456552089 -0.197977909425348 -0.169 -0.156 -0.181933728276045 NaN -0.310044181149304 -0.236 -0.169955818850696 -0.24 -0.303779094253482 -0.243955818850696 -0.193889547126741 0.980163211163265 1.6229848167449 1.36524391706203 1.14294098604592 0.91980032332868 0.834374714321964…
-0.205999356143665 -0.177997907466911 -0.186999517107749 -0.204999195179581 -0.165999678071833 -0.142 -0.176999356143665 -0.196997746502828 -0.168999195179581 -0.155996619754241 -0.178999839035916 -0.27899227372398 NaN -0.236001609640838 -0.168 -0.239997102646493 -0.294000804820419 -0.242 -0.188999034215498 0.97941992273724 1.6218698068431 1.36586013681947 1.14387009013989 0.920699969416824 0.832…
-0.201912578061401 -0.164887600364658 -0.183862622667916 -0.199912578061401 -0.163950044606515 -0.141925066909772 -0.172887600364658 NaN -0.163962533454886 -0.134875111516287 -0.177837644971173 -0.230775200729317 NaN -0.245925066909772 -0.167887600364658 -0.221550401458633 -0.299 -0.241975022303257 -0.182887600364658 0.978850330068694 1.62063840321362 1.36670438001823 1.14442363068733 0.920495637…
-0.194712005756862 -0.155800619370135 -0.172778465966817 -0.192712005756862 -0.159534778530316 -0.135955693193363 -0.163800619370135 NaN -0.16086707958009 -0.124911386386727 -0.164933539790045 NaN NaN -0.239933539790045 -0.158933539790045 -0.185955693193363 -0.298889232983409 -0.239955693193363 -0.173734159160181 0.971639928554015 1.61806312769049 1.36621237018287 1.1438705979106 0.91933740352861…
-0.18199745157848 -0.146946483148071 -0.162964322098714 -0.179974515784796 -0.138977064206316 -0.133949031569592 -0.154966870520235 -0.171982161049357 -0.154979612627837 -0.120989806313918 -0.161974515784796 NaN -0.304005096843041 -0.236994903156959 -0.155982161049357 -0.183898063139184 -0.293971967363276 -0.237989806313918 -0.161961773677194 0.966332482156515 1.61467015290529 1.36410266054602 1.…
-0.180825300496794 -0.125876682703619 -0.148866406262254 -0.169907512027714 -0.129876682703619 -0.113835576938159 -0.141856129820889 -0.164969170675905 -0.146835576938159 -0.116866406262254 -0.151907512027714 -0.20895889423454 -0.305928064910445 -0.23495889423454 -0.148886959144984 -0.143845853379524 -0.282856129820889 -0.23393834135181 -0.146897235586349 0.963322792073472 1.61471437980913 1.3612…
-0.163604551979333 -0.11356061331037 -0.135692429317259 -0.160472735972444 NaN NaN -0.127802275989667 -0.161780306655185 -0.130780306655185 -0.104197724010333 -0.14256061331037 -0.204758337320704 -0.299307570682741 -0.230890153327593 -0.137648490648296 -0.128318950631074 -0.268648490648296 -0.227912122662074 -0.136604551979333 0.956854613560241 1.61309356252725 1.35829715979776 1.13737629683563 N…
-0.145997215059935 -0.0939936344227096 -0.121992838725548 -0.136995623665613 -0.100997215059935 -0.0819948279684515 -0.118990849482645 -0.151996419362774 -0.120998806454258 NaN -0.122996817211355 -0.19396936565929 -0.312986870996838 -0.226000795697161 -0.121997215059935 NaN -0.252990451634064 -0.223994430119871 -0.11899363442271 0.957059781183281 1.60791011935457 1.35639003978486 1.13365028247249…
-0.138796741686345 -0.0777459271079311 -0.103745927107931 -0.125733223463328 -0.0936188906618967 -0.0688221489755518 -0.0958602599093621 -0.142796741686345 -0.117898370843172 NaN -0.114771334397138 NaN -0.279974592710793 -0.227974592710793 -0.114784038041741 NaN -0.228364817769828 -0.208805857407276 -0.102745927107931 0.956492850079785 1.60812780741942 1.35647412044425 1.13434755042829 0.90954813…
-0.122562420698788 -0.0576499365590302 -0.0835624206987878 -0.10464993655903 -0.0636718155240908 NaN -0.0845405417337272 -0.126496783803606 -0.109781210349394 NaN -0.0965624206987878 NaN -0.278678247916879 -0.225846847244576 -0.0975624206987878 NaN -0.177709141061424 -0.11420592486503 -0.0825186627686666 0.955187348706326 1.60161791537496 1.35517895768748 1.13332989717001 0.910127490483855 NaN 1.…
-0.10294514810013 -0.0418828163957315 -0.0639152288820186 -0.0889301884910741 -0.0489650942455371 NaN -0.0639476413683056 -0.103967587513713 -0.0999576144410093 NaN -0.0769351750274259 -0.203014959609056 -0.308962600977361 -0.218975067318241 -0.0779526279046574 NaN -0.119817991423157 -0.0337930587413982 -0.0609152288820185 0.9563986556298 1.59614905455271 1.3524202054453 1.13106439413583 0.907750…
-0.0807225203028861 0.00507927991346113 -0.0298216201947125 -0.0607621602596166 -0.0347225203028861 -0.00966306036779021 -0.0427126103137034 -0.0907126103137034 NaN NaN -0.0507720702487993 -0.208920720086539 -0.293861260151443 -0.209198199783653 -0.0587225203028861 NaN -0.0461279209519276 0.049911719004803 -0.0267918902271645 0.951791224675072 1.59173947723332 1.34047076553191 1.12078531503786 0.…
-0.0525338241104207 0.0139323517791586 -0.0111487222885943 -0.0363919444918531 -0.00633113894103837 0.024526981440394 -0.0134324815257295 NaN NaN NaN -0.0275743611442971 -0.200614898178174 -0.280162148135506 -0.229121611101629 -0.0304122130087913 0.032715981269723 0.0427633609736261 0.142662018388935 -0.0052906019071619 0.944746501495009 1.58831503243664 1.33741420093651 1.11724338500597 0.898721…
-0.0300121616977025 0.058975676604595 0.0299777916824563 -0.00701586308395978 0.0259825506076442 0.0499862519939015 0.0139851944549709 NaN NaN NaN -0.00701110415877185 -0.182010046619841 -0.287995769844277 -0.234996827383208 -0.00201533431449445 0.163929144891646 0.127953997056517 0.222956640903843 0.0289814930687136 0.936364526266623 1.57019978223511 1.33085354275542 1.11354199874858 0.889634906…
-0.000719573624404475 0.0814637820827157 0.0504853533423769 0.0274314251932239 0.0494529964528851 0.0793451401545791 0.0434961389722075 NaN NaN NaN 0.032161784447459 NaN -0.283902929331525 -0.236 NaN 0.167657923419666 0.223388282673902 0.316808922237295 0.0514961389722075 0.929164854795823 1.56300280552616 1.3226010185539 1.10242762842384 0.884563946623023 0.800398616341992 1.35119741271124 NaN N…
0.025892464343135 0.124791047940506 0.0958316145015576 0.0676490649768254 0.0920952971483929 0.111872181062609 0.0895070820131449 NaN NaN NaN 0.0480141640262897 NaN -0.274736317353165 -0.235939150158423 NaN 0.229054730587341 0.260277846673125 0.392095297148393 0.097588215135248 0.922979459548142 1.5566740827653 1.31419781763052 1.09558858702438 0.873722440847679 0.78356746206316 1.34423859045139 …
0.0690674654511601 0.16307870969302 0.136069714299532 0.0991011981767402 0.1450562212093 NaN 0.1141124424186 NaN NaN NaN 0.0970697142995321 NaN -0.261979760364652 -0.233002248848372 NaN 0.28013493090232 0.32208995393488 0.445132682053948 0.12610119817674 0.912798373453917 1.54865145437619 1.30249752626679 1.08584952036659 0.864162324051796 NaN 1.32965299133105 NaN NaN NaN 0.927216379354121 NaN 0.…
0.099531798793643 0.198443165661369 0.167531798793643 0.144374228780712 0.170462861912986 0.189324988151671 0.164462861912986 NaN NaN NaN 0.128482558164602 NaN -0.25327574752263 -0.233990151874192 0.12349240629041 0.340265899396822 0.362462861912986 0.504137873761315 0.171403773158136 0.907581108207667 1.54478909349418 1.30141959777036 1.08125859634856 0.85638677029298 0.755165455644133 1.3175686…
0.153808088157951 0.243939129480862 0.222004650142318 0.183113851244743 0.21767704683504 0.222917289260377 0.211873608819407 NaN NaN NaN 0.177764407716981 NaN -0.280759757574663 -0.232716077133693 0.174004650142318 0.36903114050512 0.409458644630188 0.518 0.213092011024258 0.901704772451995 1.53776068341644 1.30333518104658 1.08708120330547 0.862992546115213 0.793730863690598 1.30770738490507 NaN…
0.189999782849832 0.285999747636291 0.266999730029521 0.232999700684903 0.247999818063373 0.263999753505215 0.250999765243061 NaN NaN NaN 0.211999794587679 NaN -0.270000064558158 -0.220000076296005 0.218999730029521 0.459999454190118 0.429999876752607 0.518 0.261999706553827 0.903709987968707 1.54226997294426 1.300880014731 1.08400001848711 0.858180028875103 0.785260050824877 1.32236991202484 NaN…
0.243550610446062 0.334717074069291 0.31860183002244 0.269627439810629 0.296217683199606 0.30148658597559 0.304640244704724 NaN NaN NaN 0.263640244704724 NaN -0.228846341270866 -0.196705487435827 0.269499390869685 0.472755488751574 0.406422561505118 0.527 0.313550610446062 0.924186152572043 1.54426683558744 1.30646992094463 1.09322029290885 0.868122152993082 0.80880495140115 1.32880646958296 NaN …
0.287181542724874 0.390958610135275 0.366092369689034 0.319047783171114 0.314359888796553 0.340203835983834 0.355270715760713 NaN NaN NaN 0.314025489912154 NaN -0.211649617849629 -0.167133676240357 0.309293009019673 0.531200639330639 0.43906687977688 0.52706687977688 0.357203835983833 0.932440892563493 1.55806697650961 1.31973608477925 1.10723681667695 0.901854199587 0.819533688955623 1.333324747…
0.33910794430943 0.433147436129953 0.414131639401744 0.365100045945325 0.37409741315729 0.393118475461569 0.411144803341918 NaN NaN NaN 0.359115842673534 NaN NaN NaN 0.366123741037639 0.540028960668384 0.442010531152139 0.530010531152139 0.410118475461569 0.935557687741062 1.56542577958939 1.3270549634251 1.1124067583155 0.88629683729914 0.799945335370646 1.34056000459453 NaN NaN NaN 0.9346682544…
0.380594952221868 0.489523147643366 0.464441085267936 0.403523147643367 0.411625725612654 0.438502632049509 0.466379538486364 NaN NaN NaN 0.403584694424939 NaN NaN NaN 0.413594952221868 0.551092320172359 0.446020515593857 0.534 0.455533405440295 0.938342803318084 1.57907529493347 1.34037724121087 1.13017057093886 0.904089237425258 0.794558227869632 1.34437349035497 NaN NaN NaN 0.949029931134943 N…
0.439020584606579 0.541175890959754 0.508131517715989 0.454998397984696 0.473020584606579 0.488109331094107 0.504131517715989 0.437442130422339 NaN NaN 0.461131517715989 0.516041169213157 0.160662394625857 0.269728954491504 0.472042771228461 0.560998397984697 0.448066559865646 0.534 0.507998397984696 0.92661601276452 1.5885080624528 1.34806162833245 1.13529804643264 0.909094924285426 0.8112614657…
0.484012139771422 0.593012589392586 0.558010566097349 0.499011015718513 0.518010341286767 0.537008767612694 0.554011690150259 0.501012364582004 0.492014837498405 0.486017310414806 0.511011690150259 0.606017535225388 0.27802248105819 0.390004046590474 0.518012589392586 0.605010341286767 0.451001573674073 0.533990782766142 0.552012364582004 0.950678325161165 1.59899993480493 1.35827101614383 1.1462…
0.538655443038012 0.649346999255418 0.605668294862287 0.548591183916639 0.564745405807936 0.576565480268089 0.60678396128076 0.55678396128076 0.55902814594198 0.564195219657552 0.563565480268089 0.685079553239079 NaN 0.409709292628542 0.574706850335111 0.651424110201067 0.458526924795265 0.493835368577859 0.607681146686562 0.943030925241984 1.59865139568131 1.36273987788533 1.14823881891288 0.922…
0.590000064699208 0.677800116458574 0.658044512019173 0.595244524959014 0.622711157119437 0.620955617379243 0.667955617379243 0.618333419598944 0.639644550838697 0.658044576718381 0.608044512019173 0.769400090578891 NaN 0.542844563778539 0.629733380779419 NaN 0.502177983377483 0.560911299457694 0.661155630319085 0.928524272960779 1.59447357648934 1.35917135153538 1.14761490408601 0.92213379225602…
0.634114660233504 0.757143325291881 0.704153748949472 0.6501198720623 0.654117266147902 0.663135507548687 0.710158960778268 0.677164172607063 0.71221629089502 0.748221502723815 0.654112054319107 0.8312397441246 NaN 0.624304891984546 0.662132901634289 NaN NaN 0.689651478599457 0.712140719377483 0.963006963716723 1.60868532199065 1.3715240450926 1.15793285308326 0.931964364513613 0.817321390203939 …
0.678517786378721 0.81263169938204 0.763528142106295 0.696559209289019 0.699600632199316 0.715559209289019 0.771559209289019 0.74063169938204 0.795787035295656 0.834025217029868 0.697559209289019 0.923548853561444 NaN 0.740865375541533 0.713403873375402 NaN NaN 0.940170197215909 0.766569565016593 0.95413718578937 1.59919888776153 1.36148354312054 1.15126302533416 0.925870436402263 0.8672267345224…
0.729213879333327 0.874169738266661 0.815213879333327 0.751213879333327 0.758147667733327 0.770037315066661 0.826324231999993 0.80236837306666 0.872721501599991 0.933964277466657 0.752191808799994 0.97736837306666 NaN NaN 0.753280090933327 NaN NaN NaN 0.822191808799994 0.948790944273335 1.59496432311334 1.351049788412 1.14079545849067 0.915167376578668 0.830775019329333 1.34446885781467 1.1229754…
0.783020539456898 0.926018158070591 0.869016967377438 0.805016967377438 0.809015776684284 0.816016372030861 0.885017265050726 0.863019348763745 0.949020837130186 1.02102173015005 0.805019944110321 1.03801399064455 NaN NaN 0.810019944110321 NaN NaN 1.19303661381447 0.875017265050726 0.9355347043922 1.58141747573051 1.33951678512849 1.12995665117551 0.904856680942835 0.838521444869692 1.32890696075…
0.852854973877465 0.987765648248476 0.926765648248476 0.862740126640194 0.8628039306609 0.87170184422777 0.943791169856759 0.928816691465041 1.0202377980017 1.09530160202241 0.872778409052618 1.08567632261949 NaN NaN 0.877918777898171 NaN NaN 1.31707190754787 0.9338039306609 0.917552717967976 1.57284186941615 1.3286041318984 1.11858200913446 0.893580605446007 0.809962015639824 1.31867830663296 1.…
0.920416223771292 1.04804003933204 0.987504737756998 0.921504737756998 0.926327709785587 0.92730558128916 1.006504737757 0.993438352267719 1.11688513985706 1.1971728103106 0.934349838282013 1.13910642482132 NaN NaN 0.950504737756998 NaN NaN 1.4008408828642 0.997482609260572 0.902269641783288 1.56507142303384 1.31948996879423 1.1084954483398 0.88337903107584 0.821658160320298 1.31679464755316 1.09…
0.983178942882273 1.09420487663333 1.05416856938185 0.988176349507168 0.985150415756114 0.985176349507168 1.07316597600675 1.05715560250632 1.15620747000843 1.24919709650801 0.994181536257379 1.18829305138691 NaN NaN 1.01718153625738 NaN NaN 1.43809854825401 1.06317375613206 0.901368443974937 1.55721114643502 1.31287130711546 1.10034806539658 0.874950269765417 0.750545353324689 1.30774276983343 1…
1.05267132871586 1.17367132871586 1.11965098542144 1.05671201530469 1.04383407507121 1.05376287354074 1.1377120153047 1.11768150036307 1.23653909730213 1.32549841071329 1.06470184365749 1.30113223141373 NaN NaN 1.08768150036307 NaN NaN 1.47583725364464 1.13064081377423 0.900837539737474 1.56925296249623 1.31724848061219 1.10345152574708 0.878890336935151 0.794892809916215 1.31655858868793 1.09830…
1.11965048173065 1.24027637253837 1.18447443034605 1.12767248815372 1.12656245603835 1.12971650099988 1.2084304174999 1.18527637253837 1.28988025692301 1.37452815415381 1.1346064688845 1.31576051384603 NaN NaN 1.1556064688845 NaN NaN 1.4597359229231 1.1943423918076 0.907492304022302 1.575428634195 1.32023280211114 1.10376988958614 0.878124510934987 0.79384520247957 1.32241140419076 1.105107740633…
1.19301664079516 1.29701538012886 1.25001462372908 1.20201588439538 1.1960214313271 1.20602193559362 1.2720151279956 1.24201437159582 1.32900832039758 1.39800705973128 1.2060176493282 1.39400176493282 1.353 1.431 1.22701739719494 NaN NaN 1.44799268813546 1.25401462372908 0.911151301007622 1.57759370888026 1.32969267765522 1.11132226415668 0.885882047322071 0.821620615600062 1.32914466446531 1.114…
1.23716739502139 1.33903705755592 1.29763937122781 1.24965930325037 1.28118913573734 1.27482793399155 1.31204648217236 1.26854019909473 1.34796095898422 1.42324992960082 1.25665470990414 1.42925016752481 1.36754396941162 1.4475 1.27464891480624 1.42990432629171 NaN 1.43905761835656 1.29710736102972 0.924877446471121 1.5781187195723 1.33489195865843 1.11055977834677 0.878470853728125 0.79464999476…
1.30026407064599 1.39072632225759 1.35868633252511 1.31334189738209 1.34457959443288 1.35479514388858 1.36674622850861 1.32109747629907 1.39427513986474 1.4498000116088 1.31727958282408 1.45280234156809 1.37141966607418 1.44739984843837 1.33730181903439 1.41936702120667 NaN 1.4440269450153 1.35574631712383 0.931069305347723 1.59300437136635 1.34324206774765 1.11068053176364 0.865637421120549 0.79…
1.33472288191541 1.45097083836009 1.41696249801926 1.37895618082201 1.42194142798912 1.44242323972039 1.42843873681733 1.37496324228331 1.43343612188139 1.46401244380488 1.35171028563884 1.4664734904494 1.36949427459511 1.44350343543584 1.38071028563884 1.49467669556798 NaN 1.46757729585963 1.41695480664767 0.954877333392016 1.60670214984421 1.35631359306986 1.11892484588784 0.884353570192024 0.7…
1.39957947828687 1.51265317545711 1.47714723041374 1.44217623122713 1.50268993998272 1.52233827877309 1.4860244568419 1.38649426089175 1.46148871933404 1.49166198029836 1.4430773050764 1.45075843062436 1.370604079543 1.44203577113167 1.45706280466971 1.55457095654736 NaN 1.46296903610355 1.47859012130948 0.950430720007212 1.61225328230324 1.36979081261797 1.12476360131734 0.886680007225196 0.8130…
1.48574109251956 1.58355291036589 1.54731178168257 1.51536030677832 1.57653493120524 1.61264994850279 1.53202968420805 1.44487991195961 1.51342861549569 1.52428082296583 1.50578197811788 1.47788916760907 1.38101011519052 1.44644480224994 1.51825045328509 1.64532360608661 1.49067691062185 1.57686897220254 1.54226497785493 0.963186023301697 1.62416663483568 1.37271126790365 1.13732892735063 0.91487…
1.54500296351628 1.66400699946532 1.61000315281166 1.58050345147369 1.65000377538112 1.69150407404314 1.58599919045741 1.49099930820906 1.50699989696731 1.53899977921566 1.56700294879733 1.4970016205627 1.38199994848365 1.44300004098989 1.57800279210684 1.73300358086771 1.64000766217994 1.70950844870897 1.62500710883196 0.961954535623974 1.62989934051913 1.36878458083168 1.13399950825095 0.911024…
1.59765961646531 1.68668959903192 1.65862963389871 1.62965961646531 1.71494944794249 1.75688948280928 1.66254968038776 1.55549970944342 1.54941975593247 1.57431981404379 1.61966961065418 1.50151969782115 1.40120987796624 1.45102998256661 1.63065961646531 1.7760094130757 1.77770900629649 1.8775790818412 1.65162963389871 0.969179177220364 1.61710758861976 1.37228912376753 1.12224559093463 0.8905421…
1.66423719035062 1.75611746225217 1.72235691844906 NaN NaN NaN 1.71841678249829 1.60659637464596 1.59165850454146 NaN 1.68713741693524 1.55347891239379 1.42158095165544 1.45411972809845 1.69739682781521 1.87723719035062 1.94915510577204 2.03647438070123 1.71527709971677 0.972418057845494 1.60193117900186 1.36815439440961 NaN NaN NaN 1.39161474742455 1.12720616843442 0.87917140787186 NaN 0.9670452…
1.72484218459499 1.81085745705354 1.78882691213644 1.76382436672669 1.87084218459499 1.93277600394128 1.78781927590717 1.68479636721935 1.62391600147798 NaN 1.74285491164378 1.5769389101658 1.40105345360492 1.45998472754145 1.76582182131693 1.93784218459499 2.05472509574612 2.15768436918999 1.77783709377548 0.940971885831921 1.59807005436854 1.36396091980786 1.11115225034164 0.875927062397729 0.8…
1.78968167167761 1.87764380102886 1.85075741297513 1.84268167167761 1.9316911393398 2.00473847765075 1.85767220401543 NaN NaN NaN 1.80967220401543 1.67880475128607 1.46846391544727 1.57947338310945 1.82270060700199 1.99180475128607 2.14781421894826 2.25981421894826 1.84566273635324 0.941021205817806 1.57988638805373 1.34808344058931 1.09869126651801 0.889304201493284 0.811041691690054 1.364218256…
1.86245612734762 1.94613648963717 1.93127855084181 1.91527855084181 2.00574024975691 2.08334958144414 1.92922527789007 NaN NaN NaN 1.88149164264878 1.76342618361394 1.51760376011975 1.62960376011975 NaN 2.07736733909472 2.23344394126452 2.34530188005987 1.91624303554065 0.934644122684613 1.56803249650056 1.33261468670257 1.099655842734 0.890299178537948 0.807826420749707 1.34623970056266 NaN NaN …
1.94283409986473 2.00887051696759 2.00185433158854 1.98585433158854 2.10180172910663 2.15784623889902 1.99686040110569 NaN NaN NaN 1.96383005351997 1.78695144386285 1.55093121213903 1.66293121213903 1.97883207669235 2.15284421572664 2.25794942069047 2.36196560606952 1.98485837793331 0.922175734752691 1.56982629759454 1.32514541657355 1.08783439945892 0.86320592048462 0.793828890901605 1.345671173…
2.01957770679044 2.08054561196875 2.07354561196875 2.05258573049587 2.1595616593796 2.22144932750368 2.07254561196875 NaN NaN NaN 2.04056968308502 1.93581039424771 1.6566338727284 1.77362584902298 2.05260177790671 2.20673015719348 2.27516047410846 2.37108023705423 2.0595616593796 0.930197491677822 1.57564152450403 1.32444626714851 1.08479915568246 0.876042866216042 0.795094163668538 1.34701731157…
2.09224111653814 2.14915246535685 2.1422588467744 2.12609927464807 2.22999289323051 2.27783332110418 2.14108154441181 NaN NaN NaN 2.11241841890073 2.03846450284003 1.73767726567514 1.85362407496636 2.12802835370303 2.29742552567022 2.29505319070878 2.38105319070878 2.13018792582936 0.932672052158161 1.57603708915951 1.32918035093598 1.08974265806794 0.855449325223773 0.791945034800098 1.375109716…
2.16071651186336 2.21273676101598 2.21171246203284 2.18674891050755 2.28477320949069 2.3238096579654 2.20075296033807 NaN NaN NaN 2.19067601355813 2.17443707355725 1.88538847559097 NaN 2.18476510982964 2.32090280406744 2.29798785050843 2.38398785050843 2.19572866135493 0.949888722982788 1.58746269797949 1.34299281639301 1.09540655148127 0.859274165162653 0.794429713430471 1.3745423489017 NaN NaN …
2.23056073411014 2.28463494891884 2.27954424193043 2.24947827321159 2.34238756622319 2.37031335141449 2.2626596871884 NaN 2.15983285507536 2.15380811680579 2.25452774975072 2.28984934725507 2.00581636289565 NaN 2.26256073411014 2.36509895307826 2.30202473826956 2.38302473826956 2.26460196455942 0.948782828740492 1.59809178828296 1.35537226081707 1.10653261651748 0.858494297269594 0.80483133514144…
2.29926334246416 2.3623345166875 2.34613878757333 2.307960852015 2.38971174223333 2.40876512290083 2.34315658112916 NaN 2.26195729114166 2.25325978159083 2.3193345166875 2.39385052980666 2.10709607871499 2.21588611691833 2.33128113602 2.3785480393575 2.30521352267 2.38521708354334 2.33810320046166 0.961409785915166 1.6178446612846 1.37630423441223 1.1082763340302 0.867609003171683 0.8087211741152…
2.36898807707038 2.43598740535604 2.40898925257049 2.36099093185635 2.42899328285655 2.45099277907079 2.4069890846419 NaN 2.36998152785552 2.37797867306956 2.39298740535604 2.49598253542704 2.27797078042601 2.31998219956987 2.4019879091418 2.463985390213 2.31699798485697 2.34200738885779 2.39898958842766 0.975747548242642 1.63410721910261 1.38812797813982 1.12076786394838 0.877488310638423 0.8154…
NaN NaN NaN NaN NaN NaN NaN NaN NaN NaN NaN NaN NaN NaN NaN NaN NaN NaN NaN NaN NaN NaN NaN NaN NaN NaN NaN NaN NaN NaN NaN NaN NaN NaN NaN NaN NaN NaN NaN NaN NaN NaN NaN NaN NaN NaN NaN NaN NaN NaN NaN NaN NaN NaN NaN NaN NaN
2.48241741089766 2.56935752029635 2.53439744736389 2.47609799435734 2.51311795789111 2.52991832255341 2.5524573379652 2.51967693683667 2.61105624397829 2.64443555111992 2.50041741089766 2.68837748383012 2.58355350901103 2.6531723785579 2.52047730149897 NaN NaN NaN 2.53233755676258 0.965171544241213 1.62764139837629 1.38612314132391 1.12004842207934 0.887273195094331 0.824510309962956 1.3949441595…
2.55183028552155 2.63583745655585 2.60283267586632 2.52986853103782 2.56786614069305 2.57489004414072 2.62382550483202 2.60179921103958 2.71175379448901 2.76370837793844 2.56983028552155 2.75583506621108 2.75757451863149 2.85750041794372 2.59282311448725 NaN NaN NaN 2.59783984690062 0.9559425648546 1.62232300347553 1.37697237362702 1.11409455719963 0.882042788344503 0.816200317930519 1.3745797908…
2.62066139314921 2.70462359925497 2.67059525383429 2.59161415078141 2.61748187215157 2.61950076909869 2.68869918704345 2.67674642941125 2.82086925956753 2.88499208972382 2.63962359925497 2.84766139314921 2.91707712598586 3.0152094046157 2.65866139314921 NaN 2.51538738741597 NaN 2.66664249620209 0.957646038219784 1.61426071411775 1.36397890133291 1.10497264776549 0.875166556789383 0.79793093165827…
2.69151743516633 2.77136180079029 2.73434234649329 2.65724507500827 2.66932289219628 2.67316725782025 2.76332289219628 2.7564201636813 2.91345907227531 2.99080924962139 2.70649798086932 2.91764199180114 3.03073926328616 3.14260308320713 2.72961470665135 2.91324507500827 2.55705053203823 NaN 2.73532289219628 0.938006904509374 1.59838977735791 1.35312787231083 1.09870028513499 0.858595782547566 0.7…
2.76785869233299 2.83987318542704 2.8018749970638 2.71988405524758 2.73587680870055 2.73189130179461 2.82987680870055 2.82786775051677 2.98686412724326 3.08183151778164 2.78186050396975 2.94994021598703 3.06793115780325 3.17294383926055 2.81084963414921 2.97588405524758 2.60990217161515 NaN 2.80187680870055 0.920242881207131 1.58731050772808 1.34044347881236 1.0856341853507 0.834235091638871 0.77…
2.85166282579719 2.90753026063776 2.87258484629164 2.79358484629164 2.7985926442422 2.80160044219275 2.90453805858831 2.90354585653887 3.07377199710497 3.16457704834109 2.86465502784664 NaN 3.18610917130777 3.301 2.89065502784664 3.05755365448942 2.67650686678609 NaN 2.87257704834109 0.909726141757649 1.58058789455335 1.33260461941412 1.07698486500323 0.845492496535725 0.765882135720532 1.3264993…
2.9372401593667 2.97618700967955 2.94822244280432 2.86950590780242 2.87534645874099 2.87936417530337 2.97406299374288 2.97415157655479 3.17311614343003 3.2390452771805 2.94932874217861 3.14527559249146 3.20067322937049 3.30156692999621 2.97522244280432 3.12927559249146 2.74216929311717 NaN 2.94727559249146 0.91165598406333 1.58044507893041 1.33194037404674 1.06484084639714 0.819137480387182 0.753…
3.00576482335321 3.04177490235235 3.01576818301959 2.95271442835746 2.94974466535491 2.95474130568853 3.03279842001703 3.03778162168512 3.23478834101788 3.29680177968342 3.02274802502129 3.21575810402044 3.23787233267745 3.33289249067575 3.04276818301959 3.19975810402044 2.80677826201874 NaN 3.01775810402044 0.904803517664679 1.58735628075534 1.33306613638366 1.06267742486271 0.821760996094094 0.…
3.07353557764448 3.11155258010938 3.08453557764448 3.026620589969 3.02873110599087 3.03377361215313 3.10551007394712 3.09952707641203 3.29212751848678 3.3442295332762 3.09151857517957 3.2542125308113 3.24102550369736 3.33297449630264 3.10854407887693 3.23933154806563 2.85648457024977 NaN 3.08653557764448 0.913188976449479 1.58953119612047 1.33998791209411 1.06581451840638 0.83666222307362 0.75000…
3.13708300777522 3.17720728735598 3.14815402467851 3.10036707538839 3.11591745638891 3.12591745638891 3.16604749932357 3.16192321974281 3.30755038100052 3.37144385564558 3.15310076200104 3.27956813522634 3.244 3.33 3.17310076200104 3.27858588945217 2.91477542258232 NaN 3.15015402467851 0.922515402467851 1.60275139983766 1.35394754689987 1.06077578076057 0.831354360422507 0.76323568406006 1.384189…
3.19694414955472 3.24393774048723 3.21194048723044 3.1759295002576 3.22190111724443 3.23190111724443 3.22394598071686 3.21295238978435 3.33797161698683 3.39597711047325 3.21394323397365 3.31097070140576 3.244 3.33 3.23394323397365 3.31096978582469 3.01290844189299 NaN 3.21394048723044 0.928894048723044 1.61664703537205 1.36541929685729 1.07546629375138 0.845966366997866 0.785659078972547 1.389664…
3.26759422632209 3.31067345649837 3.27674278290262 3.25078239799076 3.31989133948314 3.33502008851959 3.29164374518227 3.25969326404244 3.35613865280849 3.40203961508814 3.28363384141023 3.32007923017628 3.24701980754407 3.32998019245593 3.30158432255006 3.37579230176279 NaN NaN 3.27961403386616 0.93779368968345 1.63022735126935 1.37674586570354 1.1036313043489 0.855712622746568 0.787269844070888…
3.32815527978065 3.37935446594973 3.35233454733282 3.33049389626808 3.4108125941386 3.4390516175415 3.35713536116374 3.32969715159177 3.37041829095506 3.4062589420198 3.34815527978065 3.32867723297486 3.24911951170145 3.32831869787052 3.3610357680792 3.45691218722314 3.23262518827721 3.2956410377395 3.34231462871591 0.947206410377395 1.63895980081383 1.38534772756905 1.10995938535525 0.8731253652…
3.40342078316173 3.46540730999478 3.44690872246151 3.43239822457429 3.52637793041568 3.57585997850647 3.43292264666722 3.3704515158571 3.38047479847064 3.4184824898945 3.42792063281548 3.36191076795857 3.25498425316916 3.47197825249429 3.43192890715424 3.60537011635073 3.48075500886926 3.52338849806903 3.42541038550534 0.971901482931968 1.61925950645549 1.37672405863173 1.1203815628238 0.87949390…
3.46655323053978 3.5321070182875 3.51162190256036 3.49914253617694 3.62665668348245 3.66399002717368 3.49903834626693 3.42690272994655 3.41640139281829 3.42974181881095 3.49104910381647 3.42955839765229 3.25503301378652 3.3920275720352 3.50046967424635 3.67414828552066 3.65465820934357 3.73958893652972 3.4945317154407 0.952882958119717 1.61210758806578 1.3663888099586 1.10789581811684 0.881741253…
3.53917187474036 3.60227004743913 3.58229745519283 3.58078525232707 3.71092498576855 3.76385706917107 3.57381123590697 3.49828757590169 3.42394982928885 NaN 3.56121935077852 3.46806837762128 3.2590548155074 3.39894211754475 3.57166775589357 3.73740872898168 3.82819001613657 3.90686412452612 3.56824406385922 0.955650088675399 1.59940697067815 1.34637081463858 1.10378520162254 0.887703519781306 0.8…
3.60495784591632 3.67595121676805 3.65294962004525 3.6544433916667 3.78993399900265 3.84843250247228 3.64994355653539 NaN NaN NaN 3.62695589852002 3.44195403860404 3.2619954038604 3.41299930500906 3.63695846165095 3.80845013558745 4.00200681308513 4.0553632242849 3.63845080141829 0.927144575817735 1.586373548955 1.3346845940319 1.08511282901202 0.886887303625262 0.828848746701415 1.36070983284332…
3.67969761962392 3.74181233535524 3.72869430971883 3.73324386310724 3.87026313915762 3.93811684832651 3.71884426764582 NaN NaN NaN 3.70413062373307 3.50483023955503 3.28443640797123 3.42828724906423 3.70872405127067 3.87977561680242 4.06880176534722 4.12438518908071 3.71026662765811 0.912031477817061 1.57314191380841 1.32158678038187 1.06956784568442 0.878878269105528 0.824415614341697 1.35308242…
3.7862102432343 3.8372102432343 3.8322102432343 3.8262529327892 3.94932763951028 4.03324226040048 3.82610351934704 NaN NaN NaN 3.8112529327892 NaN NaN 3.59234898428773 3.82514620890194 4.01098612307106 4.1085837768397 4.21371184550441 3.81217822606812 0.905729552211449 1.54960885808264 1.30756718254585 1.07193035221706 0.878717310445097 0.814401152787398 1.32611706523428 NaN NaN NaN 0.90142282860…
3.86017363862729 3.90117135390851 3.90217820806485 3.89716906918973 4.04811195122023 4.09413708312681 3.91014393728315 3.77818963165875 NaN NaN 3.88119191637753 3.77033128422312 3.52520790940899 3.64121019412777 3.89615536087705 4.05115764559583 4.1160685415634 4.22001599303146 3.88316906918973 0.909674546590372 1.55384244300668 1.30769791926349 1.0560995871082 0.858312314634225 0.797837342657958…
3.93447343635133 3.97449352271513 3.97843326362374 3.96951360907893 4.09601576817389 4.15279481817211 3.97173455908071 3.85933283180475 NaN NaN 3.96331274544095 3.91208747724926 3.61417214089436 3.73115205453056 3.96263412726172 4.11861404089792 4.14539740908605 4.22685939545341 3.95551360907893 0.911620028136041 1.56772477363406 1.31964454463439 1.06875988158881 0.863581734499127 0.7924212784554…
4.00445166210665 4.04643576825467 4.05837219284674 4.04341987440269 4.15453907829255 4.20360265370047 4.0364913967366 NaN NaN NaN 4.02948344981061 3.96063444140443 3.65667417603439 3.77069801681236 4.03840398055071 4.16166622910839 4.15195231844406 4.23295231844406 4.02743576825467 0.9222253652382 1.56651199985825 1.32539589456075 1.07405962961597 0.861457880583479 0.795603616205711 1.35459639833…
4.07409337019825 4.11510391199482 4.12409186422731 4.10708433437261 4.21307379257603 4.24405421495382 4.10609638214013 4.01211595976234 NaN NaN 4.10309337019825 4.11916866874522 3.82917619859992 3.94617318665804 4.10609337019825 4.18206776869228 4.15701505970939 4.23500903582564 4.10309337019825 0.942255044649685 1.59372563197835 1.34906575245603 1.08649311735984 0.847858870521795 0.7930382527207…
4.13488125967823 4.18275495028707 4.18389930387697 4.16198952487066 4.26111583426183 4.27935040884543 4.16884517128076 4.08761059669716 NaN NaN 4.16388125967823 4.22897904974132 3.94388882874763 4.05892491714511 4.16688125967823 4.22618801105678 4.16681955801262 4.24089173480757 4.16388125967823 0.952049738454605 1.6039027012171 1.3593212576812 1.08852264850861 0.847123533149054 0.798411117790915…
4.20711511455691 4.26202908402772 4.25315198478371 4.22325030538849 4.30644694659807 4.31950839697606 4.25790618327174 4.16604137410332 4.18363580160857 NaN 4.2311765649349 4.33174641228896 4.0753900000966 4.13902908402772 4.23812740463251 4.26947152674926 4.1699631297732 4.18667595415792 4.23512740463251 0.950136054960269 1.61485603817598 1.36863643970147 1.1006100610777 0.854389422142839 0.8047…
4.28100727136146 4.33400973622975 4.32400838055219 4.28100739460487 4.35700320432878 4.3610059156839 4.31601072217707 4.26401022920341 4.27901824002535 4.31701848651218 4.30500702487463 4.44101392650584 NaN NaN 4.31200825730877 NaN 4.21402353949218 4.27503056436681 4.3080085037956 0.969429495934435 1.62824881809565 1.37328934064773 1.1038295920643 0.857691416066833 0.80493016637861 1.377317870353…
4.33871648928066 4.41128140090122 4.39052069950991 4.33969473486169 4.38243438510673 4.40795578788935 4.40110736554945 4.34519438322533 4.42378034599216 4.46373683715422 4.3607599981186 4.55154175065618 NaN NaN 4.37754245392888 NaN NaN 4.51760490409497 4.37549894509094 0.965428975573595 1.61886862487794 1.3680563861415 1.1005920071268 0.868930041726013 0.806250631534388 1.36041591635983 1.0826903…
4.41523012457182 4.48130103415073 4.4632706443312 4.39643272336871 4.44734155391011 4.45255428264684 4.46932129403042 4.44103765571477 4.56162232818115 4.60954128866239 4.43723012457182 4.61537194372964 NaN NaN 4.44928077427104 NaN 4.23771195983372 4.35373221971341 4.45025038445151 0.964528306550673 1.61593785733457 1.3628421691902 1.1018068310782 0.858637883859344 0.79462922939197 1.364969552899…
4.49613406904341 4.56112651585787 4.5311359573398 4.45711329778316 4.4970811967446 4.50009063822653 4.54314539882173 4.53417183497113 4.67320204771331 4.73122281897355 4.51514728711811 4.70714162222895 4.80013784563618 4.91511707437594 4.52814728711811 NaN 4.31211329778316 4.30108874993014 4.52513406904341 0.949073574762713 1.60125299736168 1.35335557635688 1.09407797449329 0.847668888846404 0.78…
4.56574416426773 4.62681491557659 4.60172647644052 4.5159387303671 4.53923942342975 4.54715098429368 4.61863803730444 4.62339040772343 4.77810740248799 4.84691283638863 4.59162034947723 4.78067341295887 4.8717087886133 4.97590335471267 4.60462034947723 NaN 4.3709387303671 NaN 4.59474416426773 0.930161198186978 1.58723293592918 1.33548244909013 1.07744998554957 0.836707749908264 0.767990054855832 …
4.63526600551718 4.70517026710638 4.67324473031478 4.58526600551718 4.59342556953518 4.59944684473758 4.70409580389797 4.70217026710638 4.84529791832078 4.95585113907037 4.65335110632678 4.83542556953518 4.98578731346317 5.10462774944516 4.67426600551718 NaN NaN NaN 4.66525536791598 0.919491056556531 1.57889690920181 1.32275339551905 1.07291552893314 0.82954488871245 0.756697864621299 1.315029238…
4.72316506648161 4.78316274160159 4.75217669088173 4.66419296504189 4.66417204112168 4.66216274160159 4.7771836655218 4.77716274160159 4.92625108704245 5.04717901576175 4.73915576696152 4.96217204112168 5.06211856888116 5.17911159424109 4.76317204112168 NaN NaN NaN 4.7421743660017 0.905724260562246 1.5650397937767 1.31230200542862 1.06024490851275 0.810681749691822 0.739113028375834 1.31673168296…
4.79246249788513 4.85148415284449 4.82635422308831 4.74520263837275 4.73639753300703 4.73048415284449 4.85428925821021 4.84548415284449 5.03166126438864 5.12233256812894 4.80454911772258 5.03439753300703 5.11189559707242 5.22596056195051 4.83539753300703 NaN NaN NaN 4.81537587804767 0.899116604074897 1.56075506527161 1.30474760938548 1.05810742436101 0.803019991431011 0.73198808120336 1.304843757…
4.8921772816998 4.92142659027562 4.90237672856046 4.82633517713116 4.81535179770288 4.8024099697039 4.91946814170492 4.91344321084734 5.08160110627869 5.17755124456353 4.90516897141394 5.11434348741702 5.13184210456865 5.2220415514293 4.93220221255739 NaN NaN NaN 4.8923684182746 0.888081246938749 1.55992614961154 1.30780299157095 1.04028892032262 0.788093657053605 0.722706454629917 1.313743212958…
4.96107062584742 4.99608139928177 4.97608139928177 4.91809336976439 4.90911132548831 4.8961209018744 4.99006464060611 4.98405985241307 5.14506583765437 5.23104788193045 4.9830742169922 5.1680215468687 5.14300359114478 5.222 4.99806583765437 NaN 4.757 NaN 4.96807900518525 0.898277704343785 1.57125989958912 1.31625147504581 1.0649077256083 0.817400246733117 0.730437512816063 1.32783633970877 1.0554…
5.01891325272267 5.06274747771426 5.04274747771426 4.99456328326048 5.0002869915798 4.99513963601678 5.04300534994956 5.03307902773108 5.19898693050418 5.27026322218486 5.04385799438653 5.18566844998319 5.14594474166386 5.222 5.05198693050419 5.1049393917143 4.757 NaN 5.03278431660502 0.912777576402853 1.57936767118672 1.33383955514991 1.06304499694622 0.82579232954756 0.744780523514113 1.3412185…
5.08520882433589 5.1321728618057 5.1121728618057 5.07010093674533 5.10277727397365 5.09975329895352 5.10624478686608 5.09031671192645 5.22371229975851 5.29273627477863 5.10724478686608 5.20378422481888 5.14896403746981 5.222 5.11722081184595 5.16822081184595 4.82319683682583 4.93922081184595 5.10414888678558 0.925548357997712 1.59734374531848 1.34884198547558 1.07518231387603 0.843111776950218 0.…
5.15699805995616 5.20099814192984 5.17699825122809 5.14499797798248 5.19699745881581 5.20599713092108 5.17299819657896 5.14599849714914 5.24899931688597 5.29699989070175 5.17699811460528 5.2219995081579 5.14999997267544 5.222 5.18899805995616 5.2539976774123 NaN 4.87900166679823 5.17099819657896 0.93412976965395 1.61353956335351 1.365549548325 1.07494001065658 0.84953983004123 0.781509549417987 1…
5.2205889236805 5.26752379708114 5.23961063254696 5.21641525274887 5.29678569562171 5.31654689809072 5.23854550594759 5.20176259461213 5.25878291133546 5.30776120246901 5.24254550594759 5.23178291133546 5.14706512659936 5.22004341773291 5.24867575914632 5.34008961975206 NaN 5.15487809966002 5.23556721481405 0.942191118940421 1.62351856956217 1.37643838031637 1.09843855302778 0.861886034105353 0.7…
5.27643180633362 5.3382768444246 5.30928717521854 5.29123552124887 5.39301857457625 5.42390493584297 5.31323552124887 NaN 5.32926651363067 5.34065908380017 5.29744213712755 5.26564875300624 5.16679338412132 5.22395867682426 5.30740081395181 5.42909089013379 5.26257435043708 5.30747104249773 5.30033882918821 0.94613074298305 1.62507605342819 1.37981725138323 1.10849051445441 0.87464962538055 0.819…
5.33300474310629 5.40300453983031 5.37200460758897 5.36400528517558 5.48700650483149 5.52400765672873 5.38300440431299 NaN NaN NaN 5.35500460758897 5.27400291362244 5.16700027103464 5.22399993224134 5.36200487862362 5.50800555621023 5.45701070586849 5.52801239983502 5.36600440431299 0.933359322413387 1.62601906831841 1.37153918757365 1.11451957312043 0.893759923432713 0.826970692493519 1.37748001…
5.40174541401104 5.468799181982 5.43878125932502 5.44060203275517 5.58127942492943 5.63497473976069 5.44683502729597 NaN NaN NaN 5.42178125932502 5.31622932574964 5.17092830937206 5.22301792265699 5.43270956869708 5.58853034212722 5.61216822019636 5.70772015377173 5.42983502729597 0.923539226569851 1.61251643653354 1.35976489265725 1.10833291273901 0.892650252602393 0.837006830445613 1.3777058777…
5.45888372269635 5.52478634258764 5.51185698655825 5.5153897997231 5.65858083710451 5.72099956930438 5.50082464423155 NaN NaN NaN 5.48532328303963 5.33876368614082 5.171 5.60810823563063 5.48786749267823 5.68597667371183 5.76734580298577 5.85839951068103 5.48647083210415 0.930796752713715 1.59091514531763 1.34519811064073 1.09922511157478 0.903883454320746 0.845875122021845 1.3495718054268 NaN Na…
5.5255891298559 5.58908744088514 5.58109071276349 5.5870948371673 5.74561470870401 5.80911037619388 5.57108828537052 5.4210140003394 5.35700827292783 5.34400678804335 5.55316277448792 5.40515114773879 5.18506278444534 5.63750953362585 5.55308828537052 5.76510107479457 5.88516742518758 5.99616975053741 5.56009071276349 0.920401898348248 1.57456831456042 1.32970262712894 1.08654638116195 0.90402900…
5.59667891151735 5.66211231378167 5.6496367354369 5.6601045495494 5.82735482668167 5.89041846002045 5.64313266338568 5.48792198758441 5.39678731524062 5.37665264289683 5.62317373181182 5.66021183584106 5.21142065402499 5.667638744395 5.62518964014652 5.82028341933332 5.95545507739999 6.06743362014165 5.62860565720371 0.911546452402634 1.5635817603285 1.32053444982074 1.0757925643893 0.89470506920…
5.67641952850543 5.72941615839651 5.72444978405622 5.73380688128825 5.88936234979803 5.95827829822034 5.72042205608712 NaN NaN NaN 5.70241952850543 5.74732371926126 5.2694150593514 6.13708742168661 5.70445735422971 5.91600192017182 6.00380501140275 6.1184107587142 5.70091195833195 0.893607393752006 1.55675823647806 1.30989752684315 1.06632055110307 0.884613623110886 0.828576579050021 1.3044302490…
5.75600706146796 5.80000702625873 5.79900705125726 5.79950769100833 5.95650591690506 6.01800418285226 5.80250637629696 5.63501308109551 5.55801562936087 5.51801461005473 5.77900722140573 5.8415052432653 5.36000544967943 6.141 5.78800696147384 5.99700265415715 6.02650050481183 6.12749885006764 5.7730070663092 0.888986077065102 1.55297648036086 1.30850058937902 1.06209406258599 0.867958301007609 0.…
5.82603741713753 5.86471869880061 5.8641918083859 5.87253425577271 6.01215069182954 6.05832627927319 5.85447370046795 5.71296801730172 5.65104773637363 5.60535522422241 5.85100799386822 5.91311031305333 5.46686190909686 6.14114804970497 5.85607664816327 6.04778383820189 6.04580384487127 6.10290231359215 5.83969243689611 0.900719437335432 1.56326233428876 1.31386865075767 1.04887917755897 0.849169…
5.89273328853754 5.93082592507918 5.92981523038864 5.9312753746309 6.05167184939351 6.10008352119393 5.92377745263733 5.79874448194169 5.74449527163811 5.72578233828675 5.91580988304336 5.98830349664487 5.55012303537556 6.1484794875263 5.92274432956249 6.0743566606809 6.05038958975053 6.1214397938644 5.91029918835282 0.893911058439334 1.57218477010682 1.33052232611792 1.06106484560662 0.851849553…
5.95407233012186 5.99756755415271 5.99155813593012 5.98305719709797 6.08755210179013 6.12652954556198 5.98857050436486 5.8761604725632 5.85524644000776 5.84924070884479 5.97756731944468 6.01708129811233 5.67303802270214 NaN 5.98657494463363 6.0700267454272 6.04949916216019 6.11949988264598 5.97256433650917 0.899750645959105 1.58541280622945 1.34202083836325 1.07578043031129 0.847243119652748 0.79…
6.02261852294957 6.06362486101755 6.04972022819129 6.03714269896075 6.13078656205613 6.15584743795969 6.06345844658054 5.96100141474074 5.98530564200374 5.97663522153867 6.0426403380838 6.11269710502313 5.83146594825481 NaN 6.05902772527496 6.0847985965654 6.04949543050086 6.11885245586763 6.03563223144698 0.915277536962119 1.60122888395572 1.35776904034062 1.07865260892092 0.846161414747239 0.79…
6.0853469167688 6.10141399095201 6.1168212820896 6.07943377637847 6.16035239784682 6.18468326480667 6.08937178226688 6.04066724306282 6.08951141676552 6.10678577321889 6.08532957358174 6.19161191424931 6.00685247277612 6.06057472979322 6.12034178983296 6.14649349577838 6.06091886392537 6.10969644330472 6.07239288660945 0.940992707567236 1.6136447730398 1.36509311191 1.08034164447277 0.86150072913…
6.11398094972477 6.16697974018349 6.16798094972477 6.12898125211009 6.19298578788991 6.19999092844037 6.15298034495413 NaN NaN NaN 6.14698094972477 6.26597218055046 6.12396492330275 6.17996310899083 6.14398094972477 6.12300725724771 6.04799909284404 6.1419900212844 6.13698004256881 0.958498215926606 1.61432978833028 1.38115821895046 1.10750111289541 0.879622219625688 0.799009516183486 1.375689062…
6.17482834255295 6.23370829290759 6.22482834255295 6.16968428297852 6.22349220354595 6.23448019858142 6.21679232765934 NaN NaN NaN 6.21082834255295 6.3603205460989 6.31222091843906 6.44111287375824 6.20082834255295 6.12650420851049 6.05507202978721 6.14096398510639 6.2047803226948 0.954944811687992 1.60912367324823 1.38206544781565 1.10375336139007 0.874943241340425 0.798150059347533 1.3717101200…
6.24445274779316 6.29345274779316 6.29438671380256 6.22716660050057 6.26474838522678 6.27481441921738 6.28329866848176 6.27167286109515 6.39737722366153 6.47655331430313 6.28054079311396 6.47087096306695 6.49783946159572 6.61794951824672 6.27038671380256 6.16923263449117 6.0611540793114 6.1380660339906 6.27038671380256 0.941076839392225 1.60742077509115 1.3675450402354 1.10375111644637 0.87497271…
6.30917236708842 6.35817236708842 6.35617236708842 6.2791180596496 6.29812514322858 6.31109444771968 6.34116292231645 6.3461770894744 6.50319597901834 6.59024084168518 6.34917236708842 6.55415583873747 6.62425500884314 6.74927389838707 6.33217945066739 6.22405430743882 6.0680306955089 6.14101652835094 6.33217236708842 0.928924227230813 1.59142996562514 1.36061985971914 1.09129341435763 0.86436955…
6.38277332304696 6.43167157001447 6.42967157001446 6.32970209592421 6.35147823925273 6.35144771334298 6.41064104410472 6.42164104410472 6.58703788093145 6.69285472547296 6.42270209592421 6.62073262183396 6.73270209592421 6.86577332304696 6.40880384895671 NaN 6.08117298015524 6.147959298787 6.40567157001447 0.922163843384292 1.57863641541292 1.34355967150996 1.0630745274527 0.83853389867544 0.7668…
6.45954096943713 6.49829881709701 6.49660701098444 NaN 6.39932083094611 6.3961667340024 6.47451895558803 6.48545291404072 NaN 6.77762902483354 6.49260701098444 6.69373909407905 NaN NaN 6.48845291404072 NaN 6.09978312177725 6.14767631280001 6.47254096943713 0.912458438829843 1.5683174073829 1.33368596826165 NaN 0.809792299192958 0.753350709460263 1.33011887910683 1.09967212001897 NaN 0.92167379111…
6.5278493799548 6.55587304881905 6.56784292481 NaN NaN NaN 6.54185153166973 6.54985798681453 NaN NaN 6.56384292481001 6.77083001452042 6.86785583509959 7.00386444195932 6.55285798681452 6.42665572561097 6.17882571109055 6.31064066360645 6.5408493799548 0.896874362887455 1.55756371189854 1.32863114588334 NaN NaN NaN 1.31455431985316 1.08558107076361 NaN NaN 0.90043947302013 0.46957338952188 0.1356…
6.60063990386802 6.62367086695841 6.63466054592828 NaN NaN NaN 6.60862958283789 6.61253669356673 NaN NaN 6.63367086695841 6.84448508841608 6.90106192618078 7.01696903690961 6.62958829871738 6.50132109185657 6.2100527450732 6.3420527450732 6.60767086695841 0.897694254420804 1.55641521751119 1.32842085988009 NaN NaN NaN 1.30709731529762 1.07939194836196 NaN NaN 0.893496673854636 0.47223069597003 0.…
6.66344776036508 6.68944776036508 6.69946969612819 6.63057937494373 NaN NaN 6.67040388883887 6.66533808154955 NaN 6.96772388018254 6.69944776036508 6.89209678815537 6.90721935763107 7.01391225694757 6.68753550341751 6.63043486970491 6.31332519088938 6.44523744783695 6.67338195307576 0.900129020742643 1.56189316362195 1.33156579591352 1.05823810485655 NaN NaN 1.32420704652396 1.09577931484734 NaN …
6.7280627412893 6.7540627412893 6.76506176095666 6.70107156428311 6.69109019060337 6.67410097426247 6.73305881995872 6.72505195763021 6.88203921330582 7.00003039031201 6.7640627412893 6.94101666565497 6.917 7.00999705900206 6.75605980029137 6.73910489559306 6.41710881692364 6.54510489559306 6.73506176095666 0.904995715339323 1.5700701170329 1.33985600943912 1.06395573494598 0.805643341720287 0.73…
6.79270867890016 6.81870867890016 6.82867071395908 6.77492381356628 6.78417691317348 6.77834142791816 6.79372133388052 6.77868336893944 6.92246823427332 7.03103796494108 6.8287592988216 6.95824044462684 6.91708858486252 7.00696203505892 6.8177592988216 6.8473287729378 6.52943001278068 6.65348063270212 6.7987592988216 0.910970720816088 1.58052135613062 1.34612084993141 1.06994300127807 0.829531492…
6.84925356824604 6.87531954552215 6.88231954552215 6.84845150007437 6.87802330313396 6.88539717436524 6.85118759096994 6.83309962126846 6.95952781820886 7.034 6.88923157582067 6.97743984850738 6.92406597727611 7.004 6.87818759096994 6.95253946977584 6.64317725011155 6.769 6.85916559854457 0.923017440999575 1.59197489365813 1.35749002911038 1.08150554032381 0.838158815869649 0.761316175330501 1.35…
6.90500706662384 6.93400799995152 6.94100839994909 6.91300973327434 6.96801279992243 6.99201399991515 6.90400799995152 6.88200666662626 6.9830021333204 7.03400119999273 6.94400706662384 6.99700133332525 6.9270005333301 7.00399906667232 6.93100706662384 7.02101026660444 6.74002119987152 6.76902199986667 6.91100799995152 0.935800807995103 1.61087133865855 1.37439079332853 1.09954115332634 0.8696825…
6.95857418624652 6.99460494622401 7.00464595952733 6.98667671950482 7.06479975941479 7.09797406595392 6.96458443957235 6.93242038635906 6.99906151995498 7.04295898669668 6.99758443957235 7.00711278658414 6.93109227993248 6.9972665864716 6.98455367959486 7.09889203934727 6.90047647891962 6.93579433202037 6.97157418624652 0.941879173719303 1.62096567555926 1.38037086251075 1.10833487949399 0.888627…
7.01532286884041 7.05432286884041 7.06832286884041 7.05354334698048 7.14382996856257 7.19405044670263 7.02232286884041 6.97416853414236 7.00528662158209 7.03897795218599 7.0553008210264 7.01828662158209 6.94008819125603 7.02293385655798 7.03932286884041 7.18676382512054 7.04716703684729 7.11378437563948 7.02838901228243 0.943699353538531 1.62623527288347 1.38340247379734 1.12221417049277 0.898211…
7.07400208811924 7.11300220631467 7.12700236390857 7.122002482104 7.22500327007352 7.28500358526133 7.08100236390857 7.02600130014971 7.01800106375886 7.038 7.11300224571314 7.03100145774362 6.94400023639086 7.02 7.09800224571314 7.26500279729181 7.23200571277905 7.32600610676381 7.09000236390857 0.942339622562598 1.62158971002722 1.38572964659567 1.11752001575939 0.904490450718568 0.841890696565…
7.12754474784359 7.16958586088839 7.18757558262719 7.18557558262719 7.30883253915718 7.37688393046318 7.14158586088839 7.05945224349279 7.0450925043508 7.038102782612 7.17051391305999 7.06830834783599 6.9500719478284 7.02 7.15554474784359 7.33669892176158 7.37844923482917 7.48272674788156 7.15061669567199 0.93260716225596 1.61414181251891 1.37664529460501 1.1179037603473 0.916085098961504 0.85967…
7.18143915902064 7.22728652094269 7.24422110462357 7.24224291006328 7.39074443517653 7.46374443517653 7.1993083263824 7.10393763390739 7.05487221758827 7.04856694143237 7.22143915902064 7.09878499582944 6.95706541631912 7.02 7.20946096446034 7.40546096446034 7.52035498748832 7.65135498748832 7.21122110462357 0.917538932420723 1.6053525738024 1.36532874033005 1.11604867932552 0.931020436108794 0.8…
7.24585988492116 7.28487474561134 7.29888111447856 7.29787899152282 7.4688301635408 7.5418301635408 7.2578726226556 7.14590871290318 7.0939150817704 7.07394480315076 7.28585988492116 7.13392357359336 6.95999363113278 7.02 7.27485776196542 7.47085776196542 7.62577072078008 7.75677072078008 7.26588111447856 0.901824179587415 1.59203895711629 1.35318640956941 1.10300836268869 0.931039957540885 0.873…
7.30688991735486 7.34180092561937 7.36176278630416 7.36281363872444 7.53372464698896 7.61285177803965 7.31582635182951 7.19972464698896 7.13759751593826 7.10754666351798 7.346915343565 7.18776278630417 6.96734325383687 7.02008899173549 7.33686449114472 7.54211875324611 7.7062924014166 7.83539410625715 7.3237882125143 0.887810202125205 1.58260663952782 1.34038778663524 1.09600880661161 0.925806003…
7.37743158576447 7.40517129744366 7.42221467883046 7.42721467883046 7.59127975091066 7.68014960675025 7.38130144160406 7.25730144160406 7.18510622536345 7.15125806021726 7.41936651368427 7.2490172344863 6.99521467883046 7.03023191331675 7.40543158576447 7.63051834853807 7.72993269981624 7.86636874178782 7.38630144160406 0.879946774580447 1.57217213041069 1.33224936108604 1.09023706423391 0.915230…
7.44216326937845 7.45813646395811 7.47714621138369 7.48215352195287 7.64913159024532 7.73211453225055 7.44015595880927 7.31617545366042 7.2351876379424 7.20817301680403 7.48117057994763 7.34034847046445 7.050277801629 7.17627536477261 7.47015595880927 7.69912915338892 7.77200731056918 7.88298294200524 7.44514621138369 0.874843972075923 1.56866592156104 1.32320906510579 1.07925256099699 0.90751638…
7.5096786584312 7.51458611409968 7.5376786584312 7.54568894113471 7.70351413517515 7.77941130814012 7.50454498328566 7.38873007194872 7.31294600872228 7.28004883575731 7.55168894113471 7.48419279360636 7.16508996657133 7.29012081468184 7.53468894113471 7.75242159084363 7.77510282703503 7.876 7.50558611409967 0.876492416293637 1.57110624667153 1.326925861141 1.06791511642427 0.885338844825251 0.83…
7.57616269110779 7.57225044138008 7.60418462867587 7.6131626911078 7.75357037676986 7.81952650163372 7.55781169001865 7.46038206678851 7.4060840689668 7.38321569437523 7.61922850381201 7.60189575898545 7.27261057060052 7.40063250816859 7.60216269110779 7.79335100108915 7.7851535629765 7.876 7.56316269110779 0.878788645430212 1.57288125878053 1.3276060497351 1.05782482626498 0.862765982119583 0.80…
7.62788842758641 7.62788000702689 7.65688632244653 7.66488842758641 7.77894526636314 7.8429494766429 7.59392210982447 7.52186737618762 7.49880001171149 7.48178738087221 7.67388211216677 7.73072212153596 7.38874948835439 7.51774738321451 7.65388842758641 7.80896631776193 7.79198526402085 7.876 7.61488842758641 0.884956695515964 1.58227972750296 1.33276886381004 1.05803953686923 0.848351092916014 0…
7.68964403840139 7.67864403840139 7.71363211176433 7.71954862530489 7.81327431265245 7.85607155982238 7.65467981831258 7.58675137813496 7.59420459034335 7.59045504972167 7.73163211176433 7.81179908468321 7.48726422352866 7.6119045869035 7.71163211176433 7.84625045937832 7.79903577991119 7.873 7.67259633185314 0.888488257114265 1.59501360572581 1.34556250493777 1.06197300939396 0.843142348577147 0…
7.74394294814489 7.73316223841114 7.76716223841114 7.76581137398514 7.83652629663901 7.86252629663901 7.71194294814489 7.65033767062415 7.69606132850278 7.71356569611517 7.78492101911827 7.87951310283715 7.5949384895678 7.60827616019194 7.76494294814489 7.86772365787864 7.8020877161065 7.87214476796161 7.72318416743777 0.89601073794587 1.60216214103971 1.35672749317765 1.06898552138454 0.84177670…
