# Supplementary material for: Quantifying Spatiotemporal Gait Parameters with HoloLens in Healthy Adults and People with Parkinson’s Disease: Test-Retest Reliability, Concurrent Validity, and Face Validity
Source: Sensors (Basel). 2020 Jun 5;20(11):3216. doi: 10.3390/s20113216 (PMC7313704; doi:10.3390/s20113216)
Supplement: Supplementary file 1 [file sensors-20-03216-s001.zip › Data/HYA_08_FWS2.csv]

IWW_x_SpineBase IWW_x_AnkleLeft IWW_x_AnkleRight IWW_x_SpineShoulder IWW_y_SpineBase IWW_y_AnkleLeft IWW_y_AnkleRight IWW_y_SpineShoulder IWW_z_SpineBase IWW_z_AnkleLeft IWW_z_AnkleRight IWW_z_SpineShoulder HoloLens_x_position HoloLens_y_position HoloLens_z_position
-0.268977497840697 -0.340954995681394 -0.347729974088366 -0.272 0.992277677655943 0.136806246761046 0.111902870427005 1.42592975669384 1.34406750647791 1.31706750647791 1.40411251079651 1.345 -0.227523405455824 -0.033 1.35348278542097
-0.268 -0.335879358726204 -0.336 -0.272 0.99347761369406 0.129507669231793 0.121148240099369 1.42895829975702 1.347 1.32210938654909 1.409 1.345 -0.226532913849912 -0.033 1.35334520839869
-0.268 -0.328754352935185 -0.336135577135781 -0.271979141979111 0.992694809194832 0.119179458245153 0.120550926760913 1.4284088765089 1.34707300307311 1.32703530428857 1.40891656791644 1.34503128703133 -0.22666549383021 -0.0329718992248061 1.35238343299985
-0.268067319281877 -0.330224397606258 -0.348596084308736 -0.270044879521252 0.994083394577137 0.121239411179248 0.120345465407878 1.43019551204787 1.35404487952125 1.31852876502686 1.4009102409575 1.34793268071812 -0.226533170328797 -0.0320029069767435 1.35334334782304
-0.270999982404021 -0.339999941346738 -0.331000105575872 -0.271999988269348 0.993360004340341 0.142559872077235 0.14889982867382 1.43000000117307 1.35599998826935 1.29800012317185 1.39700002346131 1.34500001759598 -0.226532773358293 -0.032 1.35334622756751
-0.270961600242369 -0.340345597818684 -0.340089599434474 -0.270025599838421 0.993068480072711 0.163414845886547 0.146808658785622 1.43073184017774 1.35597440016158 1.29776960145421 1.4 1.34796160024237 -0.226521119323773 -0.031986354775828 1.35333084680794
-0.268067108172874 -0.366731567308504 -0.347 -0.272 0.992165683589787 0.189520064774794 0.112770894775638 1.42859422516817 1.35404473878192 1.28011184695479 1.4 1.345 -0.225688688286666 -0.0310116959064331 1.35223222112472
-0.270997302805445 -0.354962239276233 -0.347 -0.271989211221781 0.991530505875167 0.201529983248366 0.112809298729416 1.43008010129598 1.35600539438911 1.28510519058764 1.4 1.34500539438911 -0.224693740434755 -0.0310415458937203 1.35204132306722
-0.269957331324128 -0.341 -0.347021334337936 -0.268010667168968 0.988082402938462 0.116864764784673 0.112564720693176 1.42646597549825 1.35791466264826 1.32376532228271 1.40001066716897 1.3469679984931 -0.224817702282557 -0.032 1.35108271137414
-0.266135051249828 -0.340752406041982 -0.349 -0.268977491458362 0.993673050260667 0.152490577450076 0.113928199316669 1.43063186275846 1.34988745729181 1.30238264520785 1.401 1.34406752562491 -0.223973464970508 -0.032 1.34994351617588
-0.272000388909989 -0.330002333459932 -0.348999611090011 -0.268000388909989 0.985121637311052 0.149893385765287 0.113849723873908 1.42637196788454 1.34500194454994 1.31900388909989 1.40100116672997 1.34699883327003 -0.224079167942813 -0.0320327144120236 1.34893715026053
-0.273 -0.335934318679212 -0.347960591207527 -0.268960591207527 0.98928336626224 0.107446157151075 0.113124105120369 1.43135853872298 1.34980295603764 1.32893431867921 1.40398686373584 1.34398686373584 -0.223324018301722 -0.0329168877099914 1.34794051900412
-0.273022253858878 -0.331311554024287 -0.345 -0.266 0.985872130975753 0.127082335532013 0.111931112692944 1.42606455042724 1.33511126929439 1.32326562265704 1.403 1.343 -0.222365915452183 -0.033 1.34667603419907
-0.273997194560834 -0.344977556486671 -0.345 -0.266 0.989921290502016 0.144244253142515 0.11198218824255 1.42933741899597 1.33998597280417 1.29109819037081 1.403 1.343 -0.221484942459484 -0.033 1.34555139058381
-0.273010558573479 -0.337010558573479 -0.345 -0.265978882853042 0.990393409388318 0.117329397130396 0.112758732971183 1.4284637124942 1.33496832427956 1.32596832427956 1.403 1.34295776570608 -0.21949518310542 -0.033 1.34422746520311
-0.274 -0.337932583940154 -0.344977527980051 -0.264 0.991644381995013 0.118348877083283 0.112633483114215 1.4325591011192 1.332 1.32297752798005 1.40291011192021 1.339 -0.216828373591151 -0.033 1.34291039193953
-0.273999124984429 -0.335003500062284 -0.344 -0.263999416656286 0.991400615427618 0.124392557962186 0.112348987898656 1.43252030625545 1.33200175003114 1.32199212485986 1.39899562492215 1.33899941665629 -0.21373576912375 -0.033 1.34141010615069
-0.270986993323404 -0.346921959940423 -0.344013006676596 -0.262013006676596 0.993502456127574 0.133128523842637 0.108880910467362 1.43355153051923 1.33794797329362 1.29497398664681 1.38405202670638 1.33696097997021 -0.209986567908153 -0.033 1.33991585379166
-0.27 -0.341044798434436 -0.344977600782782 -0.262865604696692 0.99295777502935 0.131212399491129 0.108939248375735 1.4322232454403 1.334 1.29293280234835 1.38806719765165 1.33395520156556 -0.205647286255723 -0.033 1.33840826697651
-0.27 -0.342463998368439 -0.344 -0.256991368889319 0.994160102993085 0.163902464084308 0.108469769837049 1.43539922779363 1.334 1.28815788299077 1.391 1.33199712296311 -0.199380808898621 -0.034 1.33542114776647
-0.269958798436178 -0.35280129704701 -0.344 -0.253948498045223 0.990761107180686 0.207906241234403 0.108402978492604 1.42823852346217 1.33402060078191 1.27797488730945 1.391 1.33096909882713 -0.192420459622741 -0.034 1.33338570869582
-0.266 -0.362 -0.344 -0.248932501216891 0.993534903877827 0.216871469624401 0.109683974387498 1.43189432582343 1.336 1.2742249959437 1.391 1.32797750040563 -0.183579450810538 -0.0341586402266277 1.33018431539394
-0.266 -0.362 -0.344 -0.24600044860405 0.984191429551572 0.169587234487976 0.111159774202628 1.42991030355541 1.336 1.28399850465317 1.391 1.32700014953468 -0.175234053412953 -0.0360537634408602 1.32807738672972
-0.262832421592443 -0.353037264516795 -0.33497421870653 -0.239871093532648 0.97940845691062 0.127315349855439 0.108469078157168 1.43045516004692 1.33388398417938 1.29785570117193 1.39498710935326 1.32389687482612 -0.164685015972222 -0.0380897072710093 1.32545977850058
-0.249977551808828 -0.338583251167861 -0.333 -0.229797966279449 0.97395738679323 0.104088346683315 0.109870961257217 1.4255283864069 1.32506734457352 1.3115001143259 1.394 1.31597755180883 -0.153620809277005 -0.0391157556270081 1.32205783443688
-0.248990958911563 -0.322419143296912 -0.332936712380941 -0.220957808253961 0.975151175341497 0.0958460985220088 0.107347043796834 1.42717998905759 1.32799698630385 1.32310880443386 1.39398191782313 1.31500301369615 -0.139962176540432 -0.0421792863359429 1.319114005407
-0.245872152609705 -0.308326124247662 -0.311978692101618 -0.206882806558896 0.975537123433718 0.0985284789219263 0.122993633501151 1.42046965451086 1.3268721526097 1.33085883181459 1.38794673025404 1.31594673025404 -0.126286323009488 -0.0439199303742388 1.3163502475716
-0.233731159796971 -0.300085377363826 -0.309439916243689 -0.195686353096466 0.975174337694422 0.108075361433473 0.13044321662743 1.41209501024467 1.31493278994924 1.33292725678688 1.38291038659899 1.31084317654823 -0.106332818362128 -0.0464154727793631 1.31364313962779
-0.22199223558145 -0.301478085989117 -0.284978863527282 -0.181991372868278 0.971002575198819 0.120426619607055 0.116622437164711 1.4127521222744 1.31199827457366 1.32749113966951 1.37899827457366 1.30399956864341 -0.0889743831714601 -0.0511687763713063 1.31221846227724
-0.203896206011909 -0.316285433467249 -0.23541615881699 -0.161727540781262 0.976976227639285 0.131522126993077 0.122801035991568 1.41771138785275 1.30803892274553 1.31272754078126 1.37492215450893 1.30292215450893 -0.06700799713953 -0.0552499999999946 1.31024139804812
-0.195551399487951 -0.338 -0.189474758259034 -0.140573829513554 0.97750360776119 0.13774801857491 0.163216149618434 1.42079629872729 1.31079812976958 1.29182055979518 1.36906729007681 1.2969551399488 -0.0462461347330899 -0.0579673913043467 1.30829375445028
-0.175945816993266 -0.338002709150337 -0.122840160130136 -0.121940398692593 0.979823338725429 0.136785638267958 0.163886839999879 1.41800978650323 1.30199458169933 1.28401354575168 1.37198645424832 1.29499187254899 -0.0206092805726504 -0.0610622605363965 1.30681475937487
-0.155691922810512 -0.338957506594553 -0.0632351187019598 -0.0997025461618733 0.973569531195559 0.135375044731 0.151588001777208 1.41414610362368 1.29996812994592 1.28893625989183 1.36687251978366 1.29193625989183 0.00622100145588678 -0.0658515325670488 1.30505005084827
-0.126536217466828 -0.335066254647596 0.00875088600608873 -0.0713153686415073 0.962329902756896 0.153282931967327 0.142023530100155 1.40435935473851 1.29686749070481 1.28302208488253 1.35466872676202 1.286 0.0372100783549547 -0.073349206349209 1.30296284516495
-0.105991962894451 -0.337999106988272 0.0420449482569565 -0.0409910698827239 0.961437047107887 0.141899764840245 0.0979048103565061 1.39945797286338 1.29100059534115 1.28399970232942 1.34000238136461 1.28600029767058 0.072234847133318 -0.0838678500986149 1.30158295944224
-0.078630081484741 -0.335025511621742 0.194313848519713 -0.010591814052128 0.951387722241268 0.141034485599644 0.114411422589496 1.39254642281573 1.29296173256739 1.28305102324348 1.34775763959345 1.28694897675652 0.107064079104508 -0.0938201193520966 1.30263129545706
-0.0489233764491194 -0.33702242965731 0.296864922394047 0.0219869049216405 0.94098289905304 0.135260653420527 0.106919372417287 1.38425389091851 1.29006728897193 1.28693271102807 1.34013683505134 1.28302242965731 0.139738255552436 -0.104902813299225 1.30243006958856
-0.00194918374194094 -0.337988707498209 0.32938233124322 0.0650959862652227 0.93367055480158 0.138338701362294 0.0832982603266542 1.37219713268387 1.29298588437276 1.2840056462509 1.32331736384513 1.2840056462509 0.185620312758373 -0.116871641791043 1.30332122565146
0.0165311531700553 -0.333812534175275 0.339208295360806 0.109796358473973 0.923204178665985 0.138086420702559 0.0918718803811368 1.36449368699754 1.28790626708764 1.2859479261598 1.32016663628864 1.28549660220338 0.229554887474476 -0.128549494949485 1.3073889074786
0.0680454679245021 -0.315532876033733 0.359333659975905 0.153844648558379 0.917217150420708 0.157938010782812 0.143408714356482 1.36266908017593 1.27922243998394 1.28102224399839 1.33584429201124 1.28642379743701 0.276134189414672 -0.135420612813376 1.31240593240968
0.114011236057419 -0.294953258001136 0.374002921374929 0.198137844610647 0.928962638226282 0.168420155239799 0.14554780447438 1.36560042544899 1.28899977527885 1.28197887621205 1.32899887639426 1.28790918816886 0.323117537012119 -0.127983713355062 1.31998878687188
0.164647665339025 -0.258900954949186 0.387199281642777 0.243572934722984 0.940704608387989 0.182401969403643 0.135651214238355 1.37216483604665 1.28822419184812 1.28249137628133 1.32395017958931 1.29107473061604 0.380423039878372 -0.111759689922493 1.32637174090535
0.217071141426402 -0.204298039229095 0.403087440116441 0.290027421368182 0.941276577275092 0.202663530921138 0.125628870651513 1.3815303529467 1.30597813997089 1.28010187819781 1.32004372005822 1.29715302020377 0.431551132363395 -0.0957886435331689 1.33390324023106
0.265118340673391 -0.13300120608974 0.407 0.336118340673391 0.950509349339395 0.224985126160899 0.134079492825685 1.39320745986646 1.30498792442108 1.27539212706966 1.322 1.30399758488422 0.485688092331039 -0.070252124645918 1.33914458131052
0.314511060019981 -0.0468671507800003 0.407050103923528 0.385450935311748 0.946292177865946 0.24514704149154 0.133916095609645 1.4046639363221 1.30015031177058 1.26894386800507 1.32201002078471 1.30305010392353 0.5331091787317 -0.0427689969604893 1.3450726542576
0.366127111892375 0.0522474314512481 0.411826598170404 0.431127111892375 0.964242097744574 0.258929563281675 0.138158310211301 1.41615127469022 1.31528177797309 1.26133884611221 1.323 1.3080650256861 0.578301094909168 -0.0362631578947485 1.35280317592418
0.417010790131785 0.162485845355127 0.404003460985667 0.482008957845255 0.962080451964011 0.262112977899918 0.12409342637581 1.4265913192463 1.32799898206304 1.25315880649927 1.32300081434957 1.31100040717478 0.625216729701439 -0.0218972142170867 1.35326872898556
0.470573701285629 0.28199139568276 0.421586739951212 0.526664971944707 0.964382534753137 0.250477571714883 0.141321590899941 1.43319634466949 1.32293480667209 1.24498549427442 1.32630895072413 1.313 0.671420480783169 -0.00891641182467109 1.34994253776799
0.51518355578142 0.408907387185268 0.43990696342455 0.578049568334466 0.970815795926442 0.219803631095185 0.156100972770044 1.44277898155499 1.31813398744695 1.23740065454584 1.3264476499975 1.31302233124116 0.720809014429229 -0.00755900621118299 1.34912606789544
0.567094979532358 0.541377124613775 0.449607434659577 0.624142469298537 0.978934831209979 0.165871442409438 0.15962735390775 1.44359114376931 1.32391898804593 1.23098603242171 1.32318451813822 1.31399720648434 0.771203222955853 -0.017483234714 1.34558101081738
0.601572659179974 0.677537695946226 0.451123039719954 0.67549842558257 0.973528908031689 0.120317762868188 0.157412297894462 1.43685289478425 1.29497879040074 1.22601060479963 1.31890079812433 1.31301060479963 0.818903224754337 -0.0331527377521736 1.34512147653961
0.655957483843673 0.824629531779506 0.44488866466934 0.723157887438861 0.973939152450106 0.150941098720013 0.154967368311583 1.43572395030586 1.29282186347094 1.22720040359519 1.31597773293387 1.3140668011984 0.866853632015277 -0.0477452229299131 1.3462591448669
0.697937659439242 0.983763685781315 0.440007248902414 0.773924611414898 0.955487400851124 0.111967875236871 0.155728869171223 1.4152903439055 1.28501159824386 1.23598695197566 1.31500144978048 1.31699565065855 0.921094575754303 -0.0668963831867174 1.34632144600887
0.765612048138486 1.05781235480199 0.457066768887835 0.826623176286458 0.937826366276026 0.236041696866968 0.159486492426843 1.41362613232914 1.28793323111217 1.21036722888309 1.31096661555608 1.31896661555608 0.97162766796501 -0.0862869565217233 1.34709846669452
0.821134467725763 1.13167076155976 0.46376318737915 0.883175721097609 0.926926632080876 0.190969750164715 0.175517147124084 1.39565830587179 1.28202062668592 1.24374256069323 1.30820626685923 1.31593811994223 1.0234930821352 -0.103209677419357 1.34578421721791
0.875187997895004 1.21101611410529 0.500099370315931 0.939158455368646 0.931015989983124 0.111149070172573 0.192033920191627 1.4026824087684 1.28305371368429 1.27901342842107 1.31800268568421 1.31300805705264 1.08375009867944 -0.106610784313733 1.34306857026334
0.945619782918862 1.21726096122899 0.537489302304365 0.998663276457028 0.922201557411617 0.095937930543159 0.204812672860296 1.39627526138992 1.30280427907825 1.28404349353817 1.31914135399904 1.31590213953913 1.14263993462642 -0.0937996146435403 1.34143484046114
1.00358420315319 1.24095473705277 0.583493677258717 1.06035788841702 0.931498615516668 0.0948499578483914 0.221491783922974 1.40780239412066 1.28520368326255 1.28793210557915 1.33224894620979 1.30706789442085 1.19835314368028 -0.0803855421686855 1.33591076047423
1.07190121360289 1.23900282246849 0.64790685853987 1.11891532594534 0.934026344903307 0.0952793790569325 0.224156147330513 1.41351174427967 1.2939872988918 1.28500423370273 1.34298447642331 1.30999576629727 1.25630523746145 -0.0662670807453771 1.3340135601476
1.1357311581028 1.24206646891844 0.742517706970966 1.17764253287822 0.94054827895257 0.0973658696137335 0.209216636579214 1.42650668261409 1.30635450089833 1.28296676554078 1.34890029662235 1.30907754707151 1.3208624128675 -0.0220171428571272 1.33125411525518
1.20212286718703 1.248 0.88273645795258 1.23612286718703 0.942436217876314 0.111337164147704 0.176942713663285 1.43629683407517 1.3383878995737 1.28 1.3398366738637 1.316 1.3759716798457 -0.033 1.32863244651312
1.25605398854587 1.24799720748901 1.01225125634203 1.29005212687187 0.954729125013222 0.114063803436239 0.136465885506109 1.44910392813213 1.35700651585898 1.280001861674 1.33787484696502 1.31600372334799 1.4246339018004 -0.033 1.33104324573808
1.31435176862879 1.24514238254022 1.13941617323743 1.3464522739513 0.953837405010451 0.0970305123122536 0.106125865661796 1.45335082163224 1.36395812278229 1.28202512633063 1.34929565194725 1.31998324911292 1.49084784969556 -0.0166750700280144 1.33383302826177
1.35717089836408 1.26206162622969 1.29510185356097 1.40119144044064 0.959315449398514 0.138242205507356 0.106055514799554 1.45692748646973 1.35893837377031 1.28497945792344 1.37355463606719 1.31797945792344 1.54331484297616 -0.0143333333333381 1.33717481054183
1.42094553874186 1.28050917900836 1.48342221842723 1.46844281905735 0.957992309098896 0.125140330326907 0.134746036161732 1.44813381824268 1.3395133604721 1.28753652890521 1.40098725173484 1.31499925207213 1.59955319180047 -0.0227857142857108 1.34398340779394
1.48154371468672 1.28060383026914 1.64260286170923 1.52910538866448 0.96601142765355 0.124486035848348 0.143398128915267 1.44056854493153 1.34795303347836 1.28744518823105 1.40513074463436 1.31997575798492 1.65332742591026 -0.0411438703140758 1.34760812928937
1.53333301664638 1.29240569570545 1.822101769288 1.58732962746623 0.942347944342252 0.15198355845773 0.16423827434557 1.42494873314635 1.34679902081022 1.28109091511441 1.41084070791228 1.31708489930413 1.70919611179109 -0.0642383720930064 1.35110544070808
1.59753033258656 1.30099703948243 1.9837114806652 1.64803969196488 0.935229786837965 0.148651141550953 0.132317613704668 1.41205952767727 1.33550824243069 1.284491670069 1.40700721298337 1.32299424711337 1.76656387045774 -0.0854882772680921 1.3541481204315
1.67550599913992 1.33343484301087 2.04041903053775 1.72451390537648 0.935065822830056 0.149176764757076 0.159181239991351 1.39755599484729 1.34805534365593 1.28288140645158 1.41291303139783 1.32801581247312 1.82675522897448 -0.105533333333328 1.35936293050004
1.73833961865692 1.38743248478329 2.09245312170026 1.78832930019843 0.910953421340407 0.189753538110788 0.136983300346361 1.38588268647139 1.3549277707906 1.26815477687728 1.40211350304334 1.32997936308303 1.88558332254775 -0.121 1.3660928882662
1.81803265208391 1.44004405439892 2.10601243888911 1.85103420694505 0.915458740562478 0.226401041756963 0.132515851460751 1.390892280463 1.35800155486114 1.26499689027772 1.39999896342591 1.34100259143523 1.95047365807069 -0.118982456140359 1.37202727689451
1.88169002989151 1.52662052474522 2.13003136499507 1.91770048488987 0.913180761076297 0.228721036201098 0.143812127798093 1.39543469717725 1.36118818997041 1.25890590501479 1.39798954500164 1.34613591497863 2.0130425370353 -0.102295746785358 1.37889841237091
1.94609453703209 1.677873533939 2.13295884259237 1.98308081789621 0.927252170060648 0.257751855707647 0.144944085802382 1.40894012715946 1.37875305555421 1.2501234722229 1.39701371913588 1.35882165123359 2.0726144136793 -0.09193655589127 1.38344710348023
2.00688938630966 1.76085067151804 2.13998709506946 2.04189307343267 0.940356162749731 0.246022417707909 0.145069797208234 1.41616700289138 1.37101474849205 1.25499078219247 1.397 1.35999815643849 2.14303551800183 -0.0544512325830625 1.3846046614535
2.07346496420325 1.82435480948877 2.14400801662419 2.1045290971968 0.94634208432229 0.2476 0.145521923989807 1.42613035030939 1.38187975063709 1.25793586700645 1.39602404987258 1.36295991687903 2.20313610675626 -0.0401662404091947 1.39283284332375
2.13039703246328 1.99024307734991 2.14498960400799 2.16931386452718 0.946597297042077 0.2476 0.145757504961917 1.44209096116988 1.36715593988019 1.2500831679361 1.39896881202396 1.35805197996006 2.25293369126702 -0.0478388746803079 1.39199232259241
2.19091316485054 2.0808711945283 2.15099131648505 2.23191027034555 0.9521719243311 0.198670915372062 0.146738581692559 1.45009863906795 1.37998118571762 1.28195368792029 1.39600434175747 1.3689840802226 2.32329488465232 -0.012253411306038 1.39282702972553
2.25651164082 2.21994453527453 2.23270007262276 2.29056456918069 0.949851114955745 0.143243791864591 0.129642765814325 1.45288865222785 1.36600882139345 1.29592188147783 1.32161749754138 1.36299117860655 2.38257111763088 0.00114171656687109 1.39622675646676
2.31320314422634 2.41000943628949 2.19946712235008 2.35312071087045 0.951082688995262 0.111528262064398 0.196431221465275 1.45052324812021 1.36698626110735 1.29001841893315 1.39003827751455 1.36201373889265 2.4393920707208 -0.00993393393395575 1.397208656843
2.38487427368626 2.59368302802591 2.25490083558353 2.41988312765201 0.957478684631763 0.123967599466636 0.199825643848848 1.44659690609329 1.34903187427672 1.28601239555206 1.37303187427672 1.35601062475891 2.49887415852796 -0.0332807017543498 1.39508785442761
2.4425542885579 2.72377600398106 2.29530485870684 2.48258200298579 0.937945816557073 0.191816810292745 0.215489159652344 1.4278425592436 1.34695380928684 1.28981523714737 1.35694457114421 1.36099076185737 2.55940746396968 -0.0596703499079285 1.39313142471206
2.50140845675363 2.80617183945509 2.3276746512145 2.54437887959131 0.925821857908752 0.26686568377034 0.267427963085081 1.41218735050353 1.34204929527053 1.27019718108212 1.35105915432464 1.36000985905411 2.615322844551 -0.0826213017751335 1.39266645843411
2.56004250193191 2.88802857381114 2.41902950134097 2.60903500159098 0.927854344742943 0.247238671612891 0.282784705213873 1.40800762989227 1.34300400018183 1.26744114319914 1.32800300013637 1.35899799990909 2.67700821102901 -0.103293577981661 1.38529094732134
2.64575212783126 2.95635030611319 2.50229047039427 2.67968000598443 0.916487460055675 0.193834163056962 0.286333914958437 1.40326845453185 1.35106181872586 1.27696909063707 1.31701726404989 1.35497939375805 2.73923811167879 -0.120270833333362 1.3856882760062
2.71711150440011 2.98958618013156 2.56295779173174 2.74419670260832 0.910553879017689 0.187587773792922 0.287836342260198 1.40312182567589 1.35692697296439 1.2740365135178 1.32280548999963 1.3530243423452 2.81102724651243 -0.0993133903133942 1.37735248536907
2.7918676058986 3.00597137424835 2.61023427264288 2.81587297322704 0.917727011065187 0.191842235264864 0.284835666461772 1.41332171530113 1.36298926534313 1.2600250475327 1.33975113759186 1.353 2.87481560617395 -0.0781799787007579 1.37346853822098
2.86350080836943 3.02502889279054 2.65332272041717 2.87758748674107 0.903302875196756 0.152014511759857 0.274875566905777 1.40965082106167 1.35496147627927 1.30599036906982 1.3622376664329 1.346 2.93864117613063 -0.0627690972222221 1.37061983046381
2.914390795957 3.0279648536129 2.7014259423441 2.93728535679571 0.920869707450541 0.163650703152475 0.25549972293483 1.43107354852882 1.35104686184946 1.30501171546237 1.38464853612904 1.346 2.99317198837432 -0.022838541666728 1.36573159394014
2.9828602997991 3.03498561909697 2.7648705718727 2.99488289836101 0.931109353132073 0.145966691846882 0.223185350932213 1.44599980010363 1.35998151026753 1.31298356468225 1.40196507494978 1.34699794558528 3.05968240902806 -0.0457319485657617 1.36238557124054
3.05148939515725 3.03010352589865 2.85854629409605 3.0555646867199 0.939729243012353 0.106766281800424 0.17656504677663 1.45294075020095 1.37115999457064 1.31925410902396 1.41220981105558 1.34400941144533 3.11119050136593 -0.0577719298246336 1.36253668318515
3.10227233130633 3.04084607008403 2.99873760829032 3.11416038227653 0.95210270072406 0.108455791022307 0.138889868718474 1.46131993466554 1.38776210831168 1.34562217202444 1.41660204222264 1.34498600637128 3.16871745069151 -0.0239751552795217 1.36469263582119
3.15889927965754 3.04499280568982 3.20179676073754 3.17489208534737 0.951441510805137 0.110875683413895 0.139832106340897 1.4631868524893 1.38101259004281 1.33801438862035 1.41701079146526 1.34200539573263 3.22895740155163 -0.0102008032128514 1.36942575089333
3.22984823266116 3.04801574609767 3.44637701854819 3.25646611189334 0.967749089871595 0.119923306680512 0.167388566594293 1.44026470263133 1.38085558260325 1.32902361914651 1.41551879861673 1.33855843086291 3.28845711933343 -0.0133827160493833 1.36898710224298
3.27107223782793 3.04998056985777 3.59945694378429 3.30931362108294 0.964490277630026 0.120335919670133 0.140271488102044 1.42846424375459 1.36552419788082 1.33197085478666 1.41766106194753 1.34446586255566 3.34604655467445 -0.0271369426751773 1.36619840254494
3.34650007616468 3.05899918198426 3.67849862648403 3.37050009444439 0.937179877828399 0.133118838417655 0.192075914367595 1.41620458584355 1.36549998781353 1.32800036356255 1.42499914644064 1.34499997562706 3.41162861785257 -0.0504410399256967 1.36878462043063
3.41668610287567 3.06222813849579 3.78526592145758 3.41866367562412 0.922439282786464 0.134798746723647 0.155313678735025 1.41899772453808 1.36389096400679 1.32693778041024 1.40844419763096 1.34598963006837 3.46761851531835 -0.0818476821191889 1.37136756011608
3.48685818473744 3.08373237971733 3.81138770032205 3.50037208439838 0.908859544485867 0.154475127441353 0.166355279734459 1.3888968109144 1.35222336574564 1.32107298734982 1.4029295870443 1.34512080629155 3.53240460698207 -0.106173184357533 1.372148492898
3.56134050046192 3.09497972061263 3.85140697304746 3.57084816168985 0.904543898599477 0.128538357120982 0.153322667007579 1.39209076009817 1.35997893943934 1.321 1.39551726971791 1.35248301718733 3.59021550114239 -0.114724867724868 1.37225183160128
3.63815768337427 3.17544833580072 3.88206463027089 3.63420505088451 0.90479981919673 0.153329259960346 0.140517858869785 1.40086410311555 1.37690073462913 1.30269557272979 1.39701499758546 1.35953808765211 3.65700323635085 -0.10883580613255 1.38043686254748
3.70162602688261 3.32918316182129 3.8880063585925 3.70121974959149 0.90567308634458 0.238167383058575 0.140210959559305 1.39998263799676 1.36814115654697 1.27038188318406 1.39847859343967 1.36303759949546 3.71802409328185 -0.0971333333333378 1.3826718395995
3.76199506452868 3.40985803380133 3.89449496232506 3.76449802517431 0.910894499894634 0.258325514793007 0.144222411315237 1.40924149349072 1.37800662818431 1.27 1.39750188540212 1.36799748116253 3.77700558508403 -0.0772900432900954 1.38209138108584
3.82504976038285 3.52299346029694 3.9025422624371 3.82658155751568 0.916241998760472 0.239204221621654 0.121760154378688 1.42379846969765 1.38189001242218 1.26704807065953 1.40298875851542 1.3699433913571 3.84727975629068 -0.0380574712643635 1.38486857139064
3.88774409261828 3.644280274261 3.90712518198896 3.89221678164398 0.920418862438785 0.217744280505756 0.140016283876472 1.42437025227927 1.37075322303663 1.27291678746424 1.40102129143866 1.3640619828642 3.91616530918049 -0.0457953890490148 1.39075682671714
3.95093122160662 3.81527699030023 3.91299795868687 3.95442927918857 0.930301127675318 0.184436442423175 0.127935133931 1.44358783584332 1.37500912132073 1.28880626287466 1.37850782503366 1.36749728747607 3.97468755874714 -0.0293760162601681 1.38882875001715
4.00426484850602 4.02761699048164 3.93849853644132 4.0246999524559 0.948957702729138 0.149726503566723 0.137882679085458 1.44133689741139 1.39321300575055 1.30233826149522 1.36328271651 1.36862452349374 4.03923598977159 -0.0136551724137978 1.38930831655469
4.06349066074869 4.25086394957226 3.97433249674443 4.09631413513371 0.962444115812834 0.13205616139947 0.177989174640505 1.42779487854385 1.40884308834224 1.29956849294117 1.36766138167439 1.36805884187166 4.1016961884343 -0.0117327586206862 1.39022424786311
4.13800998833082 4.4440198073679 4.00300253940614 4.16201168126825 0.962149801926321 0.145364499827683 0.232476333278918 1.42403837985888 1.40099322825029 1.2779988149438 1.39700626386848 1.37100033858749 4.15872621482059 -0.0172976190476303 1.38690035427599
4.19751398954908 4.56141119163927 4.01825304100878 4.23152980461213 0.960806825059617 0.172654761774485 0.269666654799473 1.4142655903101 1.36092092468476 1.27097627740543 1.43384184936951 1.37291301715323 4.22018093809836 -0.0303607723577017 1.38846798817969
4.26377556309557 4.66611607284747 4.05104560937851 4.2994401789553 0.938981949460167 0.161767963689079 0.242955831595116 1.38867188589935 1.35115782783072 1.28156149148164 1.4138027152116 1.362 4.28279799674187 -0.0538846153846073 1.38947709054671
4.35191908424758 4.73489031420227 4.10295234961246 4.37093436833415 0.934114468347662 0.131787471691239 0.245727455649118 1.3912476354619 1.35899280748867 1.29497572527427 1.40400899063916 1.362 4.34403139694917 -0.078694767441838 1.38600476841017
4.43388736980979 4.7483969812307 4.14772390695009 4.44585234205414 0.926034677478093 0.114567767354129 0.267265090377622 1.39048860600045 1.3631401110226 1.3000467036742 1.41491826857015 1.359 4.40551249231608 -0.103505081300811 1.38236452745479
4.51047549555218 4.78229509911044 4.2107916731705 4.51937010301274 0.928676376385116 0.109315808880916 0.278884647729101 1.39294815209928 1.37459950835012 1.30402107850789 1.40751519431857 1.35874705790534 4.47200367961882 -0.109079365079379 1.37722405074842
4.57913081521871 4.7960145350243 4.29421594893247 4.58313912094688 0.915054119737892 0.110055398723312 0.287437553769616 1.39473198101289 1.3560290700486 1.30499584713591 1.38509136300989 1.34701038216021 4.54224186439183 -0.0991744186046536 1.37015244148371
4.64255770021795 4.803038462084 4.39873077959593 4.65057693125995 0.921760768106968 0.112601153153325 0.276393554054954 1.40051548113065 1.36984615166401 1.303019231042 1.42874999645402 1.351980768958 4.60403760964194 -0.0923024691358248 1.36122034393718
4.70141270646903 4.807 4.47599952300232 4.71130403674064 0.913923401111679 0.107640635323452 0.248505786464703 1.4035281682698 1.35397826605432 1.305 1.40286959632594 1.34995653210865 4.66974208651591 -0.0731839080459931 1.35641107347919
4.76494796462357 4.807 4.56592634992874 4.76995196734483 0.928468087901518 0.110817398231178 0.182204300916667 1.42098570227965 1.35300080054425 1.305 1.39700480326552 1.34800160108851 4.73557900538354 -0.0367238403451925 1.35212506419613
4.83372666505493 4.81011912541884 4.68851259829162 4.83373857759681 0.930272229214913 0.11161648654621 0.153978354519771 1.43167374516944 1.36217868812826 1.30440502642406 1.39898318925274 1.34404765016754 4.8049408818082 -0.0513601532567069 1.34764523430971
4.89507206696183 4.82009926545943 4.83680661545115 4.89623089169692 0.941066682507837 0.103914397471767 0.156287957338319 1.43858684533655 1.37692058763246 1.33770220362171 1.39929840032948 1.348 4.86033520863722 -0.0452513966480864 1.34937513137369
4.94800897297526 4.82500080115851 5.00002659846238 4.95701041506057 0.93250972119684 0.106604169228862 0.151426444458553 1.43694899054028 1.37299759652448 1.32299903860979 1.4020006409268 1.34799871814639 4.91719108585622 -0.0237836644591651 1.3554912719901
5.00449248344666 4.83 5.16719943549107 5.02248454016527 0.930659508955757 0.13261380424051 0.129474962263747 1.43050360532384 1.35803177312559 1.317 1.40593645374882 1.3400079432814 4.98338363325561 -0.0204320241691859 1.35678751234178
5.06720043270565 4.8301180753481 5.31951894075941 5.08433818727843 0.916745466912346 0.131966537414711 0.159307257603147 1.41215919119573 1.36180320775317 1.31696064155063 1.39790160387659 1.34096064155063 5.04403604652026 -0.0254781341107827 1.35449405128998
5.12694425901005 4.83599451727968 5.44488303529979 5.15093786250301 0.911045318238713 0.138264124351388 0.183557374640802 1.40913282360097 1.3520091378672 1.31500182757344 1.3930045689336 1.33900182757344 5.10462536039689 -0.0436119402984997 1.35240952351261
5.18769596488142 4.851 5.58721493033103 5.21965502577074 0.896073660660031 0.15060473254353 0.111907976904396 1.39468888039664 1.349 1.309 1.39998976522233 1.33997953044466 5.16603908483378 -0.0728265107212169 1.3528480061343
5.25640635334372 4.8516734649815 5.60839615587147 5.28438654555014 0.885781680726699 0.128691051263837 0.122453594760389 1.38488761719326 1.34913865455501 1.30886134544499 1.39890096103213 1.33805942338072 5.22879324636857 -0.097045454545445 1.35253989391233
5.32612749777673 4.88526349540524 5.62807139875497 5.35311049807317 0.88537023799585 0.122517515381404 0.127569613181122 1.38379076081236 1.35600849985178 1.30195750074109 1.39399660005929 1.34101699970356 5.29815468954421 -0.116762167125798 1.35575856626123
5.39163450166255 5.04074220172752 5.67953080928266 5.40861729696264 0.910891309570206 0.244333863135857 0.105837444833908 1.38470278020052 1.35305441833099 1.2769598809877 1.39203006397174 1.35155156352475 5.3579510899112 -0.120123188405797 1.35882868958055
5.45937197451059 5.11573056586637 5.68259327246679 5.47484407492621 0.917288819976572 0.23985163228333 0.157535484939506 1.38871715643238 1.3590862443533 1.273 1.39547141079819 1.35703747329803 5.42867846352428 -0.108642201834871 1.36309761767781
5.5228631946707 5.19284338386663 5.68998397329549 5.53586881263988 0.912107767315402 0.243043517281568 0.129077459458373 1.39840876503005 1.36249388851358 1.273 1.39450247880452 1.35899636591581 5.49324522657956 -0.0952754491018109 1.37072583731683
5.58314714570714 5.28484129760074 5.69051352207962 5.59758442155933 0.915012239759593 0.229696044408833 0.119420190463034 1.41240939031706 1.36958663710367 1.26998804352207 1.395967167047 1.36250068807824 5.56119251613543 -0.0735611940298744 1.37245846451317
5.6486730274085 5.44012532818222 5.69056688212268 5.65725717660651 0.930900652217957 0.208856178324472 0.113495277606118 1.42490090790193 1.37784113280146 1.26894065832565 1.39251491724461 1.36353822254882 5.62411185379507 -0.0520744047619031 1.38087286084736
5.70497354341385 5.6288316134515 5.68900686406657 5.71797174552573 0.940116345713824 0.148396824693456 0.115233119466639 1.43709306438635 1.39849443881975 1.28697452045648 1.38550393245024 1.3674993780075 5.6824350143353 -0.0629219858156237 1.38157823028295
5.77002845320115 5.76245720473676 5.72672574840566 5.78106921696056 0.95051500133156 0.161687704065261 0.147232329303058 1.44297413797181 1.37848282473197 1.29286578377425 1.36002121132108 1.365991431914 5.74044776618372 -0.0274747474747724 1.37321144055532
5.80431914789259 5.91130345048646 5.71489954641038 5.82329682487267 0.94828137810142 0.177796393161199 0.135345929368234 1.43429743641732 1.38083257735064 1.27915626113941 1.38588838490042 1.36398883849004 5.79814707743014 0.00382388059701164 1.37002090703702
5.85997914511662 6.06094388140472 5.715 5.88997497413994 0.960015461219017 0.155648470874449 0.146625764562775 1.42618305998016 1.39499469148423 1.27200265425788 1.386 1.36899810410151 5.85655738662091 0.0069411764705872 1.37105366862606
5.92344212538203 6.20093260822772 5.72208980671823 5.94644212538203 0.939457443962635 0.144138182554416 0.152006143898061 1.41771489086396 1.36595855074543 1.26106217388185 1.38900690820909 1.36300690820909 5.91489375908192 -0.00959004975125058 1.37233272348418
5.9861193845074 6.3331424516953 5.73482112497807 6.0091193845074 0.939095091058317 0.159474524396655 0.169888749392268 1.40564951848233 1.36008255770243 1.26987616344635 1.38998624038293 1.36398624038293 5.97254187743166 -0.0318517441860292 1.37354380645154
6.05380303623274 6.44068838568165 5.76790298799523 6.07281479526362 0.918570500213883 0.14493350841426 0.185803816406214 1.39072350841426 1.34803527709264 1.26900293975772 1.37703821685036 1.3590146987886 6.03216425773444 -0.0560812236286939 1.37454037145227
6.12052350525806 6.46625037207994 5.79520800514242 6.13945522196353 0.913371562056138 0.119191030963847 0.184528648058758 1.38756553998823 1.3530606962618 1.28200758703273 1.36960224328029 1.35995447780365 6.09497685950164 -0.0802619047619011 1.37094117399231
6.18830872631363 6.49866939084565 5.82382701326913 6.19839889244663 0.917458323209633 0.123209024501779 0.173199156796585 1.38180870817105 1.36091985232622 1.28298998154078 1.37152501733765 1.35406011075534 6.15087343221871 -0.10165349544073 1.36764082863625
6.25482562694977 6.50598150588861 5.87281249714639 6.26881505888612 0.897612681797296 0.107312219414283 0.163924636783213 1.38380455744722 1.35202377814321 1.283 1.38047335900624 1.35200528403183 6.2121409879058 -0.103724358974366 1.36652160405653
6.32553241192602 6.51312359562568 5.9612169415452 6.32859896341678 0.909810198838739 0.145825228938843 0.16881438218216 1.39138634406725 1.3559144337976 1.28003802942329 1.39411408826986 1.34994295586507 6.27705586378594 -0.0906076190476187 1.35987990175459
6.38028476994554 6.52583396445164 6.08636518844695 6.39019536618873 0.914972564023437 0.135050747057145 0.185719172720686 1.39923744111898 1.34711494768732 1.28394891213897 1.4058467364169 1.34407663179155 6.33594543828175 -0.0845516224188795 1.35528015275447
6.43694201384672 6.526 6.18989438236366 6.44694201384671 0.922242534282764 0.134850062128021 0.169736795275112 1.41086805071055 1.34799896453298 1.284 1.40100517733511 1.34200207093405 6.40346548954933 -0.0595850746268647 1.35237371128824
6.49439228458714 6.52905280754058 6.3132975567113 6.50742246032461 0.928112505783201 0.135793755682324 0.137503863691388 1.42038431632745 1.34300754393437 1.284 1.39294719245942 1.34000754393437 6.46015206483003 -0.0596193415637733 1.34814317822992
6.54534495249978 6.53591182052882 6.48183330442235 6.56229456423053 0.934932324411509 0.129787220022622 0.144500056939393 1.42743930111535 1.34398740293269 1.284 1.38608817947118 1.34098740293269 6.51095013846284 -0.0687155425219874 1.34931087162289
6.59897729875543 6.54199743004778 6.62294046277366 6.61897601377932 0.93834857367652 0.126701289259362 0.122579431724632 1.4317182053167 1.34100128497611 1.284 1.37900299827759 1.341 6.56125681036806 -0.0265141065831069 1.35503376209569
6.65442577296511 6.55202240910343 6.77415033397592 6.67839589416054 0.93501633984644 0.111681260948898 0.13868145684134 1.43074117635312 1.34194024239086 1.28702987880457 1.39207469701142 1.33901493940228 6.61164325434597 -0.00497464788732707 1.35878679852394
6.71029415881153 6.55496285046376 6.92509299047326 6.73034369152651 0.934536067757585 0.121031864474772 0.144121273357965 1.42827120561044 1.33409906542996 1.29095046728502 1.40187616821255 1.34097523364251 6.65927019909654 -0.000623003194885278 1.35933789001165
6.7708410889829 6.56497351483048 7.07061861355895 6.7868516830507 0.921574404235203 0.144627653910957 0.127963091370805 1.42048060546188 1.34098146038134 1.28800794555086 1.402 1.34199735148305 6.71514661195995 -0.00764094955488626 1.36171624393551
6.82460187234316 6.56528660587769 7.18276428234052 6.84456365822613 0.912773955825253 0.127255935212512 0.139940060493304 1.40780825491342 1.33604776764628 1.28797133941223 1.39495223235372 1.34304776764628 6.76933844865463 -0.023383991894652 1.36211763524737
6.88625017173267 6.59464293892032 7.26104783712085 6.90229777987662 0.901912112599483 0.15961639966983 0.145067633331415 1.39738675668329 1.34094048982005 1.28503570610797 1.39005951017995 1.34794048982005 6.82442746092124 -0.043782234957003 1.36649654149143
6.94993768905205 6.60499010937334 7.28297922968402 6.9529505468667 0.893737961954461 0.131857871785926 0.125789148253212 1.38985732895435 1.34199901093733 1.27800692343866 1.384005934376 1.35199604374934 6.87681202235417 -0.0646825902335471 1.37032320503574
7.02056895575766 6.65086291623246 7.33802844778788 7.01656895575766 0.88251395785787 0.1414300108944 0.100118491062124 1.3824554050797 1.34403793038384 1.27289569144443 1.367 1.36000948259596 6.93398775009428 -0.0824980392156762 1.37635805643682
7.0792060536922 6.73979584809984 7.34096030268461 7.0752060536922 0.876738203711318 0.179563670251161 0.102024196744997 1.38301245751008 1.34794707024615 1.2621455568231 1.367 1.36098676756154 6.98854160135132 -0.089 1.38227435770695
7.1329811483658 6.79997901421853 7.35099644308789 7.1289811483658 0.882767826726699 0.162006430897102 0.112136411075677 1.38845806503981 1.34899964430879 1.26599857723515 1.37299786585273 1.36899715447031 7.04018795233405 -0.08960154525386 1.38726109961213
7.18536456613364 6.88161219596026 7.35802063581889 7.18237144473993 0.886226499378555 0.164554790812323 0.1157538167221 1.39095734155563 1.36005502885036 1.25201375721259 1.37301375721259 1.37800687860629 7.09671404217768 -0.0910337899543304 1.39648429723998
7.23744544282343 6.96906876247709 7.36096860997114 7.23543497948048 0.89286926780163 0.155239192491205 0.122013348505383 1.40057756387248 1.36791629325637 1.25397907331409 1.37497907331409 1.37898953665705 7.15142527762195 -0.0760422960725347 1.40358271161881
7.29285196900875 7.10962319384046 7.37097308527432 7.28586542637159 0.901078037583844 0.143790628957826 0.125211548776136 1.41104203560002 1.37697577674689 1.254 1.37599730852743 1.38398654263716 7.20849080397922 -0.0617091295116727 1.41658103582149
7.34034911201744 7.25402505230653 7.37102971166106 7.32640110742429 0.911682765883987 0.142836539270631 0.125495498009895 1.42386707407484 1.38101485583053 1.25715598622056 1.37593314876262 1.38805942332212 7.25891580126271 -0.0683464052287687 1.42462482539341
7.38639395773922 7.38922055676623 7.37494842193525 7.37930369612592 0.919961041338222 0.122596400704418 0.115669331997353 1.43271356251883 1.38297421096763 1.27772921516008 1.36711605064568 1.39589684387051 7.30334735802573 -0.0371111111111111 1.42419006260924
7.43686599157142 7.53461405572568 7.37799195949428 7.42986599157141 0.9202096247764 0.124633808810599 0.110583320437801 1.43614110184034 1.39097855865143 1.26403752236 1.367 1.40397855865143 7.34961935024044 -0.0187906976744315 1.43163610289561
7.48441515875493 7.67607941276283 7.38505812222569 7.47741515875493 0.916236953363107 0.106263389415884 0.103855797336663 1.43578270809182 1.39506642540079 1.27410794127628 1.36391696824901 1.40803321270039 7.39236100621101 -0.00352050473186143 1.43747268506836
7.53341300579103 7.80347381505668 7.39191782081075 7.52641300579103 0.912336724739034 0.112564512544726 0.110441107978314 1.42902100520084 1.40290608092656 1.28684738150567 1.35411739884179 1.41195304046328 7.43910599424217 -0.00197383720929733 1.44311070109669
7.58798278923644 7.9079671720621 7.42498948231116 7.57398502026135 0.900093888357692 0.122986701270318 0.0957946947138369 1.42431147566362 1.40699872512863 1.29499745025725 1.36799553795019 1.41699840641078 7.48329076057196 -0.00795375722542872 1.45053631279885
7.63841911928572 7.98833823661655 7.46069258135563 7.62836764849625 0.894068896819923 0.126666764224057 0.0819215011704055 1.41773624975075 1.41803676484962 1.31013235345865 1.38809594195864 1.42103676484962 7.5286479903092 -0.0201197411003268 1.45712468471876
7.69424958273904 8.03339440010519 7.49289381362308 7.67734173924477 0.885929402937519 0.110250649005152 0.0762648794917905 1.40924414241496 1.42293417392448 1.32776302612812 1.40701656621383 1.42593417392448 7.57729833930753 -0.0366 1.46410942086291
7.74798211658419 8.06698886504299 7.52438522987108 7.73198177916125 0.878042625150472 0.0877375245315597 0.0772055971244326 1.39969318527255 1.43099730061648 1.34199527607884 1.42405020421282 1.4309983128853 7.62070988747455 -0.053387225548913 1.46929890952987
7.80237997935032 8.07402651018723 7.55795888085721 7.78244183645386 0.876742209182269 0.0947905012114589 0.0831244215147723 1.39722867449064 1.43606185710354 1.342 1.43848964945268 1.43203534691631 7.66449376462667 -0.0650801186943571 1.47185497797991
7.84449695484344 8.07696490382629 7.59640681733904 7.83141506377144 0.876987075318857 0.0970628589589949 0.0924021201092503 1.39708175480869 1.442918108928 1.342 1.44962769543048 1.43595320510172 7.70898016190013 -0.0719233128834322 1.47659264168299
7.8988538180629 8.08398105048963 7.64252109007414 7.87887276757326 0.879732555549499 0.097947671917298 0.103419460354307 1.40034114787159 1.45097834341673 1.34499187878127 1.4567571356433 1.446970222198 7.75318798538016 -0.0817991718426452 1.48205510917815
7.93244637584819 8.08702849207542 7.69909374982007 7.91643687848972 0.883014910852801 0.0978528492075417 0.114557209696383 1.40628310188663 1.45513296301861 1.345 1.4591707635882 1.45110447094319 7.79888656112744 -0.0780251396648077 1.49316050414034
7.97839345263792 8.08996128421093 7.76891684733443 7.96140635790094 0.884549738737054 0.0981461284210931 0.12419613558192 1.41483707894855 1.46881932631768 1.345 1.45616137276225 1.46185804210675 7.84599038491793 -0.0523217665615123 1.50582141497703
8.00592657126398 8.09698096292029 7.85478243337477 7.99889937543583 0.889187408331565 0.101311378922475 0.130717005457357 1.42179134366189 1.47697824333748 1.34599728041718 1.44702175666252 1.46997824333748 7.89021990633591 -0.0530127077223864 1.51581872482889
8.0393163388424 8.097 7.95364003440207 8.04227219853881 0.892529059033197 0.102148087253511 0.133107572283303 1.42877560137608 1.48705885373812 1.34604414030359 1.43608828060718 1.48108092388992 7.92034469345942 -0.0438436213992261 1.52934212466078
8.08153988996217 8.097 8.03906907969091 8.0786040913628 0.896407734077921 0.101892782060694 0.132783531077035 1.43219276318764 1.4949143981325 1.35193579859937 1.44787159719875 1.49188229743218 7.95286227487673 -0.0184803370786606 1.54626304786959
