# Supplementary material for: Quantifying Spatiotemporal Gait Parameters with HoloLens in Healthy Adults and People with Parkinson’s Disease: Test-Retest Reliability, Concurrent Validity, and Face Validity
Source: Sensors (Basel). 2020 Jun 5;20(11):3216. doi: 10.3390/s20113216 (PMC7313704; doi:10.3390/s20113216)
Supplement: Supplementary file 1 [file sensors-20-03216-s001.zip › Data/HYA_08_FWS2_HoloLens_raw.csv]

Time HoloLens_x_position HoloLens_y_position HoloLens_z_position HoloLens_x_orientation HoloLens_y_orientation HoloLens_z_orientation
418.6631 -0.352 -0.033 0.22 1.732 278.416 357.923
418.6964 -0.353 -0.033 0.22 1.891 278.386 358.042
418.7288 -0.353 -0.033 0.219 1.983 278.198 357.95
418.7632 -0.353 -0.032 0.22 1.766 278.625 357.688
418.7955 -0.353 -0.032 0.22 1.533 278.828 357.688
418.8293 -0.353 -0.032 0.22 1.535 279.004 357.786
418.8635 -0.354 -0.031 0.219 1.247 279.007 357.759
418.895 -0.355 -0.031 0.219 1.302 278.747 357.742
418.9295 -0.355 -0.032 0.218 1.881 278.554 357.562
418.9624 -0.356 -0.032 0.217 1.878 278.537 357.54
418.9952 -0.356 -0.032 0.216 1.899 278.327 357.669
419.0329 -0.357 -0.033 0.215 2.011 278.312 357.658
419.0618 -0.358 -0.033 0.214 1.947 278.297 357.639
419.0954 -0.359 -0.033 0.213 1.902 278.235 357.668
419.1272 -0.361 -0.033 0.212 1.7 278.22 357.51
419.1627 -0.364 -0.033 0.211 1.72 278.32 357.33
419.1938 -0.367 -0.033 0.21 1.833 278.38 357.417
419.2281 -0.371 -0.033 0.209 1.826 278.567 357.338
419.2651 -0.376 -0.033 0.208 1.59 278.546 357.348
419.2948 -0.382 -0.034 0.206 1.669 278.489 357.288
419.3279 -0.389 -0.034 0.205 1.929 278.6 357.096
419.3603 -0.398 -0.034 0.203 1.647 278.826 357.04
419.3956 -0.407 -0.036 0.202 1.778 279.078 357.034
419.4266 -0.417 -0.038 0.201 1.657 279.315 356.621
419.4619 -0.429 -0.039 0.199 1.072 279.386 356.619
419.493 -0.442 -0.042 0.198 0.746 279.677 356.685
419.5313 -0.458 -0.044 0.197 359.978 279.884 356.7
419.5602 -0.476 -0.046 0.197 359.592 279.965 357.009
419.5951 -0.494 -0.051 0.198 0.101 280.545 357.111
419.6267 -0.515 -0.055 0.199 0.162 280.696 357.851
419.6635 -0.538 -0.058 0.2 0.82 280.73 358.147
419.696 -0.563 -0.061 0.202 0.913 280.935 358.308
419.7308 -0.591 -0.066 0.204 0.339 280.715 358.043
419.762 -0.62 -0.073 0.206 0.241 280.79 357.548
419.7935 -0.653 -0.083 0.209 0.368 281.157 357.259
419.8273 -0.688 -0.093 0.215 -0.002 281.794 357.455
419.8664 -0.726 -0.106 0.22 359.961 281.621 357.384
419.894 -0.765 -0.116 0.226 359.787 281.605 357.122
419.9275 -0.808 -0.128 0.236 359.237 282.407 357
419.9605 -0.853 -0.136 0.247 358.863 282.649 357.314
419.9964 -0.902 -0.128 0.262 356.843 283.336 356.946
420.0271 -0.954 -0.113 0.275 355.149 283.024 357.454
420.0615 -1.005 -0.097 0.29 355.233 282.884 357.466
420.0932 -1.056 -0.073 0.302 354.69 281.98 357.482
420.1285 -1.105 -0.043 0.315 353.704 282.151 356.717
420.1614 -1.148 -0.037 0.329 356.392 283.9 357.128
420.1937 -1.193 -0.023 0.336 356.834 284.131 357.388
420.2284 -1.241 -0.009 0.339 356.058 283.316 357.591
420.2611 -1.289 -0.007 0.345 356.747 282.874 357.31
420.2933 -1.338 -0.016 0.348 358.483 281.826 357.925
420.3271 -1.386 -0.032 0.354 0.09 281.364 358.736
420.3618 -1.435 -0.047 0.362 0.167 281.244 0.508
420.3932 -1.486 -0.065 0.369 359.965 280.751 1.291
420.4273 -1.537 -0.085 0.377 359.069 281.087 1.028
420.4618 -1.59 -0.103 0.383 358.286 280.762 2.025
420.4928 -1.646 -0.108 0.388 357.737 280.446 2.527
420.5268 -1.706 -0.095 0.395 355.193 281.133 1.339
420.5614 -1.764 -0.081 0.397 354.052 281.498 358.726
420.5946 -1.821 -0.069 0.403 354.802 282.571 358.743
420.6268 -1.884 -0.021 0.409 348.308 282.838 358.697
420.6618 -1.942 -0.033 0.414 350.708 281.607 359.167
420.6987 -1.995 -0.033 0.424 358.105 281.049 0.592
420.7259 -2.051 -0.017 0.434 357.323 281.089 0.274
420.7616 -2.106 -0.014 0.445 356.992 281.362 359.811
420.7931 -2.158 -0.021 0.459 356.733 282.252 359.113
420.8267 -2.211 -0.039 0.47 356.605 282.318 359.213
420.8596 -2.265 -0.062 0.481 356.143 282.543 358.564
420.894 -2.323 -0.084 0.492 355.744 281.928 358.927
420.9267 -2.381 -0.104 0.505 355.927 282.018 358.124
420.9607 -2.439 -0.121 0.52 356.072 282.177 358.352
420.9926 -2.5 -0.121 0.534 355.749 281.713 358.864
421.0268 -2.563 -0.103 0.55 352.942 281.031 0.816
421.0605 -2.621 -0.095 0.563 355.446 279.846 1.851
421.0936 -2.691 -0.056 0.573 352.589 276.973 2.61
421.1247 -2.747 -0.039 0.59 347.657 278.16 358.363
421.1638 -2.805 -0.048 0.597 357.332 277.921 357.727
421.1927 -2.867 -0.014 0.606 355.917 277.63 356.541
421.2269 -2.927 0.002 0.618 354.896 278.749 356.827
421.2603 -2.983 -0.008 0.627 356.974 279.735 358.29
421.2936 -3.042 -0.031 0.633 358.622 279.515 0.022
421.3259 -3.101 -0.057 0.639 358.635 279.359 0.169
421.3621 -3.161 -0.082 0.647 357.846 279.403 0.624
421.3959 -3.224 -0.103 0.648 356.377 278.455 359.947
421.4286 -3.284 -0.121 0.657 357.502 279.409 359.948
421.459 -3.351 -0.102 0.658 353.45 279.376 359.583
421.4941 -3.418 -0.079 0.663 350.065 281.07 357.42
421.5254 -3.479 -0.068 0.669 350.951 283.373 357.082
421.5638 -3.542 -0.022 0.672 344.747 283.472 357.388
421.593 -3.602 -0.044 0.677 348.91 281.718 0.888
421.6267 -3.653 -0.061 0.684 2.28 280.941 1.266
421.6609 -3.711 -0.025 0.694 359.913 280.686 359.874
421.6931 -3.768 -0.01 0.707 358.045 281.729 359.429
421.7263 -3.827 -0.012 0.715 357.603 282.368 358.807
421.7614 -3.887 -0.026 0.72 355.809 282.003 358.142
421.7928 -3.949 -0.047 0.731 354.045 282.165 358.166
421.8287 -4.008 -0.081 0.742 355.631 282.272 358.205
421.8589 -4.067 -0.105 0.751 356.405 282.144 357.645
421.8947 -4.128 -0.115 0.759 355.563 281.818 356.095
421.9262 -4.19 -0.11 0.776 354.137 282.255 357.8
421.9599 -4.251 -0.099 0.787 353.973 281.088 359.759
421.9959 -4.314 -0.078 0.795 355.938 278.799 0.889
422.0267 -4.378 -0.037 0.806 347.527 277.594 359.491
422.0586 -4.444 -0.048 0.822 350.42 279.424 356.134
422.0933 -4.504 -0.031 0.828 354.123 279.036 355.964
422.1261 -4.567 -0.014 0.837 354.824 279.375 356.061
422.158 -4.627 -0.011 0.847 356.897 280.335 356.581
422.1928 -4.686 -0.016 0.851 356.651 279.751 357.912
422.2264 -4.747 -0.028 0.861 354.791 280.339 359.616
422.2592 -4.808 -0.051 0.871 354.288 280.713 0.726
422.293 -4.87 -0.076 0.876 353.304 280.559 359.239
422.3274 -4.933 -0.103 0.881 354.702 280.465 359.947
422.3602 -4.998 -0.11 0.885 355.147 280.487 359.788
422.3917 -5.066 -0.1 0.888 354.038 281.36 358.021
422.4261 -5.13 -0.094 0.887 354.587 281.047 358.61
422.4585 -5.194 -0.079 0.891 354.697 282.519 357.508
422.4933 -5.262 -0.035 0.896 345.612 282.746 358.529
422.5242 -5.329 -0.052 0.9 348.297 280.86 0.46
422.559 -5.386 -0.048 0.909 356.737 280.811 0.966
422.5948 -5.445 -0.024 0.924 358.585 281.437 0.39
422.625 -5.505 -0.02 0.934 358.15 281.758 359.947
422.6581 -5.565 -0.023 0.94 356.695 281.82 358.392
422.6924 -5.627 -0.04 0.946 356.25 281.229 357.911
422.7259 -5.688 -0.07 0.955 356.141 281.191 357.483
422.7601 -5.751 -0.095 0.963 355.802 281.001 358.05
422.7909 -5.816 -0.116 0.975 356.434 281.357 357.373
422.8272 -5.879 -0.121 0.987 356.283 280.928 358.843
422.8594 -5.947 -0.11 1 354.584 280.412 359.616
422.8921 -6.008 -0.098 1.017 355.519 280.677 0.607
422.9255 -6.076 -0.077 1.027 357.512 279.086 1.19
422.959 -6.138 -0.05 1.045 350.781 280.434 357.496
422.9926 -6.196 -0.067 1.055 359.026 281.526 356.047
423.0255 -6.254 -0.032 1.054 0.888 280.062 356.308
423.0585 -6.311 0.003 1.058 357.374 279.78 357.288
423.092 -6.369 0.009 1.067 356.516 280.273 357.762
423.1243 -6.425 -0.006 1.076 357.082 281.025 358.24
423.1578 -6.482 -0.028 1.085 357.383 280.905 0.138
423.1922 -6.542 -0.053 1.095 357.092 281.685 358.789
423.2238 -6.603 -0.076 1.1 356.68 281.084 359.336
423.2588 -6.661 -0.101 1.104 358.183 281.294 358.073
423.2917 -6.72 -0.106 1.112 358.19 282.769 357.384
423.3229 -6.783 -0.091 1.114 355.258 283.453 356.42
423.3579 -6.843 -0.089 1.117 355.762 284.777 355.753
423.3918 -6.913 -0.06 1.124 353.94 285.251 356.083
423.4253 -6.971 -0.057 1.127 350.165 284.748 356.357
423.4577 -7.02 -0.076 1.134 2.556 283.289 1.788
423.4918 -7.07 -0.03 1.147 1.616 284.744 358.713
423.5237 -7.118 -0.006 1.158 359.477 285.254 359.05
423.5592 -7.167 0 1.165 359.335 285.15 358.075
423.5905 -7.219 -0.005 1.175 358.207 285.475 356.807
423.6242 -7.273 -0.02 1.182 357.168 284.846 356.549
423.6571 -7.327 -0.04 1.194 356.828 285.372 356.13
423.692 -7.38 -0.062 1.205 356.763 285.768 356.497
423.7234 -7.433 -0.081 1.218 356.49 286.486 355.825
423.7574 -7.488 -0.089 1.232 354.703 286.739 356.643
423.7928 -7.541 -0.089 1.244 354.091 285.979 357.506
423.823 -7.591 -0.094 1.26 355.305 285.616 358.232
423.8595 -7.649 -0.078 1.275 357.331 284.259 359.13
423.8926 -7.704 -0.06 1.296 349.656 285.499 356.04
423.924 -7.751 -0.074 1.312 356.741 287.13 353.752
423.9597 -7.798 -0.039 1.317 359.284 286.227 354.279
423.9903 -7.84 -0.022 1.33 0.489 286.905 355.729
424.0247 -7.882 -0.004 1.342 358.92 287.602 355.891
424.0564 -7.926 -0.001 1.353 357.771 287.699 356.266
424.0908 -7.97 -0.006 1.367 356.485 288.3 356.936
424.1254 -8.015 -0.018 1.38 355.743 288.731 356.638
424.1563 -8.06 -0.033 1.393 354.742 290.232 355.152
424.1903 -8.103 -0.051 1.405 355.034 291.474 355.955
424.2237 -8.146 -0.064 1.413 355.017 291.856 355.864
424.2574 -8.19 -0.07 1.424 353.797 293.132 354.839
424.29 -8.232 -0.081 1.434 354.025 294.472 353.619
424.3222 -8.274 -0.085 1.45 354.717 296.375 352.827
424.358 -8.322 -0.052 1.471 352.249 297.768 353.295
424.3897 -8.366 -0.054 1.486 350.106 297.703 353.284
424.4238 -8.394 -0.049 1.503 356.309 298.068 355.664
424.4562 -8.424 -0.021 1.524 356.58 300.815 354.237
424.4918 -8.452 -0.008 1.545 356.453 302.955 354.893
424.5233 -8.48 -0.002 1.567 355.653 305.467 353.884
424.5574 -8.509 0 1.587 354.12 307.314 352.725
424.5897 -8.54 -0.004 1.605 353.365 308.229 352.49
424.6236 -8.568 -0.016 1.627 354.224 310.023 352.999
424.6564 -8.595 -0.026 1.649 354.649 311.312 353.115
424.691 -8.622 -0.041 1.669 354.833 311.857 352.864
424.7227 -8.644 -0.053 1.691 354.437 312.874 353.538
424.7574 -8.667 -0.059 1.714 353.518 313.412 353.873
424.7905 -8.687 -0.059 1.738 352.515 314.263 353.975
424.8237 -8.703 -0.061 1.766 351.282 315.982 354.265
424.8581 -8.719 -0.045 1.795 352.315 317.165 354.595
424.8921 -8.731 -0.017 1.825 350.012 320.505 352.444
424.9238 -8.745 -0.022 1.852 352.932 324.217 350.637
424.9592 -8.76 -0.019 1.875 354.7 327.237 351.035
424.9917 -8.776 -0.011 1.899 353.785 329.6 351.617
425.0239 -8.79 -0.007 1.921 354.076 332.175 351.402
425.0567 -8.803 -0.006 1.943 354.95 334.747 351.736
425.0898 -8.818 -0.009 1.965 355.019 336.408 352.45
425.1221 -8.832 -0.009 1.988 353.873 338.036 352.446
425.1562 -8.845 -0.012 2.014 353.83 340.051 352.793
425.1901 -8.856 -0.015 2.04 353.54 342.342 352.719
425.2224 -8.867 -0.023 2.066 353.697 345.031 352.201
425.2559 -8.879 -0.032 2.09 354.893 346.922 352.53
425.2903 -8.892 -0.036 2.116 354.673 348.781 352.228
425.3224 -8.902 -0.04 2.142 353.985 351.23 352.227
425.3574 -8.913 -0.045 2.167 354.907 353.357 352.114
425.388 -8.921 -0.049 2.192 355.819 356.392 351.223
425.4236 -8.928 -0.052 2.215 356.524 358.927 351.175
425.4559 -8.934 -0.037 2.239 357.211 1.322 350.552
425.49 -8.936 -0.014 2.264 355.344 4.78 349.389
425.5222 -8.938 -0.012 2.285 355.59 7.144 350.485
425.557 -8.935 -0.008 2.307 354.118 10.67 350.342
425.5888 -8.931 -0.002 2.33 352.357 14.289 349.738
425.623 -8.926 -0.002 2.352 352.05 17.559 349.057
425.6571 -8.919 -0.006 2.374 353.12 21.395 348.364
425.6895 -8.912 -0.011 2.393 355.21 24.49 349.11
425.7233 -8.902 -0.016 2.41 357.419 28.25 349.674
425.7569 -8.89 -0.019 2.424 358.374 32.042 350.282
425.7903 -8.877 -0.021 2.439 358.904 35.689 350.349
425.822 -8.862 -0.022 2.451 358.665 39.856 350.041
425.8589 -8.844 -0.025 2.464 358.609 42.852 350.367
425.8886 -8.823 -0.028 2.473 358.758 47.281 350.41
425.925 -8.801 -0.034 2.483 358.536 50.076 350.806
425.9576 -8.782 -0.042 2.494 358.637 51.39 350.346
425.9889 -8.758 -0.048 2.504 357.894 53.146 350.479
426.0252 -8.734 -0.052 2.512 357.421 54.092 351.531
426.0551 -8.71 -0.055 2.518 357.204 55.656 352.241
426.0899 -8.683 -0.051 2.524 357.385 56.94 352.76
426.1219 -8.655 -0.031 2.527 357.851 59.857 352.769
