# Supplementary material for: Quantifying Spatiotemporal Gait Parameters with HoloLens in Healthy Adults and People with Parkinson’s Disease: Test-Retest Reliability, Concurrent Validity, and Face Validity
Source: Sensors (Basel). 2020 Jun 5;20(11):3216. doi: 10.3390/s20113216 (PMC7313704; doi:10.3390/s20113216)
Supplement: Supplementary file 1 [file sensors-20-03216-s001.zip › Data/HYA_08_FWS2_IWW_raw.csv]

IWW_x_SpineBase IWW_x_Head IWW_x_ShoulderLeft IWW_x_ElbowLeft IWW_x_WristLeft IWW_x_HandLeft IWW_x_ShoulderRight IWW_x_ElbowRight IWW_x_WristRight IWW_x_HandRight IWW_x_HipLeft IWW_x_KneeLeft IWW_x_AnkleLeft IWW_x_FootLeft IWW_x_HipRight IWW_x_KneeRight IWW_x_AnkleRight IWW_x_FootRight IWW_x_SpineShoulder IWW_y_SpineBase IWW_y_Head IWW_y_ShoulderLeft IWW_y_ElbowLeft IWW_y_WristLeft IWW_y_HandLeft…
-0.268977497840697 -0.271572458973246 -0.269022502159303 -0.277 -0.222 -0.195090008637211 -0.256 -0.278932493522091 -0.22 -0.214864987044183 -0.251 NaN -0.340954995681394 -0.269045004318606 -0.239 -0.319022502159303 -0.347729974088366 -0.271 -0.272 0.992277677655943 1.60198932190479 1.37441262813099 1.12330821811182 0.888653699395395 0.812086985316741 1.39576135012956 1.09478927008152 0.864836174…
-0.268 -0.253026845941829 -0.27 -0.277 -0.222 -0.199005965764851 -0.256 -0.276 -0.219997017117575 -0.209026845941829 -0.251005965764851 -0.304 NaN -0.270806112642344 -0.238997017117575 -0.320005965764851 -0.336 -0.271 -0.272 0.99347761369406 1.63448756092696 1.37582886650468 1.12017738240734 0.888376659171683 0.805457509519838 1.39581782249583 1.10384903768042 0.864672833738304 0.80290780780808 0…
-0.268 -0.261958283958221 -0.27 -0.277 -0.222 -0.200989570989555 -0.256010429010445 -0.276 -0.219010429010445 -0.217895709895553 -0.252989570989555 -0.304260725261118 NaN -0.206677885678907 -0.238010429010445 -0.321947854947776 -0.336135577135781 -0.271 -0.271979141979111 0.992694809194832 1.61704092912105 1.3754593861094 1.11594393932392 0.887252595402584 0.811287994787962 1.39509625740627 1.093…
-0.268067319281877 -0.258 -0.27 -0.277 -0.222 -0.2 -0.257 -0.275932680718123 -0.219977560239374 -0.208246837366883 -0.252 NaN -0.330224397606258 -0.271022439760626 -0.239 -0.31715707832438 -0.348596084308736 -0.271 -0.270044879521252 0.994083394577137 1.62456022890434 1.37635426355452 1.11437040812902 0.886502427707473 0.809203814759306 1.39569628313298 1.09357518525125 0.86520332079116 0.8013257…
-0.270999982404021 -0.258 -0.27 -0.277 -0.222 -0.2 -0.257 -0.273000017595979 -0.219000005865326 -0.218999935481411 -0.252 NaN -0.339999941346738 -0.271999994134674 -0.239 -0.323999958942716 -0.331000105575872 -0.271 -0.271999988269348 0.993360004340341 1.61760004176112 1.37653999888559 1.11221001296237 0.884430012434492 0.809369999002895 1.39596999835771 1.09989996205134 0.870139970380102 0.80505…
-0.270961600242369 -0.258076799515263 -0.27 -0.276 -0.221936000403947 -0.199961600242369 -0.255961600242369 -0.273 -0.226 -0.215 -0.252 -0.305910400565526 -0.340345597818684 -0.278243198465 -0.239025599838421 -0.323076799515263 -0.340089599434474 -0.270961600242369 -0.270025599838421 0.993068480072711 1.62382246512055 1.37673822407433 1.1154076162044 0.886026033034913 0.808828096075134 1.39749358…
-0.268067108172874 -0.26377630609042 -0.269932891827126 -0.276 -0.217044738781916 -0.197067108172874 -0.253044738781916 -0.273 -0.226022369390958 -0.215022369390958 -0.252067108172874 -0.298910522436168 -0.366731567308504 -0.296910522436168 -0.240955261218084 -0.328955261218084 -0.347 -0.268067108172874 -0.272 0.992165683589787 1.61045502725062 1.37584140838939 1.11287085356582 0.87336389403851 0…
-0.270997302805445 -0.254026971945548 -0.267 -0.275997302805445 -0.21900539438911 -0.200002697194555 -0.255 -0.27300539438911 -0.226986514027226 -0.215997302805445 -0.254989211221781 -0.295040457918322 -0.354962239276233 -0.292929872941575 -0.238997302805445 -0.326981119638116 -0.347 -0.270997302805445 -0.271989211221781 0.991530505875167 1.6245912485108 1.37633821985159 1.11116350635292 0.872666…
-0.269957331324128 -0.263818658127546 -0.267 -0.275021334337936 -0.221 -0.200967998493096 -0.255 -0.275 -0.222 -0.215010667168968 -0.250978665662064 -0.309882661141353 -0.341 -0.267096004520711 -0.238010667168968 -0.319967998493096 -0.347021334337936 -0.27 -0.268010667168968 0.988082402938462 1.59957695249613 1.37569120052742 1.11245647983424 0.875002534865352 0.809299332831032 1.39584224010548 1…
-0.266135051249828 -0.247495187916037 -0.267 -0.276977491458362 -0.221 -0.198045017083276 -0.255022508541638 -0.275 -0.222090034166552 -0.215977491458362 -0.249090034166552 NaN -0.340752406041982 -0.274649487501717 -0.239067525624914 -0.316819931666896 -0.349 -0.27 -0.268977491458362 0.993673050260667 1.63647300357816 1.37668813411255 1.11214598106456 0.878057589264536 0.808330032602058 1.3960252…
-0.272000388909989 -0.268991443980251 -0.267 -0.275999611090011 -0.221 -0.199999222180023 -0.256000388909989 -0.275 -0.226 -0.215000777819977 -0.253001166729966 NaN -0.330002333459932 -0.216019056589442 -0.242001166729966 -0.30898599924041 -0.348999611090011 -0.27 -0.268000388909989 0.985121637311052 1.59970552528675 1.37487063392328 1.11284509860995 0.879690248902393 0.809199793877706 1.39495073…
-0.273 -0.247249589018996 -0.266960591207527 -0.274986863735842 -0.221013136264158 -0.198 -0.256986863735842 -0.275 -0.226 -0.216842364830108 -0.256065681320788 NaN -0.335934318679212 -0.265039408792473 -0.244960591207527 -0.273407224188888 -0.347960591207527 -0.27 -0.268960591207527 0.98928336626224 1.63910399110465 1.37649816092302 1.1257854026101 0.880360607495487 0.80867420360453 1.3968210837…
-0.273022253858878 -0.265577176681325 -0.264 -0.274 -0.222 -0.198066761576633 -0.256 -0.274933238423367 -0.226 -0.205133523153266 -0.260955492282245 NaN -0.331311554024287 -0.268022253858878 -0.241977746141122 -0.304044507717755 -0.345 -0.269933238423367 -0.266 0.985872130975753 1.60182014910978 1.37639872171445 1.11342066761577 0.882682253858878 0.809056316499455 1.3954436175634 1.11044614041619…
-0.273997194560834 -0.247042081587492 -0.264 -0.274 -0.221994389121668 -0.200997194560834 -0.256 -0.272002805439166 -0.226 -0.211002805439166 -0.258997194560834 NaN -0.344977556486671 -0.268997194560834 -0.241002805439166 -0.306 -0.345 -0.266994389121668 -0.266 0.989921290502016 1.63382004498377 1.37810036470709 1.1134903702696 0.883660701359791 0.811965623514901 1.39735660541861 1.1010627928026 …
-0.273010558573479 -0.261862738544771 -0.264021117146958 -0.274 -0.220031675720437 -0.2 -0.255968324279563 -0.272978882853042 -0.225978882853042 -0.211957765706083 -0.258031675720437 -0.280084468587833 -0.337010558573479 -0.268 -0.242010558573479 -0.306021117146958 -0.345 -0.265 -0.265978882853042 0.990393409388318 1.60561317759854 1.37824752723198 1.12787347067793 0.883937874633985 0.81041570162…
-0.274 -0.249 -0.265932583940154 -0.274 -0.223 -0.200022472019949 -0.252977527980051 -0.271 -0.224 -0.207932583940154 -0.261 -0.288224720199488 -0.337932583940154 -0.268 -0.243 -0.307932583940154 -0.344977527980051 -0.265 -0.264 0.991644381995013 1.62555651669028 1.37986820214065 1.13086977459552 0.886551123600997 0.810907303162097 1.39615044953815 1.10742966316409 0.871126292067831 0.80301494443…
-0.273999124984429 -0.248999708328143 -0.263000291671857 -0.273999416656286 -0.222999708328143 -0.200999416656286 -0.251999124984429 -0.271 -0.223999416656286 -0.205000291671857 -0.260998833312572 -0.297999124984429 -0.335003500062284 -0.268 -0.242999708328143 -0.305000875015571 -0.344 -0.265000875015571 -0.263999416656286 0.991400615427618 1.62410083126479 1.37892022458733 1.12477118418774 0.886…
-0.270986993323404 -0.248039020029789 -0.263960979970212 -0.271973986646808 -0.222 -0.198947973293615 -0.248960979970211 -0.270934966617019 -0.222026013353192 -0.205960979970211 -0.256986993323404 -0.294960979970211 -0.346921959940423 -0.267986993323404 -0.242 -0.307635813055307 -0.344013006676596 -0.268 -0.262013006676596 0.993502456127574 1.62663966069642 1.37965956437677 1.12875521160957 0.888…
-0.27 -0.250686410958947 -0.260932802348346 -0.269910403131128 -0.222 -0.194977600782782 -0.245932802348346 -0.266 -0.224067197651654 -0.203156794520527 -0.256 -0.292739174168196 -0.341044798434436 -0.267223992172181 -0.241932802348346 -0.280223992172181 -0.344977600782782 -0.267977600782782 -0.262865604696692 0.99295777502935 1.60362377334631 1.3773757590998 1.12326008970643 0.888960223992172 0.…
-0.27 -0.237020139258256 -0.257985614815531 -0.266 -0.221991368889319 -0.194014385184469 -0.242956844446593 -0.265994245926213 -0.226991368889319 -0.209974106667956 -0.256 -0.324933828151443 NaN -0.276959721483487 -0.239 -0.289974106667956 -0.344 -0.267011508147575 -0.256991368889319 0.994160102993085 1.62684352835936 1.37848771505246 1.13109537256419 0.888974459407185 0.810510040858759 1.3934056…
-0.269958798436178 -0.243742490226113 -0.252938197654267 -0.265958798436178 -0.219 -0.198896996090445 -0.228041201563822 -0.263979399218089 NaN -0.200938197654267 -0.255927897263312 NaN NaN -0.26331931211962 -0.238958798436178 -0.281041201563822 -0.344 -0.271 -0.253948498045223 0.990761107180686 1.60070947502357 1.3742591501064 1.12259028314941 0.890520412015638 0.813936025951393 1.37127190490427…
-0.266 -0.219292494726804 -0.246820003245044 -0.261910001622522 -0.218797503650674 -0.189067498783109 -0.231887502028152 -0.26197750040563 NaN -0.194820003245044 -0.249 NaN -0.362 -0.293932501216891 -0.235067498783109 -0.285202496349326 -0.344 -0.271 -0.248932501216891 0.993534903877827 1.63535029049914 1.37697067661035 1.1256034981341 0.890076258721054 0.80877249959437 1.38875044999189 1.1007200…
-0.266 -0.231998056049118 -0.239001196277466 -0.258000598138733 -0.210001345812149 -0.19199955139595 -0.227000747673416 -0.261000149534683 NaN -0.187001196277466 -0.249 NaN -0.362 -0.29100044860405 -0.23799955139595 -0.293998654187851 -0.344 -0.271 -0.24600044860405 0.984191429551572 1.59800571372025 1.37309059365269 1.13009931214046 0.86906321499569 0.809749850465317 1.38876999700931 1.093771063…
-0.262832421592443 -0.20802578129347 -0.232858202885913 -0.254896874826119 -0.209935546766324 -0.188896874826119 -0.220896874826119 -0.257961328059794 -0.207858202885913 -0.189858202885913 -0.245755077712032 NaN NaN -0.268987109353265 -0.234793749652237 -0.238767968358767 -0.33497421870653 -0.268948437413059 -0.239871093532648 0.97940845691062 1.63154247574048 1.37513696473746 1.13187204679415 0.…
-0.249977551808828 -0.209506139794207 -0.221775518088276 -0.246842862661793 -0.204887759044138 -0.180842862661793 -0.212865310852966 -0.254932655426483 -0.196865310852966 -0.178865310852966 -0.226955103617655 NaN NaN -0.268 -0.219 -0.22108979276469 -0.333 -0.265 -0.229797966279449 0.97395738679323 1.59466973895521 1.37033783575705 1.12822244819117 0.875957530698971 0.804185552581479 1.38255401956…
-0.248990958911563 -0.188003013696146 -0.211963835646252 -0.239969863038543 -0.199972876734689 -0.173981917823126 -0.206981917823126 -0.251987945215417 -0.190987945215417 -0.172996986303854 -0.225 NaN NaN -0.267990958911563 -0.218984931519272 -0.224855342585008 -0.332936712380941 -0.265 -0.220957808253961 0.975151175341497 1.61465543290521 1.37154192329433 1.12919273699229 0.875835865765077 0.802…
-0.245872152609705 -0.18891476840647 -0.199872152609705 -0.229840190762131 -0.190850844711322 -0.167882806558896 -0.200840190762131 -0.247946730254044 -0.186989346050809 -0.172 -0.22482953681294 NaN NaN -0.264946730254044 -0.213893460508088 -0.176627111778306 -0.311978692101618 -0.264957384203235 -0.206882806558896 0.975537123433718 1.60301001066144 1.36881981989931 1.12662646187991 0.87105292781…
-0.233731159796971 -0.180686353096466 -0.187596739695456 -0.214596739695456 -0.176843176548233 -0.156798369847728 -0.185663949746213 -0.242798369847728 -0.185955193299495 -0.171798369847728 -0.208843176548233 NaN NaN -0.259977596649748 -0.203708756446718 -0.141529529644698 -0.309439916243689 -0.260395109543184 -0.195686353096466 0.975174337694422 1.58352926688122 1.36397830882945 1.11172653884973…
-0.22199223558145 -0.166982745736557 -0.169993098294623 -0.196995255077553 -0.169990510155106 -0.147994392364381 -0.170996980503897 -0.23399784321707 -0.184 -0.163001294069758 -0.201989216085348 NaN NaN -0.258989647441934 -0.190993529651209 -0.120995255077553 -0.284978863527282 -0.233950825349186 -0.181991372868278 0.971002575198819 1.58437888163211 1.35605154857014 1.1242280287004 0.865025647612…
-0.203896206011909 -0.126857283266375 -0.153779437775308 -0.185688618035728 -0.147909180260421 -0.134792412023819 -0.16370159228424 -0.228831334769353 NaN -0.165909180260421 -0.176883231763398 NaN -0.316285433467249 -0.234909180260421 -0.175909180260421 -0.109584824047638 -0.23541615881699 -0.11950697855657 -0.161727540781262 0.976976227639285 1.60500670729464 1.35965024965632 1.11970904265937 0.…
-0.195551399487951 -0.115439249359939 -0.136596259539156 -0.161573829513554 -0.140618689564758 -0.118596259539156 -0.140484109411144 -0.215596259539156 NaN -0.158842989820783 -0.167641119590361 NaN -0.338 -0.228471030537651 -0.168551399487951 -0.0777084096671683 -0.189474758259034 -0.0818205597951805 -0.140573829513554 0.97750360776119 1.60859947684506 1.36041115877849 1.12357435585336 0.86141297…
-0.175945816993266 -0.0909620718952865 -0.118932271241583 -0.142962071895287 -0.12392685294091 -0.100937689542256 -0.117962071895287 NaN NaN NaN -0.151932271241583 NaN -0.338002709150337 -0.249021673202693 -0.14895936274495 NaN -0.122840160130136 -0.073772431371719 -0.121940398692593 0.979823338725429 1.61031333549017 1.35957992196075 1.12941989486924 0.873310541830067 0.789534710686328 1.3885641…
-0.155691922810512 -0.0765325725400866 -0.0936919228105116 -0.128649429405065 -0.0967237928645966 -0.0777662862700433 -0.103585689296895 NaN NaN NaN -0.126734416215958 NaN -0.338957506594553 -0.25706374010817 -0.133628182702342 NaN -0.0632351187019598 0.0107967513521252 -0.0997025461618733 0.973569531195559 1.60770373050147 1.35577428360423 1.12560789554369 0.873339707677672 0.794889871831293 1.3…
-0.126536217466828 -0.0326908116445517 -0.0645583023493596 -0.0955583023493596 -0.0698957558733989 -0.0551386895812512 -0.0647570662921478 NaN NaN NaN -0.10166872676202 NaN -0.335066254647596 -0.262933745352404 -0.0985141325842955 NaN 0.00875088600608873 0.0868772150152218 -0.0713153686415073 0.962329902756896 1.59310340089786 1.346758851238 1.11692487595915 0.856409987441324 0.788672506684405 1.…
-0.105991962894451 -0.0189866048240858 -0.0449886885181169 NaN NaN NaN -0.0539874978358134 NaN NaN NaN -0.0869886885181169 NaN -0.337999106988272 -0.26 -0.0769925582356032 NaN 0.0420449482569565 0.170039292516015 -0.0409910698827239 0.961437047107887 1.5910355021976 1.34227640711615 NaN NaN NaN 1.37144724059376 NaN NaN NaN 0.972426660136139 NaN 0.141899764840245 0.0591387735972274 0.9502874876603…
-0.078630081484741 0.026293383650033 -0.00669386053909601 -0.03574488378258 -0.00760456986299901 0.011459209191356 -0.011591814052128 NaN NaN NaN -0.048757639593451 NaN -0.335025511621742 -0.260051023243484 -0.051566302430386 NaN 0.194313848519713 0.30212755810871 -0.010591814052128 0.951387722241268 1.57587208861865 1.33013716431993 1.08063203537251 0.846326449438795 0.762507911381354 1.36194197…
-0.0489233764491194 0.0500766235508806 0.0180317642362606 -0.0149682357637394 0.0238523269777805 0.0478523269777805 0.0206280304046803 NaN NaN NaN -0.0286766502187093 NaN -0.33702242965731 -0.26366355514035 -0.0173495399380097 NaN NaN 0.313794372584801 0.0219869049216405 0.94098289905304 1.5710273124413 1.32434433817827 1.07263751860207 0.839426210427624 0.766918000800035 1.34379992212323 NaN NaN…
-0.00194918374194094 0.0971213943942522 0.0631185712688045 0.0301157481433567 0.0611016325161181 0.0851016325161181 0.0481468025232817 NaN NaN NaN NaN NaN -0.337988707498209 -0.24903670063082 NaN 0.219084693763432 NaN 0.392135510021491 0.0650959862652227 0.93367055480158 1.55520114152201 1.31753238983312 1.05473114276128 0.820589448886014 0.763804532960141 1.3559072885603 NaN NaN NaN NaN NaN 0.13…
0.0165311531700553 NaN NaN 0.0714790793298538 0.0976353008504583 0.121541567938096 0.100385346417491 NaN NaN NaN 0.0385415679380956 NaN -0.333812534175275 -0.261979170463919 0.0573228578092493 0.249926914355587 0.339208295360806 0.440156221520605 NaN 0.923204178665985 NaN NaN 1.07955463900106 0.844596553758295 0.77191176843304 1.32314416955258 NaN NaN NaN 0.937504284636347 NaN 0.138086420702559 0…
0.0680454679245021 NaN NaN NaN 0.158867515937353 NaN 0.138089955921289 NaN NaN NaN 0.0911566879164704 NaN -0.315532876033733 -0.26 0.0891344439180767 0.338400391971086 0.359333659975905 0.455378147972692 NaN 0.917217150420708 NaN NaN NaN 0.795279299369721 NaN 1.32200013033399 NaN NaN NaN 0.930169195490168 NaN 0.157938010782812 0.0506350210702495 0.905291536512228 0.533320784911278 0.1434087143564…
0.114011236057419 NaN NaN NaN 0.197012809105458 0.213009663009381 0.186011685499716 NaN NaN NaN 0.142010337172826 NaN -0.294953258001136 -0.259936853357304 0.139011910220864 0.356013483268903 0.374002921374929 0.472002696653781 NaN 0.928962638226282 NaN NaN NaN 0.813706053896634 0.730201386529485 1.33782735727929 NaN NaN NaN 0.923983642729815 NaN 0.168420155239799 0.056605292456354 0.934371586531…
0.164647665339025 0.271660120441699 0.244610300031004 0.201473293901595 0.254460838798922 0.25656047962031 0.238622755133678 NaN NaN NaN 0.188709940852393 NaN NaN 0.0216850306470456 0.192597844928331 0.41617437143743 0.387199281642777 0.484 0.243572934722984 0.940704608387989 1.55029713068044 1.30586008398722 1.06271945140356 0.796135801182952 0.736401760511818 1.32630440503232 NaN NaN NaN 0.9402…
0.217071141426402 0.32491812122263 0.29387440116441 0.240071141426402 0.292071141426402 0.30189626119352 0.289202301601064 NaN NaN NaN 0.245786961047969 NaN NaN NaN 0.241246021659284 0.430786961047969 0.403087440116441 0.484087440116441 0.290027421368182 0.941276577275092 1.56151910466489 1.31800767412982 1.05583707779561 0.795790403039236 0.739482239948716 1.34486114476157 NaN NaN NaN 0.94146301…
0.265118340673391 0.366128001136525 0.333118340673391 0.288108680210257 0.340074868589288 0.34210384997869 0.343111095326041 NaN NaN NaN 0.281118340673391 NaN NaN NaN 0.297130416252309 0.466120755789175 0.407 0.488 0.336118340673391 0.950509349339395 1.57715680920585 1.32911866742435 1.06919733342804 0.830734102855519 0.764676830515698 1.34357152152294 NaN NaN NaN 0.946543160960364 NaN NaN NaN 0.…
0.314511060019981 0.419511060019981 0.382480997665865 0.333430893742337 0.37149101845057 0.385460956096454 0.389450935311748 NaN 0.336741538068208 NaN 0.330561163943509 NaN NaN NaN 0.351460956096454 0.515969937645883 0.407050103923528 0.488 0.385450935311748 0.946292177865946 1.58420281325108 1.34108996957763 1.09704226692675 0.840780487685891 0.779948621590527 1.34451084474157 NaN 0.833957271397…
0.366127111892375 0.471018735748878 0.430997060520178 0.376888684376681 0.420997060520178 0.431997060520178 0.434997060520178 0.346105436663676 0.410086700914798 NaN 0.387062086206277 0.426560616466366 NaN NaN 0.398148787121075 0.513195077058296 0.411826598170404 0.488 0.431127111892375 0.964242097744574 1.59467277355013 1.35418793522152 1.10041445619623 0.850193820499372 0.786160065932197 1.3751…
0.417010790131785 0.517010179369608 0.476010382957 0.417010586544393 0.466008957845255 0.477010179369608 0.480010790131785 0.396013029593099 0.414016286991373 0.411017712103118 0.435010790131785 0.497013233180491 NaN 0.288026873535766 0.450010382957001 0.52201221524353 0.404003460985667 0.488 0.482008957845255 0.962080451964011 1.60879145157811 1.36583184043003 1.10874032981158 0.871581180806875 …
0.470573701285629 0.567599778616794 0.527495469292134 0.469508507957717 0.510430275964222 0.527534585288882 0.533691049275872 0.460756242603784 0.495056131912181 0.499069170577764 0.488586739951212 0.563629833197811 NaN 0.420521546623299 0.501704087941454 NaN 0.421586739951212 0.489238673230336 0.526664971944707 0.964382534753137 1.61595416130383 1.37493923531424 1.11033613924198 0.87733814588348…
0.51518355578142 0.614116562057943 0.566161224540261 0.509094230816784 0.544384536951849 0.568960243369831 0.587071899575625 0.519205887022578 0.576451530675326 0.581920486739662 0.534094230816784 0.688272880746055 NaN 0.462679748939063 0.555937912128672 NaN NaN 0.584853493016185 0.578049568334466 0.970815795926442 1.61847345290135 1.38017196075318 1.10860994584335 0.874289695452611 0.80122912363…
0.567094979532358 0.663083805469728 0.617131295235907 0.557120121173277 0.605092186016701 0.611125708204592 0.634125708204592 0.572178785002086 0.640245829377868 0.666257003440499 0.582097773048016 0.744145262814195 0.541377124613775 0.580505626334025 0.597125708204592 NaN NaN NaN 0.624142469298537 0.978934831209979 1.61555812834451 1.37979793122631 1.11209122757478 0.879507987096618 0.8073496112…
0.601572659179974 0.693752940773669 0.664551449580716 0.600562054380345 0.638604473578861 0.656487820782941 0.679519635181828 0.636678707176265 0.728816569571444 0.758880198369219 0.617572659179974 0.796731731174411 0.677537695946226 0.762558905545484 0.642477215983312 NaN NaN NaN 0.67549842558257 0.973528908031689 1.61483888486579 1.371948632959 1.10532255347436 0.871587643778181 0.8179396188793…
0.655957483843673 0.764623477851694 0.717135620372729 0.654068819174333 0.695823881446882 0.703068819174333 0.729157887438861 0.701224688637257 0.806536427563104 0.842848166488951 0.671890682645278 0.866781365290555 0.824629531779506 0.912609282689312 0.688113353306597 0.534623477851694 0.44488866466934 0.500044534132264 0.723157887438861 0.973939152450106 1.60970682415139 1.37422676361211 1.0988…
0.697937659439242 0.791959406146484 0.766926061195381 0.700930410536829 0.731946358122139 0.749930410536829 0.779924611414898 0.75492026207345 0.873899965146691 0.923879668219933 0.710942008780691 0.944884017561381 0.983763685781315 1.11469989544007 0.736927510975863 0.561959406146484 0.440007248902414 0.501997100439035 0.773924611414898 0.955487400851124 1.59378364591967 1.35698560312332 1.09146…
0.765612048138486 0.874300459995257 0.817645432582403 0.756634304434431 0.784678817026321 0.799623176286458 0.838578663694568 0.81767881702632 0.951701073322265 1.00283461109794 0.781589791842541 NaN 1.05781235480199 1.17583461109794 0.803612048138486 NaN 0.457066768887835 0.499 0.826623176286458 0.937826366276026 1.59370028041024 1.35147830800996 1.09258922892815 0.859047916782073 0.795824413158…
0.821134467725763 0.902196347783532 0.876155094411686 0.81432010789907 0.846031334296148 0.856010707610225 0.891196347783532 0.879093214353917 1.01527885452722 1.07832010789907 0.835237601155378 NaN 1.13167076155976 1.25140261464276 0.859134467725763 NaN 0.46376318737915 0.501392695567064 0.883175721097609 0.926926632080876 1.57778796098744 1.33712051960982 1.07989992903189 0.834929198588599 0.78…
0.875187997895004 0.95918531221079 0.931161141052861 0.877161141052861 0.895150398316003 0.904147712631789 0.94818531221079 0.931155769684432 1.07617725515815 1.14115308400022 0.894174569473932 1.04615308400022 1.21101611410529 1.31803222821057 0.913187997895004 NaN 0.500099370315931 0.615102056000145 0.939158455368646 0.931015989983124 1.5805229190484 1.33760450360208 1.07133310704629 0.83772109…
0.945619782918862 1.02865240307249 0.991685023226111 0.937717643379735 0.951652403072487 0.959630656303404 1.01766327645703 0.989565415996155 1.1426306563034 1.19841318861257 0.959608909534321 1.10426131260681 1.21726096122899 1.33 0.983663276457028 NaN 0.537489302304365 0.653500175688907 0.998663276457028 0.922201557411617 1.57438833404781 1.33197243430994 1.06509479483053 0.830730336742871 0.76…
1.00358420315319 1.08942578283787 1.05531262546978 1.00456157167957 1.01276525494212 1.01865209757404 1.07944841431148 1.04235788841702 1.20047526094596 1.23713157368085 1.01656157167957 1.21970157568212 1.24095473705277 1.33006789442085 1.04556157167957 NaN 0.583493677258717 0.700493677258717 1.06035788841702 0.931498615516668 1.59357989362034 1.34323945202909 1.06857163539171 0.833775609197046 …
1.07190121360289 1.1509110922426 1.11191814841383 1.07190262483714 1.08888992372894 1.08989697990016 1.14190968100836 1.10091532594534 1.22097036408087 1.28592943828778 1.08390262483714 1.24995625173842 1.23900282246849 1.33299576629727 1.11290262483714 NaN 0.64790685853987 0.76490685853987 1.11891532594534 0.934026344903307 1.60392504091701 1.34882192774012 1.08201056730445 0.846092190223836 0.7…
1.1357311581028 1.21159822026593 1.17265361103129 1.13472007994973 1.16584193963353 1.16786409593967 1.19464253287822 1.14759822026593 1.27128803197989 1.31721048490838 1.15072007994973 1.27918832860224 1.24206646891844 1.33294460923464 1.175609298419 NaN 0.742517706970966 0.857922452928491 1.17764253287822 0.94054827895257 1.61433709607798 1.35785850657564 1.08708332950593 0.851708338277039 0.78…
1.20212286718703 1.26638827215851 1.23224536178926 1.20034744062444 1.24244951945963 1.24663326136296 1.25300037258481 1.20206161988592 1.29730623650555 1.33624498920444 1.21620453025518 1.29620415767037 1.248 1.328 1.23114328295407 NaN 0.88273645795258 0.858615081104794 1.23612286718703 0.942436217876314 1.62502253558655 1.36951129201129 1.0973688383934 0.851738433803903 0.783891499894807 1.3700…
1.25605398854587 1.33303816431691 1.29205305770887 1.26506143524185 1.31206981277483 1.32507725947081 1.30106143524185 1.25303816431691 1.31201768590296 1.34801489339196 1.27405119603488 1.30601303171797 1.24799720748901 1.328 1.28605398854587 NaN NaN 1.22396928237907 1.29005212687187 0.954729125013222 1.636184402859 1.37821335101319 1.10547696266074 0.860318588814845 0.793089969264246 1.39574259…
1.31435176862879 1.37462815826569 1.34949415116901 1.33148577572546 1.38764490915277 1.40865328459631 1.36744389850775 1.29437689495941 1.33126801419336 1.36430989141107 1.32940202129004 1.32015075798377 1.24514238254022 1.328 1.34432664229816 NaN NaN 1.19237357274097 1.3464522739513 0.953837405010451 1.64091217761532 1.38184408805522 1.11298174293103 0.880263885926214 0.803808844747971 1.3878419…
1.35717089836408 1.44967788852657 1.40925306667033 1.3903763191297 1.46580770273752 1.48784878689065 1.42110927213439 NaN 1.36359572022032 NaN 1.37810927213439 1.33865734645001 1.26206162622969 1.32808216830625 1.38423252459376 1.48378716066096 1.29510185356097 1.35914949946567 1.40119144044064 0.959315449398514 1.64110919545337 1.38573148078645 1.116766293858 0.879326978666044 0.806146818798126 …
1.42094553874186 1.49244839414731 1.48443639381001 1.46993654686174 1.56892191173866 1.6004060695325 1.47645023018302 1.38592718014004 1.39199309943685 NaN 1.44244849637683 1.38198318924632 1.28050917900836 1.35503680093217 1.45344691562237 1.5984359011634 1.48342221842723 1.55695193400841 1.46844281905735 0.957992309098896 1.62929168259012 1.37943578420047 1.119019130213 0.874880030808656 0.8107…
1.48154371468672 1.56744262038898 1.5421238374108 1.53420274167201 1.62983630817934 1.67632136529883 1.55044443694314 1.44944443694314 NaN NaN 1.50354318021669 1.39794071793325 1.28060383026914 1.35294991255975 1.51055461723138 1.6632009887391 1.64260286170923 1.80808281000693 1.52910538866448 0.96601142765355 1.62459702352752 1.3715172753115 1.11384964014969 0.892868525093162 0.817272620581654 1…
1.53333301664638 1.61341777476054 1.60230971595527 1.60178579390412 1.70931158003539 1.75482748100617 1.60031109986532 1.50326991126462 NaN NaN 1.55583564327651 1.44121106214042 1.29240569570545 1.34855371872262 1.56285756005757 1.73033287545641 1.822101769288 1.93922123835379 1.58732962746623 0.942347944342252 1.61274640203196 1.35593055792114 1.10583724104148 0.867283548127757 0.810584291066204…
1.59753033258656 1.67356038896798 1.66403642862231 1.6650442875798 1.76906421078437 1.82953458505237 1.66103462537646 1.56489000200361 NaN NaN 1.62053415440296 1.45917521160822 1.30099703948243 1.34999853990327 1.63001560379481 1.80153694677203 1.9837114806652 2.09072951312362 1.64803969196488 0.935229786837965 1.59133118449525 1.33860178240555 1.10005703375104 0.871549933676961 0.804690782269657…
1.67550599913992 1.75444274924743 1.74147437419367 1.74654553032273 1.84957715526897 1.91447437419367 1.73157715526897 NaN NaN NaN 1.7025297178496 NaN 1.33343484301087 1.37802781075296 1.71251390537648 1.8933874055915 2.04041903053775 2.15345065548399 1.72451390537648 0.935065822830056 1.56900305362583 1.33985053676556 1.09758316249462 0.883101984137574 0.801517377049435 1.34893802344086 NaN NaN …
1.73833961865692 1.8094221663248 1.80038089249086 1.81428802636449 1.92124675253055 1.97338089249086 1.80324675253055 NaN NaN NaN 1.76830866328146 NaN 1.38743248478329 1.50565860039687 1.77632930019843 1.9414943955342 2.09245312170026 2.20941184786632 1.78832930019843 0.910953421340407 1.57807465744359 1.32501591190772 1.09797587261661 0.854787584342726 0.788773933591144 1.34869257961462 NaN NaN …
1.81803265208391 1.87802902407458 1.87203783495437 1.87903213379686 1.99102384120412 2.03302487777822 1.87403420694505 NaN NaN 1.89603938981551 1.84303317037095 1.71805493842689 1.44004405439892 1.55904405439892 1.85702850578754 2.02702384120412 2.10601243888911 2.22300518287046 1.85103420694505 0.915458740562478 1.58327845032173 1.32774065822455 1.08567194357642 0.844100658224549 0.7759025914352…
1.88169002989151 1.93470048488987 1.94565866489644 1.94163775489973 2.03763775489973 2.08142865493261 1.94057502490959 NaN NaN 1.97324414480439 1.90765866489644 1.8257668947222 1.52662052474522 NaN 1.91270048488987 2.07369002989151 2.13003136499507 2.23303136499507 1.91770048488987 0.913180761076297 1.58048948136864 1.32913451903042 1.08949642603798 0.845276950514629 0.780915891597501 1.347069537…
1.94609453703209 2.00008081789621 2.00713569443972 2.00116313271148 2.09716313271148 2.12143751542903 1.99424544752674 NaN NaN NaN 1.96913569443972 1.99068146603672 1.677873533939 NaN 1.97808081789621 2.13809453703209 2.13295884259237 2.23595884259237 1.98308081789621 0.927252170060648 1.59910823888746 1.3407566050917 1.09662971311674 0.836592100309309 0.782399146913466 1.35916001990648 NaN NaN N…
2.00688938630966 2.05989122987116 2.06289860411719 2.05689860411719 2.13393363178579 2.16791519617074 2.05588754274815 1.97789122987116 1.99907558602173 1.98419726108111 2.03388201206363 2.03891519617074 1.76085067151804 NaN 2.03988754274815 2.15297419013892 2.13998709506946 2.23300553068452 2.04189307343267 0.940356162749731 1.60753491966688 1.35343688173872 1.10088233078414 0.847789094012525 0.…
2.07346496420325 2.12354513044518 2.12748099745163 2.11037678133711 2.1832645485984 2.19932066496776 2.11553711382099 2.04759323019035 2.04570546292906 2.05968141305648 2.09649703070002 2.12995397827907 1.82435480948877 1.93935480948877 2.10544091433066 2.16924851535001 2.14400801662419 2.23302404987258 2.1045290971968 0.94634208432229 1.62205016624194 1.36638145185654 1.10644497326173 0.85196030…
2.13039703246328 2.19029307254316 2.18637624047926 2.15651138837542 2.21565693226359 2.23858416031951 2.18130346853517 2.12023069659109 2.13208515270291 2.14311634067895 2.15735544849523 2.24676287695053 1.99024307734991 2.10524307734991 2.15942822043932 2.19967772424762 2.14498960400799 2.23596881202396 2.16931386452718 0.946597297042077 1.63186604007988 1.38125250072101 1.11195167848481 0.86546…
2.19091316485054 2.24492184836548 2.24691316485054 2.20892474287046 2.26293197913292 2.27794355715285 2.2379189538605 2.18890158683061 2.23585093299342 2.25483935497349 2.21891171759805 2.33187843079075 2.0808711945283 2.15792619012296 2.21991316485054 2.23794500440534 2.15099131648505 2.2030477593322 2.23191027034555 0.9521719243311 1.6316904052307 1.38667237297937 1.12492128702529 0.88386354422…
2.25651164082 2.32259103336104 2.30553810500035 2.26342342688552 2.30342342688552 2.31832639155759 2.31052046221345 2.26367042590207 2.34791742491863 2.3730762100007 2.28156456918069 2.43656456918069 NaN 2.30004656328001 2.28750281942656 NaN 2.23270007262276 2.29917642786897 2.29056456918069 0.949851114955745 1.64544615767456 1.38992186701718 1.13192871587866 0.878033852364015 0.812765462001662 1…
2.31320314422634 2.3880794941925 2.36516192754839 2.31034053315283 2.35034053315283 2.35449166097198 2.36818940533369 2.33795584415865 2.44957115516447 2.49232385509679 2.34412071087045 2.49912071087045 NaN 2.52681257690537 2.34321688311899 NaN 2.19946712235008 2.31872522214701 2.35312071087045 0.951082688995262 1.64058828229647 1.38348053930256 1.1273542980176 0.891757105947204 0.81669476965155 …
2.38487427368626 2.46386719051365 2.42689198161777 2.36490437716983 2.3859380222397 2.39293270986025 2.43089021082462 2.41586364892735 2.55082292068487 2.60280698354651 2.40689021082462 2.59183708703008 2.59368302802591 2.68772021468209 2.4178689613068 NaN 2.25490083558353 2.37390260637668 2.41988312765201 0.957478684631763 1.63273381218658 1.38032543633497 1.10984095346429 0.875898474353873 0.81…
2.4425542885579 2.53052657413 2.48559124112842 2.42154505041527 2.42650809784474 2.43544343084632 2.50560971741369 2.49064666998421 2.64662819369895 2.69884067097948 2.46151733598737 2.65047114527421 2.72377600398106 2.83476676583842 2.47764666998421 NaN 2.29530485870684 NaN 2.48258200298579 0.937945816557073 1.61954235283238 1.36505246686217 1.10422586332658 0.87103473194351 0.798538538915162 1.…
2.50140845675363 2.58643803391595 2.54836902053721 2.47941831580774 2.48045775202416 2.48252676540291 2.570349302429 2.55930986621257 2.71332958432078 2.78810282607634 2.51644789297006 2.70049718824059 2.80617183945509 2.91618169850919 2.54630986621257 NaN 2.3276746512145 NaN 2.54437887959131 0.925821857908752 1.6091742102019 1.34938744909407 1.09423046376134 0.8619809990694 0.776085673748489 1.3…
2.56004250193191 2.65403200145461 2.6140335015228 2.5470335015228 2.53003600163644 2.53303200145461 2.6380300013637 2.62803150143188 2.79103800172735 2.87003600163644 2.57804150188645 2.76401150052275 NaN NaN 2.60104400200009 NaN 2.41902950134097 NaN 2.60903500159098 0.927854344742943 1.59701703486522 1.34081940497295 1.08716808991318 0.840528739488158 0.766325719805446 1.33107227510341 1.0705607…
2.64575212783126 2.7186490966215 2.68170061222638 2.61471091534735 2.60268000598443 2.59766970286345 2.6986903091054 2.69163879350052 2.86759758101662 2.94258727789564 2.66173152158931 2.78762849037955 2.95635030611319 3.07137091235514 2.68972121846833 NaN NaN NaN 2.67968000598443 0.916487460055675 1.59113183067116 1.33961609078668 1.08314218604991 0.818083364194003 0.757743520979091 1.3356257697…
2.71711150440011 2.78023321612612 2.74817236026312 2.68216018909051 2.66719670260832 2.66120887378092 2.76418453143572 2.75224538729872 2.92429407198913 2.99830624316173 2.73113584674531 2.84725755847132 2.98958618013156 3.10656183778636 2.75814801791791 NaN NaN NaN 2.74419670260832 0.910553879017689 1.59510058503924 1.33829643108301 1.06342549255137 0.824095147288502 0.755231279913585 1.33617318…
2.7918676058986 2.84588370788391 2.81987297322704 2.75786581678912 2.74486223857017 2.73486939500808 2.82788728610286 2.80989802075973 2.96892127918295 3.044917700964 2.80886223857017 NaN 3.00597137424835 3.12297137424835 2.83087118411756 NaN NaN NaN 2.81587297322704 0.917727011065187 1.59945228893815 1.34083541987974 1.06843058928414 0.834970641835444 0.754720858772549 1.35315956724777 1.0676005…
2.86350080836943 2.88376084348433 2.88357785581088 2.83169342697306 2.83484752185596 2.82486678371633 2.89857785581088 2.87451043929961 3.01932745162617 3.08626966604508 2.88055859395052 NaN 3.02502889279054 3.11197110720946 2.90046228464871 NaN NaN NaN 2.87758748674107 0.903302875196756 1.59136661578717 1.34479594092703 1.06441900596226 0.830149551483298 0.761611992245651 1.34688789875281 1.0636…
2.914390795957 2.96107447847313 2.94229707225808 2.90215648670969 2.92096903931184 2.91294560838711 2.95729707225808 2.92637908049463 3.05260167427958 3.11367196705377 2.93732050318281 NaN 3.0279648536129 3.1090351463871 2.94743765780646 3.0656602515914 2.7014259423441 NaN 2.93728535679571 0.920869707450541 1.61439433517054 1.36165814258344 1.07447956504688 0.838233230280862 0.778072945923014 1.3…
2.9828602997991 3.01988084394629 3.00088084394629 2.97385413655495 3.01081715709 3.00980277618697 3.01288700719045 2.97090960575236 3.07695069404674 3.11699383675584 3.0058602997991 NaN 3.03498561909697 3.11698356468225 3.01685824538438 3.08296507494978 2.7648705718727 NaN 2.99488289836101 0.931109353132073 1.6345690349705 1.37808659521667 1.08144590671503 0.847970154353814 0.789307278173207 1.38…
3.05148939515725 3.08757409816523 3.06254586382924 3.04260233250123 3.10381879574386 3.10793173308784 3.07355527527457 3.02547998371192 3.09710352589865 3.13415058312531 3.07148939515725 3.10804705722666 3.03010352589865 3.12098117710934 3.08252704093858 3.17357409816523 NaN NaN 3.0555646867199 0.939729243012353 1.64226931597354 1.38375458502558 1.10682952807039 0.859149667206063 0.79965336153769…
3.10227233130633 3.14714638864781 3.11918836953398 3.10510440776163 3.18878255430097 3.20461463075627 3.13117437590525 3.07528632493505 3.10784607008403 3.14977610194041 3.12227233130633 3.11293003185638 3.04084607008403 3.11902798725745 3.13721635679143 3.23314638864781 NaN NaN 3.11416038227653 0.95210270072406 1.64738667338548 1.39356936403132 1.11093122675936 0.869491807471807 0.80934118320305…
3.15889927965754 3.20689388392491 3.18089028676982 3.1718812938821 3.26985611379649 3.30781654509052 3.18091186970035 NaN NaN NaN 3.17690287681263 3.13496043129403 3.04499280568982 3.119 3.19389927965754 3.31485431521894 3.20179676073754 NaN 3.17489208534737 0.951441510805137 1.64953625895871 1.39582618701561 1.11881589915206 0.889094945723669 0.823734316312673 1.42433032365281 NaN NaN NaN 0.9500…
3.22984823266116 3.28347385144118 3.26900777915222 3.26858677664258 3.39468966028145 3.43782567062538 3.2700689955322 NaN 3.1774954030772 3.17935669021559 3.24983845810061 3.1432755567093 3.04801574609767 3.117 3.26291453657291 3.46092099161241 3.44637701854819 3.51704722360516 3.25646611189334 0.967749089871595 1.61800409541628 1.36956324463735 1.10936213282744 0.884475276700046 0.83301473573241…
3.27107223782793 3.33783817815161 3.32569645654934 3.3342650008289 3.47099185637572 3.5305266223988 3.33366735623448 NaN 3.23180190503998 3.21997758449266 3.28961604544489 3.17765997251107 3.04998056985777 3.117 3.31108694513004 3.51154830933799 3.59945694378429 3.6879766433174 3.30931362108294 0.964490277630026 1.60314039695696 1.3575714848874 1.1115678540863 0.895942189131593 0.838980042905893 …
3.34650007616468 3.39999952853609 3.38250007007145 3.39699979460687 3.53799943612176 3.60149925484838 3.39449959454589 NaN NaN NaN 3.36749982177248 3.22199600081196 3.05899918198426 3.117 3.38650005509231 3.59199766350114 3.67849862648403 3.77349870188763 3.37050009444439 0.937179877828399 1.60167339448839 1.35398432588369 1.1009047444172 0.906678570087618 0.8425694554053 1.36620020956652 NaN NaN…
3.41668610287567 3.45244590705995 3.4530955981821 3.46864955216878 3.62573004711199 3.68117090815949 3.44971552528225 NaN NaN NaN 3.43417511681659 3.26066367562411 3.06222813849579 3.54572572146205 3.45519252009639 3.63182871317357 3.78526592145758 3.89877444300685 3.41866367562412 0.922439282786464 1.61129885422404 1.33296188554197 1.08634888744778 0.881656232239782 0.832896373949596 1.364382024…
3.48685818473744 3.50521883082968 3.51386339004533 3.53474346072505 3.69947231371745 3.74922347878496 3.51716064547707 NaN NaN NaN 3.50340771994191 3.32322146826858 3.08373237971733 3.57022163064301 3.52586079681133 3.7164905605549 3.81138770032205 3.92576862913314 3.50037208439838 0.908859544485867 1.56044947599941 1.32042108610636 1.08049978817945 0.879017934348153 0.825463995349322 1.343835699…
3.56134050046192 3.58682093550209 3.58384965729066 3.59986117043594 3.74839704071657 3.81336272711137 3.59385988786906 NaN NaN NaN 3.57734056153654 3.3779004466438 3.09497972061263 3.5894574513564 3.60083900486111 3.7748795267002 3.85140697304746 3.95343346066872 3.57084816168985 0.904543898599477 1.57155309819984 1.32635858832944 1.08379171408646 0.875182461601201 0.813846209520939 1.33618366093…
3.63815768337427 3.6591612181104 3.64919463843878 3.66364039321895 3.79250544234449 3.85291998718215 3.65829962153698 NaN NaN NaN 3.65564845830547 3.48054981155746 3.17544833580072 4.05136331450219 3.67466809582 3.85383563721273 3.88206463027089 3.96600922506879 3.63420505088451 0.90479981919673 1.58491309947667 1.32661726216286 1.07709779578023 0.872248553782417 0.807823686628538 1.3573838751368…
3.70162602688261 3.72172091498291 3.71569660515609 3.72501727663002 3.84007168239251 3.89357804098501 3.73515493700273 3.80517837254338 NaN NaN 3.71809826172978 3.6450558674266 3.32918316182129 NaN 3.73862950263275 3.88832580340261 3.8880063585925 3.96701793081019 3.70121974959149 0.90567308634458 1.59064149685721 1.33550565811606 1.07573171663514 0.864756495837521 0.798999473584639 1.34781815876…
3.76199506452868 3.78250385810394 3.77700161925529 3.77500431481603 3.88099454926282 3.92699986692659 3.78402570257864 3.79354364317568 3.74314211099021 NaN 3.7774972150157 3.78750561043265 3.40985803380133 3.65922303530407 3.7974969499308 3.91399017483108 3.89449496232506 3.9685 3.76449802517431 0.910894499894634 1.59706900636662 1.3431819512151 1.0778844521269 0.854494948981625 0.78803754600408…
3.82504976038285 3.84641896718325 3.8395137073882 3.83393772049737 3.92668209356711 3.95864939526721 3.87204485332749 3.82270774615292 3.81604249095498 NaN 3.84103774271797 3.9255834123693 3.52299346029694 3.77285120821095 3.86305131274346 3.93884027679122 3.9025422624371 3.97538097449177 3.82658155751568 0.916241998760472 1.61021183009833 1.35420092809901 1.07124375817495 0.849277704238599 0.788…
3.88774409261828 3.89552505316684 3.89782852141459 3.88325352286966 3.94750273393932 3.97571240649169 3.93380771828065 3.9781401371305 NaN NaN 3.90227590544947 3.98866434673325 3.644280274261 3.8631358812655 3.92566988379629 3.97727882786048 3.90712518198896 3.96210115661098 3.89221678164398 0.920418862438785 1.60344990689417 1.36200293113863 1.07661938545176 0.851960382513134 0.792800695347394 1…
3.95093122160662 3.9704263781014 3.96292901941098 3.93494274291315 3.99445492620357 4.00347069101886 4.00891039964304 4.04587524755483 NaN NaN 3.96293663742758 4.1069588335186 NaN 3.95796699877111 3.98692885852845 4.03198366949498 3.91299795868687 3.93355382721759 3.95442927918857 0.930301127675318 1.63291618377889 1.37353588529972 1.09302257033762 0.864697749595926 0.801400214207196 1.3430025792…
NaN NaN NaN NaN NaN NaN NaN NaN NaN NaN NaN NaN NaN NaN NaN NaN NaN NaN NaN NaN NaN NaN NaN NaN NaN NaN NaN NaN NaN NaN NaN NaN NaN NaN NaN NaN NaN NaN NaN NaN NaN NaN NaN NaN NaN NaN NaN NaN NaN NaN NaN NaN NaN NaN NaN NaN NaN
4.06349066074869 4.10843181887703 4.11041220491981 4.03733374909093 4.06198069786098 4.06394146994654 4.12035336304815 4.11445143283425 4.22982409802142 4.27727521903747 4.08662795844923 4.26784371197864 4.25086394957226 4.34933468454553 4.09535336304815 NaN NaN 4.17992123235292 4.09631413513371 0.962444115812834 1.59397751878557 1.36107819732567 1.09679828151658 0.859225669338502 0.7941999781727…
4.13800998833082 4.18001252773697 4.18101049621205 4.10400981903708 4.11100795680591 4.11100727963094 4.18801083479954 4.18701201985574 4.32101574431808 4.39101794513673 4.1680094804496 4.36001218914948 4.4440198073679 4.56602031524913 4.16301168126825 NaN 4.00300253940614 4.12600253940614 4.16201168126825 0.962149801926321 1.6048496157032 1.35498925341459 1.10420727437074 0.856505950493673 0.790…
4.19751398954908 4.25440328410774 4.24356934226975 4.16253771214365 4.15841119163927 4.15443491423384 4.25249026695451 4.2585851573328 4.41475121549481 4.49779075315243 4.22449026695451 4.43243491423384 4.56141119163927 4.68631630126097 4.23250608201756 NaN 4.01825304100878 4.14123722594573 4.23152980461213 0.960806825059617 1.60220383872539 1.35038160003405 1.08801898431215 0.832563826070654 0.7…
4.26377556309557 4.30675583461673 4.3163415365611 4.23138099351878 4.21112452329386 4.20990751002663 4.31551909287066 4.33342045047646 4.51038099351878 4.59857827830718 4.28775583461673 4.48915040419353 NaN 4.7284857883338 4.2977361061379 NaN 4.05104560937851 4.17208506633618 4.2994401789553 0.938981949460167 1.55546474143726 1.32545231860542 1.07658145522989 0.829211739463215 0.765743604011456 1…
4.35191908424758 4.39391998331149 4.38293886365373 4.29993706552589 4.2669487533568 4.25495864305987 4.39093077207848 4.40393526739806 4.57893706552589 4.67692807488674 4.37491998331149 4.59590200203318 4.73489031420227 4.85188671794661 4.38392088237541 NaN 4.10295234961246 4.22595055148463 4.37093436833415 0.934114468347662 1.57803927657674 1.32358171721208 1.07566084512008 0.825823110761149 0.7…
4.43388736980979 4.46874725878719 4.45581731429849 4.37282899021704 4.33979396246139 4.32070055511299 4.45778228654284 4.47577061062429 4.64791072164689 4.74573558286864 4.45500412899529 4.66081731429849 4.7483969812307 4.87829189796375 4.46885234205414 NaN 4.14772390695009 NaN 4.44585234205414 0.926034677478093 1.57180875693891 1.31041633343871 1.06291044707881 0.827067918292594 0.75541879685477…
4.51047549555218 4.53353873107585 4.52649657406007 4.44449657406007 4.40858088809162 4.38168628063106 4.52568628063106 4.54234902450485 4.72603284688653 4.80894853285497 4.54141226002852 4.73122255345752 4.78229509911044 4.90291568596845 4.54251765256796 NaN 4.2107916731705 NaN 4.51937010301274 0.928676376385116 1.57273991735607 1.32117281395351 1.06949087661925 0.820214220930261 0.74273993670988…
4.57913081521871 4.60513912094688 4.59613704451483 4.51417234385957 4.48218480245182 4.46019103174795 4.60414327381096 4.60512250949053 4.77410797446623 4.85308928657785 4.60711212733032 4.78807890441763 4.7960145350243 4.899 4.61313912094688 NaN 4.29421594893247 NaN 4.58313912094688 0.915054119737892 1.58157895782455 1.32410061056774 1.05886557324032 0.82459047757937 0.748287159247528 1.32937313…
4.64255770021795 4.67235577427697 4.66260577782294 4.59769231751194 4.57199039866291 4.5530769383519 4.67369231751193 4.66450962261295 4.82621154146198 4.89618269489898 4.66158654678094 4.82623077250398 4.803038462084 4.899 4.68058654678094 4.70587501241092 4.39873077959593 NaN 4.65057693125995 0.921760768106968 1.59055259420492 1.32924490448307 1.06632346116204 0.824867596828946 0.73743952106785…
4.70141270646903 4.71095605511096 4.72641270646903 4.67069524776284 4.67617339456774 4.66636900007884 4.74619536701226 4.71797802755548 4.84893455966413 4.91528254129381 4.72343444041471 4.85058681653329 4.807 4.89893479816297 4.74226056884929 4.79795605511096 4.47599952300232 4.59415237611858 4.71130403674064 0.913923401111679 1.57708114185753 1.33427838083928 1.06372996661016 0.829833897800291 …
4.76494796462357 4.79892795101725 4.78994796462357 4.74693755754828 4.77391994557472 4.77291274067644 4.7999559700661 4.76196397550862 4.89096557659713 4.92798959292471 4.78794716407932 4.87697838530517 4.807 4.89600240163276 4.79895356843334 4.88592795101725 4.56592634992874 4.55603122122586 4.76995196734483 0.928468087901518 1.60771491094312 1.35264495777349 1.07002484449501 0.832707646399897 0…
4.83372666505493 4.86081005284811 4.85176240268058 4.82591726572507 4.88016742910463 4.88129846706536 4.87063136471985 4.81355988946855 4.89617868812826 4.93110721287696 4.85475049013869 4.89416677558638 4.81011912541884 4.89203573762565 4.8706671023455 4.97185770301565 NaN NaN 4.83373857759681 0.930272229214913 1.61606279870128 1.36727703493489 1.0716819306553 0.84264246746575 0.777924962564363 …
4.89507206696183 4.92917133242126 4.91621103860503 4.90342942261578 4.97882648445349 4.99114413392366 4.9241117731456 4.86081397676732 4.91133750256206 4.94017867782697 4.91805221386995 4.90839706183772 4.82009926545943 4.895 4.92713162623749 5.04454854116709 NaN NaN 4.89623089169692 0.941066682507837 1.62369805835332 1.36870846337545 1.09039494349137 0.853761427468284 0.788584421352666 1.3705586…
4.94800897297526 4.98701041506057 4.97601057529227 4.97401185714588 5.06901377992629 5.0970144208531 4.97900881274356 4.90100977413377 NaN NaN 4.97000961390207 4.92800721042655 4.82500080115851 4.8949993590732 4.98300833204846 5.12101137645078 5.00002659846238 5.05003220657192 4.95701041506057 0.93250972119684 1.62063907546308 1.36961844254787 1.10544972920843 0.860252581332704 0.803121124826542 …
5.00449248344666 5.0523653909443 5.04250042672806 5.04858780282344 5.15578638485838 5.18788170423516 5.03445276703967 4.9623733342257 NaN NaN 5.03046071032107 4.97302382984419 4.83 4.8909841134372 5.03551631329086 5.19258780282344 5.16719943549107 5.25226298174225 5.02248454016527 0.930659508955757 1.61467221229319 1.35975185780193 1.1036395004212 0.876356822687441 0.810205055474648 1.37474623251…
5.06720043270565 5.09973177177209 5.10623979115502 5.12331850805375 5.25567273409804 5.30008599781638 5.09233818727843 NaN NaN NaN 5.08916107425629 4.97676748976263 4.8301180753481 4.889 5.10118075348097 5.2674956210759 5.31951894075941 5.41303060060116 5.08433818727843 0.916745466912346 1.59000345468196 1.34118112271361 1.08854828004367 0.87599660335791 0.81842682178544 1.36911075866773 NaN NaN …
5.12694425901005 5.1859195867686 5.16794243143661 5.18893877628973 5.33892232812876 5.40390313860764 5.15893786250301 NaN NaN NaN 5.1469460865835 5.0149643623179 4.83599451727968 4.889 5.15994517279677 5.34193055220925 5.44488303529979 5.56385927684506 5.15093786250301 0.911045318238713 1.59166844656258 1.33775319825352 1.08647193722785 0.8778183003567 0.823245504169336 1.3606878585658 NaN NaN Na…
5.18769596488142 5.25067549532608 5.23361408666007 5.26067549532608 5.42369596488142 5.49277784310276 5.23970619965908 NaN NaN NaN 5.20766526054841 5.07130704333004 4.851 4.88910234777668 5.22373690399209 5.40868573010375 5.58721493033103 5.6812865737747 5.21965502577074 0.896073660660031 1.58237043359397 1.32186715846512 1.0717238591334 0.888519169116353 0.83051264894076 1.32648890459951 NaN NaN…
5.25640635334372 5.31730731437585 5.2942676987887 5.32732712216942 5.49228750658227 5.56928750658227 5.30932712216942 NaN NaN NaN 5.27340635334372 5.10260443127945 4.8516734649815 4.89935654028432 5.29632712216942 5.476346929963 5.60839615587147 5.70941596366504 5.28438654555014 0.885781680726699 1.57658821142707 1.31580129044234 1.07102422638232 0.891296026698267 0.833650786440234 1.311136601158…
5.32612749777673 5.38211899792495 5.35711899792495 5.39310709813245 5.55610879810281 5.63310199822138 5.37511729795459 NaN NaN NaN 5.34313429765816 5.18226349540524 4.88526349540524 NaN 5.36212579780637 5.54311219804352 5.62807139875497 5.73003399940713 5.35311049807317 0.88537023799585 1.57551606889417 1.31636139397569 1.06579202296472 0.889109749178751 0.832686400237149 1.32234391410612 NaN NaN…
5.39163450166255 5.44005930380198 5.4321166022267 5.45661181493755 5.61580367153601 5.69341121987606 5.42215955075775 NaN NaN NaN 5.42013450166255 5.33793276703594 5.04074220172752 NaN 5.42557218836129 5.62097911635236 5.67953080928266 5.76912241595724 5.40861729696264 0.910891309570206 1.57140589797373 1.32211380647 1.06705913475176 0.890075106322434 0.824642830407475 1.32349716145542 NaN NaN Na…
5.45937197451059 5.49984579896979 5.49783415640384 5.51820482433735 5.64793398023625 5.72570120984757 5.49285433825729 5.3724125166236 5.32706228614921 NaN 5.48787197451058 5.43223440149836 5.11573056586637 NaN 5.48694933476767 5.67155248302073 5.68259327246679 5.78285877803452 5.47484407492621 0.917288819976572 1.57196107702439 1.32531061103876 1.07496507159317 0.88842317237431 0.825370703982498…
5.5228631946707 5.5603691421188 5.55886815087745 5.57189096345145 5.69789177803384 5.76142317108272 5.55835889882408 5.4428380645259 5.40681724425065 5.40077791706409 5.54986666471657 5.56348333116518 5.19284338386663 5.78505783409789 5.55285823846395 5.71839590423297 5.68998397329549 5.76554048386853 5.53586881263988 0.912107767315402 1.58335883638698 1.33484917668268 1.07920139602508 0.87165666…
5.58314714570714 5.62513734818655 5.61509334155647 5.62199709637742 5.7313305832099 5.78320601243772 5.61369722529879 5.51856613297201 5.51677470827749 5.50783430122191 5.61061509555499 5.65956613297201 5.28484129760074 5.7768006919935 5.61414939938708 5.72875020851301 5.69051352207962 5.76551117367708 5.59758442155933 0.915012239759593 1.59320040478935 1.35164681954336 1.0869081991601 0.86735389…
5.6486730274085 5.69113950452113 5.67621258852473 5.67267452962796 5.76607461557407 5.80404409712563 5.68311988761507 5.59305731410057 5.61871000876921 5.61761077867453 5.67218676973775 5.73405731410057 5.44012532818222 5.61899700565536 5.67966933901036 5.752133989123 5.69056688212268 5.76698139435725 5.65725717660651 0.930900652217957 1.61071246775623 1.36540884297831 1.09483665444827 0.85988028…
5.70497354341385 5.74697383414751 5.7344733391457 5.71548236533859 5.79748432696968 5.82448820429152 5.74146841291894 5.66991580672575 5.72395285769124 5.73694238324521 5.73046966609201 5.83044707386672 5.6288316134515 5.68792134575695 5.73547381577138 5.76398227510016 5.68900686406657 5.74303407718175 5.71797174552573 0.940116345713824 1.62067830171158 1.37540472024331 1.09742396067197 0.8629329…
5.77002845320115 5.80412058638051 5.79704558937315 5.76492435597823 5.83021064980821 5.84571849960666 5.81008567394104 5.74372860236838 5.83101240708957 5.86259427420414 5.79399214328262 5.90480247556891 5.76245720473676 5.88404496918623 5.80450448601798 5.80950810428321 5.72672574840566 5.82666958554908 5.78106921696056 0.95051500133156 1.62591800173659 1.38268611067127 1.1080748036754 0.8797785…
5.80431914789259 5.85621869430297 5.84934147091251 5.80252005507183 5.84381025433072 5.86369863923115 5.84034147091251 5.81815172524323 5.92578339541463 5.97072758786484 5.83534147091251 5.98309591769344 5.91130345048646 5.99078339541463 5.83437495544238 5.86140843997225 5.71489954641038 5.79098883849004 5.82329682487267 0.94828137810142 1.62233393099027 1.38231719228994 1.09771365576237 0.872206…
5.85997914511662 5.91397838675722 5.91297611167904 5.85298104101511 5.88198559117148 5.89098976214816 5.90097724921813 5.89497118234297 6.00796928644448 6.07696018613173 5.89197876593692 6.04397724921813 6.06094388140472 6.16993250601379 5.88997914511662 5.86499886246091 5.715 5.84098104101511 5.88997497413994 0.960015461219017 1.61315346949424 1.38011081144455 1.0921720096524 0.871100299551961 0…
5.92344212538203 5.9743592268729 5.97138685970928 5.90933159403652 5.92116579701826 5.91520724627283 5.96438685970928 5.96538685970928 6.11045594180022 6.18366318807305 5.96438685970928 6.12049739105479 6.20093260822772 6.33591188360044 5.95146285000931 5.88855265672754 5.72208980671823 5.768 5.94644212538203 0.939457443962635 1.60181929521459 1.3634016271025 1.07851037333945 0.851724169915764 0.…
5.9861193845074 6.02528449991226 6.02622946144398 5.95633953838055 5.94466976919028 5.94458721148784 6.01922946144398 6.02022946144398 6.17509186527326 6.2776790767611 6.01922946144398 6.19100930757083 6.3331424516953 6.46518373054652 6.01707810565619 5.96689923063425 5.73482112497807 5.768 6.0091193845074 0.939095091058317 1.58896066377215 1.3494559369471 1.10408073639825 0.889173832243173 0.789…
6.05380303623274 6.08881479526362 6.09380303623274 6.02380303623274 5.99585007235627 5.98288828920663 6.08580597599046 6.08680597599046 NaN 6.37471778325885 6.08680303623274 6.26478539768642 6.44068838568165 6.57567956640849 6.08380597599046 5.93509701200477 5.76790298799523 5.89362959052725 6.07281479526362 0.918570500213883 1.57908857444504 1.3392893975772 1.10804935807705 0.866418643342768 0.7…
6.12052350525806 6.15942487383263 6.16350074415988 6.07350074415988 6.05937935163628 6.02643246086535 6.15247798306171 6.15045522196353 NaN NaN 6.15352350525806 6.34460696261804 6.46625037207994 6.59222761098176 6.15054626635624 NaN NaN 5.78565397313416 6.13945522196353 0.913371562056138 1.57488739209682 1.3334546295443 1.06021496133767 0.809015553417087 0.758180138311796 1.32452989436328 1.10489…
6.18830872631363 6.21443896628352 6.2283387816913 6.1383387816913 6.10849907703886 6.0824289478243 6.21436883706896 6.20939889244663 NaN NaN 6.22130872631363 6.42319852326218 6.49866939084565 6.62169944622332 6.22127867093596 6.1472868434729 NaN 5.99981597588943 6.19839889244663 0.917458323209633 1.56548587665476 1.32757991038615 1.06344703926916 0.811029462158593 0.750429045643268 1.321926548916…
6.25482562694977 6.28182298493386 6.29183355299751 6.2108097748543 6.1808097748543 6.15879920679065 6.27783355299751 6.27183619501342 NaN NaN 6.29480713283838 6.49979920679065 6.50598150588861 6.62499207395226 6.2778520471089 6.20584940509298 NaN 5.98903434620686 6.26881505888612 0.897612681797296 1.57523392330294 1.32829793922759 1.05228964341854 0.810411690890184 0.748285468972939 1.32966941869…
6.32553241192602 6.34856093399349 6.35559896341678 6.27872255904246 6.25788418409143 6.23894122822636 6.34047536779109 6.33243733836781 6.46749438250274 6.58616162504897 6.36156093399349 6.53024719125137 6.51312359562568 6.61506655149075 6.35156093399349 6.32503630178458 5.9612169415452 6.08324546361266 6.32859896341678 0.909810198838739 1.58048664656431 1.33622347458412 1.0544591097852 0.8144509…
6.38028476994554 6.40624645404977 6.41719536618873 6.35302933064038 6.34881220723099 6.33573557543944 6.38936140173709 6.37741248959812 6.51833585780657 6.60278287659061 6.41924645404977 6.55566792890329 6.52583396445164 6.62191059624319 6.40924645404977 6.43160785578686 6.08636518844695 6.21132687255118 6.39019536618873 0.914972564023437 1.58734046852354 1.34480786214503 1.05642432834983 0.83305…
6.43694201384672 6.46993476557755 6.47693890744565 6.42592544637435 6.44190473703389 6.43889438236366 6.43894926211588 6.43394201384671 6.55596168772015 6.62198032612656 6.47294512024778 6.5689865389287 6.526 6.622 6.46294512024778 6.54788092129236 6.18989438236366 6.18602795760962 6.44694201384671 0.922242534282764 1.59710996632455 1.35825617651524 1.06516097072756 0.842220753279485 0.7578892518…
6.49439228458714 6.52939982852151 6.54742246032461 6.5055431632745 6.54469404196186 6.55079211310864 6.50236965278403 6.48032438917783 6.57926403770288 6.62904526360621 6.5333998285215 6.60205280754058 6.52905280754058 6.61786420918138 6.51642246032461 6.61860351474944 6.3132975567113 6.34145597933303 6.50742246032461 0.928112505783201 1.60677707415046 1.36496679725187 1.08866257178563 0.85038747…
6.54534495249978 6.58133235543247 6.60229456423053 6.57609301115354 6.6348410698073 6.65367730793225 6.55038274370172 6.52245832610559 6.61355910264408 6.63492441759613 6.58533235543247 6.60891182052882 6.53591182052882 6.60022674721161 6.57129456423053 6.69699223461505 6.48183330442235 6.5305687660088 6.56229456423053 0.934932324411509 1.61289139429997 1.37494176185476 1.10977853319943 0.8721403…
6.59897729875543 6.64097472880321 6.65697687043006 6.64497087387489 6.7239623073675 6.76095459751085 6.60697601377932 6.5619832953106 6.614 6.63699914334926 6.64197601377932 6.62599271846872 6.54199743004778 6.63698415196134 6.62497729875543 6.77496701894656 6.62294046277366 6.68593446621849 6.61897601377932 0.93834857367652 1.62037682610901 1.38073757139516 1.11912611080565 0.895620058568178 0.8…
6.65442577296511 6.70037348505712 6.71739589416054 6.71349300027539 6.81756769728682 6.86373950041309 6.66232119714912 6.61117180312627 6.62706722731028 6.643 6.69441830326397 6.639052287908 6.55202240910343 6.634 6.67843324266625 6.85644818206854 6.77415033397592 6.86030719769991 6.67839589416054 0.93501633984644 1.62005971951178 1.37605305317794 1.11977616225383 0.906481615634893 0.830241513238…
6.71029415881153 6.74938084106275 6.76934369152651 6.77818271020283 6.89205887841538 6.96077406530424 6.70446752331396 6.63371518688886 6.63588855139129 6.643 6.74930654199028 6.64591331774878 6.55496285046376 6.634 6.73528177563279 6.9152570092753 6.92509299047326 7.03183294371962 6.73034369152651 0.934536067757585 1.61214993225247 1.37514151635623 1.11533609579972 0.913254432234872 0.8435617126…
6.7708410889829 6.8098410889829 6.82684903453375 6.84183314343204 6.98475633644044 7.05475368792349 6.76883049491509 6.68287022266937 6.65794173262706 6.65197616334743 6.8098410889829 6.66794173262706 6.56497351483048 6.63100794555086 6.7958410889829 6.98282254936423 7.07061861355895 7.20454710360126 6.7868516830507 0.921574404235203 1.60920754827331 1.36506672353604 1.11026332204027 0.9242609987…
6.82460187234316 6.85954455116762 6.88357321175539 6.90560187234316 7.06260187234316 NaN 6.82954455116762 6.73044901587506 6.68241080175803 6.67228660587769 6.86364008646019 6.70885981763308 6.56528660587769 6.63103821411703 6.85354455116762 7.05058276528464 7.18276428234052 7.31971651469424 6.84456365822613 0.912773955825253 1.59599217186041 1.35816851223171 1.11038105088822 0.934325381182103 Na…
6.88625017173267 6.9153215839486 6.94228587784063 6.96725017173267 NaN NaN 6.8853215839486 6.7764406043085 6.72448821245245 6.70164293892032 6.92920256358871 6.79692881676095 6.59464293892032 6.63495239185604 6.9093215839486 7.11027397580465 7.26104783712085 7.39310734730079 6.90229777987662 0.901912112599483 1.58597187684853 1.343676269153 1.11048869077604 NaN NaN 1.34502853969892 1.061326523222…
6.94993768905205 6.96894757967871 6.99594757967871 7.02494362342804 NaN NaN 6.9359505468667 6.81995747030537 6.75896637186936 6.73796439374403 6.98894164530271 6.83396439374403 6.60499010937334 6.637997032812 6.97293768905205 7.17493669998938 7.28297922968402 7.41797626249602 6.9529505468667 0.893737961954461 1.57698877298585 1.33292047417363 1.09510523156505 NaN NaN 1.33575904003277 1.0538872597…
7.02056895575766 7.02854050796978 7.05953102537382 7.08453102537382 NaN NaN 7.00656895575766 6.88759740354554 6.81861636873747 6.79259740354555 7.05956895575766 6.94520428968705 6.65086291623246 6.77685343363649 7.04756895575766 7.24250257758594 7.33802844778788 7.468 7.01656895575766 0.88251395785787 1.57375075860768 1.33015510404686 1.09450291477231 NaN NaN 1.32754269012363 1.04846168203484 0.8…
7.0792060536922 7.08424575100759 7.11425898344605 7.13925898344605 NaN NaN 7.0652060536922 6.94916635637681 6.88213989149988 6.85416635637681 7.1182060536922 7.06931948031516 6.73979584809984 6.8648090805383 7.1062060536922 7.29429868076144 7.34096030268461 7.468 7.0752060536922 0.876738203711318 1.57382894140492 1.32655869537355 1.08861965927955 NaN NaN 1.32472810942277 1.04245137949655 0.827195…
7.1329811483658 7.14098008129216 7.1679811483658 7.18998221543943 7.35198292682185 7.44198577235154 7.12297972560095 7.01797581299763 6.95997261177672 6.93697083332067 7.1719811483658 7.14297439023278 6.79997901421853 6.92597865852732 7.16397972560095 7.34498221543943 7.35099644308789 7.45800355691211 7.1289811483658 0.882767826726699 1.57942800812922 1.33120832825131 1.08588094613862 0.910462592…
7.18536456613364 7.19534393031475 7.2212751442518 7.23334393031475 7.3822751442518 7.4661375721259 7.17732329449587 7.08546086662177 7.04764658899174 7.03073601087357 7.22536456613364 7.24352277407843 6.88161219596026 7.00578676320485 7.21436456613364 7.35325450843292 7.35802063581889 7.45093121393705 7.18237144473993 0.886226499378555 1.58435655888806 1.33664625772294 1.07865972485575 0.89488956…
7.23744544282343 7.2444768328523 7.26058146628184 7.2824768328523 7.42158146628184 7.48579073314092 7.22350822288116 7.15129895602208 7.14001644576232 7.13588042230391 7.27744544282343 7.31820478593549 6.96906876247709 6.97532436363158 7.26644544282343 7.3896128563107 7.36096860997114 7.44110463342954 7.23543497948048 0.89286926780163 1.59529354299292 1.34896878967936 1.07862041853372 0.884827144…
7.29285196900875 7.29785735195389 7.31684927753618 7.3298735007893 7.44593540465836 7.50195693643891 7.27685735195389 7.21881967133793 7.23773892716089 7.25069317212723 7.33384927753618 7.40377122483171 7.10962319384046 7.12758820469707 7.32085466048132 7.41393540465836 7.37097308527432 7.441 7.28586542637159 0.901078037583844 1.6041464227003 1.3564002984208 1.08364643497826 0.876492204648687 0.8…
7.34034911201744 7.33543081908535 7.36937139576323 7.36531940035638 7.45617084205109 7.50205199540685 7.31738625159376 NaN NaN NaN 7.37637139576324 7.46841596325482 7.25402505230653 7.31405476396759 7.36934911201744 7.42709656289844 7.37102971166106 7.43802971166106 7.32640110742429 0.911682765883987 1.61625997096179 1.37047016611364 1.09191197649891 0.873604123169271 0.801109619826567 1.36423660…
7.38639395773922 7.39225211806117 7.41835527419066 7.40744553580397 7.47870342612771 7.50890973838669 7.36832948515829 7.33521343451261 7.41983949354319 7.45665897031658 7.42535527419066 7.52327790709354 7.38922055676623 7.45316897870148 7.41539395773922 7.43983237128957 7.37494842193525 7.44194842193525 7.37930369612592 0.919961041338222 1.62548853365752 1.37840555441889 1.10140505213815 0.86887…
7.43686599157142 7.44286599157142 7.4718579510657 7.44091155443713 7.50592763544856 7.52595443713428 7.42584723039141 7.39484187005427 7.49779362701998 7.55474002364855 7.47586599157142 7.60777486583998 7.53461405572568 7.65745592577995 7.46586599157142 7.45994639662857 7.37799195949428 7.47590887426856 7.42986599157141 0.9202096247764 1.62842244192463 1.38569070278628 1.09960517272534 0.86528946…
7.48441515875493 7.49339024922964 7.51944006828023 7.48134043017905 7.52315776032687 7.53616606350197 7.46639024922964 7.45142346193003 7.5796061317822 7.65372237623358 7.52644837145533 7.67455631273161 7.67607941276283 7.7842703857901 7.50644006828023 7.47311624445138 7.38505812222569 7.4519916968249 7.47741515875493 0.916236953363107 1.62924504363283 1.38571378750458 1.10548195015407 0.86849479…
7.53341300579103 7.53944822544357 7.57137778613849 7.52151866474864 7.54177694220059 7.55576520231641 7.51244822544357 7.50140126590685 7.6511429884549 7.73897863007639 7.57936604625431 7.74021342775998 7.80347381505668 7.93420379772055 7.55837778613849 7.48683564162149 7.39191782081075 7.45101173988418 7.52641300579103 0.912336724739034 1.6251194249124 1.37907947901589 1.09627035491129 0.8643397…
7.58798278923644 7.58698502026135 7.62198406410782 7.56798533897919 7.57898820743979 7.58299139461822 7.55998502026135 7.54898502026135 NaN 7.81697545872604 7.63298310795429 7.80098087692938 7.9079671720621 8.04196621590857 7.60998374538997 7.50599394436097 7.42498948231116 7.54796908436917 7.57398502026135 0.900093888357692 1.61745242862997 1.37039274416063 1.0897620397942 0.859101654145608 0.77…
7.63841911928572 7.64037500146617 7.67539706037595 7.61837500146617 7.62331617770677 7.6163235306767 7.60731617770677 7.59633823661655 NaN NaN 7.68241911928572 7.8614117663158 7.98833823661655 8.11434558958647 7.66038970740602 7.60997794109023 NaN NaN 7.62836764849625 0.894068896819923 1.60957426448797 1.36307360268158 1.09130051423872 0.852344926177066 0.765451690987593 1.35873397044737 1.125048…
7.69424958273904 7.69032857402967 7.72828907838436 7.66832857402967 7.66543389575051 7.6594207305354 7.64943389575051 7.64139440010519 NaN NaN 7.73824958273904 7.91626274795415 8.03339440010519 8.16038123489009 7.71230224359946 7.60703949564531 NaN NaN 7.67734173924477 0.885929402937519 1.60214979233049 1.35422888189239 1.07538393474545 0.842344416846217 0.759016495463237 1.35393450955401 1.11958…
7.74798211658419 7.740983128853 7.78198211658419 7.72498110431537 7.72298076689243 7.71298211658419 7.69998312885301 NaN NaN NaN 7.79598076689243 7.97298110431537 8.06698886504299 8.16999696319354 7.76698177916125 7.68997199389599 NaN NaN 7.73198177916125 0.878042625150472 1.59384277024234 1.34388345183668 1.07226098190076 0.836511923310757 0.752022331592515 1.33995469692732 NaN NaN NaN 0.8827229…
7.80237997935032 7.79141532626663 7.83541532626663 7.7855036935574 7.78959206084817 7.77965391795171 7.74441532626663 7.73643299972478 7.89547718337017 NaN 7.85238881607939 8.03044183645386 8.07402651018723 8.16696465308369 7.82038881607939 7.78470693832617 NaN NaN 7.78244183645386 0.876742209182269 1.58967468346641 1.33692783569659 1.06537387366465 0.830628644107919 0.746987201238981 1.340141251…
7.84449695484344 7.83745015994516 7.88145015994516 7.84133317269944 7.85521618545373 7.85213429438173 7.79045015994516 7.78442676249601 7.94836826887316 8.06664903826286 7.89548525611887 8.07941506377144 8.07696490382629 8.16304679489829 7.86348525611887 7.86306410203431 NaN NaN 7.83141506377144 0.876987075318857 1.59019379967598 1.3400131490176 1.06691163300242 0.826044750030993 0.74446018270939…
7.8988538180629 7.87789171708363 7.93186464635454 7.90183757562544 7.93378884831308 7.93378072709435 7.84385652513581 7.83187276757326 7.98889171708363 8.07996480805218 7.95085111098999 8.09994585854181 8.08398105048963 8.163 7.91685652513581 7.92682945440671 NaN NaN 7.87887276757326 0.879732555549499 1.59354093130575 1.34411895514253 1.07013131029596 0.820853941425483 0.747322149488563 1.3390702…
7.93244637584819 7.92137989433889 7.9784083864143 7.95856984150833 8.01375978867778 8.02481677282861 7.87442738113125 7.869341904905 8.02312346566014 8.09396201056611 7.98547486792361 8.11715195773556 8.08702849207542 8.163 7.94740838641431 7.99856984150833 NaN NaN 7.91643687848972 0.883014910852801 1.59946815160745 1.34918972673202 1.07483371115452 0.84083109578858 0.76391437596961 1.34582843652…
7.97839345263792 7.96048378947908 8.02044507369001 8.01722568421862 8.09196757895815 8.10889014738001 7.91841926316396 7.90453541053117 8.0358322315807 8.09005162105209 8.03435473684885 8.13279351579163 8.08996128421093 8.163 7.98944507369001 8.05722568421862 NaN NaN 7.96140635790094 0.884549738737054 1.60442457031647 1.35224960652674 1.08550907452779 0.846090569684936 0.774658171159376 1.3508141…
8.00592657126398 8.00089121668738 8.07086402085923 8.07783682503108 8.16580147045448 8.19875795712943 7.94991569293272 7.92494560834369 8.036 8.07304623290786 8.06791025376709 8.1459646454234 8.09698096292029 8.163 8.01393473001243 8.11484498377952 7.85478243337477 NaN 7.99889937543583 0.889187408331565 1.6120693311706 1.35817395446139 1.08864184125155 0.859842687323773 0.791095562016797 1.354819…
8.0393163388424 8.03429426869061 8.1143163388424 8.13436047914599 8.24846347318771 8.28552968364309 7.98622070151796 7.94911770747624 8.02889700595829 8.05584550893743 8.0983163388424 8.15607356717265 8.097 8.16292643282735 8.04732369555967 8.15841197616685 7.95364003440207 7.96676509859558 8.04227219853881 0.892529059033197 1.61522471343453 1.36028031481061 1.09563968351894 0.874201269513414 0.8…
