# Supplementary material for: Quantifying Spatiotemporal Gait Parameters with HoloLens in Healthy Adults and People with Parkinson’s Disease: Test-Retest Reliability, Concurrent Validity, and Face Validity
Source: Sensors (Basel). 2020 Jun 5;20(11):3216. doi: 10.3390/s20113216 (PMC7313704; doi:10.3390/s20113216)
Supplement: Supplementary file 1 [file sensors-20-03216-s001.zip › Data/HYA_08_SWS1.csv]

IWW_x_SpineBase IWW_x_AnkleLeft IWW_x_AnkleRight IWW_x_SpineShoulder IWW_y_SpineBase IWW_y_AnkleLeft IWW_y_AnkleRight IWW_y_SpineShoulder IWW_z_SpineBase IWW_z_AnkleLeft IWW_z_AnkleRight IWW_z_SpineShoulder HoloLens_x_position HoloLens_y_position HoloLens_z_position
-0.304 -0.36395847276543 -0.360031145425928 -0.302 0.976946922348087 0.15018443414099 0.110788004273586 1.43317916945531 1.318 1.26077160020986 1.39201038180864 1.307 -0.223970394617957 -0.028 1.30698148034069
-0.304 -0.360030804700753 -0.362976896474435 -0.302 0.978547447084443 0.154387038970194 0.120057300906223 1.43310061609402 1.318 1.23916942585414 1.39299229882481 1.307 -0.221967583528069 -0.0281140873015886 1.30434308510888
-0.302000370290557 -0.364 -0.365998518837773 -0.295999259418887 0.977609422346732 0.147851599655205 0.127343780666584 1.43383929274504 1.31399629709443 1.261 1.39399814854722 1.30399592680388 -0.219412630343754 -0.029 1.30097732768271
-0.303 -0.363976614125181 -0.361766141251808 -0.294 0.976043685813799 0.152340950744928 0.137534799181368 1.43193292323435 1.304 1.26098830706259 1.38897661412518 1.293 -0.216705335679928 -0.0291193633952271 1.29755047777493
-0.303 -0.362020128325963 -0.342201283259633 -0.294 0.97551543464801 0.166642861937208 0.136263083411876 1.43217748395925 1.304 1.26001006416298 1.38702012832596 1.293 -0.213561680815303 -0.0300047281323879 1.29443908975363
-0.302998109486198 -0.362998739657466 -0.342010712911543 -0.289998109486198 0.974759130363651 0.161801662834135 0.135308965701111 1.43229969121608 1.30399873965747 1.25697290263551 1.387 1.28699936982873 -0.210454495027603 -0.0311558185404355 1.29052807868781
-0.3 -0.361020455873244 -0.358805669204181 -0.286979544126756 0.97335862361246 0.148750704262222 0.117778395675838 1.43180826125077 1.30192840444365 1.21443980127475 1.38706136761973 1.28595908825351 -0.207067904120975 -0.0321424332344212 1.28722059985409
-0.3 -0.362984156860375 -0.340150509826438 -0.285015843139625 0.971306556080908 0.165137788999829 0.114744477650721 1.43164134666687 1.29505545098869 1.25665937249806 1.39295247058112 1.28203168627925 -0.204289386166096 -0.0332600195503456 1.28471528837487
-0.295002614738662 -0.342010981902381 -0.34 -0.282001568843197 0.974148504369485 0.169967542145658 0.115009848345158 1.43233963393659 1.29000261473866 1.20202876212528 1.393 1.28000104589546 -0.200748789651991 -0.0351167728237794 1.28147823300692
-0.296939290409779 -0.362939290409779 -0.349514323278229 -0.279939290409779 0.97277814454752 0.143806285410091 0.113998670166496 1.43093802312834 1.29384215506542 1.25693929040978 1.38309713534435 1.27893929040978 -0.196578039191131 -0.0358404558404554 1.28001560430254
-0.292051633210802 -0.358051633210802 -0.310413065686418 -0.275051633210802 0.971018587955889 0.151558109727668 0.122747576552664 1.42916869122231 1.28113424634809 1.2520516332108 1.39091738686272 1.2740516332108 -0.191907877138821 -0.0350995670995667 1.27947655123773
-0.286995200029091 -0.357007199956364 -0.317980800116363 -0.271988000072727 0.971986928018618 0.158269064005673 0.1513352480288 1.42853138405222 1.27897120017454 1.25500239998545 1.37999040005818 1.27199520002909 -0.187501433197425 -0.0359653679653683 1.27974699792589
-0.285 -0.36 -0.309830216684581 -0.266963617860982 0.970704178857757 0.157811965400036 0.149378676164696 1.42496697833154 1.267 1.256 1.37589085358294 1.26997574524065 -0.181540372776536 -0.0361366279069771 1.28011285962074
-0.285 -0.36 -0.296104807227043 -0.264022458691509 0.970233593390642 0.152311997753122 0.150888471205025 1.4263395192773 1.267 1.256 1.36706737607453 1.26801497246101 -0.176352833098993 -0.037 1.28049614591634
-0.282000335524824 -0.36 -0.261003914456284 -0.260000447366432 0.969340099539031 0.13474196058339 0.160638910662737 1.42278039927454 1.26600011184161 1.24900078289126 1.37199944079196 1.26300055920804 -0.169065891125682 -0.037 1.28141937960347
-0.276854500652336 -0.361 -0.194684751413394 -0.252842375706697 0.969196829033222 0.124251607044452 0.129428773082987 1.42514887795337 1.27092725032617 1.253 1.36697575010872 1.26297575010872 -0.16147602935667 -0.037 1.28141988533976
-0.265120682321894 -0.361 -0.169261478364104 -0.240130739182052 0.964102396241422 0.132445723511877 0.141426602325863 1.41699387421372 1.26506034116095 1.253 1.36502011372032 1.26102011372032 -0.152441409262776 -0.0371474558670833 1.28148319821988
-0.259985034987084 -0.351 -0.130919563055579 -0.235985034987084 0.966380497216799 0.134291122375969 0.173768900483877 1.42233145123637 1.2629869056137 1.262 1.36899625874677 1.26300561187984 -0.142723956793716 -0.0381714559386975 1.28325312588323
-0.251879028621982 -0.351 -0.0877459601061615 -0.22786693148418 0.961351977068172 0.13493088832577 0.125344602322856 1.41779334747596 1.25610887424022 1.262 1.3670120971378 1.2660241942756 -0.132784027075179 -0.0391351351351371 1.28480993508748
-0.242078220251905 -0.351 -0.0671642625290015 -0.217086042277096 0.964752857572589 0.138243561554856 0.140300635895592 1.41968490349138 1.26492960177329 1.262 1.36799217797481 1.26798435594962 -0.122186024868672 -0.0402698412698432 1.28652213514321
-0.234000919231595 -0.354999540384203 -0.0360035620224305 -0.206001263943443 0.958050773303579 0.135970264279084 0.141519873605656 1.41296077445262 1.2689995403842 1.2600002298079 1.37099965528815 1.2699997701921 -0.109726043155596 -0.0422743837084693 1.28886232129818
-0.222864718018661 -0.355 0.0100860885335793 -0.195701698145347 0.959694834687985 0.136989786045295 0.128056110854141 1.41367548397458 1.27102459672388 1.26 1.368 1.27087779355647 -0.0966325423561075 -0.044345744680852 1.29159960691424
-0.212128904908351 -0.355 0.0169179696037766 -0.185210257077057 0.959284921823773 0.146495860562969 0.129334648597278 1.41908783570441 1.27297656274394 1.26 1.368 1.27208456730961 -0.0842045321846569 -0.0461514124293817 1.2952888173797
-0.195992680767458 -0.357994402939821 0.0210017221723628 -0.172993111310549 0.964916138028476 0.14379547371868 0.131681136633759 1.41829600025469 1.26900430543091 1.26198234773328 1.37000086108618 1.27600301380163 -0.0682733524031072 -0.0481675874769806 1.29895580554896
-0.178827603399399 -0.345 0.0250107747875376 -0.156795279036786 0.955959481813033 0.17976148293202 0.134348984178476 1.40903424327196 1.27906464872523 1.221 1.37203232436261 1.28305387393769 -0.0544125871490134 -0.049305732484081 1.30376182783072
-0.163123777555786 -0.345 0.0259922639027634 -0.138146985847496 0.956823192234432 0.183540216025639 0.136989189898433 1.41124259378122 1.28495358341658 1.221 1.37497679170829 1.28796131951382 -0.0388792119600198 -0.052 1.30988829739677
-0.147998745047637 -0.34799956349483 0.0329997817474151 -0.129998963300222 0.956750210613744 0.177050544540199 0.137020126040868 1.41245019206227 1.296 1.22900021825259 1.37499989087371 1.29200027281573 -0.0249907445722686 -0.052073354908307 1.3146421098066
-0.124847800254808 -0.339705747159295 0.0290405865987179 -0.110878240203846 0.960609492667516 0.187075761390054 0.139297835120516 1.41598785810344 1.29604058659872 1.23286809355417 1.37302029329936 1.2970507332484 -0.00795746331126401 -0.0527194029850738 1.32106632965957
-0.110177945340568 -0.311344027658432 0.0329525479091818 -0.0991423562724546 0.960560593151135 0.191486497767602 0.136197605781973 1.41770912108004 1.29995254790918 1.22015421929516 1.37497627395459 1.30194068488648 0.00793963376113871 -0.0502338028168955 1.32798776320101
-0.0879944805027324 -0.302997402589521 0.0390003246763099 -0.0819938311501127 0.962974597386204 0.19860525323235 0.134820240260469 1.4216555746619 1.30399967532369 1.21599870129476 1.38000097402893 1.30900162338155 0.0233184330866624 -0.0444638619201737 1.33538190550009
-0.0707149331539665 -0.294726335827808 0.040068416043048 -0.061243180320211 0.946566115022274 0.184351236707294 0.135326245186253 1.42103455856395 1.30314823475994 1.212 1.38296579197848 1.3149098884369 0.0404608004120203 -0.0371377245508907 1.34258304184256
-0.0462330673630905 -0.271223744668567 0.0459440638328583 -0.0441771311959488 0.965985130967597 0.215374657037492 0.115251115237734 1.422682117348 1.31587880497119 1.212 1.38002796808357 1.31895338652738 0.0560850610227049 -0.0313533697631993 1.34866296285844
-0.0300311966264113 -0.246048744728768 0.0400116987349043 -0.0320233974698085 0.97682917625187 0.21361401656565 0.136198703465788 1.43189227641662 1.31300584936745 1.23196100421699 1.38299415063255 1.32399025105425 0.0700849467318397 -0.026799772468708 1.35588743631665
-0.014867923659773 -0.227298979424949 0.041 -0.014928881970647 0.982037286166818 0.21326643129441 0.136768882430967 1.43421943389278 1.30897968056304 1.23471552788259 1.386 1.334 0.0867065744588733 -0.0228377581120933 1.36130540941079
-0.00214135400950257 -0.159750263588898 0.041 -0.00807611369742446 0.985630094675779 0.237975555753858 0.136661196072388 1.43320130832076 1.30702174677069 1.2073044547897 1.386 1.334 0.102013211352173 -0.0223017329255859 1.36489182213522
0.0150128949613121 -0.150984955878469 0.041001611870164 0.00900913393092939 0.988626863258163 0.23700555227043 0.136669930152293 1.43662120456181 1.31002041702208 1.24199677625967 1.38599892541989 1.34100483561049 0.11641774349901 -0.0246454106280246 1.36699888087421
0.0392398486204102 -0.122604249776323 0.044047969724082 0.0261798864653077 0.964510917454109 0.210212148152491 0.13645245525355 1.42039131711967 1.34780812110367 1.23607195458612 1.3839400378449 1.35004796972408 0.129668773613385 -0.0285534591195004 1.36912875852176
0.0588385264924047 -0.0902664312875323 0.0479677052984809 0.0408788948693035 0.990733948446837 0.216924695323649 0.129298937830272 1.43112159325459 1.33212917880608 1.24195155794772 1.3790403683769 1.35396770529848 0.14439938290953 -0.0318295019157079 1.37145064901218
0.0730014704854729 -0.0499931822946257 0.0440002673609951 0.0520018715269655 0.991210374305393 0.196368445295814 0.136480213888796 1.43626048927062 1.343000267361 1.234000267361 1.38399946527801 1.3560001336805 0.15755527437683 -0.0308577494692134 1.37440956409225
0.0840371936277197 0.0017066789266751 0.046 0.066148774510879 0.993977021650088 0.185118755108946 0.138060411356068 1.43992 1.34498760212409 1.23588841911684 1.37991321486865 1.35706198937953 0.171606651835547 -0.0296444444444421 1.37648664720165
0.0869651340849439 0.057337547613934 0.046 0.0778605363397756 0.991380914444683 0.214934948765012 0.136518362715263 1.43992 1.34401162197169 1.22710459774517 1.3730813538018 1.36194189014157 0.184873755614913 -0.0277723577235767 1.37761902290796
0.106006373408924 0.135015023035321 0.0650172992527937 0.094009560113386 0.984412588635908 0.181298791905164 0.138924300351448 1.43774130940169 1.34900045524349 1.25200910486989 1.37099362659108 1.36100045524349 0.198648665504007 -0.026 1.37970918331643
0.120117295385126 0.169079117543155 0.086929097903007 0.115199402154713 0.968257764566666 0.156929869062582 0.144224576930019 1.41884051759771 1.34998827046149 1.27158946615206 1.37062500965217 1.362 0.213129932508949 -0.0258635170603673 1.3807685855693
0.129918046122034 0.259246024322712 0.105938514417086 0.131860678407458 0.978097718306522 0.176972404319559 0.151565875933667 1.43392387298181 1.3490081953878 1.23728683857288 1.37081336412798 1.362 0.226561608544083 -0.0250304093567281 1.38158997082337
0.145999709576708 0.320998892761199 0.122385321452738 0.144999764031075 0.985389869128004 0.182889895629129 0.160636377065873 1.43711994427503 1.35499989109127 1.21300043563494 1.37149525505459 1.36299998184854 0.245186294035889 -0.0273241025641026 1.38234852422144
0.157268835780878 0.350647649835752 0.136609291667668 0.159244396164435 0.982558065073426 0.183142627629583 0.17112426003012 1.43800606941863 1.35786558210956 1.20301221980822 1.37260724746806 1.36298778019178 0.261922027004147 -0.0295304347826093 1.38228359483716
0.178741342187159 0.402376869814519 0.148950197719584 0.178764856533781 0.983202240265615 0.180956336068217 0.182717704529887 1.43689340317757 1.34712932890642 1.20398824282669 1.37408590640447 1.36201175717331 0.27984503720905 -0.0324567901234615 1.38262913405549
0.192011635023846 0.454022300462371 0.159747812266192 0.202012604609166 0.978879000054539 0.181694415188554 0.195104890268656 1.43739429756574 1.34498933456147 1.20698691059817 1.37586779689988 1.36099951520734 0.299397331101968 -0.0353523523523538 1.382018508295
0.216111971656357 0.499755698204313 0.169341907965198 0.220289809606514 0.956308612506666 0.170276804586541 0.207973996949908 1.42200034983976 1.32294910379257 1.18018322634677 1.37788948399037 1.3601926075085 0.318698367240819 -0.03735542168675 1.38139711672058
0.226913790682021 0.476188093057408 0.178072257474308 0.237921627892747 0.966786376961561 0.179615468126002 0.221013204277124 1.41206435580385 1.31803918605363 1.19785893020694 1.380087532712 1.35900783721073 0.339073067863499 -0.0393517978620023 1.38044439725276
0.243003333080367 0.538985926994005 0.186278633451231 0.260003888593762 0.976289344494194 0.179097257615542 0.233910691953785 1.42457025368445 1.31499907414434 1.20200148136905 1.38239850810085 1.35599888897321 0.360688405192199 -0.0414634146341512 1.37847201802942
0.261337201071449 0.463627891650285 0.19430080855367 0.281255807709375 0.972687210834972 0.164134189849744 0.246354639683372 1.4259311630064 1.31005813811577 1.21018604197045 1.38475897519298 1.34996511713054 0.383868338962407 -0.0445000000000017 1.37615109122975
0.289654388723818 0.516356447968488 0.202478555439335 0.30273781213531 0.967414355203151 0.151049696244857 0.258033227169366 1.42518905739896 1.31494041184893 1.22580931791659 1.38710549902447 1.34703575289064 0.406302579480224 -0.0474481792717138 1.37338043730093
0.309008933901854 0.497005279123823 0.21115164676593 0.328009339988302 0.965534875189027 0.143018420323718 0.268634634115249 1.42550522442337 1.31299878174066 1.21300812172896 1.38937464463138 1.34299837565421 0.428257838413771 -0.05 1.37218971733711
0.331194926528752 0.510041037163948 0.220659855191162 0.3512359636927 0.953052652632461 0.139347394376013 0.277847040224501 1.41393220500793 1.31005129645493 1.2327640363073 1.39150297704979 1.33896922212704 0.454202947415534 -0.0492899408283987 1.36936803518258
0.349821446182024 0.513962409722531 0.231342953372738 0.373783855904556 0.965728489428083 0.16012086550511 0.285358625200604 1.43134309916804 1.31495301215316 1.21021614409544 1.39342706131576 1.3360281927081 0.478522328459939 -0.0446421267893629 1.36537880490227
0.374012207910289 0.52599775117442 0.243540713968365 0.392008674041521 0.972440966994999 0.15070356278224 0.290857568747039 1.43406191471435 1.30400160630399 1.222 1.39508346246537 1.33599839369601 0.502402879325015 -0.0358275555555439 1.3621031739274
0.412317966476622 0.518989743016883 0.257592909635748 0.419215396645454 0.975428870614779 0.161895954635597 0.294032050567286 1.44003466748586 1.30904102793247 1.22196922905065 1.39640874553468 1.33097948603377 0.523900122445433 -0.0247227722772299 1.354885995112
0.442693059682212 0.518009901300574 0.273839313032595 0.43979207268795 0.973410396679182 0.172017719565073 0.294570250364827 1.44143584114018 1.3129603947977 1.21902970390172 1.39733947555977 1.32901980260115 0.54610887672556 -0.021 1.35075287630902
0.456017412829676 0.534012935244902 0.292619696816611 0.456010447697805 0.97076855224759 0.160398925440326 0.292160347843143 1.43787973134491 1.30000348256594 1.22300497509419 1.3978122175767 1.32599900498116 0.565306326576217 -0.0211395833333327 1.34726696205813
0.491260821906677 0.559988659917101 0.314273833645503 0.477306182238273 0.967903205715845 0.13823981345656 0.286490522705715 1.43742266920433 1.30712474091189 1.2329659797513 1.39776353662155 1.3239432995855 0.583569985790207 -0.0221624649859949 1.3449298496087
0.513811565981809 0.5590081927834 0.339141496176979 0.50377879484821 0.971638785495248 0.146005113155475 0.277248954656024 1.44457027460902 1.3179098793826 1.2300245783502 1.39712999773039 1.319040963917 0.600473275272899 -0.023 1.34346040189308
0.542001640554507 0.568000765592103 0.367562457068743 0.519001968665409 0.971939880786373 0.135911069641539 0.264123823397551 1.44678993109671 1.332 1.24399803133459 1.39584816593928 1.3199998906297 0.617786466246012 -0.0234691011235985 1.34108946880674
0.557172950515599 0.575049414433028 0.399876488978503 0.537197657732114 0.970899043824781 0.145649480164917 0.246803308633778 1.44620916736086 1.33201235360826 1.22602470721651 1.3938546062843 1.31896293917523 0.631880843012598 -0.026 1.33915933216936
0.570858992706877 0.578959712201965 0.436423364563966 0.55283884880786 0.97478001436045 0.142443035994389 0.224975590068185 1.45009991364095 1.33298992805049 1.22797985610098 1.39108588380152 1.31603021584853 0.647693326362276 -0.026 1.3373079263799
0.591007637057914 0.654998090735521 0.477542856482837 0.571007637057914 0.97910846113283 0.201527777616147 0.198328847404253 1.44986757141558 1.33599923629421 1.2019996181471 1.387478563527 1.31500229111737 0.663808140772751 -0.026 1.33697397735846
0.611153947515935 0.65030789503187 0.523574737392823 0.591153947515935 0.975079178946582 0.195819097472959 0.166551260345464 1.44354191845164 1.334 1.20108210534183 1.38296921049681 1.3209281578259 0.679100876140652 -0.026 1.33624141706465
0.625860435429245 0.679720870858491 0.578478958935849 0.605860435429245 0.975000744344377 0.206241095240859 0.148521106163745 1.44659106361233 1.334 1.20892556556226 1.38002791291415 1.31406513013302 0.694810242831836 -0.026 1.33701574163113
0.64100836201464 0.680001672402928 0.644018814532939 0.626007943913908 0.976886993855737 0.20272168494595 0.168122476428814 1.44670780915216 1.33500250860439 1.20199331038829 1.38800543530952 1.31700083620146 0.71203990946772 -0.0263552769070021 1.33762464192699
0.661209989729167 0.683170040594245 0.689759962829366 0.645179991196429 0.969699700014673 0.206566808960079 0.102546888902609 1.44148949904628 1.34104999755456 1.186 1.401 1.31899000048909 0.73074829759069 -0.0283944444444465 1.33751897079203
0.68175290975726 0.601976594768924 0.764105768645322 0.662788208363366 0.969670352986061 0.188645556821285 0.124743024875821 1.44339705590603 1.34594116898982 1.186 1.401 1.31801176620204 0.749091225774289 -0.0304092307692309 1.33893651985129
0.688012214448259 0.570999157624258 0.842027377211615 0.685009266133162 0.967501828955303 0.110179886279275 0.130404350870707 1.44296486571985 1.34399620930916 1.28999873643639 1.40300336950297 1.32000042118787 0.770069770475218 -0.0334802431610949 1.34122976433231
0.717101743686741 0.569 0.907630810857792 0.707193313004807 0.948147645164094 0.109907151176771 0.14062388133473 1.43082659860853 1.33498982563133 1.287 1.41094912815663 1.32102034873735 0.791248774545702 -0.0361764705882352 1.34345881105539
0.726922562840667 0.569 0.968519889612135 0.725852869397267 0.951781348251047 0.109632168240461 0.130380766957184 1.43532453378103 1.33400774371593 1.287 1.40603871857967 1.32298451256813 0.814247644223952 -0.0374019900497544 1.34527682175569
0.753996734644515 0.57399939530454 1.01399455774086 0.750996976522699 0.950330178989856 0.109030072563455 0.133529609366733 1.43759972909643 1.33699963718272 1.28899975812182 1.40799975812182 1.323 0.836749774425601 -0.0393920398009961 1.34680609086142
0.77431157685523 0.577 1.04216201996472 0.776261724558393 0.948416474330377 0.11106535912191 0.129078314250876 1.43474164327207 1.33508724151946 1.287 1.40702492614842 1.33007477844526 0.860463764997436 -0.0421636363636434 1.35080499103134
0.798701154504303 0.577 1.05484460034224 0.796748969783615 0.945792155775337 0.111484859857474 0.1273807996465 1.43095638082093 1.34191632326121 1.287 1.40897609236034 1.33592827708103 0.884378798490832 -0.0477784200385415 1.35580643879447
0.825073487752041 0.580014697550408 1.06102099650058 0.817058790201633 0.94058597433761 0.117704997167139 0.128677747708715 1.42746432127979 1.34201259790035 1.286 1.40599790034994 1.34102939510082 0.907765860472494 -0.0513374485596715 1.36145262573232
0.860292137829777 0.587 1.07107011307915 0.845233710263822 0.933916143780647 0.120063757136664 0.132382553040459 1.41528862950732 1.348 1.286 1.40497662897362 1.35505842756596 0.932215399498758 -0.0533720930232582 1.36753355168689
0.884812687520155 0.587 1.07695504500484 0.864850150016124 0.933592472524734 0.118700414573879 0.134275539476556 1.41769164337698 1.348 1.286 1.40301498499839 1.35996253750403 0.955701153058589 -0.055 1.37436042719627
0.909996448369877 0.59099943173918 1.08199928967398 0.895995595978648 0.941728843589232 0.118440035516301 0.136589673250029 1.4315980267143 1.348 1.28799971586959 1.4039998579348 1.36499928967398 0.979647715623425 -0.0538776119402919 1.38205545712152
0.934373517721766 0.631132538546433 1.08601204895877 0.915337370845466 0.944977711969387 0.126781807343815 0.134898550946066 1.4370875940229 1.34406024479383 1.28898795104123 1.4060361468763 1.3670722937526 1.00378606491326 -0.0464121212121209 1.38781372861054
0.964693975617514 0.641891410702989 1.08699012824573 0.942723590880335 0.946415488521218 0.126928519236859 0.130722152390749 1.44176281301457 1.34895064122863 1.28800987175427 1.40897038473718 1.37294076947436 1.0288511578369 -0.0325758454106211 1.39366819507744
0.977053081481332 0.67405067645383 1.092 0.956059691453571 0.964042057907157 0.142200812138588 0.127818017008328 1.43828864287274 1.33253727594507 1.28800220332408 1.411 1.37202329946583 1.05323031985063 -0.0205094339622618 1.39971096502107
1.00348404295347 0.69763934935517 1.09204825278152 0.98531953665695 0.971052517459969 0.1382935683669 0.126833989416936 1.4357343793291 1.35177008975575 1.28897587360924 1.41102412639076 1.38364018088581 1.07768078868261 -0.012594029850743 1.40389684632583
1.04361026277942 0.749564091785685 1.11806010138235 1.01174721126105 0.977449700909614 0.158887117157266 0.15797873281957 1.44099384145709 1.3742741637445 1.28701644936658 1.41449687869997 1.39537850984333 1.09993790261569 -0.0121086350974958 1.40858998249496
1.06599659689031 0.787994827273277 1.12095331821604 1.03202658915661 0.943319447334987 0.226460823855043 0.129114024157419 1.44421363855442 1.37299904712929 1.29999823038296 1.41301933339287 1.40000652818031 1.120883628943 -0.017 1.41230511975029
1.07770227604379 0.853843194501549 1.10403613690721 1.0563071870962 0.988275071665613 0.225706731733547 0.121692893074916 1.44659272609394 1.38257227381442 1.29993977182132 1.41298795436426 1.40451881838272 1.14638442339266 -0.0174201680672263 1.41489345433191
1.094338561351 0.922306534823745 1.12726808961901 1.08175916559396 0.984504102452036 0.139374459587258 0.138280577156214 1.44640172256618 1.38844056012775 1.29504953322688 1.41457730346033 1.40598304773522 1.16874437516621 -0.0198508287292829 1.41544993757955
1.11504282423357 1.01970336893793 1.14645658633017 1.09905569640763 0.979310937377811 0.163841464731757 0.179223410510493 1.4426724322657 1.39001740573356 1.29045861961025 1.42099595049365 1.40800639296391 1.18946589346511 -0.0250750551876385 1.41543813735468
1.13526406893604 1.12522090764927 1.12506354311339 1.12619083684233 0.979873569397697 0.24735059529682 0.143945814807296 1.44185405831143 1.39798906285665 1.2872059338964 1.41856733869051 1.41100596257058 1.21342834531993 -0.0266585365853667 1.41495736225918
1.15777891849149 1.1999111867526 1.13270239894937 1.14234763000711 0.983494599053478 0.258851022220207 0.145480697742707 1.44502276349748 1.39701204110552 1.2864185948679 1.38226707786595 1.41149618460191 1.23430790040082 -0.0303531746031764 1.41209803794132
1.17453297075316 1.2361395793499 1.13169128586308 1.16501098222544 0.984452583432854 0.148677380497132 0.129222779114985 1.44584806329265 1.40499277761711 1.29405353728489 1.3726158658216 1.41450080338118 1.25403416427538 -0.0318267074413857 1.40922173969262
1.1996656494403 1.31240180076622 1.12607169895495 1.18424715566345 0.984535031295368 0.11340193832792 0.106790227122157 1.44561862122535 1.39994754428079 1.31335392341969 1.3820477993033 1.4119770892211 1.27392543759161 -0.0308184438040329 1.4058465817775
1.21337021212467 1.38730928887537 1.13194048464414 1.20481258321768 0.984513709053232 0.127161465764061 0.11172000710108 1.44593294284615 1.39553737148622 1.30110582774802 1.3859603230961 1.41001438967895 1.29375558426245 -0.03 1.40411819480237
1.24005284579305 1.43614984773419 1.13600240264442 1.22655548919729 0.980200147110191 0.136052334712059 0.12517336870139 1.44575785227995 1.40599735659576 1.30599423662561 1.38800720793327 1.40950168284184 1.31691202662476 -0.030642441860469 1.40222754532089
1.26470601971622 1.51420876470228 1.137 1.25225336625774 0.968415246931823 0.132643407048921 0.122491399567455 1.43613024918672 1.40493697429378 1.30308118627311 1.391 1.40997642216779 1.33892797202242 -0.0341595092024558 1.40138413958358
1.28184128152023 1.5318156384247 1.137 1.27330672538773 0.968814545813874 0.18100362020652 0.128334244679745 1.43818949381719 1.39956146318873 1.30992830383183 1.391 1.4080179193769 1.36318118334123 -0.0400343137254955 1.40071444174225
1.30201881114986 1.57701072451651 1.13999858558567 1.29403200640105 0.969672836301887 0.127790491302101 0.139454776096398 1.43692911692307 1.40700688707541 1.30999247733622 1.39000047147144 1.40299652065289 1.38607890866413 -0.0451301775147956 1.3987595233528
1.32880102692153 1.59690991425247 1.15417983616895 1.32520779690705 0.965454820939316 0.132797562684823 0.147844130476862 1.43127987713955 1.41038811571639 1.30890358438738 1.38791607645449 1.39893489838669 1.4107344403002 -0.050366459627332 1.39683658731749
1.35375580904203 1.58957563165164 1.16884956196154 1.34232944054402 0.962888243662521 0.157954008913991 0.161232700216899 1.43207146783984 1.40109032583547 1.30108147151774 1.38107020441795 1.39355309745206 1.43538355467327 -0.0522105788423149 1.39199901948741
1.39505372823968 1.587 1.17702793868464 1.37305802649886 0.946689555230205 0.146773015328841 0.169605043907112 1.44001600261897 1.406 1.303 1.38099570174083 1.38999140348165 1.4606006151636 -0.0525752032520307 1.38572657244614
1.42036535911091 1.58746278820715 1.19013396500733 1.40035318047388 0.941778376096627 0.143011920780732 0.176650893185151 1.43821663066219 1.40592692817782 1.30314614364436 1.37898782136297 1.38589039226673 1.48465130032534 -0.0502146596858649 1.3800504066383
1.44977288567146 1.62471232185052 1.2009167247462 1.42878045614908 0.936818306616747 0.101312048117868 0.18155214761191 1.44277479727908 1.40004542286571 1.31490915426858 1.37800757047762 1.37706813429856 1.50622864306668 -0.0464589041095876 1.37357778876314
1.46501953302035 1.62750636362585 1.21099912330556 1.44951944535091 0.957106384423762 0.127886794467388 0.172650783764828 1.44195327265368 1.38349817102286 1.31400485736853 1.38499938631389 1.36799937043712 1.53261152944712 -0.0388985507246327 1.36657357222211
1.49032481143145 1.6359567574851 1.23089175693252 1.47229550923848 0.954040815041085 0.11462568066126 0.173846670421819 1.44296736185361 1.37805182555642 1.31200057399433 1.39022851314245 1.36593461678454 1.55705469588603 -0.0276619718309791 1.36016071615195
1.51725548069474 1.63254097438209 1.22209007639886 1.49677653880236 0.954984176624928 0.128856076692361 0.166257665872791 1.44398008706449 1.38246685114342 1.31199702766429 1.40880983871353 1.36055108357391 1.57930880158399 -0.0152788259957982 1.35457701635105
1.55252334166067 1.63000450017728 1.27405957157924 1.52304145804402 0.96107960305276 0.133564187142075 0.198566954018112 1.44710498631571 1.37549689360976 1.31149459978726 1.40400661906436 1.35299619671624 1.60223021061682 -0.0122106280193242 1.35039812204425
1.56432422577451 1.6325178493537 1.33883392414717 1.54425989702703 0.960822355206865 0.136100612673884 0.224117203457972 1.44705594420378 1.37397353275674 1.30848715368393 1.39623707324225 1.35096930433024 1.62245456254112 -0.0137416413373924 1.34720606594431
1.59123912352992 1.6339867751863 1.397904935414 1.56579445680431 0.963933994893396 0.129892762199576 0.229921089674397 1.44756392588384 1.372001316853 1.30750302691178 1.39336369250931 1.34851625172548 1.64405999998177 -0.0171997961264014 1.34649670404841
1.60801448814111 1.634 1.45324609674408 1.5890103104015 0.967955056580988 0.127913313874905 0.220430786648323 1.45026726655103 1.37848687079414 1.3075 1.39463281498082 1.34249774999941 1.66636547814888 -0.0184278606965197 1.34651290662998
1.62719281538329 1.62595345207348 1.50683089950177 1.60773952235897 0.965637505677335 0.143870512581467 0.200098468360684 1.44992232158252 1.37246502941167 1.31504095806888 1.3992907787721 1.3384591479639 1.68752475721334 -0.0206382978723412 1.3464249980532
1.6433516482874 1.62202894383242 1.56063283505145 1.62781698427644 0.965011308932226 0.126689509780228 0.173376308792416 1.4509557632225 1.36952385294127 1.31846645138998 1.40658392199844 1.33502973515766 1.70837441528012 -0.0236445086705242 1.34515893091623
1.66503471890204 1.64501363922862 1.61662539475747 1.65104678216773 0.962675496920715 0.130938413534381 0.144716481924454 1.45148426378745 1.36248801951171 1.31407793844923 1.41575858277515 1.33399110775836 1.72796900155408 -0.026 1.34286217264726
1.68270960876577 1.64040195868561 1.67678206998419 1.67479147430749 0.968003481022527 0.100882033776213 0.118571161737733 1.45111915425476 1.35647527774662 1.35112542334694 1.42606109921751 1.32948195280111 1.74981933469424 -0.0262166172106837 1.34215789206653
1.69984707390324 1.63255879682111 1.73951831113847 1.69877600345849 0.96662882743492 0.123047148243917 0.111444716844114 1.45064871166652 1.35451363849034 1.32075453234099 1.43096236805769 1.32801270386927 1.77202738578532 -0.0278253968253977 1.34232182185487
1.70504983972514 1.65898604487696 1.79914951917542 1.71006379484818 0.97747915487581 0.113968412945604 0.140679570014967 1.44439524744136 1.36800199358901 1.32998405128796 1.41800398717801 1.32999601282199 1.7953403122562 -0.0314065040650436 1.34356438926189
1.7302544948343 1.65201156794701 1.87484446013198 1.74220822304624 0.972059254357611 0.118334085054219 0.120700047448862 1.43698073309406 1.36902313589403 1.32190745642389 1.42002313589403 1.32803470384104 1.81947082885216 -0.0338372093023268 1.34614125033359
1.7518218536158 1.65299190243708 1.94640887790696 1.75985424386747 0.972843521949665 0.131392140461927 0.142737966785595 1.43450048683418 1.37098380487416 1.31406478050335 1.42198380487416 1.33097570731124 1.84438019208586 -0.0379735449735504 1.34789961381007
1.78104409304694 1.65599470883437 2.00113227914081 1.78804762049069 0.973481234302269 0.131080899498157 0.133670370684639 1.43262222198652 1.37499118139061 1.31300176372188 1.4149841265031 1.33799294511249 1.87019612492432 -0.042470009832842 1.35066431498359
1.8062884323803 1.65303461188564 2.07632304426594 1.81534611885636 0.968425740298118 0.131587000303245 0.139627106578851 1.42818261916351 1.37001153729521 1.31398846270479 1.40598846270479 1.33402307459042 1.89513780711596 -0.0446032608695672 1.35330226383265
1.8307442895566 1.65596931474679 2.10371360430339 1.84469314746792 0.960433566172902 0.131332659388611 0.147012775446094 1.42501314007346 1.37098977158226 1.31301022841774 1.40501022841774 1.33597954316453 1.91987142004502 -0.0473794212218716 1.35658097005821
1.85402328594978 1.66700583629289 2.12702334517157 1.86405252663604 0.948378624834473 0.128796051744827 0.160922685179574 1.41810099216979 1.37045655330818 1.31199805456904 1.39899027284518 1.33900583629289 1.94882221714219 -0.0509978425026986 1.36087835912547
1.88242046938523 1.6703620708595 2.13916351587203 1.8913620708595 0.943908765759104 0.117409804484394 0.157158787483061 1.41861210234693 1.37205839852573 1.31105839852573 1.39397664058971 1.34207007823087 1.97723838661997 -0.0557371428571473 1.36381841613583
1.91771251102769 1.70075244005162 2.15288819873299 1.92175244005162 0.951359307883623 0.192934773599248 0.156217666372595 1.41878856255514 1.37696007097607 1.31596007097607 1.39201597160957 1.34795208517128 2.00186497161368 -0.0583799086757994 1.36826210972501
1.94907345261224 1.67503147969096 2.16502448420408 1.9510524661516 0.947336540780233 0.122358037717434 0.148211448017289 1.41861571881052 1.36899650225656 1.316 1.38699650225656 1.35000349774344 2.02705416405203 -0.0598673708920173 1.37350973133676
1.99109350218522 1.69312856550467 2.17903506331946 1.98122206768989 0.951098518166491 0.11558072493548 0.143335142620187 1.4219378544771 1.36703506331946 1.31598831222685 1.38498831222685 1.35203506331946 2.05533426288562 -0.055759312320904 1.38065610423866
1.9989179528105 1.70388718511444 2.18196923230394 1.99980513792494 0.953484975607202 0.119825489399696 0.143765487404577 1.4267792333015 1.36996923230394 1.31501025589869 1.38401025589869 1.35496923230394 2.08024918399276 -0.0418929292928931 1.38602728027712
2.03606157967628 1.80308082332512 2.18200769745954 2.03205003348698 0.956010923695144 0.229766280126917 0.143930769745954 1.43193754351034 1.37899615127023 1.29499615127023 1.38400384872977 1.364 2.10543555746333 -0.0246445846477328 1.39136273066858
2.06822289465512 1.84542232671497 2.18608211908347 2.05829328244095 0.956560505098805 0.238286136121671 0.144313928122236 1.43584730180154 1.37703519389291 1.2929061496189 1.386 1.36401173129764 2.12927588135626 -0.0164901960784291 1.39452822505774
2.08684711378459 1.88071032085501 2.19294367349959 2.08279883392709 0.962451639676073 0.244647777287473 0.142971023900795 1.43562185072787 1.37997586007125 1.28506437314333 1.386 1.36499195335708 2.15069469291055 -0.0162744479495261 1.39567521404259
2.11802899393763 1.84022421978435 2.196 2.10703092686681 0.96014383395593 0.137331610329961 0.143279478109123 1.43739 1.37800193292918 1.30595554262897 1.385 1.3700077317167 2.1733533522359 -0.0214674115456251 1.39725462751766
2.13337793775925 1.95656118030919 2.196 2.12328631648428 0.956914876522078 0.251608710369706 0.14300908378725 1.43740912594115 1.37901145265937 1.28288547340629 1.385 1.374 2.19377717291096 -0.0237712418300651 1.39794571189744
2.16566099560852 2.00449662984295 2.196 2.1477431784913 0.953060475069771 0.238685704485196 0.142930821828828 1.43904284432322 1.37998972713965 1.27310272860348 1.385 1.374 2.21587922942715 -0.0277254901960806 1.40053957444534
2.18203872774215 2.05217040206548 2.19900387277422 2.17202710941951 0.960846072012994 0.239509521660869 0.141471568473557 1.44345315631099 1.37699419083868 1.26500774554843 1.38400580916132 1.37700193638711 2.23428030088078 -0.0295969989281896 1.40051878247573
2.20224543680366 2.12416752778945 2.20111687466841 2.18626881173734 0.969167166144554 0.262247161467537 0.142601405338122 1.44511716614455 1.37408181226789 1.26089703377843 1.38708181226789 1.37802337493368 2.25368583147359 -0.0282492668621707 1.39917045529015
2.22282023796164 2.1875891153409 2.21091439902935 2.20880311776751 0.972282778891335 0.230820896444963 0.169544597330724 1.44823277889133 1.38094007932055 1.26305136058239 1.39394007932055 1.37998287980587 2.26994001325331 -0.029 1.39867505453465
2.24104174469555 2.22410137997491 2.22550982156309 2.22605168390878 0.969574076228917 0.135941590274116 0.194819731972519 1.44790564662461 1.38899602431471 1.27403776901026 1.39895634731943 1.38 2.28522646646318 -0.0285296052631561 1.39785076094144
2.26223375271956 2.27588826033433 2.24151707362982 2.25219868981163 0.96650392763226 0.136701197048553 0.210011203186737 1.44569054715734 1.38707012581587 1.29280131018837 1.40090885394764 1.38 2.30428188241157 -0.026 1.39827125731985
2.28179464970286 2.35021966887087 2.25651455790794 2.26882545224743 0.958464398972125 0.133454088149325 0.215789335530795 1.44322587413744 1.39293839491086 1.27617454775257 1.40000546687251 1.38 2.32369791137976 -0.0265095669687831 1.39741138006444
2.30204071974574 2.43313961055684 2.26808067707587 2.28705623202984 0.963079733958268 0.137077210909499 0.212824453562108 1.44356471185629 1.39899806096449 1.25700969517756 1.39645405376139 1.37999806096449 2.34299285192239 -0.028257171117707 1.39604037329841
2.32323017787513 2.50566751583786 2.27379383381201 2.31620716008761 0.968140408954653 0.120283554568671 0.201786881838091 1.44598413046418 1.39794245553122 1.26201150889376 1.39046248228164 1.37894245553122 2.36308666906187 -0.0297410714285737 1.39503750397657
2.34284148182953 2.56254029730563 2.27123243079478 2.33385733364658 0.972435284520667 0.127402457904119 0.183346944916159 1.44548404221335 1.39303962954262 1.26299207409148 1.3822386201006 1.37403962954262 2.38416114685356 -0.0329737373737451 1.39291149011132
2.36403672743468 2.61003092836605 2.25797487070258 2.35404832557195 0.967586932765344 0.128325444852796 0.158174967353728 1.4413322099178 1.38500579906863 1.26500773209151 1.37199033488561 1.369 2.40598397985877 -0.0369785575048759 1.38992298978865
2.38317245274649 2.62632191179344 2.24526442754462 2.37922993699532 0.960854945904696 0.136903929518201 0.145754941641717 1.43730068755169 1.38801149684977 1.26890802520187 1.36720694329579 1.36895401260094 2.42727049805741 -0.0408849557522179 1.38700793442027
2.39784303939301 2.65370700686695 2.26775932706928 2.39879071919068 0.962126396747394 0.188280323954326 0.188710419342738 1.43650847587278 1.38898953595953 1.26108371232373 1.38481164727161 1.36504185616186 2.44908849770398 -0.0446666666666667 1.38402009599579
2.42106079871033 2.68500949979849 2.27600949979849 2.42305889875063 0.957082976361107 0.149993368777026 0.191560265994358 1.43205954400967 1.38297340056423 1.2840037999194 1.3880037999194 1.36198480032242 2.47172786690939 -0.0475051067780886 1.38040995509339
2.45310464367356 2.69006976244904 2.28104650829936 2.4541744061226 0.948174532412275 0.1307463956068 0.191838478461347 1.43181732577279 1.36904650829936 1.28609301659872 1.39002325414968 1.35402325414968 2.49274769986007 -0.0491934523809527 1.37582731726382
2.4619278876269 2.6959519250846 2.2849679500564 2.46887981271149 0.951086202916876 0.130442483870629 0.203514571292925 1.43159184287176 1.3729679500564 1.2939359001128 1.3919839750282 1.3559839750282 2.5146061528449 -0.05 1.37122346995016
2.49804370291353 2.71500570038003 2.34002660177345 2.4970380025335 0.953122242149477 0.113578919927995 0.234389457297153 1.43083281218748 1.36499619974665 1.30499619974665 1.34598099873325 1.3469923994933 2.53772161121954 -0.0493210227272726 1.363903261019
2.52144392358525 2.71812850419573 2.35451401678292 2.51730373718991 0.954282827166571 0.129284484070909 0.244861167291656 1.43236771006608 1.36273130940893 1.30282476700582 1.33591822460272 1.34291822460272 2.5603540574811 -0.0459661016949141 1.35726288954461
2.55860166896834 2.72888469364873 2.39753877459491 2.54272745771518 0.952845409121488 0.172348355299091 0.265884628495242 1.43719821696588 1.34024109509811 1.28815723593355 1.32907337676899 1.33607337676899 2.58440781524862 -0.0391016799292507 1.35183574514091
2.57305736241958 2.70602868120979 2.40710898859721 2.56804780201632 0.954987609899184 0.161515963873494 0.272900957131212 1.44184688349035 1.34899043959674 1.30798852751608 1.32495219798368 1.33598661543543 2.60567593313479 -0.0281724867724646 1.34690132187101
2.60326762088809 2.72101163569079 2.40293473311992 2.59323271381573 0.953730226019739 0.11242185501645 0.258275905348267 1.44544965762335 1.34396509292764 1.30203490707236 1.34110803075033 1.32895345723685 2.6294189288779 -0.0141003039513598 1.34092995111528
2.6258098115368 2.72199173093638 2.40714703419163 2.61283461872765 0.952906946013439 0.111735788344532 0.238528507074558 1.4462631366772 1.34102480719085 1.30497519280915 1.36707402716583 1.32503307625447 2.65257975093355 -0.0112324431256183 1.33697591161354
2.6570352270765 2.725 2.43308806769124 2.63705284061475 0.946340841535716 0.115130273988373 0.233932761181143 1.44603348356645 1.346 1.304 1.38499804294019 1.32199412882058 2.67322861606854 -0.0131244979919721 1.33414817883916
2.67531978138569 2.725 2.47826267756681 2.66418273222039 0.946782334424876 0.115267373224332 0.25064354043677 1.44781 1.34598857923623 1.304 1.38393147541735 1.3189543169449 2.6942075080145 -0.0181585365853693 1.33150912085653
2.70270535857418 2.725 2.5007579731145 2.67983163347096 0.94783863525929 0.115042420268855 0.2509467378985 1.44781 1.34501052290807 1.304 1.37806313744839 1.31504209163226 2.71529271265258 -0.0232436289500584 1.32989919187627
2.71904719768481 2.72500566372218 2.52786721605557 2.70003020651828 0.950832378763315 0.115070849558327 0.232662469897202 1.44957864070668 1.34201510325914 1.30399811209261 1.37687456465949 1.31099433627782 2.73541996375502 -0.0277969696969725 1.32892759894259
2.74420969297784 2.72796505117036 2.5680837094641 2.71627959063711 0.952103164059164 0.115522446418075 0.203111379804772 1.44886733925422 1.35 1.30301164960988 1.38055528267039 1.30796505117036 2.75411045216323 -0.0302653061224501 1.32737703312236
2.76185467591994 2.72502422068001 2.61921786848451 2.73980623455992 0.953210876877196 0.115728304552399 0.168837361578968 1.4494849136572 1.35 1.30399192644 1.38759100235639 1.30502422068001 2.77151762867266 -0.0312457200402816 1.32623080706476
2.77903402976392 2.72600189054244 2.67908010826125 2.75603402976392 0.948573931358767 0.116110378108488 0.136384309177553 1.44906043482476 1.35 1.31400756216976 1.39646743459277 1.302 2.78883536758972 -0.032 1.32562953760303
2.79719422395082 2.7271370992594 2.74548084393873 2.77425134864223 0.945364287530858 0.116292976841958 0.112296116558284 1.44929502697284 1.34996572518515 1.31802284987657 1.40567029025483 1.30201142493828 2.80719847411507 -0.032 1.32459566156096
2.81382298681875 2.73887504951912 2.81623049066139 2.79577092411839 0.944875206270037 0.114835514684709 0.103116677678924 1.44972541848237 1.34703123762022 1.31997917491985 1.41368528021784 1.30298958745993 2.8282577439838 -0.032 1.32482563962932
2.82803957750064 2.742 2.88913946357367 2.81704146214352 0.944464779539202 0.117639868074998 0.115389886497231 1.44704444030348 1.34799623071423 1.311 1.41899811535711 1.30200376928577 2.84966700587659 -0.0325502645502649 1.32494981203207
2.84924209925703 2.74203458560815 2.96388769727577 2.83924209925703 0.941720520794167 0.117578992258118 0.141780948089157 1.4440912383126 1.34598847146395 1.31098847146395 1.41787318610346 1.3039769429279 2.87110174023421 -0.0345223880597029 1.32500025410308
2.86983227244854 2.74497603892122 3.03938499897799 2.85983227244854 0.943465783093257 0.118343770119517 0.139310127306175 1.44334607013996 1.34500798702626 1.31000798702626 1.40708785728886 1.30201597405252 2.89112937474481 -0.0365209080047843 1.32488902656377
2.88704755599858 2.74500594449982 3.09911888999646 2.88803764849888 0.943665799220125 0.119028956379733 0.134500369728498 1.44054453106016 1.35199603700012 1.30999801850006 1.40397424050077 1.30200594449982 2.91655470651614 -0.04079069767442 1.3248389364334
2.91127706003763 2.7480346325047 3.1593347808788 2.90725397170116 0.941476463648346 0.123565628053481 0.159889047877587 1.43775432852016 1.3499653674953 1.30897691166353 1.39090764665412 1.30501154416823 2.93984698364685 -0.043507936507939 1.3251608202137
2.93475075629244 2.75096884453655 3.18769883052003 2.9287715266014 0.93524615343405 0.12573694495705 0.161502864495105 1.43473209012735 1.34703115546345 1.30702077030896 1.38308308123586 1.30598961484552 2.96473560928522 -0.0460865561694304 1.32688832355368
2.95205289374892 2.75500160284088 3.20801442556789 2.95403526249928 0.93373039898315 0.124737707937547 0.157743029369256 1.43441498310806 1.34700160284088 1.30600480852263 1.37199358863649 1.30700320568175 2.98795332177325 -0.0500988433228232 1.32871551675164
2.9853486687994 2.75606748428375 3.21706748428375 2.9763486687994 0.927737515407505 0.123390193823862 0.159602331443661 1.43125558301529 1.34797750523875 1.30897750523875 1.36796625785812 1.30905623690313 3.01338616812855 -0.0545292307692313 1.33156023885226
3.01574699473232 2.76195103123851 3.22295103123851 3.00674699473232 0.926649059220875 0.130381808788433 0.15719007719221 1.42825497406836 1.3460163229205 1.3070163229205 1.36502448438074 1.31395919269876 3.03780689062497 -0.0565682730923726 1.33496377033045
3.04404159773103 2.77401213267155 3.24301213267155 3.02903986449224 0.923413622469077 0.14916840542031 0.145810467974474 1.42800506105728 1.34499480028362 1.302 1.36100173323879 1.31600693295517 3.06232498679632 -0.0585404896421851 1.33956866546816
3.06831945308701 2.78122818077644 3.25012549942704 3.05233086212583 0.925510154044551 0.148276126698902 0.146020672998127 1.4309644952514 1.342 1.30195436384471 1.36198859096118 1.32003422711647 3.08620697871415 -0.0579230769230648 1.34405408993556
3.09571210324598 2.80079435946141 3.26088689770378 3.08070182121905 0.926380848996033 0.150516454158332 0.140933466540033 1.43477990009498 1.342 1.29804112810772 1.36101028202693 1.32296915391921 3.11179306860339 -0.0464545454545439 1.34829080940571
3.11804940838445 2.81305700967437 3.26500570096744 3.1060456077395 0.930980342058046 0.149899824667216 0.139818707780714 1.4387011168865 1.34300760128992 1.29299049838761 1.36299619935504 1.32300950161239 3.1376127504472 -0.0300208333333162 1.35119519990994
3.14427156294747 2.84321252752411 3.26808264959271 3.13029517711682 0.931133079846946 0.154967786668707 0.13908120071833 1.44455629377685 1.34702361416935 1.28790554332262 1.36101180708467 1.32801180708467 3.1621646203008 -0.0206263736263754 1.3549258056141
3.16680977746874 2.86085113019293 3.27494210618614 3.15479323637907 0.928898856842229 0.14731459295518 0.13420118731329 1.44590858664812 1.34898345891033 1.2800661643587 1.36199172945516 1.32899172945516 3.18500131501982 -0.0165377777777772 1.35785584299741
3.19403234460494 2.91205292753535 3.27500441062795 3.18003969565152 0.928857074283462 0.178702197584007 0.131951661336526 1.44608882383255 1.34500294041863 1.27398823832548 1.36199852979068 1.32900588083726 3.21069550722601 -0.0164379084967312 1.35860250779802
3.21626545772943 2.94845012397599 3.27803462492123 3.2072308328082 0.926903009091572 0.200380486264469 0.133080230832808 1.44530615829657 1.34705770820205 1.26598845835959 1.36097691671918 1.33297691671918 3.23414174863142 -0.0202430769230773 1.3590039985989
3.23876187541806 2.98659622353498 3.28096894027192 3.22679293514614 0.929700389725898 0.184320000245016 0.133099792935146 1.44667550546023 1.35194823378654 1.26501035324269 1.35902070648539 1.33102070648539 3.25952662687292 -0.0220585858585929 1.35808677782316
3.26404418466536 3.05513639614089 3.28093468353817 3.24904418466536 0.93441268950137 0.164172547875306 0.131971510496206 1.44761117185417 1.35200960536203 1.25798463142075 1.35893852568298 1.33300384214481 3.2839583557244 -0.0258292682926842 1.35548322231723
3.28730140186536 3.12691579797551 3.24718547807099 3.27226662472705 0.935832605139902 0.149704235264996 0.11716629043858 1.4482632395753 1.357 1.25008114665606 1.32704636951775 1.33504636951775 3.30841071823029 -0.028 1.35184364544411
3.31277915880208 3.20432898251402 3.26286409772436 3.29480464047876 0.937743436910156 0.132310766587041 0.116852718045513 1.45191831778199 1.357 1.25694054275441 1.33096602443109 1.33896602443109 3.33114507868982 -0.028 1.34741908215406
3.33502990654206 3.30998153459256 3.26911401869159 3.31303177570093 0.942065345794392 0.210807674090773 0.153184392523364 1.45147117757009 1.37000747663551 1.2309912136174 1.32791962616822 1.339 3.35317808602088 -0.0282847805788992 1.3424011369908
3.35122631371492 3.42145494268783 3.27813800053056 3.33030552351515 0.944938331410909 0.310930289798419 0.165748761774271 1.45209739739228 1.37394342157127 1.19299549603349 1.32326564534806 1.33895473725702 3.37370695097143 -0.029 1.33764138140094
3.37079346867875 3.50365231376759 3.29936761624833 3.35672118271631 0.946523270962979 0.304160018668216 0.160159712423733 1.45187237511019 1.36905163283031 1.18663550529523 1.32719289280473 1.33504130626425 3.39537809212699 -0.0295826001955057 1.3325716167263
3.37751512936465 3.54454034784693 3.33303075767124 3.37804101022832 0.978668282676904 0.175334544624976 0.165306155291095 1.4510657964516 1.37450174629682 1.22448909835173 1.34503075767124 1.33399487372146 3.41650750989737 -0.0318136094674552 1.32797371218248
3.3994473995815 3.60068817535548 3.35035775717466 3.40220281352379 0.975656781676196 0.19983136095874 0.162080748702628 1.4485892679509 1.3742716202135 1.22310521122593 1.36269577971431 1.331 3.43797144717119 -0.0353023952095869 1.32429876150346
3.43406584277704 3.65583097117999 3.29451055512289 3.42902719696003 0.96677742565001 0.208262844177294 0.0769284622058001 1.43027406232887 1.35691458184175 1.19392005379753 1.33624184190032 1.32498921890732 3.46005328267299 -0.0395296523517401 1.32074019668707
3.45306041771566 3.68160208714495 3.32500950077734 3.44656142407524 0.96243830684583 0.221912477353227 0.151342508205217 1.42989277893927 1.35048753642577 1.19096260927732 1.34500380031093 1.32097982324022 3.48270028877838 -0.041816860465121 1.31533027584607
3.47475980147632 3.71046250212711 3.33003509173379 3.46777750127627 0.959028073929713 0.250431579231523 0.152668422016109 1.42732734090489 1.34595921357696 1.17780966828211 1.34697660551081 1.31447091082156 3.50467613042188 -0.044525316455697 1.30985219697076
3.49718681589693 3.74939936173289 3.33296869261134 3.49168954642398 0.95840122742414 0.227081638512166 0.153372486226722 1.42755463951478 1.34244869997042 1.20499340029436 1.34502087159244 1.31197366735345 3.52731162680128 -0.0465919370698141 1.30541072216891
3.52252364548932 3.74700585465693 3.33599803063126 3.5165173596633 0.95253039995574 0.196650870812602 0.157434809652937 1.42532560057449 1.33549344454434 1.23249093472475 1.34399409189378 1.30749484733338 3.54947300354727 -0.048 1.30066065502663
3.55830035690803 3.75704620875508 3.33501155218877 3.53730035690803 0.927695198484947 0.147316780100572 0.16506822929535 1.4381177546799 1.33891913467861 1.23802310437754 1.34095379124492 1.30391913467861 3.57108333473301 -0.0474147727272716 1.29609988890661
3.58378673002893 3.76096718923522 3.3359917973088 3.56278673002893 0.928136308788962 0.145346487409302 0.175948950127737 1.43707869485267 1.33205741883836 1.23998359461761 1.33703281076478 1.29705741883836 3.59194058072413 -0.0454576634512307 1.28973315820651
3.60404901855136 3.75855344239015 3.34202037148174 3.58604227195316 0.952503144761855 0.206160807477641 0.186240201411243 1.42903055959376 1.31398815358232 1.20304033400397 1.34199686592589 1.29198580302673 3.61320554417115 -0.0428405797101426 1.28197264275837
3.6338033175562 3.78936661524376 3.35527663588768 3.61173975581993 0.95438767846217 0.188197086862593 0.192809274236873 1.43246371069528 1.30699050526191 1.22658804563556 1.33996542051404 1.28348364312963 3.63251602619224 -0.0374368932038617 1.27528517943065
3.6621086594131 3.77547899991612 3.37875019438969 3.63415047663118 0.958469901766298 0.177966064876101 0.198687444511752 1.43742429554399 1.306610753552 1.23609495775167 1.33703122570129 1.28193626794962 3.65541508235861 -0.0243852295409109 1.26711409280705
3.68652258667863 3.77549972281847 3.39404854186493 3.65952663653729 0.957836057663267 0.143067659797572 0.206979812391269 1.4386635819175 1.30899939625275 1.23549069984304 1.33799826636197 1.27349594308645 3.6783400160677 -0.0112865671641682 1.26023708168517
3.70674074920008 3.77701165158529 3.42282726255575 3.6827534326226 0.962352280887556 0.190601529302923 0.212778907260035 1.44143419551387 1.30503084869194 1.22247669682942 1.33708156109705 1.26944122615492 3.69980763603166 -0.00751226158038304 1.25435837424391
3.72705705656887 3.77800236801972 3.49240359170438 3.704160001895 0.962529666227355 0.194103350408425 0.225302646506788 1.44346899224739 1.30756407283833 1.22043065514123 1.34394119918212 1.26449709599927 3.72022511365938 -0.00962413793104058 1.24909990506305
3.74407138961017 3.77849800237539 3.51207633273242 3.72657742285906 0.962640582051778 0.19493038396565 0.185932589750193 1.44454753170748 1.30948316150353 1.2164800237539 1.3399960855009 1.26049204987662 3.7442466518147 -0.0129040697674445 1.24501096031949
3.76867789968497 3.77816599943936 3.55142595982642 3.75218369468063 0.957464639129837 0.192444091342286 0.20776558477452 1.4411032986588 1.30342524678326 1.21143142959678 1.3379424378613 1.25794263177023 3.76662068945531 -0.0161698113207602 1.24253734069842
3.78399245179443 3.79220163116333 3.58760703731625 3.76817092147978 0.957050043075902 0.198442939517053 0.217583369044735 1.44137974422423 1.29705841337191 1.20589650657761 1.33305310306537 1.25295564267078 3.78878022120251 -0.0201937557392098 1.24123225768148
3.79499683821627 3.7810044109423 3.60599563362473 3.79049292071726 0.959854153378117 0.198020064407333 0.224228413550318 1.44070024280405 1.29400072772921 1.2224934794766 1.32600169803483 1.24550224227442 3.80941351865414 -0.0237515923566907 1.2393676347554
3.81621538201103 3.79643148208459 3.75449816731447 3.80923855258379 0.959508048846338 0.184250939718679 0.182581403321149 1.44119418046175 1.29098262207043 1.21668129875548 1.34 1.24347103678404 3.83089813612285 -0.0274411764705863 1.23776376604825
3.83311612704987 3.79215260482102 3.82868767015723 3.82816378873801 0.95451946376184 0.179703132968282 0.177057548199071 1.43849855877239 1.28948022224161 1.23102031600357 1.34052129134362 1.24096703706936 3.8510084830417 -0.031555217831815 1.23672679542955
3.84902854843855 3.80347078420907 3.87311473057885 3.85003107887133 0.952451702864703 0.18747197591376 0.152004774814017 1.43700890242843 1.28499112032248 1.23352889369614 1.34300285252758 1.23800169467612 3.87198473642248 -0.0332756964457255 1.23541817097741
3.86876598485054 3.79614351019727 3.94119972868643 3.8717607847434 0.950537140449108 0.130646992233208 0.143576715557751 1.43729377608974 1.27947771050709 1.23835625468731 1.34651669752673 1.23549992162819 3.89290660100429 -0.0345273311897129 1.23527849649344
3.89254615520695 3.8096951980891 4.00370906883359 3.89509673681695 0.950253039777484 0.184487664523881 0.156807577091652 1.43450658770783 1.27757192858708 1.22510181934544 1.34795562044746 1.23548467496836 3.91507528967872 -0.0366228855721412 1.23498644520703
3.90101130725321 3.89502261450642 4.08803392175963 3.91501327373203 0.963588107264136 0.314029861891279 0.208301028850793 1.42203771396837 1.29000245809852 1.17198230169063 1.34299557542266 1.23800196647882 3.9370096425599 -0.038924924924925 1.23631853678474
3.92433705463394 3.94092777400701 4.15781856125386 3.94232501696844 0.9597980215477 0.334045933406641 0.149216545977812 1.41741949228047 1.29496388700351 1.13603611299649 1.33377128435554 1.24196388700351 3.96012604464873 -0.0415902578796579 1.23783516114941
3.95245264907528 3.93433180374601 4.22584063399695 3.96943109435741 0.964417092220518 0.330579432727048 0.134378780386386 1.41970054097538 1.29197844528213 1.13962508681825 1.31476289810342 1.23906466415361 3.9832412178971 -0.0438478964401307 1.23922710220469
3.97316600644808 3.90398785318673 4.26402024468879 3.98911741919499 0.957896434305985 0.29996002471665 0.144317976407384 1.4133485001405 1.29100809787552 1.16807692981741 1.30397570637345 1.242 4.00786497014052 -0.0472582159624474 1.24178686183646
4.0142036695898 3.9013055043847 4.26923761452143 4.01837339424796 0.949532620866268 0.255972648130729 0.146214146832632 1.4080259419186 1.29292079515952 1.18664923570646 1.29790948018231 1.24201131497721 4.0317387880328 -0.0514376996805141 1.24400827448643
4.03294800164887 3.92807110012367 4.29011850020611 4.0515451009481 0.939941676637662 0.280564534816564 0.140421605933221 1.40497866287592 1.28581039967023 1.15595259991756 1.28988149979389 1.24311850020611 4.05706470025509 -0.0556268939393964 1.24747205144043
4.07202659834584 3.93100379976369 4.29503166469743 4.07402913152164 0.931370829326521 0.276235946341626 0.13883247646789 1.4020421658653 1.27800759952738 1.15402153199425 1.28498733412103 1.24800379976369 4.08115067758349 -0.0578785942492008 1.25010498119632
4.09350586695159 3.93438281823363 4.3201503928775 4.09742383447295 0.939895917757834 0.289036136199439 0.132842577264955 1.40379306705128 1.28390429544159 1.17075390256409 1.275 1.25106836039886 4.1065197605568 -0.0603209169054451 1.25350455161992
4.13036542670392 3.96223645257313 4.3310644870654 4.12845140945779 0.938958674219786 0.304926319980333 0.128694841034768 1.40699737546875 1.27717196550773 1.15336542670392 1.27495700862307 1.25597850431153 4.13047272257937 -0.0612858555885263 1.25772737741183
4.14713031606191 3.97312728545582 4.33401212242436 4.14909697939491 0.942570609121518 0.28574434376771 0.128463030606091 1.41144554700925 1.28502424484873 1.16990908181727 1.27300606121218 1.25501818363655 4.15563475627931 -0.0599792315680124 1.26194964212534
4.19031716898865 4.01482820013115 4.33803964612358 4.18133038436318 0.952560707752838 0.319109638733119 0.12946224661367 1.41658484490411 1.29282820013115 1.14095150696595 1.27498678462547 1.26101321537453 4.18222544699391 -0.0493582089552357 1.26730069831515
4.21464280515915 4.00236425625685 4.34117141470911 4.20664280515915 0.946730849795827 0.247235656147643 0.129611144381998 1.418449427809 1.28006428051592 1.21195714632272 1.27402142683864 1.26206428051592 4.20757391046842 -0.033352941176469 1.27213400872591
4.24398793914993 4.01899316551829 4.34899678377331 4.23598793914993 0.950878295399857 0.239733083557335 0.128750353784935 1.41887982310753 1.28299879391499 1.21000080405667 1.27499959797166 1.26499879391499 4.23201685929351 -0.0226131687242845 1.27691670693564
4.27323739381913 4.08122552412818 4.35 4.265273002892 0.949369732288061 0.231663375564471 0.132993828619226 1.42219397677573 1.28295252123617 1.20304747876383 1.278 1.26402373938191 4.25515500313061 -0.017616279069768 1.27924131325755
4.29373084825718 4.10182712064296 4.35006448661093 4.28858037949835 0.946520688373528 0.20476851569124 0.135742718969265 1.4240997187447 1.2790859821479 1.20652709818653 1.27797850446302 1.2660859821479 4.27676867845249 -0.0192933333333328 1.28025901116035
4.32702562675106 4.18512114464138 4.353 4.31504193468355 0.931541671820256 0.256186174746002 0.132677763483544 1.41999596404388 1.283 1.18496971383966 1.277 1.27 4.30043744207857 -0.02 1.28135284181861
4.33839280036013 4.23712002233226 4.35303273336334 4.33330551139121 0.93659521027284 0.274935882172181 0.131767026932004 1.42259942737865 1.283 1.17198908887889 1.27698908887889 1.27 4.32407442933666 -0.0210909090909084 1.28278159043486
4.37430357202177 4.25014835584637 4.35658379234956 4.36135027540973 0.941627087965019 0.182015466867784 0.13731060689799 1.42710125004152 1.28314011016389 1.17109340677593 1.27618681355186 1.27002335169398 4.34828928377475 -0.0246488625123651 1.28371159690845
4.38702011143024 4.34004869083112 4.38097565458444 4.37603175488986 0.942761376045227 0.178459877984793 0.190805018910386 1.42799156657457 1.28899153202937 1.17501587744493 1.28398623954773 1.27100317548899 4.36999633072108 -0.0266197458455518 1.28471750887821
4.40643301686743 4.38689009022749 4.3582766496653 4.4062766496653 0.94412326857563 0.159046244882238 0.129564438289148 1.4294964621419 1.28109622597054 1.18973537858102 1.27102405649263 1.27402405649263 4.39083395669279 -0.0285957446808528 1.28615346155283
4.44227911816011 4.46182500335454 4.35476209137956 4.42955823632021 0.949332667670343 0.124244079419263 0.10153400481105 1.43162813227598 1.2891288237662 1.1681502943939 1.25812559929442 1.2760214706277 4.41227799520622 -0.03 1.28834441713558
4.45504566464703 4.54513699394108 4.37839876561314 4.45503551694769 0.949913230350956 0.124458345906822 0.129667446787924 1.42971688803887 1.29499323486711 1.17499492615033 1.25363430963497 1.27699830871678 4.43464807799605 -0.0303235004916423 1.29037606112437
4.48227664321208 4.62691412539643 4.41021738649813 4.47636083897228 0.951781029390994 0.140851051925375 0.176996060762743 1.42786159721241 1.29102405593149 1.17214433558891 1.25813839477361 1.27603608389723 4.4563741152111 -0.0319599999999996 1.29242981676115
4.50529388056057 4.70337897801499 4.43124866816664 4.50645212393934 0.948577513318334 0.113191979885584 0.20655114327848 1.42634570482258 1.29297739380303 1.18418084957574 1.27222606196967 1.27890957521213 4.47950226633244 -0.0353373015873029 1.29438152298742
4.51802040878242 4.76303752582574 4.44202435886934 4.52602172547806 0.948468130292191 0.121063113985189 0.208350606286767 1.42615570757221 1.2919967082609 1.19200592513038 1.2819835413045 1.27500065834782 4.50323143472433 -0.0399017341040447 1.2964108829309
4.54926285529188 4.82037038700219 4.47889246828969 4.55922701138844 0.945559506989905 0.126062891584841 0.23960132487725 1.41961968845472 1.28701194796781 1.20107168780688 1.25716727154938 1.27603584390344 4.52802586144298 -0.0448584070796464 1.29888479504486
4.57175078429773 4.85159152702246 4.46979524064607 4.57870528221908 0.939511590022477 0.148396346826129 0.236395036856762 1.41790655597219 1.28804550207865 1.20725026143258 1.2710910041573 1.27895449792135 4.55400611161852 -0.04756553147575 1.30079174374517
4.60409212606279 4.87706141737519 4.46111899616444 4.60909596464874 0.930132878939462 0.138359424212108 0.200706997198135 1.41646205412708 1.28998848424215 1.2180153543438 1.27501919292975 1.27698848424215 4.58221680961971 -0.0496106106106111 1.30105679800732
4.6282737214504 4.89309124048347 4.4920684303626 4.63437636699431 0.930891519111038 0.138199507344401 0.246657449742463 1.41440364961934 1.28709124048347 1.22201140506043 1.27997718987913 1.2739315696374 4.61029549459694 -0.0512947976878616 1.29971876261213
4.65320838526195 4.90121324445799 4.49859234571664 4.66771081485997 0.931660880676803 0.136999039783985 0.248343438825833 1.41471976306171 1.29436026662603 1.22314216297199 1.27795261234267 1.26788153085667 4.6378600146153 -0.0528297213622297 1.29523219007433
4.70302486491076 4.91000870271877 4.52298632429908 4.6970360541206 0.922224202169918 0.125027206518245 0.255501350831762 1.41471007459473 1.26800745947323 1.22899751350892 1.27597886482585 1.263 4.66593661460739 -0.055 1.2920160060215
4.72352804336403 4.91707200591328 4.51212000985546 4.72642003449411 0.925684486938244 0.138853240266097 0.264665243715509 1.41485532700723 1.27401200098555 1.22696399704336 1.25898799901445 1.26286798915899 4.69420641796079 -0.0543524355300855 1.2895345694626
4.767445899785 4.92306369996929 4.52325276606261 4.761445899785 0.932641910999079 0.139161404980035 0.268046869498784 1.42195941262838 1.27519109990786 1.2239787666769 1.25780890009214 1.2519787666769 4.72086366402355 -0.0512462462462391 1.28647406719765
4.78807204632761 4.92601440926552 4.55924649883497 4.78209510115244 0.932729971181469 0.141022795246153 0.263031944659838 1.42562729108835 1.2840028818531 1.22301440926552 1.28365415065802 1.2510028818531 4.74836772788167 -0.0429546351084815 1.28471948674759
4.8135973268494 4.93104778614795 4.60244202186856 4.81541812879458 0.932739233924551 0.124680681701149 0.254876395139994 1.42818118046154 1.28485664155614 1.22798805346301 1.2937013365753 1.25196416038904 4.77721713829114 -0.0275472312703548 1.28312138088041
4.86329892658574 4.935 4.63968326076741 4.85040568608065 0.934390852912098 0.123911067594949 0.251329998836138 1.43079010617756 1.27317081519185 1.227 1.26940568608065 1.24906405569695 4.80529018634025 -0.0142938856015789 1.28174402804332
4.87699042963937 4.935 4.67097812488998 4.86898701165342 0.937178051748014 0.123959965820141 0.254078079091901 1.43216903612796 1.28099453122249 1.227 1.28798701165342 1.25199794920844 4.83072292575829 -0.0150911854103322 1.2792659383396
4.90831077238212 4.93905179539702 4.70681577750307 4.89433667008063 0.93601617411737 0.121093007621402 0.251270883479896 1.4328343318924 1.28710359079404 1.22901294884926 1.29505179539702 1.25301294884926 4.85529264169584 -0.0203259052924767 1.27756252922834
4.93236453232846 4.943 4.76936453232846 4.92041009886952 0.93433100380554 0.120541773383577 0.262303904189821 1.4316659729284 1.29509113308211 1.23 1.29893165018841 1.254 4.87928925674614 -0.0238888888888915 1.27719781767283
4.94807844701744 4.94300373557226 4.82858538789233 4.93808965373421 0.939961356139667 0.119761232738845 0.25876183346961 1.43278403441804 1.29899626442774 1.23001494228904 1.30642427175353 1.25398879328322 4.90396970762143 -0.027298449612403 1.27791465162272
4.96923597059624 4.94393257982965 4.88024311448484 4.96224720729129 0.942981010643953 0.119991229450433 0.237777489006042 1.43384449336082 1.29797752660988 1.23433710085176 1.31650170351498 1.25102247339012 4.92648357368819 -0.0312317073170756 1.28016486868998
4.99040232845169 4.93823666379511 4.93095251338917 4.98452066034925 0.942069538128288 0.111302366637951 0.207424351987491 1.4324459204135 1.29592900086147 1.26390533448196 1.32815321055744 1.25304733275902 4.947658890385 -0.0346563786008256 1.28171543333901
5.00700412303526 4.94800206151763 4.98732838588853 5.00600647905541 0.937099201898175 0.111400815771976 0.175775903602332 1.43104057133489 1.29299941099496 1.25999734947733 1.34036805796559 1.25499970549748 4.96729709470416 -0.037051515151516 1.28453916696897
5.02130797914566 4.95501231916583 5.05598553326611 5.02830797914566 0.934359571660409 0.114209914097278 0.15090562503894 1.43295412975176 1.29101231916583 1.25093840417087 1.35213551082409 1.254 4.98627826437075 -0.0379943661971813 1.28756485506457
5.04640812993269 4.956 5.13670054138622 5.05336278216239 0.931852885299957 0.117401837401346 0.134044755367265 1.43085301807667 1.292 1.246 1.36320406496635 1.25411336942575 5.00673583270586 -0.036 1.28972354366837
5.06403624594882 4.95600381536303 5.21012781466164 5.06905723044551 0.928957100324094 0.117051316300247 0.113578542664345 1.42968465849175 1.29200572304455 1.24599236927393 1.37199236927393 1.25900381536303 5.02865799897518 -0.037021857923498 1.29153804237237
5.08320394131047 4.9580388459639 5.27754384349458 5.09920394131047 0.927399988657185 0.117760199901227 0.123644180911549 1.42684833770372 1.29499028850903 1.24199028850903 1.3679611540361 1.26099028850903 5.04930140335055 -0.0405282392026545 1.29291569943822
5.10458619657738 4.96206513295304 5.33417239315476 5.12047764165564 0.923240754907132 0.11985126381746 0.160499711192074 1.42255527537224 1.29408684393739 1.24097828901565 1.36397828901565 1.26004342196869 5.07218290093539 -0.0457610953729992 1.29541942371788
5.13098906921073 4.96499878546786 5.38697813842146 5.14199109343097 0.919671477680772 0.121259417024572 0.147875226536647 1.42054083397874 1.29799838062381 1.24000040484405 1.36300040484405 1.26199919031191 5.09420386457024 -0.0506405433646819 1.29798260651175
5.15231186207001 4.965 5.41634784615501 5.16731186207001 0.915250373103349 0.1236511994695 0.152475046418747 1.4155781696551 1.29604797878 1.24 1.354988005305 1.270035984085 5.11763707078234 -0.0554041297935126 1.30064454793656
5.17851514963936 4.96519318111476 5.44530050395629 5.19366540161751 0.912787676848961 0.123868484417053 0.143788788028851 1.41371109873574 1.30010732284153 1.23991414172677 1.35397853543169 1.27312878740984 5.14146192295206 -0.0590271903323246 1.30404060996276
5.19559900898388 4.97401120697726 5.45903362093177 5.2115689044183 0.930009494619775 0.129272540248178 0.141886054425261 1.39909143291159 1.29350747131817 1.23599626434091 1.35298505736366 1.27902299406288 5.16661419601406 -0.0613473473473478 1.30738332220254
5.22583475236466 4.97708364918721 5.46814638607761 5.23280338391946 0.932724451293248 0.130013677943761 0.135512024570661 1.39976144610026 1.29551627088328 1.235 1.3489790877032 1.2865209122968 5.19277515542477 -0.0616557863501489 1.31219753126426
5.25627844066817 4.98544786607646 5.48223571898761 5.26023129687065 0.932791842680277 0.136526523990428 0.13664009980252 1.39988996713246 1.29710241762917 1.23490571240496 1.34697642810124 1.28857071569628 5.21955470811246 -0.0606522187822499 1.3179976732984
5.28002641867876 5.0040269997086 5.49201439984459 5.30305039945606 0.934197276099336 0.156686227932785 0.136232771970083 1.41311577793764 1.30150359996115 1.23100179998057 1.34600179998057 1.29401259986402 5.24622807897752 -0.0596464937560051 1.32485284477556
5.31386008566651 5.01895935402107 5.50014903525609 5.33132516783147 0.934400969657638 0.159786379983273 0.137559318342525 1.4163962789538 1.30912000720187 1.23202709731929 1.34702709731929 1.30110838927716 5.27304657133594 -0.0570360360360372 1.33166184770709
5.34469366191977 5.01638515886455 5.511 5.35559913601152 0.941236157532513 0.134009829222277 0.122132055392594 1.42205891436781 1.32094643020247 1.234 1.349 1.30912838628818 5.30134365263319 -0.0474016064256953 1.33889732975444
5.37802104723292 5.0666474701011 5.51100960620615 5.36953056701846 0.939365624546753 0.164709467275206 0.118128367066168 1.41963674918062 1.34500618714383 1.23282021529821 1.34900384248246 1.32150686548436 5.32926781781576 -0.0324301075268881 1.34714918753257
5.39479668776955 5.1334694433478 5.516 5.39683697492973 0.940138707649568 0.205213490732586 0.127685527741504 1.41964951442707 1.3495492534583 1.22998796299108 1.351 1.32560649070922 5.35637327692491 -0.0223674121405665 1.35257996417831
5.41972200143815 5.17317795019465 5.5160642518288 5.42516208456722 0.93877967687958 0.205890222773574 0.128831924687927 1.42461578822077 1.35363018613813 1.2290642518288 1.35097858272373 1.33449362631974 5.383768413993 -0.0158888888888878 1.3558116535078
5.441006894289 5.22699757811674 5.51899986789728 5.44500505512687 0.942315732619787 0.223719197696129 0.122980263324761 1.42618533412355 1.35349481503836 1.23199986789728 1.35000004403424 1.33799942034963 5.40953420936595 -0.0154463937621881 1.35865103913734
5.47627112699143 5.27862000979314 5.52303576979576 5.47573272863383 0.945164477520724 0.200677776311468 0.124204084995811 1.42756543300295 1.34467163817746 1.23004769306101 1.35197615346949 1.34006503329913 5.4354142443412 -0.0176567164179101 1.36204286251671
5.50115713344065 5.33165715177449 5.53597097157434 5.49665240031115 0.940773284472792 0.177080519019276 0.156593767667636 1.42757871078463 1.36085874931676 1.23393626339329 1.35797097157434 1.34598737903897 5.46135613479002 -0.018759834368533 1.36561696608815
5.5215358416672 5.40823801559915 5.53299930888986 5.52454280759788 0.943648054536672 0.167311144774526 0.187228161647025 1.42759021434731 1.36249893499907 1.23107628705101 1.35499930888986 1.35100915444612 5.48731609231934 -0.0238067632850193 1.36919355882347
5.54871270870695 5.50711382683985 5.54265675616982 5.5452157085675 0.94699693332769 0.17628709943185 0.175557838220557 1.42595287995982 1.36396900796628 1.23147963211343 1.34683634610849 1.35401506292118 5.51196947678279 -0.0276766467065877 1.37169561216688
5.56823627849733 5.60764926494699 5.55704371559775 5.56521440194079 0.948062602020412 0.186160716321739 0.169980365320576 1.4285362457892 1.36099823674795 1.23769134194155 1.33235904277444 1.35554451515047 5.53629941221785 -0.0304041666666654 1.37280677891039
5.59299232632961 5.68583820087821 5.62890379313796 5.59199172619849 0.954031107914877 0.172463874734607 0.175742923934042 1.42905689174563 1.37147957156453 1.2480699671878 1.29910375249828 1.36149517695242 5.56007522138308 -0.0344655004859087 1.37430508516737
5.6128081461785 5.74159765827296 5.57785918868693 5.61532755064781 0.946358930478097 0.126519434062254 0.177312017768953 1.42502881174433 1.36735085204415 1.25850040585324 1.35388479074385 1.36150640051423 5.58313380527829 -0.037 1.37513771484227
5.63712110544384 5.82790530329124 5.567 5.64112610056556 0.944277794700055 0.109375027576786 0.179034530815814 1.42218473686893 1.35562055824989 1.25859531482018 1.345 1.36196800328372 5.60699337789415 -0.0373752556237212 1.37636921487121
5.6590628460881 5.88864149498403 5.56701090707475 5.66157233820546 0.943241586516923 0.157698859013484 0.180124879219296 1.42112691411571 1.36098496364973 1.25654260338593 1.3449869115103 1.35899644215988 5.63076788289149 -0.0391242774566443 1.3777793490909
5.68682252182495 5.94995493236891 5.57206048348377 5.69281917109059 0.935067188746892 0.134075810944534 0.164091451411559 1.41956601193625 1.35459652748968 1.27412521690656 1.33902419339351 1.35750604834838 5.65500304025774 -0.0424268292682946 1.37842494774033
5.71466724618923 5.98795817023665 5.57629398162512 5.72019107519019 0.929716615157005 0.128294024714749 0.165183779761606 1.41445717136395 1.36297649074206 1.28443062775883 1.34097860550379 1.3579893027519 5.68092747982166 -0.0464738955823327 1.3785876836849
5.74698685746642 6.00499342707631 5.54401442896004 5.75098742434442 0.92496175856402 0.138939903918163 0.0976901696437218 1.41016170413595 1.36150047789418 1.2854997703877 1.34000043724121 1.3545013523766 5.70688659898748 -0.0504421768707476 1.37803673352905
5.7704069457905 6.01259978284456 5.5445584729732 5.77137120491892 0.925671994460797 0.149992320434685 0.0999468646841751 1.4092381810532 1.36053368034014 1.28855281519294 1.33990494077052 1.35301122678004 5.7326858406639 -0.0547325227963561 1.37748917657492
5.80468737285756 6.02120468762899 5.59012081028931 5.80265976550996 0.923326426273839 0.142016120776771 0.189206846242708 1.40740025759382 1.36333729722969 1.29313362679252 1.33224797658507 1.3539532801852 5.75923445889377 -0.0583629856850712 1.37656504060323
5.83214286213616 6.04451098939509 5.5520495470853 5.83060447852366 0.922098040429285 0.132680800937198 0.104546412407777 1.40693355746306 1.36648683447781 1.30399809434287 1.34302286788552 1.35048828005018 5.78534775684065 -0.0593642512077305 1.37537785997171
5.8778057248174 6.04805962195168 5.56513630782249 5.86330049105442 0.918806722643351 0.13345754854191 0.111492482604676 1.41134870905346 1.35946450953156 1.30346971785322 1.34902271797042 1.3465 5.81154282884134 -0.0585705329153633 1.3737156560612
5.90405558398882 6.05304749861215 5.5774244465658 5.86382180763686 0.927637624061247 0.139315757128786 0.115368267557637 1.40798769294981 1.35708934017786 1.30098012444095 1.35125938401243 1.348 5.83897197207306 -0.0529535113748774 1.3703437719394
5.88992145393334 6.05799497602275 5.59499841834254 5.91895835063165 0.938241859771273 0.140925596821902 0.122749335703867 1.41821403950838 1.36198333871313 1.29999894171287 1.36199903343155 1.34650343847097 5.86489614513972 -0.0422681992337289 1.36778016780302
5.92316983125052 6.0595708936853 5.66489275227106 5.94328767385368 0.944273696327217 0.140524308180413 0.251939850680689 1.42297408037218 1.36293006948508 1.30001787462149 1.38003574924298 1.34399903682962 5.88985212241659 -0.0262461538461461 1.36466873468606
5.93982811977847 6.06649845620992 5.7037983552006 5.96917251611712 0.944636259077531 0.145450018333217 0.178868624608451 1.42467355838576 1.35607077420887 1.30147860829395 1.38613660360616 1.34395216128726 5.91488182972364 -0.012443415637867 1.36094199533366
5.97105428276136 6.07299638114924 5.71113537081333 5.99805047256304 0.941147213484917 0.150676266298405 0.171822662810245 1.42401247566892 1.35399457172386 1.29900271413807 1.38846805000546 1.34198395361695 5.93837443366404 -0.00912316715542609 1.35949917843751
6.00111743463997 6.07104768197857 5.78834056045592 6.0251675655856 0.939632664885515 0.148559548006759 0.194472592370207 1.42803234656737 1.351 1.30052729321623 1.38423486927994 1.33349619371177 5.96046280055019 -0.0128237082066847 1.36020939399795
6.01092490420524 6.07549567577438 5.8167822221952 6.04070354190785 0.941525506511612 0.15246529839061 0.177986236030989 1.42911556995775 1.351 1.30293526096411 1.40384980841048 1.3330069401436 5.98336603184272 -0.0163861283643889 1.36183780554996
6.04093737046456 6.07749707800263 5.84294572106929 6.06597306090624 0.942158705656268 0.161584771439235 0.165106680182096 1.42966853430814 1.34800626295354 1.29900324987817 1.41497703583701 1.3334999817844 6.00567379230596 -0.0178051434223519 1.36288661767046
6.06416236023067 6.08551873387277 5.90619896785728 6.08525692246798 0.949134030964282 0.14617389848253 0.135835767083009 1.43065881070633 1.349 1.30680965921839 1.42207493549108 1.33451200272571 6.0262624819854 -0.0201545189504368 1.3640328682695
6.07686859214912 6.07196967511133 6.0000296035627 6.10614836659197 0.946319111893119 0.191642888418328 0.168373494818774 1.42975100908047 1.349 1.30892924192645 1.42793935022267 1.3354881214498 6.04561869265523 -0.022 1.3653669805991
6.09005051162706 6.07601515348812 6.0961237534863 6.09705051162706 0.945886489441919 0.18766527716287 0.198539241023436 1.42133270237205 1.356 1.309 1.43602020465082 1.33901010232541 6.06406904401567 -0.0223758654797236 1.36689393054699
6.11018584262578 6.082 6.14565044919024 6.11726714877456 0.944497676967178 0.185820674992118 0.193887534563541 1.42239070786871 1.35604646065645 1.30903484549233 1.44404646065645 1.343 6.08244306820002 -0.0226434782608688 1.36833695883005
6.12588333622708 6.082 6.20059167679478 6.13983229582643 0.944301458297162 0.187567021155263 0.159892649983231 1.42160583318865 1.35997083405677 1.31197812554258 1.44797083405677 1.343 6.10125902143393 -0.022691511387162 1.36975409870807
6.15900230240238 6.0820055257657 6.27301749825805 6.16000437456451 0.93880991250871 0.147298629404102 0.116850821957648 1.41964942670181 1.35300161168166 1.30899700687691 1.45299861855858 1.34700161168166 6.12017591269349 -0.0250605187319897 1.37158897902095
6.16922459399981 6.10596094017394 6.34951754269522 6.17922459399981 0.938436640170429 0.184807692732143 0.120629946565043 1.41716576132434 1.36003905982605 1.2960683546956 1.44703905982605 1.354 6.13976743477918 -0.0280155279503102 1.37421869317039
6.19177872145486 6.10203848322524 6.40149009726554 6.20177872145486 0.939103457851709 0.188592863687641 0.141713152664323 1.41774432372428 1.36396151677476 1.30293265435583 1.45096151677476 1.354 6.16146787404169 -0.0314901960784341 1.37750909775944
6.21500126369253 6.10900014581068 6.46100194414236 6.22500111788186 0.939959673384083 0.196329696713792 0.144400815081684 1.41338977496552 1.36800014581068 1.30300014581068 1.44599985418932 1.35800019441424 6.18321737667678 -0.0350858725761763 1.38052249692275
6.24112216969238 6.11212216969238 6.50124433938476 6.24824433938476 0.93325795894478 0.190218156007307 0.161249776809124 1.40870832222012 1.37104886787695 1.30596334909229 1.44304886787695 1.36203665090771 6.20451760831911 -0.0379478527607388 1.38370184680908
6.25092240176218 6.12192240176217 6.52084480352435 6.26784480352435 0.93469859305904 0.200498599448521 0.1676493283507 1.4045628240546 1.37496896070487 1.30302327947135 1.44696896070487 1.36497672052865 6.22773727110936 -0.0414662236987812 1.38794493325879
6.29293988549618 6.1319856870229 6.57392414122137 6.29695849236641 0.92624213740458 0.211883797709924 0.147109513358779 1.39962702767176 1.37999284351145 1.30000429389313 1.44100858778626 1.37198998091603 6.25120056567835 -0.0451443850267398 1.39190242875946
6.30639983106594 6.10962973392886 6.57112994509643 6.32029987329946 0.921594819089548 0.167066324097414 0.175912255377098 1.39665690975594 1.37997001267005 1.30977009713708 1.43700999577665 1.37402998732995 6.27324550676588 -0.0479652996845423 1.39585184864466
6.34559511273913 6.17136230256413 6.58386841164022 6.34969633455435 0.917165752260478 0.207878411139621 0.139862395058183 1.39439338223932 1.37703036654457 1.287232810175 1.43798987781848 1.37696963345544 6.29801697376054 -0.0507442348008393 1.40094078347638
6.35910130330139 6.19297921983561 6.58409351073975 6.37207792561646 0.916631974569729 0.221719532446301 0.165196228145861 1.39721740293356 1.37801818264384 1.27107013305481 1.43799220743835 1.38101818264384 6.32309449204484 -0.052 1.40601625566481
6.39834221058028 6.18541065269633 6.62003422105803 6.40236502461896 0.921204562346866 0.221591103446655 0.11767 1.40013357527476 1.3850798491354 1.29796577894197 1.435 1.3880798491354 6.34778973884663 -0.0512875000000008 1.41079568112057
6.42776955446912 6.22072346536294 6.62297695544691 6.43375419143372 0.919017129784462 0.225985586800721 0.11767 1.40646045421086 1.39194622937613 1.29502304455309 1.435 1.39494622937613 6.37382496391979 -0.0484750499001954 1.41485699363805
6.45693735197125 6.24095679446293 6.623 6.45395679446293 0.922392655058699 0.237056107338002 0.117420540069213 1.41059116446767 1.40197839723147 1.29899135889259 1.435 1.40198487806203 6.39970451887485 -0.0416995884773655 1.41946601330651
6.49609643699491 6.29936351583359 6.627 6.49312536809338 0.924718582892547 0.239394589898838 0.116343404742293 1.41413121613888 1.41002893109847 1.30615429919186 1.435 1.41005786219695 6.42617729943578 -0.0291880341880356 1.42466944215501
6.50589594878353 6.23468673802869 6.627 6.50586473341859 0.925590739441734 0.181940052282149 0.117705536880911 1.41628710873238 1.41296878463506 1.32183351805365 1.435 1.41593756927012 6.45157690640518 -0.0167629179331383 1.43100397782688
6.5350078233906 6.2930234701718 6.63 6.53500646280093 0.925640479607859 0.168920554774364 0.129460442191643 1.41870004762064 1.42000034014742 1.32299897955775 1.438 1.4240020408845 6.47788877661183 -0.00908333333333082 1.43734593678219
6.55836832450241 6.36269981655458 6.63 6.55440515695265 0.926842019430971 0.199770202404388 0.130758035602654 1.41857345583509 1.42096316754976 1.32001227748341 1.438 1.43009821986731 6.50285593908875 -0.00720710059171622 1.44237149545506
6.58776608204236 6.41855555588049 6.63 6.5867426902466 0.910242085673411 0.18621783617847 0.130601247562441 1.39729927862868 1.41802339179576 1.32099220273475 1.438 1.43793762187796 6.52701198343202 -0.0097794263105856 1.44564605602128
6.60100554530334 6.4650131939976 6.63 6.6030043979992 0.921811110972841 0.175937651850863 0.133930216075613 1.4150505717399 1.42800076486943 1.32200152973885 1.438 1.44100019121736 6.55284111479875 -0.0118029350104812 1.44783088749915
6.63024210257429 6.53516439809538 6.63006917216408 6.62632280343238 0.927616310817916 0.163210842081228 0.135035559168691 1.41806674657011 1.43201152869401 1.33028821735034 1.43796541391796 1.44201152869401 6.57832803426698 -0.0146774193548394 1.44947755107647
6.65078538433483 6.63396780084845 6.63593868123852 6.65371384577977 0.927303270333946 0.125098163157863 0.132961665962389 1.4203362900789 1.43298978020642 1.35474450516051 1.43503065938074 1.44298978020642 6.60218112041893 -0.017 1.45121727621794
6.66700261839605 6.6810070793671 6.64300038791053 6.66400223048552 0.926459839986908 0.130720280265355 0.130929891385053 1.42093007273322 1.43300009697763 1.34899922417895 1.43200009697763 1.44300009697763 6.62503789753344 -0.0186193236715002 1.45269235351339
6.69423994435656 6.75482980756642 6.647 6.6872999304457 0.924588251423816 0.133589004868801 0.129959265385141 1.42148814449157 1.434 1.34099000231848 1.43296000927391 1.44413996754132 6.64687204891392 -0.0222075471698094 1.4533240164559
6.71781706511929 6.8363673502042 6.647 6.71677133139911 0.902799062318925 0.131526006802062 0.144626199259624 1.4026362716817 1.434 1.3400076222867 1.42903048914679 1.45789328798625 6.66882744358757 -0.0248309178743965 1.4538038909227
6.73795499150812 6.91681996603247 6.65697749575406 6.73695499150812 0.916179439234011 0.133136331807911 0.167169410455123 1.41135999372536 1.43799099830162 1.34498874787703 1.43598424702784 1.45500675127378 6.69085294824104 -0.026398989898989 1.4551611917193
6.75523577311956 6.97665768291246 6.66781271520742 6.75737227334668 0.916006341257718 0.120317142950148 0.1829179093998 1.41417260591343 1.43508686378089 1.35301240911156 1.44577521103397 1.45501240911156 6.71367788922114 -0.0277941176470603 1.45707237968654
6.77380936069655 7.02846821667985 6.67661121239214 6.7866989905735 0.910991472611932 0.152390796023882 0.189912749198142 1.41437789293401 1.44192976446715 1.35398996635245 1.45488870309991 1.45598996635245 6.73772721110079 -0.0294048370136716 1.4588648957793
6.79800146378274 7.0690031821364 6.6840795501872 6.80800146378274 0.906089928083717 0.16054894989499 0.189593708250858 1.41110996626935 1.44599980907182 1.35800120921183 1.46327479093414 1.45299980907182 6.76176520945184 -0.0320204841713228 1.46061597319076
6.8213393621494 7.11915969983501 6.69092429147158 6.83129943719065 0.90472534105493 0.143957573720487 0.183400564958653 1.41036001347727 1.44298003752062 1.37709981239688 1.47088354224518 1.45003992495875 6.78524615355536 -0.0369417475728172 1.46236759966546
6.85473457484846 7.13487509404633 6.69785199912427 6.86076580133687 0.88163353368567 0.134862289320685 0.172773097722234 1.38871205795118 1.44101561324421 1.38692193377896 1.47766502474153 1.45396877351158 6.80979484132408 -0.0415860805860795 1.46329326932202
6.87795162365977 7.13799369004258 6.70556923602424 6.8809579336172 0.894991457959267 0.131327298517417 0.159151084942307 1.40286979633715 1.44499158672344 1.38999369004258 1.48356930613169 1.44801261991484 6.83295405412575 -0.0450623052959504 1.46302131702552
6.90829820085987 7.14509940028662 6.71478256505048 6.90830814088853 0.89695646101863 0.121725646929778 0.14397430501958 1.40134950299857 1.45500994002866 1.39706958020064 1.48854645412416 1.44897017991401 6.85734166610931 -0.0473539325842688 1.46163736595456
6.93768628223048 7.15489542741016 6.72619854908196 6.9386758249715 0.89759320278166 0.119325620284511 0.128682536354759 1.40130052286295 1.45598954274102 1.40392679918711 1.49254653642743 1.44603137177695 6.88210922194807 -0.048 1.45824560428007
6.97199958760261 7.16099992722399 6.74052375099768 6.96599967250795 0.89923998010789 0.118640008005361 0.114715557348551 1.40542994990585 1.45999995148266 1.404 1.49551962075003 1.44000007277601 6.90814986538999 -0.048 1.45467950123057
7.00232149162296 7.16103896868157 6.7584647336766 6.99233123379335 0.904747729876763 0.120591656168967 0.103513146401662 1.40787722010236 1.46094154697764 1.404 1.49741577480043 1.44397077348882 6.93262397256921 -0.0472218649517674 1.452113323081
7.03474299474378 7.16496884784773 6.78072805999771 7.02573520670571 0.889391727034992 0.120758676033529 0.096515081914799 1.39751216380161 1.4550467282284 1.404 1.49818506628716 1.4410233641142 6.95800355364269 -0.040363295880162 1.4506837762678
7.05895740146523 7.16799467518315 6.80802029283999 7.04895917640418 0.903614494127307 0.120420603479243 0.0951611422886687 1.41084614482053 1.46198757542736 1.40100532481685 1.4977775629187 1.43800532481685 6.98298562631788 -0.025487830687828 1.44962847752538
7.08615148162202 7.171 6.84104799508242 7.07624470108171 0.909713379205414 0.121222393762246 0.100891105923978 1.41757708689188 1.45303495729739 1.401 1.49614333240357 1.43596504270261 7.00984124733044 -0.0112767857142892 1.44823638749961
7.09886927381368 7.171 6.88051772960399 7.09678882692979 0.909997083800459 0.123942044707848 0.115144751221433 1.41733251396512 1.45596983241854 1.401 1.49323244245026 1.43303016758146 7.03475594703166 -0.00762786069652037 1.44582702056268
7.12904283347819 7.175 6.92713605928367 7.12305291194365 0.912604510113292 0.12686325030511 0.139361856581741 1.42012899215345 1.45398236268545 1.401 1.48899496076727 1.42999244115091 7.05895353269499 -0.0112354740061142 1.44477455580317
7.1462794555206 7.17503493194008 6.9816520628814 7.14438425134082 0.914234902186067 0.128146623245793 0.163713765433708 1.41953333317738 1.44701164398003 1.401 1.4870931518402 1.42701164398003 7.08358742480346 -0.0138493975903614 1.4454904086306
7.1698244485314 7.17797805606642 7.0365903799066 7.17675861673067 0.901167431065074 0.127862121246912 0.152235581340943 1.40296354434603 1.44799268535547 1.401 1.4949414828438 1.42799268535548 7.10728931351448 -0.01752662721894 1.44541733552129
7.1899937755136 7.18099906632704 7.07798723980287 7.19099564285952 0.912156548522289 0.128479807040921 0.128337413363308 1.41473629643059 1.44500093367296 1.401 1.49200093367296 1.428 7.12942148399948 -0.0225823754789259 1.44475292835991
7.21023350431547 7.18111675215774 7.15277056424106 7.21123350431547 0.913054477267559 0.126032856900224 0.113464289753348 1.41908681231071 1.44196497435268 1.40112842737351 1.49105837607887 1.42501167521577 7.15123141692388 -0.0261941747572841 1.44439988306439
7.22980801321611 7.19090400660806 7.21736644361317 7.23080801321611 0.914268096819399 0.115374536803828 0.118015363072746 1.42049617695156 1.43902879801758 1.41189440726886 1.49595200330403 1.42599040066081 7.1728057280196 -0.030212212212209 1.44355367961547
7.24705230876512 7.19100774944668 7.30814723948701 7.25105230876512 0.912887617045144 0.120105350331989 0.134473232180214 1.41982684210048 1.44 1.408 1.51100774944668 1.423 7.19206826146409 -0.033 1.44281357227384
7.27420703993908 7.19503653645984 7.38481598093639 7.2781583246593 0.911647942968253 0.117724858160334 0.141032174381741 1.41818794296825 1.44 1.40796346354016 1.51493910590027 1.42301217881995 7.21230524266701 -0.0336810035842299 1.44231969699471
7.29086753242375 7.1979766233689 7.45047792190537 7.29089870126522 0.910677714288264 0.118920493503351 0.120284961093483 1.41721771428826 1.44 1.4050233766311 1.51003896105184 1.42399220778963 7.23575115193709 -0.0358915422885596 1.44245568182702
7.30699506628172 7.20099907492782 7.52197810662515 7.31799167435041 0.907980829481385 0.112811887147241 0.123668905331257 1.41509065371767 1.44799753314086 1.405 1.50100277521653 1.43099784149825 7.2565981827486 -0.037 1.44341432971727
7.32719333501808 7.20797099974729 7.58556067155244 7.33529966927803 0.905196016283386 0.0905124370364694 0.121482205553046 1.41374732638194 1.44803866700362 1.41493233274367 1.49984533198553 1.4310096667509 7.27790111616194 -0.0377927927927939 1.4454088594817
7.34679737266628 7.20503039410006 7.6424123807322 7.36568592763273 0.900736097718422 0.0948155233002476 0.108523936667591 1.4104342440194 1.45195947453326 1.4080709195668 1.48416210186698 1.43198986863331 7.30114089689429 -0.0398245067497388 1.4473530081131
7.37200008183207 7.22500002121572 7.66000011214024 7.38600008183207 0.895979980996775 0.145460001091094 0.113540005273622 1.40661998760396 1.45199999090755 1.406 1.48199997272264 1.43500001212327 7.32449712877039 -0.042692007797274 1.4496823790073
7.39922977183074 7.23205994047759 7.69712987103477 7.41322977183074 0.889670838887978 0.145877143255297 0.115212966565901 1.40249992986041 1.4490099900796 1.406 1.47297002976121 1.43903996031839 7.34632926493134 -0.0465542857142842 1.45254009289553
7.42182065100952 7.23795321330683 7.70989862883147 7.43582065100952 0.885820567306204 0.151495396685845 0.108622323118528 1.39954347132441 1.44999220221781 1.406 1.47002339334658 1.44296880887122 7.36902461646379 -0.050169934640523 1.45589024352051
7.4589412402291 7.25197776657317 7.71698888328659 7.46295712124826 0.879220449710609 0.153576760272091 0.122927163094444 1.3973833985381 1.4440095286115 1.406 1.46600635240767 1.44699364759234 7.39301982663437 -0.0528477842003836 1.46033704369985
7.48333095142988 7.25533095142988 7.7240367723811 7.48628192158841 0.878921409876433 0.155441369734206 0.103574933762042 1.39854498487954 1.44101225746037 1.40987742539634 1.463 1.45104902984146 7.41515024020716 -0.0543850574712645 1.46467886009745
7.50972050820341 7.28172050820342 7.72696894535594 7.5087619143955 0.883818138744411 0.173093051042728 0.106360498088138 1.40213200981876 1.44198964845198 1.40010351548022 1.463 1.45495859380791 7.4367955997648 -0.0553776371308031 1.46910873085953
7.5470735547534 7.2580735547534 7.73100735547534 7.5400563919776 0.89132017507422 0.103289439526686 0.109309019269955 1.40771679500203 1.44600980730045 1.41 1.46300245182511 1.45901716277579 7.46048966795919 -0.054312757201646 1.47429532931767
7.5772979449413 7.28833767093347 7.73402979449413 7.56319862996087 0.895497243117663 0.10741195522945 0.10892380478228 1.41458207873868 1.45010924647848 1.40998013700391 1.464 1.46603972599217 7.48469686963876 -0.0437194029850586 1.47916809819977
7.60676535104431 7.32173406451688 7.73697653510443 7.58284356736287 0.899180668880539 0.135297943871598 0.11028912793172 1.4177547361291 1.46091396204958 1.40801564326371 1.464 1.46996871347257 7.50749743867413 -0.0281348314606739 1.48428419307368
7.63699501109653 7.37999035478663 7.737 7.60899567628366 0.900599768847473 0.156376531049121 0.110369988359225 1.42166935310552 1.46499933481287 1.40600033259356 1.464 1.47699883592252 7.52977555058339 -0.0179958847736536 1.48966656541876
7.66320909411639 7.39743810195815 7.74102987058806 7.6361991372537 0.901082147372476 0.139728569685261 0.113628277490026 1.42128682709794 1.46800995686269 1.39892034509852 1.46402987058806 1.48100995686269 7.55259450146716 -0.0125919003115264 1.49487943419389
7.68379732941114 7.44057535686143 7.74397104705873 7.65580698039156 0.902278225803885 0.156326608901454 0.116412591215601 1.42294368984309 1.46899034901958 1.39107720784338 1.46697104705873 1.48199034901958 7.57334941370597 -0.0136150234741802 1.49966924573142
7.70699198890259 7.50197875317642 7.744 7.679991640594 0.902070076627888 0.16092845350989 0.11691983281188 1.42207030999464 1.47299860676567 1.379004179703 1.467 1.48499895507425 7.59397618127321 -0.0156209761163041 1.50373513205291
7.72724629301263 7.55862804718221 7.747 7.70324629301263 0.902787265643873 0.17165531544726 0.117771032919591 1.42193640361833 1.47703694395189 1.36792611209621 1.464 1.48604925860253 7.61604735029557 -0.0162369230769233 1.50801311752124
7.74684312734061 7.60859997471856 7.747 7.72284312734061 0.903365372256548 0.14025138843667 0.120240234044917 1.42244592131086 1.47997646910109 1.36204706179782 1.464 1.48996862546812 7.6370582208044 -0.0200628019323668 1.51095369568567
7.76399820078621 7.684991956456 7.75099957665558 7.7429978832779 0.903539982007862 0.120132102963411 0.119790049742969 1.42314992591473 1.48399957665558 1.36000021167221 1.464 1.49 7.6580438945471 -0.0225851851851847 1.51212627391543
7.78417857984932 7.76990406048719 7.75103348372175 7.75337948217981 0.904023704588749 0.121018924276846 0.117512700077097 1.42348417477554 1.48503348372175 1.35878793642893 1.461 1.49005580620291 7.67821479840367 -0.021570605187321 1.51302678974984
7.79983386610182 7.84915894714044 7.75396884989409 7.78664696546636 0.902595159718209 0.113034728288074 0.115996094221387 1.42472681312183 1.48796884989409 1.34019728400409 1.461 1.49494808315682 7.69761596374678 -0.021 1.51385458128288
7.82404861486926 7.9301701520424 7.76104132263887 7.81004861486926 0.898548794272636 0.107913242533173 0.133298137971901 1.42291664557402 1.48899270776961 1.34502916892155 1.45398541553922 1.49500972297385 7.71755623987265 -0.021 1.51618001741078
7.84419895598596 8.00079582394382 7.77816911258806 7.83023874718315 0.893902747953336 0.105148654585389 0.128377973009673 1.42151343937588 1.48606963459508 1.35707958239438 1.44803979119719 1.499 7.73587145989572 -0.0213909574468087 1.51931983382421
7.8638528122697 8.07941124907878 7.79487489042924 7.85382337472364 0.889234957085947 0.106003597333732 0.123238489591475 1.418889649562 1.49294848429439 1.36494112490788 1.45197056245394 1.499 7.75545280245468 -0.0223622685185198 1.52361749985371
