# Supplementary material for: Quantifying Spatiotemporal Gait Parameters with HoloLens in Healthy Adults and People with Parkinson’s Disease: Test-Retest Reliability, Concurrent Validity, and Face Validity
Source: Sensors (Basel). 2020 Jun 5;20(11):3216. doi: 10.3390/s20113216 (PMC7313704; doi:10.3390/s20113216)
Supplement: Supplementary file 1 [file sensors-20-03216-s001.zip › Data/HYA_08_SWS1_HoloLens_raw.csv]

Time HoloLens_x_position HoloLens_y_position HoloLens_z_position HoloLens_x_orientation HoloLens_y_orientation HoloLens_z_orientation
302.0307 -0.326 -0.028 0.173 357.683 281.747 355.832
302.0602 -0.328 -0.028 0.171 357.584 281.698 355.77
302.0938 -0.331 -0.029 0.168 357.737 281.578 355.634
302.1262 -0.334 -0.029 0.165 357.827 281.574 355.436
302.1639 -0.338 -0.03 0.162 358.182 281.295 355.476
302.1921 -0.341 -0.031 0.159 358.278 281.27 355.431
302.2259 -0.345 -0.032 0.156 358.369 281.274 355.261
302.2596 -0.348 -0.033 0.154 358.328 280.975 355.234
302.2937 -0.352 -0.035 0.151 358.035 280.994 355.131
302.3251 -0.356 -0.036 0.15 357.434 281.225 355.175
302.3602 -0.361 -0.035 0.15 357.349 281.496 355.512
302.3987 -0.366 -0.036 0.151 357.611 282.404 355.223
302.426 -0.371 -0.036 0.152 357.865 282.953 355.024
302.4604 -0.376 -0.037 0.153 358.033 283.375 354.91
302.4934 -0.383 -0.037 0.155 357.841 283.896 354.987
302.5255 -0.39 -0.037 0.156 357.715 283.9 354.975
302.5593 -0.399 -0.037 0.157 357.744 283.806 354.727
302.5914 -0.408 -0.038 0.16 357.442 283.877 354.67
302.6262 -0.418 -0.039 0.163 357.405 283.903 354.483
302.6595 -0.428 -0.04 0.166 357.337 283.693 354.569
302.6931 -0.44 -0.042 0.17 357.076 283.703 354.522
302.7242 -0.452 -0.044 0.174 356.783 283.427 354.812
302.7618 -0.465 -0.046 0.18 356.703 283.075 354.745
302.7913 -0.479 -0.048 0.185 356.474 282.701 354.912
302.8275 -0.493 -0.049 0.192 355.72 282.306 355.051
302.8589 -0.507 -0.052 0.2 355.664 282.243 355.087
302.8951 -0.521 -0.052 0.207 355.403 281.467 355.544
302.926 -0.536 -0.053 0.215 355.035 281.232 355.92
302.9595 -0.551 -0.051 0.224 355.17 280.953 356.441
302.995 -0.566 -0.045 0.234 355.696 280.53 356.372
303.0259 -0.581 -0.038 0.243 356.226 280.274 356.52
303.0593 -0.596 -0.032 0.251 356.962 279.803 357.114
303.0959 -0.61 -0.027 0.261 357.6 279.908 357.265
303.1252 -0.624 -0.023 0.268 357.302 279.685 357.903
303.1591 -0.639 -0.022 0.274 357.289 278.943 358.687
303.1918 -0.653 -0.024 0.278 357.581 278.118 359.117
303.2263 -0.666 -0.028 0.282 357.699 277.335 359.418
303.2581 -0.68 -0.032 0.286 357.906 277.002 359.521
303.2929 -0.693 -0.031 0.291 357.208 277.528 358.805
303.3243 -0.706 -0.03 0.295 357.48 277.668 358.916
303.3603 -0.72 -0.028 0.298 357.623 277.734 359.268
303.3931 -0.733 -0.026 0.302 357.71 277.986 359.422
303.4255 -0.747 -0.026 0.305 356.943 278 359.401
303.4636 -0.762 -0.025 0.308 356.107 278.18 358.989
303.4921 -0.778 -0.027 0.311 355.525 278.197 358.943
303.5246 -0.794 -0.029 0.313 355.393 278.155 358.827
303.5591 -0.812 -0.032 0.316 355.753 278.794 358.31
303.5915 -0.831 -0.035 0.318 355.65 279.312 358.437
303.6248 -0.85 -0.037 0.32 355.587 279.897 358.665
303.658 -0.87 -0.039 0.322 355.212 280.719 358.153
303.6923 -0.892 -0.041 0.323 354.637 281.332 357.318
303.7251 -0.915 -0.044 0.324 354.482 282.278 357.088
303.7587 -0.938 -0.047 0.324 354.491 282.704 357.537
303.7944 -0.961 -0.05 0.326 355.097 284.766 357.455
303.8247 -0.985 -0.05 0.327 354.928 285.835 358.564
303.8585 -1.01 -0.046 0.326 354.709 286.642 359.148
303.8911 -1.034 -0.038 0.327 354.539 288.134 359.651
303.9286 -1.059 -0.025 0.322 354.65 287.631 0.437
303.9589 -1.08 -0.021 0.321 354.541 287.605 0.595
303.9929 -1.1 -0.021 0.32 355.435 287.655 0.448
304.0249 -1.118 -0.022 0.32 355.112 287.871 359.82
304.0606 -1.136 -0.023 0.321 354.526 288.007 359.429
304.0918 -1.153 -0.023 0.321 354.85 288.073 359.151
304.1274 -1.168 -0.026 0.321 355.835 287.8 359.563
304.1589 -1.183 -0.026 0.321 355.977 287.165 -0.002
304.1919 -1.199 -0.026 0.323 356.11 286.875 0.023
304.2247 -1.214 -0.026 0.324 356.387 286.558 359.947
304.2596 -1.23 -0.026 0.327 356.128 286.306 359.764
304.2917 -1.246 -0.026 0.33 355.554 285.908 359.235
304.3236 -1.264 -0.028 0.332 355.327 285.073 358.951
304.3596 -1.283 -0.03 0.336 355.322 284.891 358.629
304.3921 -1.303 -0.033 0.341 355.303 284.667 358.829
304.425 -1.323 -0.036 0.346 355.295 284.272 359.029
304.4573 -1.345 -0.037 0.351 354.987 282.937 359.089
304.4908 -1.367 -0.039 0.355 354.378 281.317 358.651
304.5243 -1.39 -0.041 0.362 353.611 280.364 358.215
304.5573 -1.413 -0.047 0.37 353.407 279.149 358.32
304.5919 -1.436 -0.051 0.379 353.211 278.405 358.14
304.6243 -1.459 -0.053 0.388 352.941 277.689 357.747
304.6587 -1.482 -0.055 0.398 353.343 276.82 357.782
304.6911 -1.504 -0.055 0.409 353.831 276.347 358.076
304.7246 -1.527 -0.049 0.418 354.104 275.264 358.976
304.7576 -1.551 -0.035 0.427 353.753 273.685 359.835
304.7921 -1.575 -0.022 0.437 353.514 272.803 359.93
304.8239 -1.598 -0.013 0.444 353.409 271.559 0.662
304.8574 -1.62 -0.011 0.452 353.347 270.556 0.263
304.8933 -1.641 -0.017 0.459 352.868 269.995 359.385
304.9232 -1.664 -0.017 0.465 351.215 269.208 359.357
304.9589 -1.688 -0.019 0.469 350.708 268.666 358.738
304.9951 -1.71 -0.025 0.472 352.329 268.188 357.565
305.0253 -1.732 -0.026 0.475 353.899 268.403 356.674
305.0581 -1.753 -0.03 0.475 356.788 267.964 356.896
305.0917 -1.773 -0.032 0.475 358.486 267.379 357.816
305.1244 -1.793 -0.031 0.474 358.468 266.559 358.394
305.1591 -1.813 -0.03 0.475 357.878 266.317 358.248
305.19 -1.835 -0.03 0.476 356.769 266.356 358.121
305.2244 -1.857 -0.033 0.478 355.98 266.94 358.062
305.257 -1.881 -0.039 0.481 356.056 268.295 357.581
305.291 -1.904 -0.044 0.482 356.267 269.367 357.539
305.3248 -1.929 -0.05 0.484 356.808 271.382 357.578
305.357 -1.953 -0.052 0.483 356.628 272.861 357.908
305.3904 -1.979 -0.053 0.48 356.449 273.879 358.003
305.4232 -2.004 -0.051 0.478 356.006 275.394 357.774
305.4614 -2.029 -0.047 0.474 355.436 275.915 357.874
305.4906 -2.053 -0.041 0.471 354.806 276.923 357.682
305.5228 -2.078 -0.031 0.468 354.436 277.335 358.05
305.5583 -2.102 -0.016 0.465 353.258 277.513 358.44
305.5901 -2.125 -0.012 0.464 352.381 277.829 358.708
305.6246 -2.146 -0.013 0.463 351.395 277.715 359.019
305.6575 -2.167 -0.017 0.465 351.575 279.094 358.271
305.6902 -2.189 -0.018 0.468 351.322 280.54 358.185
305.7237 -2.21 -0.02 0.471 352.498 281.854 358.468
305.7566 -2.231 -0.023 0.473 354.543 282.515 358.858
305.7912 -2.251 -0.026 0.473 356.49 282.624 358.975
305.8234 -2.272 -0.026 0.475 356.916 283.087 358.847
305.8571 -2.294 -0.027 0.478 356.584 283.622 358.638
305.8907 -2.317 -0.031 0.482 356.795 284.504 358.202
305.9235 -2.34 -0.033 0.488 356.289 285.372 358.071
305.9579 -2.365 -0.037 0.493 355.978 285.646 357.988
305.9894 -2.389 -0.042 0.499 356.209 285.978 357.297
306.0233 -2.414 -0.044 0.505 355.344 286.163 357.001
306.0601 -2.44 -0.047 0.512 354.62 286.157 356.967
306.0912 -2.466 -0.05 0.52 353.696 285.714 357.1
306.1221 -2.493 -0.055 0.526 353.113 284.499 357.046
306.1571 -2.518 -0.058 0.534 353.345 284.085 357.411
306.1936 -2.544 -0.06 0.543 353.731 283.4 357.98
306.222 -2.568 -0.059 0.553 353.859 283.331 357.908
306.2569 -2.593 -0.046 0.562 354.789 282.646 358.443
306.2899 -2.617 -0.027 0.571 354.637 282.742 358.418
306.3216 -2.64 -0.017 0.578 354.703 282.431 359.043
306.3573 -2.662 -0.015 0.582 354.384 281.763 358.8
306.389 -2.684 -0.021 0.587 353.911 281.456 358.633
306.4248 -2.705 -0.023 0.59 353.129 280.45 359.541
306.4554 -2.726 -0.027 0.596 353.594 280.92 358.954
306.4911 -2.745 -0.03 0.599 355.02 280.857 358.225
306.5222 -2.764 -0.028 0.6 356.163 280.642 357.898
306.5563 -2.781 -0.029 0.602 357.715 280.277 358.644
306.5926 -2.797 -0.029 0.603 358.007 279.955 359.773
306.623 -2.814 -0.026 0.606 356.698 280.062 0.389
306.6556 -2.833 -0.026 0.608 355.917 279.85 0.651
306.6887 -2.852 -0.028 0.609 355.665 279.639 0.312
306.7224 -2.872 -0.029 0.611 354.935 279.711 0.061
306.756 -2.893 -0.032 0.612 354.722 279.528 359.966
306.789 -2.915 -0.036 0.612 354.942 279.945 359.309
306.8232 -2.937 -0.04 0.612 355.272 280.252 359.376
306.8571 -2.959 -0.044 0.612 355.527 280.676 359.216
306.8883 -2.981 -0.047 0.612 355.283 281.358 358.604
306.9242 -3.004 -0.049 0.61 355.239 281.828 358.302
306.9578 -3.026 -0.05 0.609 355.53 282.193 358.738
306.9894 -3.049 -0.05 0.605 355.387 282.168 358.846
307.0246 -3.073 -0.047 0.601 354.966 282.42 358.276
307.0541 -3.096 -0.042 0.599 354.613 282.898 358.241
307.0918 -3.12 -0.031 0.597 354.088 283.419 358.491
307.1233 -3.143 -0.015 0.594 352.983 284.259 358.386
307.1562 -3.167 -0.011 0.593 352.695 284.648 358.551
307.1899 -3.188 -0.012 0.593 352.307 285.242 358.847
307.2231 -3.209 -0.017 0.593 351.964 285.653 358.826
307.2559 -3.23 -0.022 0.594 352.091 286.031 358.771
307.2886 -3.25 -0.027 0.596 353.267 286.49 358.821
307.3216 -3.269 -0.03 0.597 355.05 286.242 359.808
307.3559 -3.287 -0.031 0.598 357.177 286.15 0.334
307.389 -3.304 -0.032 0.6 358.386 286.353 359.877
307.4231 -3.322 -0.032 0.601 358.165 286.223 359.279
307.4551 -3.342 -0.032 0.604 357.604 286.216 358.707
307.4887 -3.363 -0.032 0.607 356.54 286.405 358.525
307.5202 -3.384 -0.034 0.61 355.966 286.21 358.517
307.5604 -3.407 -0.036 0.613 355.67 286.245 358.267
307.5883 -3.429 -0.04 0.616 355.929 285.82 358.485
307.6227 -3.452 -0.043 0.619 355.826 285.38 358.219
307.6542 -3.476 -0.045 0.624 354.837 284.661 358.038
307.6904 -3.5 -0.049 0.629 354.319 283.923 358.002
307.7221 -3.524 -0.054 0.635 354.026 283.525 358.036
307.7546 -3.547 -0.056 0.641 354.302 282.799 358.32
307.7878 -3.571 -0.058 0.649 354.392 282.391 358.823
307.8232 -3.595 -0.06 0.657 354.615 282.087 359.232
307.8557 -3.619 -0.051 0.665 354.864 281.394 359.661
307.8887 -3.644 -0.033 0.671 353.528 280.562 0.03
307.9207 -3.668 -0.022 0.678 353.507 280.153 359.706
307.9571 -3.691 -0.017 0.685 353.593 280.587 358.448
307.9871 -3.715 -0.015 0.689 351.875 280.26 358.142
308.0228 -3.739 -0.02 0.693 350.583 279.524 358.78
308.0553 -3.764 -0.021 0.696 349.517 278.901 359.092
308.0883 -3.788 -0.025 0.697 350.117 278.42 358.542
308.1211 -3.813 -0.028 0.697 351.657 278.1 357.124
308.1544 -3.836 -0.028 0.696 354.178 277.732 356.004
308.1872 -3.859 -0.028 0.694 356.651 276.895 355.496
308.2229 -3.881 -0.029 0.692 357.24 276.339 355.512
308.2541 -3.902 -0.029 0.69 356.726 275.034 356.447
308.2882 -3.924 -0.031 0.688 356.316 274.125 357.267
308.322 -3.946 -0.034 0.687 356.248 273.317 358.225
308.3554 -3.968 -0.039 0.687 356.563 272.856 358.444
308.388 -3.991 -0.041 0.685 355.757 272.198 358.005
308.4224 -4.014 -0.044 0.682 355.537 271.067 357.029
308.454 -4.036 -0.046 0.681 355.308 271.071 356.666
308.4879 -4.059 -0.048 0.679 355.062 271.491 356.458
308.5204 -4.081 -0.048 0.678 354.793 272.108 356.213
308.5556 -4.103 -0.046 0.675 354.31 272.598 355.895
308.5867 -4.125 -0.044 0.67 352.889 272.23 356.156
308.6235 -4.146 -0.04 0.666 352.355 272.664 355.826
308.6544 -4.168 -0.029 0.661 352.051 272.515 355.634
308.6878 -4.192 -0.013 0.657 351.71 272.785 354.991
308.7213 -4.215 -0.007 0.654 351.755 272.973 355.59
308.758 -4.237 -0.009 0.651 351.176 272.239 356.653
308.787 -4.259 -0.012 0.65 350.688 272.712 356.813
308.8214 -4.282 -0.015 0.65 350.422 273.417 356.64
308.8532 -4.304 -0.019 0.652 351.295 274.385 356.446
308.8895 -4.326 -0.023 0.653 352.092 274.673 357
308.9209 -4.347 -0.026 0.654 354.303 275.194 357.094
308.9549 -4.367 -0.031 0.656 356.037 275.481 356.939
308.9878 -4.388 -0.033 0.657 356.748 275.445 356.686
309.0225 -4.409 -0.034 0.66 356.05 275.635 356.334
309.0536 -4.43 -0.036 0.662 356.093 275.368 356.018
309.0871 -4.451 -0.038 0.666 356.18 276.004 355.804
309.1204 -4.474 -0.041 0.671 356.312 276.039 356.215
309.1553 -4.497 -0.043 0.675 356.368 276.277 356.011
309.1862 -4.52 -0.046 0.681 356.037 276.43 355.966
309.2217 -4.544 -0.05 0.686 355.994 276.152 356.115
309.253 -4.568 -0.055 0.693 356.029 276.66 355.858
309.2882 -4.592 -0.057 0.699 355.581 276.196 356.369
309.3195 -4.616 -0.06 0.705 355.575 276.242 356.342
309.3544 -4.64 -0.061 0.713 354.931 276.15 357.012
309.3881 -4.664 -0.062 0.72 354.358 275.637 357.674
309.4202 -4.689 -0.055 0.729 354.097 275.476 357.244
309.4537 -4.714 -0.037 0.737 353.593 275.876 356.717
309.4877 -4.738 -0.025 0.746 354.09 277.125 356.23
309.5201 -4.761 -0.017 0.752 353.65 277.466 356.248
309.5545 -4.782 -0.019 0.756 353.417 277.256 356.589
309.587 -4.805 -0.02 0.76 352.076 276.703 357.74
309.6223 -4.829 -0.02 0.765 350.502 276.403 358.073
309.6531 -4.852 -0.024 0.769 351.137 276.513 357.573
309.6868 -4.874 -0.026 0.773 352.317 276.865 357.041
309.7209 -4.895 -0.028 0.777 355.372 277.23 356.952
309.7538 -4.915 -0.03 0.782 357.379 277.67 357.626
309.7864 -4.937 -0.03 0.787 357.563 278.059 358.797
309.8203 -4.958 -0.031 0.792 357.225 278.245 359.324
309.8528 -4.98 -0.034 0.797 357.475 278.683 359.278
309.8864 -5.003 -0.038 0.802 357.226 279.356 358.885
309.921 -5.028 -0.044 0.808 357.036 280.489 358.474
309.9549 -5.053 -0.047 0.814 356.68 281.762 358.436
309.9872 -5.08 -0.049 0.818 355.89 282.763 358.219
310.0205 -5.108 -0.051 0.822 355.046 284.109 357.983
310.0551 -5.137 -0.052 0.821 353.741 284.086 357.99
310.0874 -5.164 -0.055 0.821 354.396 284.391 357.868
310.1194 -5.192 -0.055 0.823 354.873 285.59 357.554
310.1543 -5.22 -0.053 0.823 354.797 286.736 357.416
310.1876 -5.247 -0.047 0.825 354.377 288.353 356.922
310.2214 -5.276 -0.033 0.827 352.563 290.047 357.024
310.2521 -5.303 -0.015 0.83 351.499 291.982 356.963
310.2859 -5.329 -0.013 0.831 352.071 292.857 357.786
310.3188 -5.354 -0.019 0.832 352.407 292.103 359.94
310.3547 -5.379 -0.023 0.835 352.214 291.958 0.115
310.3862 -5.403 -0.026 0.838 352.188 291.78 0.115
310.4206 -5.426 -0.03 0.844 353.535 292.166 0.033
310.4534 -5.447 -0.034 0.848 355.995 291.857 359.963
310.4858 -5.466 -0.036 0.853 358.638 292.111 359.265
310.5188 -5.484 -0.039 0.859 359.741 292.82 358.568
310.5543 -5.504 -0.036 0.864 358.35 293.263 358.213
310.5849 -5.525 -0.036 0.869 356.711 293.652 358.144
310.6215 -5.546 -0.039 0.873 356.204 293.261 358.352
310.6516 -5.567 -0.044 0.878 356.55 293.21 358.043
310.6869 -5.589 -0.049 0.884 356.621 292.779 358.196
310.7188 -5.611 -0.054 0.889 356.482 292.43 358.425
310.7527 -5.634 -0.058 0.896 356.263 292.049 358.355
310.7858 -5.658 -0.061 0.902 355.759 290.968 358.223
310.8191 -5.683 -0.062 0.91 354.768 290.546 357.772
310.8528 -5.709 -0.061 0.919 353.36 290.058 358.085
310.8851 -5.734 -0.06 0.929 352.767 289.682 358.262
310.9198 -5.76 -0.059 0.94 352.559 289.475 358.205
310.9531 -5.787 -0.053 0.95 352.477 288.602 358.931
310.9863 -5.814 -0.036 0.963 351.629 288.379 358.888
311.0204 -5.84 -0.025 0.973 351.249 287.901 358.556
311.0517 -5.866 -0.017 0.98 351.863 286.811 358.597
311.085 -5.891 -0.014 0.986 352.069 285.745 358.971
311.1192 -5.917 -0.018 0.993 351.415 284.846 358.799
311.1527 -5.942 -0.017 1 349.625 284.013 358.378
311.1849 -5.967 -0.022 1.007 350.361 283.964 357.368
311.2194 -5.992 -0.027 1.014 351.581 284.279 356.493
311.2528 -6.016 -0.029 1.018 353.868 284.238 356.471
311.2848 -6.039 -0.033 1.023 356.732 284.361 357.36
311.3191 -6.062 -0.037 1.027 358.552 284.123 358.831
311.3518 -6.085 -0.037 1.031 358.351 284.184 359.5
311.3844 -6.108 -0.038 1.036 358.13 284.626 0.074
311.419 -6.132 -0.041 1.04 357.517 284.619 0.568
311.4518 -6.157 -0.045 1.044 357.078 285.114 0.376
311.485 -6.183 -0.049 1.047 356.291 285.661 0.307
311.5193 -6.209 -0.053 1.05 356.071 286.55 359.907
311.5522 -6.235 -0.058 1.053 355.972 287.854 359.696
311.5848 -6.261 -0.059 1.055 355.844 288.807 0.031
311.6193 -6.287 -0.06 1.058 356.48 290.543 359.844
311.6512 -6.314 -0.056 1.058 355.868 291.45 359.861
311.6849 -6.341 -0.048 1.059 354.96 292.581 359.584
311.7197 -6.367 -0.032 1.06 354.006 293.777 359.529
311.7522 -6.392 -0.015 1.059 353.177 293.702 0.07
311.7846 -6.416 -0.008 1.06 352.304 293.782 359.748
311.8187 -6.438 -0.011 1.063 351.05 293.561 359.929
311.8516 -6.46 -0.016 1.068 351.268 293.694 0.125
311.8838 -6.482 -0.017 1.072 351.339 293.622 359.694
311.9175 -6.503 -0.019 1.076 351.92 293.477 359.938
311.9518 -6.523 -0.022 1.08 353.505 293.279 0.638
311.9847 -6.541 -0.022 1.084 355.015 293.191 0.754
312.0184 -6.559 -0.023 1.088 355.462 293.069 0.161
312.0529 -6.578 -0.022 1.092 354.645 292.693 359.952
312.0851 -6.596 -0.024 1.096 354.217 292.668 359.461
312.1198 -6.615 -0.027 1.101 353.701 292.543 359.536
312.152 -6.635 -0.03 1.107 353.675 292.498 359.614
312.1843 -6.656 -0.034 1.113 353.793 292.68 359.515
312.2204 -6.678 -0.037 1.119 353.753 292.176 359.825
312.253 -6.699 -0.04 1.126 353.87 292.042 0.022
312.2831 -6.721 -0.044 1.133 353.566 291.69 0.158
312.3205 -6.744 -0.047 1.14 352.918 290.849 0.285
312.3522 -6.766 -0.05 1.148 352.917 290.403 0.015
312.384 -6.79 -0.052 1.156 352.322 289.334 359.689
312.4193 -6.814 -0.052 1.165 351.565 288.054 359.9
312.4513 -6.839 -0.05 1.172 351.668 286.231 0.367
312.4847 -6.863 -0.046 1.18 351.971 284.394 0.652
312.5171 -6.889 -0.035 1.188 352.223 282.579 0.793
312.5522 -6.914 -0.02 1.198 351.799 281.264 0.526
312.5851 -6.939 -0.011 1.208 351.633 280.854 0.007
312.6171 -6.963 -0.006 1.217 351.092 280.526 0.066
312.6509 -6.986 -0.009 1.224 350.711 279.621 0.126
312.6846 -7.011 -0.011 1.23 349.985 278.641 0.068
312.7164 -7.036 -0.013 1.235 349.644 277.584 359.677
312.7505 -7.06 -0.017 1.24 350.883 277.165 358.411
312.7834 -7.083 -0.017 1.245 352.413 276.998 357.757
312.8179 -7.105 -0.021 1.249 354.905 276.715 358.046
312.8497 -7.126 -0.024 1.252 356.741 276.302 358.851
312.8842 -7.148 -0.026 1.256 356.883 275.972 359.658
312.9172 -7.17 -0.027 1.261 356.507 276.091 359.937
312.9512 -7.193 -0.029 1.266 355.944 276.363 359.805
312.9829 -7.217 -0.03 1.271 355.022 276.776 359.303
313.0187 -7.24 -0.035 1.276 355.394 277.774 358.48
313.0496 -7.264 -0.04 1.281 356.083 278.872 358.155
313.086 -7.288 -0.044 1.284 356.498 280.309 357.839
313.1181 -7.312 -0.047 1.287 356.682 281.149 358.13
313.1537 -7.337 -0.048 1.287 356.877 281.808 358.33
313.1829 -7.362 -0.048 1.287 356.43 282.514 358.217
313.2186 -7.387 -0.048 1.287 356.379 283.151 358.042
313.2497 -7.412 -0.046 1.289 356.267 284.066 357.556
313.2853 -7.437 -0.032 1.291 355.231 285.207 356.717
313.3168 -7.463 -0.015 1.294 353.95 286.284 355.788
313.3504 -7.489 -0.006 1.295 352.928 286.821 356.031
313.3839 -7.513 -0.01 1.296 351.87 286.545 357.815
313.4166 -7.537 -0.013 1.3 351.157 287.015 358.137
313.4498 -7.561 -0.015 1.304 350.976 287.398 357.626
313.4836 -7.584 -0.021 1.306 352.258 287.431 357.568
313.5184 -7.606 -0.025 1.309 354.839 287.497 357.522
313.5493 -7.627 -0.028 1.311 357.622 287.299 357.434
313.5826 -7.647 -0.033 1.313 0.039 286.838 356.967
313.6212 -7.668 -0.033 1.315 359.598 286.451 355.993
313.6491 -7.689 -0.035 1.318 359.21 286.404 355.493
313.6826 -7.71 -0.037 1.321 358.603 286.071 355.674
313.7175 -7.731 -0.037 1.326 357.856 286.08 355.69
313.7508 -7.753 -0.039 1.331 357.141 285.919 355.981
313.7829 -7.776 -0.041 1.336 356.93 285.42 356.187
313.8171 -7.798 -0.045 1.342 356.829 285.173 356.299
313.8521 -7.82 -0.049 1.348 356.922 284.906 356.416
313.8827 -7.842 -0.052 1.355 356.459 284.544 356.665
313.9173 -7.865 -0.054 1.363 355.758 284.323 356.825
313.9521 -7.886 -0.055 1.37 355.133 283.612 357.151
313.9837 -7.907 -0.056 1.378 354.485 282.975 357.541
314.0161 -7.93 -0.052 1.386 354.355 281.821 358.397
314.0496 -7.953 -0.033 1.394 354.166 280.794 359.1
314.0852 -7.975 -0.021 1.403 355.249 280.468 358.724
314.1176 -7.997 -0.013 1.411 355.39 280.628 357.627
314.1497 -8.017 -0.012 1.419 354.121 281.549 355.566
314.1852 -8.037 -0.016 1.426 352.358 282.054 355.355
314.2173 -8.058 -0.015 1.433 350.586 282.236 355.489
314.2498 -8.078 -0.018 1.44 350.474 283.381 354.124
314.2843 -8.099 -0.023 1.444 351.591 284.467 352.659
314.3158 -8.119 -0.022 1.448 353.21 285.611 352.26
314.3505 -8.138 -0.021 1.451 355.048 286.496 353.352
314.3816 -8.157 -0.021 1.455 355.698 287.358 354.55
314.416 -8.176 -0.021 1.461 355.112 288.616 355.151
314.4536 -8.195 -0.022 1.467 354.85 289.818 355.83
314.4824 -8.215 -0.023 1.476 354.516 292.073 355.998
314.518 -8.235 -0.025 1.484 354.527 293.908 356.717
314.5499 -8.255 -0.029 1.494 354.924 296.371 356.586
314.5874 -8.274 -0.034 1.503 355.322 298.805 356.511
314.6163 -8.295 -0.037 1.512 354.697 301.551 356.436
314.6501 -8.316 -0.041 1.521 354.285 304.045 356.63
314.6832 -8.337 -0.046 1.528 355.188 306.494 356.254
314.7166 -8.357 -0.047 1.538 355.288 309.64 355.905
314.7482 -8.379 -0.048 1.544 355.038 311.663 355.939
314.7845 -8.399 -0.047 1.55 354.787 313.702 355.387
314.8157 -8.422 -0.045 1.556 354.285 315.577 354.456
314.8503 -8.445 -0.031 1.563 353.561 317.255 353.733
314.8827 -8.467 -0.009 1.57 351.478 318.788 353.129
314.9202 -8.488 -0.001 1.577 351.284 320.168 354.356
314.9489 -8.508 0 1.585 350.477 321.275 355.515
314.9824 -8.526 -0.003 1.596 349.326 322.879 355.353
315.0164 -8.544 -0.004 1.608 348.229 324.69 354.663
315.0484 -8.56 -0.007 1.621 348.625 326.825 354.061
315.0827 -8.574 -0.012 1.634 350.528 328.713 355.126
315.1163 -8.585 -0.017 1.647 353.941 331.049 356.096
315.151 -8.594 -0.023 1.659 357.598 333.489 357.205
315.1822 -8.604 -0.027 1.67 359.486 335.319 356.949
315.216 -8.613 -0.027 1.683 359.1 337.547 355.662
315.254 -8.622 -0.027 1.695 358.29 339.473 355.376
315.2822 -8.63 -0.028 1.707 357.944 341.389 355.25
315.3171 -8.64 -0.026 1.72 357.174 342.728 355.605
315.3488 -8.65 -0.027 1.733 356.401 343.379 356.227
315.3817 -8.659 -0.028 1.749 355.786 344.171 356.132
315.4163 -8.669 -0.031 1.763 355.803 344.021 356.299
315.4475 -8.675 -0.035 1.78 355.72 344.498 356.118
315.4825 -8.679 -0.037 1.798 355.83 345.021 355.885
315.5182 -8.68 -0.041 1.817 355.84 346.001 355.374
315.5472 -8.681 -0.044 1.837 355.055 347.44 355.131
315.583 -8.68 -0.046 1.857 354.173 348.428 355.124
315.6151 -8.678 -0.049 1.877 353.897 349.516 355.042
315.6492 -8.674 -0.049 1.898 353.974 350.462 355.308
315.6817 -8.668 -0.036 1.921 353.713 352.46 354.344
315.7148 -8.661 -0.021 1.942 353.402 355.029 352.823
315.7485 -8.657 -0.014 1.961 354.637 357.094 352.388
315.7813 -8.651 -0.008 1.977 354.678 359.272 353.042
315.8151 -8.645 -0.007 1.992 353.455 1.041 353.64
315.8481 -8.641 -0.007 2.008 351.056 2.507 353.574
315.883 -8.635 -0.01 2.024 350.271 4.603 352.547
315.9149 -8.632 -0.014 2.04 350.216 6.46 351.38
315.9484 -8.629 -0.019 2.055 351.339 8.759 350.271
315.9831 -8.622 -0.022 2.068 353.697 12.046 349.752
316.0152 -8.616 -0.024 2.079 356.266 15.207 350.084
316.0489 -8.61 -0.027 2.09 358.437 17.974 351.184
316.0813 -8.605 -0.03 2.101 359.594 20.259 352.03
316.1162 -8.597 -0.031 2.11 0.089 23.411 352.024
316.1476 -8.588 -0.03 2.121 359.301 26.782 351.997
316.1822 -8.577 -0.029 2.13 358.919 30.891 351.614
316.2145 -8.563 -0.03 2.139 359.128 36.295 351.253
316.249 -8.548 -0.031 2.147 359.494 41.945 351.635
316.2821 -8.533 -0.033 2.155 0.748 47.403 351.927
316.3141 -8.52 -0.035 2.164 1.586 52.982 352.07
316.3479 -8.506 -0.035 2.172 1.522 57.595 352.972
316.382 -8.494 -0.036 2.184 2.044 60.427 353.523
316.416 -8.483 -0.037 2.194 3.195 63.667 353.626
316.4476 -8.472 -0.037 2.206 3.959 66.291 352.905
316.4831 -8.461 -0.035 2.218 3.17 69.764 352.188
316.5141 -8.45 -0.033 2.234 2.312 72.5 351.943
316.5478 -8.442 -0.034 2.254 1.824 74.656 351.686
316.5822 -8.436 -0.038 2.278 1.754 75.472 351.822
316.6138 -8.43 -0.042 2.301 0.851 75.845 351.865
316.6483 -8.42 -0.04 2.324 359.27 76.758 350.821
316.6805 -8.407 -0.017 2.346 359.63 78.321 348.381
316.716 -8.393 -0.005 2.364 358.58 79.618 349.902
316.7475 -8.381 -0.004 2.38 358.657 79.857 352.305
316.7807 -8.369 -0.008 2.39 358.794 80.802 352.68
316.8158 -8.353 -0.006 2.399 356.712 82.255 351.576
316.8473 -8.337 -0.007 2.407 356.088 84.497 351.246
316.8816 -8.322 -0.013 2.415 357.802 86.198 351.631
316.9142 -8.306 -0.015 2.421 359.022 87.596 352.738
316.9499 -8.29 -0.018 2.424 1.009 89.673 353.149
