# Supplementary material for: Quantifying Spatiotemporal Gait Parameters with HoloLens in Healthy Adults and People with Parkinson’s Disease: Test-Retest Reliability, Concurrent Validity, and Face Validity
Source: Sensors (Basel). 2020 Jun 5;20(11):3216. doi: 10.3390/s20113216 (PMC7313704; doi:10.3390/s20113216)
Supplement: Supplementary file 1 [file sensors-20-03216-s001.zip › Data/HYA_08_SWS1_IWW_raw.csv]

IWW_x_SpineBase IWW_x_Head IWW_x_ShoulderLeft IWW_x_ElbowLeft IWW_x_WristLeft IWW_x_HandLeft IWW_x_ShoulderRight IWW_x_ElbowRight IWW_x_WristRight IWW_x_HandRight IWW_x_HipLeft IWW_x_KneeLeft IWW_x_AnkleLeft IWW_x_FootLeft IWW_x_HipRight IWW_x_KneeRight IWW_x_AnkleRight IWW_x_FootRight IWW_x_SpineShoulder IWW_y_SpineBase IWW_y_Head IWW_y_ShoulderLeft IWW_y_ElbowLeft IWW_y_WristLeft IWW_y_HandLeft…
-0.304 -0.292010381808643 -0.297989618191357 -0.308 -0.263 -0.230051909043213 -0.291020763617285 -0.315010381808643 -0.25604152723457 -0.235 -0.278010381808643 -0.313761218401221 -0.36395847276543 -0.295010381808643 -0.273968854574072 -0.344937709148145 -0.360031145425928 -0.284051909043213 -0.302 0.976946922348087 1.62682616215778 1.37988332217877 1.14047443756797 0.912659350481732 0.82813764907…
-0.304 -0.292992298824812 -0.297007701175188 -0.308 -0.263 -0.234961494124059 -0.292984597649623 -0.315992298824812 -0.259969195299247 -0.235 -0.278992298824812 -0.29117712702933 -0.360030804700753 -0.295992298824812 -0.271023103525565 -0.33904620705113 -0.362976896474435 -0.288961494124059 -0.302 0.978547447084443 1.62930059303853 1.38019753562394 1.1475147825739 0.919218556149742 0.829806908002…
-0.302000370290557 -0.287999259418887 -0.29399888912833 -0.30799888912833 -0.26399666738499 -0.23499888912833 -0.28999888912833 -0.315999259418887 -0.252000370290557 -0.227001481162227 -0.278999259418887 -0.305994815932206 -0.364 -0.294 -0.272999629709443 -0.334989631864413 -0.365998518837773 -0.283 -0.295999259418887 0.977609422346732 1.62989975560823 1.38059937791186 1.14660015552203 0.91833936…
-0.303 -0.285953228250362 -0.291 -0.30501169293741 -0.254824605938856 -0.231859684751085 -0.28698830706259 -0.313976614125181 -0.253 -0.231 -0.277023385874819 -0.292035078812229 -0.363976614125181 -0.294046771749638 -0.271976614125181 -0.307035078812229 -0.361766141251808 -0.283 -0.294 0.976043685813799 1.6292620996517 1.37892923742055 1.14704151500483 0.916168713619192 0.833563695889011 1.401672…
-0.303 -0.282040256651927 -0.291 -0.305989935837018 -0.240150962444725 -0.22012076995578 -0.286010064162982 -0.312020128325963 -0.253 -0.231 -0.278979871674037 -0.294969807511055 -0.362020128325963 -0.297959743348073 -0.270020128325963 -0.309969807511055 -0.342201283259633 -0.283 -0.294 0.97551543464801 1.63111097873196 1.37970204931124 1.14884148194011 0.877577031229626 0.810447816171256 1.40106…
-0.302998109486198 -0.281998109486198 -0.288998739657466 -0.304998109486198 -0.24 -0.226998109486198 -0.285995588801129 -0.309000630171267 -0.246 -0.230998739657466 -0.278998739657466 -0.30497290263551 -0.362998739657466 -0.293999369828733 -0.27 -0.306986766403388 -0.342010712911543 -0.282998109486198 -0.289998109486198 0.974759130363651 1.63064889089857 1.38071972272464 1.14914661516228 0.877189…
-0.3 -0.278938632380268 -0.286969316190134 -0.301969316190134 -0.239979544126756 -0.223969316190134 -0.278969316190134 -0.31 -0.246010227936622 -0.22894886031689 -0.277 -0.262337521908528 -0.361020455873244 -0.292989772063378 -0.269979544126756 -0.285979544126756 -0.358805669204181 -0.279969316190134 -0.286979544126756 0.97335862361246 1.62890002337789 1.38028245470479 1.1279587638798 0.876502635…
-0.3 -0.273047529418875 -0.284023764709438 -0.299023764709438 -0.238015843139625 -0.221023764709438 -0.276023764709438 -0.31 -0.246992078430187 -0.224039607849063 -0.277 -0.294738588196186 -0.362984156860375 -0.292007921569812 -0.268015843139625 -0.284015843139625 -0.340150509826438 -0.277023764709438 -0.285015843139625 0.971306556080908 1.62986223686158 1.38051809882325 1.13167997725041 0.875795…
-0.295002614738662 -0.272000522947732 -0.283000522947732 -0.296001568843197 -0.235001568843197 -0.221 -0.276 -0.304003137686395 -0.245001045895465 -0.226998431156803 -0.274001568843197 NaN -0.342010981902381 -0.297996862313605 -0.262003137686395 -0.274005229477324 -0.34 -0.277 -0.282001568843197 0.974148504369485 1.630309769903 1.38009022486752 1.1339588233676 0.872711610679016 0.812560773962644 …
-0.296939290409779 -0.268927148491734 -0.279951432327823 -0.294975716163911 -0.233927148491734 -0.21891500657369 -0.274902864655646 -0.305975716163911 -0.237975716163911 -0.220963574245867 -0.272987858081956 NaN -0.362939290409779 -0.287036425754133 -0.263939290409779 -0.260672168212805 -0.349514323278229 -0.272016504638414 -0.279939290409779 0.97277814454752 1.62877693981815 1.37919 1.1257654922…
-0.292051633210802 -0.263061959852963 -0.276041306568642 -0.293020653284321 -0.228061959852963 -0.212072286495123 -0.267082613137284 -0.304020653284321 -0.236020653284321 -0.218030979926481 -0.27201032664216 NaN -0.358051633210802 -0.289969020073519 -0.259051633210802 -0.234278819338332 -0.310413065686418 -0.192836458014997 -0.275051633210802 0.971018587955889 1.62450512742624 1.37919 1.118961873…
-0.286995200029091 -0.258992800043636 -0.269988000072727 -0.285990400058181 -0.229992800043636 -0.211983200101818 -0.262992800043636 NaN -0.242952000290907 -0.217988000072727 -0.264997600014545 -0.31396880018909 -0.357007199956364 -0.289992800043636 -0.252995200029091 -0.199 -0.317980800116363 -0.266966400203635 -0.271988000072727 0.971986928018618 1.62402478409222 1.37736640002182 1.124356032084…
-0.285 -0.255939363101636 -0.264951490481309 -0.281927235721963 -0.226975745240654 -0.205 -0.259915108342291 -0.3 -0.223060636898364 -0.213036382139018 -0.264 -0.300975745240654 -0.36 -0.286818089304908 -0.250963617860982 -0.198878726203272 -0.309830216684581 -0.252551286952107 -0.266963617860982 0.970704178857757 1.61774475003099 1.37585908535829 1.1186427744545 0.864732243987102 0.7980428198267…
-0.285 -0.251037431152515 -0.261029944922012 -0.276044917383018 -0.225014972461006 -0.205 -0.253052403613521 -0.3 -0.227962568847485 -0.215977541308491 -0.264 -0.299014972461006 -0.36 -0.272112293457546 -0.248022458691509 -0.189074862305031 -0.296104807227043 -0.216276990528614 -0.264022458691509 0.970233593390642 1.62136237580944 1.37497673760745 1.12614273033665 0.874614538796529 0.803121221325…
-0.282000335524824 -0.246000559208041 -0.252001006574473 -0.269000782891257 -0.222000335524824 -0.198000782891257 -0.245000894732865 -0.296000447366432 -0.228 -0.214000223683216 -0.260000447366432 -0.295000447366432 -0.36 -0.247002796040203 -0.248 -0.145004921030756 -0.261003914456284 -0.184003578931459 -0.260000447366432 0.969340099539031 1.59848256229124 1.37266025835411 1.12194047644525 0.8712…
-0.276854500652336 -0.236951500217445 -0.24790300043489 -0.264975750108723 -0.217854500652336 -0.193927250326168 -0.245951500217445 NaN -0.225072749673832 -0.212963625163084 -0.25090300043489 NaN -0.361 -0.280024249891277 -0.243878750543613 -0.142636251630839 -0.194684751413394 -0.0746605015221163 -0.252842375706697 0.969196829033222 1.61540081388621 1.37287338266417 1.12617683519353 0.8709983683…
-0.265120682321894 -0.233040227440631 -0.240080454881263 -0.263020113720316 -0.206120682321894 -0.188060341160947 -0.242040227440631 NaN -0.230939658839053 -0.210030170580474 -0.243080454881263 NaN -0.361 -0.281979886279684 -0.234100568601578 -0.113301705804735 -0.169261478364104 -0.0472815920844194 -0.240130739182052 0.964102396241422 1.59046644993402 1.36992037171768 1.12269580242216 0.85635065…
-0.259985034987084 -0.212009353133072 -0.232979423107241 -0.252988776240313 -0.201960716841097 -0.183979423107241 -0.234960716841097 NaN NaN -0.208988776240313 -0.232986905613699 NaN -0.351 -0.256061730678276 -0.228986905613699 -0.107037412532289 -0.130919563055579 -0.00897942310724117 -0.235985034987084 0.966380497216799 1.61717949308141 1.36940100228598 1.13333172397798 0.85448526246377 0.79850…
-0.251879028621982 -0.216794348657369 -0.221879028621982 -0.246842737208576 NaN -0.172879028621982 -0.213951611448793 NaN NaN -0.203012097137802 -0.22586693148418 NaN -0.351 -0.289 -0.22186693148418 -0.127024194275604 -0.0877459601061615 0.002217748480433 -0.22786693148418 0.961351977068172 1.59045331316382 1.3646110083954 1.12365161505579 NaN 0.78737911167423 1.37385213956567 NaN NaN 0.800349355…
-0.242078220251905 -0.200132974428239 -0.212078220251905 NaN NaN NaN -0.210031288100762 NaN NaN -0.203992177974809 -0.215086042277096 NaN -0.351 -0.289 -0.211086042277096 -0.128984355949619 -0.0671642625290015 0.0198592035465702 -0.217086042277096 0.964752857572589 1.60854560541498 1.36550288195708 NaN NaN NaN 1.38050688844896 NaN NaN 0.801917484759695 0.97193482527113 NaN 0.138243561554856 0.064…
-0.234000919231595 -0.198000229807899 -0.204000919231595 -0.226000919231595 -0.174000344711848 -0.160000344711848 -0.203000804327646 NaN NaN -0.192001378847392 -0.210000574519747 NaN -0.354999540384203 -0.272001953367139 -0.203000919231595 -0.0930041365421773 -0.0360035620224305 0.0559958634578227 -0.206001263943443 0.958050773303579 1.59485159027066 1.36415015626937 1.11994109848176 0.8573771722…
-0.222864718018661 -0.177877016380601 -0.189901613104481 -0.215852419656721 -0.173717137675382 -0.149840121294781 -0.189889314742541 NaN NaN -0.180877016380601 -0.199877016380601 NaN -0.355 -0.282 -0.192840121294781 -0.0999139114664207 0.0100860885335793 0.110221370514918 NaN 0.959694834687985 1.61751271995706 1.36425987701638 1.11575870951642 0.886860274602096 0.8093849399765 1.3783108768916 NaN…
-0.212128904908351 -0.168117186280319 -0.182093749024255 -0.204140623536383 -0.151269528444734 -0.137152342164415 -0.181105467652287 NaN NaN -0.171117186280319 -0.190117186280319 NaN -0.355 -0.282 -0.180152342164415 -0.0930820303962234 0.0169179696037766 0.127789064695426 NaN 0.959284921823773 1.60979269434773 1.36425011718628 1.1220050007806 0.871010310519238 0.791524450892984 1.38314199279124 N…
-0.195992680767458 -0.155996555655274 -0.166992680767458 -0.188996986198365 -0.156996986198365 -0.131996555655274 -0.16899354185364 -0.21799354185364 -0.181988375336551 NaN -0.167991389138186 NaN -0.357994402939821 -0.278001722172363 -0.166992680767458 -0.0879991389138186 0.0210017221723628 0.114013777378902 -0.172993111310549 0.964916138028476 1.61298428238776 1.3607374641012 1.13059924654959 0.…
-0.178827603399399 -0.147795279036786 -0.149849152974474 -0.181784504249249 -0.149892252124624 -0.123806053824324 -0.153827603399399 -0.202849152974474 -0.154849152974474 NaN -0.147838378186937 NaN -0.345 -0.282010774787538 -0.149881477337087 -0.0856444320112605 0.0250107747875376 0.145730630311561 -0.156795279036786 0.955959481813033 1.59980600335696 1.35487392002833 1.12882888141643 0.899054786…
-0.163123777555786 -0.129146985847496 -0.136108305361313 -0.162154721944733 -0.140077360972366 -0.106139249750259 -0.138123777555786 -0.189108305361313 -0.141108305361313 NaN -0.13311604145855 NaN -0.345 -0.282992263902763 -0.139085097069603 -0.0532552912088089 0.0259922639027634 0.121193402430916 -0.138146985847496 0.956823192234432 1.60855107137362 1.35705282586413 1.12690516275058 0.8967581024…
-0.147998745047637 -0.115999072426514 -0.119999345242245 -0.148998635921344 -0.130998799610783 -0.0979987996107829 -0.12699912698966 -0.170997872037297 -0.132999454368538 NaN -0.11999869048449 -0.173999399805391 -0.34799956349483 -0.279 -0.120998799610783 -0.0349993998053914 0.0329997817474151 0.123999836310561 -0.129998963300222 0.956750210613744 1.60857998363106 1.35850011458261 1.1297883090881…
-0.124847800254808 -0.0988680935541668 -0.107827506955449 -0.123928973452244 -0.108736187108334 -0.0758478002548078 -0.110776773707051 -0.131928973452244 NaN NaN -0.0958782402038462 -0.16242164096827 -0.339705747159295 -0.279030439949038 -0.0988072136560899 -0.0238173603057693 0.0290405865987179 0.121030439949038 -0.110878240203846 0.960609492667516 1.60836563772329 1.36063531034088 1.09881511850…
-0.110177945340568 -0.0861542192951592 -0.0912016713859774 -0.117083041158932 -0.0833084385903183 -0.0611779453405683 -0.0892609864995001 -0.125083041158932 NaN NaN -0.0841423562724546 -0.106676192294159 -0.311344027658432 -0.281964410931886 -0.0802253974313865 -0.00621353440868193 0.0329525479091818 0.123964410931886 -0.0991423562724546 0.960560593151135 1.61661987608837 1.36403871668099 1.10027…
-0.0879944805027324 -0.0719980519421409 -0.0779938311501127 -0.0869957792079719 -0.064990909063324 -0.0439915584159437 -0.0759928571211831 NaN NaN -0.0579905843870142 -0.0619941558264226 NaN -0.302997402589521 -0.183997077913211 -0.0599941558264226 -0.00499707791321129 0.0390003246763099 0.127003571439408 -0.0819938311501127 0.962974597386204 1.61693014932076 1.36703799674717 1.13188243828874 0.9…
-0.0707149331539665 NaN -0.0587491411754905 -0.0736921278062838 -0.0365438930463464 -0.0177035304801252 -0.0538973759354279 -0.0897149331539665 NaN -0.0287149331539665 -0.0436921278062838 NaN -0.294726335827808 -0.174703530480125 -0.0417719465231732 0.00413683208609607 0.040068416043048 0.138 NaN 0.946566115022274 NaN 1.36100820040696 1.10896739415117 0.879726107774331 0.800113555314897 1.3697993…
-0.0462330673630905 -0.0293449396973739 -0.0372050992795196 -0.0472517127521377 0.00262709221905521 0.00775760994238589 -0.0450839042507126 -0.0652330673630905 NaN -0.00423306736309049 -0.0172517127521377 NaN -0.271223744668567 -0.149242390057614 -0.0221864538904724 0.0158881276657166 0.0459440638328583 0.138 -0.0441771311959488 0.965985130967597 1.62847592970249 1.37287700894237 1.14051962278245…
-0.0300311966264113 -0.0260058493674521 -0.0290155983132057 -0.0350233974698085 0.0159746527410408 0.0349473556929309 -0.0270350962047127 -0.0540214476806578 NaN 0.019953205060383 -0.00202924683726062 NaN -0.246048744728768 -0.124048744728768 -0.00203899578301416 0.0429473556929309 0.0400116987349043 0.132011698734904 -0.0320233974698085 0.97682917625187 1.6306365488732 1.37517572996176 1.1045009…
-0.014867923659773 -0.0178069653488991 -0.014878083378252 -0.0218679236597731 0.0382539929619749 0.0652438332434959 -0.00688824309673104 -0.0368577639412941 0.00937590958372286 0.0382844721174119 0.00913207634022695 NaN -0.227298979424949 -0.105298979424949 0.017142236058706 0.043 0.041 0.138010159718479 -0.014928881970647 0.982037286166818 1.62856619696795 1.37837388998383 1.12800166949117 0.850…
-0.00214135400950257 0.000793405678419328 -0.00313048062415621 -0.00914135400950256 0.0627281653663412 0.0887390387516876 0.00388039276119014 -0.0231522273948489 0.045597684742185 0.0656955452103022 0.0218586459904974 NaN -0.159750263588898 -0.0377502635888982 0.0308477726051511 0.043 0.041 0.138989126614654 -0.00807611369742446 0.985630094675779 1.62241828485997 1.3826030269753 1.13394399855095 …
0.0150128949613121 0.0150069847707107 0.00901182038120274 0.0140053729005467 0.0710128949613121 0.105018805151913 0.0150118203812027 -0.00898979148896127 0.0520241780524602 0.0880134322513667 0.0340118203812027 NaN -0.150984955878469 -0.0289849558784692 0.0460123576712574 0.0519957016795626 0.041001611870164 0.138996238969617 0.00900913393092939 0.988626863258163 1.62602367712814 1.38170570167956…
0.0392398486204102 0.0283837577926563 0.0311439091722461 0.0242158637583692 0.0950959394481641 0.140191878896328 0.0371319167412256 0.0102518410514307 0.0971079318791846 0.11322785618939 0.0563357880685743 NaN -0.122604249776323 -0.000604249776323151 0.0691559016032666 0.0440959394481641 0.044047969724082 0.132035977293062 0.0261798864653077 0.964510917454109 1.59614713254805 1.37379190830387 1.1…
0.0588385264924047 0.0597416423878475 0.0429031158954428 0.0418546738431642 0.102935410596962 0.155870821193924 0.0479111895708226 0.0308304528170249 0.105927336921582 0.131846600167784 NaN NaN -0.0902664312875323 0.0317335687124677 0.0818950422200631 0.0519354105969619 0.0479677052984809 0.134975778973861 0.0408788948693035 0.990733948446837 1.63595204730607 1.38048485679716 1.15395176608557 0.9…
0.0730014704854729 0.0600018715269655 0.0540024062489556 0.051002005207463 0.116008956593335 0.167005480900399 0.0590013368049753 0.0450025399294532 0.111003342012438 0.151003208331941 0.098002005207463 NaN -0.0499931822946257 0.0719963906265666 0.0980009357634827 0.0720010694439803 0.0440002673609951 0.134995187502089 0.0520018715269655 0.991210374305393 1.63405001336805 1.3812805373956 1.155250…
0.0840371936277197 0.0741983660145053 0.0721611723867855 NaN NaN NaN 0.0693099468976645 0.0641735702626921 0.136210763890412 0.175260355394038 0.113024795751813 NaN 0.0017066789266751 0.0457066789266751 0.105086785131346 NaN 0.046 0.0990867851313461 0.066148774510879 0.993977021650088 1.63409854881499 1.38530942238569 NaN NaN NaN 1.39572296977083 1.11348789522079 0.893445705882611 0.8100703353761…
0.0869651340849439 0.0898140484530341 0.0848489143680902 0.0788489143680902 0.153348659150561 NaN 0.0937094507078658 0.0778372923964048 0.152802426481349 0.195755938594607 0.114976756056629 NaN 0.057337547613934 0.101337547613934 0.111918646198202 NaN 0.046 0.105918646198202 0.0778605363397756 0.991380914444683 1.63004823118249 1.38605116730152 1.16113803447351 0.940253742989381 NaN 1.39123346106…
0.106006373408924 0.102001365730484 0.103010015356881 0.0980050076784403 0.193002276217473 NaN 0.105017754496288 0.0930100153568805 0.171015478278815 0.215009104869891 0.128004552434946 NaN 0.135015023035321 0.256984521721185 0.138007283895913 NaN 0.0650172992527937 0.146025493635696 0.094009560113386 0.984412588635908 1.62862558699096 1.38558662664571 1.15371881181448 0.919849526546766 NaN 1.388…
0.120117295385126 0.105469181540502 0.125082106769588 0.109211131693226 0.198082106769588 NaN 0.144 0.115117295385126 0.205023459077025 0.235140754462151 0.138175943077688 NaN 0.169079117543155 0.224876726162009 0.154023459077025 NaN NaN 0.201425252612885 0.115199402154713 0.968257764566666 1.5974460145651 1.37821905936325 1.15103997465508 0.918840379504748 NaN 1.35958139162892 1.08718679631132 0…
0.129918046122034 0.144672184488136 0.131942632285424 0.126852483019661 0.204942632285424 NaN 0.144 0.124918046122034 0.206983609224407 0.246901655346441 0.152877069183051 NaN 0.259246024322712 0.381688737952542 0.155983609224407 NaN NaN 0.153401574002034 0.131860678407458 0.978097718306522 1.63638439724284 1.38148270935864 1.14518892646515 0.921378773945607 NaN 1.38309339264676 1.09778140785792 …
0.145999709576708 0.156999782182531 0.148999691425252 0.139999764031075 0.219999727728164 0.261999782182531 0.146999945545633 0.134999818485443 0.216999818485443 0.26099974587962 0.171999655122341 0.307000036302912 0.320998892761199 0.448998802003921 0.168999764031075 0.243999564365062 NaN NaN 0.144999764031075 0.985389869128004 1.63332006153344 1.38217998783852 1.15161988237857 0.920980007623611…
0.157268835780878 0.177244396164435 0.16920773673977 0.160109978273996 0.226097758465774 0.267146637698661 0.165146637698661 0.151158857506883 0.254 0.274134417890439 0.183256615972657 0.299122198082217 0.350647649835752 0.479244396164435 0.183268835780878 0.354109978273996 NaN NaN 0.159244396164435 0.982558065073426 1.62561452207067 1.38034729139945 1.14292737237042 0.920070162683566 0.843402117…
0.178741342187159 0.196764856533781 0.185800128053714 0.168894185440201 0.233905942613512 0.278858913920269 0.176858913920268 0.163847156746958 0.254 0.284870671093579 0.20375309936047 0.30888242826689 0.402376869814519 0.498764856533781 0.204741342187159 0.362894185440201 NaN 0.50238862698783 0.178764856533781 0.983202240265615 1.62118337756683 1.37933222746024 1.14511366393178 0.921680600664037…
0.192011635023846 0.215004847926602 0.202015028572467 0.197003878341282 0.250023270047691 0.287008726267884 0.194014543779807 0.179010180645865 0.257003393548622 0.288005332719263 0.216009695853205 NaN 0.454022300462371 0.580992243317436 0.216016967743108 0.393009695853205 NaN 0.533030057144935 0.202012604609166 0.978879000054539 1.62400973081888 1.378101743981 1.13990950551149 0.914035846357086 …
0.216111971656357 NaN 0.233111971656357 NaN NaN NaN 0.224162867863791 0.200213764071226 0.264183226346765 0.299040716965948 0.236061075448922 NaN 0.499755698204313 0.565254481037174 0.251142509380817 0.413050896207435 NaN 0.595223943312713 NaN 0.956308612506666 NaN 1.36110198716161 NaN NaN NaN 1.37563243193175 1.07824351404784 0.855856718299381 0.786657271529098 0.971211376407123 NaN 0.1702768045…
0.226913790682021 NaN 0.243913790682021 0.235757046467514 0.300976488367824 0.307976488367824 0.239874604628395 0.220835418574768 0.281858930206944 0.302968651157099 0.241952976735648 NaN 0.476188093057408 0.589804069731866 0.264890279049845 0.417960813946373 NaN 0.616827581364042 0.237921627892747 0.966786376961561 NaN 1.36322307162483 1.13005975117546 0.854722301611983 0.783273183031097 1.38840…
0.243003333080367 0.29000240722471 0.259004999620551 0.244002222053578 0.306001111026789 0.324000740684526 0.254006295818472 0.238002592395841 0.288002592395841 0.313001296197921 0.267003147909236 NaN 0.538985926994005 0.663986667678531 0.275003147909236 0.436004814449419 NaN 0.621004814449419 0.260003888593762 0.976289344494194 1.61530995000379 1.36510960928891 1.12906992037641 0.863510262943007…
0.261337201071449 0.303139531477841 0.286220924839915 0.256313945825142 0.312104648608381 0.328151159100994 0.288186041970455 0.252232552463068 0.302174414347301 0.320162786724148 0.284267435332529 NaN 0.463627891650285 0.592453477302983 0.292348828694603 0.462232552463068 NaN 0.646941861884233 0.281255807709375 0.972687210834972 1.61499104770652 1.36301023230838 1.12853139799975 0.86519906319977…
0.289654388723818 0.314856988437442 0.304773565025949 0.282678223984244 0.320892741328081 0.340845070807229 0.303809317916589 0.271761647395736 0.316821235546802 0.333833153177015 0.306725894505097 NaN 0.516356447968488 0.630535212421686 0.321642471093604 0.481761647395736 NaN 0.642059588151066 0.30273781213531 0.967414355203151 1.6108801732232 1.36386951248541 1.11941131066619 0.887794226036867 …
0.309008933901854 0.357001624345792 0.322012182593438 0.295012182593438 0.334005685210271 NaN 0.337014213025677 0.295012994766334 0.338004466950927 0.346005685210271 0.332006091296719 NaN 0.497005279123823 0.620005685210271 0.342013806939229 0.489017867803709 NaN 0.659993502616833 0.328009339988302 0.965534875189027 1.61621895444862 1.36273011776507 1.11381290973062 0.877665390918816 NaN 1.372912…
0.331194926528752 NaN 0.352184667237765 0.3252359636927 0.348194926528752 NaN 0.372123111491843 0.327153889364804 0.349143630073817 0.360205185819739 0.347287260147634 NaN 0.510041037163948 0.633917925672105 NaN 0.533123111491843 NaN 0.644051296454935 0.3512359636927 0.953052652632461 NaN 1.36307242497694 1.09662602341529 0.866444137420942 NaN 1.35478823551991 1.05956279247826 0.829143510628634 0…
0.349821446182024 NaN 0.369830843751392 0.347783855904556 0.366821446182024 NaN 0.383887229167594 0.341859036459493 0.36286843402886 0.379812048612657 0.37473686805772 NaN 0.513962409722531 0.626075180554937 0.383924819445063 0.544887229167594 NaN 0.648953012153164 0.373783855904556 0.965728489428083 NaN 1.36808197842053 1.12204632102631 0.878306289410658 NaN 1.36513085564318 1.06747416161521 0.8…
0.374012207910289 0.418006746476739 0.39400771025913 0.361013171692681 0.406008031519927 NaN 0.400006425215942 0.366005140172753 0.388008995302319 0.397009637823913 0.399008995302319 NaN 0.52599775117442 0.636997108652826 0.406016063039855 0.556010601606304 NaN 0.646 0.392008674041521 0.972440966994999 1.61924144888619 1.37120115011365 1.12343006746477 0.878805159448401 NaN 1.37599369771177 1.106…
0.412317966476622 0.439246167594805 0.418205139662337 0.402133340780519 0.431112826814285 NaN 0.420215396645454 0.382225653628571 0.416400022341557 0.427348737425973 0.427441050274025 NaN 0.518989743016883 0.627948715084416 NaN 0.589092312848052 NaN 0.646 0.419215396645454 0.975428870614779 1.62378897653584 1.37478276938544 1.12365897541877 0.894871282681428 NaN 1.38751518033501 1.08894497296119 …
0.442693059682212 0.462762368786229 0.437801973988524 0.41487128309254 0.441891085693688 NaN 0.44079207268795 0.403782171387376 0.454613849277621 0.46066335578049 0.469574244075326 NaN 0.518009901300574 0.623049506502869 0.471841579190819 0.597910888294836 NaN 0.646 0.43979207268795 0.973410396679182 1.62751237505782 1.37504732664885 1.12547168259394 0.895949108569369 NaN 1.38896534607515 1.08655…
0.456017412829676 0.469006467622451 0.461010447697806 0.442014925282579 0.502022387923869 NaN 0.463010945207225 0.431012935244902 0.473016915320256 0.487015920301418 0.479016417810837 NaN 0.534012935244902 0.632010447697805 0.492015920301418 0.614008457660128 NaN 0.646 0.456010447697805 0.97076855224759 1.61544987064755 1.37295061193659 1.12155993532378 0.896381572251109 NaN 1.38753075123922 1.08…
0.491260821906677 0.482612364476546 0.482215461575081 0.472238141740879 0.547306182238273 0.559294842155374 0.485192781409283 0.457147421077687 0.507215461575081 0.519283502072475 0.512306182238273 NaN 0.559988659917101 0.652931959502606 0.524260821906677 0.631034020248697 NaN 0.646045360331596 0.477306182238273 0.967903205715845 1.61542122429031 1.3741948555086 1.12142330935109 0.859828685626216…
0.513811565981809 0.53555758969642 0.500844337115407 0.492827951548608 0.57377879484821 0.58478698763161 0.501860722682206 0.469893493815805 0.525844337115407 0.543795180415009 0.53877879484821 NaN 0.5590081927834 0.647049156700398 0.546811565981809 0.633975421649801 NaN 0.649967228866401 0.50377879484821 0.971638785495248 1.63541294914648 1.37547926745375 1.12084483374221 0.900351392262093 0.849…
0.542001640554507 0.543001531184207 0.51900229677631 0.52100229677631 0.599002734257512 0.631003390479315 0.524001421813906 0.489002952998113 0.553003390479315 0.576003390479315 0.568001312443606 NaN 0.568000765592103 0.657999562518798 0.573001421813906 NaN NaN 0.712994203374074 0.519001968665409 0.971939880786373 1.63493979110273 1.37736006562218 1.11712039373308 0.896750421075657 0.820820156399…
0.557172950515599 0.55729648659817 0.540222364948628 0.54238296185597 0.624333547422942 0.662420022680741 0.537247072165142 0.516172950515599 0.584259425773399 0.607321193814685 0.580148243299085 NaN 0.575049414433028 0.654037060824771 0.586185304123856 0.653 NaN 0.660037060824771 0.537197657732114 0.970899043824781 1.63305804269074 1.37796345901031 1.12067787419584 0.900552315072128 0.8222418466…
0.570858992706877 0.580758273211789 0.557818704908842 0.572687769565228 0.650728057363263 0.695657553716701 0.556798561009824 0.529858992706877 0.604788489060315 0.632738129312772 0.591879136605895 NaN 0.578959712201965 0.656969784151474 0.600848920757368 0.653 NaN 0.662969784151474 0.55283884880786 0.97478001436045 1.63527713667462 1.37823717985414 1.11734434534782 0.896778877725104 0.8215966474…
0.591007637057914 0.592003054823166 0.576008400763706 0.596008400763706 0.695005727793436 0.733010310028184 0.56600534594054 0.549005727793436 0.623004964087644 0.65700801891081 0.611008400763706 NaN 0.654998090735521 0.782998854441313 0.62000801891081 0.750009928175289 NaN 0.729940812801164 0.571007637057914 0.97910846113283 1.63316588744431 1.37795971361033 1.12015862532958 0.896281252477498 0.…
0.611153947515935 0.600348947702785 0.59810263167729 0.618153947515935 0.710287368696412 0.760266842360954 NaN 0.56410263167729 0.636348947702785 0.678256579193225 0.633215526522309 NaN 0.65030789503187 0.780287368696412 0.641112894845019 0.776318158199598 0.523574737392823 0.575687632237842 0.591153947515935 0.975079178946582 1.6224976027251 1.37723134738888 1.11661306057716 0.89966150272884 0.8…
0.625860435429245 0.633683653639623 0.60790695695283 0.632860435429245 0.737739479467925 0.785758088077359 0.620618523506604 0.57390695695283 0.669683653639623 0.702767392382076 0.653804609600943 NaN 0.679720870858491 0.807739479467925 0.651897652648113 0.806711566553774 0.578478958935849 0.641376611583963 0.605860435429245 0.975000744344377 1.63182151606214 1.37927064704619 1.12168189674461 0.90…
0.64100836201464 0.650003344805856 0.626007525813176 0.655009616316836 0.748030103252702 0.805014633525619 0.625005435309516 0.587011288719763 0.678009616316836 0.719008780115372 0.664005017208784 NaN 0.680001672402928 0.808001672402928 0.669013797324155 0.826002508604392 0.644018814532939 0.773990383683165 0.626007943913908 0.976886993855737 1.63466283375345 1.38031725307819 1.1318534859906 0.91…
0.661209989729167 0.658379981414683 0.644189990707342 0.67810999462004 NaN 0.840149992663691 0.638249987772818 0.614069996576389 0.701089995598214 0.740129993641865 0.676289985816469 NaN 0.683170040594245 NaN 0.702089995598214 0.83221998924008 0.689759962829366 0.751899955982144 0.645179991196429 0.969699700014673 1.61762809520205 1.37378219842514 1.11627090044507 NaN 0.811636300180962 1.39044839…
0.68175290975726 0.695552884322661 0.662776442161331 0.688870571777612 0.820988233797965 0.854823506969472 0.662705844949119 0.620917636585753 0.709894104181683 0.752847039373542 0.704658780140978 NaN 0.601976594768924 0.656847293719532 0.710894104181683 0.853741143555225 0.764105768645322 0.839941041816829 0.662788208363366 0.969670352986061 1.62722457355803 1.37693211282945 1.11538070724385 0.8…
0.688012214448259 0.70400421187871 0.681010529696775 0.701012214448259 0.833001263563613 0.866005896630194 0.690011372072517 0.639011372072517 0.728009266133162 0.765006739005936 0.708009687321033 0.693 0.570999157624258 0.671997051684903 0.720013056824001 0.887006739005936 0.842027377211615 0.918024850084389 0.685009266133162 0.967501828955303 1.6287724817965 1.37505505525439 1.11641692954042 0.…
0.717101743686741 0.714498544065029 0.706223836110829 0.730061046212044 0.836061046212044 0.880061046212044 0.717203487373481 0.666193313004807 0.750061046212044 0.781091569318067 0.731193313004807 0.693081394949392 0.569 0.664918605050608 0.751071220580718 0.903193313004807 0.907630810857792 0.977885170074643 0.707193313004807 0.948147645164094 1.61109838580156 1.36336344455424 1.10913834298231 …
0.726922562840667 0.762620557919268 0.727829638249467 0.7359535377044 0.8419535377044 0.8859535377044 0.736845125681334 0.684852869397267 0.7559535377044 0.7899303065566 0.749852869397267 0.700938050272533 0.569 0.657061949727467 0.757945793988467 0.921852869397267 0.968519889612135 1.0633262967138 0.725852869397267 0.951781348251047 1.6273518415013 1.36755693433296 1.10994365015293 0.89976840563…
0.753996734644515 0.773998669669987 0.746997702157251 0.750998185913619 0.850998911548172 0.892999153426356 0.756997581218159 0.709996976522699 0.767998548730895 0.803998306852711 0.777996613705423 0.719997702157251 0.57399939530454 0.655000241878184 0.780997218400883 0.934998427791803 1.01399455774086 1.11499383210631 0.750996976522699 0.950330178989856 1.6268200798198 1.36765999153426 1.1089101…
0.77431157685523 0.801249261484184 0.766299113781021 0.771236798409975 0.858124630742092 0.896149556890511 0.776249261484184 0.732224335335766 0.789137093816301 0.822261724558393 0.79631157685523 0.733348966077858 0.577 0.654912758480536 0.803361429152067 0.960236798409975 1.04216201996472 1.13711216766788 0.776261724558393 0.948416474330377 1.61955423097702 1.36456392263427 1.11548722211483 0.89…
0.798701154504303 0.820760923603443 0.789713108324131 0.789772877423271 0.867880461801721 0.907856554162066 0.795760923603443 0.749784831243098 0.799868507981893 0.842748969783615 0.820701154504303 0.76066529304482 0.577 0.648083676738795 0.831653339224992 0.978772877423271 1.05484460034224 1.14589241562155 0.796748969783615 0.945792155775337 1.61675430746291 1.36330542042758 1.11292143854615 0.8…
0.825073487752041 0.839035694050991 0.8180503916014 0.817039893351108 0.881027295450758 NaN 0.8390251958007 NaN NaN NaN 0.84903779370105 0.776018896850525 0.580014697550408 0.648004199300117 0.853109181803033 1.00105459090152 1.06102099650058 1.15701469755041 0.817058790201633 0.94058597433761 1.61452399666722 1.36163355974004 1.10486417430428 0.880199786035661 NaN 1.36384729545076 NaN NaN NaN 0.…
0.860292137829777 NaN 0.842198653724249 0.836222024750631 0.894093484105529 NaN 0.851338879882542 NaN NaN NaN NaN 0.78543236398807 0.587 0.650046742052764 NaN 1.02731550885616 1.07107011307915 1.164 0.845233710263822 0.933916143780647 NaN 1.35384851265219 1.09257258858535 0.865809617665703 NaN 1.37678143780647 NaN NaN NaN NaN 0.511350616044561 0.120063757136664 0.0408870786217022 NaN 0.5311269477…
0.884812687520155 0.880812687520156 0.858872627513706 0.854857642515318 0.90194006000645 NaN 0.87978271752338 NaN NaN NaN 0.90372277752983 0.82172277752983 0.587 0.653970030003225 0.914925075008062 1.05379770252177 1.07695504500484 1.164 0.864850150016124 0.933592472524734 1.59410906095118 1.35624171830197 1.0911111638238 0.863259480497904 NaN 1.37354472524734 NaN NaN NaN 0.93572501997446 0.51392…
0.909996448369877 0.920994317391804 0.887995880109058 0.876996874565492 0.932995595978648 0.941998721413156 0.909995738043853 NaN NaN NaN 0.928996448369877 0.848996164239467 0.59099943173918 0.660999005543566 0.944995738043853 1.06999772695672 1.08199928967398 1.16899928967398 0.895995595978648 0.941728843589232 1.62002631909054 1.36518873135772 1.08611070890537 0.86119029123367 0.796358523942521…
0.934373517721766 0.935301223969166 0.910409664598066 0.9012168812578 0.938228930216566 0.952228930216566 0.944253028134099 NaN NaN NaN 0.953373517721766 0.880638594814632 0.631132538546433 0.669132538546433 0.969313272927933 1.0911445875052 1.08601204895877 1.17 0.915337370845466 0.944977711969387 1.62478060753415 1.3687877170556 1.09803217389879 0.86382241042753 0.791798074709703 1.381241807343…
0.964693975617514 0.959753206143157 0.943664360354693 0.918822308423073 0.956812436668799 0.970812436668799 0.964792693160252 NaN NaN NaN 0.983693975617514 0.932476797023492 0.641891410702989 0.679891410702989 0.994743334388883 1.10288153894872 1.08699012824573 1.17 0.942723590880335 0.946415488521218 1.63132395796391 1.37671994007284 1.10470267463585 0.864829832093098 0.794888805256495 1.3813885…
0.977053081481332 0.972044140762446 0.962572866256978 0.940543593931747 0.980570790355466 0.996558972059234 NaN NaN NaN NaN 1.00403525318527 0.997986780055523 0.67405067645383 0.697072709694626 1.03106389639831 1.12451842826847 1.092 1.21253155793081 0.956059691453571 0.964042057907157 1.62079159730705 1.37575318323458 1.11263324060616 0.887984624939503 0.815671896196369 NaN NaN NaN NaN 0.9501892…
1.00348404295347 0.99433558025125 0.998142967165053 0.961748948664181 1.01519161798647 1.02527367211478 NaN NaN NaN NaN 1.0275132668415 0.992337769470656 0.69763934935517 0.730277453493753 1.02758325777443 1.13356071401679 1.09204825278152 1.22842417648932 0.98531953665695 0.971052517459969 1.61256682677816 1.37518722147338 1.11435536416867 0.862458278066333 0.811099109413159 NaN NaN NaN NaN 1.00…
1.04361026277942 1.042629889252 1.00787662975067 0.978835506334221 1.03086146777605 1.04779200249362 NaN NaN NaN NaN 1.06560684512904 1.01976970886791 0.749564091785685 0.752810832284354 1.07667492102894 1.13846085866679 1.11806010138235 1.22206634398241 1.01174721126105 0.977449700909614 1.64049909108126 1.38181928781772 1.11447662180545 0.870601174608467 0.811806189146677 NaN NaN NaN NaN 0.9824…
1.06599659689031 1.05600894676822 1.03752160530604 1.0025286779839 1.05502369413334 1.08152981394049 1.0779967330147 NaN 1.06307476830883 1.08506668524841 1.0770220817414 1.04099714138786 0.787994827273277 0.819990879666041 1.1009967330147 1.12858082005378 1.12095331821604 1.20993129398648 1.03202658915661 0.943319447334987 1.62618027411693 1.37964158492906 1.11931285508445 0.885890158970628 0.81…
1.07770227604379 1.07527632307774 1.0607070489798 1.02983630128005 1.08928359577747 1.11434232409792 1.07682098256655 1.05976025443512 1.11177105018899 1.12796505362756 1.09821407170316 1.10769864687271 0.853843194501549 0.885650252095889 1.10973666311639 1.1817251174334 1.10403613690721 1.17633984771912 1.0563071870962 0.988275071665613 1.62580123822975 1.38192227390616 1.12644700788741 0.883065…
1.094338561351 1.09828602450411 1.07783709518951 1.05773718870947 1.11277758402023 1.14273223538679 1.10324437692292 1.08129530501427 1.13428888553009 1.16663867709392 1.11582935213787 1.20173824262682 0.922306534823745 1.01964278958361 1.12931372344054 1.20032223522144 1.12726808961901 1.20525099476019 1.08175916559396 0.984504102452036 1.62592450792182 1.38420412837647 1.12200536542994 0.886468…
1.11504282423357 1.11204814370807 1.09754352390233 1.08354976351061 1.15656905263484 1.17606331621657 1.13452430188748 1.10806281302656 1.17703470123461 1.19808065484075 1.12954332742358 1.20594991064126 NaN 1.08119875702996 1.15404617407115 1.22202233225056 1.14645658633017 1.22296221736533 1.09905569640763 0.979310937377811 1.61951311830615 1.3833656121695 1.12044427650349 0.871661308071744 0.8…
1.13526406893604 1.13538858966936 1.11876736226209 1.10783496111782 1.18950988624403 1.20640486530178 1.14621435779205 1.13784425159814 1.1940592680554 1.23747444015314 1.15032833988202 NaN NaN 1.17019414270013 1.17571139379861 1.255144748357 1.12506354311339 1.20101712529546 1.12619083684233 0.979873569397697 1.61696358435833 1.38383835238401 1.12024742281782 0.880811481336206 0.821281148223714 …
1.15777891849149 1.16772613217965 1.14129361952265 1.13623019350824 1.2325980903283 1.24067705821564 1.16433089831165 1.16721080188715 1.24154464040503 1.27762245281993 1.1782310687001 1.34325578460369 1.1999111867526 1.27247030550791 1.19381766738361 1.26691578096154 1.13270239894937 1.20107644536203 1.14234763000711 0.983494599053478 1.62970436059814 1.38746332601288 1.13790324279672 0.88141619…
1.17453297075316 1.18651805196657 1.15852161094721 1.15051587480954 1.24052076739364 1.27004780114723 1.19000509344601 1.183523868449 1.26907301124746 1.31253404729326 1.19153377413435 1.34800987356074 1.2361395793499 1.29513842253151 1.21352547521137 1.27251393868681 NaN 1.23753003038734 1.16501098222544 0.984452583432854 1.62878311277852 1.38670739158444 1.14379988198697 0.892173610964633 0.816…
1.1996656494403 1.20982899151084 1.18226590446281 1.17329911694628 1.26224266405966 1.29529050503937 1.20279944657053 1.21518888984345 1.32712695648028 1.35338243610281 1.2176885602192 1.36434176539729 1.31240180076622 1.41552179346084 1.23367112991683 1.3471911972132 1.12607169895495 1.25523953262928 1.18424715566345 0.984535031295368 1.62719327508387 1.38767185845182 1.14557083745798 0.90615159…
1.21337021212467 1.23725313805302 1.20429316373455 1.19827793611796 1.28230936967116 1.3197974257923 1.2277761198603 1.23085400618806 1.33738767496774 1.3852103177938 1.23335582244573 1.39273867818288 1.38730928887537 1.50020737222911 1.24786797689819 1.36284129238438 1.13194048464414 1.27532662411901 1.20481258321768 0.984513709053232 1.62791022907547 1.38699627214476 1.14227787982628 0.90837012…
1.24005284579305 1.25353410120358 1.23054612185626 1.22554900354346 1.32102642661181 1.33705763374392 1.25205669547321 1.25305092466825 1.35955765355875 1.41356149333149 1.26154899858975 1.4300321899862 1.43614984773419 1.54762658815277 1.27205548919729 1.3830408449552 1.13600240264442 1.41040221385807 1.22655548919729 0.980200147110191 1.62847486038612 1.38731999139574 1.12982183121871 0.9038753…
1.26470601971622 1.27142222862504 1.25178892388315 1.2482243711602 1.33274699460696 1.36720876470228 1.27715810054343 1.27674157734163 1.38584405092186 1.4422997584138 1.28520831024131 1.44455448170066 1.51420876470228 1.60706235947868 1.29772188975802 1.40039533317551 1.137 1.36975572948961 1.25225336625774 0.968415246931823 1.61572445039003 1.38294244009568 1.13399690314962 0.90668398182609 0.8…
1.28184128152023 1.30620694217527 1.27578112894367 1.26683233116207 1.35330799867872 1.3848156384247 1.29037198978885 1.29681568507617 1.41471067807562 1.46726575614877 1.30235667297572 1.44896930106167 1.5318156384247 1.65359044756486 1.31631565708529 1.43274665678382 1.137 1.39127851704962 1.27330672538773 0.968814545813874 1.62213764152979 1.37809513498654 1.13253022024653 0.904931602195689 0.…
1.30201881114986 1.32553436375827 1.30450902362699 1.29802279777781 1.3720481379091 1.41004893761439 1.31152930587991 1.32251688945469 1.42600942347963 1.48651556753848 1.32151732511673 1.47002921338178 1.57701072451651 1.69552040461119 1.33451881114986 1.44799292792834 1.13999858558567 1.41552963411376 1.29403200640105 0.969672836301887 1.62078108809357 1.37342871344643 1.13126881638295 0.904446…
1.32880102692153 1.34930987173252 1.32577788708097 1.32619580782912 1.41259591262344 1.43520976753257 1.34116617046042 1.33976623332916 1.44064751619128 1.50458274990409 1.34387744696053 1.49420247302033 1.59690991425247 1.71446352977703 1.36324208751024 1.46643160680548 1.15417983616895 1.43111104596831 1.32520779690705 0.965454820939316 1.61634541292825 1.36959218107846 1.11215972398105 0.87313…
1.35375580904203 1.37474377968982 1.34877380428512 1.34233946974659 1.42041976637949 1.45283432912053 1.35486371748818 1.36178300822287 1.45288041182166 1.51143268400891 1.37519433291704 1.51083280461567 1.58957563165164 1.71153132550491 1.38330347926041 1.5016389487077 1.16884956196154 1.44041173732657 1.34232944054402 0.962888243662521 1.61722690214061 1.36559822053051 1.1084118314637 0.8910391…
1.39505372823968 1.39903653520299 1.37506447388762 1.36806447388762 1.4370515791101 1.4680343860734 NaN 1.39206232475803 1.47203008781422 1.52200644738876 1.41804083346216 1.52908381605391 1.587 1.698 1.4210687721468 1.51204513172133 1.17702793868464 1.19700644738876 1.37305802649886 0.946689555230205 1.62942832367892 1.36691163988591 1.11544757803098 0.891134504775675 0.833292428516434 NaN 1.078…
1.42036535911091 1.41654803866636 1.40529228728873 1.39829228728873 1.46146278820715 1.48431664456279 NaN 1.42119485819248 1.48607307182218 1.52503653591109 1.43736535911091 NaN 1.58746278820715 1.69818267955545 1.45338971638497 1.53325575137764 1.19013396500733 1.20003653591109 1.40035318047388 0.941778376096627 1.62879005432585 1.36305837622428 1.10973480386664 0.883812611456663 0.8342163731888…
1.44977288567146 1.46065932850719 1.42881830853717 1.42181830853717 1.49871232185052 1.50980316758193 NaN 1.43687887235811 1.49195457713429 1.52797728856715 1.46677288567146 NaN 1.62471232185052 1.71288644283573 1.48475774471623 1.55384101997002 1.2009167247462 1.20297728856715 1.42878045614908 0.936818306616747 1.64006293950739 1.36534236078715 1.11414593285072 0.873559187195884 0.81782657838577…
1.46501953302035 1.46702175650999 1.45402519529065 1.44902123049332 1.5140278571275 1.53502319097463 1.47751878783008 1.45201646079423 1.50102001520229 1.53701051963883 1.48502234223814 1.58706665636429 1.62750636362585 1.73050364207751 1.49951676763729 1.58399736991668 1.21099912330556 1.21599886029723 1.44951944535091 0.957106384423762 1.62887478693224 1.3684933181184 1.11695852780132 0.8761386…
1.49032481143145 1.48776057620464 1.47829627456425 1.47079045239194 1.54282109390502 1.55683197292386 1.49825494536378 1.45826781992607 1.52160127290651 1.54260127290651 1.51183626444462 1.62096506696617 1.6359567574851 1.73351746651692 1.52428367356242 1.59721648613496 1.23089175693252 1.2250120270075 1.47229550923848 0.954040815041085 1.63030110385619 1.37482045780419 1.10969000301961 0.8625034…
1.51725548069474 1.50930061959722 1.50277257568808 1.49477658915389 1.56924859559627 1.58424453177894 1.51930364228446 1.48081538057273 1.52991988173838 1.55091988173838 1.53974844454169 1.61802408079486 1.63254097438209 1.73498795960257 1.54778555651255 1.61481984720229 1.22209007639886 1.22598999151124 1.49677653880236 0.954984176624928 1.63498433266057 1.37527078249881 1.11215109684733 0.85916…
1.55252334166067 1.53953054194432 1.53304087682474 1.52404697393099 1.59257574401092 1.6120653216628 1.52605220205644 1.49203780148915 1.55202386361878 1.55903240127641 1.57052804497989 1.63602142591553 1.63000450017728 1.73348847447449 1.58502644805092 1.63301985719308 1.27405957157924 1.51402757943483 1.52304145804402 0.96107960305276 1.64059420404837 1.37702621511294 1.11671875056316 0.8611114…
1.56432422577451 1.5552412730622 1.55325334476714 1.54781241227328 1.62973472080232 1.64434733636955 1.55513866357023 1.51320799535535 1.56708088708264 1.57721955065287 1.58478852706712 1.64715305910855 1.6325178493537 1.72787789476492 1.59830137338318 NaN NaN 1.52680782847591 1.54425989702703 0.960822355206865 1.64027626561748 1.37516703662952 1.11653444833253 0.852889764333471 0.80138730645234 …
1.59123912352992 1.57530294464745 1.57429518076511 1.57374846640245 1.64930366860825 1.67321727980448 1.56686893764737 1.53080340647106 1.57392354696097 1.59579248460834 1.60876557315732 1.65987538467672 1.6339867751863 1.71760994258799 1.62326254624554 NaN NaN 1.55180202100024 1.56579445680431 0.963933994893396 1.63574454912038 1.37493605080716 1.11280228046495 0.881305712265549 0.80146339361269…
1.60801448814111 1.60251804854084 1.59650771678649 1.60101155091167 1.67900829142066 1.70502013741064 1.5930348934468 1.5540165284748 1.6080440759328 1.61306427740199 1.62651623339649 1.66698888977498 1.634 1.7224944905084 1.64201265164391 1.70305325841879 NaN 1.57298864323279 1.5890103104015 0.967955056580988 1.64082835735449 1.37641450872753 1.11317937432947 0.877855349545065 0.801922786020922 …
1.62719281538329 1.62625131176272 1.61529208427424 1.62429788619743 1.69996169196476 1.73485052763728 1.61224479411828 NaN 1.66096465829695 NaN 1.64769872333926 1.66565151270788 1.62595345207348 1.71848262073862 1.65921019464467 1.74040870591838 NaN 1.6579928734529 1.60773952235897 0.965637505677335 1.64330480054843 1.37671178931832 1.11424069993635 0.878276686011328 0.800904113158314 1.409444870…
1.6433516482874 1.64730426648056 1.63977739141218 1.64927436928506 1.73864112820806 1.76423191633152 1.63283302941114 NaN 1.65803720002454 NaN 1.66434481270792 1.6783975906176 1.62202894383242 1.71700811301827 1.67684353526913 1.77469597488177 NaN 1.61534777437454 1.62781698427644 0.965011308932226 1.64580200791511 1.37686439681767 1.11640259202537 0.868804068824336 0.794550010525401 1.4090134984…
1.66503471890204 1.67054191101465 1.66154767362094 1.6725448750952 1.75205347761593 1.7920516119321 1.66103702076338 NaN 1.67904671848852 NaN 1.68453987977602 1.67901502734623 1.64501363922862 1.72152112106213 1.69553675014067 1.80455615197558 NaN 1.68858510188668 1.65104678216773 0.962675496920715 1.64590095481022 1.37638669977825 1.11576430256569 0.869731636096239 0.796394572417039 1.3973852822…
1.68270960876577 1.69185727061491 1.6857215460429 1.69522680826554 1.77940145289902 1.81830510698284 1.68036129603371 NaN 1.70246435405311 1.77189002140847 1.70469127900051 1.68670678310207 1.64040195868561 1.7317511886064 1.71417905915701 1.83311891417697 1.67678206998419 1.72999084119433 1.67479147430749 0.968003481022527 1.643882155233 1.37473105514865 1.11544989712939 0.890276360125158 0.8084…
1.69984707390324 1.72122753688905 1.7038381332282 1.71383012717423 1.81220826596233 1.84327554850292 1.7106789961898 NaN 1.73971399723847 1.76306773749615 1.72035836348593 1.70383293103745 1.63255879682111 1.71166277668293 1.72384467557571 1.84244264217541 1.73951831113847 1.77014050375624 1.69877600345849 0.96662882743492 1.64452547858083 1.37401071575277 1.11706625202965 0.874941148190936 0.799…
1.70504983972514 1.72904983972514 1.72504186536912 1.73603787819111 1.82101993589006 1.86103787819111 1.72305781408116 NaN 1.72515350635343 NaN 1.73104585254713 1.70001395512304 1.65898604487696 1.754 1.73807974356022 1.87505382690315 1.79914951917542 1.84424720503669 1.71006379484818 0.97747915487581 1.63929379212138 1.37603515557872 1.12023748807785 0.880170641463016 0.801515430378903 1.4042422…
1.7302544948343 1.75432390251638 1.74626606278131 1.75524292688728 1.83153212556262 1.88028919867534 1.75231233456936 NaN 1.80191902437091 NaN 1.75428919867534 1.70702313589403 1.65201156794701 1.75404627178805 NaN 1.90215038331117 1.87484446013198 1.96924933827745 1.74220822304624 0.972059254357611 1.631150964453 1.37355505225169 1.11887623551529 0.895253422935242 0.809278058545674 1.41027489892…
1.7518218536158 1.78177326823829 1.76881375605288 1.77582995117871 1.87662751210575 1.90479756092704 1.7787813658012 1.7318218536158 1.79505668294043 NaN 1.77879756092704 1.70898380487416 1.65299190243708 1.75796760974833 1.78593521949665 1.91489473168206 1.94640887790696 2.07512546320482 1.75985424386747 0.972843521949665 1.62869032488293 1.36889846342386 1.11008263513938 0.87350960394553 0.8125…
1.78104409304694 1.8080388018813 1.79104762049069 1.79704938421257 1.88104938421257 1.92503174699379 1.8010546753782 1.74705114793445 1.83302469210628 1.8490388018813 1.80004762049069 1.73300705488751 1.65599470883437 1.75298765394686 1.81604938421257 1.95001763721877 2.00113227914081 2.11213227914081 1.78804762049069 0.973481234302269 1.62460433875582 1.36907978835337 1.11402770716156 0.87478858…
1.8062884323803 1.83039226803721 1.81827689508509 1.82526535778988 1.9091961340186 1.94313844754254 1.83239226803721 1.77659993935103 1.8472884323803 1.87116152213297 1.82734611885636 1.73725382049467 1.65303461188564 1.74598846270479 1.84425382049467 1.96048456639891 2.07632304426594 2.18736919344679 1.81534611885636 0.968425740298118 1.62699550651976 1.36890092904851 1.11267415949117 0.86294712…
1.8307442895566 1.86365223379698 1.84175451797434 1.84776474639207 1.92582611689849 1.95487725898717 1.86565223379698 1.82746812227773 1.8717442895566 1.8848568021517 1.85669314746792 1.75877497480981 1.65596931474679 1.74501022841774 1.86577497480981 2.00157040645509 2.10371360430339 2.21867269063245 1.84469314746792 0.960433566172902 1.62152717685514 1.36389236949881 1.10793950554184 0.88644431…
NaN 1.88605252663604 1.86906614465279 1.86904669034315 1.93906225379086 1.96805252663604 1.88704669034315 1.84108948982437 1.89807392637665 NaN NaN 1.76305252663604 1.66700583629289 1.74500778172386 1.89903501775736 2.02205058120508 2.12702334517157 2.26001750887868 1.86405252663604 NaN 1.61362941637071 1.3608564792548 1.10948634258979 0.885657025429995 0.800071791251015 1.37650157628392 1.094954…
1.88242046938523 1.91319855498747 1.90329199262863 1.8933854302698 1.9712569535132 1.99517519557718 1.9113620708595 1.88722191439776 1.93659566496241 NaN 1.91329199262863 1.79019855498747 1.6703620708595 1.74892992176913 1.91739710997494 2.04821023469262 2.13916351587203 2.26907007823087 1.8913620708595 0.943908765759104 1.61328690188801 1.35389290308406 1.10757379291405 0.863540622551437 0.78557…
1.91771251102769 1.92986424131863 1.92780035488034 1.92573646844205 1.9928243122947 2.0098802129282 1.94175244005162 1.90584826970906 1.98659272395589 NaN 1.93780035488034 1.80686424131863 1.70075244005162 1.74304791482872 1.95072848263726 2.06585625551384 2.15288819873299 2.27495208517128 1.92175244005162 0.951359307883623 1.60966946761966 1.3516185270671 1.10453475599484 0.857717435680432 0.783…
1.94907345261224 1.96404721953644 1.95705421502332 1.9510612105102 2.00704721953644 2.03103847517784 1.96904547066472 1.93508044809913 1.9700786992274 NaN 1.96908044809913 1.83304022404956 1.67503147969096 1.75301573984548 1.98906470825364 2.09904547066472 2.16502448420408 2.2860087443586 1.9510524661516 0.947336540780233 1.61354075556108 1.35208211968102 1.10147470801117 0.862321346631225 0.7877…
1.99109350218522 1.99123375546304 1.9882688187825 1.98618700437043 2.03423375546304 2.05321037991674 1.99540907206032 1.98122206768989 2.01522206768989 NaN 2.01504675109261 1.8568532074401 1.69312856550467 1.76203506331946 2.02615194105098 2.12512856550467 2.17903506331946 2.291 1.98122206768989 0.951098518166491 1.61970653124506 1.35901624600468 1.10981950881998 0.863069429519252 0.7830798831222…
1.9989179528105 2.01079488202625 2.01076411433019 2.001835905621 2.05379488202625 2.07081539382362 2.02964104354594 1.99980513792494 2.03380513792494 NaN 2.01895897640525 1.92825131939581 1.70388718511444 1.76496923230394 2.03886667331706 2.13588718511444 2.18196923230394 2.291 1.99980513792494 0.953484975607202 1.62192671910998 1.36037574430082 1.10559430548233 0.86134805038169 0.783070102558987…
2.03606157967628 2.04504618475721 2.03706542840605 2.03104233602744 2.08208467205489 2.09907312586559 2.05006927713582 2.0310596553114 2.08707697459535 NaN 2.05206735277093 2.03308467205489 1.80308082332512 1.93307889896024 2.07305773094651 2.15801924364884 2.18200769745954 2.294 2.03205003348698 0.956010923695144 1.62772204652417 1.36999591449759 1.10817638889141 0.859385363129169 0.790209698799…
2.06822289465512 2.06926981984568 2.07117596946457 2.05335193892914 2.12621116335749 2.13736367022678 2.08618770076221 2.06236367022678 2.12725808854804 NaN 2.08721116335749 2.07765695266773 1.84542232671497 1.97442232671497 2.10322289465512 2.16812904427402 2.18608211908347 2.294 2.05829328244095 0.956560505098805 1.63397328476334 1.37824765374047 1.1115451370989 0.872584109679119 0.795268741679…
2.08684711378459 2.09181492721292 2.08587930035625 2.08275860071251 2.14385516042751 2.16775055406959 2.10187125371334 2.09275055406959 2.14882297385584 NaN 2.10485516042751 2.13254938799668 1.88071032085501 2.00971032085501 2.12184711378459 2.17891148692792 2.19294367349959 2.294 2.08279883392709 0.962451639676073 1.63424774693998 1.37805160932858 1.11615218077829 0.876269744622634 0.79767028572…
2.11802899393763 2.11105605494609 2.10404445737103 2.09804832322939 2.17706571959196 2.20206765252114 2.12604639030021 2.11705412201691 2.18503285979598 2.20806185373361 2.13703285979598 2.11820295756342 1.84022421978435 1.87141364684354 2.15702319515011 2.19703672565433 2.196 2.301 2.10703092686681 0.96014383395593 1.63731920749904 1.37936548951886 1.11899371122402 0.873738272936871 0.8023014042…
2.13337793775925 2.14021760052805 2.12726341116554 2.12325195850617 2.21140084307799 2.23742374839673 2.1502405058468 2.14525195850617 2.20256118030919 2.24045810637485 2.15433212712176 2.22343520105611 1.95656118030919 2.08557263296856 2.16941229573736 2.21619469520931 2.196 2.301 2.12328631648428 0.956914876522078 1.63689305006413 1.38219576251603 1.12097024098829 0.877942200256522 0.8082760094…
2.16566099560852 2.15880481565339 2.149763724212 2.14477399707235 2.24564044988782 2.27361990416713 2.17078426993269 2.16677399707235 2.25049662984295 2.27958908558608 2.18270208704991 2.26060963130678 2.00449662984295 2.1344863569826 2.20463017702748 2.23282536137409 2.196 2.301 2.1477431784913 0.953060475069771 1.63544520383331 1.38183380095833 1.12611596475457 0.87215081533326 0.81562285081878…
2.18203872774215 2.18104260051637 2.17503679135505 2.16904260051637 2.25708132825852 2.30006002800034 2.19502710941951 2.20004260051637 2.27009875574249 2.31306196438745 2.20104260051637 2.28216265651705 2.05217040206548 2.1810251730324 2.22102904580662 2.25502130025818 2.19900387277422 2.29791867174148 2.17202710941951 0.960846072012994 1.64053730842192 1.38298546061164 1.12841735827101 0.882823…
2.20224543680366 2.20329218667102 2.1942571242705 2.19121037440313 2.29917531200261 2.33129218667102 2.20924543680366 2.22228049920418 2.32119868693629 2.34544412373995 2.22321037440313 2.3660584373342 NaN 2.19458437334204 2.23623374933682 2.26608181226789 2.20111687466841 2.25601168746684 2.18626881173734 0.969167166144554 1.639194762998 1.38579193564788 1.13227591731298 0.879712162891891 0.8203…
2.22282023796164 2.22778599757339 2.21581167786458 2.20884591825284 2.31387159854403 2.35578599757339 2.22982023796164 2.24579455767045 2.3378544783499 2.38267471631155 2.24084591825284 2.37095719951468 2.1875891153409 2.24357199514677 2.25582879805871 2.27294007932055 2.21091439902935 2.25699143990294 2.20880311776751 0.972282778891335 1.64294721482824 1.38511590646697 1.13780172105256 0.8865998…
2.24104174469555 2.24803379332497 2.23403776901026 2.24003975685291 2.34104174469555 2.37604572038084 2.24405764743671 2.26104969606613 2.36506361096465 2.41705963527936 2.26105367175142 2.39001789058381 2.22410137997491 2.31305168390878 2.27203975685291 2.28601192705587 NaN 2.29005168390878 2.22605168390878 0.969574076228917 1.64030588516572 1.38553998012157 1.13516715738502 0.881454255134755 0.…
2.26223375271956 2.26530387853543 2.25338569198728 2.2602688156275 2.36236231671532 2.39919868981163 2.27312856399576 2.28616362690369 2.39722206508358 2.44735062907934 2.28824544035554 2.39919868981163 2.27588826033433 2.34005188723803 2.29218700217565 2.29275969633858 NaN 2.31679475924651 2.25219868981163 0.96650392763226 1.6382937631255 1.38551667609498 1.13375484329769 0.878443656655077 0.822…
2.28179464970286 2.29073304461372 2.28566117200972 2.28276384715829 2.39268170703943 2.41582545224743 2.28388705733657 2.299856254792 2.41580491721772 2.47669197455429 2.308784382188 2.41582545224743 2.35021966887087 2.42807592366287 2.30783571976229 2.35633261153429 NaN 2.38330180898972 2.26882545224743 0.958464398972125 1.64279276943166 1.38440170496694 1.13499696025613 0.867870991835604 0.8218…
2.30204071974574 2.31004071974574 2.29704653685228 2.30004071974574 2.39800775614205 2.42402132939063 2.3020329636037 2.32203102456819 2.44700969517756 2.49903878071023 2.32803878071023 2.4610504149233 2.43313961055684 2.53715900091195 2.33502714649716 2.3019670363963 NaN NaN 2.28705623202984 0.963079733958268 1.64189255952688 1.38331800279342 1.13406869542297 0.883152686715486 0.829894929755409 …
2.32323017787513 2.33127621345015 2.32124168676888 2.32119565119386 2.40221866898137 NaN 2.31925319566264 2.33819565119386 2.45219565119386 2.51913810672508 2.34821866898137 2.48709207115005 2.50566751583786 2.61980562256294 2.34929923123766 NaN NaN NaN 2.31620716008761 0.968140408954653 1.64313968065915 1.38226042214305 1.12818808215159 0.894819066550932 NaN 1.39151849110624 1.1098700896138 0.90…
2.34284148182953 2.35480977819543 2.341833555921 2.3378652595551 2.42084940773805 NaN 2.34082563001248 2.3548652595551 2.4688652595551 2.53090488909772 2.36684940773805 2.49493659273181 2.56254029730563 2.68844518640335 2.37479392637839 NaN NaN NaN 2.33385733364658 0.972435284520667 1.63714842730108 1.37974036958491 1.12291264138786 0.893887529613097 NaN 1.39053792590852 1.10817371182175 0.904056…
2.36403672743468 2.38204252650332 2.36902706232029 2.35704059348044 2.44302899534317 NaN 2.36204639254908 2.37505025859483 2.49602319627454 2.54602512929742 2.38802512929742 2.52100773209151 2.61003092836605 2.72704832557195 2.39304832557195 NaN 2.25797487070258 2.38582409491809 2.35404832557195 0.967586932765344 1.63754443916583 1.37555868554444 1.12544012225309 0.896806939552133 NaN 1.387051359…
2.38317245274649 2.40433340864321 2.38327592439438 2.37827592439438 2.45841388659157 NaN 2.38614945904696 2.40113796219719 2.50814945904696 2.5590344905493 2.40124143384508 2.52537939604227 2.62632191179344 2.75232191179344 2.41813796219719 NaN 2.24526442754462 2.29512646534742 2.37922993699532 0.960854945904696 1.62953724753395 1.37482286065666 1.12023583854112 0.900070617513504 NaN 1.3826032213…
2.39784303939301 2.43269654282649 2.40674886302882 2.40174886302882 2.49362329454323 NaN 2.39886396747394 2.41287443151441 2.52086396747394 2.5619686078786 2.42178025515022 2.55765468666463 2.65370700686695 2.77970700686695 2.42987443151441 NaN 2.26775932706928 2.30588489555488 2.39879071919068 0.962126396747394 1.6318552002241 1.36996200628112 1.11137480420662 0.872900691044143 NaN 1.38372796635…
2.42106079871033 2.45105889875063 2.42704749899245 2.42005129891184 2.50703609923426 2.53404179911335 2.44002469947607 2.43202659943577 2.52801519967758 2.56700759983879 2.44307029850882 2.58906649858942 2.68500949979849 2.81701139975819 2.45405129891184 NaN 2.27600949979849 2.40084040338538 2.42305889875063 0.957082976361107 1.62978304614751 1.36607094997985 1.11192542730912 0.866462539370377 0.…
2.45310464367356 2.48215115197292 2.45231393102069 2.44720928734712 2.52624416857164 2.55613952489808 2.45324416857165 2.44629067687101 2.53615115197292 2.5710581353742 2.48008138952388 2.62423254149681 2.69006976244904 2.82304650829936 2.48120928734712 NaN 2.28104650829936 2.31702325414968 2.4541744061226 0.948174532412275 1.62612360510884 1.3665301191333 1.10425011770202 0.857333020176909 0.792…
2.4619278876269 2.49489583768329 2.47878366288069 2.46485577525379 2.54683173779609 2.56790385016919 2.47383173779609 2.47079968785249 2.54889583768329 2.5759599375705 2.4869439125987 2.64383975028199 2.6959519250846 2.8269679500564 2.49885577525379 NaN 2.2849679500564 2.3189839750282 2.46887981271149 0.951086202916876 1.62558440686725 1.36316748282664 1.10257370135089 0.860960353802168 0.7945497…
2.49804370291353 2.52104370291353 2.49904180278685 2.49603230215348 2.57103610240683 2.58602470164678 2.50404940329355 2.48703990266018 2.5550152010134 2.57901330088673 2.51404750316688 2.6600228015201 2.71500570038003 2.83400190012668 2.5320532035469 NaN 2.34002660177345 2.46902850190013 2.4970380025335 0.953122242149477 1.62517632742183 1.36375990499367 1.10403464164278 0.853880684045603 0.7929…
2.52144392358525 2.54433878378875 2.5213971947868 2.51335046598836 2.59016355079457 2.5991985973934 2.53035046598836 2.50825700839146 2.56315186859496 2.5860934575969 2.53943224138564 2.67244392358525 2.71812850419573 2.83487149580427 2.56042055918603 NaN 2.35451401678292 2.48450233458331 2.51730373718991 0.954282827166571 1.62852628494913 1.36374294380291 1.10128775675775 0.854218154286726 0.792…
2.55860166896834 2.57269601052847 2.55464359855062 2.5426855281329 2.60385324646202 2.61582179927531 2.5596855281329 2.52976938729746 2.57586372885759 2.59391614083544 2.57561215136391 2.70960166896834 2.72888469364873 2.82411530635127 2.59562263375948 NaN 2.39753877459491 2.52654925699048 2.54272745771518 0.952845409121488 1.63072641460997 1.36650043964449 1.10695920210569 0.852389602079716 0.79…
2.57305736241958 2.58405736241959 2.57505736241959 2.55904015369371 2.61604971409697 2.63004780201632 2.58505545033893 2.54304780201632 2.5850325053711 2.60102294496783 2.59505162617763 2.69705545033893 2.70602868120979 2.81604780201632 2.61005353825828 NaN 2.40710898859721 2.53311281275852 2.56804780201632 0.954987609899184 1.63350434042308 1.36913342262437 1.10228107094698 0.85947418745663 0.79…
2.60326762088809 2.61426762088809 2.60522107812494 2.58032579934202 2.64211635690786 2.65527925657887 2.61422107812494 2.56815126398022 2.60217453536179 2.61320944243415 2.62226762088809 2.72617453536179 2.72101163569079 2.84101163569079 2.63827925657887 NaN NaN 2.59169747203956 2.59323271381573 0.953730226019739 1.63577174535362 1.37094047881578 1.10800868660363 0.861674195542759 0.7813993327713…
2.6258098115368 2.6368098115368 2.62384288779127 2.60776846621871 2.65191730936383 2.67880154247318 2.63284288779127 2.58089250217297 2.61687596404574 2.63085115685488 2.6448098115368 2.74087596404574 2.72199173093638 2.84199173093638 2.66180154247318 NaN NaN 2.56621499565406 2.61283461872765 0.952906946013439 1.63591875964046 1.37266544644803 1.10368646657055 0.862869911742387 0.79987412815081 1…
2.6570352270765 2.65605871179416 2.65103914119611 2.62905871179416 2.67905284061475 2.70205675473436 2.65102544177747 2.60505088355494 2.64401957059805 2.65305284061475 2.68202544177747 2.747 2.725 2.845 2.69103327001669 2.72107828239222 2.43308806769124 2.55609002475105 2.63705284061475 0.946340841535716 1.63462287745352 1.37219864962873 1.10464305243769 0.866568727911126 0.809813657975019 1.388…
2.67531978138569 2.68613704916529 2.67123983603926 2.65923983603926 2.70637688520456 2.73131978138569 2.66420557374794 2.63111420763774 2.65425125680304 2.68027409833059 2.69533120214946 2.74718273222039 2.725 2.84496573770868 2.70831978138569 2.76122841527549 2.47826267756681 2.60227409833059 2.66418273222039 0.946782334424876 1.64119479672079 1.37150691639378 1.10111952950605 0.865959401635022 …
2.70270535857418 2.69787372510322 2.69177901893063 2.67977901893063 2.73865274403385 2.75870535857418 2.68181058765483 2.64089477091935 2.67576849602257 2.70374745020644 2.72369483566611 2.76283163347096 2.725 2.8420315687242 2.73570535857418 2.7807895418387 2.5007579731145 2.62574745020644 2.67983163347096 0.94783863525929 1.64160558037861 1.37124284118518 1.10279200582721 0.869333695967175 0.79…
2.71904719768481 2.73003587024046 2.70803964605524 2.70504530977742 2.77106418885135 2.78806985257352 2.71203209442567 2.66505286140699 2.70308118001788 2.73404530977742 2.74004342187003 2.77201699116653 2.72500566372218 2.83899433627782 2.75703775814785 2.8310509734996 NaN NaN 2.70003020651828 0.950832378763315 1.64310077404203 1.37231500295459 1.10141169911665 0.869794204124305 0.81420258758466…
2.74420969297784 2.7491747441482 2.72920969297784 2.72924464180747 2.80532618907663 2.82538443712603 2.72925629141735 2.69319804336796 2.74629124024699 2.75834948829639 2.76324464180747 2.78108154726916 2.72796505117036 2.83596505117036 2.77722134258772 2.85836113790627 NaN NaN 2.71627959063711 0.952103164059164 1.64347994400651 1.37497025165669 1.10235065713848 0.866714855507156 0.79969194310468…
2.76185467591994 2.76387889659995 2.74685467591994 2.74983045523993 2.83277394031991 2.85773357251989 2.75082238167993 2.70986274947995 2.77079816099992 2.7877577931999 2.78383045523993 2.78794348507998 2.72502422068001 2.83302422068001 2.79584660235994 2.8887497196399 NaN NaN 2.73980623455992 0.953210876877196 1.64095082978481 1.3758328952672 1.10577182327559 0.865440495628004 0.798172514018005 …
2.77903402976392 2.78204915410345 2.76004537301857 2.77404159193369 2.85505671627321 2.89105293518833 2.76604159193369 NaN 2.78306049735809 2.82403024867904 2.80203402976392 2.79100378108488 2.72600189054244 2.82700189054244 2.81104159193369 2.92303592030636 NaN 2.77707184061273 2.75603402976392 0.948573931358767 1.64285060497358 1.37682894129623 1.11118546463716 0.872539641766445 0.8069733074797…
2.79719422395082 2.80817137407425 2.78415994913597 2.79621707382738 2.88518279901253 2.91933132321022 2.78812567432112 2.75023992370395 2.81511424938283 2.84036559802507 2.8201370992594 2.79312567432112 2.7271370992594 2.82811424938283 2.83317137407425 2.9420685496297 NaN 2.81555982197588 2.77425134864223 0.945364287530858 1.64315743256789 1.37626303078765 1.1192901333234 0.877666559802507 0.8035…
2.81382298681875 2.8228438118989 2.79785422443897 2.81480216173861 2.90083339935883 2.94769803633787 2.79888546205919 2.77078133665846 2.82489587459927 2.87166679871765 2.83187504951912 2.80388546205919 2.73887504951912 2.83789587459927 2.8478438118989 2.94793752475956 NaN 2.8634897855364 2.79577092411839 0.944875206270037 1.64208145379408 1.37566635164945 1.11416456170998 0.880796679871765 0.808…
2.82803957750064 2.84403580821486 2.81903203892909 2.83603580821486 2.9420301542862 2.98104146214352 2.83102826964331 2.78803580821486 2.85405088535796 2.89504146214352 2.84703769285775 2.8100301542862 2.742 2.83200565392866 2.86303769285775 2.97904900071507 2.88913946357367 2.95025442678981 2.81704146214352 0.944464779539202 1.63804875613569 1.37188721072853 1.11151866190355 0.875052826964331 0.…
2.84924209925703 2.86328821340123 2.83627668486518 2.85524209925703 2.95825362779308 3.00327668486518 2.84635738461752 2.80725362779308 2.88118445657678 2.91717292804073 2.86725362779308 2.82606917121629 2.74203458560815 2.835 2.88324209925703 3.00544961290591 2.96388769727577 3.08591075434787 2.83924209925703 0.941720520794167 1.63738792486351 1.37036734441662 1.11077668253082 0.876549423573198 …
2.86983227244854 2.8878003243435 2.85980831136976 2.87583227244854 2.97982428542228 3.02680831136976 2.87675240218594 2.82882428542228 2.89687220757984 2.9318801946061 2.88882428542228 2.83195207784244 2.74497603892122 2.835 2.90383227244854 3.04368850597587 3.03938499897799 3.16336902492547 2.85983227244854 0.943465783093257 1.63721143766473 1.36673955199716 1.10794308250589 0.876500399351313 0.…
2.88704755599858 2.9100435929987 2.88602575949923 2.89403566699894 2.99802972249911 3.04902179649935 2.89204953749852 2.85703764849888 2.92505548199835 2.95603962999882 2.910033685499 2.84603170399906 2.74500594449982 2.82800594449982 2.92004953749852 3.06202972249911 3.09911888999646 3.20513276049604 2.88803764849888 0.943665799220125 1.63486789303536 1.36339787979506 1.11603853369004 0.87286950…
2.91127706003763 2.93228860420586 2.89931169254233 2.91225397170116 3.01317316252352 3.06013853001881 2.91731169254233 2.87635786921527 2.95318470669175 2.97625397170116 2.9273001483741 2.86213853001881 2.7480346325047 2.83098845583177 2.94525397170116 3.07726551586939 3.1593347808788 3.27216161835528 2.90725397170116 0.941476463648346 1.62874795063867 1.36231764773999 1.11529468968261 0.87264216…
2.93475075629244 2.95674037113795 2.92571960082899 2.9337715266014 3.02784422268277 3.07187537814622 2.94371960082899 2.90667806021106 2.96883383752829 2.9977715266014 2.95272998598347 2.87387537814622 2.75096884453655 2.83001038515448 2.9667715266014 3.09976114144692 3.18769883052003 3.28585460783725 2.9287715266014 0.93524615343405 1.62687983564506 1.3612711121153 1.11484477717106 0.87452006050…
2.95205289374892 2.98203205681753 2.94604327670366 2.95304167386279 3.0410336596584 3.08602083693139 2.96304167386279 2.92904808522629 3.00004167386279 3.02203526249928 2.97204487954454 2.89604968806717 2.75500160284088 2.82999198579562 2.98905129090804 3.13004007102191 3.20801442556789 3.31100801420438 2.95403526249928 0.93373039898315 1.6260917613979 1.36085331615355 1.10792009271632 0.87504216…
2.9853486687994 3.00232617403815 2.97323619499314 2.97921370023189 3.06206748428375 3.09906748428375 2.98925868975439 2.95931492665752 3.02616871070939 NaN 3.0003486687994 2.92720245285126 2.75606748428375 2.825 3.0213036792769 3.15517995809001 3.21706748428375 3.31610122642563 2.9763486687994 0.927737515407505 1.62091759737504 1.35666694286972 1.09546151362075 0.863916840564668 0.785283343707917…
3.01574699473232 3.03076331765281 2.9938286093348 2.99784493225529 3.06795103123851 3.10495103123851 3.0118122864143 2.98677147911306 3.04087757809628 NaN 3.03074699473232 2.94485309371554 2.76195103123851 2.825 3.04777964057331 3.17086941663603 3.22295103123851 3.32492654685777 3.00674699473232 0.926649059220875 1.61722076870513 1.35465673099351 1.09036243959329 0.86276954890849 0.78295934266078…
3.04404159773103 3.05404159773103 3.02503813125345 3.02303986449224 3.0830259985819 3.11501906562672 3.05802253210431 3.02505373040258 NaN NaN 3.06203813125345 2.97901733238793 2.77401213267155 2.83300519971638 3.07904333096983 3.20103986449224 3.24301213267155 3.33900519971638 3.02903986449224 0.923413622469077 1.62032930749232 1.35526116126999 1.09079280705901 0.863180779169621 0.77963097140156…
3.06831945308701 3.07825099885408 3.04737649828112 3.04631945308701 3.09825099885408 3.12609127231057 3.07147917963051 3.05617113558233 NaN NaN 3.08430804404819 2.98937649828112 2.78122818077644 2.83607986327175 3.10427381693172 3.22409127231057 3.25012549942704 3.342 3.05233086212583 0.925510154044551 1.62572981754549 1.35602035958747 1.08656306312418 0.85776948636798 0.785762549492159 1.3721943…
3.09571210324598 3.09977379540755 3.07966069311133 3.07371210324598 3.11977379540755 3.13391774378456 3.11256815486896 3.07084576959606 NaN NaN 3.11072238527291 3.02166069311133 2.80079435946141 2.84292802581149 3.12775323135369 3.23191774378456 3.26088689770378 3.342 3.08070182121905 0.926380848996033 1.62914411572602 1.36376856634672 1.0791083490452 0.849150584657248 0.769688933702451 1.3742780…
3.11804940838445 3.13304180709454 3.10204940838445 3.09603040515966 3.14402470419223 3.15402660451471 3.12905700967437 NaN NaN NaN 3.13804370741702 3.04710641805882 2.81305700967437 2.85502090354727 3.15504750806197 3.25302090354727 3.26500570096744 3.345 3.1060456077395 0.930980342058046 1.63658418070945 1.36684649910288 1.08769435173848 0.842878004661397 0.782504755109958 1.38706777231894 NaN N…
3.14427156294747 3.15522433460878 3.12827156294747 3.11223614169345 3.15731879128616 3.16830698420149 3.15935421254018 3.13920072043944 3.21424794877813 3.22534240545551 3.1612597558628 3.10321252752411 2.84321252752411 2.86617710627009 3.18027156294747 3.26416529918542 3.26808264959271 3.345 3.13029517711682 0.931133079846946 1.63879806483955 1.37030569341768 1.08991104662551 0.841851134681564 0…
3.16680977746874 3.17384285964809 3.15080977746874 3.13183458910325 3.18377669528939 3.19378496583423 3.18875188365488 3.15585940073777 3.23482631855842 3.25376015419972 3.18281804801358 3.12085113019293 2.86085113019293 2.88087594182744 3.20280977746874 3.27788421237228 3.27494210618614 3.345 3.15479323637907 0.928898856842229 1.6402973460664 1.37409799299148 1.08418829998185 0.843605195724741 0…
3.19403234460494 3.20403381481425 3.17302793397699 3.15803234460494 3.21203528502357 3.22704263607015 3.20903675523288 3.19003528502357 3.26502940418631 3.28204263607015 3.2060382254422 3.20308233172166 2.91205292753535 2.9050573381633 3.23303234460494 3.29101764251178 3.27500441062795 3.345 3.18003969565152 0.928857074283462 1.64194136729466 1.37882039695652 1.08487304075663 0.844794087181897 0.…
3.21626545772943 3.22724237444861 3.20068562080679 3.19167382461698 3.23899389249689 3.26545869483952 3.23672037300271 3.22077820847946 3.28133020949865 3.31335969997316 3.22630211904581 3.25942704069517 2.94845012397599 2.94475020662665 3.25527699936984 3.29952421025693 3.27803462492123 3.3830755933988 3.2072308328082 0.926903009091572 1.6428698845836 1.36589710046938 1.10973677342904 0.87425678…
3.23876187541806 3.24778258190345 3.21695536906239 3.20676782942015 3.28091703510337 3.30461412891879 3.25579291345736 3.24483418747305 3.31007627274155 3.3441532836361 3.25203821669271 3.29561693002036 2.98659622353498 3.00832703922497 3.27875152217537 3.34418740068715 3.28096894027192 3.38964466748752 3.22679293514614 0.929700389725898 1.64286010353243 1.36697542816222 1.10854941167621 0.851854…
3.26404418466536 3.27404802681017 3.25051681807237 3.23302369560165 3.29006147431702 3.33303240193782 3.28651886216546 3.27902647469302 3.35702046543443 3.37252949982576 3.27201812716718 3.31813255399607 3.05513639614089 3.08927471335418 3.30204226359295 3.36601706411374 3.28093468353817 3.42388939481247 3.24904418466536 0.93441268950137 1.64152316976947 1.37040593371669 1.10659486173095 0.859003…
3.28730140186536 3.29927821710648 3.24925503234761 3.24625503234761 3.32232458662423 3.35732458662423 3.30324343996817 3.29928980948592 3.37442891803916 3.40432458662423 3.29930140186536 3.38710433141493 3.12691579797551 3.2327882818017 3.32430140186536 3.35715070093268 3.24718547807099 3.28908114665606 3.27226662472705 0.935832605139902 1.64321150071838 1.38404591211351 1.10383022555665 0.866144…
3.31277915880208 3.32279614658654 3.27081313437099 3.26781313437099 3.34976217101763 3.38476217101763 3.32382162826322 3.32378765269431 3.41068572598758 3.43176217101763 3.32477915880208 3.39592355496995 3.20432898251402 3.29942241532852 3.34977915880208 3.36988957940104 3.26286409772436 3.29594054275441 3.29480464047876 0.937743436910156 1.64671959186582 1.38454566811496 1.10723052619397 0.87162…
3.33502990654206 3.34204485981308 3.29204112149533 3.28604112149533 3.37304859813084 3.41704672897196 3.34604485981308 3.34804672897196 3.43105046728972 3.46005420560748 3.34404112149533 3.43806355140187 NaN 3.36409719626168 3.37302990654206 3.37101869158879 3.26911401869159 3.35303364485981 3.31303177570093 0.942065345794392 1.64612785046729 1.38529031775701 1.11223971962617 0.874199682242991 0.…
3.35122631371492 3.36620368234343 3.31428289214365 3.30824894508641 3.39927157645791 3.4422942078294 3.37020368234343 3.37326026077216 3.45831683920089 3.48935078625813 3.36618105097194 3.4724413117441 NaN 3.41675815094499 3.38921499802918 3.38132815488664 NaN 3.37167894114477 3.33030552351515 0.944938331410909 1.64497162639255 1.385460792098 1.11749993093791 0.879447625604218 0.806498078231648 1…
3.37079346867875 3.38381412181087 3.3520192024931 3.3421406098914 3.43034211842375 3.47164114026912 3.38510830424892 3.39557189607885 3.48401430439893 3.52609414034412 3.381834774943 3.49326248165954 3.50365231376759 3.55592725814609 3.40780379524481 3.40970052958418 NaN 3.43038040603624 3.35672118271631 0.946523270962979 1.64424764165889 1.37737326855882 1.11433201902668 0.885421195183884 0.8085…
3.37751512936465 3.41404442774735 3.37101701252051 3.36651451781076 3.46200525649249 3.49250632945101 3.40401149326686 3.41500917959856 3.50501676304954 3.55151537219052 3.39301658865318 3.54649524011618 3.54454034784693 3.64555013899937 3.43102904891173 3.45904101022832 3.33303075767124 3.45490772698628 3.37804101022832 0.978668282676904 1.64436196507344 1.37343339902483 1.12636985274928 0.87224…
3.3994473995815 3.44022534835977 3.39533854025456 3.38633750025551 3.47440467104973 3.49923661577776 3.42773236721109 3.43734001396733 3.53498076812175 3.57535544138155 3.41794280587156 3.54442365217482 3.60068817535548 3.70619484906353 3.44823661577776 3.4819295952911 3.35035775717466 3.40088732582012 3.40220281352379 0.975656781676196 1.64551033802254 1.36737596832219 1.11991382405773 0.8867719…
3.43406584277704 3.46306136422333 3.42213235331838 3.41313865585735 3.50646084923757 3.53161079113302 3.44615292210166 3.46446980634499 3.57194725075756 3.60359735547189 3.4520532376991 3.57774024388484 3.65583097117999 3.76184175227267 3.47110001004034 3.48844295505105 3.29451055512289 3.39108957107419 3.42902719696003 0.96677742565001 1.61652491847577 1.36444804225424 1.11327053873346 0.8780899…
3.45306041771566 3.47756036143382 3.44754599770412 3.43958447920915 3.51753048691024 3.55354018467403 3.47057014362038 3.4755758722277 3.58201520124374 3.62503255591124 3.4700652525271 3.60700950077734 3.68160208714495 3.79960409986411 3.49204697592278 3.50502400521164 3.32500950077734 3.44601330108827 3.44656142407524 0.96243830684583 1.61466762465853 1.36105873287257 1.1089746561695 0.892654312…
3.47475980147632 3.50024163987723 3.46487415706044 3.46828812098951 3.53248774297931 3.56981043794736 3.49320177705249 3.50069715989459 3.59027180658702 3.63770777960784 3.49274856603087 NaN 3.71046250212711 3.82744526412631 3.50927688554407 3.51322378614423 3.33003509173379 3.453 3.46777750127627 0.959028073929713 1.61310453236391 1.36012462911902 1.11026653891821 0.891538730769083 0.82235581852…
3.49718681589693 3.52108172846672 3.49707675372461 3.49314482955604 3.57453998528184 3.59670768748936 3.51071154012394 3.5175806063592 3.61344172416928 3.65553588949126 3.51420520011831 NaN 3.74939936173289 3.86464495631655 3.53317501483718 3.53290284445096 3.33296869261134 3.66921986464462 3.49168954642398 0.95840122742414 1.61564547441216 1.36137509490899 1.10438488859682 0.865493329543484 0.80…
3.52252364548932 3.5425170496488 3.51802220231542 3.51752144687582 3.59302492712377 3.61951675269873 3.53650611003055 3.53451943712221 3.62150950950877 3.6680077693848 3.54102326776952 NaN 3.74700585465693 3.84851099425913 3.55852186498048 3.55901626688876 3.33599803063126 3.70040970479637 3.5165173596633 0.95253039995574 1.6141143265187 1.35720423259984 1.09863262442843 0.860423249055522 0.79701…
3.55830035690803 3.56726570034172 3.53434656566311 3.53333501347434 3.60521949158663 3.62824259596417 3.54051984849466 3.55727725253049 3.63616173064278 3.67808086532139 3.57425414815294 NaN 3.75704620875508 3.85901155218877 3.58832346128557 3.43128880471926 3.33501155218877 3.376 3.53730035690803 0.927695198484947 1.63372504727226 1.36423978366965 1.09914656377022 0.873149762692277 0.80999247009…
3.58378673002893 3.58981133810252 3.56375391926415 3.56176212195535 3.6238441488673 3.64882774348491 3.58463087889623 3.58080313541132 3.64988516232327 3.68494258116164 3.59581954079371 NaN 3.76096718923522 3.85999179730881 3.61577032464654 3.45579493272013 3.3359917973088 3.376 3.56278673002893 0.928136308788962 1.63160771781298 1.36252435470959 1.09546084211889 0.867189872362465 0.8051108494021…
3.60404901855136 3.60653474183643 3.59654195298651 3.59354422380043 3.66452634845951 3.68103741135866 3.60305731828852 3.59803630887348 3.66102016005294 3.69351152745103 3.62204399847354 NaN 3.75855344239015 3.87105884727819 3.63705403862918 3.61001701208073 3.34202037148174 3.38200470111117 3.58604227195316 0.952503144761855 1.6128872694709 1.35600750774917 1.09225730357752 0.849747878424705 0.7…
3.6338033175562 3.62776001019275 3.62227823280833 3.62078992531567 3.68077230354866 3.70372822932461 3.63825797843552 3.62030281952017 3.6732384909233 3.70055483385878 3.64882060729918 3.78090026185711 3.78936661524376 3.90516670412141 3.66977153668807 3.62058348408506 3.35527663588768 NaN 3.61173975581993 0.95438767846217 1.61735911176282 1.35759731100722 1.09071386146852 0.851560351929629 0.787…
3.6621086594131 3.65217704689797 3.64825155341482 3.64807651896339 3.70577310234775 3.72521384278218 3.66221439163124 3.64705177819345 3.69446594836108 3.70561185125011 3.67865659566315 3.76998475304873 3.77547899991612 3.87125419640277 3.69508190619662 3.62762335751532 3.37875019438969 NaN 3.63415047663118 0.958469901766298 1.62407979787095 1.36398894375552 1.09259580586627 0.848785267135536 0.7…
3.68652258667863 3.67602113022212 3.68002285680527 3.67002635935576 3.73652834195579 3.75953039510466 3.68503122664925 3.65100640840861 3.69800873873901 3.71701997211181 3.70552547842698 3.77450810677222 3.77549972281847 3.88100178302223 3.71752258667863 3.6520185156553 3.39404854186493 3.44517509744137 3.65952663653729 0.957836057663267 1.6261673187808 1.36616145806049 1.09329716080952 0.8513810…
3.70674074920008 3.69376611604512 3.69779524500835 3.6947534326226 3.75684322713249 3.7853132383049 3.70620871798301 3.66235986593104 3.71322791508966 3.73322791508966 3.72772309984927 3.78159390057382 3.77701165158529 3.8889706990639 3.73774126511869 3.66758156265802 3.42282726255575 3.546757353044 3.6827534326226 0.962352280887556 1.62814203201049 1.36645855071844 1.09289476062113 0.85554294908…
3.72705705656887 3.71612296144589 3.7226019611538 3.71620307444122 3.78563426556347 3.81170964251936 3.72359981722974 3.69230150782359 3.73223689900425 NaN 3.74652238413948 3.7895895850742 3.77800236801972 3.88652756837024 3.75806965674413 3.80011905969385 3.49240359170438 3.61045399240542 3.704160001895 0.962529666227355 1.62994921147679 1.36796113102825 1.09701360140841 0.856257967323865 0.7783…
3.74407138961017 3.74009046798161 3.74257350835996 3.74207538485939 3.81607848223395 3.84460131360425 3.73810787172893 NaN 3.74317179571644 NaN 3.76356751548613 3.79900884799803 3.77849800237539 3.88699200950156 3.77558231598293 3.81258631123215 3.51207633273242 3.51111743497296 3.72657742285906 0.962640582051778 1.63047921747692 1.36676225104553 1.09636677061839 0.852716638931632 0.7777821935177…
3.76867789968497 3.76818388858956 3.76618941211271 3.76773534547832 3.84136147802024 3.87735572180637 3.77964900227026 NaN 3.78594282567916 3.78926300187585 3.78567218225289 3.8033490736114 3.77816599943936 3.88514876957954 3.80365502995664 3.84194132816048 3.55142595982642 3.57256569017278 3.75218369468063 0.957464639129837 1.62596081252784 1.36612433406298 1.09692363199758 0.850636174600244 0.7…
3.78399245179443 3.78412073365979 3.78254092189961 3.788215278809 3.87278566748668 3.90818461450035 3.79274766083245 3.74337818059684 3.78125999916033 3.81251999832066 3.80050426993808 3.83342206311675 3.79220163116333 3.89774770620736 3.81703972436903 3.8797922206987 3.58760703731625 3.70555559662191 3.76817092147978 0.957050043075902 1.628655796026 1.36778907389494 1.09904110678651 0.8499312324…
3.79499683821627 3.80249403200667 3.79849527287476 3.81449152746025 3.90648900321824 3.93649097181555 3.80849435648009 3.7589938630368 3.7919957808378 3.8339915616756 3.81299640385977 3.83749924117008 3.7810044109423 3.88650419946661 3.82849643496048 3.88899816927185 3.60599563362473 3.62302037641794 3.79049292071726 0.959854153378117 1.6280648780394 1.36719009690643 1.10166387556767 0.8499946522…
3.81621538201103 3.83118401937492 3.81776684319615 3.83029887843586 3.92299620991371 3.9624144101004 3.82178150050628 3.78232719925324 3.82138173246211 3.86028629934658 3.832207541352 3.84196012410126 3.79643148208459 3.90295466791127 3.84880399847545 3.93136704494695 3.75449816731447 3.84633965752241 3.80923855258379 0.959508048846338 1.63192966816946 1.36637375755299 1.09876152837969 0.84951441…
3.83311612704987 3.84619572575345 3.83865719615189 3.85356392460602 3.96096103330356 3.99465265539617 3.84361866655032 3.80629807881074 3.84938324418523 3.88144711821611 3.84863336530782 3.83956827369172 3.79215260482102 3.86365968507718 3.87203096167538 3.95943617654428 3.82868767015723 3.87859098492117 3.82816378873801 0.95451946376184 1.62923375731707 1.36478241251451 1.09880452970256 0.851834…
3.84902854843855 3.87103075677653 3.86002631693777 3.87102631693777 3.97501996769303 4.02101762882732 3.86707619093691 3.82006666706979 3.86708888942639 3.90208571480402 3.86602526645124 3.87339351962284 3.80347078420907 3.87506739546152 3.88452685376243 3.97353054204667 3.87311473057885 3.95920680934137 3.85003107887133 0.952451702864703 1.625873687279 1.36580386468173 1.09655680597872 0.8526130…
3.86876598485054 3.89322250307002 3.87778811759984 3.89079914478858 3.99718296744775 4.03676109823062 3.89123157096361 3.84126465252984 3.89517643501989 3.92926465252984 3.88227701203929 3.84397487446222 3.79614351019727 3.89619895962822 3.90324936569562 4.00050432335743 3.94119972868643 4.05922737503009 3.8717607847434 0.950537140449108 1.62565330106995 1.36645376056198 1.09721982223249 0.851359…
3.89254615520695 3.91320091100969 3.90350788765586 3.9175186061724 4.01368850689476 4.06007228881114 3.91251448879418 3.86549305176109 3.91145017769491 3.95345017769491 3.90708902927313 3.88791342875366 3.8096951980891 3.9146493130502 3.92553083017531 4.04537333356789 4.00370906883359 4.12388140133577 3.89509673681695 0.950253039777484 1.62276594432409 1.36320184157692 1.09980799768506 0.85615629…
3.90101130725321 3.94200884915469 3.9260098323941 3.93800884915469 4.03700344133793 4.08200639105616 3.93600786591528 3.88801327373203 3.93201524021085 NaN 3.92301229049262 4.06201818992908 3.89502261450642 4.01502359774583 3.93601179887292 4.05800540781675 4.08803392175963 4.18004326253403 3.91501327373203 0.963588107264136 1.60726903642538 1.35786902659298 1.09164846614652 0.853530653854207 0.7…
3.92433705463394 3.96034909229944 3.94638520529593 3.95639724296143 4.04425279097546 4.09520464031346 3.95233705463394 3.91526482864095 3.96325279097546 NaN 3.94833705463394 4.09908426365849 3.94092777400701 4.06287962334502 3.96027686630645 4.06952965728191 4.15781856125386 4.26883059891936 3.94232501696844 0.9597980215477 1.60531589845609 1.35580441219831 1.08855877002054 0.854811127078078 0.77…
3.95245264907528 3.98964664153612 3.97843109435741 3.98930176605019 4.06540953963954 4.11208621887148 3.98062508681825 3.93766819625399 3.98447420379315 4.01462508681825 3.97634487548593 4.10546113205324 3.93433180374601 4.0524180226175 3.98362508681825 4.1133664302038 4.22584063399695 4.3379484075863 3.96943109435741 0.964417092220518 1.60578060075392 1.34885156166333 1.09088723682884 0.85046827…
3.97316600644808 4.01906073406637 3.99809312556844 4.00305263619086 4.08402834256431 4.11604048937758 4.00906883194189 3.96814171282154 4.00605668512861 4.04304453831534 3.99217005538584 4.08100404893776 3.90398785318673 4.02598785318673 4.01213766388378 4.13017005538584 4.26402024468879 4.3810485872531 3.98911741919499 0.957896434305985 1.60488109146067 1.35205501630151 1.08937740692731 0.835403…
4.0142036695898 4.03433944931633 4.02133944931633 4.01648654402007 4.09123761452143 4.12615840968095 4.02646391406565 4.00318103963538 4.02081467835919 4.05449785899728 4.03424892949864 4.08228287443027 3.9013055043847 4.02328287443027 4.04632813433912 4.17213577972653 4.26923761452143 4.39318103963537 4.01837339424796 0.949532620866268 1.60015136090838 1.34094553213956 1.08373287467548 0.8337881…
4.03294800164887 4.06485320148398 4.05168730119543 4.05942660074199 4.1125451009481 4.14045030078321 4.06759250103054 4.01999540173131 4.09235550061832 4.09866360115421 4.05680580140154 4.10723700041222 3.92807110012367 4.04809480016489 4.07585320148398 4.18418960032977 4.29011850020611 4.40923700041222 4.0515451009481 0.939941676637662 1.5932354439225 1.33690594973206 1.07618470111253 0.83177500…
4.07202659834584 4.10001266587897 4.08002913152164 4.07702026540636 4.13501393246687 4.15901646564266 4.09204179740061 4.06102026540636 4.10702406517005 4.12603166469743 4.09002786493374 4.11702406517005 3.93100379976369 4.05200506635159 4.11102153199425 4.19206459598276 4.29503166469743 4.41901899881846 4.07402913152164 0.931370829326521 1.59139994933648 1.33056430639885 1.0788433124159 0.827447…
4.09350586695159 4.1104511786325 4.10339649031341 4.09343750655272 4.14642383447295 4.17224609743591 4.125300785755 4.07760157150999 4.12709376638181 4.1514511786325 4.1125468831909 4.13642383447295 3.93438281823363 4.05638281823363 4.12856055527068 4.24323242535613 4.3201503928775 4.43398632792023 4.09742383447295 0.939895917757834 1.5913959575698 1.33401933682621 1.07353253850142 0.825288848088…
4.13036542670392 4.14347290514625 4.13258038358858 4.12547290514625 4.17727944395006 4.19023645257313 4.14766636634245 4.12158038358858 4.20580653880381 4.18455888790012 4.15227944395006 4.16738692239239 3.96223645257313 4.08421495688466 4.16936542670392 4.26098880166944 4.3310644870654 4.43315046981926 4.12845140945779 0.938958674219786 1.59415508688742 1.33839286137417 1.0709224314604 0.8273710…
4.14713031606191 4.16507273454618 4.15907879575836 4.14707879575836 4.19010910181927 4.20107273454618 4.17809091818273 4.14809091818273 4.19704848969745 4.21009697939491 4.16514546909236 4.18501818363655 3.97312728545582 4.09412122424364 4.18611819363755 4.306 4.33401212242436 4.44 4.14909697939491 0.942570609121518 1.60168109201829 1.3426401535305 1.07512896959393 0.827432789157704 0.75093803110…
4.19031716898865 4.18943610735939 4.18538324586128 4.17340967661034 4.22630395361412 4.22558147647919 4.20842289198487 4.17842289198487 4.21374006097351 4.24246253810845 4.21321144599243 NaN 4.01482820013115 4.13382820013115 4.22540967661034 4.30627752286507 4.33803964612358 4.44005286149811 4.18133038436318 0.952560707752838 1.6054026845599 1.34932669395672 1.07488171469922 0.831825015243379 0.7…
4.21464280515915 4.2225570978046 4.21485707354554 4.2045570978046 4.25009276877056 4.26974993935235 4.24053567096596 4.21072851251371 4.26942853677277 4.27772851251371 4.22972851251371 4.23944996361141 4.00236425625685 4.12140710993413 4.25649281728868 4.32721426838638 4.34117141470911 4.44406428051592 4.20664280515915 0.946730849795827 1.6108426418348 1.35357071341932 1.08161386653458 0.84549044…
4.24398793914993 4.24798954726327 4.25398391886657 4.22998954726327 4.29997949655488 4.30398592900825 4.26498994929161 4.24398633103659 4.28899195943329 4.31098633103659 4.26298633103659 4.25999155740495 4.01899316551829 4.13999236146162 4.27899075334828 4.33699597971664 4.34899678377331 4.44699879391499 4.23598793914993 0.950878295399857 1.61141976280328 1.35405979898583 1.07631217899358 0.83866…
4.27323739381913 4.27242730887444 4.2643560907287 4.25424926351009 4.31759348454783 4.34052226640209 4.29143917856539 4.27441543918348 4.30956974516592 4.34149852702018 4.289273002892 4.33060535423879 4.08122552412818 4.20024926351009 4.31321365443722 4.3611899150553 4.35 4.43903560907287 4.265273002892 0.949369732288061 1.61451118782762 1.35590964390927 1.08075397677573 0.836842521236174 0.77504…
4.29373084825718 4.30819345983278 4.29449439735045 4.27573084825718 4.36758037949835 4.38475234379416 4.32847290181347 4.30934392859162 4.35749439735045 4.38373084825718 4.31288131701602 4.38228973221856 4.10182712064296 4.22282712064296 4.33160187503533 4.37740841520254 4.35006448661093 4.44268785718323 4.28858037949835 0.946520688373528 1.61791635490933 1.35591933683267 1.08298688081748 0.83306…
4.32702562675106 4.31709318818567 4.31705824261605 4.30903261586499 4.39406057232069 4.41906989113926 4.35005358320676 4.32504892379748 4.38011881493673 4.41709085848103 4.35301397822785 4.44108386936711 4.18512114464138 4.30611881493673 4.35903960497891 4.39605358320676 4.353 4.47391380092825 4.31504193468355 0.931541671820256 1.61684365763629 1.35771435654768 1.09377258597215 0.840863081805914 …
4.33839280036013 4.35721822242229 4.34219640018006 4.32332733363344 4.42030551139121 4.44942553372347 4.37317457793784 4.34639280036013 4.43126186690675 4.45639280036013 4.35936006699678 4.47716366681672 4.23712002233226 4.35666175524545 4.37638188923901 4.4194473559657 4.35303273336334 4.43661811076099 4.33330551139121 0.93659521027284 1.61842025645385 1.35959800334984 1.09486057820442 0.8550190…
4.37430357202177 4.3776538474315 4.36058379234956 4.35335027540973 4.4483969787977 4.48853708896159 4.38944368218566 4.38251373726761 4.45614423300513 4.49291071606531 4.39237362710372 4.49349450841487 4.25014835584637 4.32747115672089 4.41137362710372 4.46051373726761 4.35658379234956 4.40431181770425 4.36135027540973 0.941627087965019 1.6194520469027 1.36119006860329 1.09317145618359 0.85436252…
4.38702011143024 4.40502752090454 4.38502540391189 4.36803175488986 4.46505080782377 4.51103598887517 4.40802116992657 4.40403069639353 4.50402752090454 4.53104763233479 4.40802328691923 4.5560222284229 4.34004869083112 4.38906562677237 4.42701270195594 4.48196189413217 4.38097565458444 4.50093437322763 4.37603175488986 0.942761376045227 1.62372443509962 1.35952445626954 1.09617048969862 0.868256…
4.40643301686743 4.43125259317267 4.40933679089689 4.39831273440425 4.51312028246317 4.54521650843371 4.42830070615794 4.43325259317267 4.53060141231587 4.57637287563584 4.43039693212847 4.57703608473895 4.38689009022749 4.45201037269066 4.43952924283797 NaN 4.3582766496653 4.4394811298527 4.4062766496653 0.94412326857563 1.6278570757162 1.36371340102008 1.10605123593575 0.855225317771071 0.80060…
4.44227911816011 4.45245088318171 4.43738647129861 4.42449382443711 4.52377294259722 4.56345088318171 4.45336500067091 4.45445088318171 4.5802361769047 4.60764411883101 4.46334353004321 4.58070853071411 4.46182500335454 4.53706118025925 4.4831502943939 NaN NaN 4.47968706008642 4.42955823632021 0.949332667670343 1.62344408517296 1.36234205586775 1.10448509407187 0.86605830536457 0.807874917435525 …
4.45504566464703 4.47306257747926 4.4550439733638 4.44703889951413 4.55901522154901 4.58402706053157 4.47003382566446 4.47503720823091 4.59106088619604 4.63704059079736 4.47904566464703 4.61304904721348 4.54513699394108 4.63113530265786 4.49004059079736 4.4990287518148 NaN 4.51097632203487 4.45503551694769 0.949913230350956 1.62043521366848 1.36197851167076 1.10334710790569 0.853246620797934 0.80…
4.48227664321208 4.51026461524634 4.4813969228695 4.47026461524634 4.56830069914356 4.60030069914356 4.49028867117782 4.49730069914356 4.62721650338337 4.66138489490376 4.50627664321208 4.64252923049267 4.62691412539643 4.71233510419742 4.51427664321208 4.51646909066396 NaN 4.49767356608158 4.47636083897228 0.951781029390994 1.61760939860171 1.36107113288222 1.10162352168693 0.868923795823115 0.8…
4.50529388056057 4.53263297351508 4.51442951774237 4.49274600449991 4.59351994253024 4.6252712743636 4.51447473013631 4.52229388056057 4.6452712743636 4.69336169915147 4.52931648675754 4.68609042478787 4.70337897801499 4.82346940280286 4.53731648675754 4.55533909295451 4.43124866816664 4.5532034557727 4.50645212393934 0.948577513318334 1.61750303238364 1.35868892296349 1.10018070552198 0.86577819…
4.51802040878242 4.56001448365204 4.5330230421737 4.52501382530422 4.61600592513038 4.63700921686948 4.5350230421737 4.53502238382588 4.65701514199986 4.7090098752173 4.54302106713024 4.69003028399972 4.76303752582574 4.88703555078228 4.55101909208678 4.57006780982546 4.44202435886934 4.56202435886934 4.52602172547806 0.948468130292191 1.6150370111009 1.35820541789917 1.09631771553306 0.858349420…
4.54926285529188 4.58234649106657 4.56826285529188 4.54634649106657 4.62539428293782 4.65125090732407 4.57022701138844 4.56916727154938 4.68015532358156 4.72420311545282 4.57529869919532 4.73621506342063 4.82037038700219 4.9412867512275 4.58021506342063 NaN 4.47889246828969 4.59891636422531 4.55922701138844 0.945559506989905 1.61047777677987 1.35125083635775 1.09281260286075 0.857423044486496 0.7…
4.57175078429773 4.61159152702246 4.59079628637638 4.57581903741571 4.6583640166292 4.67229576351123 4.58956877598313 4.58347777182583 4.69340951870785 4.74125026143258 4.60063702910111 4.75456877598313 4.85159152702246 4.96568253117976 4.59881903741571 NaN 4.46979524064607 4.5917269875281 4.57870528221908 0.939511590022477 1.60858243987051 1.35117325579635 1.08974798377837 0.853499275639608 0.79…
4.60409212606279 4.63711899616444 4.62508444889089 4.61108828747684 4.67409212606279 4.68509212606279 4.61410364182064 4.60406909454709 4.71104606303139 4.7520307086876 4.62812667333634 4.77908828747684 4.87706141737519 4.99506525596114 4.63406909454709 NaN 4.46111899616444 4.58012667333634 4.60909596464874 0.930132878939462 1.60609587400371 1.34487775394362 1.09091909938311 0.851742629914977 0.7…
4.6282737214504 4.66835355687344 4.64742198723604 4.63439917711517 4.69821669614824 4.70921669614824 4.64126231638997 4.62225091132954 4.72307983542303 4.76007983542303 4.6612395062691 4.80221669614824 4.89309124048347 5.01204562024173 4.65230793663171 NaN 4.4920684303626 4.61305702530217 4.63437636699431 0.930891519111038 1.60244516873038 1.34684894178244 1.08278823040775 0.849759402675916 0.780…
4.65320838526195 4.69956865188798 4.6847582025173 4.66966342720264 4.71785297783197 4.72873450868864 4.66478189634597 4.64449757040198 4.73023693828666 4.76711846914333 4.68320838526195 4.82192405931796 4.90121324445799 5.01628432594399 4.68023207909062 NaN 4.49859234571664 4.61856865188798 4.66771081485997 0.931660880676803 1.60365598409216 1.3432137058717 1.07299669490702 0.84321327414573 0.775…
4.70302486491076 4.7230460000849 4.71603356762953 4.69703729736614 4.75302113517415 4.75902859464737 4.69704351359383 4.6650261081563 4.74000248649108 4.772 4.7330261081563 4.8600261081563 4.91000870271877 5.02799378377231 4.73102237841968 NaN 4.52298632429908 4.6418296753613 4.6970360541206 0.922224202169918 1.59937795677144 1.3400761292005 1.06873799837468 0.825619618899758 0.761821392435003 1.…
4.72352804336403 4.76036002956638 4.74334802858084 4.72733602759529 4.77036002956638 4.78236002956638 4.73240803350857 4.68633602759529 4.74213201084101 4.77204800394218 4.75451604237848 4.88109600788437 4.91707200591328 5.023 4.74948003942184 4.86618001478319 4.51212000985546 4.50510800886992 4.72642003449411 0.925684486938244 1.60582436446452 1.34504188343956 1.06709807737845 0.817331724247704 …
4.767445899785 4.79053083307738 4.77259453304666 4.75570069966214 4.80076439963142 4.81272193298523 4.76665823301595 4.71450959975428 4.75319109990786 4.77604246664619 4.7974246664619 NaN 4.92306369996929 5.02295753335381 4.789445899785 4.88178563295452 4.52325276606261 4.51788569812639 4.761445899785 0.932641910999079 1.61040892694748 1.34858066628962 1.06447976732862 0.821843525877755 0.7571938…
4.78807204632761 4.81506051891519 4.80009221929933 4.78808645559313 4.83609510115244 4.84610374671175 4.79706051891519 4.73807492818071 4.76204610964967 4.77802305482483 4.8170691644745 NaN 4.92601440926552 5.02102593667794 4.81008645559313 NaN NaN 4.69706340076829 4.78209510115244 0.932729971181469 1.61543579252474 1.35276221902689 1.06493489915028 0.833529510084972 0.7619783285252 1.35733890495…
4.8135973268494 4.83647786147952 4.83234644957265 4.81846591494253 4.8695973268494 4.88252564762747 4.81845396840555 4.76428671688771 4.77814335844386 4.78623893073976 4.84162121992338 4.93604778614795 4.93104778614795 5.03 4.84057343377543 4.85796766949603 4.60244202186856 4.71944202186856 4.81541812879458 0.932739233924551 1.61743581871205 1.35352068170115 1.06672843946478 0.833400737691129 0.7…
4.86329892658574 4.87634163038371 4.86153379747454 4.85751244557556 4.91959785317149 4.92679002026232 4.85610675949491 NaN NaN NaN 4.89329892658574 4.94036298228269 4.935 5.03 4.8882348708888 4.93842703797963 4.63968326076741 4.75672596456538 4.85040568608065 0.934390852912098 1.61711583579777 1.35274722425313 1.07510380329385 0.836753986075764 0.769347473164644 1.37400583347004 NaN NaN NaN 0.938…
4.87699042963937 4.89198906244499 4.8859829100703 4.88098359366748 4.94698085927873 4.96297470690404 4.86099658201406 NaN NaN NaN 4.90699042963937 4.9569883788478 4.935 5.03 4.89899248043093 4.95798632805624 4.67097812488998 4.7899767576956 4.86898701165342 0.937178051748014 1.6182991728474 1.35262008886763 1.08581251461079 0.836020512697891 0.769689760740984 1.3806853310312 NaN NaN NaN 0.9399388…
4.90831077238212 4.91936256777914 4.91033667008063 4.91733667008063 4.98840141432691 5.00254385166871 4.88466039131201 NaN NaN NaN 4.9412589769851 4.97106474424628 4.93905179539702 5.02997410230149 4.93031077238212 4.97867334016127 4.70681577750307 4.82581577750307 4.89433667008063 0.93601617411737 1.618506027187 1.35511703370887 1.08781844613809 0.844676662685267 0.77105537974454 1.3798007704844…
4.93236453232846 4.94741009886952 4.93650123195163 4.94375184792745 5.02000246390327 5.04479741446851 4.93495443345894 NaN NaN NaN 4.9614784486811 4.97622783270529 4.943 5.02793165018841 4.95443288214005 5.03068349811586 4.76936453232846 4.88836453232846 4.92041009886952 0.93433100380554 1.62056564045816 1.35799718600903 1.08777472912733 0.843649064030146 0.773017112091929 1.37009535726597 NaN Na…
4.94807844701744 4.96507097587292 4.95808591816195 4.97610459602325 5.06308591816195 5.07914568731809 4.93307471144518 NaN NaN NaN 4.98206724030066 4.98602988457807 4.94300373557226 5.02497385099419 4.97306724030066 5.0601456873181 NaN NaN 4.93808965373421 0.939961356139667 1.62380648856208 1.36046512906765 1.09097622707202 0.843193298637242 0.774195129067648 1.37639589549465 NaN NaN NaN 0.937855…
4.96923597059624 4.98432586415671 4.98124720729129 5.00429215407153 5.08646070449741 5.11842699441223 4.95312360364565 NaN NaN NaN 5.00026968068141 4.99411236695059 4.94393257982965 5.01798876330494 4.991191023816 5.09920226051106 NaN NaN 4.96224720729129 0.942981010643953 1.62283820015298 1.36448235838876 1.08996674135843 0.846817308462005 0.778268429497101 1.39399899067325 NaN NaN NaN 0.9391837…
4.99040232845169 5.01352066034925 5.00359165948778 5.03054432672876 5.12744966121071 5.15682832328289 4.96475732414436 NaN NaN NaN 5.02430766293365 5.00416566465658 4.93823666379511 5.01707099913853 5.00849699396974 5.11759165948778 NaN NaN 4.98452066034925 0.942069538128288 1.62009585265565 1.3628765139823 1.08979288863027 0.853695495750641 0.781877197243308 1.3961240051688 NaN NaN NaN 0.9376349…
5.00700412303526 5.03501089659318 5.02800589005037 5.05300765706548 5.14601236910578 5.19100706806044 4.99600412303526 NaN NaN NaN 5.03700500654281 5.01100176701511 4.94800206151763 5.02000647905541 5.02900412303526 5.14200530104533 NaN 5.03102120418133 5.00600647905541 0.937099201898175 1.62240051243438 1.36067064201549 1.09445013841618 0.856811057264041 0.791250064790554 1.37855261812739 NaN Na…
5.02130797914566 5.07214782998992 5.04825870248235 5.07927102164818 5.18820942581905 5.21543117080392 5.01025870248235 NaN NaN NaN 5.05427102164818 5.01720942581905 4.95501231916583 5.04202463833165 5.04334493664314 5.16054204329636 5.05598553326611 5.10418263991934 5.02830797914566 0.934359571660409 1.62406608500504 1.36281562952734 1.09496915347165 0.860401108724924 0.791487370023815 1.38747695…
5.04640812993269 5.08443080381784 5.06943080381784 5.10143080381784 5.20581625986538 5.25063486878419 5.03145347770299 NaN NaN NaN 5.07649882547329 5.03424941273664 4.956 5.04370523949306 5.07140812993269 5.20422673885149 5.13670054138622 5.20108599743376 5.05336278216239 0.931852885299957 1.61817605147739 1.36001828005133 1.09897915534971 0.860421071389145 0.792912650394615 1.39030191603944 NaN …
5.06403624594882 5.10304578435641 5.08804387667489 5.12003624594882 NaN 5.27803624594882 5.05104387667489 NaN NaN NaN 5.09802670754124 5.04501335377062 4.95600381536303 5.031 5.08903624594882 5.21407630726068 5.21012781466164 5.29117550669956 5.06905723044551 0.928957100324094 1.61971967944299 1.35821624186741 1.10195025174745 NaN 0.794313227730615 1.38435351013399 NaN NaN NaN 0.925527806166255 0…
5.08320394131047 5.12721365280144 5.11117480683754 5.13919422981949 NaN 5.29723307578339 5.07412624938267 5.04512624938267 NaN NaN 5.11220394131047 5.05213596087364 4.9580388459639 5.03095144254513 5.10816509534657 5.25423307578339 5.27754384349458 5.38342730560288 5.09920394131047 0.927399988657185 1.6142830963343 1.35620289926877 1.09684708655271 NaN 0.790780002835704 1.38617077124787 1.1045887…
5.10458619657738 5.14949935263999 5.12949935263999 5.1594125087026 NaN 5.32134737574956 5.08784672838955 5.05858619657738 NaN NaN 5.13352106362434 5.06639079771825 4.96206513295304 5.02593486704696 5.12573817346781 5.27847764165564 5.33417239315476 5.42860661284171 5.12047764165564 0.923240754907132 1.61047375560334 1.35135201872459 1.09646684692995 NaN 0.791732044618992 1.38420326959485 1.092059…
5.13098906921073 5.17199068858692 5.15199068858692 5.17799230796311 5.29699149827501 5.33699352249525 5.12598421108217 5.08498906921073 NaN NaN 5.15699028374287 5.08399271280715 4.96499878546786 5.02300121453214 5.1589862353024 5.29999109343097 5.38697813842146 5.50097004154052 5.14199109343097 0.919671477680772 1.60839086231782 1.34919089470534 1.0927215505527 0.852692088995283 0.788671267161867…
5.15231186207001 5.20219191512001 5.17627587798501 5.19719191512001 5.31211994695 5.35611994695 5.15827587798501 5.10640781963001 NaN NaN 5.18132385676501 5.105083962865 4.965 5.02595202122 5.17732385676501 5.32525188859501 5.41634784615501 5.52132385676501 5.16731186207001 0.915250373103349 1.60753101724125 1.34835998212185 1.09191613055695 0.851997974164349 0.780050897294299 1.3766337004773 1.0…
5.17851514963936 5.21879418902735 5.19951514963936 5.21362247248089 5.32225757481968 5.36621464568307 5.18162247248089 NaN NaN NaN 5.20842929136613 5.11255807877597 4.96519318111476 5.02206439370492 5.20457954334428 5.34668686618581 5.44530050395629 5.54823611025137 5.19366540161751 0.912787676848961 1.60423027810448 1.34416766440481 1.08975252597158 0.849191073847426 0.776609344237807 1.37295994…
5.19559900898388 5.23504950449194 5.22707551258298 5.24557063072528 5.33553570805421 5.36952227243195 5.20259304467979 5.14306281260975 5.19798088311877 5.20105461966066 5.22659714115434 5.13809339147714 4.97401120697726 5.025 5.22359153766571 5.37805977054537 5.45903362093177 5.55902241395451 5.2115689044183 0.930009494619775 1.58452479069947 1.33908845859849 1.09721511007599 0.849532813508329 0…
5.22583475236466 5.25027255026299 5.24980690388355 5.26767839305544 5.34612611231344 5.37610173192448 5.23079234111037 5.16645354932088 5.19138377250228 5.22141866091158 5.25634174042091 5.16331368445202 4.97708364918721 5.0250313684452 5.25182717764773 5.39432414060043 5.46814638607761 5.56506273689041 5.23280338391946 0.932724451293248 1.58137010603807 1.33203837264063 1.07616319722856 0.844480…
5.25627844066817 5.27522518634458 5.27725650517662 5.28436416312634 5.35765201603749 5.38501140284853 5.25734102633034 5.20471483860977 5.22375870959288 5.25673677410133 5.28729104482116 5.1939664478492 4.98544786607646 5.02807071569628 5.28178127837983 5.42551858177274 5.48223571898761 5.57107071569628 5.26023129687065 0.932791842680277 1.57893713670813 1.33410707478134 1.07319314746925 0.841314…
5.28002641867876 5.32805759937835 5.30902043770719 5.32050690864991 5.37900734442229 5.39100717071931 5.29001672169157 5.23098641177928 5.2429900701464 5.28998275341216 5.30902528657952 5.23403959957262 5.0040269997086 5.03101619982516 5.3085245894952 5.44704139955319 5.49201439984459 5.59199744377167 5.30305039945606 0.934197276099336 1.60014402184867 1.33608791224031 1.06367025017274 0.82068081…
5.31386008566651 5.3602709731929 5.33531850635056 5.33684087292386 5.38416918133576 5.39669878890739 5.31702360291926 NaN NaN NaN 5.344365283081 5.25631161917183 5.01895935402107 5.04010838927716 5.3373980444833 5.46039944448882 5.50014903525609 5.59060867903587 5.33132516783147 0.934400969657638 1.6079885562178 1.34464526696902 1.0743428802013 0.845066945228073 0.764705654854118 1.35736505334109…
5.34469366191977 5.38059913601152 5.36222102581767 5.36561046256831 5.39816282402704 5.4136081214015 5.36048441744694 NaN 5.34678028648261 5.35744638469947 5.37568890407536 5.28015547659365 5.01638515886455 5.04834236343516 5.37166511485333 5.49586194700144 5.511 5.6004191166451 5.35559913601152 0.941236157532513 1.61315439137478 1.34662680635184 1.07063844892192 0.845759080150636 0.7681136676691…
5.37802104723292 5.38352330547368 5.39352008661231 5.38952008661231 5.4305224586334 5.43152483065449 5.39507877089047 NaN 5.45502392909477 5.38901016208341 5.40552051003245 5.33317099046955 NaN NaN 5.40452353303434 5.53550884578649 5.51100960620615 5.59899901201967 5.36953056701846 0.939365624546753 1.6016200366358 1.35115347833705 1.09382995965872 0.859056477616198 0.776305567989949 1.3660710279…
5.39479668776955 5.4084265155482 5.40986104894756 5.40569566285348 5.45224436360046 5.45882604334343 5.41369019706033 5.36340839871485 5.47345310756551 5.42550174699253 5.42332678029185 5.42272222053507 5.1334694433478 5.25245740633888 5.42427918496749 5.53211981737787 5.516 5.59548194448662 5.39683697492973 0.940138707649568 1.60389244821561 1.35476857200229 1.08321944335847 0.829087443739428 0.…
5.41972200143815 5.44408243290056 5.44011925001469 5.42216328204934 5.47271766648027 5.48624943615282 5.42972837511841 5.39773050283739 5.51088818265898 5.46766890348594 5.45072200143815 5.51553590717292 5.17317795019465 5.48875234614327 5.44764788221148 5.54217049696987 5.5160642518288 5.594 5.42516208456722 0.93877967687958 1.60828539233205 1.36006910998135 1.09421009035428 0.839868665147109 0.…
5.441006894289 5.46100450243091 5.46150223280095 5.4425057008286 5.50500099036902 5.52200389582612 5.46700113955157 5.41501575036967 5.48550697782159 5.49401232637626 5.47350569589131 5.54000317419844 5.22699757811674 5.51699686182776 5.46450775522464 5.55050476169906 5.51899986789728 5.63649777440429 5.44500505512687 0.942315732619787 1.60864024309952 1.36255546193083 1.088985305084 0.8328688521…
5.47627112699143 5.48880968519821 5.48076106266686 5.46723846530505 5.52524054920714 5.553303338755 5.48634436567445 5.47273179916349 5.5130079583172 5.53046295893026 5.5027651653588 5.57411571762728 5.27862000979314 5.47326104928466 5.50380410837616 5.57815910514023 5.52303576979576 5.62975025082641 5.47573272863383 0.945164477520724 1.60899739139439 1.36496345723415 1.07158967849751 0.875705229…
5.50115713344065 5.51670351595683 5.50464556404696 5.48769205150459 5.54674705859532 5.5802219216147 5.51804017805357 5.49382814929255 5.55916176162871 5.58317049114469 5.52719962451179 5.63206289707517 5.33165715177449 5.44424087498963 5.53157888262111 5.59177713858832 5.53597097157434 5.60436988996285 5.49665240031115 0.940773284472792 1.61236649808767 1.36745894308164 1.09670997715122 0.876788…
5.5215358416672 5.54552518981577 5.53053048648469 5.50954456370894 5.57154223351492 5.61255331592856 5.53554994722717 5.52804159907621 5.59053967110869 5.61906373740994 5.55003160999921 5.66602743500265 5.40823801559915 5.51460904890046 5.54904571555918 5.63004352520156 5.53299930888986 5.67199861777972 5.52454280759788 0.943648054536672 1.61649638111934 1.36774583847328 1.10240350317613 0.877563…
5.54871270870695 5.56334140908512 5.54676866124408 5.53179792089508 5.61435133847658 5.64830051946917 5.56268901568136 5.55581904715581 5.62837203164164 5.66337933064977 5.57720151183768 5.68147833828126 NaN 5.57271444679606 5.57617308656882 5.59323760559188 5.54265675616982 5.66553511949414 5.5452157085675 0.94699693332769 1.61553982025298 1.37041481942925 1.10383396938745 0.874935175261292 0.80…
5.56823627849733 5.59516511989424 5.57170069919578 5.55969969798111 5.64660702158742 5.67619793472905 5.58023716012336 5.58512977976999 5.66226985536952 5.6983906992906 5.59575991830593 5.72591145504382 NaN 5.68668756381635 5.59224445230887 5.61583227973316 5.55704371559775 5.62132814834816 5.56521440194079 0.948062602020412 1.61841763615527 1.37131550081494 1.09607541918287 0.865355771483252 0.7…
5.59299232632961 5.61450842482369 5.59899266940302 5.58450047209697 5.66500469501343 5.70149624918051 5.60698621700409 5.60949738542567 5.70298921864909 5.74098868253505 5.6214951559432 5.76499266940302 5.68583820087821 5.75751530730114 5.61699341956692 5.65192128691372 5.62890379313796 5.68843862768849 5.59199172619849 0.954031107914877 1.61695768341194 1.36804832211161 1.09757394787692 0.877475…
5.6128081461785 5.63687093376107 5.62285234099824 5.60785234099824 5.68891269346135 5.72226435721199 5.62533455994191 5.63524617030241 5.73187093376107 5.77746694147453 5.6428265360147 5.78030956666485 5.74159765827296 5.84697949825516 5.63828315290144 5.6748512578974 5.57785918868693 5.69148956562327 5.61532755064781 0.946358930478097 1.61535828966181 1.36505442511317 1.09652990673394 0.87976208…
5.63712110544384 5.66604847242516 5.65065944793915 5.63561678565078 5.72148421117148 5.74307142204778 5.65155576135397 5.65474571566567 5.76111246585772 5.81417645929028 5.66866511838953 5.80473073030052 5.82790530329124 5.92425685966278 5.66066808752528 5.63564526603736 5.567 5.62070930728398 5.64112610056556 0.944277794700055 1.61318141514661 1.36420149470057 1.09608966506494 0.847093827634989 …
5.6590628460881 5.68606588465614 5.67656370324119 5.65756972821396 5.7300820638772 5.76255084830588 5.66755948327014 5.68155345829737 5.78208969882952 5.84157385748948 5.68955578257117 5.85001745131961 5.88864149498403 5.99319420045493 5.68706829962548 5.6519970521275 5.56701090707475 5.616 5.66157233820546 0.943241586516923 1.61117155970909 1.36151293037406 1.09603228218159 0.87071850825235 0.80…
5.68682252182495 5.71478847974637 5.704376507358 5.68791749698963 5.76527058078559 5.78490384796787 5.69332836665533 5.70481312274222 5.82078623173469 5.87331447154923 5.71385881191521 5.85812701531591 5.94995493236891 6.07650086762624 5.71724659091007 5.65197434108834 5.57206048348377 5.61710855171578 5.69281917109059 0.935067188746892 1.60760498945945 1.35631908279296 1.08860612696067 0.8537214…
5.71466724618923 5.73969780093814 5.73669536643338 5.7237048464291 5.78830688818091 5.8192017724383 5.72101562797734 5.7317124696864 5.8456030627006 5.90011741170584 5.74464585169302 5.86882091744313 5.98795817023665 6.117893667005 5.73873386418261 5.69361933016398 5.57629398162512 5.7142136429681 5.72019107519019 0.929716615157005 1.60022656598741 1.35067681861037 1.08393933760172 0.854772207739…
5.74698685746642 5.77548550508982 5.7689867684826 5.75698633124139 5.83348176655612 5.85398588300848 5.74748968854262 5.76198755398121 5.87548798023073 5.92548974018727 5.77598729470763 5.90798418237449 6.00499342707631 6.13749274923111 5.77498522714666 5.69049997696632 5.54401442896004 5.60604119313458 5.75098742434442 0.92496175856402 1.5980461346587 1.34732142578138 1.07220498853273 0.82592650…
5.7704069457905 5.79338837290081 5.7953596034968 5.78194221835947 5.8515422821856 5.87490062994658 5.76341873453366 5.7758596034968 5.88065919486299 5.9356353363951 5.79840062994657 5.92439534436837 6.01259978284456 6.13908167825748 5.79540760141414 5.68530894249581 5.5445584729732 NaN 5.77137120491892 0.925671994460797 1.5956240216568 1.3449458244392 1.07376379769507 0.848587415003248 0.76729656…
5.80468737285756 5.82621449066178 5.8257087725639 5.81909948679305 5.8969248582836 5.90862203011897 5.79860340719517 5.80611859926024 5.89415960097717 5.94703054866294 5.83223474674854 5.95754476164123 6.02120468762899 6.14612186558618 5.82962137604278 5.71138323654056 5.59012081028931 NaN 5.80265976550996 0.923326426273839 1.59380105199069 1.34164996147646 1.06701568089526 0.816274642255279 0.76…
5.83214286213616 5.85107765632035 5.85510257286653 5.84512367809845 5.91411019549504 5.93658162617522 5.82564068600907 5.82808939180726 5.90753663649599 5.95451129093923 5.86213597006238 5.99314101862738 6.04451098939509 6.15351362560694 5.85564403723856 5.83161883468533 5.5520495470853 5.83900981429269 5.83060447852366 0.922098040429285 1.59118904413494 1.33923645595095 1.0687850242053 0.8164966…
5.8778057248174 5.876277773084 5.88736626366964 5.88336199768986 5.94826405824409 5.96133265788496 5.86769967370037 5.81736903981264 5.91866986272453 5.95706718612804 5.90632417680803 6.0301476668077 6.04805962195168 6.1579626248478 5.90125887536375 5.86932276329521 5.56513630782249 5.84269401964909 5.86330049105442 0.918806722643351 1.59536560963083 1.34130380510322 1.06438912712246 0.8161850987…
5.90405558398882 5.87682180763685 5.91827286360791 5.91374945218445 5.97086650930174 5.98926898986088 5.86479856515471 5.84676757517851 5.93252880564226 5.96247305271213 5.93412649402443 6.04347160729534 6.05304749861215 6.15502711622917 5.92362615614181 5.8972088563598 5.5774244465658 5.85904008900072 5.86382180763686 0.927637624061247 1.59758785363237 1.34329100602752 1.06838368875278 0.8183021…
5.88992145393334 5.92896302312947 5.95245570683824 5.94446289132468 6.01693172926014 6.02395451674632 5.91295962859343 5.86595477650707 5.94448289936384 5.96649162542164 5.92992859448485 6.06299824260282 6.05799497602275 6.15699523963232 5.9459613459045 5.91548003589578 5.59499841834254 5.86449607824481 5.91895835063165 0.938241859771273 1.60701602547239 1.34575863372901 1.072832225331 0.82349054…
5.92316983125052 5.95576787289142 5.9768076540008 5.96737355264932 6.04169005782857 6.03735964264816 5.94035032462133 5.8891998014712 5.96566833052555 5.97319601603574 5.9641998014712 6.08320257904356 6.0595708936853 6.15494926564668 5.94816983125052 5.94227804214985 5.66489275227106 5.93834888630372 5.94328767385368 0.944273696327217 1.61297384230817 1.34963554614013 1.0769332868891 0.8556059403…
5.93982811977847 5.98014101380981 6.00458811979644 6.00161302301304 6.05887281106582 6.0726360183544 5.97143273730169 5.90879778797466 5.95482811977847 5.99066958985833 5.98379778797467 6.10025670047261 6.06649845620992 6.1505151659019 5.96482811977847 6.0586663501582 5.7037983552006 5.68170592629969 5.96917251611712 0.944636259077531 1.61391362811331 1.35220376340414 1.07977310290227 0.858945871…
5.97105428276136 6.00055761508351 6.02654461597219 6.02606032922158 6.10205652000872 6.1245603768121 5.98305413900432 5.92203618850757 5.97802352252992 5.98502895080606 6.01105247333598 6.11202475988355 6.07299638114924 6.154 6.01658889831798 6.06204342620909 5.71113537081333 5.71434473376323 5.99805047256304 0.941147213484917 1.61349055093771 1.35130293743617 1.0813946704617 0.863890733401954 0.…
6.00111743463997 6.03172215201805 6.05071905385241 6.05883344925072 6.13290842444552 6.15743017052905 5.98123486927994 5.94224661274394 5.99130533006393 6.00128184313593 6.04011743463997 6.12505806812139 6.07104768197857 6.15395405886589 6.06412956162726 6.08603523039199 5.78834056045592 5.89602587014457 6.0251675655856 0.939632664885515 1.61382384724974 1.352923580762 1.0811858219464 0.858804724…
6.01092490420524 6.05227726756944 6.07120297247197 6.09068101316942 6.17186862830797 6.19777817517979 6.00084980841048 5.96284229883101 6.01680475093363 6.02481977009258 6.04992490420524 6.13123528853339 6.07549567577438 6.15050755552827 6.03790237546681 6.08897747126157 5.8167822221952 5.82751065140436 6.04070354190785 0.941525506511612 1.61505737949498 1.35479628346956 1.08031321142409 0.856158…
6.04093737046456 6.07897924188959 6.09747198064945 6.12146167901054 6.20547611952061 6.23645955492816 6.02395198402283 5.99193945811574 6.04394363341811 6.04396033462756 6.07993737046456 6.1420001639404 6.07749707800263 6.17100331363277 6.09547298804384 6.12592275690629 5.84294572106929 5.88787265327794 6.06597306090624 0.942158705656268 1.61646995648119 1.35395479655312 1.08359191707856 0.847487…
6.06416236023067 6.09233064165206 6.11973721554961 6.14629439021352 6.23734694291083 6.2678666498292 6.03724978497027 6.00224978497027 6.06433720970986 6.07136218820689 6.10716236023067 6.13853600817714 6.08551873387277 6.18286770304694 6.11275019132092 6.15081180115337 5.90619896785728 6.00573686566229 6.08525692246798 0.949134030964282 1.617597121396 1.35469024729746 1.07580922603507 0.85220282…
6.07686859214912 6.11908923045479 6.13914810997814 6.1701061631531 6.26567212369237 6.29770801595678 6.05679783407556 6.02179783407556 6.09072707600201 6.09970685940957 6.11986859214912 6.1415831498514 6.07196967511133 6.20643393541158 6.1330922577351 6.21434296074558 6.0000296035627 6.06340361052291 6.10614836659197 0.946319111893119 1.61654744220491 1.35465051170399 1.07731754785916 0.856009762…
6.09005051162706 6.11003283255759 6.147042934883 6.16907324185924 6.28102273023218 6.31707324185924 6.08005808837112 6.04206566511518 6.12002525581353 6.13705808837112 6.12905051162706 6.12600757674406 6.07601515348812 6.14001515348812 6.11404040930165 6.22807576744059 6.0961237534863 6.2271237534863 6.09705051162706 0.945886489441919 1.61673234879066 1.36479924232559 1.10250893795367 0.864277554…
6.11018584262578 6.12326714877456 6.16433683975923 6.19815099713345 6.29049945205679 6.3463019942669 6.10326714877456 6.06819745778989 6.13026714877456 6.16023230328223 6.14923230328223 6.12911615164111 6.082 6.14624391844634 6.13018584262578 6.25818584262578 6.14565044919024 6.27596515450767 6.11726714877456 0.944497676967178 1.61765094017199 1.36448919789738 1.09816636642253 0.875048842879454 0…
6.12588333622708 6.14583229582643 6.19278854691158 6.2109052106845 NaN 6.371810421369 6.12583229582643 6.08487604474127 6.15283229582643 6.17985417028385 6.16885417028385 6.13892708514193 6.082 6.16684687879804 6.14588333622708 6.27388333622708 6.20059167679478 6.27302187445742 6.13983229582643 0.944301458297162 1.61688568735893 1.3635767810818 1.10039344832722 NaN 0.800220519332202 1.36953513603…
6.15900230240238 6.16900598624617 6.21000299312309 6.23100460480475 6.33600529552546 6.38900529552546 6.14200529552546 6.10800437456451 6.18200161168166 6.20300437456451 6.19900230240238 6.16601542609591 6.0820055257657 6.16099838831834 6.17900299312309 6.30700598624618 6.27301749825805 6.37201980066043 6.16000437456451 0.93880991250871 1.61021959707958 1.35935079893362 1.10036988948469 0.8687707…
6.16922459399981 6.19516600426073 6.22319529913027 6.25115623930422 6.35913670939119 6.41212694443468 6.16519529913027 6.12725388886935 6.18919529913027 6.22215623930422 6.20922459399981 6.233 6.10596094017394 6.154 6.19222459399981 6.33312694443468 6.34951754269522 6.45870307686898 6.17922459399981 0.938436640170429 1.60845750085566 1.36278299081481 1.09987017713828 0.872037168162611 0.802922227…
6.19177872145486 6.21183644629272 6.24280758387379 6.26684606709903 6.37286530871165 6.42487492951796 6.18480758387379 6.15274985903593 6.20880758387379 6.23784606709903 6.23177872145486 6.233 6.10203848322524 6.154 6.21477872145486 6.34587492951796 6.40149009726554 6.52930730194564 6.20177872145486 0.939103457851709 1.60720231463208 1.35906646285592 1.09787953023681 0.87175279003383 0.8011375098…
6.21500126369253 6.23800097207118 6.26600111788186 6.29400092346762 6.39900029162135 6.43400048603559 6.20800111788186 6.17000111788186 6.22500140950321 6.25800111788186 6.25800111788186 6.2490008262605 6.10900014581068 6.15400452013099 6.23200140950321 6.37200194414236 6.46100194414236 6.59600194414236 6.22500111788186 0.939959673384083 1.60606975892635 1.35623982988754 1.08790003839681 0.855399…
6.24112216969238 6.25831764120019 6.28923212241552 6.31312216969238 6.40508551878467 6.444 6.23123212241552 6.19328099029247 6.25408551878467 6.28112216969238 6.28115882060009 6.26628099029247 6.11212216969238 6.24712216969238 6.26115882060009 6.41208551878467 6.50124433938476 6.63621990544628 6.24824433938476 0.93325795894478 1.6010555123172 1.35272790520045 1.08869293207262 0.852320905698438 0.…
6.25092240176218 6.28379824458165 6.30785256334813 6.32292240176217 6.41194568123352 6.444 6.24985256334813 6.215821524053 6.26094568123352 6.29092240176217 6.29389912229083 6.288821524053 6.12192240176217 6.25692240176218 6.27389912229083 6.41894568123352 6.52084480352435 6.65386032317191 6.26784480352435 0.93469859305904 1.59668460881407 1.35175768222554 1.08892813764229 0.849184831436104 0.779…
6.29293988549618 6.31994847328244 6.3479427480916 6.34596708015267 6.44095849236641 6.4539856870229 6.2799570610687 6.24795419847328 6.28995849236641 6.32295419847328 6.33893559160305 6.3289427480916 6.1319856870229 6.2669856870229 6.30994847328244 6.45494847328244 6.57392414122137 6.71091841603053 6.29695849236641 0.92624213740458 1.59022920324427 1.3415446278626 1.08261904580153 0.8217592748091…
6.30639983106594 6.33321990708627 6.35722990286292 6.36928987752281 6.44805997465989 6.46406997043654 6.30919991553297 6.2683298606294 6.33302998732995 6.34022990286292 6.349369843736 6.30870970014205 6.10962973392886 6.16245938339069 6.32642981839589 6.48122990286292 6.57112994509643 6.69723989863957 6.32029987329946 0.921594819089548 1.58848521047391 1.34210689708589 1.0806250330778 0.820526110…
6.34559511273913 6.35477731200652 6.379767189825 6.39770645673587 6.45393926691087 6.47092914472935 6.32879755636957 6.30066596800978 6.33596963345544 6.362767189825 6.3856254792837 6.37828132511196 6.17136230256413 6.30552216149783 6.36856474619457 6.503767189825 6.58386841164022 6.72075706764348 6.34969633455435 0.917165752260478 1.58605510301017 1.34278301569475 1.04974894993975 0.818184192013…
6.35910130330139 6.38507532809591 6.41305974297262 6.4120857181781 6.46803376776713 6.47804156032878 6.35508312065755 6.3270857181781 6.35212987602743 6.38907532809591 6.40209351073975 6.40701298760274 6.19297921983561 6.32398960991781 6.38210390082194 6.53403376776713 6.58409351073975 6.71107013305481 6.37207792561646 0.916631974569729 1.59026571454521 1.3399518446937 1.05504620716589 0.81642277…
6.39834221058028 6.41429658250291 6.43641065269633 6.44521673336751 6.48134221058028 6.49423954740619 6.38734221058028 6.36039924567699 6.40229658250291 6.41834221058028 6.43834221058028 6.41255894394779 6.18541065269633 6.32041065269633 6.42236502461896 6.54749050183173 6.62003422105803 6.73803422105803 6.40236502461896 0.921204562346866 1.5924270337141 1.34449726231536 1.0497275281719 0.8174694…
6.42776955446912 6.4398002805399 6.47172346536294 6.46385405116377 6.51076955446912 6.51483868812838 6.41676955446912 6.39473114688063 6.4278002805399 6.44776955446912 6.46776955446912 6.46062360563289 6.22072346536294 6.35572346536294 6.45375419143372 6.58966969473907 6.62297695544691 6.74097695544691 6.43375419143372 0.919017129784462 1.58959219958614 1.34426184356425 1.04779513258986 0.8157038…
6.45693735197125 6.47292871086384 6.49095895473979 6.48695031363237 6.53195463418608 6.54194167252496 6.43895247390923 6.41795031363237 6.45095031363237 6.47693735197125 6.49993087114069 6.48095679446293 6.24095679446293 6.37296327529349 6.47695031363237 6.59299351916944 6.623 6.74499135889259 6.45395679446293 0.922392655058699 1.6032703393988 1.35175377632083 1.0574191317256 0.821018464121603 0.…
6.49609643699491 6.49227966728524 6.53112536809338 6.51712536809338 6.56816394289135 6.57522180508829 6.48212536809338 6.46112536809338 6.50316394289135 6.51725073618677 6.53312536809338 6.55796142520204 6.29936351583359 6.43014840969771 6.52309643699491 6.61203857479796 6.627 6.74496142520204 6.49312536809338 0.924718582892547 1.60300664605807 1.35751135011793 1.06656939709428 0.840226037988626 …
6.50589594878353 6.52069825147224 6.54386473341859 6.52986473341859 6.58482311293201 6.59776068220212 6.49486473341859 6.47386473341859 6.519823112932 6.54272946683718 6.54586473341859 6.55404162048659 6.23468673802869 6.24199778335618 6.53289594878353 6.61595837951341 6.627 6.74104162048659 6.50586473341859 0.925590739441734 1.60673046053774 1.35764854328297 1.07565354452233 0.842871906171554 0.…
6.5350078233906 6.54100884383285 6.5630078233906 6.55000884383285 6.60801020442252 6.63101088471736 6.53100646280093 6.5060078233906 6.55500544235868 6.57201020442252 6.56900884383285 6.60301870810796 6.2930234701718 6.42502449061406 6.56500680294835 6.63200544235868 6.63 6.721 6.53500646280093 0.925640479607859 1.60695030953415 1.36049134698377 1.08119313956066 0.855474279054512 0.78479204768745…
6.55836832450241 6.56730693708534 6.586356047019 6.57629465960193 6.63834376953558 6.6634419894029 6.55044198940289 6.52951565430338 6.57168753907117 6.60247882185314 6.59541743443607 6.65861387417069 6.36269981655458 6.49769981655458 6.58531921456876 6.64809821986731 6.63 6.72103683245024 6.55440515695265 0.926842019430971 1.60738142369653 1.36432489244401 1.09022699796074 0.867973020178996 0.79…
6.58776608204236 NaN 6.61477387930762 6.59981286563389 6.66578167657287 6.69871929845084 6.58571929845084 6.57067251485931 6.62656335314575 6.64069590665507 6.62873489298135 6.70761013673727 6.41855555588049 6.55355555588049 6.61079727110338 6.65593762187796 6.63 6.72397660820424 6.5867426902466 0.910242085673411 NaN 1.35433945413294 1.0748225730098 0.861828888853146 0.788180662752924 1.334202904…
6.60100554530334 6.61900325069506 6.62500458921656 6.61900497165127 6.70200363312977 6.72500631017276 6.6030043979992 6.59200363312977 6.63701089938932 6.66500822234633 6.64200478043391 6.73100822234633 6.4650131939976 6.59699502834873 6.63000478043391 6.66900325069506 6.63 6.76398565869826 6.6030043979992 0.921811110972841 1.61072005162869 1.36078080884942 1.08994158327971 0.85839448978353 0.793…
6.63024210257429 6.63639197559646 6.64928821735034 6.64528821735034 6.72134586082041 6.75841503298449 6.6263343321264 6.61146114776055 6.69438044690245 6.70849573384259 6.66723057388027 6.77454184861864 6.53516439809538 6.57231427111756 6.65534586082041 6.6860807008581 6.63006917216408 6.68918445910422 6.62632280343238 0.927616310817916 1.61100879177124 1.36505000456823 1.09819821076831 0.8818945…
6.65078538433483 6.66965252701829 6.67374450516051 6.66974450516051 6.75069340619261 6.79363208743113 6.65470362598619 6.65059120825681 6.72666274681187 6.75056054887608 6.68679560412841 6.82051966970176 6.63396780084845 6.68383494353192 6.68469340619261 6.69292846144494 6.63593868123852 6.70483648330273 6.65371384577977 0.927303270333946 1.61260334173647 1.36844453731628 1.09634931540987 0.88397…
6.66700261839605 6.68000358817237 6.68700290932895 6.68600252141842 6.77300252141842 6.817001842575 6.66800261839605 6.66100290932895 6.76100320026184 6.78500387910526 6.70700252141842 6.82400320026184 6.6810070793671 6.74800640052368 6.69500232746316 6.70300126070921 6.64300038791053 6.71900290932895 6.66400223048552 0.926459839986908 1.61226021141124 1.36783998642313 1.09613044997621 0.87866050…
6.69423994435656 6.71708997913371 6.71728993276417 6.71222994667503 6.79919995363046 6.83622994667503 6.69526993740113 6.69122994667503 6.79439990726093 6.82532992349026 6.73319995363046 6.85719995363046 6.75482980756642 6.81558963136218 6.71926993740113 6.71597000695543 6.647 6.74876005564344 6.6872999304457 0.924588251423816 1.6140441917885 1.36762361771316 1.10070661469914 0.883888002782172 0.…
6.71781706511929 6.72593139941973 6.74577895368581 6.73482468740598 6.81884755426607 6.85882468740598 6.7217941982592 6.71382468740598 6.83369510853215 6.85774846453902 6.75284755426607 6.87684755426607 6.8363673502042 6.97178805641528 6.7457941982592 6.71302286686009 6.647 6.72518293488071 6.71677133139911 0.902799062318925 1.57515176633031 1.36011823427036 1.09447832529765 0.882709146744036 0.8…
6.73795499150812 6.76690773259164 6.7629617427819 6.75794824023433 6.83197074448028 6.87795724193271 6.73796399320649 6.74093923853596 6.8509617427819 6.8919234855638 6.77295499150812 6.91690998301623 6.91681996603247 7.03386272409975 6.76894824023433 6.71898649745243 6.65697749575406 6.725 6.73695499150812 0.916179439234011 1.60921249537698 1.36128723197775 1.09652527410835 0.881432858039235 0.8…
6.75523577311956 6.77733504601201 6.78629781867734 6.78228540956578 6.85826059134267 6.89528540956578 6.75932263690045 6.76138468245823 6.88138468245823 6.92237227334668 6.79324818223112 6.93032263690045 6.97665768291246 7.11039709156979 6.78224818223112 6.74603722733467 NaN 6.728 6.75737227334668 0.916006341257718 1.60815039360374 1.36110619583621 1.09634691033294 0.880986486679229 0.79951798449…
6.77380936069655 6.80372909151615 6.8097591924588 6.80476922610635 6.87878929340145 6.91776922610635 6.7847391251637 6.79168895692595 6.91168895692595 6.9516989905735 6.812799327049 6.9557391251637 7.02846821667985 7.1416789232784 6.801799327049 6.74896989905735 NaN 6.728 6.7866989905735 0.910991472611932 1.60660585316313 1.35765541877585 1.09058909818407 0.874407526448012 0.796995886810679 1.353…
6.79800146378274 6.82700171835365 6.83600146378274 6.83200165471093 6.93100025457091 6.94500127285456 6.80500152742547 6.81200146378274 6.92800108192638 6.97900133649729 6.83400178199638 6.97900171835365 7.0690031821364 7.20500305485094 6.82200171835365 6.77900019092818 NaN NaN 6.80800146378274 0.906089928083717 1.60392995481366 1.35609990708162 1.09172972824555 0.842591931556792 0.78764030484866…
6.8213393621494 6.8541696810747 6.85936930586846 6.85832938090971 6.93542919330659 6.96522956851283 6.82929943719065 6.83530941843034 6.94543917454628 7.00022956851283 6.86230941843033 7.00622956851283 7.11915969983501 7.25315969983501 6.8493393621494 6.7825090432241 NaN NaN 6.83129943719065 0.90472534105493 1.60282584084471 1.354492876527 1.08731477296254 0.872418280601497 0.79218735606318 1.348…
6.85473457484846 NaN 6.89571115498214 6.89074238147056 6.97766431524952 6.9878204476916 6.85876580133687 6.86575799471477 6.98865650862741 7.0228204476916 6.89275799471477 7.0288204476916 7.13487509404633 7.26887509404633 6.88273457484846 6.83260186227269 NaN NaN 6.86076580133687 0.88163353368567 NaN 1.34001506960982 1.07302358635162 0.821078052137387 0.768309778983353 1.33432272762318 1.06997014…
6.87795162365977 6.91091586723439 6.91296424357462 6.9109579336172 6.9879789668086 7.01095162365978 6.87596424357462 6.87897265685118 6.989 7.03996424357462 6.91894531370235 7.05095372697892 7.13799369004258 7.269 6.9029579336172 6.83599369004258 NaN NaN 6.8809579336172 0.894991457959267 1.60076194582671 1.34780334171241 1.0741873077515 0.823793416611091 0.769537013286821 1.33993792694814 1.07899…
6.90829820085987 6.92529820085986 6.94335784103184 6.94133796097451 7.01229820085986 7.03226838077388 6.89933796097451 6.89629820085986 6.99926838077388 7.05412922037261 6.9443677810605 7.07826838077388 7.14509940028662 7.27797017991401 6.93329820085986 6.85943736126113 NaN NaN 6.90830814088853 0.89695646101863 1.59971852953809 1.34552351843898 1.07098266492118 0.821017893707421 0.761137197905415…
6.93768628223048 6.95468628223048 6.97862353867658 6.97464445319454 7.04168628223048 7.05871765400743 6.93264445319454 6.92568628223048 7.02571765400743 7.06686405563321 6.98061308141759 7.10471765400743 7.15489542741016 7.27503137177695 6.96268628223048 6.90253988060471 NaN NaN 6.9386758249715 0.89759320278166 1.59760258767941 1.34685577812778 1.06828875746221 0.817853776946518 0.757904508954647…
6.97199958760261 6.98199967250795 7.00299970889596 7.00499963611995 7.06499972102529 7.08199972102529 6.9529997574133 6.94999970889596 7.03999983018931 7.06999996361199 7.01099963611995 7.1249997574133 7.16099992722399 7.275 6.9999995512146 6.93299963611995 NaN NaN 6.96599967250795 0.89923998010789 1.60143995318077 1.34968996579528 1.06262006840945 0.822019949056793 0.752910060161502 1.3427799828…
7.00232149162296 7.00519484340785 7.03629226511178 7.03522406991903 7.08935071813414 7.10922406991903 6.98438968681571 6.97322406991903 7.05709742170393 7.08006819519275 7.04129226511178 7.1451363903855 7.16103896868157 7.26493180480725 7.02338968681571 6.99336046030453 NaN NaN 6.99233123379335 0.904747729876763 1.60389101867546 1.3500026245012 1.06598570756022 0.823301415120436 0.755204166467383…
7.03474299474378 7.02484423923865 7.06576635885798 7.05782087512445 7.12471963062958 7.13182087512445 7.02368847847731 6.99582087512445 7.06692211961933 7.08694548373353 7.07076635885798 7.15889096746706 7.16496884784773 7.25805451626647 7.06268847847731 7.02971184259151 NaN NaN 7.02573520670571 0.889391727034992 1.57676502773104 1.34724188438697 1.062527413894 0.816384827787994 0.760666698508346…
7.05895740146523 7.07191657786941 7.09295207664838 7.0949343272589 7.14895740146523 7.16494142701469 7.04096982603787 7.01696272628208 7.08297160097682 7.09997692579367 7.10094675183154 7.16498935036631 7.16799467518315 7.258 7.07996982603787 7.03299467518315 NaN NaN 7.04895917640418 0.903614494127307 1.61308503723448 1.3552956407439 1.07080523250795 0.823187806169422 0.768785640743905 1.34874687…
7.08615148162202 7.08330296324403 7.11631461567649 7.11831461567649 7.17834957297388 7.19534957297388 7.06123304864925 7.03415148162201 7.10015148162201 7.11715148162201 7.12819809135187 7.17515148162201 7.171 7.258 7.11011652432463 7.08750105459589 NaN NaN 7.07624470108171 0.909713379205414 1.61485738321629 1.3570151481622 1.07488780712975 0.834102066318743 0.771634958334941 1.35669856955145 1.0…
7.09886927381368 7.10873854762736 7.14272849176687 7.14472849176687 7.20769832418541 7.22469832418541 7.08079888279027 7.04686927381368 7.11286927381368 7.12986927381368 7.14482905037173 7.18786927381368 7.171 7.258 7.11989944139514 7.12956759799909 NaN NaN 7.09678882692979 0.909997083800459 1.61715636872786 1.35828692738137 1.07554326257347 0.828398625666635 0.765334759741532 1.35993671510179 1.…
7.12904283347819 7.13606047079274 7.16605039232728 7.17505795117638 7.23507306887456 7.25408566695638 7.10405291194365 7.07105039232728 7.13004283347819 7.15005291194365 7.16905039232728 7.20202519616364 7.175 7.258 7.15105039232728 7.19111842196912 6.92713605928367 6.95041321708373 7.12305291194365 0.912604510113292 1.61863548988671 1.35990511482122 1.07349738247595 0.828818314734002 0.766047256…
7.1462794555206 7.16015137174033 7.18634931940075 7.19834931940075 7.26439589532085 7.28838425134083 7.12530274348065 7.0912328796005 7.1472328796005 7.1712328796005 7.18926781154058 7.21215137174033 7.17503493194008 7.25862877492135 7.17126781154057 7.238465759201 6.9816520628814 7.11466370686142 7.14438425134082 0.914234902186067 1.6164765775606 1.36177595014427 1.0763275467986 0.83211512335121…
7.1698244485314 7.17290490962117 7.21578056066425 7.22778056066425 7.29775130208615 7.32075861673067 7.15080981924235 7.1108537071095 7.1668537071095 7.1908537071095 7.21183176317592 7.22490490962117 7.17797805606642 7.31160500919565 7.19383176317592 7.277707414219 7.0365903799066 7.17058306526207 7.17675861673067 0.901167431065074 1.58501458064992 1.34879677274707 1.06853807827753 0.832546781556…
7.1899937755136 7.21698630612991 7.2259968877568 7.25099284184064 7.32699097449471 7.36298692857855 7.16799470918656 7.13399284184063 7.18399470918656 7.2109937755136 7.23299346428928 7.22899875510272 7.18099906632704 7.31499906632704 7.21099470918656 7.29399502041088 7.07798723980287 7.09402396427266 7.19099564285952 0.912156548522289 1.6194891942916 1.35797711183831 1.07638753821563 0.844786190…
7.21023350431547 7.22430355561012 7.24323350431547 7.26826852996279 7.36335025647321 7.40338528212053 7.18828020517857 7.14831523082589 7.20408172651041 7.22728020517857 7.25218680345238 7.23603502564732 7.18111675215774 7.2312218290997 7.23223350431547 7.33153705992559 7.15277056424106 7.21574721380952 7.21123350431547 0.913054477267559 1.61914439589643 1.36225634530208 1.08277759419479 0.847320…
7.22980801321611 7.24975041718094 7.26280801321611 7.29077921519853 7.39271201982417 7.43568322180658 7.21176961585933 7.17474081784175 7.21093280462564 7.25076961585933 7.26784641057289 7.23897120198242 7.19090400660806 7.24981761255531 7.25180801321611 7.37655843039706 7.21736644361317 7.27838564229156 7.23080801321611 0.914268096819399 1.61867460768281 1.36362656092513 1.08592909012779 0.85236…
7.24705230876512 7.26705812085014 7.27905230876512 7.31104455931844 7.41305618348846 7.46606393293515 7.23505230876512 7.19505037140345 7.23406393293515 7.27105812085013 7.28804455931844 7.24901162417003 7.19100774944668 7.304 7.27205230876512 7.40007168238183 7.30814723948701 7.44414336476367 7.25105230876512 0.912887617045144 1.61853721019919 1.36218676139223 1.08824461092078 0.859596354546281 …
7.27420703993908 7.29720703993908 7.3061583246593 7.3341583246593 7.44220703993908 7.49924357639892 7.2621583246593 7.22125575521887 7.26717050347925 7.30124357639892 7.31120703993908 7.25508525173962 7.19503653645984 7.30343977428248 7.29919486111914 7.43720703993908 7.38481598093639 7.51832882813854 7.2781583246593 0.911647942968253 1.6170777127595 1.36565562899246 1.09063753750072 0.8628932615…
7.29086753242375 7.31386753242375 7.31889870126522 7.34689870126522 7.45886753242375 7.51884415579265 7.27489870126522 7.24183636358228 7.28089090905485 7.32084415579265 7.32786753242375 7.26194545452743 7.1979766233689 7.25835844167691 7.31487532463412 7.45386753242375 7.45047792190537 7.54478961032007 7.29089870126522 0.910677714288264 1.61528425974497 1.36449919480823 1.09204877921707 0.864765…
7.30699506628172 7.33799259942259 7.34199290777998 7.36899321613737 7.47899383285216 7.53899383285215 7.30199167435041 7.26199383285215 7.3069919827078 7.34499259942259 7.34699414120955 7.27199691642608 7.20099907492782 7.258 7.33199475792433 7.48099167435041 7.52197810662515 7.63897101440513 7.31799167435041 0.907980829481385 1.61482013876083 1.36190079864565 1.09184006783863 0.866199562132503 0…
7.32719333501808 7.36519333501808 7.36129000252713 7.3862223352708 7.49618366826718 7.55516433476537 7.32627066902532 7.2882320020217 7.32451233779792 7.37429000252713 7.36719333501808 7.28209666750904 7.20797099974729 7.268 7.35320300176899 7.5052223352708 7.58556067155244 7.72055100480154 7.33529966927803 0.905196016283386 1.61303326634656 1.36115388959819 1.09188572628086 0.863291902827066 0.7…
7.34679737266628 7.38479737266628 7.39069605899941 7.40876697856622 7.51480750403296 7.57182776676633 7.35371632173279 7.31175684719953 7.37646303756563 7.40369605899941 7.38679737266628 7.29189868633314 7.20503039410006 7.268 7.37378724129959 7.52776697856622 7.6424123807322 7.77642251209889 7.36568592763273 0.900736097718422 1.60930849919341 1.35647832661909 1.08739640165942 0.857400889513784 0…
7.37200008183207 7.4090000697088 7.4080000697088 7.42900006061635 7.53200003940063 7.5820000181849 7.38100007273962 7.34200009698615 7.42100003030817 7.43400008183207 7.4110000697088 7.37200003030817 7.22500002121572 7.27100028792765 7.40000008183207 7.54800009395534 7.66000011214024 7.81100010304779 7.38600008183207 0.895979980996775 1.60473999548408 1.35577999230172 1.08048999157433 0.850859970…
7.39922977183074 7.43223976191034 7.43123976191034 7.44922977183074 7.54510989087557 7.58806993055718 7.40532967262672 7.37433966270631 7.43136963294511 7.46126973214913 7.43423976191034 7.38229970238792 7.23205994047759 7.36509090275663 7.42723976191034 7.57922977183074 7.69712987103477 7.845 7.41322977183074 0.889670838887978 1.60320894077285 1.35320473501902 1.07762678263695 0.841160239483202 …
7.42182065100952 7.45581285322732 7.45481285322732 7.47182065100952 7.55591422439586 7.59494541552463 7.43774267318757 7.40773487540537 7.46771148205879 7.48778945988074 7.45781285322732 7.41176606653415 7.23795321330683 7.27570959817974 7.45081285322732 7.60182065100952 7.70989862883147 7.845 7.43582065100952 0.885820567306204 1.59917204888482 1.34973752617115 1.06944495552568 0.837251035173136 …
7.4589412402291 7.47896347365593 7.48095870935018 7.49596188555401 7.57197459036934 7.59899364759233 7.46495712124826 7.43096347365593 7.48796823796167 7.51495712124826 7.49194600453485 7.43196823796167 7.25197776657317 7.38682213258538 7.4879412402291 7.62895712124826 7.71698888328659 7.845 7.46295712124826 0.879220449710609 1.59691354146727 1.34575628888359 1.06235118023749 0.822124012100974 0.…
7.48333095142988 7.50224514920732 7.50140449619207 7.51924514920732 7.58308580222256 7.60604902984146 7.48528192158841 7.46536772381097 7.52236772381097 7.54533095142988 7.51536772381097 7.45257610063719 7.25533095142988 7.39033095142988 7.51133095142988 7.66024514920732 7.7240367723811 7.84487742539634 7.48628192158841 0.878921409876433 1.59980581212387 1.34551471939073 1.05730499478085 0.816922…
7.50972050820341 7.52179296903957 7.53365839891528 7.53879296903957 7.58992753916385 7.60995859380791 7.5077619143955 7.49468945355935 7.55168945355935 7.57172050820342 7.54468945355935 7.49851347724298 7.28172050820342 7.41672050820341 7.53772050820341 7.67979296903957 7.72696894535594 7.83510351548022 7.5087619143955 0.883818138744411 1.60106664650305 1.35067534382645 1.05531111715796 0.8155643…
7.5470735547534 7.5490563919776 7.5610735547534 7.5630563919776 7.61404903650226 7.62705148832738 7.54305639197761 7.52807600657851 7.58209071752919 7.60608091022874 7.5820735547534 7.45524518251132 7.2580735547534 7.28902451825113 7.57506619927806 7.70302451825113 7.73100735547534 7.83199264452466 7.5400563919776 0.89132017507422 1.6086308861035 1.35401211201606 1.05454899819817 0.82273985978341…
7.5772979449413 7.57223835595304 7.59119862996087 7.58616883546674 7.63416883546674 7.648228424455 7.566228424455 7.55925821894913 7.6193674654276 7.63940719141978 7.6122979449413 7.55556609538847 7.28833767093347 7.30056917669085 7.6022979449413 7.7130695204863 7.73402979449413 7.829 7.56319862996087 0.895497243117663 1.61309495887311 1.35897058901397 1.05829501362325 0.830896869794855 0.7565505…
7.60676535104431 7.59581228083545 7.61084356736287 7.60286703225844 7.65086703225844 7.6708201024673 7.5888201024673 7.58479663757173 7.65571059962132 7.67967931309389 7.64176535104431 7.61155416698419 7.32173406451688 7.4557641821667 7.63176535104431 7.71994524857701 7.73697653510443 7.829 7.58284356736287 0.899180668880539 1.61655246785587 1.36199590937388 1.06670304683131 0.838499460569432 0.7…
7.63699501109653 7.61899617517401 7.63699567628366 7.6199971729547 7.68199484479975 7.6989953436901 7.61999484479975 7.61199550998688 7.69599334812871 7.71699384701905 7.67199501109653 7.66899052108341 7.37999035478663 7.51399052108341 7.66499451220618 7.73299783814183 7.737 7.82500066518713 7.60899567628366 0.900599768847473 1.61824972228437 1.36464956263946 1.07564852328457 0.846448687918388 0.…
7.66320909411639 7.64619913725371 7.66119913725371 7.6401991372537 7.7052688352925 7.7323385333313 7.64616926666565 7.64322900784176 7.72729870588056 7.75432857646861 7.6991991372537 7.67952771372232 7.39743810195815 7.53143810195815 7.69219913725371 7.75309956862685 7.74102987058806 7.8249303019612 7.6361991372537 0.901082147372476 1.61896348490194 1.36398005643131 1.08206678396062 0.85336699964…
7.68379732941114 7.66580698039156 7.68080698039156 7.65980698039156 7.7317394235286 7.76567186666565 7.66283593333282 7.66577802745029 7.75671047058734 7.78668151764607 7.71880698039156 7.73148849803763 7.44057535686143 7.57457535686143 7.71180698039156 7.76290349019578 7.74397104705873 7.81806755686295 7.65580698039156 0.902278225803885 1.61930662215685 1.36497025250977 1.08470403886266 0.851102…
7.70699198890259 7.68899198890259 7.70399198890259 7.68299198890259 7.7619895507425 NaN 7.686991640594 7.69299059566825 7.78399059566825 7.81798920243392 7.74599059566825 7.78898014641076 7.50197875317642 7.63597875317642 7.73199303382834 7.77699512367983 7.744 7.81500104492575 7.679991640594 0.902070076627888 1.61942995820297 1.36611960292822 1.08848869035973 0.857307830037527 NaN 1.350890651337…
7.72724629301263 7.71324629301263 7.72029555161516 7.70633249556705 7.78240638347084 7.82632018091642 7.71024629301263 7.72324629301263 7.81445564207337 7.84836943951895 7.76324629301263 7.83924629301263 7.55862804718221 7.69475370698737 7.75524629301263 7.78312314650632 7.747 7.81286202554421 7.70324629301263 0.902787265643873 1.61973391555521 1.36657265895716 1.09257837396243 0.858824581553722 …
7.74684312734061 7.73284312734061 7.74381175280873 7.73278822190982 7.81474116011201 7.85179606554279 7.72984312734061 7.74284312734061 7.85070978558013 7.87776469101092 7.78284312734061 7.85884312734061 7.60859997471856 7.67515687265939 7.77484312734061 7.79292156367031 7.747 7.88145094569214 7.72284312734061 0.903365372256548 1.62084113669474 1.36837556771534 1.09324466632958 0.858393451198507 …
7.76399820078621 7.7529978832779 7.76699756576958 7.75599756576958 7.83799756576958 7.87899714242516 7.75399745993347 7.76699745993348 7.86699830662232 7.90799682491684 7.79899830662232 7.89199650740853 7.684991956456 7.73899322648926 7.79499788327789 7.80699851829453 7.75099957665558 7.88499968249168 7.7429978832779 0.903539982007862 1.62200987723012 1.36912992168128 1.09388993226489 0.862849527…
7.78417857984932 7.77622322481165 7.7872567085334 7.78622322481165 7.8653236759769 7.90224554729282 7.7671897410899 7.78722322481165 7.8911897410899 7.9352567085334 7.8191897410899 7.92437948217981 7.76990406048719 7.81974780311903 7.8121897410899 7.81307812868408 7.75103348372175 7.88503348372175 7.75337948217981 0.904023704588749 1.62238122773646 1.36831895037182 1.09114620282039 0.860102650244…
7.79983386610182 7.79579233262727 7.80976118252136 7.80579233262727 7.89369888230954 7.92377156589 7.78382348273318 7.80679233262727 7.90782348273318 7.95776118252136 7.83582348273318 7.95764696546636 7.84915894714044 7.88530431430135 7.82882348273318 7.81992731641954 7.75396884989409 7.88796884989409 7.78664696546636 0.902595159718209 1.62248885782945 1.36735027953495 1.08643004783683 0.84893847…
7.82404861486926 7.82305833784311 7.8370656300735 7.83905590709965 7.91705347635618 7.95006319933003 7.80804861486926 7.82703159966502 7.93503889189541 7.98904861486926 7.86004861486926 8.00505590709965 7.9301701520424 8.0600656300735 7.85204132263887 7.83000729223039 7.76104132263887 7.83219445947703 7.81004861486926 0.898548794272636 1.62166533297255 1.36431744771936 1.08164603788816 0.84476364…
7.84419895598596 7.84719895598596 7.86425864278174 7.86226859058104 7.93926859058104 7.97622879938385 7.82819895598595 7.84016911258806 7.95123874718315 8.00919895598595 7.88022879938385 8.02826859058104 8.00079582394382 8.08795498873258 7.86919895598596 7.83306963459508 7.77816911258806 7.91216911258806 7.83023874718315 0.893902747953336 1.61972791588556 1.36321996256953 1.08005223086972 0.84625…
7.8638528122697 7.8668528122697 7.8898086559506 7.88880129656409 7.96580129656409 7.99883073411015 7.8478528122697 7.85687489042924 7.97482337472363 8.0288528122697 7.90283073411015 8.05480129656409 8.07941124907878 8.18229349889454 7.8888528122697 7.83994848429439 7.79487489042924 7.92887489042924 7.85382337472364 0.889234957085947 1.61754633783806 1.35827701771417 1.08323615558769 0.84547581391…
