# Supplementary material for: Quantifying Spatiotemporal Gait Parameters with HoloLens in Healthy Adults and People with Parkinson’s Disease: Test-Retest Reliability, Concurrent Validity, and Face Validity
Source: Sensors (Basel). 2020 Jun 5;20(11):3216. doi: 10.3390/s20113216 (PMC7313704; doi:10.3390/s20113216)
Supplement: Supplementary file 1 [file sensors-20-03216-s001.zip › Data/HYA_08_SWS2.csv]

IWW_x_SpineBase IWW_x_AnkleLeft IWW_x_AnkleRight IWW_x_SpineShoulder IWW_y_SpineBase IWW_y_AnkleLeft IWW_y_AnkleRight IWW_y_SpineShoulder IWW_z_SpineBase IWW_z_AnkleLeft IWW_z_AnkleRight IWW_z_SpineShoulder HoloLens_x_position HoloLens_y_position HoloLens_z_position
-0.235996753093972 -0.306993506187944 -0.28698376546986 -0.236996753093972 0.976618506423227 0.135318149263564 0.111387922450708 1.42868193143852 1.37499188273493 1.33300324690603 1.405 1.36499188273493 -0.161367290538217 -0.029 1.36511214819604
-0.234036061048048 -0.303072122096095 -0.277180305240239 -0.235036061048048 0.975716588082102 0.134200554797387 0.116172011042764 1.4238096117044 1.37009015262012 1.33496393895195 1.405 1.36009015262012 -0.159632923981876 -0.028 1.36283268743433
-0.234 -0.300032336864602 -0.287881431496461 -0.232032336864602 0.97696620293777 0.126998255212336 0.117110730098814 1.42816160249265 1.37 1.33401077895487 1.40994610522566 1.35901077895487 -0.156923820850084 -0.02797725024728 1.36041334955825
-0.234999845369733 -0.3 -0.286000309260534 -0.232 0.975090292251204 0.126560055666896 0.115420262871454 1.42753010514858 1.36800030926053 1.334 1.40800030926053 1.359 -0.155223601239827 -0.0270118694362022 1.35818103745678
-0.235 -0.280414339288667 -0.286 -0.2290621508933 0.977969092124566 0.148544904148471 0.115263314714309 1.4307322555263 1.368 1.28013943304383 1.408 1.35802071696443 -0.152554355697778 -0.028 1.35581352996177
-0.235 -0.28 -0.286991017697292 -0.228008982302708 0.977425479204652 0.147830688940222 0.126815266350427 1.42996754513427 1.368 1.279 1.41295508848646 1.35403592921083 -0.148891195871759 -0.0280313725490207 1.35221792994686
-0.233000338950223 -0.299996610497773 -0.284000508425334 -0.225000508425334 0.9778699237362 0.12474391148557 0.11426214555491 1.43164971358706 1.36600033895022 1.33399067886887 1.41200016947511 1.35200033895022 -0.145281060987819 -0.029 1.34973061801005
-0.233981916925721 -0.3 -0.285963833851441 -0.224018083074279 0.976622965504335 0.124995298400687 0.118472423611342 1.42993164537999 1.35618083074279 1.334 1.40807233229712 1.34807233229712 -0.142141257775943 -0.029 1.34661843287552
-0.232020660736294 -0.296041321472589 -0.286 -0.219051651840736 0.976758347141096 0.124524958576711 0.117639503938695 1.43256221130968 1.35204132147259 1.32806198220888 1.408 1.34305165184074 -0.137057964272348 -0.0300083857442351 1.34356050887896
-0.232991753182005 -0.296 -0.284008246817995 -0.215993814886504 0.97461070097953 0.13654363079946 0.117277237315972 1.42748202047041 1.34898762977301 1.328 1.403995876591 1.3409979382955 -0.13315662031699 -0.0311043478260872 1.34091328762049
-0.22908145541271 -0.296 -0.28791854458729 -0.213061091559533 0.97494307628992 0.124040453682141 0.115967287563258 1.42844004342389 1.34312218311907 1.328 1.40204072770636 1.34002036385318 -0.128631762563307 -0.0330374753451672 1.33835463791318
-0.223050715127839 -0.307898569744322 -0.283042262606533 -0.212008452521306 0.970527698245027 0.133179870098014 0.113867665769531 1.42462271125746 1.33407607269176 1.29924512311789 1.40001690504261 1.33603381008523 -0.123882476716782 -0.0350049309664704 1.33670197597449
-0.221998476276595 -0.308006094893618 -0.266993905106382 -0.205998476276595 0.971568156294681 0.134402651278724 0.118035119710639 1.42679356988723 1.33698933393617 1.29199695255319 1.41100304744681 1.33299390510638 -0.119133190870265 -0.0359911242603556 1.33504931403581
-0.221019848527967 -0.311920605888131 -0.263079394111869 -0.205019848527967 0.97038401671884 0.136105463561337 0.12132330894603 1.42266376078802 1.33013893969577 1.29003969705593 1.41296030294407 1.32907939411187 -0.114206952535039 -0.038060252672498 1.3323093331827
-0.213081599169383 -0.308040799584692 -0.262010199896173 -0.198071399273211 0.973626340342629 0.138941134293831 0.122270922092406 1.42503470425749 1.32604079958469 1.29197960020765 1.40904079958469 1.32207139927321 -0.107603394807985 -0.040001921229587 1.33041660345926
-0.205995860007911 -0.306991720015822 -0.258984820029006 -0.191991720015822 0.972963146393988 0.139103712192907 0.121439360220331 1.42371269099486 1.31900827998418 1.29499586000791 1.40698344003164 1.31999586000791 -0.101894089011552 -0.040962536023056 1.32962670760895
-0.203065929300683 -0.301131858601365 -0.24824174076917 -0.186131858601365 0.975189893731481 0.141730883393721 0.113909438302754 1.42561714595456 1.32486814139863 1.29206592930068 1.39526371720273 1.31706592930068 -0.0956210618938888 -0.043 1.32875881959142
-0.196070949370702 -0.303969593126842 -0.195537188092457 -0.18105067812193 0.975338986437561 0.146887801534412 0.126301378926542 1.42443256817424 1.3111418987414 1.30090877938053 1.39994932187807 1.31502027124877 -0.0873623854672287 -0.0430487329434697 1.32766540947422
-0.192001017931962 -0.301000763448972 -0.185002544829905 -0.171002544829905 0.977549437592591 0.147359893117144 0.127269786234288 1.42716930017178 1.31299949103402 1.29200229034691 1.39900025448299 1.31400025448299 -0.0785205278808712 -0.044 1.32742565339338
-0.182188911067239 -0.294132237747068 -0.153604515415166 -0.162170019960515 0.977304722776681 0.146575112885379 0.13942593918769 1.42820016433794 1.31201889110672 1.29298110889328 1.38820780217396 1.3100755644269 -0.0689010906329484 -0.044 1.32706175995984
-0.177051860238351 -0.287072604333691 -0.121331905525445 -0.154082976381361 0.976874459980498 0.148925210806068 0.15088238097942 1.42687410598483 1.30606223228602 1.27914520866738 1.39096888385699 1.30604148819068 -0.0581533658446416 -0.043 1.32664669368511
-0.168983160337145 -0.288 -0.0839593041481 -0.143987370252859 0.976020420991571 0.149844630907285 0.142335318761224 1.42742946674401 1.30899719338952 1.283 1.39199719338952 1.30499859669476 -0.0464899875295816 -0.043 1.32601230027853
-0.157264536220445 -0.288 -0.0556392958660747 -0.135198402165334 0.976313386594489 0.153067252539378 0.11124190277158 1.42705837698031 1.30704408937007 1.283 1.39004408937007 1.30402204468504 -0.0338730379951957 -0.0430606060606065 1.32544701228913
-0.141168530852432 -0.284042132713108 0.00139960883821271 -0.120157997674155 0.977131362793813 0.15782017806675 0.107274759488314 1.42658495059379 1.30403159953483 1.28497893364345 1.38208426542622 1.30795786728689 -0.0222036953480705 -0.0440082559339528 1.32669422640935
-0.13600236348596 -0.286998581908424 0.0329853463870481 -0.111004254274728 0.97688012290127 0.158899513121892 0.143742737098548 1.42734963602316 1.30100141809158 1.28599952730281 1.382 1.30400189078877 -0.00767917495614667 -0.045112716763007 1.32680089685766
-0.117354065538177 -0.281111810169951 0.0683291389802954 -0.0972608903965518 0.978567947751281 0.163954029604126 0.129490953311847 1.42631956677974 1.30688818983005 1.28305590508498 1.38003727005665 1.30498136497167 0.00512453813110814 -0.0480030487804853 1.32794733647068
-0.110071955561555 -0.271102793659365 0.120465472971304 -0.0880925142934282 0.970939562292348 0.156547917593798 0.131367693775918 1.41849110419724 1.30007195556156 1.27508223492749 1.37703083809781 1.30401027936594 0.0196351292632331 -0.0510512048192813 1.32903418370153
-0.100001000090917 -0.270000100009092 0.144997599781798 -0.0740014001272843 0.966450441040095 0.154570190017274 0.140959042912992 1.41608023302118 1.29900010000909 1.27100040003637 1.377 1.30499989999091 0.0341508875071622 -0.0540210843373492 1.33108021305017
-0.0794636940837447 -0.267066242011964 0.166514225245601 -0.0495520167663628 0.973960420449373 0.174030594653975 0.121313600673449 1.42127275163882 1.29997791932935 1.27002208067065 1.37406624201196 1.30695583865869 0.0506285419325825 -0.055 1.33290828666764
-0.0532453928921145 -0.264028314564475 0.180867865365785 -0.0400849436934242 0.96273853916382 0.167753990915713 0.112024283020253 1.41545653474707 1.30594337087105 1.26108494369342 1.37499056181184 1.307 0.0677207172354205 -0.055 1.33672091993878
-0.045001404838822 -0.261000526814558 0.178000526814558 -0.020003512097055 0.964709634741906 0.174078877884991 0.121398338778093 1.4171096997157 1.30899947318544 1.26000017560485 1.37599982439515 1.31199912197574 0.0857733923290426 -0.0549874999999996 1.34009371630256
-0.0224240279591187 -0.247890818629403 0.180944692005332 0.0045391000444362 0.965809351681991 0.183973453675482 0.143789474880544 1.41627567059849 1.32274189602488 1.25074067851307 1.37501843599822 1.31788938401066 0.1062330497871 -0.054 1.34459944279625
0.00669718276390086 -0.224864789287851 0.188916464210731 0.0198433703951211 0.965780522098683 0.192220006279358 0.12134131401125 1.41965418403035 1.31310441973659 1.23277466914242 1.37104176789463 1.32096867407902 0.12405714744593 -0.054 1.34901852024283
0.0300499740497365 -0.195440982043637 0.202006518354313 0.0480304189867962 0.968003780645502 0.199976599587152 0.138551412310101 1.42166217278477 1.31299348164569 1.21256109030194 1.36899565443046 1.32300217278477 0.14705106644494 -0.0529909909909881 1.3537673459872
0.0525304282728872 -0.163137940150492 0.204938751513855 0.0617141737313226 0.969704475878036 0.208401297489396 0.139186729494669 1.42263958383795 1.31006124848615 1.19655888480069 1.3670408323241 1.32397958383795 0.169254102736518 -0.0499556898288001 1.36080110662676
0.0817664863322544 -0.131474206862152 0.205 0.0897745385276939 0.969640805219544 0.218652163876625 0.140717680140978 1.4223326572245 1.3000805219544 1.19122699544771 1.367 1.32796779121824 0.193535465607039 -0.0389187442289846 1.36759884783706
0.103045075346275 -0.103968325432347 0.207 0.110036547578061 0.978392903148918 0.231887262639371 0.143260962419556 1.42573256018433 1.28700974602082 1.20302436505204 1.366 1.3330012182526 0.214008526520737 -0.0315318559556832 1.37408791526658
0.13933762468318 -0.078465452925333 0.207 0.139462938932308 0.996833441730913 0.245786328155694 0.144035857391884 1.43584543001307 1.29485678371528 1.22264195928821 1.366 1.33398209796441 0.238458198118755 -0.024979101358411 1.37948213776268
0.151871029760366 -0.0512901830391761 0.207 0.154838787200458 0.997674518764816 0.248770336844884 0.145761406790453 1.43727645812484 1.30687102976037 1.21706448511982 1.366 1.33696775744009 0.260098340495757 -0.0199554924242418 1.38374997137146
0.174992191336506 -0.0420030555639759 0.210998641971566 0.180991172815181 0.991182206796205 0.246190886113553 0.144000604322653 1.4316219250053 1.31399762345024 1.23799287035072 1.36799932098578 1.34299796295735 0.280445963904303 -0.0190085227272722 1.38571477937125
0.206332886690582 0.060811034453473 0.219812374381726 0.199603901472533 0.989133570838021 0.252064916254484 0.124593193306021 1.43517432433396 1.34141627585426 1.20079219705493 1.36408338916368 1.34104169458184 0.301681722364604 -0.0219582089552225 1.38680163103913
0.227782810755067 0.172211244547032 0.226927603585022 0.218803495445061 0.989416587026151 0.268533253439553 0.120617232441989 1.4362000713488 1.32814479282996 1.15300896545493 1.364 1.34693794593002 0.325000346763989 -0.0260432645034429 1.38573810067103
0.236997518294623 0.263428774530626 0.220001930215293 0.242993382118995 0.988270317106798 0.290350293007632 0.145953001590837 1.43691980422102 1.33199889701983 1.11564730700642 1.364 1.34600027574504 0.346660779065468 -0.0270497237569061 1.38472322385736
0.268417208762469 0.337483271539851 0.22687251441679 0.264599331024197 0.988564536332148 0.311211837025874 0.142140845559812 1.44308562721963 1.34476324105975 1.09002273352841 1.364 1.35090893886914 0.366979852808591 -0.0288913443830582 1.3837711949906
0.282852296555743 0.397394382710299 0.224031650738055 0.279841746309725 0.990618160990742 0.324813687561432 0.142841770808106 1.44266569713285 1.33906330147611 1.07745075683994 1.36597889950796 1.34704220098407 0.389926196916012 -0.029 1.38175471610414
0.297994862982561 0.446181755177565 0.220343039927365 0.298993493111244 0.990240136987132 0.324851646681459 0.149445659911474 1.44362966780621 1.33500136987132 1.07924688876004 1.36789033417051 1.34500068493566 0.411112571842705 -0.0289470588235293 1.37984751647638
0.318567947211256 0.486865036077244 0.220320576326545 0.323485651441972 0.989329133766359 0.305021516453106 0.158444079280149 1.44419806711345 1.32912344365393 1.09672664110774 1.36913424358734 1.34793827817304 0.43065469516967 -0.0279659659659648 1.37816861417054
0.332855206867118 0.522463872544928 0.223787928689778 0.337855206867118 0.990467899431038 0.259019098943526 0.169433406810473 1.44479389800369 1.32998965763337 1.13120552570207 1.36978160682446 1.34898965763337 0.449797654755186 -0.0270345167652863 1.37757501165194
0.362998817952573 0.555997911716212 0.23056876577125 0.364998936157315 0.984270244683817 0.180540196219873 0.182010020398786 1.44241009416978 1.32700011820474 1.18399905436206 1.36990340294788 1.34800003940158 0.469761939006813 -0.0280216049382732 1.37782418833496
0.376721282441491 0.581482381677054 0.240486756325147 0.380681465647418 0.985691132824297 0.11639300458603 0.19577029794143 1.44259621740456 1.32798009160296 1.23300458014818 1.36957061102364 1.34407963358815 0.4906865017656 -0.0291882804995224 1.37907015827307
0.401743194969003 0.605753467170243 0.253365569105654 0.405743194969003 0.980266599828832 0.188339754386235 0.210310617334746 1.44237236260629 1.34185618918264 1.2241027220124 1.36885421011776 1.344 0.511214341304607 -0.0330329218107007 1.38010303741625
0.413998545384019 0.714986787238169 0.269028872866957 0.423997818076028 0.980589953937161 0.160613453500776 0.225227356475076 1.44189005818464 1.33700060608999 1.25599612102405 1.36782517929624 1.343000121218 0.533958954618199 -0.0371801801801776 1.3800326747984
0.443336619429936 0.728690422400637 0.28730033636324 0.450402957486943 0.977715011295866 0.148865573354882 0.240116893258761 1.43844783665355 1.33113267611401 1.25697788731433 1.36655449762512 1.33908845074268 0.554130099714609 -0.0421114457831338 1.37918824161338
0.460824097390244 0.747803402965566 0.308003628348689 0.472772361328551 0.975512349978651 0.148609896527877 0.254575605582142 1.43465880204627 1.32704138884935 1.25897930557532 1.3651131441704 1.33998965278766 0.575951366603086 -0.045 1.37613013359948
0.49099509062643 0.759998036250572 0.33096241757749 0.496996072501144 0.97339034365615 0.140781281346502 0.268199871341561 1.43453001472812 1.33199918177107 1.26099967270843 1.36357209799812 1.33700049093736 0.596400255455724 -0.045 1.37234770015629
0.519470225629598 0.75509134040869 0.356000372803828 0.52154329795655 0.971986123356885 0.133878424614618 0.280586068433359 1.43451036536163 1.33003653616348 1.25609134040869 1.36200233817428 1.337 0.620944388053025 -0.0438814382896025 1.36881511171451
0.550674314261283 0.707504287595433 0.382941162781888 0.548716338227569 0.971247564313932 0.181374346625662 0.291330574753878 1.43708268442191 1.32802101198314 1.19069339544372 1.36047484376492 1.33205252995786 0.643785827293119 -0.0419378036929037 1.36372419104755
0.580016928041171 0.704007406018012 0.411608456265856 0.577024334059184 0.973461333083242 0.184528815037118 0.300029768199459 1.43851367126893 1.31899576798971 1.199 1.35906059383604 1.32999365198456 0.666760257793611 -0.039990683229816 1.35956122340228
0.595647621643908 0.71084583446921 0.441825922009916 0.599493456113117 0.974692250204458 0.183434666484926 0.306280026666442 1.44190357794402 1.31508809458902 1.199 1.35783056745367 1.32413214188353 0.6911066856166 -0.0365542168674649 1.35418005770274
0.629680545884487 0.715953021453601 0.473417228768255 0.627736920140166 0.971916589857262 0.175287044816094 0.309677728051171 1.44842883393259 1.31103758283712 1.20098120858144 1.35685574368383 1.32300939570928 0.715929248402634 -0.0244835271317766 1.35070569079982
0.653997020745782 0.729998262101706 0.506206045295058 0.650997144881375 0.975749520836613 0.169990647987792 0.309819250249985 1.44945987958848 1.30800037240678 1.20199987586441 1.35620710159254 1.31600086894915 0.739792967546461 -0.0119617834394856 1.34641538077261
0.679511747152189 0.738830989398835 0.540016040344509 0.674549305063559 0.977447512406665 0.161522062387562 0.306300971159227 1.44979361515507 1.30015023164548 1.21279343148746 1.35595562024582 1.31305633686706 0.763437313440626 -0.0082596899224859 1.34114436970406
0.699793781145867 0.74790720151564 0.574670882670795 0.692814403031281 0.974956292903902 0.158836292903902 0.298719268675238 1.4510074206499 1.30593813434376 1.21596906717188 1.35617227870968 1.313 0.783666781537833 -0.0121845991561196 1.33842011834565
0.733997629943931 0.756999372632217 0.609994241028101 0.715998396726777 0.973070129656008 0.135861599787847 0.286670520694358 1.45279987592059 1.30899979087741 1.23699853614184 1.35692805605016 1.30900027883013 0.805500295332373 -0.0172914572864336 1.33749102487945
0.748675128930352 0.772653470859042 0.645809784170611 0.735566838573802 0.972140575167744 0.135683898452836 0.269751105112931 1.45325982070648 1.30997834192869 1.26537191593201 1.35829393133325 1.31193502578607 0.823151844351922 -0.020641541038528 1.33673988884992
0.770772007804167 0.773 0.681941180852512 0.755792734367425 0.975494661209646 0.135244559843917 0.247557399827296 1.45514041339772 1.31098963671837 1.266 1.360340883625 1.31002072656326 0.846442425235913 -0.0250512048192813 1.33575203139406
0.795032256357334 0.759992987748406 0.718212099827989 0.780019634304464 0.968140504352888 0.110617936810352 0.219685782733795 1.45474025244106 1.31501542695351 1.27603365880765 1.36313989199141 1.30699579264904 0.865607360641306 -0.0280437499999997 1.33512927328691
0.81757338657029 0.755092742049937 0.754446209851227 0.793740322260177 0.975481072409195 0.130140515673052 0.185732631728769 1.4549166612862 1.32579596749014 1.2995548381603 1.36676193549851 1.30405564522996 0.884221779630338 -0.0298411458333304 1.33463572019524
0.832826254242308 0.757965250848462 0.790467179676412 0.815745172888719 0.971508185490133 0.124223668201261 0.145294324708561 1.45328911203335 1.32698841694949 1.30593050169692 1.37127799321231 1.30597683389897 0.899077414445087 -0.0272369791666677 1.3343330563939
0.850011221143429 0.782 0.834061716288861 0.835014427184409 0.974210168317151 0.116760336634303 0.105923219223328 1.45395949504855 1.32699759546927 1.277 1.37800801510245 1.30799919848976 0.919366328981644 -0.0250872274143331 1.33379263737491
0.863712250971968 0.782 0.909417380345824 0.852630036963959 0.97441568376458 0.117171367529159 0.0976438826269394 1.45334294870626 1.32406166050601 1.277 1.38779446497998 1.307020553502 0.93921454563145 -0.0270779092702171 1.33329218792007
0.882835654251392 0.784974050671273 0.993282068571873 0.877783755593938 0.970563647629583 0.117566626587265 0.111824751240009 1.44951330163853 1.32697405067127 1.27600864977624 1.388 1.307 0.959139749428223 -0.0281629072681735 1.33442344400057
0.902034241418143 0.786 1.07311341067395 0.89703669168863 0.986867808584404 0.127509166097986 0.115101137901214 1.44882464634907 1.31749905834009 1.271 1.38599332878389 1.31000166780403 0.976861550981544 -0.0306691729323288 1.33450172982882
0.9230810247185 0.786 1.13978635244305 0.91860734931981 0.972233522523533 0.127018923879095 0.133406782354584 1.44567729130379 1.3170065739804 1.271 1.38207139103276 1.31098215224181 1.00369136913239 -0.035258823529415 1.33651975165749
0.943802356609772 0.786 1.18649491133608 0.94867059434962 0.96221029729123 0.127544070698293 0.141671938889465 1.44075402252666 1.326 1.271 1.37309882169511 1.31198901981165 1.02664024176154 -0.0381999999999967 1.33737094580511
0.969044524909184 0.786008245353553 1.24801649070711 0.970037928626342 0.956738819300583 0.126970122066444 0.116841197190124 1.43769495384363 1.32500494721213 1.27100329814142 1.37099835092929 1.31100659628284 1.05069059323795 -0.0411987577639748 1.33905561791163
0.995453130594295 0.790898727887832 1.25779745577566 0.992534148284029 0.950107324984099 0.121111323990377 0.123482472471676 1.43470197853265 1.3279392367327 1.27295949115513 1.37002025442243 1.31491898231027 1.07605991314196 -0.04540796019901 1.34171373456659
1.01583145253909 0.791991572626954 1.27188201677736 1.01481459779299 0.947619972874118 0.12119823025166 0.121438540220701 1.43219081561142 1.33394943576173 1.27597471788086 1.36801685474609 1.32293258101563 1.1002346433376 -0.0502053333333335 1.34362675197926
1.04605464058208 0.796 1.28000662310086 1.04503973860515 0.94613069542559 0.11371 0.121429619171701 1.4304803477128 1.335 1.278 1.36100165577521 1.32500662310086 1.12246306263238 -0.0528720000000047 1.34862760058407
1.07840548846938 0.796 1.28392793799629 1.06856762797773 0.94654243348961 0.11371 0.121204143565213 1.43068621674481 1.335 1.278 1.36198198449907 1.32892793799629 1.15058110513796 -0.055 1.35303400509123
1.11263341939306 0.807870618609316 1.28696765465233 1.0966981100884 0.947450188577873 0.121129136630823 0.121575902922628 1.43316304554361 1.33796765465233 1.27997843643489 1.36101078178256 1.33394609108722 1.17534702404915 -0.0545180722891512 1.35849973427296
1.13951540113262 0.814045550281903 1.29500569378524 1.11951492049073 0.971757397386085 0.123718823284384 0.123333719939689 1.42986623536394 1.33500614978798 1.27699430621476 1.36099810207159 1.33950522546292 1.20109169675806 -0.0475098039215781 1.36307801610873
1.16009192899429 0.837512980423013 1.29793912255288 1.14450921812082 0.974490464654946 0.123112581339072 0.125250226734546 1.43450330199638 1.33695855450553 1.27406087744712 1.36002029248237 1.34538340828408 1.22448768273339 -0.0298467309753334 1.36835491102803
1.18230298545863 0.848902227565855 1.33496889058914 1.1687851313012 0.974450760858983 0.129373736408351 0.185109311040363 1.44092254365012 1.33799087954325 1.2730088884031 1.36003165086937 1.34896873588671 1.25110594893608 -0.0183123209169118 1.37524389480419
1.21302788455548 0.899037166017624 1.34097770002196 1.19353965388626 0.973733994353835 0.161221920656023 0.177838931316259 1.44247349988294 1.34150072750996 1.26499449392331 1.36100318571115 1.35150423772572 1.27388834214262 -0.00996952908587233 1.37979709625219
1.23162069447792 0.925508688542756 1.32731349779135 1.21996043478721 0.966974586905666 0.169712416399269 0.11852678956026 1.43237203717722 1.34249439121559 1.26107278688255 1.36295521460124 1.35444331184871 1.29593761289135 -0.00904616805170821 1.38420377866655
1.26562670193117 0.979409278489111 1.33194521274363 1.24423660945125 0.97565182718519 0.183123413551002 0.11998895301015 1.44294977877697 1.35486262316825 1.25902187857448 1.36151643920425 1.36043415236281 1.3224623045739 -0.014 1.38837125691809
1.28601090854372 1.03008968470359 1.34399471835255 1.26900853918114 0.96634689849954 0.216324654870321 0.121812166689063 1.44512017295065 1.35550605680687 1.26599864114085 1.36000093205543 1.36250271771829 1.34822287182023 -0.0142173913043478 1.39090560618732
1.30657152145923 1.09465750586444 1.344 1.29104094416309 0.963969634392873 0.18367877317127 0.120595568141178 1.44413076488818 1.3569698190986 1.26502034082024 1.36 1.36739789950408 1.37294993473586 -0.0172044989775119 1.39326794441017
1.33126636259323 1.21284948570858 1.34202145635685 1.31031835886305 0.962485310553811 0.193789806876043 0.150912578771414 1.44569898443577 1.36441953866183 1.26244147152238 1.37137662594814 1.36997551579111 1.39757178023152 -0.0220535405872196 1.39389654982436
1.34202330489378 1.27304066186924 1.34651854548343 1.33303174383547 0.96494755736022 0.187531620348522 0.151218195312806 1.44086859815178 1.36650292528121 1.25400079729155 1.36895225601897 1.37600387603597 1.41845665944258 -0.0229170984455961 1.39362242836177
1.36355360190531 1.32287138397655 1.37 1.36384943789022 0.95524321666504 0.12824283177065 0.121506968433964 1.42655129347173 1.36797894217394 1.25497787027405 1.35455324314875 1.38040243902704 1.44496309606098 -0.0264249512670607 1.3923325747351
1.40059236898396 1.39100279105453 1.37197830115441 1.38427776338264 0.9678140353223 0.0839820915128838 0.163129677521835 1.44884681167695 1.37789150577205 1.26326374370329 1.35004339769118 1.38099433673581 1.46736392668581 -0.0300835850956699 1.3902200240928
1.41500441497296 1.47316955249211 1.35390399951606 1.40400337609216 0.970667316276336 0.0674802711406698 0.180704380037781 1.44908883932038 1.37700258574671 1.27460909236255 1.34880740483339 1.38000065156451 1.49053463969524 -0.0308198198198172 1.38812134209564
1.43509096338229 1.56149199256566 1.33654363675453 1.42555952781651 0.96867048826352 0.070723043778116 0.159615226326839 1.44660972807595 1.37748952147807 1.28591277054949 1.34707307164723 1.38 1.51455426146952 -0.0290879227053145 1.38699036605058
1.46078247770095 1.64809043555154 1.3417753241522 1.45326529262823 0.965075591534181 0.0856960825493303 0.122508775952077 1.44596530400272 1.37403014714086 1.29407363256179 1.34406913103009 1.37752111502288 1.53817372456277 -0.0301702127659629 1.38763473054336
1.48054409822899 1.72508520572613 1.37049602300085 1.47455039900106 0.965807495521609 0.104385060578421 0.0940611614776982 1.44163341155888 1.3729905542235 1.2959905326971 1.34100474800239 1.37600394470954 1.56377831753957 -0.0332746268656706 1.38810919627082
1.51658687036921 1.77787685760786 1.36806476282194 1.50587131221725 0.964769640756843 0.126107847704568 0.107226378848465 1.42205306613894 1.37910777294716 1.29012479359913 1.34393192964978 1.37844800266703 1.5887915395895 -0.0373753665689178 1.38759551621959
1.52976622335972 1.79680660126997 1.36651510834206 1.52628208786586 0.95732385325371 0.14908545805025 0.157540541969125 1.43202742478638 1.36699987397265 1.29 1.34795702250444 1.37355422597884 1.61340612382583 -0.0431774891774914 1.38608276736886
1.55601748565727 1.83997211548951 1.38803744587417 1.55351722109294 0.959400678982556 0.12233751536345 0.150428060897054 1.43390591307799 1.36199870304602 1.31598313959831 1.34398174916368 1.36949253986837 1.64080875566755 -0.0475446927374364 1.3821815727481
1.57951332968319 1.83902023725487 1.40857329052483 1.57848286116244 0.955343944621668 0.146255603863476 0.166529699840512 1.42713993817754 1.35906071176462 1.31306071176462 1.33273351690016 1.36509148065457 1.66471336027161 -0.052 1.37806167160932
1.60624885440873 1.84790306569227 1.43869279768389 1.60326672335609 0.956253783987912 0.134394523278174 0.156773218717664 1.43138281310106 1.35652447818998 1.31695691808545 1.33101370771134 1.36302031695397 1.68990105976721 -0.052 1.37646247793671
1.63602692826387 1.84900263867714 1.44001016204548 1.63152838671557 0.964259493137556 0.129722767092764 0.184382358701116 1.43573805560154 1.35450336416297 1.32000087955905 1.33349817132534 1.36049831791851 1.71728890150384 -0.0515324675324697 1.37171034137998
1.69056923963985 1.85779822915472 1.44491919952724 1.66949744624649 0.967752102726731 0.105613076305898 0.174017782742269 1.45003766815619 1.35792820660664 1.32293274305157 1.33154036733115 1.36003589669668 1.73958732440228 -0.0463376623376603 1.36862530226242
1.70865220447462 1.85602155501902 1.46775163141109 1.69273882944251 0.971490850995103 0.131145797074223 0.19337174319513 1.44147182746263 1.35453249448526 1.32003233252853 1.34336880738354 1.35553804519674 1.76925739050574 -0.0307364341085316 1.36452037901442
1.73851919149794 1.86399483633234 1.54900368395427 1.71802108067419 0.973965176657969 0.131689832180801 0.265390863793417 1.44725875107423 1.35198512258557 1.32099935454154 1.30902394570274 1.35599594611738 1.79731236512718 -0.0163613445378134 1.36096127689168
1.76153410906321 1.864 1.55095907369283 1.74544952145829 0.973331268363112 0.121493139783051 0.260541497241775 1.44812248907368 1.35152147645611 1.321 1.32173397900341 1.35305857824092 1.82180764843789 -0.011 1.3604180841837
1.76671975341842 1.86796383915076 1.55867455235687 1.76472879363073 0.968690959787691 0.121181084825477 0.229038249470992 1.43862351217793 1.37201808042462 1.32298191957538 1.3810994423354 1.35104520106155 1.8475514788085 -0.0115253104106985 1.36027567430886
1.79205155131265 1.86800715990453 1.56311742243437 1.78704868735084 0.969000272076372 0.122084725536993 0.206054162291169 1.43806939856802 1.37200859188544 1.32300286396181 1.38300859188544 1.35300572792363 1.87201614039903 -0.0162012779552756 1.361611438618
1.82719218706639 1.87288780375922 1.64315998165122 1.8202370655627 0.948735838791715 0.125305950481086 0.215708075835739 1.41720952673309 1.37786536451107 1.32495512150369 1.38886536451106 1.35691024300738 1.89795615033322 -0.0195258693808339 1.3612726609229
1.84382668614555 1.87596750365229 1.72227423904015 1.83682668614555 0.952404721755526 0.125528375182615 0.207412935058566 1.42479171825539 1.36909748904313 1.32302166423181 1.39924372447114 1.35007582481132 1.91774510071554 -0.023766751484312 1.36195983550478
1.88351828560153 1.87998341647606 1.78113702183418 1.86953647848734 0.971866853018219 0.139709656026942 0.177165213410169 1.4493674287142 1.35949652688035 1.31802176587517 1.40807847205646 1.34549497217498 1.94493700937351 -0.0271728395061716 1.36167645212527
1.89524545634807 1.86432380935555 1.82946384577635 1.8915183481644 0.971802386912032 0.129941976085524 0.138967093581178 1.45101453538646 1.35852510751608 1.33857500022084 1.41541717308852 1.34305546464317 1.96771815784269 -0.0291131313131318 1.36151989181595
1.92815159913942 1.86894617562579 1.87697022660971 1.91822225482681 0.970677928598201 0.126406277628215 0.106820758262223 1.45240013494561 1.33970248061923 1.35878470250317 1.42130739338882 1.34201076487484 1.98975115652969 -0.0301168582375484 1.36049815024972
1.943491509338 1.88598444633622 1.93337168007731 1.93948649555134 0.971373791409279 0.124301893887295 0.0947283901439314 1.4508056595051 1.33999978041016 1.3560027447642 1.42579669877885 1.34000111623021 2.01011889645482 -0.030920972644376 1.35970267394069
1.96454429421517 1.89382041354691 2.0083837219222 1.96593947431872 0.967164445482387 0.125844531675515 0.116692171916933 1.43653098428561 1.34195095987783 1.334493862746 1.42893265508009 1.33951329590777 2.03285313407571 -0.0300944963655248 1.35963276386527
1.98769822881714 1.89301077754225 2.1000192436557 1.98573056144387 0.979329791697646 0.124574226355763 0.155384179305898 1.43880468002421 1.38387066949306 1.33103233262674 1.43097844491551 1.34698922245775 2.05769761675376 -0.0313786982248547 1.35944759853884
2.00902585836721 1.89299907648689 2.17607203402293 2.00402862890655 0.977749372011082 0.125472532072963 0.137018174738093 1.43887777433339 1.38999907648689 1.33099722946066 1.43299722946066 1.34699815297377 2.08077816785148 -0.0345539358600596 1.36023008065552
2.03647635433968 1.89201870163073 2.2525412728034 2.03442024944751 0.977082717108893 0.138776218871053 0.15631195190732 1.43651507093005 1.38901870163073 1.32805610489218 1.43005610489218 1.34503740326145 2.10467493134929 -0.0395379746835465 1.36087670486824
2.05979833185223 1.892 2.32437745919601 2.05284217275392 0.968436370850743 0.1375629769069 0.139660549656401 1.43012611635416 1.38305260908203 1.328 1.41116659542642 1.34400876818034 2.13089133149693 -0.0456561302682003 1.36132306771526
2.09302919003307 1.895 2.36004126866745 2.08302315071589 0.96506201290031 0.132730040262115 0.153477408229083 1.42330437829954 1.3769859082599 1.326 1.40798691481276 1.34700503276432 2.15409977923058 -0.0502493297587145 1.36116278025615
2.12139656911309 1.895 2.40014687357368 2.1055214168828 0.947581838274104 0.132769167681535 0.160676853402496 1.4081229395643 1.36329131146264 1.326 1.39527050350103 1.35189596019191 2.17772794106958 -0.0529302949061685 1.36240460563384
2.13785930073648 1.89896482518412 2.42181533221663 2.13573618888091 0.941014960649811 0.134474874829172 0.146328651889078 1.41372741365026 1.36696482518412 1.32798241259206 1.38607914333573 1.35398241259206 2.20606888092378 -0.0561887179487174 1.36321049980478
2.17804384549014 1.90203799942478 2.42201315364704 2.16403799942479 0.934474443009667 0.132932827359116 0.148855217613326 1.41378400455477 1.36899269241831 1.327 1.38599415393465 1.353 2.23211175082603 -0.058 1.36591325225967
2.20739156311903 1.92747268803649 2.43081746893571 2.18947268803649 0.937448345062729 0.181679386340712 0.152347596011165 1.41646442943154 1.36410140614683 1.327 1.38208112491746 1.353 2.25672194574672 -0.0577777777777758 1.36953999833681
2.23774130024022 1.94981028684283 2.43992239007207 2.21874992356554 0.941138438629307 0.179477939574056 0.158328604981057 1.41869111491754 1.35904311662663 1.32204311662663 1.37902586997598 1.35597413002402 2.28162991014002 -0.0543453370267655 1.37321062599515
2.28496177625672 1.98896828242579 2.45498780093299 2.25297234878145 0.96538029444043 0.237242960397626 0.129553462872208 1.42842209500458 1.35800081327113 1.32000162654227 1.379 1.35999674691547 2.30479794323811 -0.0410847457627001 1.37659606199387
2.30161895229788 1.9665155351264 2.46184309800501 2.27157412315645 0.959485608152814 0.133284686178157 0.121699540711411 1.421987712021 1.34724656027784 1.31511207285357 1.37313448742428 1.36293275628786 2.33382183793967 -0.0222887700534734 1.38029561855285
2.34254926813045 1.99665920273278 2.462 2.31057125505092 0.968063147615348 0.161935025217893 0.12181670196193 1.44100694674069 1.35194503269884 1.3060989411421 1.373 1.36102198692047 2.35680023373583 -0.0118033126294018 1.38337401590054
2.36198715811551 2.16388712659425 2.462 2.32998715811551 0.964462500788032 0.263191748763397 0.123588803677077 1.43989089893191 1.36199324111343 1.25903176676689 1.373 1.36399797233403 2.38122219130744 -0.00738585209003606 1.3851558684621
2.38359077535341 2.17283258991731 2.47181398879701 2.35944196639102 0.959886681220595 0.238636702108311 0.124257351238196 1.43570924077248 1.3639627977594 1.27960937647371 1.3720186011203 1.3669441966391 2.40688925689481 -0.0121279926335178 1.38571888445506
2.40878570872681 2.20968284891568 2.472 2.38478570872681 0.959780171433019 0.259218023850808 0.124041971479713 1.44090439881707 1.364 1.27306000155649 1.372 1.367 2.43027307629744 -0.0130584988962483 1.38541989931663
2.43703214198782 2.24514463894518 2.47500160709939 2.41402089229208 0.964425475663295 0.192034175320467 0.130296769730224 1.44521272368155 1.37100642839756 1.27198714320487 1.37499839290061 1.36600964259635 2.45654885368002 -0.01455681818182 1.3870990519439
2.45658322946878 2.3331245326095 2.47597916147344 2.42672909915471 0.949507995915323 0.224987533269625 0.128331885438388 1.43470401416053 1.37491664589376 1.26416670821249 1.37402083852656 1.37187496884063 2.47871742629872 -0.0183779854620994 1.38769875009108
2.47879891283921 2.38553384339999 2.476 2.45672579023529 0.958137462860821 0.203861361370555 0.127378409099451 1.44289239863659 1.37698171934902 1.25805484195294 1.374 1.37100914032549 2.5012956332621 -0.0223878787878766 1.38666430885603
2.49299000484027 2.45894788238141 2.48499357454017 2.47398786302033 0.963306366045499 0.201931235116167 0.157108753146176 1.44715700859148 1.37799928606002 1.25200428363988 1.35201570667957 1.36800214181994 2.52139829181951 -0.0252738095238116 1.38591747820147
2.51752476596688 2.53520703552909 2.48696198127735 2.49852476596688 0.964183081668421 0.199419691311462 0.10877697141969 1.44929855959231 1.37113306552927 1.25014924238812 1.32355127147841 1.368 2.54054248259058 -0.0267365754812544 1.38541036807333
2.54276255985798 2.60481746706725 2.49433906653667 2.52079105267502 0.963407598084545 0.185879526523077 0.0889250685900388 1.44780472128881 1.37892401915455 1.2527908277749 1.33334942346062 1.36998100478864 2.56088731426569 -0.025 1.38564251982478
2.55801903394524 2.66973991465421 2.50886563474097 2.53901495524269 0.965128661206909 0.166776647296027 0.112462610155103 1.44807923222527 1.37999932021624 1.2583541139711 1.36087871661338 1.37000135956752 2.58064397568968 -0.0252187500000021 1.38585173426248
2.58536665641214 2.73193511594825 2.52685004614536 2.56050237289526 0.948837291823052 0.147576960175331 0.151562886913181 1.43260829151542 1.37902261941385 1.26526417514758 1.36691901392561 1.3719547611723 2.6024413185901 -0.0274107648725227 1.38594802374171
2.59885982223559 2.79336380860769 2.54081669061578 2.58078434190091 0.950517571557695 0.133746371706007 0.177125359410811 1.43196312704244 1.37702156580991 1.27194608547523 1.34031270424368 1.37002156580991 2.62280302964465 -0.0304623655914039 1.38602489353451
2.62498085611177 2.84796023961676 2.54799484587625 2.60498232871856 0.95681537601469 0.136747894172295 0.182606163859321 1.44006402857948 1.38799190066267 1.27499779108982 1.34099926369661 1.36800147260679 2.64611660518442 -0.0358547945205485 1.3859793881204
2.64070472438286 2.88431717513536 2.58431717513536 2.62659399602643 0.954955063979536 0.167757015203406 0.226858060948703 1.44020741633835 1.38505536417821 1.27794463582179 1.32627682089107 1.36898154527393 2.6666328592376 -0.0412006578947408 1.38587306999753
2.661809741229 2.94346546345292 2.58599094005852 2.64979162134605 0.952353465248423 0.159282807865091 0.230454722763282 1.4401406341959 1.38301811988295 1.3067372616972 1.32897282017557 1.36404529970738 2.69041746119872 -0.0444369501466293 1.38461345642207
2.68604261069176 2.95702998530161 2.56900946904261 2.67403156347538 0.951823818097173 0.116028749787722 0.167301899430218 1.43818632739347 1.37399368730492 1.30600473452131 1.33899684365246 1.36099842182623 2.71196990218886 -0.047 1.3827518647048
2.71239430627778 2.97557377108436 2.57486540139506 2.69355133798354 0.935632165142654 0.146177041515576 0.174660854419794 1.42354649651235 1.37008973240329 1.30893270069753 1.33704486620165 1.36002243310082 2.734315049749 -0.0468641251221894 1.38142166061506
2.73480023083845 2.98095459791783 2.5809455175014 2.72075482875628 0.940204688721995 0.114367837659033 0.18165743593077 1.43050316813505 1.3640544824986 1.31296367833426 1.34195459791783 1.35603632166574 2.75657026708699 -0.0457732160312795 1.37822812700886
2.76398105062544 2.99099346573291 2.59998758489253 2.74798235747886 0.935443142982469 0.110632247787878 0.20100738886452 1.43252871928365 1.364 1.31999542601304 1.33700326713354 1.35200261370684 2.77890479885847 -0.0439009584664532 1.37424303890336
2.78852681635837 2.991 2.60686750858034 2.77448896166704 0.938706971938935 0.12670978080455 0.203874921424115 1.43561056813461 1.364 1.32 1.33798107265434 1.34807570938266 2.80310715180513 -0.042381526104417 1.37089458659724
2.81570870754474 2.99891369112437 2.62678422781092 2.79676265059201 0.9398581325296 0.13972147425461 0.214682727815234 1.43846946823525 1.37092447973382 1.31307552026618 1.33404315443782 1.34997842278109 2.82668357675813 -0.0376906077348058 1.36777960674689
2.8429809364214 3.00399646970767 2.63699293941534 2.8179851727722 0.931565867345857 0.12777853624686 0.218537359341335 1.43558206169072 1.36700282423387 1.31499858788307 1.33300070605847 1.34800141211693 2.8490093761055 -0.0287326732673151 1.36563339390543
2.8742688607347 3.00497715189796 2.64677151897959 2.84242879744899 0.932586009492857 0.12536620633102 0.208309219628364 1.43674281075857 1.35722848102041 1.31793145569388 1.33984006328572 1.34897715189796 2.87455388733445 -0.0130764872521183 1.36318419868782
2.90175001141167 3.00202777650981 2.65888889396074 2.87272223490185 0.955248435583577 0.106436380837324 0.204334905814001 1.44677648575029 1.36393518814377 1.3189907411634 1.34198148232679 1.34404629418302 2.89611523361611 -0.0078920041536864 1.3612733253348
2.91800790925542 3.00400028247341 2.65601497109061 2.89100790925542 0.957130265525003 0.118922392549764 0.196538318841859 1.45038027682394 1.36799971752659 1.31499887010637 1.36100197731385 1.34399971752659 2.91696215981344 -0.00713905325443834 1.36047086131053
2.94547060167901 3.00498109291711 2.70799792460669 2.91847060167901 0.958052227342081 0.127229857007899 0.22542318640881 1.45134147105877 1.36701890708289 1.31107562833157 1.36786765041975 1.34301890708289 2.93796415503538 -0.00851783893985746 1.35956486684155
2.9648285750945 3.005 2.71395488818276 2.9378285750945 0.955681743895908 0.128380977636553 0.186251706550609 1.45158792485641 1.36997293290966 1.311 1.37989173163863 1.33804511181724 2.96017108109412 -0.0124294117647102 1.35839465208864
2.98703165782556 3.00500243521735 2.71404383391231 2.96002191695615 0.959142085543611 0.127428149234814 0.157964409298423 1.45273547049573 1.38198782391325 1.31100365282603 1.38000365282603 1.34 2.98088705635501 -0.0156325301204854 1.35652128398533
3.0124596301607 3.00695843308928 2.74925179560712 2.97762589780356 0.952785092459825 0.125941590852144 0.129377500400107 1.44909731445393 1.37220783455358 1.31393764963393 1.38293764963393 1.34 3.00257244951372 -0.0206298449612446 1.35465721103027
3.03183315205224 3.007 2.84713941584838 2.9978243705813 0.959003710771307 0.124552030615181 0.243731525000973 1.45253882577818 1.3749736555872 1.314 1.38894731117439 1.33603512588374 3.02219097732359 -0.0255136268343811 1.35391506226816
3.04502717511183 3.00999773540735 2.93173976496673 3.02001811674122 0.961768711005626 0.123534825405789 0.295713790752002 1.45371422528874 1.37299773540735 1.31302491051918 1.39557901916279 1.33699660311102 3.04309526488922 -0.03 1.35311065745577
3.06855541046549 3.00803704912788 2.99402776692117 3.03570360697699 0.951994689902462 0.119054657257196 0.260185160333981 1.44871447527608 1.37103704912788 1.33459245959336 1.40233085410357 1.33405557369181 3.0633514079421 -0.03 1.35234555858146
3.07891275477738 3.02286913216607 3.05035277115297 3.06375571337667 0.95574536364662 0.105885163693857 0.189057647662747 1.45179208152876 1.37000872452226 1.33599127547774 1.40890502186615 1.33300872452226 3.085765596536 -0.03 1.35259589808556
3.09701416761587 3.026 3.11706412710342 3.08201789593584 0.958134802721967 0.105222751500135 0.134243266654141 1.45232610763396 1.36999701734403 1.33499403468805 1.41500372831997 1.33299850867201 3.10723653334353 -0.0301450617283955 1.3536319548384
3.1156068393638 3.026 3.20122043080456 3.10550337603848 0.951314227875491 0.108833644065917 0.125406854765521 1.44721801571163 1.36608277066025 1.32716554132051 1.41989653667468 1.33104138533013 3.13099287670121 -0.0313265700483114 1.35445689779892
3.13284945119587 3.026 3.28030924666339 3.1307786046998 0.950119387160728 0.111021137120423 0.123158420088976 1.44774433228032 1.36203542324803 1.327 1.42 1.331 3.15415175979446 -0.0332765737874086 1.35518996829209
3.15402205168631 3.025 3.35207245554072 3.15402730208781 0.948352092895339 0.112330021001606 0.13627856865525 1.44514587318442 1.3619978998394 1.324 1.4119936995182 1.3260031502409 3.18119150940496 -0.0358358662614033 1.35543493719164
3.17461186149592 3.025 3.41972468777231 3.17951944756638 0.940969175377892 0.112349630344282 0.144279180466986 1.44129263734862 1.36003696557182 1.324 1.40611089671545 1.32894455164227 3.2072762088579 -0.0410901137357883 1.35529162039851
3.196805689915 3.025 3.48146123112796 3.201805689915 0.93765826328509 0.112221148195957 0.113247863421545 1.43772117793637 1.36198233544682 1.324 1.39807065821273 1.33098233544682 3.23163718596402 -0.0471182432432442 1.35727382958236
3.22903480931061 3.02500644616863 3.51201547080472 3.2350244954408 0.933490769086519 0.11240834134221 0.115130270739083 1.43481070462483 1.36299484306509 1.32399355383137 1.39299355383137 1.33200386770118 3.26238445261115 -0.0511951219512242 1.35974316533853
3.26577438728111 3.02988990725346 3.52373577740829 3.26038804637005 0.958177700407584 0.118727539985972 0.115335376104645 1.40951619709023 1.33312590875208 1.31911009274654 1.38811009274654 1.33152325893779 3.29124343896106 -0.0587920310981515 1.36218205011061
3.28827501054437 3.03297212010661 3.54059093009091 3.28574145555984 0.946421134664711 0.122327566390688 0.191612498772133 1.40615799952413 1.33991678662377 1.31701858659559 1.37879332999057 1.33743175501271 3.3194889095613 -0.0632774327122176 1.36605136855203
3.32050116639324 3.0359979485814 3.55350029552784 3.31999554779019 0.94696460032669 0.125527832334351 0.133723945411797 1.40860053201195 1.33800997806233 1.3160006838062 1.37700054390134 1.34549822839113 3.34885659333186 -0.0651613832853031 1.36937805823412
3.36170598770751 3.04187801894024 3.56591897001922 3.34486979202342 0.947604542818888 0.127675476913188 0.165365781858187 1.41345470204775 1.35547899146335 1.31404066035325 1.37549990309143 1.34946960164363 3.3769044002791 -0.0657329127234455 1.37348375796118
3.38378235716789 3.05189192503605 3.57144810455305 3.37818825409223 0.953944754857132 0.132022987390681 0.136329700698986 1.42075609029587 1.34855804564725 1.3130108074964 1.37203531097631 1.35197549652009 3.4067312062863 -0.0606380133715287 1.37892654141527
3.41548505654131 3.07498292486334 3.57399814400688 3.39997847047986 0.955277875267859 0.136067030411015 0.136314634026122 1.43718536001721 1.34999835877572 1.30700445438348 1.37399851520551 1.35299851520551 3.43378862093905 -0.0416402439024352 1.38477244927524
3.4443508826958 3.10823356907497 3.57603612917394 3.4383672591559 0.964606625076848 0.122395363783562 0.155457712271151 1.43302916757018 1.35449277416521 1.30406762625809 1.37351936145947 1.35846108145387 3.46202020027788 -0.0243937562940546 1.38994045966313
3.47218832968875 3.15054300588899 3.58588729878357 3.46767226801015 0.965066405828711 0.155274839943676 0.147907820392856 1.43594385032804 1.35400621902504 1.29114145055817 1.37300699764399 1.35948885964818 3.48892096252638 -0.0142156862745093 1.39374900180857
3.50153299826452 3.25857802672301 3.5875 3.48852351907006 0.959966919579229 0.215564781335961 0.128784808879447 1.43657812485431 1.35000867791904 1.27700534055379 1.3705 1.36200169850197 3.5146355595187 -0.0111386666666666 1.39376021673794
3.53332334478476 3.33748036085871 3.5875 3.5163123556138 0.958237305759013 0.247514142501065 0.128313526041853 1.43580875822995 1.35810873218991 1.2760469202921 1.3705 1.36351562783663 3.53891275257919 -0.017 1.39144386568652
3.5548256537125 3.39453454907137 3.5889872501191 3.54130094519362 0.956588182004571 0.252748236721248 0.130428807888893 1.43770543105981 1.37784848599984 1.2675649675871 1.3700042499603 1.36746880098606 3.56871216203629 -0.0179794721407593 1.39048207772527
3.57051664582374 3.434515520382 3.59399577745274 3.56998827710576 0.952717827371144 0.200866333690185 0.130228424681291 1.42185894192593 1.37351916988925 1.25850642007878 1.36850109876576 1.35851481999976 3.59500977847564 -0.0234444444444435 1.38868275010414
3.59396782661853 3.46945069925374 3.58493734034481 3.59827460311294 0.959402867560124 0.172653074727726 0.130551854244826 1.44239859529045 1.37149316922955 1.25161848853992 1.37102088655173 1.3665 3.6203144924617 -0.026 1.38587398304889
3.63206016135533 3.57133046555387 3.58895560311619 3.61432062408791 0.963779911564009 0.150040156705248 0.122282900479365 1.4432356099437 1.38089123612964 1.27078024392013 1.36209989298857 1.3665 3.64430645734944 -0.0261454352441616 1.38171287963091
3.64599764810609 3.64017703211034 3.60600389223851 3.64199421174745 0.965095315150444 0.131145096630346 0.120683201275784 1.44384774656958 1.38299792878722 1.2744283698372 1.33652522921053 1.36349929393307 3.66907574881001 -0.0273768115942041 1.37809578962882
3.6773631750286 3.68847737099663 3.65024953643354 3.66883761211459 0.959346185294977 0.117589140830516 0.169919890329616 1.44115599870598 1.37704567311123 1.26035337637709 1.36866050330548 1.363 3.69210656814966 -0.029 1.37409009684816
3.69481162215603 3.77225843949208 3.57993670801001 3.68931407711692 0.972373486646809 0.108229132312095 0.0635546173938635 1.4413232133759 1.36204095170521 1.24206830162573 1.34729746899249 1.36052439343776 3.71628262896177 -0.0291842650103529 1.37065227202376
3.72648757717588 3.89944997950203 3.61596539921193 3.72348297576771 0.942074894691097 0.105441403713216 0.133943884440086 1.42341531681382 1.36500332090164 1.23200472622911 1.35799064843566 1.35600125398666 3.74185029214316 -0.0314984802431606 1.36619841062062
3.7488131486087 3.95514539826828 3.61697745081065 3.74587228543069 0.944772539845485 0.118550354038311 0.13473331359988 1.42703409132089 1.36161665917486 1.2329921735438 1.36093235243194 1.35350276384861 3.76826419499809 -0.0357195767195827 1.36268927138025
3.77422510720537 4.01534625097569 3.617 3.77171919289344 0.949725040523547 0.135612337296876 0.137697566128429 1.42899805146771 1.35704869389054 1.23201145071412 1.361 1.34707027263472 3.79581985643693 -0.0414108956602046 1.35974112011409
3.79605405724242 4.0650077224632 3.61623629229465 3.80005920555122 0.952279792887953 0.148975752645239 0.140216007005659 1.41041310126621 1.3509974258456 1.23401544492641 1.3604308895946 1.34298455507359 3.81978704717139 -0.0485405405405415 1.35620692730683
3.8174328221117 4.06820057610054 3.61324937764723 3.82333781237986 0.94449243768022 0.147251458621682 0.137010132432145 1.40774010556637 1.35003166991061 1.24004222654748 1.35889293386016 1.33691554690503 3.84567518772639 -0.05372425249169 1.35033703328313
3.85761684533733 4.08682244052218 3.61439376756038 3.8547009524584 0.948432432152587 0.139959528553421 0.137372934371583 1.40774990654764 1.35297196429298 1.2439626190573 1.35740891075459 1.3290747618854 3.87325261627623 -0.059 1.34227075474106
3.91304155413034 4.10200516357378 3.62602397353673 3.88153027433278 0.923218230914279 0.132546975006364 0.150597404787669 1.40990164778249 1.33597602646327 1.24499784851093 1.35700159823578 1.32499151704554 3.89546054344669 -0.0589788732394359 1.33577503212229
3.93439650581638 4.11402036892505 3.64068668713626 3.9123142522174 0.9328458254264 0.125655351506926 0.161242534860926 1.4230116418195 1.3321261030443 1.23995926214991 1.35797911247575 1.31756853270281 3.92533068270515 -0.0573292929292916 1.32701254323289
3.97108223807259 4.1159762864558 3.62319503675022 3.93969028112065 0.941863983423287 0.138652423498779 0.109232216154389 1.42714768776618 1.31716559481645 1.2360474270884 1.35898916462499 1.31057840111781 3.95122795298814 -0.0513006134969477 1.31952356982293
3.99300022433732 4.11300230305822 3.63299275755381 3.9689971318723 0.95071617008906 0.13865985721039 0.105652179976303 1.43558718336489 1.30850365604237 1.23700092122329 1.35800072424462 1.30650029696013 3.97858700883926 -0.0354273504273549 1.312685348288
4.02316450632194 4.118 3.71821316223844 3.9988050226202 0.959632668827253 0.138360487278024 0.194555732602101 1.43618165649054 1.32493831012927 1.239 1.34428753711106 1.30154620509013 4.0036238849508 -0.0192828882294721 1.30647276061015
4.03887966899891 4.118 3.81439213466945 4.02527620903731 0.963708789146591 0.13936232889868 0.28065391234764 1.43848150748404 1.31904512412541 1.239 1.33358379047076 1.29604926466618 4.02901941950448 -0.0147242798353888 1.30136892842926
4.06399448397178 4.118 3.90186130753248 4.05699271884275 0.950702877160318 0.144408887968711 0.338053296095296 1.4120732257733 1.31999977935887 1.239 1.32947272170774 1.29400132384677 4.05551309930788 -0.0134655172413847 1.29873046823425
4.0812613802012 4.121 3.98030084580819 4.08328627355369 0.958432780927776 0.140269086073661 0.367234903973661 1.42632875182213 1.32398755332375 1.238 1.33021614892528 1.29493776661876 4.08147744579541 -0.0161210256410261 1.29611329327655
4.10179399626244 4.121 4.04939091447727 4.10577437685886 0.957865689627037 0.140982838917694 0.368679756111327 1.42858733958887 1.32300980970179 1.238 1.33407589022662 1.29004904850894 4.1090770080511 -0.0171462167689166 1.29362500455529
4.11810727889366 4.12381313400809 4.10881167852038 4.12708182288499 0.954934528682635 0.146226777879672 0.342868872636886 1.42854029092581 1.32792545026034 1.23674730058926 1.33931376371501 1.28898727199567 4.13690631416678 -0.0188208955223855 1.29302347399029
4.17704003886216 4.13025292994206 4.15824330291819 4.17213012630203 0.968389589895838 0.151662769842587 0.29028327367893 1.42870430417768 1.28709008743987 1.23474552987959 1.34419158749371 1.28198999028446 4.16437100106259 -0.0237554296506158 1.2932088998449
4.18096157288796 4.13881698816891 4.19736595265138 4.18487511188588 0.96736999104913 0.153526858749727 0.211403979366051 1.42912586908546 1.29591353899792 1.23362147907273 1.34697117966597 1.28100960677801 4.1885303832739 -0.0287387669801519 1.2937205673311
4.21801309075041 4.14800290905565 4.24304702973297 4.21601309075042 0.958121119986424 0.148055088544381 0.140329837456516 1.41693212845905 1.28899854547218 1.23500193937043 1.35100775748173 1.27599854547218 4.21512456851515 -0.0356213592233063 1.29443722433344
4.24519450132591 4.15396928926433 4.34087013751065 4.2433071073567 0.960345545476908 0.137942386663387 0.160370558630894 1.42132655162361 1.28611260603079 1.23902047382378 1.36703071073567 1.27302047382378 4.24181935410782 -0.0396095505617966 1.29623818083946
4.2637750637112 4.15103551625613 4.42399370607644 4.27264483743874 0.952277669704346 0.139125675110029 0.137496908410261 1.42195242319869 1.29686977372754 1.24097632249592 1.36996448374387 1.27497632249592 4.26636061441892 -0.0426056910569132 1.29843360394478
4.31000586408061 4.151 4.50202932040306 4.30201094628381 0.960050156375483 0.131158189953784 0.148358948374877 1.42253886236836 1.28600351844837 1.241 1.36499804530646 1.27499882718388 4.294234137352 -0.0463459119496848 1.29990815830113
4.32533913978614 4.15129803193327 4.57741107852865 4.3303185858597 0.960347538676734 0.127043642621548 0.145797228804617 1.41959392785911 1.29501027696322 1.24091778429427 1.35990750733105 1.27205138481608 4.32206596945539 -0.0488448448448491 1.302559651803
4.35775548351825 4.17978512187967 4.61670361638575 4.36077030269896 0.950553873615851 0.176139668673999 0.157958269271391 1.41614600766215 1.29599259040964 1.23305927672285 1.35106668631321 1.27696295204822 4.34892786316027 -0.0529130060292932 1.30533906427842
4.37999481409623 4.1819995285542 4.66198939246956 4.38999316403594 0.952069625200591 0.217300382505734 0.148472258225369 1.40084360184589 1.2979995285542 1.24599693560232 1.3480007071687 1.277 4.37296306002602 -0.0572352941176508 1.30643658151587
4.4331736173527 4.20198759876052 4.67607440743687 4.42133483346593 0.944045625561743 0.230593663362504 0.151872153214689 1.40862652765295 1.30311161115531 1.25996279628156 1.34596279628156 1.28304960495791 4.40401798119902 -0.0615476190476223 1.3081807167282
4.44683781958331 4.20101158431548 4.68193049410714 4.4476872234821 0.945275403762498 0.236391189166063 0.152828647370832 1.40835324360833 1.3118957411607 1.25703475294643 1.34303475294643 1.28695366273809 4.43207107442604 -0.0643440860215066 1.3112920061189
4.48406174841688 4.16801940664531 4.70301234968338 4.48304763449302 0.946829379272296 0.131787085759669 0.152985236550698 1.40770289335439 1.31199470727855 1.248 1.34200176424048 1.29400705696193 4.45864029103657 -0.066 1.31475817720335
4.51930753796232 4.17927205281282 4.71029570957915 4.51033119472865 0.940833129505314 0.1245106355124 0.149908298075228 1.40938660382967 1.30904731353266 1.247929029701 1.3429645148505 1.29808279868216 4.48746054981527 -0.0658049751243784 1.31913091003196
4.54475544560677 4.20178366342137 4.73476485154497 4.53773663373037 0.941919559408597 0.127045638620059 0.118323529625754 1.41324294060349 1.31296237624719 1.24205643562921 1.3400282178146 1.30493415843259 4.51508086406762 -0.0631384015594505 1.32350211460612
4.58302417317444 4.34900644617985 4.73500322308993 4.56203142512677 0.936123650149341 0.263314545283808 0.122479669633283 1.40805150643103 1.31200161154496 1.19702256162948 1.34000161154496 1.30200805772481 4.54232506367905 -0.0515329512894079 1.32903627684998
4.61329624717152 4.35746990930655 4.739 4.60121452381386 0.940652656009124 0.244364625968056 0.12206162335584 1.42231938707482 1.31420430839415 1.22496935374088 1.342 1.31206129251825 4.56931773587 -0.0320879227053096 1.33654281095552
4.64166154526233 4.40246314076093 4.739 4.62175491208651 0.940906965578214 0.264914795377981 0.121259570099479 1.42226070025118 1.33376658293953 1.22203501255907 1.342 1.31792997488186 4.59568300797961 -0.0244275862068951 1.34161915807957
4.66301038882231 4.46701233672649 4.739 4.65000909021952 0.937900298678641 0.2416410713473 0.11990992533034 1.42392121419361 1.34000292185627 1.23000097395209 1.342 1.31700227255488 4.62398460220665 -0.0199833795013892 1.3452873619186
4.69520427049927 4.50573764346957 4.73903404508321 4.67826101230462 0.938825106762482 0.244844333316177 0.119675687622793 1.42767180229551 1.349 1.23298865163893 1.34198865163893 1.32405674180535 4.64819924816612 -0.0238615548455812 1.34750188440212
4.71286556224668 4.56951453033525 4.74197759370778 4.70082821842632 0.939266639056167 0.236572961681136 0.119302838130348 1.42869223248536 1.349 1.23200746876407 1.34100746876407 1.32896265617963 4.67611975369651 -0.0228116370808674 1.34874845266417
4.74898574912292 4.61598179054595 4.74499881242691 4.7299885201268 0.932002877885455 0.178562947870678 0.12008968727242 1.41933370918662 1.34100316686157 1.22900118757309 1.3400003958577 1.3280003958577 4.70316225480281 -0.0227398119122323 1.34921810550421
4.76927300879416 4.67089331749148 4.73924818981287 4.76023578032223 0.941684839701351 0.125833164888852 0.151883226693043 1.42873421922682 1.34501240949064 1.22950318424707 1.31385108611228 1.33004963796258 4.73056928648318 -0.0262156862745103 1.3501935536713
4.79078500906861 4.74165153281915 4.75880455369873 4.7788143260138 0.942066188797125 0.0926162004454539 0.142681957484746 1.42906667741288 1.34599022768494 1.23363065425625 1.30211726778076 1.33396091073975 4.75691788494418 -0.0277936507936573 1.34992503017165
4.81401219031804 4.82364803516118 4.77964369086833 4.80701264181131 0.943020058694124 0.0764468604367665 0.144152102132043 1.4287406501503 1.35100180597304 1.23956382361749 1.30827948376461 1.33300316045283 4.78215624695557 -0.0317687687687726 1.35106142561949
4.84127523364599 4.91227442314982 4.79511900671182 4.83524465212977 0.943161926791326 0.0748599507590741 0.160291652387313 1.43017643215644 1.35495922464504 1.24548291834766 1.32180337771639 1.33996941848378 4.80764746195623 -0.0351949494949502 1.35096519578788
4.86774255238978 5.00292229541733 4.80825863276108 4.8587711576798 0.944308843936891 0.0853902773086603 0.171345947853362 1.42983333728384 1.3510381403867 1.24956816446361 1.33237068361946 1.33702860529002 4.83428951652962 -0.0362025948103798 1.35236542233569
4.90199279139571 5.09098325059592 4.81899745578672 4.88799385148458 0.929693101820021 0.105572645981809 0.168230669976163 1.41787253573257 1.34500127210664 1.24999978798223 1.33499957596445 1.337 4.86079527747232 -0.0374123076923095 1.35355576188566
4.92223466193406 5.16026527001242 4.82105101346393 4.91632648616913 0.931081635152986 0.140452995476458 0.17174091415914 1.41758826554223 1.34105101346393 1.2439285811505 1.34102040538557 1.33597959461443 4.8876575221482 -0.0401013645224205 1.35371205171192
4.94475500122814 5.18572304486659 4.82594673939742 4.9476591321435 0.929319173816928 0.186805728614789 0.174707724074838 1.41742181086049 1.34594673939742 1.23707456484361 1.34297869575897 1.33402130424103 4.91451834259997 -0.0450101010101082 1.35296909045396
4.97801679644589 5.23401181972118 4.83400124418118 4.97601679644589 0.924286528734516 0.161879589420212 0.190581692086401 1.41581829547179 1.33999564536588 1.25700062209059 1.32900186627177 1.33399751163765 4.94283185397922 -0.0502537313432843 1.35189048334545
5.00532984332559 5.25312958130648 4.83609424095017 5.00341230415698 0.918714712047508 0.161161570610896 0.193345589059644 1.41306421464085 1.33298821988123 1.25802356023754 1.33204712047508 1.32996465964369 4.97072582287749 -0.0556174698795202 1.34983623059961
5.03278704196651 5.26391633791541 4.84393915484757 5.03773380245814 0.919106957742379 0.156297723994504 0.197140566157514 1.41175019156303 1.33200760564405 1.25998478871189 1.33596957742379 1.32702281693216 4.99866856722484 -0.0577968901846458 1.34656698336139
5.06798614297069 5.28899010212192 4.87498772663119 5.06698851846143 0.907664533228159 0.118075123957701 0.209095276732582 1.40660203500373 1.32900118774537 1.26799683267902 1.33100197957562 1.31900316732098 5.0269889586233 -0.0566238244514089 1.34146455121535
5.10728592838058 5.29203729500616 4.88826106504314 5.09739781339907 0.920910005281539 0.117152431668721 0.222473685398671 1.41461746428277 1.3280621583436 1.26697513666256 1.33732322338674 1.32098756833128 5.05752747304839 -0.0538838838838851 1.33560018420593
5.12974162475682 5.29496629888132 4.90876409216927 5.12864052140079 0.927978667966929 0.118128766293775 0.237684978857009 1.42227192774319 1.33294383146887 1.26502246741245 1.36270792363814 1.32001123370623 5.08762260195544 -0.0474882772680851 1.3314364525219
5.16901536028503 5.29800177234058 4.94200768014251 5.15901949574638 0.931440738475242 0.118460708936232 0.23861893068785 1.42791186095761 1.33200649858213 1.26399940921981 1.3819822765942 1.31500059078019 5.11804768995584 -0.0340637119113192 1.32768009820618
5.19523419789829 5.30102036503463 4.95533602307145 5.19225456293292 0.932698553314546 0.119659796349654 0.23676692795175 1.43107069164318 1.3431221902078 1.26303054755195 1.35202036503463 1.316 5.14593438901012 -0.0161744066047452 1.32572131360459
5.21782055142058 5.3029843957757 4.9877425302991 5.21680494719628 0.933523446225795 0.119640156042243 0.232613002934389 1.43210180778224 1.35490637465422 1.26597659366355 1.3539843957757 1.316 5.17422425320469 -0.0118041025641006 1.32388853903708
5.2460100745059 5.30600161192094 4.99500483576283 5.23901088046637 0.929941426550035 0.120670523874307 0.207643413333495 1.43049162401035 1.35399959701976 1.26500080596047 1.35400120894071 1.31799758211859 5.19979594109111 -0.01189440993789 1.32287708930503
5.27127153179072 5.31003017019897 5.00765368764432 5.26625141832474 0.933519522960649 0.121968089220732 0.166890905211305 1.43453840382137 1.35303017019897 1.26697988653402 1.35702011346598 1.31197988653402 5.22421751169204 -0.0157163323782279 1.32335663519657
5.28656598679757 5.31544020813241 5.07126673243083 5.27373650041078 0.953359740515367 0.132997903049246 0.204931505993635 1.4271457674936 1.33941571081338 1.2695296540288 1.35897743792095 1.3115296540288 5.24687574596831 -0.0188226950354631 1.32335776708623
5.29801245141366 5.31700046664828 5.13793178423331 5.29747962073673 0.964113750255776 0.158678249395798 0.216180193799434 1.42901605337076 1.33899221506917 1.26401148798198 1.35378812185707 1.31000069997243 5.27070554957195 -0.0232594752186619 1.32432798776913
5.34815326949343 5.31794891016886 5.20045940404656 5.3342145772908 0.93937496598274 0.119470456470695 0.191342418383106 1.43683724114912 1.34701021796623 1.26716348745966 1.34758560964116 1.30998978203377 5.29184104079687 -0.0285843750000011 1.32617849795234
5.36285820035129 5.31304726654957 5.26904404095908 5.35480148049181 0.936973160609289 0.115676584309366 0.1628778233052 1.43657255239368 1.34799054669009 1.28284874704138 1.34934297541412 1.30900945330991 5.31349758929865 -0.0312193236714989 1.32731942766322
5.36295061721118 5.32446229658248 5.35388014405937 5.37243297221281 0.953289930932253 0.186681079673264 0.163246052126267 1.41479753445762 1.32752097433005 1.28705715582507 1.36803329331684 1.31199797431188 5.33371581190538 -0.032 1.32849248251433
5.37354495050476 5.35250289330269 5.44263066409599 5.38608802245529 0.957387978311118 0.174118079239729 0.18717972468958 1.41817344998863 1.33484235071738 1.27314773903838 1.39505448252664 1.31547775159447 5.35573165275828 -0.032 1.32961056806549
5.38684035402387 5.3362090647171 5.48451664038868 5.4032937877396 0.951987432791589 0.151322732259997 0.146984994830118 1.42000305718605 1.33845583208676 1.27546250412444 1.38760213398752 1.31253614365536 5.37660509339386 -0.0324040404040398 1.33063278710576
5.41253119440235 5.34300943973894 5.56008249439136 5.43103363761277 0.94644612776653 0.163147851470756 0.13448032704763 1.41237278891552 1.34250057048783 1.27199221091516 1.396007392018 1.31799894573484 5.39926413944438 -0.0346176470588241 1.33175939541372
5.43979224035122 5.3689189120784 5.62711334337004 5.45489986479023 0.951374709813425 0.161616559270761 0.118001880413356 1.42084203120217 1.34151822629722 1.26995530092911 1.3941452719804 1.31751019867063 5.42214963111344 -0.0377607607607588 1.33336955056357
5.46722418143888 5.35366579110265 5.70818144467711 5.47579043788675 0.946792651302885 0.15910657299055 0.122685072214372 1.42027243921954 1.33407661839178 1.26653626680371 1.39845337125238 1.31898518787585 5.4448797579949 -0.0415895061728407 1.33468512103211
5.49300636418614 5.35600091286565 5.76451450235677 5.52102918472352 0.932114889351598 0.163287409129611 0.130168323742565 1.42499703077161 1.33549964396463 1.26250068619733 1.40149677600062 1.31700634450511 5.46908258561107 -0.0446422287390074 1.3372840891139
5.51836377855173 5.36583173063273 5.80673056943784 5.53586277132086 0.928360368473818 0.174129519012812 0.154073216058001 1.4124096359579 1.34286142522696 1.25758908378267 1.39999479909325 1.32509898198075 5.49323734310191 -0.0474032921810722 1.33892710556542
5.53974640106995 5.3511824860573 5.81737528074631 5.55329396547805 0.930151739775491 0.164155309430072 0.129216955035686 1.41104171414508 1.34349391713142 1.26540267410277 1.39802405683918 1.325 5.51837724431605 -0.0494539007092213 1.34108251859197
5.57050771627499 5.34300280000848 5.82050299946994 5.57650586933743 0.930619230194587 0.134959895999685 0.129880256267785 1.40970989042175 1.33849989440276 1.268 1.39349952960063 1.32900081173545 5.54319348049619 -0.0516909620991265 1.34473962848101
5.61016418354053 5.35005103943931 5.83586213282077 5.60968821638094 0.929275746987855 0.134676521857916 0.130042533798122 1.40842406764737 1.33411021727415 1.26802041577572 1.38956156898026 1.33150419967776 5.56745506092802 -0.0544202020202054 1.3485188754221
5.63181028205375 5.35495914979734 5.84244364964236 5.63081112197982 0.929918358847809 0.132418791093223 0.127532309548162 1.40649284262079 1.33697116308615 1.26998365991894 1.38900408502027 1.3329877449392 5.59266044949174 -0.05577641025641 1.35321679108884
5.67344555220305 5.36099862083566 5.84949240316468 5.65796784658269 0.924189184362231 0.129820593040664 0.129752566892521 1.39589921219365 1.35696147186073 1.26800045972145 1.38949988506964 1.34498027620892 5.61777666634121 -0.0547582089552231 1.35820919770458
5.69215989101253 5.37627285461262 5.85501606550692 5.68048110767548 0.926288179738698 0.130584120833966 0.129731811433053 1.40243519249925 1.35654841297147 1.26901240248239 1.39001860372359 1.34950246606643 5.6417050025683 -0.0510106280193133 1.36364467293138
5.73648962507785 5.45238889475354 5.86241792338973 5.71263379630029 0.937056262801277 0.168392856471026 0.129444103309171 1.41875057922633 1.34711913898586 1.2723728682149 1.39346043297525 1.35246548321372 5.66623261129918 -0.037757188498389 1.36821626035337
5.75748614643208 5.5264584943057 5.86749245317102 5.73648141078266 0.934720587413344 0.238840230161901 0.125060119184722 1.4196408950648 1.35249341354089 1.26400720463906 1.39299979394002 1.35599636458052 5.69210248616813 -0.0232732394366183 1.37271907124385
5.78971745345911 5.54546964940803 5.8690050997702 5.76085260272268 0.934809842783924 0.211342840467095 0.121610848347664 1.42119237690361 1.35887428477597 1.26597730441663 1.3925152993106 1.35852039908079 5.71653204084321 -0.0137601246105885 1.37590580817431
5.80733126419513 5.58560578564616 5.8709805215315 5.78625347868299 0.931913650189556 0.217818052412162 0.137115018275071 1.42130900938954 1.36048516651539 1.26451496184645 1.39398567996278 1.36097600490946 5.7413806673559 -0.00991472868216924 1.37819685049026
5.83699903030593 5.62350794364668 5.87250095879025 5.81699937574163 0.913271032530775 0.193854221299164 0.124198978503167 1.40348523915659 1.36500079422722 1.26899966271911 1.39249982728215 1.37649613762553 5.76446793039875 -0.0134210526315821 1.37875492794137
5.85597920511626 5.67148089120152 5.87694162701679 5.84041613567934 0.928242968778856 0.182816218513921 0.121950804375469 1.422450266754 1.36756944550616 1.26804327585275 1.392 1.36673852430964 5.78955142995513 -0.0154733131923468 1.37863119125952
5.87131456292444 5.7322523489896 5.877 5.85927078324842 0.930846099067905 0.171246133348169 0.122562097153772 1.42286899955168 1.37490917104835 1.27046683610441 1.392 1.3674878555016 5.81485497384073 -0.017983739837403 1.37920595485373
5.89697503131977 5.81992447815735 5.88100033941348 5.88247803270024 0.93276846248348 0.146008034567505 0.110669504578929 1.42393010213956 1.37749728469215 1.26151578999 1.38849932117304 1.36849966058652 5.83924131801449 -0.0212500000000017 1.37963418192536
5.92190127303928 5.90579618211193 5.88611144012278 5.90487804316617 0.934635524460832 0.133289127092982 0.113101593874796 1.42531156805592 1.37486480823069 1.25720786062933 1.37783895620849 1.3709135058246 5.86250317348034 -0.022 1.37868728162188
5.93982337786479 5.97996758247439 5.89387026562862 5.9282691984982 0.930629999057555 0.13571954858807 0.148076360272052 1.41717683050933 1.37351443816149 1.25908452174786 1.37599002043297 1.37198966630693 5.88511825212945 -0.0224519427402891 1.37578655625813
5.93000474952505 6.04101564549427 5.88700279383826 5.93300670521183 0.924223654340448 0.147343740949434 0.118218468123776 1.38304880897204 1.3789946917073 1.26199944123235 1.36900279383826 1.37999720616174 5.90729932600572 -0.0237610619469024 1.37349915415328
5.94666974969221 6.09591211663315 5.89680573511306 5.95653376427135 0.937045901527886 0.160469879316391 0.147931183127692 1.41395748281149 1.36036910328518 1.26003885297739 1.37880573511306 1.37019426488694 5.92875620823558 -0.0227764589515322 1.37053054416139
5.96675498317047 6.17009343773076 5.89996324747557 5.97082848821933 0.945913172662327 0.166518210068949 0.160560662242405 1.41513301702036 1.36296324747557 1.25111025757329 1.38196324747557 1.36703675252443 5.95061950178002 -0.0224535864978924 1.36750570621073
5.98396141865891 6.24283659667303 5.89002269490652 5.99993418477108 0.945361497863831 0.172586360361179 0.11955361648941 1.41033093894494 1.35402042541587 1.25199773050935 1.37900680847196 1.36400680847196 5.97328280600739 -0.0245042492917869 1.36487923733297
6.01041514878827 6.29485195873253 5.90663176034817 6.01663176034817 0.940624839994992 0.17163144454443 0.167956256497575 1.40866660735362 1.35791335537604 1.25297833884401 1.38584837190807 1.36106498346797 5.99551855279345 -0.0270379241516979 1.3637319920994
6.03376241554564 6.3157934048223 5.90996901072335 6.0437210965101 0.934868982923234 0.164702101717018 0.167743428686551 1.40518594756092 1.34810329758885 1.24310329758885 1.38896901072334 1.35803098927666 6.01963046891015 -0.0320695742471528 1.3617800258394
6.07989622501716 6.36189622501716 5.90700676793366 6.07623901360775 0.905506258070564 0.136902693625502 0.148353811090581 1.39436199657595 1.36496164837591 1.24798872011056 1.38600676793366 1.35523321562435 6.04420114010254 -0.037459459459462 1.35734148276385
6.08686108827159 6.362 5.91974202107581 6.10358326481477 0.915908060391513 0.144495014200161 0.159091710141072 1.39033688989765 1.35617860079367 1.25094046640211 1.38894046640211 1.34925797892419 6.06909892969641 -0.0429828801611333 1.35263672885462
6.11958098246573 6.362 5.92987302498962 6.12374604997923 0.926160866414439 0.143267776501454 0.176074396432368 1.39726822809331 1.3431650675135 1.251 1.389 1.34011427750935 6.09394285191021 -0.04644385499558 1.34700446021538
6.14000281616597 6.36900042242489 5.93900105606224 6.15400211212448 0.912781193350328 0.129170294289343 0.15679185514933 1.38802148693563 1.3429998591917 1.25099978878755 1.39599943676681 1.33699929595851 6.1171730756534 -0.047856630824372 1.34114458296406
6.17911623236227 6.37486743485434 5.95366858713585 6.1833371742717 0.92935550346351 0.133257646281857 0.182557818068642 1.40867337068728 1.34104418838189 1.24806628257283 1.38817675352755 1.32722094190943 6.14449745124544 -0.0459518518518518 1.33457647839233
6.19979576481296 6.38489788240648 5.99656089434787 6.19983661185037 0.933204156724675 0.131825726109402 0.199520995382728 1.41314864237463 1.33407148231546 1.248 1.38206127055611 1.32403063527806 6.16757692969821 -0.0397291037260692 1.32799065264546
6.22993160501442 6.38899088066859 5.9570911933141 6.24290196718734 0.915730011066563 0.130273510942593 0.137711623216802 1.38595223943688 1.33100683949856 1.24500683949856 1.38399544033429 1.32499772016715 6.19319240505469 -0.0226112852664199 1.32217581967812
6.26921717990714 6.39488257698607 5.96386300648375 6.26653030794428 0.937749663697766 0.127877752025664 0.136922916531532 1.41844025932293 1.31237183954411 1.245 1.38792171799071 1.30931312803714 6.21799616559827 -0.00527387914229517 1.3158822879968
6.28284099494024 6.395 6.01931505512718 6.27687768841557 0.939740797081244 0.129074588740362 0.157603757230615 1.42045312100135 1.31298776884156 1.245 1.38503669347533 1.309 6.24091893890597 0.000237945492663873 1.31142990495551
6.31298069802731 6.39899742640364 6.07596396965099 6.30698069802731 0.939470186585736 0.136745071562974 0.202501259362671 1.42095968473445 1.30600450379363 1.245 1.38599935660091 1.30600193019727 6.26365848902055 -0.00163005780346859 1.30931865916766
6.33647591893376 6.399 6.1043667353783 6.32949775564486 0.938296204053312 0.140515928662291 0.187701044540174 1.42117519592356 1.30306551013328 1.24206551013328 1.38306551013328 1.30697816328891 6.28558175130729 -0.00996114519428146 1.30727211382866
6.35976125695185 6.40196885960242 6.105 6.34979239734944 0.937260587735179 0.146122078860493 0.149200361711611 1.41895335529819 1.29706228079517 1.242 1.38003114039758 1.29710380132528 6.30709871332573 -0.0137626112759667 1.30557539213615
6.38300394801438 6.40500092894456 6.18801834665507 6.37600487695894 0.915172166763187 0.14770931954811 0.155601611807003 1.40077181608662 1.29399930329158 1.24200069670842 1.3779988388193 1.30699721316632 6.32879289071541 -0.0164969696969722 1.30458145567289
6.39966223654233 6.40892052624525 6.26543039334375 6.39658276278758 0.924314627467053 0.144838214525352 0.204596578065665 1.40843462880947 1.29105960531606 1.24494039468394 1.37309934219343 1.29523842126424 6.34998440822194 -0.0185079365079368 1.30367968142622
6.41974680686757 6.41196202103013 6.31636701716891 6.41674680686757 0.933603277965948 0.144789873403434 0.143209837105359 1.41870036511619 1.29198734034338 1.24796202103014 1.36905063862649 1.29203797896987 6.37046466844829 -0.02 1.30314225162394
6.43297001276117 6.41499307986796 6.38983161012043 6.43695386578642 0.939257197755731 0.144520622811883 0.138509019238755 1.42284072702307 1.29499307986796 1.24201384026407 1.36700461342136 1.28501614697475 6.38905987165023 -0.020278089887641 1.30393130635956
6.45549489373868 6.41206588342539 6.47019918637268 6.45558273830587 0.939543850880297 0.153918953427335 0.158628039701827 1.42112865160956 1.2959780388582 1.24786823314922 1.37189019429102 1.2859780388582 6.40645618091036 -0.0207644032921794 1.30562883652148
6.46886465488753 6.41496876651251 6.52840656373763 6.47282301023754 0.939183852130124 0.157435226717258 0.142662721185836 1.4227920928005 1.29204164464999 1.24503123348749 1.35319781208746 1.286 6.42462204911639 -0.0197442786069644 1.30852291175738
6.51189144040636 6.42796717965774 6.62775006047046 6.5050409329889 0.903091341537159 0.154128457549737 0.150928641531112 1.42021327940394 1.29000504928343 1.245 1.36496970429945 1.2815878023669 6.44323199915792 -0.0192553191489374 1.31174514583286
6.51886028335368 6.42505987856271 6.68582238826677 6.53276048574917 0.920523123766268 0.149778420677597 0.157702478900984 1.41583883386941 1.29 1.25186028335368 1.3630399190418 1.27928145724752 6.4620640499876 -0.0205135658914717 1.31445393160757
6.53183487471856 6.43487298055274 6.75512356581388 6.54188568249746 0.923654307535319 0.1531159242518 0.132426948057255 1.41359416823131 1.29 1.24903810583418 1.36398729805527 1.28394919222109 6.48199479604974 -0.0232406815761457 1.3174507442067
6.5519585223276 6.43799377834914 6.80988801028452 6.56495230067674 0.922602260533146 0.156353363572416 0.143725839255827 1.40962817110146 1.29399170446552 1.249 1.36499792611638 1.28799170446552 6.5039221690812 -0.0284080459770167 1.31963362590875
6.58134114236578 6.43506588576342 6.86183601817954 6.58749487581376 0.920174465564429 0.129952971870802 0.148395680874581 1.40506234255252 1.294 1.24508784768456 1.36695607615772 1.288 6.52405632477633 -0.0330070493454173 1.32174498903598
6.59783452637966 6.43203102630381 6.89268973696186 6.61076213167076 0.910797422593976 0.120185871278785 0.141552601550925 1.39354924442766 1.29103102630381 1.245 1.35710342101271 1.29195863159491 6.54607605087385 -0.0370447154471577 1.32432099932664
6.62230133510971 6.43499317769445 6.90597043667594 6.63793859925003 0.899446241848978 0.12082831716463 0.127661496310633 1.38025004088545 1.29140520443114 1.245 1.35799772589815 1.29499317769445 6.56892285827944 -0.0410550724637675 1.32851134518072
6.65060847665207 6.44480423832604 6.91972593365645 6.65270635748906 0.896525639060872 0.110368877706118 0.130316361301334 1.38686727358505 1.292 1.25186296682823 1.358 1.2959804238326 6.59154796075093 -0.04448080808081 1.33351131269661
6.67568839677166 6.4479626076126 6.93283796632126 6.68262607612599 0.904138139368284 0.117181380041859 0.125560700308881 1.39195743007175 1.29002492825827 1.252 1.3550373923874 1.29995014348347 6.61579112559081 -0.046257528556594 1.33991849373997
6.7059296329519 6.46196716204422 6.95993666965671 6.71193197852017 0.900957693463926 0.138669687560609 0.100857935536268 1.39287798281129 1.29099765443173 1.24302111011443 1.34602111011443 1.30698358102211 6.64013377515008 -0.0472785923753681 1.34788931863004
6.72556346451812 6.46493451967772 6.96293451967772 6.73449798419584 0.903101981096993 0.152062282801357 0.10007615181283 1.39672422077781 1.291 1.24886903935544 1.346 1.31091269290362 6.66472534805567 -0.0474738955823293 1.35515366737615
6.76855651885077 6.47093811890941 6.96695874593961 6.76469059454705 0.910711204744649 0.149717537085312 0.101188242592788 1.40233245058575 1.2919896864849 1.24306188109059 1.346 1.32188655133392 6.68947866887125 -0.0446766169154215 1.36210783712956
6.78599536401567 6.4809972729504 6.96999918188512 6.79099290967103 0.902272323446264 0.131305015044224 0.10346938095974 1.39706145351744 1.29899809106528 1.243 1.346 1.322 6.71539094008545 -0.0374489795918437 1.36899296015221
6.82423137996781 6.52315254714399 6.97 6.82040875382139 0.914680494112627 0.140504939946095 0.137123417289612 1.41043118007079 1.31272408511665 1.24398029179405 1.35188175076428 1.33278320973451 6.74126464439098 -0.0233057324840647 1.37492939195828
6.84474488243494 6.56348976486988 6.97592346473048 6.83679590594795 0.919816858402648 0.165608041632895 0.11871657112663 1.41559673084387 1.31991070885223 1.24103826763476 1.34903826763476 1.33991070885223 6.7683541637508 -0.00918172983479475 1.38182742916046
6.87800432307507 6.61700746712967 6.976 6.86700510908872 0.914641070943598 0.168232509348577 0.116949805461622 1.41240138338402 1.32400275104777 1.24499901748294 1.349 1.34000137552389 6.79342896151117 -0.000742774566469644 1.38618910400794
6.89951215926032 6.65415736599509 6.976 6.89242346094401 0.919969148544033 0.180716830625193 0.115981952833286 1.4192838909633 1.33768955589293 1.24011087289538 1.349 1.34684477794646 6.81839520969574 0.00231595092024628 1.39016157584255
6.9227690520246 6.68172888715931 6.976 6.91675901080828 0.920525581864818 0.160666246583248 0.133521868822453 1.41745018284481 1.34492971148575 1.24098995878368 1.35592971148575 1.35095983513471 6.84351400836963 -0.00161487758945773 1.39275971886353
6.95697549861173 6.74495460036879 6.976 6.94597910175706 0.903482293931879 0.165216569805642 0.135208911850109 1.40483907992624 1.3420021618872 1.23900144125813 1.356 1.35199927937093 6.8691172579784 -0.00720265780731095 1.3949001765205
6.96974030726118 6.80380141812851 6.976 6.96266040180308 0.915857498752407 0.143120467020033 0.135513807326997 1.41415002477337 1.3459200945419 1.23703995272905 1.356 1.3559200945419 6.89636999156545 -0.00960458452722534 1.39569433879391
6.98975168028069 6.88301913710873 6.976 6.9886771843649 0.920326983739927 0.132804035699795 0.134887946231018 1.41820145349487 1.34995033605614 1.24885100816841 1.356 1.3589627520421 6.92169673747787 -0.0145026968716322 1.39392316109718
7.01992682549927 6.97278291564783 6.98298292594983 7.01593414294934 0.92080895116549 0.131552756239528 0.12179200164832 1.41994585344496 1.35 1.26695609529956 1.34303170895032 1.3629902433999 6.94746943630875 -0.0162965116279069 1.39171190245604
7.02977762814492 7.03166576886954 6.98984433970145 7.03164420503188 0.920585114552667 0.116120902787311 0.11667563336464 1.42143619947803 1.35 1.26504447437102 1.34006671155652 1.36691105125797 6.97084642781226 -0.0172801635991826 1.39046368398381
7.04880155969756 7.11909135229935 6.99 7.058718005886 0.917779557160837 0.132107565821404 0.12339783039527 1.42095543099775 1.35395822309422 1.26005222113222 1.34296866732067 1.36798955577356 6.99438044638161 -0.0182868217054264 1.38952974477413
7.0760031758541 7.21301317979451 6.99000047637811 7.0890031758541 0.89995984914693 0.125899339422347 0.115310392217981 1.40389033822846 1.3510001587927 1.25600079396352 1.34299952362189 1.36500063517082 7.01796530410767 -0.0192716049382732 1.38952340726721
7.09560721350229 7.29436993603451 6.99294108202534 7.10860721350229 0.899028657358641 0.121821699591523 0.117731490867533 1.40597816823799 1.35198036067511 1.26090180337557 1.34005891797466 1.36892144270046 7.04230997080136 -0.020577645895153 1.39055446894407
7.11574871855268 7.36709538678964 6.99694974371054 7.13467333411848 0.901014494933097 0.121137664084143 0.116575328168287 1.40937728215396 1.35594974371054 1.27383666705924 1.3459246155658 1.369 7.06788456485291 -0.0228438438438489 1.39230968352179
7.14194176093309 7.42786560215328 6.99999328010766 7.16493280107664 0.898266227100232 0.113666754931558 0.11638040319354 1.40759409913433 1.356 1.27898880017944 1.34999104014355 1.36999776003589 7.09430612294115 -0.0266785714285746 1.39385486762435
7.1654644796221 7.44364298641473 7.00293305995276 7.19139753957486 0.894153716066132 0.123094453047895 0.114101990103354 1.40300464960718 1.35697768665092 1.28584380655645 1.35293305995276 1.36706694004724 7.12055557275866 -0.0331810945273675 1.39323019175095
7.18481039998807 7.47667069471611 7.00412674834813 7.20784033683206 0.892782872842916 0.115756139373214 0.110393447394951 1.40054374989623 1.35997006315601 1.29293014736402 1.35778448961587 1.367990021052 7.14804997634427 -0.0403752556237195 1.39246216439365
7.22789589573554 7.48697578970594 7.00482403331413 7.24890073779435 0.877975903866091 0.111659756748506 0.106224227345871 1.3835511817102 1.36498789485297 1.29998305279416 1.3642766451103 1.36201452617644 7.17687337729407 -0.0457583081571019 1.39066994199155
7.25446777745431 7.50366489691568 7.00728138435561 7.27154662523886 0.887046876020391 0.102503912457454 0.102065071176683 1.39463626941135 1.37186201637704 1.30686201637704 1.37143271593238 1.362 7.20540475045536 -0.0508587896253596 1.38672255958334
7.28559579850965 7.50992176745348 7.0137552709774 7.29766099229842 0.892184545436079 0.102033781239748 0.0983867201079612 1.40026854760751 1.37693480621123 1.307 1.37827589157842 1.36298696124225 7.23378244618555 -0.053 1.38307186132122
7.32100774102745 7.514 7.02650216268433 7.32800703729768 0.899901208069435 0.107860316678395 0.0956599153602754 1.40903133004926 1.373 1.304 1.38382936154471 1.36000070372977 7.26302126591027 -0.0515127478753493 1.37976070482834
7.35326202205118 7.514 7.04777852898124 7.35732911095562 0.904934830714048 0.109179809993003 0.0943553981541973 1.41457320197061 1.373 1.304 1.38711631532758 1.36293291109556 7.29070972074198 -0.042803418803412 1.37648216112686
7.38765986013994 7.514 7.07984083937296 7.38769987659407 0.899199124310969 0.110279195557386 0.0949439097102983 1.4121755104895 1.37398999588647 1.304 1.38715994242333 1.36102000822706 7.32145485255679 -0.0240816522574187 1.37462630603563
7.40795266379506 7.51699289956926 7.12494556336432 7.41194319655407 0.895538544184992 0.113063420267513 0.0978961912491499 1.40870816549535 1.36801420086148 1.304 1.38298343232827 1.35800710043074 7.34856841306096 -0.0122051282051285 1.37377512613897
7.44428085679069 7.51994169109114 7.17795043964047 7.45122254788183 0.906914344522702 0.114825209017712 0.110070350384575 1.42131985478098 1.37192225478818 1.304 1.37809718151477 1.35898056369705 7.37399923798219 -0.00975381263616478 1.37322844174184
7.46771240644797 7.52 7.22146232509839 7.46779993492033 0.908621243898781 0.115551247152764 0.139846003341692 1.42219212243749 1.36903751220244 1.30103751220244 1.38589996746017 1.35603751220244 7.40066136832627 -0.0102078431372552 1.37334683757752
7.49493381009379 7.52698283965394 7.28584310540749 7.49792645565976 0.911921934637354 0.119550194087968 0.141387131770731 1.42324742594809 1.36999754852199 1.30399264556598 1.39398038817594 1.356 7.42556968840615 -0.013 1.37484103201718
7.52434702859267 7.52993470285927 7.35545463433598 7.52147762287413 0.911802829542765 0.118943712399554 0.153852704809019 1.42315217657136 1.36706529714073 1.304 1.39497823428642 1.35697823428642 7.45075088387089 -0.0140748717948735 1.37661556894905
7.54182309839374 7.53 7.40351091908859 7.54179188046323 0.91308647223011 0.118128428841239 0.14462989737765 1.42519845962794 1.367 1.30696878206948 1.39994797011581 1.357 7.47638659701322 -0.0178750000000054 1.379559408573
7.57192950953028 7.53 7.48381202541407 7.56893655857725 0.903163402835949 0.117262020726799 0.138184943979582 1.41560265093761 1.36799765031768 1.307 1.40798120254141 1.35500469936465 7.49994178244471 -0.0205958702064907 1.38311069463806
7.5876758515922 7.53685818507159 7.5692374430326 7.59153403666379 0.90891067286738 0.117475542959393 0.139953128118613 1.42388820134387 1.37093922217354 1.31091896289805 1.41681766652061 1.35793922217354 7.5217124247813 -0.0225416666666689 1.38626508068888
7.61169742154936 7.54687392564556 7.63715530182529 7.6147100289848 0.910580206326354 0.127087329653135 0.12496188516745 1.42439571347195 1.37494957025823 1.31396217769367 1.41798739256456 1.36194957025823 7.54340988071837 -0.0237452934662228 1.39047303380748
7.63199125441455 7.547 7.72096370582037 7.63898950529746 0.90554221263312 0.126290402296931 0.109616629153774 1.41829267177636 1.37899825088291 1.314 1.43399300353164 1.36299956272073 7.56708962406105 -0.0226938202247181 1.3950706041792
7.65547829814542 7.547 7.81295666773624 7.66443482299087 0.906234566320135 0.12668130496909 0.129096987460701 1.42034435108772 1.38584783695908 1.314 1.45160872360907 1.36984783695908 7.58821073929974 -0.0225345717234252 1.39850967760476
7.68174280599135 7.54997032376823 7.87737679913289 7.6917329139141 0.902685611478121 0.128798929875445 0.137401357985817 1.41741967623177 1.39293075545921 1.31102967623177 1.45992086338195 1.37396043169098 7.61119449623514 -0.0250922787194003 1.40317706400598
7.70899198606799 7.55 7.94897892632695 7.71599287650488 0.888704140531536 0.128700035617476 0.137030133565533 1.40464378435678 1.39699881275081 1.311 1.46199940637541 1.37699910956311 7.63370831901562 -0.0292582781457004 1.4069775748643
7.7286030585849 7.55294045878773 7.99506718767452 7.74246412908962 0.889827175868632 0.129366503991887 0.129404410210474 1.40757065725844 1.40092061171698 1.311 1.46690076464623 1.38484122343396 7.6583764350009 -0.0342372718539888 1.41228789875882
7.75565723354966 7.55694921978514 8.01278418408683 7.76274609892568 0.887115165298794 0.130801719122649 0.119801491664064 1.40660320285586 1.40494921978514 1.311 1.467 1.39191113462399 7.68101314787213 -0.0387955271565608 1.41984697768464
7.78597604714068 7.56299520942814 8.02598962042763 7.78997844242662 0.88211396819036 0.134127357201189 0.117142028008755 1.40245330549459 1.41199441099949 1.311 1.467 1.39899441099949 7.70482862047669 -0.0455690140845145 1.42751648131731
7.81535264499996 7.56984895049999 8.04556842999997 7.81250369449997 0.877315734650007 0.133807120905 0.111817387040008 1.40064970444 1.41591368599999 1.31491368599999 1.4679784215 1.40584895049999 7.72576421664955 -0.0530649627263168 1.43671552888527
7.84271056991905 7.57692496257161 8.05589280367372 7.83971056991905 0.877674961772665 0.132504042718742 0.10976101047995 1.40132228186451 1.42292496257161 1.315 1.468 1.41292496257161 7.74769598765775 -0.0586512524084795 1.44720704903032
7.87598139926724 7.58999267243861 8.06299605439002 7.86298703585293 0.870284171073406 0.134209030507262 0.11170888959262 1.39660266610503 1.42699774536573 1.315 1.468 1.41999605439002 7.76739196306052 -0.06 1.45721522080602
7.90834440129549 7.61254306756958 8.06594040011777 7.88848346768735 0.880679215083185 0.133729734647431 0.114944440129549 1.40362755628147 1.43092053349036 1.31598013337259 1.468 1.4307814670985 7.78777762981662 -0.0554889589905211 1.46818986557343
7.93270412844656 7.63670412844656 8.066 7.90875344037214 0.889946952410625 0.126351966741193 0.115464329128559 1.41273806192895 1.4448274082605 1.316 1.47096301605582 1.44087672018607 7.80987975084113 -0.0390065913370751 1.4798606692443
7.95600245520066 7.67700518320138 8.073 7.93200181866715 0.893119971810659 0.129881905053841 0.117409833591956 1.41877017368271 1.45200072746686 1.32000018186672 1.472 1.4490006365335 7.82980290173393 -0.0229849397590365 1.48996217083564
7.98240246224146 7.73273853139864 8.073 7.95155737943812 0.892816860618709 0.150366354961431 0.115620499781412 1.42063772973634 1.45982295177525 1.32195573794381 1.472 1.45584508280334 7.84863886523748 -0.0130234454638036 1.50103627879974
8.00576989353107 7.78943974077131 8.07596998611275 7.97575988890199 0.893661396018988 0.155265179261705 0.113887107915733 1.42216499305637 1.46989995370916 1.32298999537092 1.472 1.46589995370916 7.86707389711792 -0.00951329243353566 1.50992927078166
8.02595212085856 7.83688748401762 8.076 7.99894493898734 0.883504394422564 0.149962831609906 0.110178857641166 1.41541623102895 1.47399042417171 1.32000718187122 1.472 1.4729832423005 7.88531835250089 -0.0139408284023682 1.51690692978861
8.04168859455183 7.87622148637957 8.07894161147847 8.01566913171132 0.888353269682661 0.133025928627215 0.109699342163445 1.41875343708545 1.48086376011642 1.31509731420255 1.47494161147847 1.47986376011642 7.9051309490531 -0.016 1.52434736333859
