# Supplementary material for: Quantifying Spatiotemporal Gait Parameters with HoloLens in Healthy Adults and People with Parkinson’s Disease: Test-Retest Reliability, Concurrent Validity, and Face Validity
Source: Sensors (Basel). 2020 Jun 5;20(11):3216. doi: 10.3390/s20113216 (PMC7313704; doi:10.3390/s20113216)
Supplement: Supplementary file 1 [file sensors-20-03216-s001.zip › Data/HYA_08_SWS2_HoloLens_raw.csv]

Time HoloLens_x_position HoloLens_y_position HoloLens_z_position HoloLens_x_orientation HoloLens_y_orientation HoloLens_z_orientation
331.4354 -0.388 -0.029 0.242 359.068 281.912 356.106
331.4684 -0.39 -0.028 0.24 358.922 282.117 356.047
331.5013 -0.393 -0.028 0.238 359.025 282.14 356.058
331.535 -0.395 -0.027 0.236 358.946 282.166 355.993
331.5687 -0.398 -0.028 0.234 358.823 282.329 355.809
331.601 -0.402 -0.028 0.231 358.538 282.322 355.875
331.635 -0.406 -0.029 0.229 358.509 282.397 355.773
331.6727 -0.41 -0.029 0.226 358.682 282.405 355.609
331.7018 -0.415 -0.03 0.224 358.396 282.255 355.737
331.7336 -0.419 -0.031 0.222 358.699 282.305 355.691
331.7681 -0.424 -0.033 0.22 358.97 282.491 355.419
331.8019 -0.429 -0.035 0.219 359.062 282.909 355.206
331.8357 -0.434 -0.036 0.218 359.265 283.309 355.226
331.8677 -0.439 -0.038 0.216 359.226 283.184 355.157
331.902 -0.446 -0.04 0.215 359.434 283.055 354.965
331.9367 -0.452 -0.041 0.215 359.925 283.119 354.975
331.9683 -0.458 -0.043 0.215 0.089 283.231 354.937
332.0004 -0.466 -0.043 0.215 359.96 283.573 354.903
332.0346 -0.475 -0.044 0.216 0.032 283.615 355.108
332.0694 -0.485 -0.044 0.217 359.745 283.483 355.021
332.1006 -0.495 -0.043 0.218 359.561 283.392 354.812
332.135 -0.507 -0.043 0.219 359.224 283.18 354.691
332.1666 -0.519 -0.043 0.22 358.655 282.803 354.666
332.2018 -0.531 -0.044 0.223 358.455 282.781 354.662
332.2341 -0.545 -0.045 0.225 358.245 282.754 354.817
332.2687 -0.558 -0.048 0.228 358.268 282.256 354.96
332.3015 -0.572 -0.051 0.231 358.897 281.837 354.847
332.3347 -0.586 -0.054 0.235 359.263 281.609 354.757
332.3679 -0.602 -0.055 0.239 359.028 281.587 354.436
332.4005 -0.618 -0.055 0.245 358.658 281.638 354.257
332.435 -0.636 -0.055 0.251 357.708 281.527 354.293
332.467 -0.655 -0.054 0.258 356.499 281.59 354.292
332.5061 -0.675 -0.054 0.266 355.845 281.563 354.069
332.5353 -0.695 -0.053 0.273 355.62 281.524 353.951
332.5686 -0.716 -0.05 0.283 355.357 281.777 354.22
332.6017 -0.739 -0.039 0.293 354.512 282.431 353.799
332.6378 -0.76 -0.031 0.303 354.396 283.494 353.018
332.6686 -0.782 -0.025 0.311 354.277 283.914 353.461
332.7005 -0.802 -0.02 0.318 354.234 284.555 353.598
332.7357 -0.823 -0.019 0.323 353.652 284.637 353.696
332.7692 -0.844 -0.022 0.327 353.255 284.362 353.503
332.8006 -0.866 -0.026 0.329 353.234 283.731 353.123
332.8345 -0.888 -0.027 0.331 353.118 283.627 352.591
332.8707 -0.91 -0.029 0.333 354.077 283.425 353.039
332.9008 -0.931 -0.029 0.334 356.074 282.833 353.776
332.9336 -0.952 -0.029 0.335 357.799 282.46 354.837
332.9676 -0.972 -0.028 0.336 358.353 281.537 356.283
333.0009 -0.991 -0.027 0.338 358.081 281.101 356.889
333.0347 -1.011 -0.028 0.341 357.317 281.471 357.082
333.0671 -1.031 -0.029 0.345 356.236 281.999 357.282
333.1018 -1.052 -0.033 0.349 355.901 282.741 357.54
333.1342 -1.074 -0.037 0.352 355.674 283.55 358.053
333.1675 -1.094 -0.042 0.354 356.241 284.625 358.134
333.2007 -1.116 -0.045 0.354 356.077 284.882 358.33
333.236 -1.138 -0.045 0.353 355.81 285.188 358.278
333.2667 -1.161 -0.044 0.353 355.24 285.723 358.294
333.301 -1.185 -0.042 0.351 354.43 285.777 358.618
333.3353 -1.209 -0.04 0.35 353.411 286.152 358.29
333.3675 -1.233 -0.037 0.348 352.555 286.255 358.354
333.4007 -1.258 -0.025 0.348 352.037 286.634 358.168
333.4351 -1.283 -0.012 0.347 351.226 286.733 358.06
333.4665 -1.306 -0.008 0.345 351.313 286.208 358.954
333.5009 -1.327 -0.012 0.345 351.396 286.32 359.511
333.5325 -1.348 -0.017 0.347 351.305 286.898 359.623
333.5723 -1.369 -0.021 0.349 351.401 286.991 359.947
333.6015 -1.39 -0.025 0.351 352.695 287.171 0.436
333.6347 -1.409 -0.028 0.353 354.591 287.08 0.938
333.6667 -1.427 -0.03 0.355 356.985 287.06 0.977
333.7051 -1.444 -0.027 0.357 356.661 287.232 0.349
333.734 -1.462 -0.025 0.359 355.652 286.987 359.979
333.7661 -1.481 -0.027 0.361 355.149 286.969 359.505
333.7999 -1.501 -0.028 0.365 354.282 287.17 359.297
333.8398 -1.522 -0.031 0.368 353.754 286.827 359.525
333.8658 -1.544 -0.035 0.373 353.929 286.851 359.39
333.8998 -1.567 -0.038 0.377 353.855 286.298 359.638
333.9338 -1.591 -0.041 0.382 353.379 285.48 359.622
333.966 -1.615 -0.045 0.388 352.737 284.712 359.557
333.9995 -1.639 -0.05 0.393 352.329 283.549 359.675
334.037 -1.663 -0.053 0.402 352.417 282.848 359.827
334.0656 -1.687 -0.055 0.409 352.59 281.924 0.349
334.0994 -1.711 -0.055 0.418 352.033 281.196 0.338
334.1326 -1.736 -0.049 0.426 351.826 280.188 0.73
334.1683 -1.76 -0.03 0.435 351.383 279.282 0.727
334.1994 -1.784 -0.019 0.445 351.19 279.066 359.949
334.2343 -1.807 -0.01 0.453 350.653 278.625 359.057
334.2704 -1.83 -0.009 0.461 350.247 278.433 357.417
334.2999 -1.853 -0.014 0.468 349.339 278.227 356.307
334.3329 -1.878 -0.014 0.474 347.611 277.396 356.122
334.3674 -1.903 -0.017 0.48 347.654 277.614 355.161
334.4 -1.927 -0.022 0.484 349.379 277.728 354.657
334.4386 -1.951 -0.023 0.487 352.176 277.878 354.614
334.4651 -1.973 -0.026 0.489 355.213 277.347 355.316
334.4993 -1.996 -0.03 0.49 357.58 276.296 356.703
334.5324 -2.019 -0.031 0.491 357.424 275.458 356.886
334.5657 -2.043 -0.029 0.493 356.109 274.467 357.098
334.6002 -2.067 -0.03 0.497 355.131 274.347 357.018
334.6331 -2.092 -0.033 0.501 354.541 275.025 356.503
334.6666 -2.117 -0.037 0.504 354.089 275.063 356.405
334.7007 -2.142 -0.043 0.506 354.015 275.709 356.165
334.7315 -2.168 -0.047 0.506 353.777 275.4 356.617
334.7673 -2.194 -0.052 0.505 353.953 275.545 356.659
334.8006 -2.219 -0.052 0.507 354.201 276.636 356.751
334.8324 -2.246 -0.052 0.506 354.582 277.175 356.841
334.8709 -2.272 -0.046 0.506 354.775 278.193 357.103
334.9015 -2.3 -0.031 0.506 353.998 277.894 357.92
334.9316 -2.326 -0.017 0.506 353.462 277.328 358.021
334.9673 -2.352 -0.011 0.509 352.677 277.194 357.597
334.9984 -2.376 -0.011 0.512 351.454 277.412 357.772
335.0333 -2.401 -0.016 0.517 351.286 278.331 357.483
335.0646 -2.426 -0.019 0.52 351.091 279.081 357.443
335.1039 -2.449 -0.024 0.524 352.291 279.566 357.524
335.1326 -2.473 -0.027 0.527 353.765 279.942 357.911
335.165 -2.495 -0.029 0.53 355.569 280.262 358.016
335.198 -2.517 -0.03 0.532 357.452 280.371 357.912
335.2328 -2.538 -0.031 0.534 357.879 280.121 357.618
335.2657 -2.56 -0.03 0.537 356.657 280.121 357.329
335.2978 -2.584 -0.031 0.54 355.41 279.897 357.253
335.3316 -2.607 -0.034 0.544 354.875 279.707 357.025
335.3659 -2.631 -0.039 0.548 355.15 280.164 356.654
335.3975 -2.656 -0.045 0.552 355.54 280.074 356.76
335.4323 -2.68 -0.05 0.555 355.951 279.742 357.188
335.4696 -2.706 -0.053 0.56 355.568 279.261 357.522
335.499 -2.731 -0.056 0.564 355.003 278.435 357.846
335.5315 -2.756 -0.058 0.57 355.174 278.154 357.889
335.5651 -2.78 -0.058 0.577 355.261 277.737 358.484
335.5978 -2.804 -0.056 0.584 354.636 277.395 358.962
335.6339 -2.828 -0.042 0.591 353.548 276.88 359.663
335.6634 -2.854 -0.024 0.598 352.213 276.427 359.653
335.7008 -2.879 -0.012 0.605 352.062 276.671 359.024
335.733 -2.902 -0.007 0.61 351.259 276.976 358.476
335.7641 -2.926 -0.012 0.614 350.48 277.131 358.576
335.8003 -2.951 -0.013 0.617 348.795 276.59 359.282
335.8305 -2.975 -0.014 0.622 348.509 276.712 359.123
335.8657 -2.998 -0.018 0.626 350.156 277.3 358.567
335.8978 -3.02 -0.022 0.628 353.186 277.621 358.061
335.9308 -3.04 -0.025 0.63 356.307 277.903 358.509
335.9644 -3.059 -0.027 0.632 357.87 277.812 359.755
335.9973 -3.079 -0.025 0.635 357.212 277.716 0.657
336.0319 -3.099 -0.025 0.638 356.105 277.692 0.814
336.0639 -3.12 -0.027 0.641 355.368 277.877 0.373
336.0992 -3.141 -0.03 0.644 354.996 278.309 0.114
336.1302 -3.163 -0.035 0.647 355.539 278.82 359.819
336.1667 -3.185 -0.041 0.65 356.259 279.632 359.347
336.1971 -3.207 -0.044 0.652 356.652 280.28 359.062
336.2312 -3.229 -0.047 0.653 357.008 280.65 359.114
336.2641 -3.251 -0.047 0.655 356.695 281.363 359.108
336.2982 -3.274 -0.046 0.655 355.888 281.714 358.908
336.3323 -3.297 -0.044 0.654 354.875 281.767 358.622
336.3636 -3.32 -0.043 0.654 353.569 282.295 358.289
336.3968 -3.344 -0.039 0.654 352.499 282.511 358.456
336.433 -3.368 -0.03 0.655 351.557 282.674 358.36
336.4633 -3.392 -0.014 0.656 350.764 282.54 357.942
336.4986 -3.415 -0.008 0.657 350.977 282.174 358.33
336.5307 -3.435 -0.007 0.659 350.741 282.184 358.267
336.5645 -3.456 -0.008 0.661 349.348 282.237 357.78
336.5972 -3.478 -0.012 0.663 348.309 282.374 357.578
336.6312 -3.499 -0.015 0.664 348.759 282.56 357.896
336.6644 -3.521 -0.02 0.665 350.574 282.313 359.442
336.6988 -3.541 -0.025 0.667 353.253 282.217 0.499
336.7306 -3.561 -0.03 0.669 356.046 282.284 0.657
336.7657 -3.582 -0.03 0.671 356.788 282.012 0.471
336.7969 -3.603 -0.03 0.674 356.362 281.838 359.603
336.8307 -3.624 -0.03 0.678 355.485 282.35 358.448
336.8631 -3.647 -0.031 0.682 354.396 282.738 357.349
336.8976 -3.67 -0.033 0.686 353.767 282.898 356.635
336.9299 -3.696 -0.035 0.69 353.059 282.748 356.427
336.9628 -3.722 -0.04 0.693 352.839 281.915 356.389
337.0009 -3.749 -0.047 0.699 352.591 281.697 355.656
337.0305 -3.776 -0.05 0.705 351.538 281.254 355.851
337.0633 -3.804 -0.058 0.711 351.45 280.618 355.995
337.0976 -3.832 -0.063 0.719 351.675 280.352 356.203
337.1298 -3.86 -0.065 0.726 352.182 279.551 356.564
337.1645 -3.888 -0.066 0.734 352.947 278.943 356.923
337.1962 -3.916 -0.064 0.743 354.404 278.316 357.193
337.2311 -3.943 -0.044 0.753 353.496 278.207 356.702
337.2639 -3.97 -0.026 0.762 352.382 278.536 355.886
337.297 -3.996 -0.015 0.77 351.702 278.881 355.219
337.3293 -4.021 -0.01 0.774 350.072 278.986 354.687
337.3668 -4.048 -0.017 0.775 349.886 278.539 354.478
337.3965 -4.075 -0.017 0.778 349.52 278.196 354.722
337.4306 -4.102 -0.023 0.78 351.101 278.325 354.099
337.463 -4.127 -0.026 0.781 352.706 278.656 353.272
337.4975 -4.152 -0.026 0.78 353.95 278.523 353.774
337.5289 -4.176 -0.027 0.78 355.551 278.52 355.004
337.5634 -4.2 -0.029 0.779 355.867 278.146 356.783
337.5991 -4.226 -0.029 0.779 355.331 277.78 357.681
337.6313 -4.251 -0.031 0.778 355.009 277.563 358.02
337.6642 -4.277 -0.035 0.778 354.56 277.588 358.063
337.6957 -4.304 -0.04 0.779 354.51 278.304 358.056
337.7318 -4.33 -0.048 0.779 354.776 279.111 358.174
337.7651 -4.356 -0.053 0.777 355.032 279.541 358.227
337.7952 -4.383 -0.059 0.773 355.38 279.621 358.258
337.8348 -4.41 -0.059 0.769 354.823 280.099 357.815
337.8632 -4.437 -0.058 0.765 354.561 280.216 357.379
337.8962 -4.463 -0.054 0.761 355.067 280.461 357.113
337.9288 -4.491 -0.039 0.758 354.536 280.945 357.174
337.9639 -4.518 -0.02 0.755 353.185 280.694 357.45
337.9976 -4.544 -0.015 0.753 353.128 280.86 357.408
338.03 -4.57 -0.013 0.754 351.567 281.043 357.913
338.0648 -4.597 -0.016 0.755 350.314 280.759 358.263
338.0973 -4.624 -0.017 0.756 349.655 280.615 357.948
338.1299 -4.651 -0.018 0.759 349.825 280.706 357.726
338.1634 -4.679 -0.023 0.763 351.388 280.691 357.819
338.1987 -4.704 -0.028 0.767 354.435 280.736 357.84
338.2306 -4.729 -0.035 0.771 357.406 280.973 357.37
338.2615 -4.754 -0.039 0.776 358.753 281.342 356.684
338.2971 -4.779 -0.042 0.782 359.151 282.061 356.169
338.3299 -4.806 -0.046 0.787 358.952 282.495 356.231
338.3617 -4.832 -0.048 0.793 358.243 283.15 356.421
338.395 -4.859 -0.052 0.8 357.911 283.769 356.692
338.4337 -4.886 -0.057 0.805 357.935 283.335 356.825
338.4626 -4.913 -0.061 0.81 357.362 283.246 356.797
338.4962 -4.941 -0.064 0.817 356.623 283.136 356.886
338.5303 -4.967 -0.066 0.824 356.554 282.424 357.483
338.5622 -4.994 -0.066 0.832 356.25 281.644 358.199
338.5957 -5.021 -0.065 0.84 355.409 280.714 358.689
338.6299 -5.048 -0.055 0.849 355.109 279.58 359.164
338.6648 -5.075 -0.033 0.861 354.079 279.661 358.261
338.6993 -5.101 -0.025 0.87 354.511 279.764 358.091
338.7283 -5.126 -0.019 0.877 354.45 279.519 357.801
338.7644 -5.151 -0.024 0.883 354.419 279.523 356.993
338.7957 -5.177 -0.023 0.888 353.485 279.013 357.425
338.8295 -5.204 -0.022 0.892 352.802 278.811 357.605
338.8614 -5.23 -0.026 0.897 353.92 278.847 357.465
338.8954 -5.257 -0.027 0.9 355.203 278.578 357.266
338.929 -5.282 -0.031 0.905 357.387 278.595 357.416
338.9623 -5.307 -0.035 0.908 359.272 278.215 358.327
338.9953 -5.333 -0.036 0.913 359.34 278.188 358.707
339.0287 -5.359 -0.037 0.918 358.325 278.474 358.642
339.0612 -5.385 -0.039 0.922 357.688 278.633 358.324
339.0954 -5.412 -0.044 0.925 357.195 279.132 358.017
339.1284 -5.44 -0.049 0.928 356.495 279.651 357.819
339.1619 -5.468 -0.055 0.93 356.591 280.172 357.847
339.1951 -5.496 -0.058 0.931 356.351 280.843 357.977
339.2294 -5.525 -0.057 0.93 355.6 280.945 358.339
339.2613 -5.555 -0.055 0.928 355.155 281.015 358.235
339.2946 -5.585 -0.05 0.928 353.727 281.127 357.846
339.3273 -5.616 -0.039 0.928 353.072 281.302 357.686
339.3634 -5.646 -0.017 0.93 351.755 281.664 357.661
339.3957 -5.674 -0.012 0.932 352.21 281.53 357.748
339.4282 -5.699 -0.011 0.934 352.387 281.394 358.524
339.4604 -5.723 -0.015 0.938 352.733 281.356 358.667
339.4953 -5.746 -0.018 0.941 352.554 281.441 358.236
339.5282 -5.77 -0.022 0.945 353.496 281.919 357.735
339.5625 -5.791 -0.028 0.95 355.578 282.417 357.755
339.5945 -5.812 -0.031 0.954 357.164 282.665 357.948
339.629 -5.832 -0.032 0.958 358.083 283.052 357.725
339.6606 -5.853 -0.032 0.962 357.966 283.364 357.197
339.6954 -5.874 -0.032 0.966 357.308 283.322 356.639
339.7284 -5.896 -0.034 0.97 356.917 283.416 356.187
339.7624 -5.919 -0.037 0.975 356.839 283.609 356.235
339.7957 -5.941 -0.041 0.979 357.212 283.429 356.71
339.8281 -5.964 -0.044 0.985 357.27 283.419 356.855
339.8622 -5.988 -0.047 0.99 357.432 283.141 356.904
339.8946 -6.012 -0.049 0.995 357.005 282.707 356.931
339.9275 -6.036 -0.051 1.002 356.206 282.426 357.216
339.9618 -6.06 -0.054 1.009 355.99 281.867 357.413
339.9948 -6.084 -0.056 1.017 355.856 281.505 357.309
340.0273 -6.108 -0.055 1.025 355.357 281.463 357.353
340.0608 -6.131 -0.054 1.034 354.961 281.263 357.714
340.0953 -6.155 -0.041 1.042 354.073 280.783 358.248
340.1266 -6.179 -0.026 1.05 353.118 280.388 358.176
340.1621 -6.204 -0.015 1.057 352.678 280.088 357.653
340.1942 -6.228 -0.009 1.063 352.017 280.098 356.782
340.2286 -6.251 -0.013 1.067 351.626 279.893 356.683
340.2609 -6.275 -0.015 1.07 350.241 279.656 357.074
340.294 -6.3 -0.017 1.074 349.744 279.571 357.408
340.3268 -6.324 -0.021 1.078 350.499 280.219 356.833
340.3612 -6.348 -0.022 1.081 352.217 281.081 356.361
340.3947 -6.371 -0.022 1.081 354.414 281.101 357.091
340.4273 -6.393 -0.024 1.082 355.929 281.23 358.444
340.4612 -6.415 -0.023 1.082 355.552 280.788 359.668
340.4949 -6.437 -0.022 1.082 354.349 280.369 0.184
340.5265 -6.459 -0.024 1.082 353.336 280.216 0.167
340.5618 -6.482 -0.026 1.084 352.447 280.552 359.812
340.5952 -6.506 -0.031 1.086 352.051 281.358 359.586
340.6273 -6.53 -0.036 1.085 351.87 281.815 359.413
340.6606 -6.555 -0.042 1.084 351.906 282.389 359.337
340.6937 -6.581 -0.046 1.082 351.698 282.645 359.489
340.7314 -6.607 -0.048 1.079 351.598 282.797 0.035
340.7593 -6.632 -0.047 1.077 351.434 283.172 359.946
340.7953 -6.657 -0.043 1.073 351.739 283.262 359.85
340.8284 -6.683 -0.027 1.071 351.466 283.593 359.565
340.8603 -6.708 -0.007 1.068 350.011 283.826 359.543
340.8945 -6.732 0 1.066 349.736 284.105 359.668
340.9263 -6.754 0.001 1.067 349.26 285.112 359.454
340.9609 -6.777 -0.009 1.068 349.272 286.196 359.304
340.9935 -6.798 -0.013 1.069 348.421 286.37 359.862
341.0272 -6.82 -0.016 1.071 348.359 286.955 359.684
341.0602 -6.841 -0.018 1.073 349.427 287.114 0.333
341.0938 -6.862 -0.02 1.075 351.114 287.193 0.752
341.1255 -6.88 -0.02 1.078 353.118 287.631 0.906
341.1611 -6.898 -0.021 1.082 354.239 288.394 0.297
341.1935 -6.915 -0.02 1.087 353.41 289.683 359.188
341.227 -6.933 -0.019 1.093 351.844 290.882 358.651
341.2599 -6.951 -0.02 1.098 351.039 292.3 358.34
341.2943 -6.97 -0.022 1.104 350.901 293.425 358.363
341.3256 -6.991 -0.027 1.109 351.272 294.102 358.578
341.3604 -7.011 -0.032 1.114 351.81 294.277 358.96
341.3935 -7.032 -0.036 1.119 351.542 294.227 359.013
341.4263 -7.054 -0.04 1.126 350.94 294.348 358.514
341.4608 -7.076 -0.044 1.134 350.087 294.571 358.35
341.4938 -7.099 -0.046 1.143 349.592 294.519 358.252
341.5259 -7.121 -0.047 1.154 348.892 295.384 357.19
341.56 -7.145 -0.048 1.165 348.548 295.661 356.815
341.5932 -7.168 -0.046 1.175 348.518 295.681 356.851
341.6267 -7.193 -0.041 1.186 348.742 295.407 356.953
341.661 -7.218 -0.027 1.195 348.287 294.292 357.098
341.6924 -7.243 -0.012 1.206 347.575 293.768 356.706
341.7267 -7.268 -0.002 1.214 347.06 293.205 356.142
341.7613 -7.293 0.003 1.222 346.553 293.18 355.504
341.7939 -7.317 0 1.228 346.334 292.764 355.557
341.8293 -7.343 -0.007 1.234 346.094 291.776 355.891
341.8594 -7.368 -0.008 1.239 345.954 290.878 355.77
341.8943 -7.394 -0.014 1.241 347.531 289.6 355.111
341.9252 -7.419 -0.016 1.242 349.537 288.162 355.007
341.9596 -7.443 -0.017 1.244 351.747 287.086 355.436
341.9922 -7.466 -0.018 1.246 353.362 285.971 356.74
342.0266 -7.49 -0.019 1.249 353.2 284.949 357.813
342.059 -7.513 -0.02 1.253 352.107 284.361 357.93
342.0927 -7.538 -0.022 1.258 351.222 284.168 357.815
342.126 -7.564 -0.025 1.264 350.444 284.473 357.542
342.1596 -7.59 -0.031 1.267 350.24 284.57 357.108
342.1931 -7.617 -0.039 1.27 350.345 285.319 356.702
342.2257 -7.645 -0.044 1.273 350.606 286.144 356.916
342.2588 -7.674 -0.05 1.273 351.181 286.064 357.578
342.2935 -7.703 -0.053 1.273 351.724 286.338 357.356
342.3249 -7.732 -0.053 1.274 352.33 286.481 357.297
342.3602 -7.76 -0.048 1.274 353.215 286.845 356.725
342.3914 -7.79 -0.029 1.276 353.279 287.494 356.13
342.4261 -7.819 -0.013 1.279 352.756 288.148 355.936
342.4612 -7.845 -0.01 1.282 352.784 288.514 356.864
342.4918 -7.87 -0.009 1.285 351.245 288.468 357.649
342.5258 -7.895 -0.013 1.29 350.53 288.966 357.885
342.56 -7.92 -0.013 1.295 349.897 289.536 357.736
342.5925 -7.945 -0.017 1.301 350.808 289.604 357.617
342.6253 -7.968 -0.02 1.308 352.939 289.861 357.475
342.6592 -7.99 -0.022 1.314 355.488 290.418 356.957
342.6944 -8.011 -0.024 1.321 357.649 291.178 356.277
342.7245 -8.033 -0.023 1.329 356.715 292.051 355.892
342.7601 -8.054 -0.022 1.335 355.139 292.505 355.937
342.7924 -8.076 -0.024 1.343 354.307 293.052 355.55
342.8278 -8.098 -0.028 1.35 353.805 293.04 355.68
342.858 -8.121 -0.033 1.357 353.878 292.542 355.968
342.8927 -8.142 -0.037 1.368 353.808 292.828 355.825
342.924 -8.165 -0.043 1.378 353.601 292.653 356.337
342.9595 -8.185 -0.051 1.39 354.14 292.699 356.683
342.9908 -8.205 -0.058 1.403 355.863 292.755 356.874
343.0254 -8.224 -0.06 1.416 356.436 292.925 356.716
343.0592 -8.242 -0.06 1.429 356.529 293.211 356.876
343.0909 -8.262 -0.045 1.444 356.112 293.07 357.895
343.1263 -8.282 -0.026 1.457 355.142 293.239 357.218
343.1595 -8.299 -0.015 1.471 355.683 294.193 355.791
343.1922 -8.316 -0.008 1.483 354.628 295.083 354.757
343.2248 -8.332 -0.013 1.492 354.004 295.755 354.477
343.2586 -8.351 -0.016 1.502 352.394 296.075 354.916
343.2932 -8.37 -0.016 1.513 350.809 296.701 354.906
343.3247 -8.388 -0.019 1.523 351.313 298.036 353.946
343.3575 -8.406 -0.02 1.533 353.17 299.866 352.961
343.3925 -8.422 -0.021 1.543 356.15 301.856 353.699
343.4254 -8.436 -0.024 1.553 358.506 303.35 355.864
343.4591 -8.45 -0.024 1.563 358.538 305.11 356.704
343.4925 -8.464 -0.023 1.574 357.807 306.842 356.578
343.5258 -8.477 -0.023 1.586 356.976 308.792 355.906
343.5574 -8.49 -0.023 1.598 356.294 311.496 355.405
343.5919 -8.505 -0.025 1.61 356.214 314.171 354.992
343.6253 -8.519 -0.028 1.622 356.578 317.091 354.653
343.6583 -8.534 -0.032 1.633 357.426 319.705 354.739
343.691 -8.55 -0.035 1.643 357.922 322.272 355.039
343.7253 -8.567 -0.039 1.653 357.862 324.311 355.392
343.7592 -8.585 -0.041 1.661 357.631 326.069 355.327
343.7928 -8.603 -0.042 1.67 356.794 327.847 355.144
343.8247 -8.621 -0.043 1.678 356.127 329.183 355.093
343.8604 -8.639 -0.041 1.687 355.879 331.049 354.306
343.8922 -8.657 -0.034 1.698 355.663 332.949 353.91
343.9249 -8.676 -0.015 1.708 355.146 334.437 353.744
343.9578 -8.694 -0.005 1.718 354.584 334.956 354.541
343.992 -8.711 -0.001 1.727 353.59 334.997 355.086
344.0254 -8.726 -0.002 1.738 352.883 336.103 354.47
344.0569 -8.738 -0.004 1.751 351.918 337.932 353.726
344.0929 -8.75 -0.008 1.764 351.901 339.791 353.207
344.1237 -8.76 -0.014 1.778 353.377 341.839 353.588
344.1582 -8.768 -0.019 1.79 355.031 343.619 354.591
344.196 -8.773 -0.023 1.803 357.676 345.819 354.941
344.2245 -8.777 -0.026 1.816 359.635 348.055 355.048
344.258 -8.779 -0.028 1.828 1.452 350.838 354.179
344.2906 -8.78 -0.027 1.841 1.342 354.407 353.51
344.3287 -8.78 -0.026 1.854 0.235 357.939 353.173
344.3582 -8.781 -0.025 1.868 -0.005 1.192 352.655
344.3906 -8.783 -0.027 1.881 359.846 3.908 352.589
344.4246 -8.784 -0.028 1.896 359.579 6.669 352.759
344.4611 -8.786 -0.03 1.912 359.392 8.591 353.242
344.4917 -8.787 -0.032 1.928 359.498 10.304 353.426
344.5231 -8.787 -0.034 1.945 359.107 12.093 353.708
344.5579 -8.786 -0.035 1.963 358.581 13.152 353.55
344.5921 -8.786 -0.038 1.982 358.028 13.635 352.938
344.6243 -8.782 -0.042 2.001 357.594 14.247 353.344
344.6567 -8.778 -0.047 2.02 357.476 14.054 353.176
344.6906 -8.77 -0.051 2.039 356.826 14.769 353.171
344.7233 -8.759 -0.053 2.058 355.647 15.227 353.787
344.7577 -8.746 -0.057 2.075 355.205 15.956 353.163
344.7906 -8.731 -0.058 2.092 354.867 16.973 353.138
344.8267 -8.714 -0.045 2.111 354.211 17.925 352.328
344.8569 -8.694 -0.027 2.128 351.922 21.1 351.367
344.8926 -8.68 -0.022 2.142 354.158 23.977 350.579
344.9257 -8.666 -0.017 2.153 356.38 26.931 350.268
344.9578 -8.652 -0.011 2.163 355.289 30.851 350.764
344.9948 -8.642 -0.014 2.173 354.113 33.649 351.245
345.0248 -8.631 -0.018 2.184 353.387 36.154 350.844
345.0565 -8.621 -0.023 2.195 353.569 39.111 349.52
345.0935 -8.612 -0.029 2.204 355.342 41.794 349.501
345.1235 -8.604 -0.03 2.212 357.287 44.303 350.131
345.1595 -8.596 -0.03 2.218 359.18 47.657 351.588
345.1902 -8.587 -0.029 2.224 359.435 51.202 351.953
345.2235 -8.577 -0.028 2.229 358.772 55.697 351.888
345.2577 -8.566 -0.028 2.233 358.75 60.032 352.782
345.2903 -8.555 -0.027 2.237 358.79 64.69 352.649
345.3227 -8.541 -0.027 2.238 358.714 70.941 352.968
