# Supplementary material for: Quantifying Spatiotemporal Gait Parameters with HoloLens in Healthy Adults and People with Parkinson’s Disease: Test-Retest Reliability, Concurrent Validity, and Face Validity
Source: Sensors (Basel). 2020 Jun 5;20(11):3216. doi: 10.3390/s20113216 (PMC7313704; doi:10.3390/s20113216)
Supplement: Supplementary file 1 [file sensors-20-03216-s001.zip › Data/HYA_08_SWS2_IWW_raw.csv]

IWW_x_SpineBase IWW_x_Head IWW_x_ShoulderLeft IWW_x_ElbowLeft IWW_x_WristLeft IWW_x_HandLeft IWW_x_ShoulderRight IWW_x_ElbowRight IWW_x_WristRight IWW_x_HandRight IWW_x_HipLeft IWW_x_KneeLeft IWW_x_AnkleLeft IWW_x_FootLeft IWW_x_HipRight IWW_x_KneeRight IWW_x_AnkleRight IWW_x_FootRight IWW_x_SpineShoulder IWW_y_SpineBase IWW_y_Head IWW_y_ShoulderLeft IWW_y_ElbowLeft IWW_y_WristLeft IWW_y_HandLeft…
-0.235996753093972 -0.226019481436168 -0.233996753093972 -0.233001623453014 -0.167 -0.148011364171098 -0.21699188273493 -0.232 -0.177995129640958 -0.170995129640958 -0.216998376546986 NaN -0.306993506187944 -0.218001623453014 -0.207995129640958 -0.256021104889182 -0.28698376546986 -0.204 -0.236996753093972 0.976618506423227 1.63191916968613 1.37627982142017 1.13071178532775 0.866288262905275 0.80…
-0.234036061048048 -0.237783633711714 -0.232036061048048 -0.233981969475976 -0.167 -0.154873786331833 -0.212090152620119 -0.232 -0.175054091572072 -0.168054091572072 -0.216018030524024 NaN -0.303072122096095 -0.218981969475976 -0.205054091572072 -0.26876560318769 -0.277180305240239 -0.204 -0.235036061048048 0.975716588082102 1.60122453570719 1.37617198335764 1.12575123445156 0.865239292660706 0.8…
-0.234 -0.222172463277875 -0.232 NaN NaN NaN -0.212 -0.232989221045133 -0.178956884180531 -0.168 -0.213032336864602 NaN -0.300032336864602 -0.219 -0.205 -0.271967663135399 -0.287881431496461 -0.204 -0.232032336864602 0.97696620293777 1.62773498000529 1.37745598735867 NaN NaN NaN 1.38892357720999 1.14170215030701 0.869554400747771 0.820309804575788 0.988169519985752 NaN 0.126998255212336 0.0590321…
-0.234999845369733 -0.227999072218399 -0.230000309260534 -0.230000618521068 -0.163999845369733 -0.153999381478932 -0.212999845369733 NaN -0.181999536109199 -0.168999845369733 -0.216999381478932 NaN -0.3 -0.219999845369733 -0.207999536109199 -0.272999845369733 -0.286000309260534 -0.201000463890801 -0.232 0.975090292251204 1.60528351783857 1.37714005102799 1.13380915417244 0.853667451693201 0.79326…
-0.235 -0.224082867857733 -0.23 -0.23 -0.165958566071133 -0.153020716964433 -0.2159378491067 NaN -0.178082867857733 -0.164103584822167 -0.2140621508933 NaN -0.280414339288667 -0.2229378491067 -0.208 -0.268103584822167 -0.286 -0.197082867857733 -0.2290621508933 0.977969092124566 1.62216283953317 1.37809969737486 1.13338890829471 0.856470749481721 0.797862837436808 1.39360428762432 NaN 0.8635377586…
-0.235 -0.223008982302708 -0.229008982302708 -0.231982035394584 -0.166 -0.154982035394584 -0.213026946908123 -0.229 -0.178 -0.161026946908123 -0.214 NaN -0.28 -0.223 -0.208 -0.251152699146032 -0.286991017697292 -0.197991017697292 -0.228008982302708 0.977425479204652 1.62038931195082 1.3780109880533 1.11777147126765 0.85211997124705 0.800041137164314 1.39114317434099 1.09233856283157 0.86348784424…
-0.233000338950223 -0.217001016850668 -0.227000338950223 -0.231000169475111 -0.166999830524889 -0.155999830524889 -0.213 -0.229 -0.17100118632578 -0.150001864226225 -0.211000508425334 NaN -0.299996610497773 -0.220000508425334 -0.208 -0.25799881367422 -0.284000508425334 -0.201999322099555 -0.225000508425334 0.9778699237362 1.62510919668797 1.37824995932597 1.13502705113306 0.85270989323068 0.79413…
-0.233981916925721 -0.214054249222838 -0.224054249222838 -0.229036166148559 -0.172891501554324 -0.158945750777162 -0.211036166148559 -0.229981916925721 -0.170018083074279 -0.150981916925721 -0.211 NaN -0.3 -0.221963833851442 -0.206036166148558 -0.24425316303991 -0.285963833851441 -0.201018083074279 -0.224018083074279 0.976622965504335 1.62156527989815 1.37833837252331 1.11610846084136 0.863265606…
-0.232020660736294 -0.206082642945177 -0.220041321472589 -0.228010330368147 -0.175969008895558 -0.158010330368147 -0.209020660736294 -0.23 -0.171979339263706 -0.152979339263706 -0.211989669631853 NaN -0.296041321472589 -0.219030991104442 -0.205010330368147 -0.213320241412562 -0.286 -0.201 -0.219051651840736 0.976758347141096 1.62655721181877 1.37858741740796 1.12479568373882 0.870803348668348 0.7…
-0.232991753182005 -0.207985568068508 -0.216989691477506 -0.222997938295501 -0.171006185113496 -0.157 -0.206993814886504 -0.228995876591002 -0.178010308522494 -0.151993814886504 -0.210995876591002 NaN -0.296 -0.217991753182005 -0.205993814886504 -0.242981444659511 -0.284008246817995 -0.203012370226993 -0.215993814886504 0.97461070097953 1.61428709153029 1.37828814446595 1.11512513291102 0.8627461…
-0.22908145541271 -0.201142546972243 -0.212101819265888 -0.222020363853178 -0.173938908440467 -0.157 -0.204061091559533 -0.227040727706355 -0.182898180734112 -0.149061091559533 -0.209040727706355 NaN -0.296 -0.21408145541271 -0.203061091559533 -0.234183274678598 -0.28791854458729 -0.208877816880934 -0.213061091559533 0.97494307628992 1.62239118365716 1.37740832746786 1.12230052931768 0.8656691120…
-0.223050715127839 -0.201 -0.206050715127839 -0.222991547478693 -0.170033810085226 -0.157 -0.192101430255678 -0.226008452521307 -0.181016905042613 -0.153957737393467 -0.199084525213065 NaN -0.307898569744322 -0.221932379829548 -0.198042262606533 -0.222101430255678 -0.283042262606533 -0.209 -0.212008452521306 0.970527698245027 1.59667069533131 1.37603157995419 1.11029362791122 0.862517386169033 0.…
-0.221998476276595 -0.190004571170214 -0.201995428829786 -0.211 -0.168989333936168 -0.152996952553191 -0.195001523723405 -0.225995428829786 -0.165007618617023 -0.149001523723405 -0.199998476276595 NaN -0.308006094893618 -0.225001523723405 -0.197995428829786 -0.166986286489359 -0.266993905106382 -0.204998476276595 -0.205998476276595 0.971568156294681 1.61670455381914 1.37548855246277 1.13289748374…
-0.221019848527967 -0.192940454416098 -0.199059545583902 -0.211 -0.16213893969577 -0.151039697055934 -0.195980151472033 -0.223059545583902 -0.169900757360164 -0.149980151472033 -0.199019848527967 NaN -0.311920605888131 -0.225980151472033 -0.195059545583902 -0.158178636751705 -0.263079394111869 -0.204019848527967 -0.205019848527967 0.97038401671884 1.60036147041705 1.37455885610157 1.1120135675868…
-0.213081599169383 -0.183101998961729 -0.193061199377038 -0.203081599169384 -0.162989800103827 -0.147040799584692 -0.192040799584692 -0.222010199896173 -0.17 -0.147030599688519 -0.193061199377038 NaN -0.308040799584692 -0.224020399792346 -0.182132598650248 -0.137214197819632 -0.262010199896173 -0.204 -0.198071399273211 0.973626340342629 1.61759895184293 1.374282651973 1.13914603489055 0.870853096…
-0.205995860007911 -0.179976540044828 -0.186990340018459 -0.199995860007911 -0.161991720015822 -0.138987580023732 -0.185 NaN -0.170997240005274 -0.148995860007911 -0.185994480010548 NaN -0.306991720015822 -0.219994480010548 -0.174991720015822 -0.130965500065923 -0.258984820029006 -0.200986200026369 -0.191991720015822 0.972963146393988 1.59645414113476 1.37271068999868 1.11042944416285 0.877259613…
-0.203065929300683 -0.163373599370535 -0.180153835034926 -0.197065929300683 -0.156131858601365 -0.130197787902048 -0.185 NaN -0.169043952867122 -0.146065929300683 -0.182087905734243 NaN -0.301131858601365 -0.216087905734244 -0.169131858601365 -0.106549410839022 -0.24824174076917 -0.191219764335609 -0.186131858601365 0.975189893731481 1.6206163030337 1.37319901178322 1.12419035205113 0.87698615340…
-0.196070949370702 -0.163 -0.173070949370702 -0.191060813746316 -0.14115203436579 -0.122081084995088 -0.182030406873158 NaN -0.170979728751228 -0.147979728751228 -0.16715203436579 NaN -0.303969593126842 -0.213030406873158 -0.166030406873158 -0.073334475604737 -0.195537188092457 -0.086074376184913 -0.18105067812193 0.975338986437561 1.61165730199411 1.37166581157404 1.12514341184415 0.865457978667…
-0.192001017931962 -0.151003053795886 -0.164002290346915 -0.181002544829905 -0.137001017931962 -0.116001526897943 -0.171002799312896 NaN NaN -0.140002035863924 -0.160001781380934 NaN -0.301000763448972 -0.207001526897943 -0.164000508965981 -0.0690010179319622 -0.185002544829905 -0.0750025448299054 -0.171002544829905 0.977549437592591 1.61645875303335 1.37173997709653 1.12980881410926 0.8651500483…
-0.182188911067239 -0.141188911067239 -0.155170019960515 -0.174132237747068 -0.134056673320172 -0.109132237747068 -0.164132237747068 NaN NaN -0.139018891106724 -0.156075564426896 NaN -0.294132237747068 -0.223678851185693 -0.158113346640344 -0.0582078021739634 -0.153604515415166 -0.0436045154151661 -0.162170019960515 0.977304722776681 1.6169996098913 1.37105322377471 1.13305747043674 0.86675901858…
-0.177051860238351 -0.137041488190681 -0.146093348429031 -0.165093348429032 -0.120145208667382 -0.101082976381361 -0.157072604333691 NaN NaN -0.13702074409534 -0.151051860238351 NaN -0.287072604333691 -0.226968883856989 -0.151072604333691 -0.0481037204767017 -0.121331905525445 -0.0677406988082458 -0.154082976381361 0.976874459980498 1.61574327622102 1.37152491769664 1.11920583099024 0.86444458175…
-0.168983160337145 -0.126983160337145 -0.136985966947621 -0.155987370252859 -0.114985966947621 -0.0899887735580965 -0.146985966947621 -0.174997193389524 -0.145008419831428 NaN -0.139981757031907 NaN -0.288 -0.225005613220952 -0.142985966947621 -0.0479761438109552 -0.0839593041481 0.00805332559904142 -0.143987370252859 0.976020420991571 1.61703668819964 1.37090014033052 1.12533586581589 0.87797697…
-0.157264536220445 -0.115264536220445 -0.127220446850371 -0.147198402165334 -0.105220446850371 -0.0821763574802965 -0.137220446850371 -0.173044089370074 -0.150867731889778 NaN -0.127286580905482 NaN -0.288 -0.228911821259852 -0.133220446850371 -0.03137475964563 -0.0556392958660747 0.0451623019685918 -0.135198402165334 0.976313386594489 1.61473202545669 1.3709977955315 1.12941785321655 0.868914574…
-0.141168530852432 -0.104115864961047 -0.114136931317601 -0.135126398139324 -0.100052665891385 -0.0691369313176006 -0.126115864961047 -0.16310533178277 NaN NaN -0.113147464495878 NaN -0.284042132713108 -0.225042132713108 -0.116179064030708 -0.0240737322479388 0.00139960883821271 0.11130481023372 -0.120157997674155 0.977131362793813 1.61506589206047 1.36980274514572 1.13154830165275 0.879861291080…
-0.13600236348596 -0.090006617760688 -0.107003308880344 -0.124005199669112 -0.093003308880344 -0.063002836183152 -0.11100709045788 -0.152005199669112 -0.131006617760688 -0.104008981246648 -0.10800236348596 NaN -0.286998581908424 -0.225 -0.11100236348596 -1.13447326079239e-05 0.0329853463870481 0.142985346387048 -0.111004254274728 0.97688012290127 1.61447028361832 1.37008985819084 1.13189984400993…
-0.117354065538177 -0.0792049853115764 -0.0932608903965518 -0.110260890396552 -0.0606149559347292 -0.0463167954815272 -0.104130445198276 -0.138260890396552 -0.109409970623153 -0.0941863502832513 -0.0932795254248769 NaN -0.281111810169951 -0.225 -0.0923540655381774 0.0127577446317733 0.0683291389802954 0.161645934461823 -0.0972608903965518 0.978567947751281 1.61546117862139 1.36806838815835 1.1314…
-0.110071955561555 -0.064154190489047 -0.078154190489047 -0.0981233523912376 -0.0540616761956188 -0.0380822349274917 -0.0822261460506022 -0.135030838097809 -0.094154190489047 -0.0761850285868564 -0.0870616761956188 NaN -0.271102793659365 -0.222030838097809 -0.077154190489047 0.0189383238043812 0.120465472971304 0.22633184121413 -0.0880925142934282 0.970939562292348 1.58384852853533 1.361606713084…
-0.100001000090917 -0.0530011001000091 -0.0700008000727339 -0.0850013001181926 -0.0480006000545504 -0.0240014001272843 -0.0750007000636421 -0.120001500136376 -0.0460048004364033 -0.061001500136376 -0.0770010000909173 NaN -0.270000100009092 -0.222 -0.0680009000818256 0.0369981998363488 0.144997599781798 0.244998199836349 -0.0740014001272843 0.966450441040095 1.58438991299209 1.36025012901173 1.119…
-0.0794636940837447 -0.0314857747543992 -0.0504416134130902 -0.0722870487185086 -0.0235520167663628 -0.00835329073047217 -0.0622870487185086 -0.106309129389163 -0.0411104033532726 -0.0502428873771996 -0.0447286621315988 NaN -0.267066242011964 -0.223955838658691 -0.0582208067065451 0.0643817412216737 0.166514225245601 0.261624628598873 -0.0495520167663628 0.973960420449373 1.61601591111103 1.36249…
-0.0532453928921145 -0.015151011010532 -0.0361321346342155 -0.0551604491986902 -0.0170566291289495 0.0128017980486768 -0.042188763763165 NaN -0.0459528090592088 -0.030188763763165 -0.032113258257899 NaN -0.264028314564475 -0.218056629128949 -0.0173869657144882 0.088773483484202 0.180867865365785 0.268933932682892 -0.0400849436934242 0.96273853916382 1.58089147364757 1.35965755950942 1.11693303365…
-0.045001404838822 0.00199701471750326 -0.0130040389116132 -0.039002809677644 -0.00100280967764399 0.0259977171369143 -0.0240031608873495 NaN -0.0400010536291165 -0.0150026340727912 -0.0210019316533802 NaN -0.261000526814558 -0.218 -0.0140005268145582 0.092999297580589 0.178000526814558 0.276998595161178 -0.020003512097055 0.964709634741906 1.60510568714482 1.36690872159667 1.12295893583459 0.853…
-0.0224240279591187 0.0147603320231068 0.00466815203199407 -0.0174055919608961 0.0166681520319941 0.0475944080391039 0.00544692005332345 -0.0306821319342344 0.0188938401066469 0.0105206640462137 0.00255753604265876 NaN NaN NaN 0.000723460026661723 0.134225688074653 0.180944692005332 0.277 0.0045391000444362 0.965809351681991 1.60529649716034 1.36478000611614 1.0956234425505 0.862959467016441 0.78…
0.00669718276390086 0.0397389506585352 0.0287493926321938 0.0057598346058524 0.0348120444741454 0.0618538123687797 0.0208433703951211 -0.0131775135521961 0.0190104419736586 0.0268329284214625 0.0326867407902423 NaN NaN NaN 0.0346449728956079 0.181509227238046 0.188916464210731 0.29085381236878 0.0198433703951211 0.965780522098683 1.59942202532353 1.36601652985398 1.12243169710729 0.87375785320290…
0.0300499740497365 0.0630304189867962 0.04705649240405 0.0210673563279058 0.0510478012649654 0.0820369373411096 0.0370586651888212 0.0230239006324827 NaN NaN 0.0550543196192788 NaN NaN NaN 0.0630391101258808 NaN 0.202006518354313 0.301 0.0480304189867962 0.968003780645502 1.60468625762014 1.36775636625938 1.12104179822131 0.880687463999507 0.79893190263813 1.37679973407577 1.14558474186085 NaN Na…
0.0525304282728872 0.0767141737313226 0.0724691797867421 0.0513670989765001 0.0725508444349356 0.0986529252451775 0.0634487636246937 0.0337754222174678 NaN NaN 0.0794895959487904 NaN NaN NaN 0.0806325090831291 NaN 0.204938751513855 0.301 0.0617141737313226 0.969704475878036 1.6075012014533 1.3706201806452 1.12634914024008 0.893041939711708 0.826778343543242 1.38117853559402 1.14321940711216 NaN N…
0.0817664863322544 0.0998147995048914 0.0987906429185729 0.0688631126775284 0.120613494618904 0.127766486332254 0.0927664863322544 NaN 0.0907745385276939 0.105750381941375 0.103806747309452 NaN NaN NaN 0.112742329745936 NaN 0.205 0.301 0.0897745385276939 0.969640805219544 1.60957365404326 1.37154299458997 1.1270254102486 0.866606684579277 0.808512991713351 1.3761813077626 NaN 0.899045535346457 0.…
0.103045075346275 0.122031674567653 0.118038984083265 0.100029238062449 0.133029238062449 NaN 0.112037765830663 NaN 0.128020710294235 0.131043857093673 0.132041420588469 NaN -0.103968325432347 NaN 0.129049948356683 0.230067003893112 0.207 0.301 0.110036547578061 0.978392903148918 1.6156947755502 1.37420729733309 1.12746183956143 0.864798480891973 NaN 1.37189798988321 NaN 0.854214218861728 0.76947…
0.13933762468318 0.147534547074667 0.149427134861129 0.123570351145846 0.156570351145846 NaN 0.142445036896718 NaN 0.144695665394975 0.16635552671877 0.165391330789949 NaN -0.078465452925333 NaN 0.169266016540821 0.284015388042565 0.207 0.301 0.139462938932308 0.996833441730913 1.61953982402049 1.38008276680682 1.12894296792626 0.879678426120104 NaN 1.37027953835872 NaN 0.873714107532476 0.784328…
0.151871029760366 0.168774302080641 0.164838787200458 0.139828039680488 0.197559351681251 NaN 0.153881777280336 NaN 0.180613089281098 0.192720564480793 0.181828039680488 NaN -0.0512901830391761 NaN 0.175935514880183 0.279064485119817 0.207 0.301 0.154838787200458 0.997674518764816 1.61570245270388 1.37965580366078 1.13438121106577 0.893384048678814 NaN 1.37312872471689 NaN 0.880787024339407 0.789…
0.174992191336506 0.179996265421807 0.186992530843615 0.162992191336506 0.208996265421807 0.243989814786747 0.190987438236988 NaN 0.224985061687229 0.227988117251205 0.19499558640759 0.239988456758313 -0.0420030555639759 NaN 0.205989814786747 0.273002037042651 0.210998641971566 0.301 0.180991172815181 0.991182206796205 1.60791263118009 1.37679097099033 1.13261062129801 0.899208071599624 0.8186479…
0.206332886690582 0.221124413781389 0.202666443345291 0.183562206890695 0.240332886690582 0.280228650235986 0.208624748763452 0.187332886690582 0.237728985218049 0.260312039399663 0.234166108363228 0.331061201944505 0.060811034453473 NaN 0.224603901472533 0.308249497526905 0.219812374381726 0.310791527090807 0.199603901472533 0.989133570838021 1.6195227511297 1.37718166108363 1.13436268334925 0.9…
0.227782810755067 0.231896576550032 0.220813837790058 0.20577246841007 0.259803495445061 0.30574144137508 0.232751783720077 0.201855207170045 0.276596648545125 0.292669044960102 0.252813837790058 NaN NaN NaN 0.254689729650096 0.319886234205035 0.226927603585022 0.309020684689994 0.218803495445061 0.989416587026151 1.61974031027035 1.37905055639141 1.14061505007342 0.911456116382567 0.828948669894…
0.236997518294623 0.25299420935412 0.24199420935412 0.219996139569414 0.281993933609078 0.332992554883869 0.244996691059497 0.23898979743345 0.285997518294623 0.324991176158659 0.260997794039665 NaN NaN NaN 0.263997518294623 0.310002757450419 0.220001930215293 0.304001378725209 0.242993382118995 0.988270317106798 1.62123958638244 1.38223912588822 1.14341924445859 0.91604874811751 0.83944712122176…
0.268417208762469 0.293253298726913 0.257708604381234 0.256326147631605 0.33698011533432 0.36049005766716 0.267581118798024 0.269435420988642 0.325271510953086 0.351508269893333 0.28849005766716 0.439996655120986 NaN NaN 0.297380784310123 0.369889054203456 0.22687251441679 0.308908938869136 0.264599331024197 0.988564536332148 1.62441117450946 1.38484173760064 1.14211422226081 0.894676480163783 0.…
0.282852296555743 0.304883947293798 0.278778444833615 0.263926148277872 0.337010550246018 NaN 0.289767894587596 0.277915598031853 0.34974679409556 0.38168349261945 0.298894497539817 0.473662392127413 NaN 0.271727966975266 0.310862846801761 0.37693669852389 0.224031650738055 0.27931650738055 0.279841746309725 0.990618160990742 1.62591459664081 1.38584976626136 1.14166453660579 0.912565031453581 Na…
0.297994862982561 0.324993150643415 0.295994178046903 0.283993150643415 0.341998287660854 NaN 0.310992808175586 0.306990068432952 0.379989725965123 0.413989041029464 0.319992808175586 0.51298664375466 NaN 0.370965753217076 0.325994862982561 0.41598664375466 NaN 0.324984246479855 0.298993493111244 0.990240136987132 1.62535019863134 1.38465041438607 1.14896749656017 0.922166777377727 NaN 1.38323994…
0.318567947211256 0.344588521153577 0.319506225384293 0.297711964807504 0.366485651441972 NaN 0.333526799326614 0.330506225384293 0.405465077499651 0.446321059903403 0.335670816922862 0.525732538749825 NaN NaN 0.346567947211256 NaN NaN 0.34262966903822 0.323485651441972 0.989329133766359 1.62512473200673 1.38351386577309 1.1474518896106 0.922982923627873 NaN 1.37603142421548 1.08995562555584 0.86…
0.332855206867118 0.36281383740058 0.333855206867118 0.316803495033946 NaN NaN 0.344886233967021 0.347824179767215 0.435689729000967 0.477679386634332 0.352824179767215 NaN NaN NaN 0.357886233967021 NaN NaN 0.56369365224052 0.337855206867118 0.990467899431038 1.62652531383938 1.38479634807604 1.14818203637769 NaN NaN 1.38063035664015 1.08888992867197 0.872445973613773 0.810240531391852 0.99672696…
0.362998817952573 0.39599869974783 0.358999014960477 0.336999211968382 0.416999408976286 NaN 0.363999251369963 0.363999369574705 0.455999211968382 0.502999014960477 0.379998936157315 NaN 0.555997911716212 NaN 0.394998542141506 NaN NaN 0.592998936157315 0.364998936157315 0.984270244683817 1.63069983608942 1.38366004531182 1.14359018124727 0.921930213950584 NaN 1.38075999684787 1.09491976201445 0.8…
0.376721282441491 0.409721282441491 0.379581923662236 0.360522198471127 0.435621740456309 NaN 0.381641648853345 0.384581923662236 0.487362931294836 0.526522198471127 0.400581923662236 NaN 0.581482381677054 0.683840732823709 0.402840732823709 0.581681465647418 NaN 0.676307786251909 0.380681465647418 0.985691132824297 1.62835758106892 1.38232707541997 1.13763104305398 0.913491411298483 NaN 1.382582…
0.401743194969003 0.441671289560323 0.405732922767763 0.388712378365283 0.453815100377682 NaN 0.409712378365283 0.408753467170243 0.507794555975202 0.550753467170243 0.421784283773962 0.613866461383881 0.605753467170243 0.706763739371482 0.434671289560323 0.597835644780162 NaN 0.697794555975202 0.405743194969003 0.980266599828832 1.62436098608295 1.379904858727 1.13217536716468 0.905778274173448 …
0.413998545384019 0.459997818076028 0.422997939294026 0.406997818076028 0.462998909038014 NaN 0.420998666602017 0.42199842416602 0.521998302948022 0.571997454422033 0.435998302948022 0.620999151474011 0.714986787238169 0.830984968968192 0.441999151474011 0.621997090768037 NaN 0.801987393328161 0.423997818076028 0.980589953937161 1.62264020364624 1.37834018667572 1.13086015273468 0.902290413353375…
0.443336619429936 0.48444718285828 0.449402957486943 0.435358732115605 0.477668309714968 NaN 0.449358732115605 0.451336619429936 0.545469295543949 0.590579858972293 0.471203943315924 0.635668309714968 0.728690422400637 0.831977887314331 0.470358732115605 NaN NaN 0.798088450742675 0.450402957486943 0.977715011295866 1.62237597042513 1.3755628000273 1.12453306907628 0.893655255014456 NaN 1.37017476…
0.460824097390244 0.507762014116212 0.476720625266858 0.454803402965567 0.492844791814921 NaN 0.46385513902726 0.467834444602582 0.562824097390244 0.60485513902726 0.484865486239598 0.64985513902726 0.747803402965566 0.841896527876614 0.486834444602582 NaN NaN 0.795031041637016 0.472772361328551 0.975512349978651 1.61903487010558 1.37065070134046 1.12062931940689 0.888927390232511 NaN 1.372384752…
0.49099509062643 0.526996890730072 0.501995908855358 0.475996563438501 0.513996563438501 NaN 0.491995417918001 0.485997054375858 0.575997872604786 0.613998527187929 0.518994436043287 0.678995254272216 0.759998036250572 0.845999345416857 0.514995417918001 0.674998036250572 NaN 0.823995254272216 0.496996072501144 0.97339034365615 1.61699032892803 1.37044002618333 1.11916023401347 0.887220271652004 …
0.519470225629598 0.552525029874812 0.525561566038288 0.499561566038288 0.531671174528716 NaN 0.518506761793074 0.506616370283502 0.587780783019144 0.622835587264358 0.54354329795655 0.652493238206926 0.75509134040869 0.854835587264358 0.545433689466122 0.695616370283502 NaN 0.805347093553022 0.52154329795655 0.971986123356885 1.61475165122636 1.36879069037732 1.11144358712246 0.879189432908617 N…
0.550674314261283 0.569821398143284 0.553705832235997 0.523747856202283 0.558716338227569 NaN 0.539779374176998 0.530747856202283 0.597894940084285 0.637842410126427 0.572695326244426 NaN 0.707504287595433 0.805525299578577 0.580632290294996 0.723705832235997 NaN 0.821821398143284 0.548716338227569 0.971247564313932 1.61717384008099 1.37173837696537 1.10838099267514 0.876803743540952 NaN 1.371635…
0.580016928041171 0.603019044046318 0.578028566069476 0.549025392061757 0.58202327605661 0.599025392061757 0.566031740077196 0.547028566069476 0.612006348015439 0.63900317400772 0.601019044046318 NaN 0.704007406018012 0.802004232010293 0.60802327605661 0.744017986043744 NaN 0.814016928041171 0.577024334059184 0.973461333083242 1.62061976723943 1.36991388286944 1.10912752427398 0.877487122233001 0…
0.595647621643908 0.620603574349396 0.604405361524094 0.572471432465861 0.603515479760373 0.622471432465862 0.595339290582327 0.573405361524094 0.617867858116465 0.641933929058233 0.618603574349396 NaN 0.71084583446921 0.805911905410977 0.629515479760373 0.760625597996652 NaN 0.829647621643908 0.599493456113117 0.974692250204458 1.6204048452024 1.37349917321457 1.10684153533458 0.874829904320536 …
0.629680545884487 0.648736920140166 0.625802690105124 0.593802690105124 0.631736920140166 0.649746315849446 0.613830877232964 0.591830877232964 0.632859064360803 0.651906042907202 0.652680545884487 NaN 0.715953021453601 0.811943625744321 0.660708733012327 0.767934230035042 NaN 0.83 0.627736920140166 0.971916589857262 1.63194053998689 1.37641312827146 1.10946463158494 0.870252844434316 0.792882718…
0.653997020745782 0.667997641423745 0.655996275932228 0.623996275932228 0.670995158711897 0.683995779389858 0.641996524203413 0.611997517288152 0.645998386237299 0.663998510372891 0.678996772474598 NaN 0.729998262101706 0.819999006915261 0.68599689661019 0.79699640006782 NaN 0.823000868949147 0.650997144881375 0.975749520836613 1.6281704816461 1.3815893607017 1.10634039102712 0.872419725660341 0.…
0.679511747152189 0.699399073418079 0.676605641930614 0.651474189240819 0.697492968196504 0.714417852373764 0.665549305063559 0.628680757753354 0.671511747152189 0.683624420886299 0.706474189240819 NaN 0.738830989398835 0.826868547310205 0.706605641930614 0.803868547310205 NaN 0.82692488417726 0.674549305063559 0.977447512406665 1.63001469556331 1.38120732379272 1.10708572799368 0.870143567177189…
0.699793781145867 0.717814403031281 0.705700982661508 0.678721604546921 0.731649427947975 0.753597873234441 0.688762848317747 0.650773159260454 0.685855646802107 0.708742226432334 0.725804092088574 NaN 0.74790720151564 0.83293813434376 0.730752537375041 0.830721604546921 NaN 0.827 0.692814403031281 0.974956292903902 1.63322690187391 1.38364453197151 1.10652598034677 0.877196070540794 0.8093979378…
0.733997629943931 0.73899853614184 0.723998745264434 0.711997699651462 0.764997699651462 0.7889975602364 0.700999163509623 0.673998396726777 0.712998117896651 0.735998117896651 0.762997420821337 NaN 0.756999372632217 0.84699902409456 0.761997839066525 0.874996932868616 NaN 0.829999790877406 0.715998396726777 0.973070129656008 1.6341499379603 1.38200011641158 1.11644930780421 0.882679622882255 0.8…
0.748675128930352 0.757588496645112 0.739653470859042 0.731566838573802 0.787501864359873 0.822263625575464 0.735241967504154 0.683783419286901 0.736480206288563 0.764371915932013 0.777675128930352 NaN 0.772653470859042 0.858740103144281 0.775696787001662 0.87597834192869 NaN 0.660746846336611 0.735566838573802 0.972140575167744 1.63589144863307 1.38227393574003 1.12073513764766 0.891984031741843…
0.770772007804167 0.783730554677652 0.768699464832766 0.766637285142993 0.846388566383902 0.862585468734849 0.746886003902083 0.710720191396023 0.763720191396023 0.785782371085796 0.801751281240909 0.855875640620455 0.773 0.859 0.795792734367425 0.900740917959281 NaN 0.676792734367425 0.755792734367425 0.975494661209646 1.63843378089748 1.38461554265536 1.12382859925667 0.867815247626517 0.799068…
0.795032256357334 0.804021036754783 0.783029451456696 0.789039268608928 0.874053293112117 0.899046280860522 0.760037866158609 0.730016829403826 0.780037866158609 0.817037866158609 0.828030853907015 0.828007012251594 0.759992987748406 0.86098737794713 0.818033658807653 0.945033658807653 NaN 0.70912341562806 0.780019634304464 0.968140504352888 1.63801847132915 1.38435068720066 1.12300215924426 0.86…
0.81757338657029 0.818721773850189 0.803610483390265 0.816480644520354 0.91129516042048 0.931387902470417 0.786499192930341 0.741777419080151 0.806499192930341 0.843499192930341 0.849591934980278 0.832907257950063 0.755092742049937 0.852166935689886 0.841554838160303 0.968554838160303 NaN 0.795367739921112 0.793740322260177 0.975481072409195 1.63695021776689 1.38483091127911 1.13149918528541 0.86…
0.832826254242308 0.838768338989744 0.824756755939232 0.838745172888719 0.939675674585642 0.96758301018154 0.801826254242308 0.763745172888719 0.837640925434104 0.865745172888719 0.864826254242308 0.835965250848462 0.757965250848462 0.856942084747436 0.856826254242308 0.996675674585642 0.790467179676412 0.85037451527231 0.815745172888719 0.971508185490133 1.64086389945896 1.38396030891496 1.13175…
0.850011221143429 0.861014427184409 0.843015228694654 0.858019236245879 0.963022442286859 1.00002244228686 0.823015228694654 NaN 0.856016030204899 0.894015228694654 0.880012824163919 0.871 0.782 0.861011221143429 0.870014427184409 0.993023243797103 0.834061716288861 0.899049693635187 0.835014427184409 0.974210168317151 1.64044802026969 1.38299980763754 1.13399893399137 0.864995281952514 0.8155097…
0.863712250971968 0.878630036963959 0.861609483461956 0.881506715951945 0.990424501943936 1.02742450194394 0.841609483461956 NaN 0.875588929959954 0.912609483461956 0.895671143967963 0.871 0.782 0.874712250971968 0.887630036963959 1.02140394844193 0.909417380345824 0.959725682875858 0.852630036963959 0.97441568376458 1.63803076714995 1.38276493284048 1.13269733615766 0.871444552421805 0.815235754…
0.882835654251392 0.903783755593938 0.883809704922665 0.903809704922665 1.01380105514642 1.0537751058177 0.871740506712725 0.82875780626521 0.89979240537018 0.93679240537018 0.91186160358012 0.871 0.784974050671273 0.852198944853578 0.90386160358012 1.054714557384 0.993282068571873 1.04328206857187 0.877783755593938 0.970563647629583 1.63496629531978 1.38061868351668 1.13021145144508 0.8751587743…
0.902034241418143 0.932025017060429 0.902041695100715 0.933534428772769 1.05152697997698 1.08253160379303 0.886040027296687 0.852033356080572 0.918031688276544 0.953035023884601 0.927041695100715 0.881018345844315 0.786 0.852 0.932032573614115 1.07304336290474 1.07311341067395 1.16312341749812 0.89703669168863 0.986867808584404 1.63535676446018 1.37992754832808 1.12994532241179 0.873890172107834 …
0.9230810247185 0.946732283627143 0.926553806045239 0.955058001447243 1.06769376249639 1.10257772338845 0.909571653803429 0.871643044836191 0.936660892594381 0.973625197078 0.951553806045238 0.891803674659905 0.786 0.852 0.95209887247669 1.09853595828705 1.13978635244305 1.23567926589391 0.91860734931981 0.972233522523533 1.63345462465089 1.37848623620454 1.12021047531551 0.87411601198349 0.81434…
0.943802356609772 0.983593733031198 0.945791376421426 0.959813336798118 1.07782431698646 1.12167059434962 0.936703534914658 0.895736475479696 0.969637653784582 NaN 0.969802356609772 0.897934118869924 0.786 0.854967059434962 0.967802356609772 1.11680235660977 1.18649491133608 1.28941805001766 0.94867059434962 0.96221029729123 1.63173866632019 1.37503799145168 1.12396358331913 0.870203599376339 0.8…
0.969044524909184 1.00303463048492 0.966037928626342 0.982026385131368 1.10001319256568 1.14001978884853 0.964057717474868 0.924062664686999 0.986052770262736 1.02903957769705 0.991042875838473 0.910041226767763 0.786008245353553 0.854993403717158 0.997042875838473 1.13804947212132 1.24801649070711 1.32701319256568 0.970037928626342 0.956738819300583 1.62793269461675 1.372054426141 1.118298284966…
0.995453130594295 1.0235746571289 0.988534148284029 0.997675929241064 1.10783796462053 1.1517569469308 0.998291095214827 0.961230331947527 1.01735185848213 1.0525138938616 1.01647338501673 0.934493639439162 0.790898727887832 0.851081017689734 1.02247338501673 1.16739236732699 1.25779745577566 1.33483796462053 0.992534148284029 0.950107324984099 1.62359972709138 1.36874845994783 1.11728106459933 0…
1.01583145253909 1.04383145253909 1.0127977430469 1.01783145253909 1.12386516203127 1.16191572626954 1.0227977430469 0.980839879912132 1.02692415364259 1.08274717880863 1.0407977430469 0.956814597792995 0.791991572626954 0.853974717880863 1.04283145253909 1.18882302516604 1.27188201677736 1.38457863134772 1.01481459779299 0.947619972874118 1.62046587203525 1.36325609773056 1.11665514069756 0.8600…
1.04605464058208 1.07704139438036 1.03904636170601 1.05503145972908 1.1300115904265 1.16701986930257 1.05305464058208 NaN NaN 1.11103973860515 1.07104967325644 0.978026492403433 0.796 0.851003311550429 1.08003973860515 1.21403145972908 1.28000662310086 1.38100165577521 1.04503973860515 0.94613069542559 1.61774410632253 1.35841908932363 1.1082038405162 0.865980314597291 0.786895595637929 1.3753713…
1.07840548846938 1.1015496124768 1.06649556597402 1.07365770548237 1.1368738914935 1.17878381398887 1.08540548846938 NaN NaN 1.13456762797773 1.10045953497216 0.993711751985154 0.796 0.852963968998144 1.10356762797773 1.23265770548237 1.28392793799629 1.38198198449907 1.06856762797773 0.94654243348961 1.6201753215577 1.35787990852551 1.10455701766345 0.866166577054824 0.784287921232468 1.37618504…
1.11263341939306 1.12079514613142 1.0946981100884 1.10070889187096 1.17261185582795 1.18691374573954 1.12655794691516 NaN NaN NaN 1.13067654652329 1.03159029226283 0.807870618609316 0.855967654652329 1.14455794691516 1.25970889187096 1.28696765465233 1.382 1.0966981100884 0.947450188577873 1.62436482433109 1.36208406960631 1.09680377445047 0.850579920893098 0.784358706186093 1.36702005494213 NaN …
1.13951540113262 1.14001305952105 1.12452140713274 1.12751822338609 1.18552230681864 1.20901505195902 1.14104175442508 NaN NaN 1.13899968778512 1.16251429606098 1.07006263163762 0.814045550281903 0.862024673069364 1.17002000216579 1.28402277514095 1.29500569378524 1.38300569378524 1.11951492049073 0.971757397386085 1.6138437729283 1.36104609563067 1.10017494799176 0.864763844373327 0.790130053220…
1.16009192899429 1.16010121470575 1.14901248012423 1.1515260684843 1.20167291880831 1.22370593912104 1.15749821134991 1.13251714300378 1.16249857158085 1.18316428596808 1.17965778950427 1.10233034808164 0.837512980423013 0.874736197729132 1.19451248012423 1.29575649021151 1.29793912255288 1.43167313370608 1.14450921812082 0.974490464654946 1.61800637115911 1.36838918110627 1.09999347013443 0.8676…
1.18230298545863 1.18230321751227 1.17972658316888 1.1757845898427 1.22974826271813 1.23886566838764 1.18228045504601 1.16074679304505 1.20858401714543 1.21967444820077 1.19982091696726 1.16444891900755 0.848902227565855 0.889866673953439 1.21878489924756 1.34378381633055 1.33496889058914 1.4335135646583 1.1687851313012 0.974450760858983 1.62203427684869 1.37296976957097 1.09945969805576 0.858360…
1.21302788455548 1.21551510246051 1.20203896562667 1.19752947741105 1.24703711718432 1.26304135491003 1.22802202430674 NaN 1.21510831417905 1.24007008564527 1.23352024478221 1.21307708507359 0.899037166017624 0.903045425132652 1.24553584883335 1.35200011775113 1.34097770002196 1.44145221433277 1.19353965388626 0.973733994353835 1.63149337906014 1.37522846013198 1.10256935196746 0.876507018524195 …
1.23162069447792 1.22579634649706 1.22796953314753 1.21709830177854 1.27149263224974 1.29043594409845 1.24190657224725 1.21150736061359 1.28147729644201 1.28301472122718 1.24722636400671 1.26798098364424 0.925508688542756 0.935399508218925 1.26900873098101 1.35351046872773 1.32731349779135 1.41217178098147 1.21996043478721 0.966974586905666 1.61213971858535 1.37131775288954 1.10262290906209 0.872…
1.26562670193117 1.26259379324927 1.2472914875278 1.23826963922672 1.29276976032029 1.31968197356184 1.26376441177025 1.23178000331948 1.28794500082987 1.30872500414934 1.28409367215569 1.34307209631515 0.979409278489111 0.994354582052917 1.29570932177994 1.36042336444254 1.33194521274363 1.41248909098615 1.24423660945125 0.97565182718519 1.63257772548698 1.37837550177612 1.11614442549407 0.87535…
1.28601090854372 1.27902141067246 1.27250613214799 1.25801009260686 1.31800884986629 1.35051106233286 1.28451218895486 1.27251284799571 1.33200729644056 1.35051216856614 1.30700898637358 1.3570048690187 1.03008968470359 1.06411278530906 1.32000910249214 1.38401539153615 1.34399471835255 1.41499932057043 1.26900853918114 0.96634689849954 1.63374871076345 1.38159481406271 1.11707117263447 0.8802025…
1.30657152145923 1.30838825587974 1.28768399056265 1.27612283597036 1.34542834292809 1.38380590161193 1.31143884366716 1.30237782120646 1.35942834292809 1.37792893752021 1.32708169186935 1.37463313851206 1.09465750586444 1.14531171192043 1.33910229695275 1.40114403564587 1.344 1.41793851507876 1.29104094416309 0.963969634392873 1.62925386844687 1.38297133856533 1.11949929578792 0.888134484224102 …
1.33126636259323 1.33622833746504 1.31374676596984 1.29878081023857 1.37323768241371 1.41273045859104 1.33924352300663 1.33369896567064 1.38031628401842 1.41217495796546 1.35177103506756 1.48838849382989 1.21284948570858 NaN 1.36475329817764 1.42925451257758 1.34202145635685 1.39421191965739 1.31031835886305 0.962485310553811 1.63031313245617 1.3875227127213 1.119335046872 0.894599968977686 0.826…
1.34202330489378 1.34952025048833 1.33152500989868 1.32152673924256 1.39552906373683 1.43553054789814 1.35453269459024 1.35852704616898 1.42804454917828 1.45103980847037 1.36352182073247 1.50601754041418 1.27304066186924 1.35455405493308 1.37752221937824 1.46753775349764 1.34651854548343 1.39452564066112 1.33303174383547 0.96494755736022 1.62308310156622 1.38679614761193 1.12214761246355 0.895372…
1.36355360190531 1.36519851702388 1.35549625479663 1.34550839155949 1.42341380427426 1.46488263247915 1.38827293474332 1.38639964471759 1.46963433001812 1.48822582260965 1.38358477370043 1.5275131460291 1.32287138397655 1.40252082870661 1.39807370883745 1.49693320232442 1.37 1.40731952163462 1.36384943789022 0.95524321666504 1.60821347311988 1.37596520687247 1.1113157646461 0.897120581461296 0.82…
1.40059236898396 1.40802727244719 1.37775606453705 1.36874569221985 1.43932706289081 1.48626810672382 1.40581007309824 1.40578861280544 1.48533224904941 1.52361192085441 1.42059236898396 1.54184810808087 NaN 1.43563952151698 1.43410393406513 1.49205824050861 1.37197830115441 1.48561450781678 1.38427776338264 0.9678140353223 1.63616457053297 1.38343494510717 1.13053936687067 0.905932390410247 0.83…
1.41500441497296 1.42950268350496 1.40000117766174 1.39050052609722 1.4654985895158 1.50699649604132 1.42500160600071 1.42450398663398 1.51100268350496 1.55650123679653 1.43500502551478 1.60296025456474 NaN 1.49803079745551 1.45100191127162 1.56599755783269 NaN 1.50143919327096 1.40400337609216 0.970667316276336 1.63860738136081 1.38566288252212 1.12266386144462 0.906134548040253 0.83080267897124…
1.43509096338229 1.44958524594305 1.42548942149527 1.40961077693829 1.49048160421164 1.52219689208939 1.4436258294116 1.4504732255341 1.53550123063634 1.59080652553984 1.46097665599765 1.60790664965921 NaN 1.6395757645575 1.46569936619639 1.56208382817541 NaN 1.5060131811603 1.42555952781651 0.96867048826352 1.63511831789295 1.38509328900972 1.12308256539758 0.894735751530655 0.835177155673316 1.…
1.46078247770095 1.47776224184133 1.45425596745583 1.43924820524032 1.50438519739803 1.53638029059981 1.47324732607707 1.47132500080112 1.5627693202632 1.62124349381172 1.48232068011174 1.6357635117438 NaN 1.68761531584445 1.4927693202632 1.6185074414106 1.3417753241522 1.56698047275247 1.45326529262823 0.965075591534181 1.63145590104595 1.38315188367584 1.11821658028876 0.891946891844646 0.82558…
1.48054409822899 1.49952586287173 1.47755984118982 1.46354723605795 1.52755270842303 1.55153382045777 1.48954966028743 1.49155276223905 1.58206695960567 1.64105277658999 1.50254803217533 1.53603073285709 1.72508520572613 1.75855369469034 1.51204409822899 1.63003455558366 1.37049602300085 1.46195581925312 1.47455039900106 0.965807495521609 1.62310904551704 1.37956156086598 1.1215994448683 0.890190…
1.51658687036921 1.51572490021025 1.51475644733176 1.49291574685895 1.56036280802008 1.57259395617871 1.52036185425655 1.52434153220513 1.6236557601941 1.67383585865447 1.54053298389562 1.55510860467947 1.77787685760786 1.79177439723199 1.53945025278701 1.65160483252707 1.36806476282194 1.43458237012926 1.50587131221725 0.964769640756843 1.60082683755422 1.36502280758123 1.10263547856638 0.859157…
1.52976622335972 1.55655859847906 1.53429270621241 1.5216905086331 1.57286993326719 1.59476110322747 1.53187954339496 1.54132044933856 1.63191840897705 1.68834781438268 1.55822324586416 1.56489629009253 1.79680660126997 1.92767766878328 1.5587932103218 1.66485704642841 1.36651510834206 1.41322575787905 1.52628208786586 0.95732385325371 1.62515561712191 1.36659046820153 1.11186646751148 0.85940075…
1.55601748565727 1.57302432582586 1.56201922619807 1.54552102376676 1.59402078771638 1.61751539236403 1.55698832741421 1.56151813413426 1.65001282697003 1.71000581042522 1.57901533268987 1.59601285813024 1.83997211548951 1.9699727639665 1.58351772170766 1.72103715014962 1.38803744587417 1.44599610913807 1.55351722109294 0.959400678982556 1.62041167327638 1.36624041159001 1.10613981779729 0.856606…
1.57951332968319 1.60043211784066 1.59482085048501 1.57685128145962 1.62339179351551 1.64150328614806 1.58345359411845 1.58648297380088 1.66714509711676 1.72665540347494 1.59712482231573 1.61853352939192 1.83902023725487 1.96020237254872 1.60946269899986 1.74157344070942 1.40857329052483 1.44991905098051 1.57848286116244 0.955343944621668 1.60325926703861 1.35992079142679 1.08998376452199 0.85217…
1.60624885440873 1.62970968817907 1.61778704031005 1.60473318791687 1.64480319602801 1.67122143898605 1.60378459042726 1.61126672335609 1.67988372906665 1.733934398676 1.63166636258956 1.63930613326071 1.84790306569227 1.96890306569227 1.63328361385126 1.75885851797563 1.43869279768389 1.54199834548677 1.60326672335609 0.956253783987912 1.62130934596423 1.36030411783035 1.10010562971939 0.8618510…
1.63602692826387 1.6500214272798 1.64552242613378 1.63101927812055 1.67103029242684 1.69403002653873 1.64452962901753 1.63852516166573 1.69401273116606 1.74500395053567 1.6635165425886 1.66653191728991 1.84900263867714 1.9729982408819 1.66203394977616 1.78903070976624 1.44001016204548 1.44500322504984 1.63152838671557 0.964259493137556 1.6211059396004 1.36497502287808 1.10356390961126 0.861989292…
1.69056923963985 1.66765457655754 1.67682953421204 1.65597078696583 1.71349744624649 1.73640770450479 1.6812263476617 1.66446848583813 1.71162328211625 1.74989684635489 1.70578461981992 1.68809843038482 1.85779822915472 1.96713451389685 1.71642565285313 1.80864103303321 1.44491919952724 1.4557533911891 1.66949744624649 0.967752102726731 1.60215078479765 1.3554930154887 1.08927450160225 0.85570992…
1.70865220447462 1.71053438067528 1.70618429406806 1.68914150794347 1.73676006054808 1.75864705865495 1.69685989237637 1.67768745222421 1.72337476298683 1.75939712778948 1.72664697767659 1.72757226391529 1.85602155501902 1.96403233252853 1.73621172371201 1.84460617921552 1.46775163141109 1.45698922249049 1.69273882944251 0.971490850995103 1.63299867171061 1.36941550462279 1.10833285540164 0.87669…
1.73851919149794 1.73551537361092 1.73002200166276 1.70952642547372 1.76903166821041 1.79701872717135 1.72997869987091 1.69698773628931 1.74800294409757 1.77001989182012 1.7590175778518 1.839 1.86399483633234 1.95800387275074 1.76902402477177 1.86501289383994 1.54900368395427 1.69284767180407 1.71802108067419 0.973965176657969 1.63480262520065 1.37289828135795 1.11651130341526 0.880680289860092 0…
1.76153410906321 1.76148583862833 1.75597646789556 1.74136305970682 1.80526816429587 1.82935470227658 1.7555166858172 1.72349809681017 1.76320624795136 1.78469961220918 1.78350622555266 1.84979552092266 1.864 1.96192564397188 1.79546248802566 1.83142098764878 1.55095907369283 1.64589227233748 1.74544952145829 0.973331268363112 1.63551408734168 1.37423933551269 1.11300348146283 0.875404951365122 0…
1.76671975341842 1.77381015554151 1.7797016729938 1.7667016729938 1.83853894917223 1.85863839150763 1.77978303490458 1.74084631639074 1.77286439681536 1.80082823596613 1.79177399469227 1.85198191957538 1.86796383915076 1.962 1.80074687405534 1.84053894917223 1.55867455235687 1.67869263278149 1.76472879363073 0.968690959787691 1.62392553566031 1.3754311752276 1.11967612033464 0.875323148822447 0.8…
1.79205155131265 1.7990200477327 1.80205584725537 1.79206730310263 1.86606730310263 1.892061575179 1.80607446300716 1.7640415274463 1.81301002386635 1.82603723150358 1.8150415274463 1.87101431980907 1.86800715990453 1.962 1.82606443914081 1.8550830548926 1.56311742243437 1.68411742243437 1.78704868735084 0.969000272076372 1.63030674940334 1.37955573747017 1.11396462052506 0.892427880668258 0.8156…
1.82719218706639 1.81268585052582 1.84012486932192 1.83794535533668 1.91194535533668 1.9340351123293 1.8568331590959 1.79234926180348 1.81984292526291 1.85141657954795 1.84334926180348 1.88077560751844 1.87288780375922 1.962 1.86999023383299 1.91169852360696 1.64315998165122 1.76415998165122 1.8202370655627 0.948735838791715 1.58719114159104 1.36983349491163 1.10348099752519 0.870533312336135 0.8…
1.84382668614555 1.8476208759434 1.85880502191375 1.86076169345014 1.92783751826146 1.96071836498653 1.86294583942049 1.80585918249326 1.86253421901618 1.87574002921833 1.86872919710243 1.89089167884097 1.87596750365229 1.9610108321159 1.87891334307278 1.94564254017521 NaN 1.8688734599461 1.83682668614555 0.952404721755526 1.61254154075351 1.37214226978329 1.11451651387871 0.870851009343801 0.805…
1.88351828560153 1.8855378786665 1.88703044509731 1.89904104988772 1.98953199980268 2.00654467753359 1.87803005763714 1.8440134741132 1.88404871410157 1.90902798469665 1.90102288790716 1.90001554705369 1.87998341647606 1.91051760568622 1.91301624356628 1.9705036585511 NaN NaN 1.86953647848734 0.971866853018219 1.63580189612245 1.37242095153234 1.10752665548908 0.860317668953809 0.799408403064909 …
1.89524545634807 1.90653371681776 1.9060849057362 1.92395471225142 2.01005454860912 2.03488387895489 1.90641309554307 1.85673690489862 1.93004881001807 1.93545357171251 1.916172675279 1.91469642872917 1.86432380935555 1.91144664978201 1.92327678736142 1.97442002154738 NaN 1.838 1.8915183481644 0.971802386912032 1.63758314720808 1.37344411415076 1.10697212961729 0.861212952882377 0.801047679065478…
1.92815159913942 1.93717919532744 1.93668022132882 1.95220679151547 2.0545332750861 2.06716475801748 1.91689235125159 1.87777393762833 NaN NaN 1.94915125713896 1.92093541075095 1.86894617562579 1.91793105431491 1.95911964651536 2.01754232995864 NaN 1.89141869675857 1.91822225482681 0.970677928598201 1.64127012029162 1.37104052578222 1.10892674482332 0.865998406527961 0.804017719625609 1.393751779…
1.943491509338 1.9574876483436 1.95598761178155 1.97348649555134 2.07948495842248 2.0989778403601 1.94897072251525 1.91996157330126 NaN NaN 1.96149377836047 1.92999176570741 1.88598444633622 1.93199004555077 1.97399172892784 2.01849978041016 NaN 1.99590484817455 1.93948649555134 0.971373791409279 1.63867668055434 1.37156437547909 1.11179877944395 0.866074832025739 0.805663586627074 1.405778938600…
1.96454429421517 1.97221092575281 1.98293032191985 1.99749559508531 2.09721430926774 2.13083672617672 1.96170817201373 1.93466327540046 NaN NaN 1.98157710129406 1.93586531016018 1.89382041354691 1.95059212796396 1.9955351418163 2.05079028219776 2.0083837219222 2.07322658377574 1.96593947431872 0.967164445482387 1.61440468951918 1.36026402433916 1.10631487524139 0.879642017050114 0.805246455198225…
1.98769822881714 2.00638568009203 1.99885989195081 2.01676289407061 2.12273056144387 2.15671978390163 1.98771978390163 1.94884911440857 NaN 2.04677367161285 2.0195688983102 1.94885989195081 1.89301077754225 1.96628021609837 2.01279522669734 2.13471978390163 2.1000192436557 2.17985758052203 1.98573056144387 0.979329791697646 1.63144180045059 1.36927080038277 1.11573730561444 0.88053900690691 0.810…
2.00902585836721 2.01902585836721 2.02201754674917 2.04402031728852 2.14901108215737 2.19101847026229 2.00702955241966 1.97503232295901 2.03902216431475 2.06902308782786 2.03403232295901 1.99499722946066 1.89299907648689 1.96699538243443 2.03802585836721 2.18700369405246 2.17607203402293 2.28606926348359 2.00402862890655 0.977749372011082 1.62959019393775 1.37240867014112 1.11707110656871 0.88403…
2.03647635433968 2.04647635433968 2.04064466901621 2.06558856412404 2.16077558043129 2.21062596738549 2.03840154781678 2.0093454429246 2.06255116086259 2.09353245923186 2.0683454429246 1.99205610489218 1.89201870163073 1.96209350815363 2.06547635433968 2.1909251934771 2.2525412728034 2.35959737769558 2.03442024944751 0.977082717108893 1.62979607265755 1.37099693034825 1.10763009670389 0.888092575…
2.05979833185223 2.06583340457358 2.07470188186851 2.08879833185223 2.18379833185223 2.22983340457358 2.07071941822919 2.02883340457358 2.07291231819662 2.10985970911459 2.08882463639324 1.9999298545573 1.892 1.962 2.08681586821291 2.20884217275392 2.32437745919601 2.43038622737635 2.05284217275392 0.968436370850743 1.62377331053645 1.36604357785628 1.11423002564649 0.886286659542642 0.8203494653…
2.09302919003307 2.09201509829297 2.09203522935026 2.11102113761016 2.20105133419609 2.24602717692734 2.10502617037448 2.06301912450443 2.11802516382161 2.1510171113987 2.1190171113987 2.00001107208151 1.895 1.962 2.12004428832604 2.23704227522031 2.36004126866745 2.46005838006614 2.08302315071589 0.96506201290031 1.60017747334689 1.36262787103798 1.1136776598673 0.886624438487295 0.8177383993755…
2.12139656911309 2.10668788057574 2.12627172134339 2.13156303280603 2.25093879395751 2.27243818503633 2.13045899299795 2.08160464872927 2.14247980095956 2.1676462646525 2.1356462646525 2.01077111242221 1.895 1.962 2.16308444968883 2.27812606561207 2.40014687357368 2.51679313822619 2.1055214168828 0.947581838274104 1.578285682181 1.35084073593749 1.12112165141209 0.852065145283945 0.79674653885631…
2.13785930073648 2.16250755257769 2.14186809444045 2.16867463295312 2.25497361888809 2.28192085666427 2.14586809444045 2.12660428332136 2.1628241259206 2.20170101406503 2.16375377628885 2.02586809444045 1.89896482518412 1.962 2.17985930073648 2.32063066443327 2.42181533221663 2.5378241259206 2.13573618888091 0.941014960649811 1.60843836248437 1.35437640805084 1.11686913198267 0.859457891627448 0.…
2.17804384549014 2.17403653790845 2.18103215335943 2.19103946094112 2.26702923032676 2.29702923032676 2.17105553762084 2.14305115307183 2.20903653790845 NaN 2.18906430671887 2.05203799942478 1.90203799942478 1.96200584606535 2.2170423839738 2.34005992216985 2.42201315364704 2.53800292303268 2.16403799942479 0.934474443009667 1.61097719388863 1.35166156382248 1.10746747157674 0.86417116921307 0.79…
2.20739156311903 2.19849296926586 2.20255381295396 2.21745240680713 2.28659437541269 2.31659437541269 2.20822931328411 2.1772901569722 2.23349296926586 NaN 2.23210762590791 2.07747268803649 1.92747268803649 1.96591887508254 2.2454118443484 2.38016846959601 2.43081746893571 2.53995943754127 2.18947268803649 0.937448345062729 1.60909893996038 1.35270829908458 1.1057750865268 0.864953775016508 0.796…
2.23774130024022 2.22477579354152 2.23769818361359 2.24972405358957 2.3098016635175 2.33781891016815 2.23279304019217 NaN 2.25977579354152 2.2798016635175 2.25381891016815 2.08593101339739 1.94981028684283 2.07505143421413 2.27574130024022 2.39289652009609 2.43992239007207 2.54594826004804 2.21874992356554 0.941138438629307 1.61009103174166 1.35579335392474 1.10320207571283 0.879781167519629 0.79…
2.28496177625672 2.25797316205259 2.26397885495052 2.27398048149279 2.33298129476392 2.35498617439073 2.25598129476392 NaN 2.28098292130619 2.31197397532372 2.31195283027424 2.14195445681651 1.98896828242579 2.10997234878145 2.31296990896805 2.42597316205259 2.45498780093299 2.56698292130619 2.25297234878145 0.96538029444043 1.6200618916868 1.36060610443127 1.10395936564852 0.874944041957535 0.79…
2.30161895229788 2.28537239202004 2.29528273373718 2.30332756287861 2.36232756287861 2.37455170858574 2.3009689297472 2.2773051483079 2.34161029661579 2.36087927146435 2.31884309800501 2.23096027406512 1.9665155351264 2.00833111535415 2.34623790459576 2.45532756287861 2.46184309800501 2.56993275628786 2.27157412315645 0.959485608152814 1.58902188676585 1.35949555261061 1.09730264322656 0.85710884…
2.34254926813045 2.33050529428952 2.32567019619301 2.32180211771581 2.3719010588579 2.40170317657371 2.32573615695441 2.30865920273278 2.35289006539767 2.38573615695441 2.36548330736906 2.28838436622696 1.99665920273278 2.01984609155674 2.37073615695441 2.46094503269884 2.462 2.57 2.31057125505092 0.968063147615348 1.63469440671508 1.36849962970807 1.10178844067151 0.865086775457225 0.79786999190…
2.36198715811551 2.34399121344746 2.34798513044954 2.3429858063382 2.40797566800834 2.42598377867223 2.34598648222686 2.35197093678774 2.40396552967848 2.42397431623103 2.38598648222686 2.44689320959216 2.16388712659425 NaN 2.3919858063382 2.46399797233403 2.462 2.57 2.32998715811551 0.964462500788032 1.63247185193492 1.37128818185951 1.10099057450536 0.863581081421852 0.798309716126764 1.3790831…
2.38359077535341 2.36362797759401 2.36959077535341 2.36949776975192 2.43057217423311 2.45740476415042 2.37544196639102 2.36770238207521 2.44423735406773 2.45834896078952 2.39875818543611 2.46564657871431 2.17283258991731 NaN 2.42831175854892 2.48657217423311 2.47181398879701 2.5729441966391 2.35944196639102 0.959886681220595 1.61323458195787 1.37206530511496 1.10192232893572 0.868702902152037 0.8…
2.40878570872681 2.4036571339629 2.39280285202867 2.3878457102833 2.45380285202867 2.48873427882125 2.40078570872681 2.3858457102833 2.46086285358516 2.49072570717032 2.42874285047217 2.50863141901011 2.20968284891568 NaN 2.44387142523609 2.51475999377403 2.472 2.573 2.38478570872681 0.959780171433019 1.62906993922384 1.37396371386324 1.10385345671371 0.871784199330708 0.808225684564705 1.3869706…
2.43703214198782 2.42801285679513 2.41802410649086 2.41003696328599 2.49403053488843 2.52304017748477 2.42306106977685 2.42404017748477 2.50403696328599 2.52905142718051 2.45801928519269 2.54008678336711 2.24514463894518 2.24434070507087 2.47303857038538 2.53204821298173 2.47500160709939 2.573 2.41402089229208 0.964425475663295 1.63671915137527 1.37556484121096 1.10773381650913 0.876466946511157 …
2.45658322946878 2.43583329178751 2.43268742210158 2.43252071388909 2.51260406799534 2.54747903683597 2.46020813599068 2.44847903683597 2.52652071388909 2.56033316715004 2.46974993768127 2.5928747195657 2.3331245326095 2.45158223236904 2.49649987536253 2.56137484420317 2.47597916147344 2.573 2.42672909915471 0.949507995915323 1.60578933098039 1.37242689167026 1.09788984396247 0.874609593200466 0.…
2.47879891283921 2.48058868535293 2.45578977251372 2.45777149186274 2.53777149186274 2.57277149186274 2.46892687739608 2.4698080531647 2.55969836925881 2.59369836925881 2.49477149186274 2.61877149186274 2.38553384339999 2.44113710488236 2.51285375479215 2.5719085967451 2.476 2.55912796455687 2.45672579023529 0.958137462860821 1.63303260843419 1.37827543225682 1.1110169712189 0.879227040470195 0.8…
2.49299000484027 2.49299143272023 2.47798429332043 2.47798572120039 2.56098357938045 2.60098000968054 2.49298286544046 2.5009778678606 2.58798000968054 2.62597715392062 2.51198786302033 2.66696573088093 2.45894788238141 2.51294859632139 2.52998786302033 2.6079742981607 2.48499357454017 2.54401070909971 2.47398786302033 0.963306366045499 1.63916580203291 1.37981893622943 1.11452757974347 0.8892528…
2.51752476596688 2.52635368171496 2.49860080341218 2.49958179405086 2.58454377532821 2.62160080341218 2.51163882213483 2.52061981277351 2.60958179405086 2.65346773788291 2.53652476596688 2.65326613105854 NaN 2.58363132598463 2.55256278468953 2.62271485958013 2.48696198127735 2.56950575660556 2.49852476596688 0.964183081668421 1.63900323159143 1.38015353681715 1.12355511387581 0.894135523474217 0.…
2.54276255985798 2.54185753591479 2.52079105267502 2.51881954549207 2.59787653112615 2.64379105267503 2.53181004788639 2.53882904309775 2.64367708140686 2.68569607661822 2.56176255985798 2.69361059816709 NaN 2.6414586364762 2.57776255985798 2.62498100478864 NaN 2.60763909098413 2.52079105267502 0.963407598084545 1.63869294425776 1.37960531865918 1.12167966004376 0.90508590624174 0.83048264689564 …
2.55801903394524 2.56000951697262 2.54201903394524 2.54401699459396 2.62301359567517 2.6590163148102 2.55002311264779 2.56101427545893 2.65902039351275 2.70701903394524 2.58001495524269 2.71901903394524 NaN 2.71108225383477 2.58802515199906 NaN NaN 2.6919673703796 2.53901495524269 0.965128661206909 1.63506759432732 1.3793842490294 1.1200060028715 0.901345234715853 0.825027715926572 1.384617851883…
2.58536665641214 2.57368332820607 2.56936665641214 2.5684345146537 2.64254761172296 2.68245713406755 2.58323093992903 2.58152499230911 2.68832141758444 2.73436665641214 2.60150237289526 2.74636665641214 NaN 2.8292630509239 2.62416308168747 NaN 2.52685004614536 2.6450857318649 2.56050237289526 0.948837291823052 1.60287553588056 1.37112136024119 1.11426300215345 0.894498562091103 0.821746001230543 …
2.59885982223559 2.60070886156623 2.591762776091 2.58680590771082 2.66871964447119 2.70278434190091 2.5948813880455 2.59881669061578 2.70284903933064 2.75577355899596 2.62079512480587 2.77173042737614 2.79336380860769 2.90816971631851 2.63390295385541 NaN 2.54081669061578 2.65883825642568 2.58078434190091 0.950517571557695 1.60400951248059 1.36930768396412 1.11637552280575 0.885189741870828 0.812…
2.62498085611177 2.64396833895409 2.61198527393213 2.61597864720159 2.69098380132535 2.7179889554491 2.60898969175249 2.62198306502195 2.72098674653892 2.77598527393213 2.64698085611177 2.81097128416766 2.84796023961676 2.96395950331337 2.65498453762874 NaN 2.54799484587625 2.57706037687826 2.60498232871856 0.95681537601469 1.62829212255361 1.37160829177613 1.11214313665246 0.878844601896209 0.80…
2.64070472438286 2.65577854328714 2.63752017712214 2.629741633835 2.70964936020464 2.73272317910893 2.63353863184822 2.63476008856107 2.73670472438286 2.79268626965679 2.66466781493072 NaN 2.88431717513536 2.99148326767 2.67266781493072 NaN 2.58431717513536 2.70165624978894 2.62659399602643 0.954955063979536 1.62603281496449 1.36917576772066 1.11260132627875 0.877122295770625 0.822980733238965 1.…
2.661809741229 2.69167384210686 2.65781880117048 2.65774632163867 2.72684598099491 2.753809741229 2.65381880117048 2.65382786111196 2.74790034064376 2.80588222076081 2.68184598099491 NaN 2.94346546345292 3.05740204386258 2.693809741229 2.81893658040967 2.58599094005852 2.70499094005852 2.64979162134605 0.952353465248423 1.62601972820176 1.3678516873245 1.10902279698814 0.876346794956107 0.8232207…
2.68604261069176 2.70400946904261 2.68503156347538 2.68203156347538 2.75103787617045 2.77403156347538 2.66808522138352 2.67003471982292 2.76205207973437 2.81600789086884 2.71102840712784 2.85804103251799 2.95702998530161 3.05702998530161 2.71804892338684 2.86800946904261 2.56900946904261 2.58400631269508 2.67403156347538 0.951823818097173 1.62532960891156 1.36768802166109 1.10503464999092 0.87060…
2.71239430627778 2.70986540139506 2.70455133798354 2.70155133798354 2.77446160558025 2.79355133798354 2.72078861255556 2.69150647178189 2.79425970767284 2.82088783449588 2.72859620418519 2.8834167393786 2.97557377108436 3.07557377108436 2.74830457387449 2.87386540139506 2.57486540139506 2.58791026759671 2.69355133798354 0.935632165142654 1.59416628890928 1.36028026723525 1.10172604821179 0.862779…
2.73480023083845 2.7595459791783 2.73274574833985 2.72875482875628 2.78788195458636 2.81084563292062 2.72992735666853 2.70884563292062 2.79896367833426 2.82793643708496 2.75575482875628 2.91273666792342 2.98095459791783 3.07996367833426 2.76584563292062 2.89976390917272 2.5809455175014 2.588 2.72075482875628 0.940204688721995 1.61692488493468 1.36233956906302 1.0941190111649 0.864671021929653 0.7…
2.76398105062544 2.76999346573291 2.75398627803911 2.75298431775899 2.80998562461241 2.84197974377203 2.7409928123062 2.72898693146582 2.80199803971987 2.83499542601304 2.78098366433228 2.92099477258633 2.99099346573291 3.0909928123062 2.79598039719874 2.91798823831924 2.59998758489253 2.59699411915962 2.74798235747886 0.935443142982469 1.61588082331765 1.36239997386293 1.09366025483642 0.8680677…
2.78852681635837 2.79943217963005 2.78343217963005 2.7755646710497 2.85709148740808 2.8645646710497 2.77631861555606 2.75548896166704 2.80592429061734 2.83990536327167 2.81337539759305 2.9435646710497 2.991 3.08903785469133 2.81758359839537 2.92879179919768 2.60686750858034 2.60092429061734 2.77448896166704 0.938706971938935 1.62053028438155 1.36102649828393 1.09271817025184 0.822401067940708 0.7…
2.81570870754474 2.8237410733731 2.81169791893529 2.80765476449747 2.8708597480771 2.88280580502983 2.81063318727856 2.77380580502983 2.81688132529601 2.84395684556218 2.83378422781092 2.96873028476365 2.99891369112437 3.089 2.84767634171638 2.94878422781092 2.62678422781092 2.61484895946764 2.79676265059201 0.9398581325296 1.62341946823525 1.3622760826938 1.10095002299715 0.856280888263784 0.786…
2.8429809364214 2.8299957636492 2.83098658488914 2.8289851727722 2.88499011518147 2.9069830545968 2.86096469707668 2.79698376065527 2.82699293941534 2.84799717576613 2.86098093642141 2.97999223335687 3.00399646970767 3.09599505759073 2.87897811218754 2.963989409123 2.63699293941534 NaN 2.8179851727722 0.931565867345857 1.61485607210281 1.36264974581895 1.10238904682107 0.863085460044061 0.7900077…
2.8742688607347 2.84368012657143 2.86031455693878 2.85831455693878 2.90942879744899 2.93338310124491 2.87663443036735 NaN 2.84556588606123 2.86168012657143 2.89520031642858 3.00149734175511 3.00497715189796 3.09990860759184 2.90733740504082 2.97963443036735 2.64677151897959 NaN 2.84242879744899 0.932586009492857 1.6171951645551 1.36895262974184 1.0966932044349 0.86718426645245 0.796371258855716 1…
2.90175001141167 2.90146298747691 2.8818055644313 2.87782408210451 2.94170371722864 2.96174075257506 2.88492592930716 NaN 2.86185185861432 2.87686111745093 2.92671297606525 3.00398148232679 3.00202777650981 3.1 2.93078704675809 2.99486111745093 2.65888889396074 2.63893518814377 2.87272223490185 0.955248435583577 1.63880852771548 1.37663954025344 1.10520917035644 0.872154446523904 0.80347500296703…
2.91800790925542 2.91300508452134 2.90300706183519 2.90400593194156 2.97400706183519 2.99800790925542 2.89900536699475 NaN 2.89200536699475 2.90100706183519 2.94200790925542 3.01400112989363 3.00400028247341 3.09999887010637 2.95000706183519 3.00300451957452 2.65601497109061 2.64605141016022 2.89100790925542 0.957130265525003 1.64122971187712 1.37754042088538 1.10539967515558 0.871699796619146 0.…
2.94547060167901 2.93065967250793 2.92752732292768 2.92460295125925 2.99852732292768 3.025470601679 2.91764076542504 NaN 2.91064076542504 2.92552732292768 2.96947060167901 3.01792437166843 3.00498109291711 3.09607562833157 2.97452732292768 3.01869748667372 2.70799792460669 2.82455891091353 2.91847060167901 0.958052227342081 1.64022928522455 1.37900182844649 1.10427174314533 0.870993613099683 0.80…
2.9648285750945 2.95577444091381 2.9468285750945 2.95175639618692 3.02972030673313 3.05473835146002 2.94673835146002 NaN 2.96054888182763 NaN 2.99180150800416 3.03781955273105 3.005 3.096 2.9938285750945 3.01999097763655 2.71395488818276 2.828 2.9378285750945 0.955681743895908 1.64100278210924 1.37722642070147 1.10815445188802 0.87051424051082 0.804484661982139 1.40166017659805 NaN 0.826276369815…
2.98703165782556 2.97900852326073 2.96802678739086 2.97603409304291 3.05803044021688 3.08503287543423 2.9610243521735 NaN NaN NaN 3.01502556978218 3.0430146113041 3.00500243521735 3.096 3.01602922260821 3.03601704652145 2.71404383391231 2.70819238217069 2.96002191695615 0.959142085543611 1.64200358320228 1.37804957383696 1.10582565313703 0.871770852326073 0.800761400249977 1.41777010084147 NaN Na…
3.0124596301607 2.9858545158125 2.98954276398213 3.00341806324998 3.08248041361606 3.11143884670534 2.98058433089284 NaN NaN NaN 3.03556354743749 3.05475059853571 3.00695843308928 3.096 3.03950119707141 3.04970903162499 2.74925179560712 2.86271621405348 2.97762589780356 0.952785092459825 1.63684952880974 1.37770727420938 1.10233419693563 0.872455451581249 0.801886099026339 1.40981896949206 NaN Na…
3.03183315205224 3.03258727086606 3.00784193352317 3.02580680763943 3.10877168175569 3.13876290028476 2.99884193352317 NaN NaN NaN 3.05681558911037 3.06094731117439 3.007 3.0930263444128 3.05189462234878 3.12632382673801 2.84713941584838 2.96313941584838 2.9978243705813 0.959003710771307 1.64035794763109 1.38105031862824 1.10653215186027 0.872073512588374 0.802613765155636 1.4166480028152 NaN NaN…
3.04502717511183 3.04300452918531 3.03202264592653 3.04702377822285 3.13502264592653 3.17102604281551 3.02303170429714 NaN NaN NaN 3.07202491051918 3.06400679377796 3.00999773540735 3.09299886770367 3.07002604281551 3.1090384980751 NaN 2.91306340859428 3.02001811674122 0.961768711005626 1.64042952625898 1.38101714661326 1.11140947914369 0.872191902257828 0.805671370078555 1.42523673131049 NaN NaN…
3.06855541046549 3.04692590174425 3.05162950872124 3.0676109841573 3.15462950872124 3.19357393502943 3.05048131220974 NaN NaN NaN 3.09359245959336 3.06988885261637 3.00803704912788 3.09201852456394 3.09257393502943 3.14237016482611 NaN 2.96796262441947 3.03570360697699 0.951994689902462 1.63136135221643 1.37854668190112 1.11095852129941 0.873838878732584 0.806857585277635 1.40509067978893 NaN NaN…
3.07891275477738 3.10052887579786 3.06885168312155 3.08683423407702 3.17879061146571 3.21878188694345 3.06586913216607 NaN NaN NaN 3.10490403025512 3.07297382643321 3.02286913216607 3.09100872452226 3.09894765286643 3.21238928344167 NaN NaN 3.06375571337667 0.95574536364662 1.64399727917238 1.38039333616248 1.10839250926744 0.873939389283442 0.808862550955476 1.42016398469794 NaN NaN NaN 0.951502…
3.09701416761587 3.11100894796792 3.09101565894386 3.10501342195188 3.19701864159983 3.24101715027184 3.08402311558379 NaN NaN NaN 3.12600969363191 3.08001342195188 3.026 3.09100149132799 3.11702013292782 3.23102833523174 3.11706412710342 3.17310886694301 3.08201789593584 0.958134802721967 1.64306571988868 1.3820380389037 1.11033156589439 0.876397934510739 0.810248419192334 1.42482132047112 NaN N…
3.1156068393638 3.12275168801924 3.11156545403367 3.12262753202886 3.22148268337342 3.26352406870354 3.11435852738304 NaN NaN NaN 3.13873099535418 3.09762753202886 3.026 3.09295861466987 3.14344129804329 3.2682136787276 3.20122043080456 3.31597887090076 3.10550337603848 0.951314227875491 1.63744877589746 1.37946442170912 1.11238654540337 0.873687318682225 0.808173868449934 1.41343086262134 NaN Na…
3.13284945119587 3.16561920008366 3.13479631632382 3.13489373025591 3.23984059538386 3.28283173957185 3.12986716281988 NaN NaN 3.19986716281988 3.15882288375984 3.10097343256398 3.026 3.093 3.15886716281988 3.28684059538386 3.28030924666339 3.3943269582874 3.1307786046998 0.950119387160728 1.6377760148846 1.38094627349139 1.11635493098445 0.875770871446063 0.806445054880413 1.41493441377087 NaN N…
3.15402205168631 3.18102415184691 3.15302520192721 3.1610189014454 3.2550115508833 3.2980157512045 3.16202835216811 3.12802730208781 NaN 3.2290178513651 3.17402940224841 3.1150073505621 3.025 3.092 3.1850178513651 3.3240147011242 3.35207245554072 3.46507140546042 3.15402730208781 0.948352092895339 1.63505536914588 1.37896429806397 1.11785702827275 0.87727852988758 0.806534466076818 1.418933419232…
3.17461186149592 3.2035748959241 3.17655641313819 3.17866730985364 3.26579668935501 3.31272275821137 3.18850096478047 3.15351944756638 NaN 3.24568579263955 3.20148248199456 3.12187062049864 3.025 3.092 3.20168579263955 3.33774124099728 3.41972468777231 3.53174317055821 3.17951944756638 0.940969175377892 1.63073150908586 1.37364036152748 1.11508230628412 0.875905875900272 0.801367404281738 1.40345…
3.196805689915 3.23670853487251 3.198805689915 3.19783218674478 3.28086751585114 3.32291167723409 3.20783218674478 3.18175269625546 NaN 3.27573503170228 3.21984101902137 3.1537173671491 3.025 3.09001766455318 3.22677919308523 3.36476152853205 3.48146123112796 3.57264670893637 3.201805689915 0.93765826328509 1.62812252230531 1.36881212995934 1.11097612401126 0.873213758824029 0.798772257337009 1.4…
3.22903480931061 3.26200902463608 3.22203609854434 3.22855130975978 3.3015459243185 3.33502762963274 3.24805411673361 3.21304648713083 3.24504540240843 NaN 3.25006174633638 3.24002295370564 3.02500644616863 3.09 3.26255339031222 3.3900438339467 3.51201547080472 3.6030244954408 3.2350244954408 0.933490769086519 1.62541101404093 1.36568214856661 1.100148577474 0.871410610309675 0.789184349856782 1.…
3.26577438728111 3.27851504068756 3.26281454778986 3.26032075033364 3.32950015482304 3.35200837307327 3.28182354135807 3.2423447845894 3.27184941840462 NaN 3.28832276604009 3.25550139521152 3.02988990725346 3.09 3.29675671039217 3.4232513693235 3.52373577740829 3.62158164756313 3.26038804637005 0.958177700407584 1.58762071850213 1.34723758007271 1.08944994153318 0.865162965736162 0.78499330911363…
3.28827501054437 3.30423794392917 3.2887311338198 3.27931434719603 3.35126376693808 3.36782747185246 3.30774134898386 3.26576231219189 3.35304024325697 NaN 3.31225766554299 3.29161652891951 3.03297212010661 3.09 3.32075766554299 3.45074908095948 3.54059093009091 3.62992565361762 3.28574145555984 0.946421134664711 1.57847877214785 1.34294187509829 1.07848752195686 0.840242234823095 0.7739955586322…
3.32050116639324 3.35748535279059 3.32399524479284 3.31249506598223 3.35649436645792 3.38249573407032 3.32498290484504 3.28798085342644 3.35805396249171 NaN 3.34399893616404 3.30049404774245 3.0359979485814 3.09299794858141 3.35250376171317 3.51799255594331 3.55350029552784 3.65650237838266 3.31999554779019 0.94696460032669 1.59207559709415 1.34346509487548 1.0812198879125 0.859303493683276 0.784…
3.36170598770751 3.36954724498032 3.35086475793355 3.32645108523109 3.37653240593759 3.39071537752723 3.37511992363686 3.33479389304108 NaN NaN 3.37930279831793 3.25455273611422 3.04187801894024 3.09593900947012 3.39662979799945 3.53621053725451 3.56591897001922 3.67479505078797 3.34486979202342 0.947604542818888 1.59095811367914 1.34660972349851 1.07253154998722 0.841839478756108 0.7650428844381…
3.38378235716789 3.40069855041019 3.38765168548538 3.35865416011535 3.38788111753965 3.40484869505047 3.39333439056723 3.38461026493988 3.42735656611884 NaN 3.4062346078386 3.28566496761175 3.05189192503605 3.10589192503605 3.41581603728761 3.54986038695135 3.57144810455305 3.65814096800047 3.37818825409223 0.953944754857132 1.59845816813328 1.35347816985804 1.06757392940701 0.835004355575199 0.7…
3.41548505654131 3.4239806976716 3.4174865413358 3.39348930544963 3.43348628681527 3.43598994046246 3.42348801683661 NaN 3.5569720800513 NaN 3.43648537869456 3.32896807691842 3.07498292486334 3.11299480321928 3.44898341531703 3.5774885537587 3.57399814400688 3.658 3.39997847047986 0.955277875267859 1.62396820339866 1.35057920848091 1.08494828478272 0.84166430783574 0.777444460381406 1.40494357935…
3.4443508826958 3.45592958436972 3.44580281352437 3.41686533436538 3.4589042529115 3.4609391262494 3.44940550874755 3.43950558132661 3.47836993755606 3.48854257508222 3.47178007581115 3.45824096163784 3.10823356907497 3.12570695288161 3.4719391262494 3.58647678895949 3.57603612917394 3.65358631876308 3.4383672591559 0.964606625076848 1.60577396661645 1.35923582118163 1.08513567994318 0.8459077907…
3.47218832968875 3.49110957853366 3.4736870319905 3.4461704512326 3.49163262792966 3.49462122803819 3.48361293269595 3.47953260444978 3.50765800325594 3.53149840477538 3.49721708895707 3.50201838932849 3.15054300588899 3.16160829076199 3.50117019169294 3.60330983540014 3.58588729878357 3.66042020075972 3.46767226801015 0.965066405828711 1.61794259064588 1.36884996977334 1.09022251109016 0.8444889…
3.50153299826452 3.51002788784893 3.49402126434055 3.47651936551972 3.52154280354832 3.535041075227 3.51102243643433 3.49504993206213 3.53706808917564 3.56105901061889 3.52252921553254 3.55255079105275 3.25857802672301 3.20701742846296 3.53403204139927 3.62100486536771 3.5875 3.66399697381442 3.48852351907006 0.959966919579229 1.62036684331593 1.37164434807392 1.09246759416323 0.852043241091901 0…
3.53332334478476 3.5388539377915 3.51885958884806 3.50084096062097 3.56278873899667 3.57779836605238 3.53293776481343 3.52823944272174 3.58219953560145 3.60030928018225 3.55183332156483 3.61342548856831 3.33748036085871 3.25312447332652 3.5662654721039 3.62938955597048 3.5875 3.66196508126975 3.5163123556138 0.958237305759013 1.62278087646068 1.37190861855961 1.09130249023832 0.855010297126004 0.…
3.5548256537125 3.56429613509963 3.54281056538161 3.52629781550071 3.59474088561574 3.61768128825632 3.56573238569514 3.55182288832282 3.60185240693568 3.63077123075031 3.57233527390048 3.66259638696556 3.39453454907137 3.32241350547867 3.58484779267214 3.64090449144788 3.5889872501191 3.65852582878625 3.54130094519362 0.956588182004571 1.6230580038506 1.37284277283561 1.09907833958466 0.86101485…
3.57051664582374 3.57052360194741 3.56599829333982 3.56148463577693 3.63398857696376 3.65849408929012 3.59149396194789 3.58349187326104 3.64296742723232 3.660487478198 3.58751890702637 3.69698000452701 3.434515520382 3.50457900657145 3.60550830957388 3.67397036000048 3.59399577745274 3.61160627652367 3.56998827710576 0.952717827371144 1.59816533670704 1.36901890368845 1.08875773517617 0.860603658…
3.59396782661853 3.61972114893937 3.59183043199767 3.58679375675273 3.66783354938539 3.70021867335088 3.62022624679788 3.6098088027694 3.66305696580165 3.69435879111908 3.61443139893243 3.70296708394198 3.46945069925374 3.54110939664952 3.62746782661853 3.68518352290627 3.58493734034481 3.68049691095206 3.59827460311294 0.959402867560124 1.62556571650668 1.3813285211714 1.10319402909365 0.8695909…
3.63206016135533 3.64422372588573 3.61424515788041 3.60973935278753 3.70655767753376 3.73757432636519 3.64126231767666 3.63669367849168 3.7060054316978 3.73503369071499 3.65008816489012 3.75440878897803 3.57133046555387 3.63690688268849 3.66358235979723 3.70279101665615 3.58895560311619 3.6810126321154 3.61432062408791 0.963779911564009 1.62721648615965 1.37928046151015 1.10264451723962 0.8733526…
3.64599764810609 3.67049312852961 3.6379955299053 3.63749297231856 3.7434838874245 3.77298798286206 3.66649418000648 3.66998923753798 3.73449435395834 3.77548826603696 3.66649684806315 3.77196595382326 NaN 3.76496155996376 3.67649786779906 3.76002724192893 3.60600389223851 3.66702897923815 3.64199421174745 0.965095315150444 1.62791439007822 1.37817038861681 1.10789324441731 0.869796156189537 0.81…
3.6773631750286 3.69085820821752 3.667852949863 3.66489385052542 3.76205229200176 3.80186867633598 3.69184812882362 3.68888873794262 3.77724592575813 3.81579729453902 3.69986833620198 3.82000269564656 NaN 3.78600301261546 3.70934282187853 3.82252148344596 3.65024953643354 3.70573011921707 3.66883761211459 0.959346185294977 1.62873098750634 1.37804971536504 1.11197938374094 0.894477074762041 0.824…
3.69481162215603 3.71528288278681 3.69029691291781 3.69225439417853 3.80710148342056 3.83916543911483 3.71678113816739 3.71773897459884 3.80622800536041 3.85365585932509 3.7247870511329 3.83981460987302 3.77225843949208 3.89502384485038 3.72882775207718 3.87258229260685 3.57993670801001 3.81551392059701 3.68931407711692 0.972373486646809 1.62529726002921 1.37845248638271 1.1161843355535 0.8750705…
3.72648757717588 3.72998680950886 3.727981549106 3.72098479563364 3.82698508794399 3.8574868599558 3.73948634452346 3.74648664201945 3.84998184660198 3.89197960441913 3.74097942655844 3.87596633436836 3.89944997950203 3.99644552943467 3.75548777377799 3.76249488315949 3.61596539921193 3.88446336659528 3.72348297576771 0.942074894691097 1.60065088539833 1.35967079164794 1.10617336433334 0.87151248…
3.7488131486087 3.76690151169676 3.74888194555625 3.74631982568541 3.84746754479569 3.88488585878435 3.76434076040564 3.77383684717754 3.87270869420778 3.92079681140643 3.76936952158208 3.90233684717754 3.95514539826828 4.07369441448124 3.77827932482467 3.77351839007185 3.61697745081065 3.91005935602222 3.74587228543069 0.944772539845485 1.61609951429637 1.36246478992662 1.10495955195468 0.871745…
3.77422510720537 3.79074020477301 3.77867631883739 3.77221890946114 3.86926263381409 3.90676310620125 3.78923045465269 3.79922529616023 3.89426722544195 3.94919255013424 3.79620878143108 3.92871441231071 4.01534625097569 4.13038978637377 3.80174687490441 3.79575813666366 3.617 3.91643067213962 3.77171919289344 0.949725040523547 1.61588660045387 1.36263255906849 1.10281299307627 0.872849225365409 …
3.79605405724242 3.82405663139682 3.80906435386002 3.81604376062481 3.90309266955843 3.93605405724242 3.80607722463203 3.82006950216882 3.92303346400721 3.97606950216882 3.82805148308802 3.95603861231601 4.0650077224632 4.1980025741544 3.82406177970562 3.950012870772 NaN 4.22504633477921 3.80005920555122 0.952279792887953 1.60196181418901 1.35119601006068 1.08609002574154 0.855254873893658 0.7908…
3.8174328221117 3.84630614246925 3.83433781237986 3.8333589256536 3.93914779291619 3.95724280264803 3.83636948229047 3.84726391592177 3.9362533592849 4.00314779291619 3.8483589256536 3.97145393538544 4.06820057610054 4.19909500973184 3.84846449202231 3.95557005839102 NaN 4.24249328143021 3.82333781237986 0.94449243768022 1.59879580615028 1.34965348369017 1.08604056613442 0.830183311172389 0.77882…
3.85761684533733 3.87472898816543 3.8657009524584 3.86668226198705 3.95286916670055 3.97978505957948 3.87067291675138 3.87176636910813 3.9597757143438 4.01686916670055 3.88168226198705 4.01359815486598 4.08682244052218 4.20791589287893 3.8915888096303 4.00849535727356 NaN 4.1954485713124 3.8547009524584 0.948432432152587 1.59933486012038 1.34997691607223 1.08052261367685 0.845345429204109 0.78561…
3.91304155413034 3.88703350156639 3.89602403506082 3.89253801964709 3.96803568377116 4.00600989684973 3.89901549072132 3.89752919858825 3.97150055325329 4.02099606588828 3.92604155413034 4.02902584844551 4.10200516357378 4.22300258178689 3.93302898343934 NaN 3.62602397353673 3.65700479470735 3.88153027433278 0.923218230914279 1.58434629100168 1.34118369287904 1.08251693759197 0.856352781170439 0.…
3.93439650581638 3.92536008229875 3.92185171293344 3.93169531580117 4.0072065374621 4.02919350478793 3.93089271008313 3.92580406775487 3.97560236322443 4.02009321596032 3.95736595242882 4.05640720887811 4.11402036892505 4.21506775072004 3.96088045122379 NaN 3.64068668713626 3.94146866871363 3.9123142522174 0.9328458254264 1.60793990200677 1.35012774707374 1.09161208895479 0.846104613609949 0.7711…
3.97108223807259 3.95367484945873 3.94474261519801 3.95177614272014 4.02035505453649 4.04777472133008 3.95670704488171 3.94375100778588 4.00381029164638 4.04392885936739 3.9906232260764 4.0826970309073 4.1159762864558 4.21698834322438 3.99856987060194 NaN 3.62319503675022 3.94051083537501 3.93969028112065 0.941863983423287 1.61528467195525 1.35340296630195 1.08777976217123 0.855646379601143 0.777…
3.99300022433732 3.98449377428218 3.97999575003737 3.98099640762768 4.04749486064911 4.06849933793331 3.9929929197132 3.96800921223288 4.01701013345616 4.05400368489315 4.01249992886932 4.08899700304006 4.11300230305822 4.217 4.01201934568904 4.07500460611644 3.63299275755381 3.66399565453229 3.9689971318723 0.95071617008906 1.61917525801221 1.35873929671673 1.0910605854146 0.859857140755814 0.79…
4.02316450632194 4.00886660032768 4.00681530426532 4.00783579278006 4.07236661279026 4.09584098345296 4.00750527791098 3.98821591454754 4.03905140822561 4.06215422467682 4.0471953512573 4.10141280541781 4.118 4.21696915506464 4.05417478796706 4.08522619619266 3.71821316223844 NaN 3.9988050226202 0.959632668827253 1.62554530985422 1.36199734354405 1.09692483623693 0.858950229354836 0.7877946887505…
4.03887966899891 4.0313078719645 4.03278233964646 4.02981242239674 4.09480945214141 4.11980133146388 4.04021784350665 4.00884206556106 4.04396239656216 4.07688718968647 4.0658571069362 4.11538443922412 4.118 4.21402256206271 4.07087214831134 4.1068345448735 NaN NaN 4.02527620903731 0.963708789146591 1.62471499341466 1.3651445359371 1.09185231693853 0.860571375389215 0.788533639732311 1.4167041493…
4.06399448397178 4.04899602845968 4.07399249820162 4.07399139499598 4.1269938220484 4.15299404268952 4.08099073307259 4.04899117435485 4.09098962986695 4.09599580781855 4.08799514589517 4.12899669038307 4.118 4.214 4.09699426333065 4.15798874730244 NaN NaN 4.05699271884275 0.950702877160318 1.58189712670846 1.3593711539531 1.07892274698205 0.856520169893669 0.784410725909313 1.3640223454152 1.072…
4.0812613802012 4.10621159349621 4.09451031372615 4.08746052702116 4.16036095361118 4.18638584696367 4.09136095361118 4.05542318699242 4.10802489335249 4.11707468005748 4.11122404017246 4.13916180679122 4.121 4.2120248933525 4.10432361358244 4.19446052702116 NaN NaN 4.08328627355369 0.958432780927776 1.61805161806791 1.36182166072691 1.08747027755155 0.848187119713246 0.786628378421844 1.37014189…
4.10179399626244 4.12283323506959 4.13459780222666 4.12363704103382 4.18871551864813 4.21669589924455 4.11971551864813 4.08866647013918 4.10998038059642 NaN 4.1288234253678 4.15187247387675 4.121 4.21398038059642 4.12974494775349 4.23063704103382 NaN NaN 4.10577437685886 0.957865689627037 1.61817872473877 1.3611665725002 1.09613308604215 0.859744049324857 0.788857633879922 1.37893181078092 1.1136…
4.11810727889366 4.15504000229933 4.15006727659433 4.14608182288499 4.21207273145333 4.244060003449 4.15204545715833 4.101038184013 NaN NaN 4.14112000689799 4.169016364577 NaN 4.17102545600866 4.15010182403466 4.291038184013 NaN 4.16799636342733 4.12708182288499 0.954934528682635 1.62261078186312 1.36229796409414 1.09545780044837 0.85933334507202 0.78655923631974 1.37204249162711 1.10546149041996…
4.17704003886216 4.17734033032838 4.18725024288852 4.19114013601757 4.25215014573311 4.27729028175068 4.17712011658649 4.12240038862163 NaN NaN 4.20704003886216 4.17807006800879 NaN 4.1855405246392 4.20604003886216 4.31236034975947 NaN 4.16754149619327 4.17213012630203 0.968389589895838 1.62303959961138 1.36664587658555 1.09976582506609 0.85567389407352 0.786194352755386 1.37891801748797 1.101049…
4.18096157288796 4.21067336954768 4.21175983054977 4.20486550510787 4.26685589832986 4.30572140343773 4.18888471866389 4.16161572887963 NaN NaN 4.21096157288796 4.18493275255393 NaN 4.2384812339875 4.20996157288796 4.34765415599166 4.19736595265138 4.31852055618656 4.18487511188588 0.96736999104913 1.62300038427112 1.364283152335 1.10229521451274 0.855075860134586 0.791517835195409 1.380682707799…
4.21801309075041 4.22102618150083 4.24600872716694 4.23901066653738 4.31001163622259 4.33301745433389 4.22100824232434 4.17201599980606 NaN NaN 4.24301890886171 4.19701115137998 4.14800290905565 4.23800824232434 4.24900872716694 4.37301696949128 4.24304702973297 4.36804509036254 4.21601309075042 0.958121119986424 1.58072650404238 1.35508065938595 1.08834242906147 0.851849219403401 0.7888392872813…
4.24519450132591 4.27522521206158 4.26428663353292 4.26128663353292 4.33428663353292 4.36922521206158 4.23832758118048 NaN NaN NaN 4.28206142147134 4.22003071073567 4.15396928926433 4.25473384029086 4.26734805500426 4.40837876573993 4.34087013751065 4.46137876573993 4.2433071073567 0.960345545476908 1.61477569464884 1.35643201520873 1.09331376133191 0.85018973676262 0.787288002335761 1.3894531763…
4.2637750637112 4.29673954745508 4.29166851494283 4.28866851494283 4.36166851494283 4.39073954745508 4.26962115993466 NaN NaN NaN 4.28792896748775 4.22296448374387 4.15103551625613 4.22930780755309 4.30059748243058 4.44456196617445 4.42399370607644 4.49756196617445 4.27264483743874 0.952277669704346 1.61723028473237 1.35566923422659 1.08985190918223 0.845388128272526 0.779454828403856 1.371606057…
4.31000586408061 4.3240156375483 4.32001094628381 4.31501290097735 4.39700899159027 4.41901211909993 4.30701172816122 NaN NaN NaN 4.33900664595803 4.24001133722252 4.151 4.22499960906129 4.32900742783544 4.4830050822032 4.50202932040306 4.59903518448367 4.30201094628381 0.960050156375483 1.61328843624517 1.35337750972043 1.08907955432987 0.846668487067202 0.781366465914084 1.37672511326616 NaN Na…
4.32533913978614 4.36419526230111 4.34830830889649 4.34825692408041 4.42030830889649 4.45024664711719 4.33734941674935 NaN NaN NaN 4.35626720104362 4.26963717171941 4.15129803193327 4.22394861518392 4.34842135549187 4.49648301727116 4.57741107852865 4.68943163245508 4.3303185858597 0.960347538676734 1.60926307435637 1.34700794460736 1.08793958892147 0.842800822157057 0.772317359335244 1.364004112…
4.35775548351825 4.38285921778323 4.37777771228932 4.3728147602411 4.44977771228932 4.47382216983145 4.37074807392789 NaN NaN NaN 4.38180735065074 4.33054060539792 4.17978512187967 4.21903704795178 4.3886962067954 4.54265174925326 4.61670361638575 4.73068879720504 4.36077030269896 0.950553873615851 1.60668941312673 1.34681148191807 1.08790029638361 0.842879407232772 0.771109113796138 1.3424128627…
4.37999481409623 4.40099575698782 4.40399387120463 4.39999363548174 4.47799339975884 4.49599481409623 4.38499669987942 NaN NaN NaN 4.40999339975884 4.28501084325334 4.1819995285542 4.30597949210782 4.40399646415652 4.55599693560232 4.66198939246956 4.76099292831304 4.38999316403594 0.952069625200591 1.56330022565934 1.33964169013318 1.08030179149403 0.832162526949474 0.767700801457856 1.362635193…
4.4331736173527 4.46019841983166 4.43637203718436 4.42438443842384 4.4973472347054 4.52427282726853 4.41637203718436 4.37235963594488 4.43503720371844 NaN 4.45727282726853 4.30937203718436 4.20198759876052 NaN 4.46119841983166 4.57957045701602 4.67607440743687 4.79901240123948 4.42133483346593 0.944045625561743 1.59869959395838 1.33992626862862 1.07908118412043 0.837600935089818 0.765145208520581…
4.44683781958331 4.47581465095236 4.46565247053567 4.45464088622019 4.52467563916663 4.54574514505949 4.44565247053567 4.40066405485115 4.43796524705357 NaN 4.47874514505949 4.33865247053567 4.20101158431548 NaN 4.47681465095236 4.62446712148803 4.68193049410714 4.79998841568452 4.4476872234821 0.945275403762498 1.60024169678155 1.3372715093381 1.07602625890745 0.843183737715468 0.765555134587499…
4.48406174841688 4.50905821993592 4.49204234177158 4.4790599841764 4.54505645569543 4.57304057753109 4.48303704905013 4.43306527689785 4.46411820411232 NaN 4.51005645569543 4.36106174841688 4.16801940664531 4.22701587816434 4.50907939082171 4.63905645569544 4.70301234968338 4.81100529272145 4.48304763449302 0.946829379272296 1.59953809462028 1.33594432238918 1.07547116115518 0.84129796787991 0.76…
4.51930753796232 4.54224839604649 4.51631936634549 4.51334302311182 4.57724839604649 4.59627205281282 4.50457959077514 4.47049679209298 4.53121291089699 NaN 4.54231936634549 4.39654410562564 4.17927205281282 4.236070970299 4.55426022442966 4.67133119472865 4.71029570957915 4.81416559736433 4.51033119472865 0.940833129505314 1.59851926019966 1.33844890534817 1.0705099799351 0.834562744556472 0.761…
4.54475544560677 4.56280247529777 4.54274603966857 4.54172722779216 4.59780247529777 4.61878366342137 4.55253910902814 4.51160495059555 4.54883069311238 NaN 4.56874603966857 4.44156732684274 4.20178366342137 4.24194356437079 4.57579306935957 4.69873663373037 4.73476485154497 4.82786831686518 4.53773663373037 0.941919559408597 1.60342287624961 1.34332315842776 1.07381820792888 0.840582153480062 0.…
4.58302417317444 4.56905156943881 4.57901853276707 4.57102417317444 4.63902014431203 4.6450257847194 4.58901772699459 4.54903061935429 4.59302336740196 4.61003223089925 4.59803787130662 4.60703061935429 4.34900644617985 NaN 4.6220128923597 4.71900725195233 4.73500322308993 4.82800080577248 4.56203142512677 0.936123650149341 1.5843494835786 1.34290570486917 1.06997477017309 0.846037494047583 0.778…
4.61329624717152 4.63309193877737 4.60227581633211 4.60124517007298 4.66424517007298 4.67730646259123 4.61132689343064 4.58723495465327 4.62232689343064 4.65035753968977 4.64520430839415 4.64566400228099 4.35746990930655 NaN 4.63838818594889 4.72811236961678 4.739 4.82903064625912 4.60121452381386 0.940652656009124 1.60852225850365 1.35000737732482 1.07585261156387 0.842919580271898 0.77901058855…
4.64166154526233 4.64189496232279 4.62868488696837 4.62471989952744 4.68771989952744 4.7066498744093 4.64262653270325 4.60973157038046 4.65362653270326 4.68459152014419 4.66476658293953 4.70924139455349 4.40246314076093 NaN 4.67555650758512 4.73887162061674 4.739 4.83196498744093 4.62175491208651 0.940906965578214 1.60969599497637 1.3526287221139 1.07227271532207 0.841921904270084 0.7857693544056…
4.66301038882231 4.67001395997997 4.66100649301394 4.65400714231534 4.73900584371255 4.7450116874251 4.67200811626743 4.64900941487022 4.70900714231534 4.72201428463067 4.68901038882231 4.7650116874251 4.46701233672649 NaN 4.69601006417161 4.75600649301394 4.739 4.82900097395209 4.65000909021952 0.937900298678641 1.60728094148702 1.35284086681736 1.06902180830438 0.838701055114766 0.7841911882215…
4.69520427049927 4.71313618033284 4.68129505738783 4.6763064057489 4.7573064057489 4.78132910247104 4.69721561886034 4.67835179919318 4.7316128114978 4.76645393444281 4.72117022541606 4.8016128114978 4.50573764346957 NaN 4.72721561886034 4.77615887705498 4.73903404508321 4.832 4.67826101230462 0.938825106762482 1.61020530684519 1.35552600118911 1.07466603401917 0.842025580084729 0.787887449591532…
4.71286556224668 4.72491037483112 4.7068058121341 4.70279834337003 4.78379834337002 4.80978340584188 4.71585809348261 4.70876846831373 4.78459668674005 4.80570124943708 4.7358879685389 4.85459668674005 4.56951453033525 NaN 4.74585809348261 4.78989543730298 4.74197759370778 4.832 4.70082821842632 0.939266639056167 1.61239334465612 1.35690946904266 1.08123995928071 0.848560258031273 0.7911253530785…
4.74898574912292 4.73799485384994 4.7359885201268 4.72799010355758 4.81598733255371 4.84598574912292 4.75298535326522 4.7389881242691 4.81298891598449 4.85198179054595 4.76498852012679 4.86699524970764 4.61598179054595 NaN NaN 4.8219873325537 4.74499881242691 4.80601029230011 4.7299885201268 0.932002877885455 1.59165821800578 1.35482083130116 1.07642192782698 0.850419283497569 0.796567854451284 1…
4.76927300879416 4.80309927592515 4.75927300879416 4.75229782777545 4.85713650439708 4.87628541828481 4.76642192268189 4.76535987522867 4.86431023726609 4.90237228471931 4.79331023726609 4.90324818981287 NaN 4.76964529351347 4.80423578032223 4.85806204745322 4.73924818981287 4.79617373286901 4.76023578032223 0.941684839701351 1.62205773532433 1.36243146841881 1.08092149938617 0.856524364041789 0.…
4.79078500906861 4.81092182147949 4.78078500906861 4.77576546443848 4.8678925045343 4.89877523675354 4.79966774128785 4.79371660286316 4.88875569212342 4.9317068305481 4.81775569212342 4.92280455369873 NaN 4.82049183961671 4.8228143260138 4.86295113842468 4.75880455369873 4.80986318758911 4.7788143260138 0.942066188797125 1.61951540801916 1.36412309389494 1.08497944489249 0.85529231311698 0.80220…
4.81401219031804 4.84101264181131 4.80800993285174 4.79801083583826 4.892010384345 4.92500902986522 4.83000857837196 4.82001309330457 4.93201128733152 4.96701489927761 4.83701354479783 4.96102167167652 NaN 4.88203476498109 4.84800993285174 4.87901309330457 NaN 4.94505237321827 4.80701264181131 0.943020058694124 1.6189305959711 1.3659001941421 1.09317103391957 0.8602022845559 0.806859327275041 1.3…
4.84127523364599 4.86934659051718 4.83033639667844 4.82227523364599 4.91527523364599 4.94522426445229 4.84933639667844 4.84928542748473 4.95726503980725 5.00031600900096 4.86726503980725 5.00922426445229 NaN 4.96052907581107 4.87027523364599 4.90812232606489 NaN 5.05965441328626 4.83524465212977 0.943161926791326 1.62020524904793 1.36634151903778 1.09543257857379 0.865240835583168 0.8053846791277…
4.86774255238978 4.90267580671305 4.86268534180973 4.84874255238978 4.94174255238978 4.96679022787315 4.88168534180973 4.8767330172931 4.98275208748645 5.03070441200308 4.89275208748645 5.03079022787315 NaN 5.10756973549877 4.89674255238978 4.9198855788399 4.80825863276108 4.93025863276108 4.8587711576798 0.944308843936891 1.6159018590744 1.36744922534076 1.09279564941006 0.863397925981749 0.8067…
4.90199279139571 4.90200021201777 4.88699491157344 4.87699406350235 4.96099597166231 4.98699575964454 4.90099597166231 4.9029944875379 5.02199173130685 5.06099363946681 4.91699491157344 5.05199554762676 5.09098325059592 5.20797901024046 4.93899109525353 4.97498833902248 4.81899745578672 4.9439968197334 4.88799385148458 0.929693101820021 1.59672405802018 1.35737213925933 1.08357195056351 0.8551517…
4.92223466193406 4.95628567539799 4.91928567539799 4.90633668886192 4.97532648616913 5.00322445924128 4.9352754727052 4.93731628347635 5.03626527001242 5.08621425654849 4.9442754727052 5.08221425654849 5.16026527001242 5.27226527001242 4.95023466193406 4.97515304039178 4.82105101346393 4.94304081077114 4.91632648616913 0.931081635152986 1.60536193715056 1.35309581689596 1.08805500204161 0.8569661…
4.94475500122814 4.98370174062556 4.94670174062556 4.93864848002298 5.0066591321435 5.02476565334866 4.96171239274608 4.96766978426401 5.06172304486659 5.10677630546917 4.97071239274608 5.10277630546917 5.18572304486659 5.29772304486659 4.97275500122814 4.98984021819227 4.82594673939742 4.94695739151794 4.9476591321435 0.929319173816928 1.606507537019 1.35269436736941 1.08661565861716 0.852755804…
4.97801679644589 5.00901866271766 4.98301990689883 4.96901990689883 5.03101244181177 5.05301057554001 4.97601804062707 4.98301741853648 5.09100622090589 5.12800870926824 4.99801866271766 5.12801804062707 5.23401181972118 5.34301555226471 5.01101430808354 NaN 4.83400124418118 4.95500311045294 4.97601679644589 0.924286528734516 1.60092957075749 1.34789855052893 1.07868580710943 0.846008083960987 0.…
5.00532984332559 5.03929450296927 5.0153651836819 5.00131806320682 5.05151832522592 5.07034162344436 5.0054476445133 5.01134162344436 5.10112958130648 5.14214136142525 5.02841230415698 5.15724738249419 5.25312958130648 5.3680824608314 5.03429450296927 NaN 4.83609424095017 NaN 5.00341230415698 0.918714712047508 1.60021514394939 1.34555397903847 1.07187166221017 0.842769083577588 0.76743698935812 1…
5.03278704196651 5.06380985889867 5.04576422503435 5.02779464761056 5.09466535166166 5.09877943632246 5.04271098552598 5.03977943632246 5.11191633791541 5.15390873227136 5.06273380245814 5.17784028147488 5.26391633791541 5.37494676049163 5.05880985889867 NaN 4.84393915484757 NaN 5.03773380245814 0.919106957742379 1.59814604790895 1.34422034367591 1.06535057753295 0.829373893097767 0.7555323325188…
5.06798614297069 5.07499564493365 5.07498851846143 5.05998733071606 5.10499604084877 5.12698891437655 5.07398772663119 5.06399049803705 5.13998891437655 5.17099326944291 5.08799010212192 5.23497743283799 5.28899010212192 5.40298891437655 5.10398218381946 NaN 4.87498772663119 NaN 5.06698851846143 0.907664533228159 1.58699441049447 1.33683292185361 1.05626357907271 0.829699829756497 0.7600781629538…
5.10728592838058 5.13622377003697 5.10547240341139 5.08748483508011 5.14038538173035 5.15139781339907 5.11639781339907 5.08834808672418 5.14322377003697 5.17814918002465 5.1362362017057 5.24122377003698 5.29203729500616 5.40101243166872 5.13041024506779 NaN 4.88826106504314 NaN 5.09739781339907 0.920910005281539 1.60872933873818 1.34504595749588 1.05143744929613 0.826031855045206 0.76104243695026…
5.12974162475682 5.15379779328794 5.14257311916344 5.12556188545721 5.17065175510702 5.18264052140079 5.14764052140079 5.11568545622569 5.16079779328794 5.1898651955253 5.15478655958172 5.25879779328794 5.29496629888132 5.40198876629377 5.16262928769457 NaN 4.90876409216927 NaN 5.12864052140079 0.927978667966929 1.61103348845331 1.35101136205496 1.05752001401022 0.831675069178018 0.76908743426070…
5.16901536028503 5.19501299716426 5.16701890496619 5.15202067730677 5.20202244964735 5.21702363120774 5.1720265851087 5.14101417872464 5.17401240638406 5.20001004326329 5.19201713262561 5.27901240638406 5.29800177234058 5.39899822765942 5.19501476950484 5.1920354468116 4.94200768014251 5.0600088617029 5.15901949574638 0.931440738475242 1.61677267623428 1.35592277666691 1.06743254626263 0.83662522…
5.19523419789829 5.21711200769048 5.19928511048487 5.1872443804156 5.24039711817536 5.25740730069267 5.21710182517317 5.1652443804156 5.19521383286365 5.21721383286365 5.22123419789829 5.30009164265585 5.30102036503463 5.39601018251732 5.22022401538097 5.25223419789829 4.95533602307145 5.07532584055414 5.19225456293292 0.932698553314546 1.62127770028708 1.36060360614712 1.07175496830046 0.8454975…
5.21782055142058 5.22791417676637 5.22678154085984 5.21081274930843 5.2786957176262 5.29668791551406 5.22692197887851 5.18881274930843 5.21583615564488 5.23783615564488 5.24382055142058 5.30892978099066 5.3029843957757 5.39699219788785 5.24182835353273 5.27482055142058 4.9877425302991 5.10675033241124 5.21680494719628 0.933523446225795 1.61912708662561 1.35902256140056 1.07319853089514 0.84815885…
5.2460100745059 5.25801652218967 5.24801208940707 5.2470100745059 5.32101732815014 5.3390169251699 5.24401410430825 5.21100846258495 5.23800805960472 5.2610100745059 5.26901168642684 5.32100443278259 5.30600161192094 5.396 5.27400846258495 5.31000362682212 4.99500483576283 5.1149560751543 5.23901088046637 0.929941426550035 1.61790309085841 1.35996227280853 1.07774213176545 0.849069955672174 0.782…
5.27127153179072 5.29923130485876 5.27818102119381 5.27239221258659 5.3642916452567 5.38139221258659 5.27911062406289 NaN 5.25822124812577 5.28628158852371 5.29825141832474 5.33213073752886 5.31003017019897 5.396 5.29527153179072 5.31950283664948 5.00765368764432 5.0067743684402 5.26625141832474 0.933519522960649 1.62557955389634 1.3655969829801 1.08310592833407 0.849002640547876 0.78486311758722…
5.28656598679757 5.29380902474788 5.2927943570384 5.3105600394585 5.38193834349266 5.41847992757115 5.28987590856522 NaN 5.27975181713043 5.31368413089328 5.32055889484783 5.37900016520017 5.31544020813241 5.39140201072388 5.31010885710587 5.36843594802371 5.07126673243083 5.08213135995652 5.27373650041078 0.953359740515367 1.61355025854711 1.36322284304399 1.09049482815158 0.878321253013258 0.79…
5.29801245141366 5.31647740545018 5.32097338125514 5.33701679933821 5.42446061128318 5.46196224455217 5.31300793302082 NaN NaN NaN 5.33101592114067 5.37802043953351 5.31700046664828 5.39049892119905 5.32200968165908 5.40101633268992 NaN NaN 5.29747962073673 0.964113750255776 1.60999731925524 1.36281294929381 1.092260135328 0.877995778042765 0.805580919389111 1.40475000466648 NaN NaN NaN 0.9611433…
5.34815326949343 5.36815326949343 5.3432861030544 5.37322479525703 5.464357628818 5.50033719288554 5.33026566712194 NaN 5.3441430515272 NaN 5.37513283356097 5.36904087186491 5.31794891016886 5.3929284742364 5.37212261559474 5.43622479525703 NaN NaN 5.3342145772908 0.93937496598274 1.62327380786131 1.36820140330146 1.09256910759685 0.861389618495159 0.792760388180411 1.40474119894214 NaN 0.8720144…
5.36285820035129 5.38285820035129 5.37073530732241 5.3947920271819 5.49866913415302 5.53268804077284 5.35575421394224 NaN 5.35786765366121 NaN 5.38787710697112 5.37296218676035 5.31304726654957 5.3860661731694 5.38388656028103 5.4577920271819 NaN NaN 5.35480148049181 0.936973160609289 1.6255579737879 1.36641720502404 1.09440232231046 0.863271849644966 0.79855413093841 1.40293739409024 NaN 0.87148…
5.36295061721118 5.3809586909554 5.39643619010721 5.4269368297227 5.51844126883162 5.56843402856923 5.37542573195042 NaN 5.39893403316488 NaN 5.39694173899335 5.38498069263362 5.32446229658248 5.37749101034489 5.38794709401315 5.50692116158729 5.35388014405937 5.38495248263684 5.37243297221281 0.953289930932253 1.58972270386009 1.34807050642919 1.10631977092505 0.885515054543971 0.811131526790957…
5.37354495050476 5.41672064908269 5.41304210078371 5.44300942466083 5.54886787064795 5.59940857846085 5.38551133510476 NaN NaN 5.46131996306109 5.4056093315837 5.44371025325504 5.35250289330269 5.40403981211743 5.39656340991213 5.52539380069057 5.44263066409599 5.52316183138117 5.38608802245529 0.957387978311118 1.60566299537571 1.35634013867973 1.10235907480414 0.885881052842818 0.81352118099520…
5.38684035402387 5.42638917066289 5.42930571060501 5.46177721614841 5.56728261499243 5.62519225585403 5.39933458012073 NaN NaN 5.48669975703651 5.4208172584113 5.43461795546046 5.3362090647171 5.40894690969433 5.41082918127671 5.58240325462745 5.48451664038868 5.60851431081514 5.4032937877396 0.951987432791589 1.60434941758736 1.35814443611152 1.10062500732082 0.886132009612404 0.814631613425683 …
5.41253119440235 5.44704966307415 5.45952545146109 5.4950400620761 5.6075252780401 5.65252259902195 5.44450623888047 5.37600645036445 5.44600935302845 5.46800967554667 5.44303582069171 5.46301792250773 5.34300943973894 5.39252452354677 5.43553216195702 5.6125416001186 5.56008249439136 5.63611661578146 5.43103363761277 0.94644612776653 1.58522242880339 1.35497414302052 1.09766215070093 0.883864973…
5.43979224035122 5.49247912800511 5.47746083796416 5.51249750940847 5.63029104540427 5.67527791844236 5.45010632879443 5.39555300929108 5.47435186347206 5.49732951393661 5.47081654208085 5.47153569534722 5.3689189120784 5.46144160795117 5.46572009240957 5.63352766772063 5.62711334337004 5.72836239914481 5.45489986479023 0.951374709813425 1.60069704353607 1.35625642981126 1.09737116756037 0.870187…
5.46722418143888 5.50488077221509 5.5017545364789 5.53477708734605 5.64139186495073 5.6913415168146 5.4767326509736 5.42272022751427 5.46510361943916 5.50096891416825 5.50317091013585 5.47843002416363 5.35366579110265 5.44617578765071 5.48629634965043 5.64092667017098 5.70818144467711 5.80968107928125 5.47579043788675 0.946792651302885 1.59890286635613 1.35745773102157 1.0946629671022 0.870290204…
5.49300636418614 5.54205456274398 5.53100460988269 5.56400016872912 5.66650029809617 5.70650390400433 5.5065058270369 5.44798349190194 5.52899389565185 5.56200034365061 5.52351121312192 5.44501268901023 5.35600091286565 5.44799867935216 5.51750151525037 5.66950636418614 5.76451450235677 5.85552871900213 5.52102918472352 0.932114889351598 1.60819548271236 1.3440867171595 1.09038636504834 0.8654040…
5.51836377855173 5.56676636135921 5.55245655239485 5.58146645059292 5.67505872082061 5.72043373430609 5.53585337673822 NaN 5.55748888523495 5.6013224562188 5.5513486794469 5.45518723264317 5.36583173063273 5.45436612251828 5.5423340839575 5.68061441994861 5.80673056943784 5.91984671892708 5.53586277132086 0.928360368473818 1.59278832404502 1.3477734019895 1.08952504365579 0.863207608546075 0.7907…
5.53974640106995 5.57985204781252 5.57078152510577 5.59978152510577 5.69179785126559 5.72939380398717 5.55280059761688 NaN 5.60345402605594 5.63163988952626 5.57175829217198 5.47279090359589 5.3511824860573 5.40461409509111 5.56325248393853 5.70618973280686 5.81737528074631 5.92593308844566 5.55329396547805 0.930151739775491 1.59247543986158 1.34666393905871 1.08687673948387 0.85613092463644 0.78…
5.57050771627499 5.59950722240957 5.59850674027717 5.61950562240472 5.70400363467084 5.74100276427025 5.57200901014284 NaN NaN NaN 5.59950751627439 5.50301520004606 5.34300280000848 5.39100120000364 5.59150838667497 5.74500498774297 5.82050299946994 5.93450576427934 5.57650586933743 0.930619230194587 1.59074967977259 1.3472941277532 1.08444921772395 0.851004136984548 0.77972285366153 1.3553583688…
5.61016418354053 5.63421224922134 5.62876961852384 5.65021224922134 5.72236452396619 5.75439546928287 5.6185293508129 5.5531999249097 5.58171108399517 NaN 5.63866928748446 5.54112249465435 5.35005103943931 5.39406124732717 5.63559240667241 5.76493449230198 5.83586213282077 5.95536994956321 5.60968821638094 0.929275746987855 1.59323438509928 1.34352591626233 1.08473001264026 0.84816151347865 0.768…
5.63181028205375 5.65530679518757 5.64782313526863 5.67130679518757 5.7373633873172 5.76787131558575 5.63436254739113 5.57973133064689 5.62158666253368 5.65462799628031 5.66229069687849 5.55290195951362 5.35495914979734 5.39995097975681 5.655329867229 5.79372412769431 5.84244364964236 5.95797957489867 5.63081112197982 0.929918358847809 1.5932563579786 1.34197332823408 1.07872313374587 0.845345244…
5.67344555220305 5.69199678194988 5.68699218473543 5.70396358844358 5.77299632222844 5.79399701181061 5.66893917748109 5.61591987129084 5.64794212926561 5.67894658086056 5.70344267322828 5.58299310417832 5.36099862083566 5.40299931041783 5.69644866103854 5.80699401790548 5.84949240316468 5.95750410680387 5.65796784658269 0.924189184362231 1.60015991725014 1.33847024365237 1.06615950418784 0.83164…
5.69215989101253 5.69099336585741 5.70811147804106 5.71803826010481 5.7903100620598 5.80722324468305 5.69304446134601 5.64148330637009 5.68034419654665 5.70448330637009 5.72316489529563 5.61974414894351 5.37627285461262 5.40924804964784 5.71513008176465 5.82937568657515 5.85501606550692 5.95549006358404 5.68048110767548 0.926288179738698 1.57884099115683 1.33805162978612 1.06079109261556 0.831010…
5.73648962507785 5.73846353900242 5.73668179403589 5.74321714570521 5.81474748807623 5.82481819141489 5.71821819954407 5.66867037982411 5.70668258797877 5.73068258797877 5.76600372195442 5.72208100822218 5.45238889475354 5.5338806829985 5.76146520876853 5.84877458705035 5.86241792338973 5.95204272854132 5.71263379630029 0.937056262801277 1.60745199254633 1.34945233798082 1.06530043460403 0.835028…
5.75748614643208 5.74899369326106 5.76097791149312 5.76796988261413 5.82848491007219 5.8429820289626 5.74447276745388 5.70092534848985 5.73393701278831 5.76093001420924 5.78598957579158 5.79596728122472 5.5264584943057 5.67491601705108 5.78298751892191 5.85550041585011 5.86749245317102 5.95549307135097 5.73648141078266 0.934720587413344 1.60802470672078 1.35329100235315 1.07235516966965 0.8318701…
5.78971745345911 5.7738490339542 5.78188855984989 5.7819923449914 5.84942425824128 5.86934163768142 5.77053568768479 5.72349560810217 5.75649560810217 5.78936402760709 5.81816186275197 5.83287070530089 5.54546964940803 5.68771490892731 5.81426564789348 5.87584546518572 5.8690050997702 5.9585 5.76085260272268 0.934809842783924 1.60544629837482 1.35490800982999 1.06950239199803 0.842017563327604 0.…
5.80733126419513 5.78984596931789 5.80131127227924 5.80032120405626 5.87277295715148 5.89722897014505 5.80961918319306 5.74677452145103 5.78571570096 5.81871570096 5.83385112774917 5.87904889058284 5.58560578564616 5.74444120533517 5.83628753391239 5.9007570967721 5.8709805215315 5.9550343119531 5.78625347868299 0.931913650189556 1.60438493545638 1.35522202279456 1.07428256737081 0.86407437550989…
5.83699903030593 5.81250177748192 5.83549704336338 5.82749851215237 5.90049947094262 5.92650060245073 5.83549817487148 5.79298648714128 5.84898149325871 5.86598619338348 5.86099912550692 5.92900238946197 5.62350794364668 5.76799324357064 5.8870096721997 5.89900176254679 5.87250095879025 5.9564995593633 5.81699937574163 0.913271032530775 1.58033195379227 1.34462325789584 1.0738064726236 0.85393889…
5.85597920511626 5.85163936789377 5.85150839160786 5.84497417273944 5.91605737168364 5.95092620043298 5.85500939937717 5.81261084677863 5.90878764534377 5.92027557152125 5.87752852111514 5.95460702360562 5.67148089120152 5.79741627016794 5.88837218798038 5.90880542338931 5.87694162701679 5.95822746472618 5.84041613567934 0.928242968778856 1.60570123639209 1.35314898340933 1.083748613748 0.8680259…
5.87131456292444 5.87077231196638 5.86681456292444 5.86278241817416 5.94020169543029 5.97470853203847 5.87821638779196 5.84262037786846 5.93319507098578 5.95210780904271 5.89775333085981 5.99598330662282 5.7322523489896 5.74962004948152 5.90183987106655 5.909 5.877 5.97727923381987 5.85927078324842 0.930846099067905 1.60732032720677 1.3568798852816 1.08671931764127 0.874837221177948 0.80074279614…
5.89697503131977 5.89098499551868 5.89047639139473 5.88597673080821 5.96397769328676 5.99947446643764 5.90647316454562 5.90097106988179 5.96496303063996 5.98796829396996 5.92247548467809 6.04294774734914 5.81992447815735 5.88036373290634 5.9254787115272 5.93194791947692 5.88100033941348 5.96502395528187 5.88247803270024 0.93276846248348 1.60749173927464 1.36074768714988 1.07928361950355 0.8676811…
5.92190127303928 5.92124508924455 5.91040493873521 5.90393978354487 5.99513964874074 6.02529592861082 5.92545292240501 5.9272952146867 5.98947044088519 6.02725822810469 5.94537071177431 6.04774653581675 NaN 5.94851483621045 5.9479114601276 5.93786918785073 5.88611144012278 5.93537366354612 5.90487804316617 0.934635524460832 1.61180186340068 1.36227525973226 1.08112343262899 0.865596005119999 0.79…
5.93982337786479 5.93833512806201 5.9377294572931 5.92677330296662 6.02272857197801 6.05074941642716 5.95272998848216 5.95076972968726 6.02861235843403 6.06166207920616 5.93580040865941 6.08710559802033 NaN 6.0049442993617 5.96829878307325 5.97760081731882 5.89387026562862 5.97470061298911 5.9282691984982 0.930629999057555 1.59142057148924 1.354968884849 1.07955566117708 0.843527310829597 0.78929…
5.93000474952505 5.92601341042366 5.95100558767653 5.94200614644418 NaN NaN 5.96800167630296 5.96200447014122 6.04701201350453 6.08701005781775 5.96700363198974 6.09100642582801 6.04101564549427 6.16701033720157 5.95400670521183 5.95601089596923 5.88700279383826 5.98199497109113 5.93300670521183 0.924223654340448 1.55439677141109 1.34550299220078 1.06277127399025 NaN NaN 1.31777871118771 1.073667…
5.94666974969221 5.9730675285427 5.97061147022612 5.96357261724874 6.04321369137563 6.07286401457914 5.97388344106784 5.9776891761809 6.08916466098617 6.12230064640702 5.97974745564698 6.11355319076004 6.09591211663315 6.20328121991833 5.97753376427135 5.99424236694094 5.89680573511306 5.96434967679649 5.95653376427135 0.937045901527886 1.61324382788371 1.35600194230609 1.06724141521156 0.8579418…
5.96675498317047 5.98387749158524 5.99371823064605 5.98671823064605 6.04991424410967 6.08682848821933 5.98387749158524 5.9947917356949 6.09592649495114 6.14966922728014 5.99975498317048 6.13375498317048 6.17009343773076 6.27906893604781 5.99775498317048 6.01080398653638 5.89996324747557 5.964 5.97082848821933 0.945913172662327 1.61394575789549 1.36081291107872 1.07550856303258 0.860125789023888 0…
5.98396141865891 5.99996368814956 6.02093872375239 6.009947801715 6.072947801715 6.1059568796776 5.99996368814956 6.017947801715 6.12293872375239 6.17594099324304 6.01396822713087 6.14996368814956 6.24283659667303 6.35882071023846 6.01496141865891 6.01199773050935 5.89002269490652 5.96699319152804 5.99993418477108 0.945361497863831 1.60472097009363 1.35761739853953 1.0798902638851 0.8623948709511…
6.01041514878827 6.02641514878827 6.04350179341223 6.0295667768802 6.0925667768802 6.12948013225624 6.03326352069634 6.04441514878827 6.15919853722837 6.2053501653203 6.04237182647629 6.19206857029243 6.29485195873253 6.41378697526456 6.04043680994426 6.03645847110025 5.90663176034817 5.96406498346797 6.01663176034817 0.940624839994992 1.60179433363329 1.35670992826351 1.0856330656259 0.860247654…
6.03376241554564 6.05669010723345 6.08061779892125 6.07255582036794 6.14545252277909 6.15474175602787 6.0537934048223 6.0647934048223 6.18276241554564 6.22876241554564 6.0697210965101 6.1999276916878 6.3157934048223 6.45161779892125 6.06376241554564 6.0439276916878 5.90996901072335 5.96103098927666 6.0437210965101 0.934868982923234 1.59738534764151 1.3454176559537 1.06314603499052 0.8189505443503…
6.07989622501716 NaN 6.11292780870759 6.09894134457492 6.16495713642013 6.18493232066337 6.09989622501716 6.10091878479604 6.19597067228746 6.24895488044224 NaN 6.23591878479604 6.36189622501716 6.49490299295083 6.10590524892871 6.05397744022112 5.90700676793366 5.961 NaN 0.905506258070564 NaN 1.32497595426957 1.04429209654739 0.812194302899809 0.749636823577086 1.30422506690819 1.075233359895 0.…
6.08686108827159 6.1156704163138 6.12672217654318 6.11468248747792 6.18852373121688 6.20558326481477 6.1098015546737 6.11374202107581 6.2058015546737 6.26566264294529 6.1228015546737 6.25854357574951 6.362 6.49107937813052 6.11678171014107 6.09908715149903 5.91974202107581 5.961 6.10358326481477 0.915908060391513 1.5888124153447 1.33550587749292 1.04602408139594 0.833067113009658 0.75059995702204…
6.11958098246573 6.1298349324865 6.15760637746781 6.14856828496469 6.21763177246989 6.231669864973 6.12974604997923 6.13670795747612 6.22278414248235 6.27587302498962 6.15261907496885 6.29256828496469 6.362 6.48803809250311 6.14958098246573 6.11678414248235 5.92987302498962 6.05479373740135 6.12374604997923 0.926160866414439 1.58917812640066 1.33944213042109 1.0454873645506 0.821800338412295 0.75…
6.14000281616597 6.15700302737841 6.18700168969958 6.17500211212447 6.23900232333692 6.25200239374107 6.16000190091203 6.15700190091203 6.23200119687054 6.2890002816166 6.17300323859086 6.3330004224249 6.36900042242489 6.49799992959585 6.17000260495352 6.14300140808298 5.93900105606224 6.06500098565809 6.15400211212448 0.912781193350328 1.5624027844841 1.33350091807011 1.04605050761392 0.81475020…
6.17911623236227 6.19904994978944 6.21046973941736 6.2043371742717 6.27127089169887 6.28524879750793 6.18640345684453 6.18340345684453 6.24862439875396 6.29291162323623 6.2179836672166 6.33886743485434 6.37486743485434 6.49702209419094 6.2061825149351 6.16255811618113 5.95366858713585 6.07869068132679 6.1833371742717 0.92935550346351 1.60107617474819 1.3462518917501 1.0531007008833 0.817576147788…
6.19979576481296 6.21286724712843 6.23673449425685 6.2317242824975 6.28189788240648 6.30876512953491 6.20580597657232 6.19389788240648 6.25889788240648 6.29596936472195 6.23879576481296 6.35285703536908 6.38489788240648 6.50392851768454 6.22580597657232 6.2491115769364 5.99656089434787 6.12453025906982 6.19983661185037 0.933204156724675 1.60559242072559 1.35360708803823 1.05569487907199 0.8149378…
6.22993160501442 NaN 6.26693160501442 6.26193160501442 6.32789512768878 6.34192476551587 6.25588600835737 6.21994072434583 6.27895440334295 6.30597720167147 6.27292248568301 6.36896352267436 6.38899088066859 6.50699316050144 6.25293844451298 6.22306155548702 5.9570911933141 5.99330093793654 6.24290196718734 0.915730011066563 NaN 1.34706511529181 1.05462250781614 0.809681946324147 0.76019176980340…
6.26921717990714 6.26553221232589 6.29347159643732 6.28454987844661 6.36721717990714 6.37435417342339 6.26286300648375 6.23666730146053 6.28586300648375 6.31286300648375 6.30241288493036 6.37880429497678 6.39488257698607 6.507 6.29613889789785 6.23966730146053 5.96386300648375 6.01260858995357 6.26653030794428 0.937749663697766 1.61193548420347 1.35835435210823 1.06606161223791 0.826386322935418 …
6.28284099494024 6.28675537683114 6.31671868335581 6.3146330652467 6.38479207030647 6.40759637177137 6.26892661304934 6.25379207030647 6.30575537683114 6.32584099494024 6.32275537683114 6.39282876378179 6.395 6.49811008042599 6.30984099494024 6.31507043195832 6.01931505512718 6.14239771824394 6.27687768841557 0.939740797081244 1.61230807256457 1.35926156050067 1.06591464784021 0.841457511116028 0…
6.31298069802731 6.31298327162367 6.34398262822458 6.34797876783005 6.41797876783005 6.44397683763278 6.29598262822458 6.26699163581184 6.32298906221548 6.33899163581184 6.35298069802731 6.41298713201821 6.39899742640364 6.498 6.33698262822458 6.37196396965099 6.07596396965099 6.19696589984826 6.30698069802731 0.939470186585736 1.60781288886191 1.35977967186646 1.08188971204856 0.845527497177542 …
6.33647591893376 6.33256326577814 6.36943224551158 6.38321387840064 6.44343224551158 6.48019204168955 6.31165061262251 6.28362877591141 6.32886897973344 6.35562877591141 6.37549775564486 6.42571612275579 6.399 6.498 6.35949775564486 6.39743224551158 6.1043667353783 6.22927938853392 6.32949775564486 0.938296204053312 1.61141942253607 1.35818559383908 1.06540816694903 0.847359165350256 0.7821444449…
6.35976125695185 6.35675087681932 6.39375087681932 6.40379239734944 6.48061593509646 6.51365745562657 6.33575087681932 6.30082353774702 6.33889619867472 6.37579239734944 6.39876125695185 6.4329273390723 6.40196885960242 6.50096885960242 6.38375087681932 6.41779239734944 6.105 6.14588231126489 6.34979239734944 0.937260587735179 1.60754152053011 1.35835782017217 1.07703419279376 0.849458409324341 0…
6.38300394801438 6.36201021839016 6.42700301906982 6.43700534143122 6.51400534143122 6.54700673484806 6.3620023223614 6.33400301906982 6.36600301906982 6.39900394801438 6.42600301906982 6.43900557366736 6.40500092894456 6.49799907105544 6.40700371577824 6.47701300522384 6.18801834665507 6.20001857889121 6.37600487695894 0.915172166763187 1.57843091965511 1.3472713655485 1.05905185556676 0.8468316…
6.39966223654233 6.40512578869778 6.43974171029707 6.45954302591021 6.53654302591021 6.57542381527809 6.37180131561313 6.34674171029707 6.37874171029707 6.41566223654233 6.43874171029707 6.46252315747152 6.40892052624525 6.49407947375475 6.42268210498101 6.53188736743355 6.26543039334375 6.27841052490506 6.39658276278758 0.924314627467053 1.5823113209828 1.35303317358052 1.06688125117489 0.853759…
6.41974680686757 6.43562021030135 6.45875946652419 6.47974680686757 6.5597088278977 6.60265818927121 6.39174680686757 6.35391138240365 6.39874680686757 6.4387088278977 6.46565818927121 6.46596202103014 6.41196202103013 6.4801772351927 6.4368227648073 6.52905063862649 6.31636701716891 6.36096190815702 6.41674680686757 0.933603277965948 1.61409349842588 1.36007125580708 1.07538302590155 0.857059489…
6.43297001276117 6.44597693289321 6.47895386578642 6.50294694565438 6.58294694565438 6.63193310539031 6.40896078591846 6.37395386578642 6.42593771881167 6.46194694565438 6.47897001276117 6.47597693289321 6.41499307986796 6.48299307986796 6.45296309262914 6.57090311815148 6.38983161012043 6.44879931617092 6.43695386578642 0.939257197755731 1.61380161469748 1.3663357214609 1.0812167594807 0.8688528…
6.45549489373868 6.46849489373868 6.5073631268879 6.52549489373868 6.60256077716407 6.6603631268879 6.42464862173126 6.39356077716407 6.43871450515665 6.48156077716407 6.49758273830587 6.48284627200742 6.41206588342539 6.48984627200742 6.47549489373868 6.61501174861916 6.47019918637268 6.52724310865628 6.45558273830587 0.939543850880297 1.61133534207733 1.3628094993333 1.07943040850091 0.86559378…
6.46886465488753 6.48186465488753 6.51789588837502 6.53985424372503 6.63169807628757 6.67386465488753 6.44182301023754 6.40389588837502 6.45483342140004 6.49783342140004 6.51185424372503 6.49586465488753 6.41496876651251 6.50583342140004 6.49282301023754 6.62589588837502 6.52840656373763 6.60025039630017 6.47282301023754 0.939183852130124 1.61094353979525 1.36299718898613 1.08263585138701 0.86718…
6.51189144040636 NaN NaN 6.58887629255609 6.6639192114652 6.71090658825664 NaN 6.44988386648122 6.50487376791437 6.53390911289835 6.5518990143315 6.51894193324061 6.42796717965774 6.53891668682349 6.53589144040636 6.65592426074862 6.62775006047046 6.74563392695168 NaN 0.903091341537159 NaN NaN 1.07103943732237 0.857285094938622 0.795082320251557 NaN 1.0819565796396 0.86432365105521 0.782409765525…
6.51886028335368 6.5441217810803 6.57194012143729 6.59292016191639 6.67086028335368 6.71982036431188 6.49388024287459 6.45588024287459 6.50794012143729 6.54772056670737 6.56082036431188 6.50919959520902 6.42505987856271 6.52429939281353 6.53894012143729 6.67854093101925 6.68582238826677 6.77638125485203 6.53276048574917 0.920523123766268 1.60448209867494 1.34813403798384 1.07322489148276 0.860013…
6.53183487471856 6.55191108638692 6.58582217277383 6.60879676888438 6.69963164360294 6.73678406693965 6.51078406693965 6.4787078552713 6.52083487471856 6.5667586630502 6.57482217277383 6.509 6.43487298055274 6.51116512528144 6.55183487471856 6.70269515332657 6.75512356581388 6.86881871914045 6.54188568249746 0.923654307535319 1.60274204343704 1.35139087801024 1.07297381058342 0.854037608882278 0.…
6.5519585223276 6.57495230067674 6.60895230067674 6.62796059621122 6.70399170446552 6.75296681786208 6.53395230067674 6.49596474397846 6.5409585223276 6.58396474397846 6.59396059621122 6.5189792611638 6.43799377834914 6.511 6.5719585223276 6.7329377834914 6.80988801028452 6.93187141921556 6.56495230067674 0.922602260533146 1.59973615943435 1.35098093324763 1.07213174206224 0.85437912896888 0.7850…
6.58134114236578 6.59749487581376 6.62758272349832 6.64756076157718 6.72258272349832 6.76571449502517 6.55649487581376 6.51849487581376 6.57327525660235 6.60649487581376 6.62334114236578 6.54834114236578 6.43506588576342 6.51393411423658 6.60134114236578 6.75549487581376 6.86183601817954 6.98774817049497 6.58749487581376 0.920174465564429 1.59600367491955 1.34684289892643 1.07194417276502 0.85152…
6.59783452637966 6.61383452637966 6.64779315797457 6.66680350007584 6.75565871065805 6.77589657898729 6.57976213167076 6.55066905275932 6.60962768435423 6.62976213167076 6.64082418427839 6.55889657898729 6.43203102630381 6.514 6.62179315797457 6.77282418427839 6.89268973696186 7.02561734225296 6.61076213167076 0.910797422593976 1.57074310305634 1.33979270497194 1.06208300732866 0.816594352227789 …
NaN 6.63994087335188 NaN 6.68994769565743 6.75899317769445 6.78897043667594 6.62290221362042 6.57095451796298 6.61997725898149 6.65095224386113 NaN 6.5649863553889 6.43499317769445 6.514 NaN 6.80293177694448 6.90597043667594 7.04595451796299 6.63793859925003 NaN 1.55712045022378 NaN 1.04656513487359 0.817826361437039 0.762958823515181 1.31811449352849 1.06212604765937 0.825233911455183 0.74493832…
6.65060847665207 6.67431483414113 6.69280423832604 6.70666720515426 6.77566720515426 6.79194127149781 6.63476508599124 6.59354974814989 6.63862805281947 6.67060847665207 6.68866720515426 6.57872593365645 6.44480423832604 6.51694127149781 6.66968678132166 6.81280423832604 6.91972593365645 7.05580423832604 6.65270635748906 0.896525639060872 1.58353203076532 1.33266493869345 1.05484399410048 0.81696…
6.67568839677166 6.69475071741733 6.72163854025512 6.72971332502992 6.79278810980473 6.80582550219213 6.65178810980473 6.62362607612599 6.66763854025512 6.69173825328819 6.72158868373859 6.60171332502992 6.4479626076126 6.5140373923874 6.69666346851339 6.85250143483465 6.93283796632126 7.06587535870866 6.68262607612599 0.904138139368284 1.58556105452372 1.34178819676167 1.05140549407134 0.8139083…
6.7059296329519 6.72093901522498 6.7419530886346 6.75593901522498 6.8129530886346 6.8259530886346 6.68592025067882 6.64794370636152 6.6879530886346 6.71793901522498 6.74893666965671 6.62793901522498 6.46196716204422 6.514 6.72992259624709 6.8729530886346 6.95993666965671 7.0959296329519 6.71193197852017 0.900957693463926 1.58505124315118 1.34091232211259 1.05442279910541 0.812622931960338 0.75214…
6.72556346451812 6.74349798419584 6.76743250387355 6.78241067709946 6.8296289448404 6.8426289448404 6.7192578896808 6.6812578896808 6.71049798419584 6.73756346451812 6.76856346451812 6.63778173225906 6.46493451967772 6.514 6.7466289448404 6.8886507716145 6.96293451967772 7.096 6.73449798419584 0.903101981096993 1.58961806896498 1.34165341165169 1.04362118585374 0.815036087867988 0.75722628250697 …
6.76855651885077 6.77369059454705 6.80065965400176 6.80279372969803 6.85672153509235 6.86675247563764 6.74276278915274 6.71465965400176 6.74069059454705 6.76472153509235 6.80858745939607 6.66868028103195 6.47093811890941 6.52389686484902 6.79252557830548 6.92561839994136 6.96695874593961 7.096 6.76469059454705 0.910711204744649 1.59031381189094 1.34396607264497 1.05257418744474 0.821275540530636 …
6.78599536401567 6.79399454590079 6.83099181885119 6.82999263696607 6.89398990991646 6.8999910007363 6.78298909180158 6.75198990991646 6.79498527393213 6.79899072803134 6.82499563672063 6.74897818360316 6.4809972729504 6.53099809106528 6.80999536401567 6.93899645483551 6.96999918188512 7.08000436327937 6.79099290967103 0.902272323446264 1.57247486778354 1.33655202892491 1.03762410420966 0.8208601…
6.82423137996781 6.82929050458567 6.85354671126307 6.85940875382139 6.91360583588093 6.93332992099758 6.80554671126307 6.77454671126307 6.83421167176185 6.83134962920353 6.86323137996781 6.80781750764278 6.52315254714399 6.5437437933226 6.84627079637972 6.95566496049879 6.97 7.07313795744168 6.82040875382139 0.914680494112627 1.60309431564601 1.34898009994851 1.07165573108929 0.852739089142388 0.…
6.84474488243494 6.83987244121747 6.87670661480018 6.86888519709572 6.93374488243494 6.96065559128717 6.82574488243494 6.80757905601765 6.83796173236524 6.86457905601765 6.88374488243494 6.86132393845259 6.56348976486988 6.68616315353157 6.86674488243494 6.95896173236524 6.97592346473048 7.07596173236524 6.83679590594795 0.919816858402648 1.60665198748281 1.36006006801557 1.08052425376928 0.86124…
6.87800432307507 6.85600903915697 6.9040031440546 6.8990047160819 6.97400451957849 6.99800648461261 6.86300393006825 6.83800530559214 6.88100530559214 6.90500727062626 6.92000393006825 6.91801041468086 6.61700746712967 6.7410078601365 6.90000451957849 6.97100334055801 6.976 7.073 6.86700510908872 0.914641070943598 1.59906254275416 1.35879116133517 1.08260176656568 0.866050801733923 0.790380402831…
6.89951215926032 6.90097996936248 6.91964520673478 6.92246781010217 6.99648998468124 7.03026823889048 6.88255650841847 6.86440128636494 6.90740128636494 6.94117954057417 6.93955650841847 6.96982474730895 6.65415736599509 6.78011301683694 6.92248998468124 6.9876230321557 6.976 7.073 6.89242346094401 0.919969148544033 1.61171306094675 1.36456894823766 1.0913906505341 0.870039527717368 0.79238454211…
6.9227690520246 6.9158594229715 6.9427690520246 6.94180921688989 7.02669876351035 7.06366863986138 6.91269876351035 6.89469876351035 6.95749793918391 6.98456822769817 6.9627690520246 6.98386946418782 6.68172888715931 6.80772888715931 6.9457690520246 6.99393975270207 6.976 7.06013053581218 6.91675901080828 0.920525581864818 1.61101994080416 1.36711549943218 1.09741095764803 0.876208346931785 0.798…
6.95697549861173 6.95097477798266 6.972978381128 6.96498342553146 7.04998342553146 7.093978381128 6.942978381128 6.93497117483733 6.98398126364426 7.02796901295013 6.992978381128 7.04695460036879 6.74495460036879 6.75903531082427 6.98297333672453 7.00798991119306 6.976 7.06 6.94597910175706 0.903482293931879 1.5794227790848 1.35592808545813 1.09531155655878 0.883914487187639 0.806394090841652 1.3…
6.96974030726118 6.98040070906426 6.98574030726118 6.98754054361593 7.07646063815783 7.12340070906426 6.95966040180308 6.95754054361593 7.04672151267042 7.06818096905448 7.0086803781676 7.08032080360616 6.80380141812851 6.83446181993159 6.99280023635475 7.01780023635475 6.976 7.06 6.96266040180308 0.915857498752407 1.60963372915441 1.3640639964108 1.09805406617933 0.890564560248522 0.813083761193…
6.98975168028069 6.99383859218245 7.00871443232279 7.01466476837893 7.09576409626666 7.1496771843649 6.98271443232279 6.98762752042104 7.06775168028069 7.11146611260348 7.02578892823859 7.13334195274383 6.88301913710873 6.93673356943152 7.01670201633683 7.02392550408421 6.976 7.05012415985966 6.9886771843649 0.920326983739927 1.61098081217039 1.36594839618442 1.10428240008772 0.891717211534456 0.…
7.01992682549927 7.03789267739893 7.03593414294934 7.04193414294934 7.12492926464929 7.17194633869946 7.02589511654895 7.03189267739893 7.12186828589868 7.15589267739893 7.05592682549927 7.16392682549927 6.97278291564783 7.0237902330979 7.04293658209937 7.03098292594983 6.98298292594983 7.0539902433999 7.01593414294934 0.92080895116549 1.61643668224087 1.36823446312944 1.1042303170895 0.892109073…
7.02977762814492 7.04484433970145 7.05164420503188 7.05764420503188 7.14748854473332 7.18177762814492 7.03577762814492 7.0447109165884 7.15133288443477 7.18826617287825 7.06479986533043 7.18648854473332 7.03166576886954 7.09146563419997 7.05668867940289 7.03393328844348 6.98984433970145 7.05693328844348 7.03164420503188 0.920585114552667 1.61719309973901 1.37226838279571 1.10093493931516 0.874480…
7.04880155969756 7.07468667320667 7.08168667320667 7.084718005886 7.15789555773556 7.19783289237689 7.05974933856534 7.07864489630089 7.18861356362156 7.22561356362156 7.08874933856534 7.21272845011245 7.11909135229935 7.24143336603335 7.07679111547111 7.04389555773556 6.99 7.06689555773556 7.058718005886 0.917779557160837 1.6176553000981 1.37206313326793 1.09371540731493 0.872467024089104 0.8063…
7.0760031758541 7.09800269947598 7.1150031758541 7.10400428740303 7.17100428740303 7.21400269947598 7.0900031758541 7.1060031758541 7.2160031758541 7.26000476378115 7.11200365223221 7.24600365223221 7.21301317979451 7.33601032152582 7.10700206430516 7.04700111154893 6.99000047637811 7.07 7.0890031758541 0.89995984914693 1.57953109725759 1.35503064311045 1.08685936324125 0.869049274317338 0.796828…
7.09560721350229 7.11466613147695 7.13460721350229 7.13046973822809 7.19746973822809 7.23066613147695 7.10960721350229 7.12560721350229 7.23560721350229 7.28941082025344 7.13454829552763 7.26854829552763 7.29436993603451 7.39972344388245 7.11974468877649 7.0538625247258 6.99294108202534 7.07 7.10860721350229 0.899028657358641 1.58630429226504 1.35900046073421 1.08292875369279 0.864569751714727 0.…
7.11574871855268 7.16140948859879 7.15869846226321 7.15371102633558 7.23651000117772 7.25074871855268 7.13369846226321 7.14574871855268 7.25179897484214 7.31271102633558 7.15474871855268 7.28874871855268 7.36709538678964 7.48986923348705 7.14369846226321 7.1063341041646 6.99694974371054 7.07 7.13467333411848 0.901014494933097 1.60585299033728 1.36191394111231 1.08035178710309 0.824597462882867 0.…
7.14194176093309 7.17796416057421 7.18793504104075 7.18093952096897 7.24398432025122 7.26796192061009 7.15395520071776 7.16894848082542 NaN 7.34293280107664 7.18493280107664 7.31893280107664 7.42786560215328 7.55784992240449 7.16395520071776 7.11697760035888 6.99999328010766 7.07997760035888 7.16493280107664 0.898266227100232 1.60474304635119 1.35839797427224 1.07351527655524 0.821994703924635 0.…
7.1654644796221 7.20439753957486 7.21439753957486 7.21033059952762 7.26355373301842 7.28755373301842 7.18333059952763 7.1924644796221 7.30291074660368 7.36450910632026 7.20455373301842 7.34148679297118 7.44364298641473 7.58048679297118 7.18648679297118 7.13655373301842 7.00293305995276 7.07315619344355 7.19139753957486 0.894153716066132 1.6009172451949 1.35294428535437 1.06559051499405 0.82724017…
7.18481039998807 7.22183035788406 7.23480042104007 7.23080042104007 7.28182037893606 7.30483035788406 7.19984033683206 7.20587027367605 7.31290021052004 7.37886029472805 7.22480042104007 7.37368067366411 7.47667069471611 7.60080042104007 7.21076050524808 7.14987027367605 NaN 7.073 7.20784033683206 0.892782872842916 1.59765203242307 1.35183987915852 1.06342005768547 0.828577725893964 0.76301484210…
7.22789589573554 7.25192736911782 7.28188621161792 7.26791042191198 7.32788863264733 7.3389176850002 7.23691042191198 7.2399176850002 7.35489831676495 7.40593463220604 7.26390557985317 7.40392736911782 7.48697578970594 7.61396852661772 7.25688863264732 NaN NaN 7.07499515794119 7.24890073779435 0.877975903866091 1.56318357393509 1.33428258590725 1.04568299748225 0.812159874354316 0.747597235432264…
7.25446777745431 7.29513267436999 7.30160576107727 7.29054662523886 7.34172403275409 7.36644806550818 7.26052691329272 7.25960576107727 7.36186201637704 7.41188172832318 7.29634950577749 7.43046777745431 7.50366489691568 7.62380288053863 7.27660576107727 NaN NaN NaN 7.27154662523886 0.887046876020391 1.59480251566194 1.33754357074152 1.05075710364117 0.813992350182879 0.743060477832767 1.34058133…
7.28559579850965 7.3127783411182 7.33456972099415 7.33047844968987 7.38542629465886 7.39956972099415 7.29060883726741 7.28270010857168 7.37186961242247 7.41890872869573 7.32364795354066 7.45666099229842 7.50992176745348 7.624 7.31055668223639 7.25055668223639 NaN NaN 7.29766099229842 0.892184545436079 1.59878579861122 1.34445951102119 1.05080078232547 0.81562887721244 0.745269619694435 1.34524989…
7.32100774102745 7.34400633356791 7.36700633356791 7.35200938306357 7.40300844475721 7.42700680272109 7.31800633356791 7.30700469153179 7.37500398780202 7.416 7.36700609899132 7.48400398780202 7.514 7.61399906169364 7.34400750645086 7.31098991320666 NaN 7.2150065681445 7.32800703729768 0.899901208069435 1.60887047853624 1.34954107905231 1.05784158573774 0.817484095707248 0.744981883650012 1.35000…
7.35326202205118 7.37039619986006 7.39339619986006 7.39110548127416 7.43819493314675 7.45535147392377 7.34439619986006 7.32655274063708 7.39161982954152 7.416 7.3924185628282 7.50061982954152 7.514 7.61008945187258 7.37528438501933 7.26896160763028 NaN 7.24237383689191 7.35732911095562 0.904934830714048 1.61086437954498 1.35403713034653 1.06444882633533 0.834549542576172 0.752830425365788 1.35387…
7.38765986013994 7.38782993006997 7.43656982311816 7.41872988893466 7.46572988893466 7.48866986425347 7.37964985602641 7.35471988482113 7.40189995886469 7.42589995886469 7.42665986013994 7.5168399341835 7.514 7.60703001234059 7.41262984779935 7.33729971205282 NaN 7.14301041546664 7.38769987659407 0.899199124310969 1.60256433467707 1.35053641497325 1.0619369110654 0.83574189666804 0.75808867889758…
7.40795266379506 7.41393846293357 7.45695266379506 7.44294319655407 7.50291242802086 7.51892899569259 7.39396686465654 7.36597396508728 7.4189597642258 7.43198579913852 7.44994556336432 7.52398343232827 7.51699289956926 7.60400710043074 7.43295266379506 7.39885562457493 7.12494556336432 7.24874675130356 7.41194319655407 0.895538544184992 1.59107705264112 1.34895366855588 1.05979501763772 0.828567…
7.44428085679069 7.46695043964047 7.49033916569956 7.48516423897297 7.53143634721433 7.56214480267001 7.42341691091137 7.39149465612319 7.4317473280616 7.45161127394092 7.49314480267001 7.54066958284978 7.51994169109114 7.604 7.46241691091137 7.45881438551979 7.17795043964047 7.30096987594343 7.45122254788183 0.906914344522702 1.61779977765541 1.35836341149164 1.06857585072553 0.833874460874959 0…
7.46771240644797 7.47787495932521 7.51371240644797 7.51266239017806 7.58236229255855 7.59558736577318 7.44374991865041 7.40187495932521 7.45866239017806 7.46878743085285 7.50979993492033 7.55383744712277 7.52 7.60005001626992 7.4866999023805 7.51628726815368 7.22146232509839 7.34544982103091 7.46779993492033 0.908621243898781 1.61982111885811 1.35896474829166 1.07267035885211 0.823759417098411 0.…
7.49493381009379 7.51091910122574 7.54392645565976 7.55290194087968 7.60993381009379 7.62891910122574 7.46395097043984 7.42594116452781 7.46897548521992 7.48595832487387 7.53992645565976 7.5669681307859 7.52698283965394 7.6 7.51293626157179 7.56987007166558 7.28584310540749 7.41283575097347 7.49792645565976 0.911921934637354 1.62253338100938 1.36074563636915 1.07161272114059 0.83247825539007 0.76…
7.52434702859267 7.53447762287413 7.57334702859267 7.5882164343112 7.65793348003469 7.67204230860258 7.4904123257334 7.44556468572844 7.48562998286918 7.51143409144698 7.57032526287909 7.58069528000991 7.52993470285927 7.60391293714569 7.5394123257334 7.62869405718533 7.35545463433598 7.37093592568384 7.52147762287413 0.911802829542765 1.62204110051392 1.36148367571482 1.07583597211734 0.84173453…
7.54182309839374 7.55479188046323 7.59676066253271 7.61571903862536 7.67879188046323 7.70862538483381 7.50782309839374 7.46282309839374 7.49589594023161 7.52882309839374 7.59079188046323 7.58693756413897 7.53 7.59707284183787 7.55979188046323 7.64682309839375 7.40351091908859 7.43234442345917 7.54179188046323 0.91308647223011 1.6233461600508 1.36323178954053 1.07709772094733 0.843483766676132 0.7…
7.57192950953028 7.57495300635352 7.62393655857725 7.64592950953028 7.73187546683682 7.75588956493077 7.5409224604833 7.48295300635352 7.52193890825957 7.55294360762422 7.61693890825957 7.59398355222373 7.53 7.597 7.59092715984795 7.70386606810752 7.48381202541407 7.52677912986153 7.56893655857725 0.903163402835949 1.59641346491958 1.35523886794906 1.07017633029215 0.84750057777388 0.778178345575…
7.5876758515922 7.61516936970502 7.64653403666379 7.66853403666379 7.75159481449025 7.79420988825599 7.55471637014318 7.50945299956184 7.55825040680697 7.58239222173538 7.63659481449025 7.60379740724513 7.53685818507159 7.597 7.60373662941866 7.73045299956184 7.5692374430326 7.6122374430326 7.59153403666379 0.90891067286738 1.6225776591952 1.36024606991675 1.07820367134825 0.852888776577574 0.782…
7.61169742154936 7.62587392564557 7.67365959924303 7.69565959924303 7.79840745053416 7.83844527284049 7.5707982810329 7.52974785129113 7.57282349590379 7.60274785129113 7.66069742154936 7.61782349590379 7.54687392564556 7.60588653308101 7.6267100289848 7.76358395463036 7.63715530182529 7.69002922747085 7.6147100289848 0.910580206326354 1.62204374210463 1.35988592549466 1.08519288262109 0.85713717…
7.63199125441455 7.64599125441455 7.70098819345964 7.72598688162182 7.82498863073891 7.871985569784 7.60498513250473 7.562985569784 7.58599431536946 7.61999256625236 7.67999169169382 7.62799562720727 7.547 7.60300131183782 7.64699125441455 7.79798513250473 7.72096370582037 7.79495452295564 7.63898950529746 0.90554221263312 1.60963542226298 1.35423247062789 1.08340082208503 0.857789737632436 0.789…
7.65547829814542 7.69100007144539 7.71665219876362 7.74556524845452 7.85728265994996 7.90428265994996 7.62456524845452 7.58354351087725 7.61534787268178 NaN 7.70347829814542 7.63778262422726 7.547 7.6069130496909 7.6734130854136 7.81756524845452 7.81295666773624 7.90260886649986 7.66443482299087 0.906234566320135 1.61846370967722 1.35531587128923 1.08571848194186 0.859237828385634 0.7912084805129…
7.68174280599135 7.70190107922744 7.74670323768233 7.77174280599135 7.88176259014586 7.93470323768233 7.65470323768233 7.60974280599135 7.63580215845489 NaN 7.72677248222312 7.64790107922744 7.54997032376823 7.607 7.69677248222312 7.83780215845489 7.87737679913289 7.98816906551052 7.6917329139141 0.902685611478121 1.61691741005597 1.35368651976902 1.08886903779819 0.861656160093814 0.794566762620…
7.70899198606799 7.72899198606799 7.77699109563111 7.80499020519421 7.9119910956311 7.96099228288029 7.69198901794503 7.63699198606799 7.66599109563111 7.69699406375407 7.74999317331718 7.66399525100326 7.55 7.607 7.7269910956311 7.86199287650488 7.94897892632695 8.05897922313924 7.71599287650488 0.888704140531536 1.58439964936776 1.34179352613008 1.07626375170743 0.858301003225562 0.791340967608…
7.7286030585849 7.7682061171698 7.79366259979717 7.81774198808018 7.92768244686792 7.9806030585849 7.70474198808019 7.66346412908961 7.68266259979716 7.71954351737264 7.77548397616037 7.6836030585849 7.55294045878773 7.60994045878774 7.74366259979717 7.89140458787735 7.99506718767452 8.1178091757547 7.74246412908962 0.889827175868632 1.60519864668787 1.34375030585849 1.07835752726858 0.8550556938…
7.75565723354966 7.77887304946284 7.81966992860338 7.84761914838851 7.95465723354966 8.00074609892568 7.73461914838852 7.68670801376453 7.72940333247534 7.74961914838851 7.79969531871081 7.70078418408683 7.55694921978514 7.61 7.77361914838851 7.91470801376453 8.01278418408683 8.13973340387196 7.76274609892568 0.887115165298794 1.60513622057632 1.34280269505372 1.07504316318264 0.848266453315807 0…
7.78597604714068 7.80897604714068 7.84298163614119 7.86798403142712 7.9709872251417 8.0169872251417 7.75798163614119 7.71697604714068 7.74798562828441 7.77298163614119 7.82997604714068 7.72098403142712 7.56299520942814 7.61 7.80397604714068 7.94197844242662 8.02598962042763 8.14599520942814 7.78997844242662 0.88211396819036 1.60057364083462 1.33883316177743 1.07011390431607 0.841625237691904 0.77…
7.81535264499996 7.83150369449997 7.86941738049996 7.89343895899996 7.99056842999997 8.03069790099998 7.78735264499996 7.74243895899996 7.77441738049996 7.80137422349996 7.85935264499996 7.82373425749985 7.56984895049999 7.61684895049999 7.83335264499996 7.97135264499996 8.04556842999997 8.14991368599999 7.81250369449997 0.877315734650007 1.597742361865 1.33542509318001 1.06287946511501 0.8285776…
7.84271056991905 7.85178560734744 7.89275344844956 7.92071056991905 8.00089280367372 8.04089280367372 7.80778560734744 7.77267841102117 7.81753905579701 7.83464625212328 7.88572128955168 7.79434302824409 7.57692496257161 7.61996784110212 7.86071056991905 7.99475344844956 8.05589280367372 8.1569249625716 7.83971056991905 0.877674961772665 1.59914413494371 1.3351224655155 1.05811984629172 0.8249561…
7.87598139926724 7.86199436341432 7.92198365390152 7.94698534487722 8.01799041780434 8.04799605439002 7.84797745365727 7.80498196292581 7.84098703585293 7.86798139926724 7.91598309024295 7.86895772560737 7.58999267243861 7.62699605439002 7.89797914463297 8.01498872682863 8.06299605439002 8.15300225463427 7.86298703585293 0.870284171073406 1.58239945255419 1.33075246318794 1.04578692736381 0.82148…
7.90834440129549 7.89434440129549 7.94846360105994 7.97052320094217 8.03074173384368 8.05780133372591 7.86074173384368 7.83440400117771 7.87432453466808 7.90132453466808 7.95520533490362 7.86703973325482 7.61254306756958 7.64366226733404 7.92348346768735 8.03460266745181 8.06594040011777 8.15005959988223 7.88848346768735 0.880679215083185 1.59362232844989 1.33732669493008 1.04656410669807 0.82337…
7.93270412844656 7.92166714450239 7.97171645642796 7.99075344037214 8.04779042431632 8.06787672018607 7.88371645642796 7.85771645642796 7.90166714450239 7.93459317661403 7.97575344037214 7.92922333717223 7.63670412844656 7.66375344037214 7.94770412844657 8.04487672018607 8.066 8.14703698394418 7.90875344037214 0.889946952410625 1.60946509461417 1.3437712241989 1.0506887155974 0.826906358945868 0.…
7.95600245520066 7.93800181866715 7.99500181866715 8.01100172773379 8.06800209146722 8.08400218240058 7.9080023642673 7.88500245520066 7.93200391013438 7.9720036373343 8.00800181866715 7.97700572880153 7.67700518320138 7.80000509226802 7.97100245520065 8.05900118213365 8.073 8.15 7.93200181866715 0.893119971810659 1.61370023006139 1.34811003000801 1.0523101354907 0.82841026461607 0.77137018186671…
7.98240246224146 7.95755737943812 8.01455737943812 8.02957951046621 8.09049098635384 8.10746885532575 7.93342459326956 7.91140246224146 7.97404836579196 8.01111475887624 8.02755737943812 8.03860574523008 7.73273853139864 7.85476066242674 7.99740246224146 8.07171229663478 8.073 8.15 7.95155737943812 0.892816860618709 1.61617400849892 1.34843269676073 1.05376702476814 0.831255598708247 0.7733257379…
8.00576989353107 7.98175988890199 8.03479990741832 8.04979990741833 8.11475988890199 8.13769986112749 7.95973987964382 7.93872987501474 8.02152978243307 8.05852978243306 8.05472987501474 8.09246975465856 7.78943974077131 7.91242973614223 8.01680991204741 8.08486993982191 8.07596998611275 8.14703001388725 7.97575988890199 0.893661396018988 1.6169823964819 1.35174658453886 1.05889847616022 0.837111…
8.02595212085856 7.99197606042928 NaN 8.06695930272978 8.14093775711613 8.16792818128784 7.99292099941662 7.96194493898734 8.06190424171712 8.09591142358834 8.07096169668685 8.13290424171712 7.83688748401762 7.95988748401762 8.04692818128784 8.09497606042928 8.076 8.14300957582829 7.99894493898734 0.883504394422564 1.60588664474221 NaN 1.05767306426505 0.835144859732856 0.771500430912273 1.337573…
