# Supplementary material for: Quantifying Spatiotemporal Gait Parameters with HoloLens in Healthy Adults and People with Parkinson’s Disease: Test-Retest Reliability, Concurrent Validity, and Face Validity
Source: Sensors (Basel). 2020 Jun 5;20(11):3216. doi: 10.3390/s20113216 (PMC7313704; doi:10.3390/s20113216)
Supplement: Supplementary file 1 [file sensors-20-03216-s001.zip › Data/HYA_09_CWS1.csv]

IWW_x_SpineBase IWW_x_AnkleLeft IWW_x_AnkleRight IWW_x_SpineShoulder IWW_y_SpineBase IWW_y_AnkleLeft IWW_y_AnkleRight IWW_y_SpineShoulder IWW_z_SpineBase IWW_z_AnkleLeft IWW_z_AnkleRight IWW_z_SpineShoulder HoloLens_x_position HoloLens_y_position HoloLens_z_position
-0.279889133575274 -0.311 -0.305 -0.277933480145164 0.855431221803327 0.236959179133926 0.242031995595645 1.35063787378881 1.44311086642473 1.314 1.484 1.42297782671505 -0.254501318007796 0.066 1.42478327947717
-0.27500192067467 -0.311 -0.305 -0.275001152404802 0.86209738019975 0.235600533947558 0.242119965427856 1.35759726495927 1.44799807932533 1.314 1.484 1.42200038413493 -0.254501318007796 0.066 1.42478327947717
-0.275036540744823 -0.308 -0.305 -0.275 0.859497320507048 0.243381096222345 0.238712070642207 1.3501834228276 1.44801218024827 1.313 1.484 1.422 -0.254458280073584 0.066 1.42473694721361
-0.277957681780986 -0.308 -0.305 -0.275 0.851120487683753 0.243404829942718 0.238893330238989 1.34153449863153 1.44889420445246 1.313 1.484 1.422 -0.253477336601694 0.066 1.42374485471568
-0.276001190660135 -0.308004762640539 -0.305 -0.275 0.84883138910349 0.240380542189663 0.239509865058518 1.34128291314846 1.44400079377342 1.31300198443356 1.484 1.422 -0.25245524382941 0.0659156746031751 1.42370717873078
-0.279 -0.319969127065238 -0.305 -0.275 0.852306124930451 0.216607955958663 0.239213119198884 1.34857389641742 1.446 1.31798970902175 1.484 1.422 -0.251464874307487 0.065 1.4235923669379
-0.278980013920735 -0.316940041762204 -0.305 -0.275059958237796 0.850201866360946 0.221439047428747 0.243345809883722 1.344248924132 1.4460599582378 1.31698001392073 1.484 1.42201998607927 -0.250398117805701 0.065 1.42263067059557
-0.278000330299027 -0.314 -0.305 -0.27799900910292 0.859609412067732 0.23217987778936 0.242650009908971 1.3495892535242 1.44899900910292 1.316 1.484 1.42299966970097 -0.248405007414337 0.065 1.42255720133814
-0.278958322348314 -0.314 -0.305 -0.27493748352247 0.857854173037978 0.231870120012558 0.242643427860645 1.3474059575202 1.44602083882584 1.316 1.484 1.42196874176124 -0.245401913303862 0.065 1.42238594853668
-0.275 -0.313880388431655 -0.305 -0.269 0.86009796896777 0.23799983660489 0.239169800647386 1.35459687509679 1.448 1.31594019421583 1.484 1.419 -0.242377540678061 0.065 1.42125241310436
-0.275 -0.308 -0.305 -0.269 0.85754050442365 0.258638126764754 0.239159088248332 1.35346057073286 1.448 1.313 1.484 1.419 -0.23943020327842 0.0649428007889544 1.42022501729347
-0.275 -0.307987736583114 -0.305 -0.269 0.859672330049208 0.250616318125465 0.235241447499606 1.35586877365831 1.448 1.31303679025066 1.484 1.419 -0.23549464417001 0.064 1.42003777203205
-0.274933930886371 -0.307022023037876 -0.305 -0.268933930886371 0.859923426349084 0.241402079410385 0.229838483943774 1.35581580791878 1.44795595392425 1.31593393088637 1.484 1.41897797696212 -0.231701111011131 0.064 1.41893943135207
-0.272000915100925 -0.307999694966358 -0.305 -0.266000915100925 0.862739121503112 0.238830802238478 0.235098358919008 1.35784936553003 1.44600061006728 1.31300091510093 1.484 1.41800030503364 -0.226287597077319 0.063 1.41663954305179
-0.272963601057473 -0.308 -0.305 -0.262963601057473 0.857467075965669 0.240215510797088 0.234317088084598 1.35239671197624 1.44298786701916 1.313 1.484 1.41598786701916 -0.221295510280091 0.062911706349206 1.41537711945082
-0.26992082500092 -0.308 -0.30494061875069 -0.259901031251151 0.861054755440351 0.239859698937387 0.23399746006346 1.35596267294026 1.44188123750138 1.313 1.48396041250046 1.41494061875069 -0.21542860671328 0.0619210526315788 1.41317820288404
-0.265999636160768 -0.308 -0.302 -0.254999563392922 0.848910502825818 0.240339994906251 0.229909997816965 1.34421051810707 1.43600014553569 1.313 1.482 1.41199985446431 -0.209642878170654 0.0609441056910568 1.41100971073167
-0.26098927167781 -0.30798927167781 -0.301967815033431 -0.249 0.855776979428019 0.240152524872023 0.229981489927915 1.35129459653677 1.43794635838905 1.31303218496657 1.48198927167781 1.41 -0.203564112231599 0.06 1.40875517516594
-0.259840810965836 -0.306940304112189 -0.298880608224377 -0.248820912336566 0.852020129525096 0.229326168575074 0.239358306738929 1.34824530316871 1.433 1.31598010137073 1.48094030411219 1.40990050685365 -0.196587098112388 0.059939130434783 1.40651577975761
-0.252017485133236 -0.304006556924964 -0.293013113849927 -0.240019670774891 0.862346919624128 0.229629322451087 0.240257989209678 1.3588263513573 1.433 1.31500218564165 1.47800655692496 1.40501092820827 -0.187962065549985 0.0589722222222221 1.40426271738021
-0.251956975825978 -0.302 -0.288924707695461 -0.231881683521438 0.856127535471374 0.232644391255076 0.240156900934932 1.34874584258856 1.42602151208701 1.31 1.48 1.40593546373897 -0.179083741209075 0.0579583333333337 1.40192714057527
-0.247879689101983 -0.301979948183664 -0.281799481836639 -0.220899740918319 0.85858901657017 0.227062391643041 0.214219657527191 1.35928209531994 1.42793984455099 1.31006015544901 1.47997994818366 1.39987968910198 -0.168734798915954 0.0557546012269962 1.39854477551559
-0.241986637942789 -0.30099554598093 -0.271939870742549 -0.215979956914183 0.855124565369547 0.204215233472408 0.219132290911074 1.35352601292575 1.42499331897139 1.31299109196186 1.47898886495232 1.39399109196186 -0.157448880173327 0.0517476923076944 1.39702115121798
-0.235963350150429 -0.299 -0.244865617218242 -0.206914483684335 0.857169511335339 0.206568795963897 0.238159774505898 1.35620705038649 1.42198778338348 1.309 1.47402443323305 1.39001221661652 -0.145270507983451 0.049 1.39473919786404
-0.23291171487678 -0.29913242768483 -0.23338200413746 -0.199801358472755 0.857132869266505 0.206626690088172 0.244830271382434 1.35517611203499 1.42102207128081 1.30922071280805 1.47595585743839 1.39088964359598 -0.133458056454569 0.0489870967741931 1.39430377188558
-0.229008057149549 -0.304987914275676 -0.206056400046844 -0.191018128586486 0.85725973814264 0.177739622906664 0.254569897411875 1.35588852957021 1.42199798571261 1.31897985712613 1.47400402857477 1.38601007143694 -0.119397132087079 0.046769696969697 1.39386228339299
-0.222855327634304 -0.292 -0.183541870841962 -0.180782991451456 0.852924030532409 0.204811313152764 0.249717780912444 1.34954811657218 1.42002411206095 1.317 1.47496383190858 1.385 -0.104160799003 0.044 1.39430962903805
-0.210784952550248 -0.292 -0.145354857650745 -0.162784952550248 0.859557534293992 0.203250538499384 0.258296028961843 1.35485753488116 1.42197849525503 1.317 1.4720860189799 1.38495699051005 -0.0883265704301598 0.0439269005847954 1.39471466003857
-0.200997990501102 -0.292 -0.115993971503305 -0.152997835924263 0.848070865630295 0.20191396798744 0.246737979680723 1.34246078061303 1.42099953626948 1.31699768134743 1.47600015457684 1.38300015457684 -0.0725671629715322 0.042849693251534 1.39516154556185
-0.18789541540926 -0.291989541540926 -0.076633953932411 -0.138780372359447 0.853574409684064 0.227563580219254 0.23369123067192 1.34732854573507 1.41798954154093 1.30203137537722 1.47697908308185 1.38397908308185 -0.0540502944834889 0.0397965616045851 1.39651578745336
-0.177681643895406 -0.290820924691166 -0.0411046234558287 -0.11772143840848 0.844682412985075 0.225679108623787 0.235799685255251 1.33034424859553 1.41707958902615 1.30535815061767 1.47494030823039 1.382 -0.034824041204263 0.0369500000000001 1.39772275137473
-0.16203145687591 -0.282017694492699 0.00291152753650406 -0.104027524766421 0.852174940020658 0.209412695490399 0.240700150065731 1.33940179433307 1.42099213578102 1.3229646110146 1.47200589816423 1.382 -0.0128539953906412 0.0346747967479695 1.39905947894878
-0.146723161788127 -0.276021295247067 0.0503300763295411 -0.0855847426821903 0.847672788479915 0.211843707853217 0.248915046930892 1.33587954159613 1.4210319428706 1.31989352376466 1.47298935237647 1.38207453336473 0.00957929643325572 0.0296926032660901 1.40127003883447
-0.12073994152527 -0.277699932529157 0.081560125945573 -0.0608144758000782 0.827580820421175 0.221325965364967 0.265406650962977 1.33362957549075 1.42393998650583 1.31030006747084 1.47197999550194 1.3833153242028 0.0318969034220578 0.0258757961783452 1.40334299743757
-0.107934918951674 -0.262984814422057 0.109054234206938 -0.0327409869456436 0.832055923950917 0.213795185577943 0.276517419239509 1.3368316060184 1.42100867747311 1.32500216936828 1.47099783063172 1.38599468755734 0.0575045134217043 0.0226150793650802 1.40556569555368
-0.0777817215943394 -0.255915113953354 0.134169772093292 -0.00430063094039743 0.843851700803784 0.220799645056509 0.279928423544848 1.34106149773841 1.425 1.326 1.47001212657809 1.38974561364034 0.0833925530372009 0.019 1.40766482170196
-0.0591617911572491 -0.242031427415605 0.14852939505858 0.0215702373941496 0.833530363533175 0.227273075979971 0.279692576919363 1.34189511521011 1.42515440689209 1.32563173446224 1.47091176749024 1.39420109266379 0.109461670588215 0.019 1.41054367421628
-0.0220745453640455 -0.224003785902481 0.171952918717445 0.0419352632364868 0.839298406234171 0.229792962169169 0.274939553576919 1.33490832299282 1.43198626795925 1.32728756355591 1.46700784688043 1.39899411483968 0.13904262516468 0.019 1.4137580820426
0.000375638639679315 -0.212916524746738 0.185239991353128 0.0623965074529948 0.831176692888934 0.232476763172218 0.269910213011569 1.32527756170225 1.44101043440666 1.32701043440666 1.46504173762663 1.40405217203329 0.167577518680485 0.0193156424581016 1.41775663543199
0.0365788153871183 -0.204221593100082 0.208459060479439 0.100439101328159 0.838353397707805 0.237902912175252 0.258246022126006 1.33445714909783 1.44201995915128 1.3282993872692 1.46905987745384 1.40901995915128 0.194892782426005 0.0225652173913104 1.42146911912467
0.0650661642328132 -0.165970593674305 0.231014703162847 0.122057342335105 0.833624997226104 0.240008706121669 0.243320793970794 1.33089767320174 1.44300735158142 1.34298529683715 1.47199852968372 1.41 0.226064497819203 0.0368261316872414 1.42645752336322
0.11023946249997 -0.145317531875087 0.241107758124986 0.161347220624956 0.843679852131267 0.239554567012446 0.243851379350001 1.34263922533753 1.44805986562499 1.333 1.47104789249999 1.41009578499999 0.255586247969271 0.0472813370473536 1.43046614401847
0.130814813076543 -0.088224933902801 0.25033784932442 0.191808677134742 0.833222004818442 0.274945139260435 0.242942656247559 1.34750828026858 1.45292050604131 1.333 1.47498012651033 1.4143490127304 0.280901310662579 0.0499733333333334 1.43417391142642
0.170917828920534 -0.0500781627341258 0.266965929064612 0.215947891510583 0.847101560789814 0.292424185434389 0.233229901434612 1.3467984326372 1.44900801669068 1.333 1.47400200417267 1.42099398748199 0.309035259902573 0.0494305555555551 1.43735596227085
0.194312580493181 -0.0138856675615334 0.274052096748864 0.243229225695 0.849427316726877 0.290777871540731 0.233194686131616 1.35096043480446 1.45304167739909 1.33258797811765 1.47402083869955 1.42601041934977 0.330817848736311 0.0529027777777775 1.4391589562905
0.22457908281074 0.0337133578286391 0.279059905118352 0.265599051183524 0.858724114290245 0.283437993423046 0.23268540727426 1.35762943257603 1.45717971535506 1.33489599393566 1.47598003162722 1.42709984186392 0.35768461022079 0.0529494680851062 1.44129417411163
0.253049322870906 0.0971659042021389 0.282011209743388 0.295051564819584 0.861386434392705 0.28203369830642 0.232462667918926 1.35662997667162 1.46600224194868 1.34201345169207 1.47500896779471 1.43200896779471 0.378093499004356 0.0520629432624112 1.44142899653141
0.275327682484987 0.171788865241635 0.287036409164999 0.318315546096654 0.864062250072491 0.288018709318988 0.23358070122262 1.36096040841335 1.46697572722333 1.34793931805834 1.47898786361167 1.43593931805834 0.403225013906569 0.0530575396825399 1.441566273606
0.302569106500917 0.23770731950275 0.29017510969259 0.344569106500917 0.849120807239203 0.278656622457588 0.228182089150005 1.35221576635394 1.46504377742315 1.34394121459767 1.478 1.43104377742315 0.425987738769471 0.055 1.44072720292524
0.327948454544123 0.31384536363237 0.29798413985973 0.369948454544123 0.864319132202 0.265127477693017 0.238978073356077 1.3600540803842 1.46699603496493 1.38591475174605 1.478 1.43299603496493 0.446920698656538 0.055 1.43995558032694
0.346289906366104 0.356304578647467 0.307549506817007 0.393301985798025 0.867685755118486 0.234524332747079 0.251799896805113 1.36054503920072 1.46695168227232 1.39135979010819 1.47444737932996 1.43398792056808 0.47062531649951 0.052236526946108 1.43908178995472
0.370600850373007 0.464587961700089 0.317402113180025 0.41855793248922 0.870675235183355 0.260465673012251 0.261394581644969 1.3674920601915 1.46310729470947 1.33910729470947 1.46749513914294 1.43304291788379 0.496352138479371 0.0489347826086966 1.43913413704127
0.398000607232749 0.537001578805148 0.327395485531461 0.444000607232749 0.873649989312704 0.233820255280648 0.26817298720541 1.36713000388629 1.468 1.34399997571069 1.45972318446423 1.43499997571069 0.518981696958416 0.0471231884057981 1.43829997508778
0.423373108289014 0.602854538339355 0.337383150453992 0.469300893781463 0.872953758855706 0.24395195705297 0.2725459728162 1.36711680553939 1.46786760673616 1.34295185699497 1.45371142031908 1.43390371398993 0.548904030280425 0.0438120672601374 1.43610228036752
0.45455652425894 0.673636027724502 0.347218634530298 0.494596275991721 0.852107031902737 0.213773072185489 0.274924397807106 1.35301965271567 1.45709937933195 1.33898012413361 1.45203975173278 1.42601987586639 0.574830752165076 0.0416532507739928 1.43406643833092
0.481963411805125 0.704958184920143 0.357985626066299 0.523960798362634 0.86131770375308 0.255783915524142 0.278095766223165 1.3589121335381 1.46199346639377 1.33800130672125 1.45399738655751 1.42699869327875 0.603531419494765 0.0374244244244223 1.430950232984
0.510472524001326 0.733530148879537 0.375299649366695 0.553426424098758 0.859573784847675 0.259243412369597 0.288412695867493 1.35696127608184 1.45994237512179 1.33613829970771 1.44993085014615 1.42801152497564 0.631568280573888 0.0326647398843919 1.42792211888804
0.55165978868143 0.769755397241214 0.401799743856279 0.590559820699395 0.855554417801989 0.225372819992893 0.293927356007316 1.35363900032018 1.455 1.34085005336424 1.44386004482515 1.42880006403593 0.660648077809399 0.0300815047021944 1.42482781080352
0.584055064577798 0.807588958251746 0.441123344654267 0.618055064577798 0.852828986811769 0.194999389219433 0.300727531198211 1.35358411910309 1.45498017675199 1.3495212628955 1.43697356900266 1.419 0.692557825986004 0.0308847619047621 1.42054825973336
0.609556994163324 0.840217954237823 0.496878914312321 0.643532777025788 0.852323987438682 0.205928217492723 0.331272171153367 1.35089009183514 1.44578204576218 1.35598789143123 1.42529060565043 1.41892734858739 0.722292277999285 0.0302949117341634 1.41657477755259
0.6554418025186 0.8577790987407 0.48843585818545 0.68750807289639 0.848424205168862 0.245068137255872 0.327507400583285 1.34839146116629 1.42795581974814 1.35502209012593 1.44862446785919 1.41284536911849 0.755671742902302 0.03542480211082 1.41237355065062
0.674992316647947 0.848003841676026 0.551975029105828 0.709991164145139 0.841972535506177 0.214452032129315 0.333587610477512 1.34580101804415 1.42600076833521 1.3559996158324 1.43200653084924 1.40600268917322 0.782853174029597 0.0486174142480197 1.40961138974233
0.725217662192511 0.838228027058821 0.624145692922606 0.746279851390371 0.858393113651871 0.29179769876952 0.334392848074643 1.36038793541069 1.43196890540107 1.38501036486631 1.41602011340326 1.40694817566845 0.81759102072961 0.0547461240310093 1.40506449016328
0.746755630591452 0.860417585326855 0.680222467766683 0.773576665451371 0.860662041248561 0.280931551740215 0.325011573224292 1.36407701250245 1.42923862018677 1.38544321956419 1.41446127381762 1.402 0.845527256701345 0.0607643504531722 1.40201087070417
0.784008994211946 0.881000963665566 0.724759738268106 0.802008351768235 0.863720041758841 0.226783954604685 0.309918629337548 1.36738135876845 1.44099935755629 1.35799967877815 1.42321375637015 1.402 0.872462492680816 0.0581743589743578 1.39816452796576
0.812261309963534 0.884020904797083 0.762311889056925 0.828324024354782 0.863880416479755 0.208059158959558 0.293588859825497 1.37164930101852 1.43907316678979 1.35694773800729 1.43816130533868 1.40195819040583 0.897760911463628 0.0602917771883273 1.39631854706263
0.837557367742455 0.886 0.797433304763186 0.859437931797643 0.86672476639628 0.216540608221236 0.280497108099227 1.37525892457133 1.4459601880184 1.352 1.45518766500104 1.3980199059908 0.920733814967871 0.0629442970822263 1.39547172885881
0.864965301555792 0.886 0.834678370016939 0.888737639078065 0.864992193437366 0.218537471970493 0.275118217569826 1.37694235022095 1.4440024784603 1.352 1.47017657963507 1.39834079615146 0.949511185888422 0.0671816479400745 1.39559339910861
0.892306631483412 0.886153315741706 0.878601469448232 0.913283044446227 0.873442623583728 0.217051564063691 0.281927031648381 1.37951354257441 1.44602358703719 1.35205896759296 1.47901179351859 1.39795282592563 0.973165471450505 0.0689328703703701 1.39657463868512
0.918478049182907 0.899079674863818 0.930215041673222 0.937637398910543 0.878630642226456 0.201923918550963 0.284163137481662 1.38396255281401 1.44792032513618 1.35703983743191 1.47996016256809 1.394 1.00250340077188 0.067 1.39646028693143
0.942019884547204 0.903003509037742 0.990101762094514 0.969024563264193 0.875711169679247 0.193260116967925 0.241536937713065 1.3821224914168 1.44399883032075 1.35899766064151 1.47799883032075 1.39399766064151 1.0283966078653 0.0666791277258565 1.39561285170211
0.948776355466202 0.897 1.0811630557378 0.981395002687113 0.880039258655298 0.215370475806846 0.261058753039085 1.37616178598333 1.42852252974933 1.3465 1.47143489771173 1.37598749164548 1.05823020510809 0.0633236714975828 1.39540678637583
0.977098989593229 0.897 1.15078454256188 1.02403685452713 0.879631081001787 0.220134405879494 0.258413731606458 1.37403337347093 1.43046777506813 1.3465 1.46451663964096 1.37545408442567 1.08657353192107 0.0583437499999998 1.39447145500676
1.00496378055388 0.897 1.2134305057163 1.04598366377741 0.870799921879961 0.221014235127446 0.263330186394796 1.36649528356632 1.42800249921769 1.3465 1.46150351332423 1.37050842685539 1.11748792479298 0.0521642651296844 1.39436251434104
1.03530547966162 0.900546918879805 1.26180520326044 1.08130123943629 0.870793959329192 0.219293212482167 0.26420094092051 1.36715192999201 1.42499124314816 1.34551622341672 1.45838496111374 1.37152645523775 1.14630014024856 0.046405714285714 1.39435997488906
1.06418758322319 0.905004477308501 1.29159630823355 1.10966235599024 0.866753364833022 0.2200460553087 0.293073705651516 1.36579271228312 1.42495470216777 1.34697165410889 1.4470149139656 1.37399688134184 1.17525385139339 0.0405895765472306 1.39515449477104
1.09797221076545 0.915983663510229 1.33045875326054 1.13648205724878 0.865118619850658 0.220560132801876 0.284148302389686 1.3632061268244 1.42250413590961 1.34749727988482 1.4365112938751 1.37300272011518 1.20946206520512 0.0338768518518517 1.39508199593007
1.13235207451373 0.92475371891644 1.34574334455132 1.17482617920259 0.859800471754558 0.222751077286405 0.281611677820662 1.36080033003376 1.42593786706653 1.34544822219929 1.42840681021598 1.37052588035264 1.24030824403489 0.0330532128514057 1.39580634885296
1.16619993239484 0.948978662702078 1.36896889077353 1.20613254610711 0.856466060228606 0.229068930094449 0.267470951925124 1.35794539351182 1.42002888275811 1.3405219214825 1.41951199839692 1.37299703819003 1.27564708041336 0.0339368770764118 1.39665122596784
1.2094119518711 0.980937492056812 1.38696460287557 1.24192781219771 0.855597396114951 0.237313211131791 0.264151289419993 1.35501634373032 1.41900222088571 1.33401224588746 1.41500879951134 1.37948835134972 1.31229645439124 0.0331414141414141 1.39947485505654
1.25928844663809 1.01982746661636 1.40419615541509 1.27132344471795 0.855821096261605 0.242331671361964 0.259679655726293 1.34796502985578 1.43406180999388 1.32238364745796 1.41603669092494 1.38306131615464 1.34278843408597 0.0350061919504584 1.40106262856584
1.27974658001645 1.05633486895119 1.42594122016561 1.30712188427312 0.862443422784681 0.24775138958336 0.248800492062906 1.36385415088619 1.42449876103186 1.30992520874746 1.41996660722827 1.38948064101105 1.37509448007664 0.0499085173501556 1.4019409138427
1.31150480482524 1.11200213576791 1.43450380930998 1.33400952094048 0.865144047942348 0.260039336621188 0.243971550647021 1.36753468617686 1.4265 1.29750278111208 1.41949811168633 1.38850470677734 1.40891925441407 0.0582738432483469 1.40263042128217
1.34328911695677 1.17199693319999 1.44403993398873 1.36474082873077 0.865568488809045 0.266063059731978 0.23560691301804 1.36775806011155 1.42551059589638 1.2910103879587 1.41901996699436 1.39201487127693 1.43730802876094 0.0600884773662555 1.40262470481656
1.37063983559059 1.2216598793797 1.44806447142223 1.38773494379556 0.869614959054849 0.26298532440704 0.234824068510942 1.37127904915313 1.42604501293516 1.29338020819852 1.42098809362753 1.39450246977995 1.46593212857933 0.0612345679012354 1.40351122142878
1.4009980686884 1.28049905808753 1.45349896392648 1.42199659468582 0.874254936439419 0.293197550212096 0.231988608381091 1.37751420778881 1.43299946435881 1.28550073502268 1.4200003362597 1.39399939789832 1.49271202177863 0.0634238805970162 1.40340738701
1.42831288970556 1.33376103322174 1.45658233749098 1.44632380562955 0.87875759857212 0.276931619905127 0.238416440495635 1.38022455615523 1.43303053003822 1.29204931250229 1.42238935020455 1.39451387893552 1.51950537006326 0.066268627450981 1.4024197410616
1.45903668145952 1.43229657569771 1.46472634639955 1.47805874589826 0.882449501139478 0.232156157700489 0.241766830429453 1.38363579084345 1.43599780842832 1.28889084795309 1.41138397579417 1.3959735524179 1.5460041861607 0.0676507462686553 1.40144295204375
1.48249955343155 1.5098554874037 1.47904059220631 1.50100588439954 0.884620171556218 0.213004870701809 0.262345794944491 1.38647722384051 1.43499984572643 1.2720319053784 1.39898187472878 1.3935063727244 1.5731191251156 0.0648868686868684 1.40033024359835
1.51328471407544 1.56975272722247 1.48759023190977 1.54124823854197 0.883736235576411 0.215234722542865 0.284995313419992 1.38398248141502 1.43395590775752 1.30582471252496 1.39114595326565 1.39797488371546 1.60252798363919 0.0635010224948884 1.39835871472095
1.54257544741772 1.64928314316843 1.49451135609474 1.56716728872503 0.87818909390449 0.22927756022456 0.301396782589294 1.37538110673119 1.42992700687559 1.28699586051303 1.38723894950392 1.39505123260118 1.63304587229603 0.0591724137931051 1.39737180093037
1.57144678033712 1.72835568114039 1.50898120745479 1.59844285389912 0.871772107198626 0.239667639577964 0.308399760557964 1.36358744495998 1.42101652436883 1.28450312238299 1.38597949904159 1.3954992606584 1.66294527936937 0.0531845056065248 1.39723432113246
1.60328511585209 1.79994738832024 1.53116254223024 1.62982025856709 0.876215214785163 0.243862282690899 0.305695875392246 1.37351384642984 1.4215724286146 1.28549665034204 1.38596516952209 1.39898044157644 1.69472658266874 0.045140350877195 1.39696148426094
1.63164294395765 1.84478201290589 1.54577325324936 1.66157484110507 0.873602217051229 0.2819952065752 0.309298018456727 1.37283288968265 1.42888117791338 1.28608806981071 1.38274224891688 1.39700244338786 1.7278433916776 0.0384029850746275 1.39559139027277
1.66696584341172 1.88946470063531 1.58400546368471 1.69147294079133 0.869509628994821 0.281159884280559 0.33639099864015 1.36879409843142 1.4264968753617 1.29549027791811 1.36999939292392 1.39500210688412 1.76184180239947 0.0342871189773857 1.393344157028
1.69745014289374 1.89920357793798 1.60202415485286 1.73186897827797 0.86705482794814 0.284756135226483 0.339535070882839 1.36284574017114 1.41987728041699 1.28957287432306 1.36810869683787 1.3899512805298 1.79716029568068 0.0296132930513598 1.39105526452821
1.73805970887288 1.91818231827079 1.60524846091568 1.76570859767335 0.864013447779358 0.266236910809034 0.328105122466978 1.3630979583459 1.40898387485508 1.29599939166353 1.37684932368259 1.38547908314826 1.83239487417485 0.027 1.38875115010273
1.78698494899381 1.95145551526238 1.66197090138804 1.81397892859134 0.866120391326161 0.266732626257559 0.347420091420926 1.37589075756731 1.40600351190144 1.29749924744969 1.37000351190144 1.39300250850103 1.86809131305439 0.027126789366053 1.3864413891147
1.82231124333321 1.99007829386838 1.68427636334217 1.84480659402061 0.861129515201688 0.243018304431717 0.352182365342615 1.36227744212512 1.40295166509283 1.31399217061316 1.3701682211648 1.37944228593512 1.90448490800843 0.0296733524355371 1.38408651819544
1.84250620091403 1.99985891454687 1.71120787792569 1.86071782909373 0.862457815449513 0.235311175337069 0.354261355878512 1.35355675958265 1.40795767436406 1.31301410854531 1.37557476638595 1.36705643418125 1.93894893615484 0.0411134969325235 1.38185368448016
1.89745710424867 2.00898037315903 1.7512491320376 1.91794802966752 0.85870175404271 0.235678953235149 0.355925434673937 1.3605326917414 1.38751310093002 1.30900872304043 1.38311442819671 1.36701099168572 1.97432496245646 0.0513622754491036 1.37940860279425
1.92929765854359 2.01508005649421 1.79235182632232 1.94531835420961 0.868408851767114 0.235057906784557 0.350939513825752 1.37299036727107 1.40098330715869 1.30704803389652 1.39210347833009 1.3679936549917 2.00706030040701 0.0544764764764783 1.37632304819912
1.96155544208935 2.02486093546298 1.82674663074942 1.97956526617816 0.87084152391637 0.21891945648609 0.338225597241037 1.37817570092098 1.39958146357242 1.31291656127779 1.4022357781314 1.36747339859553 2.03885745450378 0.0586097560975599 1.3743915088187
1.99646972076814 2.02500031809796 1.86391647935019 2.01046899292651 0.860885474009015 0.217009938501062 0.326556221088216 1.37046258278525 1.40599063955999 1.31299989396735 1.41397362505796 1.36150235696081 2.06926824363246 0.0632798353909471 1.37414916329241
2.01923106421773 2.02808664908165 1.91542023724753 2.03816367048756 0.879104287308397 0.216197202800641 0.296981480907883 1.37314465963266 1.41497111697278 1.31210590443312 1.42561163517002 1.35206739373017 2.09896332626717 0.065328328328329 1.37338310606011
2.04270365849758 2.03688887193659 1.98195881521506 2.05479009143579 0.883603201212037 0.192548564063684 0.260700867181529 1.37666554877464 1.4120370426878 1.32286417681139 1.43639217554725 1.3589135670618 2.12776390120687 0.067 1.37429502807455
2.07400397615519 2.04300062127425 2.06148453874881 2.10100310637124 0.884890007455291 0.195529750247752 0.239145677870758 1.37487009194859 1.4169997514903 1.32100062127425 1.44598003160844 1.3579997514903 2.15549565349 0.0667879746835453 1.3751148450046
2.1062899186 2.04804998596552 2.15194973334483 2.12637989333793 0.884918708785586 0.193478911536345 0.253747210937172 1.37560040269462 1.41501999438621 1.32601999438621 1.45403998877241 1.35605998315862 2.18809303363067 0.0634166666666681 1.37600665700945
2.13465213738702 2.05294002368742 2.24486045006093 2.16354418002437 0.881857545171677 0.189459300528943 0.28477939032035 1.37466151545202 1.41697600947497 1.32797600947497 1.45795201894993 1.3619280284249 2.21977567931694 0.0583888888888896 1.37691241327785
2.16700189943017 2.05300017267547 2.32000425932826 2.20200195698866 0.870520211239658 0.189100147349734 0.237640810999124 1.35791045240973 1.41400005755849 1.32799988488302 1.45199971220755 1.35700023023396 2.25378564114921 0.0520910020449902 1.37861491582466
2.20031505675433 2.05600954717437 2.3945441889393 2.2363246039287 0.874160499231186 0.191662195850106 0.2518603189302 1.36574536829012 1.41500954717437 1.32602864152312 1.44694271695376 1.36103818869749 2.28739076971048 0.0450038204393515 1.37940246095438
2.23259546196244 2.05698774127159 2.45030125248057 2.26958320323403 0.87113787947079 0.191887180492465 0.26521266835719 1.3632216275193 1.41598774127159 1.32896322381477 1.44107355237047 1.36495096508636 2.32017652212681 0.0382654320987662 1.38033050579017
2.26699400997527 2.06499859058242 2.48099471468407 2.30899312908929 0.861051770580838 0.188320628952596 0.28104723930331 1.35752099892471 1.41200070470879 1.3299998238228 1.43600088088599 1.3640001761772 2.35564771747163 0.0309064143007428 1.38287924100302
2.30539501767464 2.06953327386077 2.53219750883732 2.34738514223278 0.860624053391607 0.185002410874717 0.270995393266923 1.35427286833858 1.41500987544187 1.33192099646507 1.42799012455813 1.36998024911627 2.39281722543845 0.0234971910112359 1.38374003979417
2.3445211740983 2.1223535850327 2.55176058704915 2.38553314474584 0.857063573157055 0.236746752745 0.261624678803457 1.35059500963476 1.41598802935246 1.32409576518034 1.42701197064754 1.36802394129509 2.42721781339031 0.0212291021671833 1.38531475239145
2.37700915429579 2.14000835128739 2.57900353323697 2.41300835128739 0.8322234689963 0.250290510713344 0.259398663794018 1.34392114027193 1.41400144541512 1.32099935759328 1.42200032120336 1.36500256962689 2.46664481894861 0.0233073593073603 1.38713469643472
2.43429729436264 2.1920792784967 2.60118828642967 2.46527747473846 0.853863008584462 0.253248812994198 0.251015487123308 1.35105042312311 1.42305945887253 1.31693063131538 1.42401981962418 1.38099009018791 2.5054050975195 0.0275740236149007 1.38968791957358
2.46363941468383 2.19990384391569 2.61977162929976 2.49266345370491 0.858107835324261 0.231418275475229 0.244648247013609 1.35405310010265 1.42892788293677 1.31008413657377 1.42597596097892 1.38001201951054 2.53945512965504 0.0395943396226478 1.39133130838891
2.50497510904968 2.27295568196651 2.63199271484381 2.53097693033873 0.865505537841833 0.259732637044412 0.237794116113248 1.35905698273114 1.4329975716146 1.29500910644524 1.42899817871095 1.38499696451825 2.57571841691263 0.0511598039215688 1.39398614003121
2.52938582351607 2.29019704219088 2.64504946455334 2.56428689440938 0.86642760938099 0.193326964723223 0.219029563482449 1.36261541662019 1.43000989291067 1.31679224887596 1.42700989291067 1.38601978582134 2.60899700724976 0.0524346504559261 1.39542671961954
2.56749937845645 2.40844678957003 2.64993581775083 2.5926277429548 0.868167151119295 0.273042930787001 0.223925689386329 1.36611404550959 1.43098716355017 1.29626956544652 1.42798716355017 1.38797432710033 2.64082054888573 0.0554444444444446 1.39525759868543
2.59694509358909 2.52278605432992 2.65099810667549 2.62493941361555 0.860055430594789 0.297595412207695 0.231805175269055 1.36099978848774 1.42900378664903 1.30498296007937 1.43099432002646 1.38500567997354 2.6696721955233 0.0581093418259024 1.39515592702702
2.63718052657019 2.57142384499087 2.65502354694394 2.66716482860756 0.875797110779261 0.258774303047344 0.234308932936349 1.37093048584123 1.44095290611213 1.31007064083181 1.43299215101869 1.39199215101869 2.70120091312833 0.0593194444444448 1.39504482151381
2.65971536248788 2.62433172062371 2.65796287336798 2.68774011357589 0.877933021314068 0.204386966447739 0.232927449517048 1.37348769983015 1.43507425326403 1.31888862010395 1.43201237554401 1.39101237554401 2.73106200047223 0.0608454545454547 1.39493959264039
2.68998888365807 2.70397072696624 2.65100259381312 2.72298703093441 0.88137873273702 0.197892152864888 0.255711547874683 1.37845816950903 1.43999814727634 1.33899258910538 1.41400666980516 1.39000037054473 2.76147306544001 0.0598373253493019 1.39450183544196
2.72032472724672 2.79989777532915 2.64898974028104 2.75633427804809 0.882492999573554 0.193449933988271 0.270780474988202 1.37857796599027 1.44097134759588 1.31688539038351 1.38902047638205 1.39 2.79242567318842 0.0583494949494972 1.39268571518006
2.75357552037542 2.89182643868498 2.65190340484667 2.79056303568058 0.880752222756816 0.222114073594222 0.279655882069161 1.3773457307155 1.43803745408452 1.30514981633809 1.37428835251427 1.39 2.8238385677757 0.0539791044776138 1.39236572776551
2.7880037088956 2.97801439051492 2.65400074177912 2.81700578587713 0.868210240336435 0.162337522457741 0.297615260697515 1.35942115865898 1.434 1.31200029671165 1.38700548916548 1.38200133520241 2.8508160436145 0.0488623206436099 1.39137129457907
2.81339991269439 3.07510906709847 2.6591999563472 2.85625448989643 0.869783464704653 0.145294802633342 0.333027554720845 1.36719664364572 1.43392728860102 1.31411815602334 1.42401817784974 1.39098182215026 2.85346830219275 0.0480329269304136 1.3912735280584
2.85646610837282 3.10560629487742 2.68073305418641 2.88366025078271 0.864772125571162 0.208153883622786 0.328456665315884 1.36360453141527 1.42609707120494 1.30932061820578 1.42597573219876 1.38902426780124 2.85612056077099 0.047203533217218 1.39117576153773
2.88800195448623 3.13800377261295 2.68000240901791 2.92600145450138 0.861099749098512 0.228346161479955 0.214282729008212 1.35678984955001 1.42399995454683 1.31200068179752 1.41500031817218 1.386 2.85877281934924 0.0463741395040225 1.39107799501706
2.93135267189121 3.22103918576569 2.73305877864853 2.95838206121547 0.855509563586173 0.143901469466213 0.27435154454138 1.35346217047661 1.42292162846862 1.32701959288284 1.42197061067573 1.38598040711716 2.86142507792749 0.0455447457908269 1.39098022849639
2.96656703935259 3.2249518932614 2.7389278398921 2.99653095929864 0.848476471862635 0.144048195997302 0.277501274075426 1.35168188856606 1.4150962134772 1.3289759466307 1.41903608005395 1.3840240533693 2.86407733650573 0.0447153520776313 1.39088246197572
3.01586982296917 3.23996014988852 2.78288310633967 3.03789107636196 0.844211131464473 0.128541311282232 0.275375764982794 1.35158021253393 1.4120079700223 1.33997077658492 1.42897343325902 1.3810079700223 2.86672959508398 0.0438859583644357 1.39078469545505
3.04642522499918 3.24504944476735 2.80044500290612 3.07343511395265 0.847372807011526 0.149232558248878 0.292179567970873 1.35697869012206 1.417 1.3418714436049 1.43605933372082 1.37698022209306 2.86938185366222 0.0430565646512401 1.39068692893438
3.08848090672114 3.24993964031641 2.8444567628477 3.11646883478442 0.852595535857927 0.206848842207961 0.295103904909214 1.3588271840396 1.417 1.32915693517733 1.44192756837969 1.37502414387344 2.87203411224047 0.0422271709380445 1.39058916241371
3.10050368085972 3.26799989065096 2.9029996476531 3.13300526840443 0.833386486129057 0.132430456410739 0.283260072170366 1.34283045929881 1.411 1.34599989672591 1.41700015187367 1.368998863923 2.87468637081871 0.041397777224849 1.39049139589304
3.12978474083401 3.26348537064636 2.97478337461335 3.17078437180232 0.841506032868837 0.170217475370897 0.273633552171237 1.34718569035177 1.41355888644623 1.33845611193909 1.40693414700066 1.36400981440771 2.87733862939696 0.0405683835116534 1.39039362937237
3.15812062438052 3.26202111745944 3.05468479787771 3.19911503174897 0.844112299069566 0.185977929450158 0.267658816033602 1.35075001233992 1.41942112279379 1.33406335237832 1.41712902340252 1.36498685379897 2.8799908879752 0.0397389897984578 1.3902958628517
3.19296704107512 3.26050101805533 3.13364325933586 3.23897008141696 0.856016045591826 0.186254842983982 0.26202511718537 1.35635336887364 1.41999657443137 1.33450050902767 1.43602841340098 1.3630007635415 2.8868409122516 0.0379619047619107 1.38981251542575
3.22382536265073 3.26456687421777 3.20259810087745 3.26830511962713 0.86101674046326 0.182062756589099 0.253421709054452 1.36008570292044 1.41851982445888 1.33666202014734 1.45207594931777 1.36297933841169 3.12894203186833 0.0476862745097516 1.37589989438622
3.25661049856684 3.27141784314811 3.26573837489442 3.29913318680764 0.8637325893586 0.178172158947532 0.251540595133988 1.35525152591849 1.42047702249509 1.35330020761444 1.45781502290422 1.36102239897668 3.55362557726899 0.0710101010101013 1.36245245847436
3.2839786009065 3.27599692502084 3.3514247591998 3.33547654311531 0.868313652493614 0.172765037003742 0.273127583272142 1.36475911612268 1.41650180626994 1.35150757894639 1.45900682438264 1.36450042290307 3.58534618392655 0.0606643598615926 1.36129329372097
3.31577947182185 3.28102213216084 3.41721879340844 3.36829253890519 0.870982699954067 0.168968974043499 0.238136106036627 1.36460324405488 1.41951508539037 1.34547788514326 1.45703619109359 1.3609909349225 3.61998781364469 0.0562771535580522 1.36001634748516
3.34613761866276 3.28297943013733 3.49507209430324 3.40011977190654 0.86907298649698 0.169311469398581 0.239816783706907 1.3644696338633 1.42098353573476 1.34302951417853 1.46095333031074 1.36050272310646 3.6435397528048 0.0486987951807205 1.35914818509496
3.37599348268031 3.28550038634608 3.57048028145282 3.43799154787717 0.861086906404972 0.170070120334374 0.233771265016137 1.35652745352748 1.42150124694142 1.34399974243595 1.4615000219758 1.36300115903823 3.64729389831941 0.04027979274611 1.35900980124805
3.41434615426388 3.28951541048596 3.63638248217488 3.47629369644175 0.855279644624878 0.179476371861277 0.246707101018645 1.35635078244396 1.42199663366669 1.33999622509084 1.45442325841951 1.36845958633052 3.64463476853829 0.0299360730593586 1.35911695967477
3.449588543256 3.29098538224454 3.67553736676182 3.50663448149313 0.849563790516409 0.180141801766579 0.253766718936974 1.35131445301781 1.42150940245854 1.33950835710314 1.4465918994344 1.36454072294021 3.63396758914487 0.022182662538704 1.36091065589627
3.48751133983843 3.30002616841705 3.71401067443861 3.54551470417436 0.842753266267301 0.179519372002505 0.254303757501504 1.34610022275635 1.42199574949713 1.33949481979645 1.43799893659967 1.36550460496965 3.62890053246754 0.0168494921514317 1.36414235715789
3.53191762872653 3.31872911511464 3.74626129905196 3.57433637949803 0.839701658265232 0.181007395890735 0.247726494100999 1.34301543005027 1.41952498702449 1.33594796969021 1.43196896356569 1.37299794373919 3.62883979363681 0.0163212851405593 1.36685555503478
3.57745524977332 3.34469041209288 3.77515475922594 3.61155530333042 0.833934044527794 0.187542642304693 0.247625939735272 1.34129049864956 1.42246504440491 1.33007011041071 1.42854096414642 1.37300019922053 3.62745453089227 0.0203783783783754 1.36893654237307
3.61701989290411 3.39351119103505 3.80649917234614 3.65350877142161 0.831292404562739 0.213722964625715 0.234990142958418 1.33551707147159 1.42549672687682 1.32449509923563 1.42500085350974 1.37400215562269 3.63299676286182 0.0251104815864012 1.37072949338268
3.66338245848892 3.4454474308688 3.81919842596954 3.68829382164598 0.839293822281487 0.212788860199531 0.232148770316152 1.34379650286159 1.42301242863524 1.30999171424317 1.42504153825704 1.37903194452268 3.64431368670098 0.0305452736318419 1.37140062852734
3.70251359172206 3.50033561595182 3.83826863149869 3.71813016943695 0.83982278914087 0.230389299660596 0.219063437985233 1.34607629414063 1.42448084016636 1.30853491402574 1.42944456388401 1.38196508597426 3.66837379583206 0.0342758620689657 1.37251831993451
3.74349165639747 3.56599060746571 3.84349940582477 3.76248978816979 0.845109711139526 0.236435715555999 0.211965773316036 1.35159405004416 1.4254996377814 1.29550402554664 1.42849994915268 1.38350057189524 3.70035948935492 0.0371801541425804 1.37340200057746
3.77486215566031 3.64743323943069 3.85054423213716 3.78892106008691 0.848206840074947 0.2566945207903 0.220866953879778 1.35514016872509 1.43200966193248 1.29900887261334 1.43148031735361 1.38548532771057 3.73645127030701 0.0438726114649648 1.3741721439018
3.81103935294055 3.73117549803788 3.85494110489992 3.83096193246268 0.853372497835752 0.2741823994433 0.227514934455373 1.35914267772951 1.43298949361855 1.31283742214831 1.42952654437412 1.38401852537778 3.78026736370917 0.0501696658097662 1.37528965618804
3.83800867340469 3.82145141322164 3.85850316813278 3.85351399691198 0.857264943387036 0.252282277849673 0.220793427032096 1.36233408001228 1.43250281756495 1.32296025545998 1.43000097381305 1.38549907812405 3.82116597329473 0.0561648998822098 1.37464854053597
3.87675393660938 3.87580425815148 3.87807037894766 3.8957709203856 0.860106034542081 0.210138107403794 0.201962250586353 1.36566354186406 1.42694827310632 1.31695865645037 1.42789945864621 1.38350547342405 3.88096130299785 0.061 1.37341206521095
3.90268118367768 3.95749974480209 3.88491924502025 3.92365483556587 0.8607762038702 0.21785280940032 0.199261840534875 1.36503246906822 1.42156719349604 1.31206704001541 1.41811536425679 1.38399469968151 3.92989203335116 0.060463414634149 1.37160839972383
3.93949919123506 4.03052651105247 3.89150389264705 3.96399979218201 0.857770078188534 0.19920412782566 0.201230662735095 1.36329907664754 1.42299429024236 1.30698716772624 1.40971258746477 1.38050123201741 3.98661460653648 0.0559275362318861 1.369517514367
3.95725681541708 4.11283958886354 3.90300120430473 3.98630620299729 0.847932173053529 0.204223551827834 0.203741065655547 1.33232308573877 1.41503951006417 1.2958814698075 1.40463448215713 1.37894073490375 4.04153316166673 0.0480079601990137 1.36731191050045
3.98273959151149 4.19614866455679 3.91874895517478 4.01668951295601 0.848147796543559 0.250219962678236 0.207954568767336 1.33163701099777 1.41895993715561 1.28412018853316 1.4019920783618 1.37306009426658 4.09141075949083 0.0369943342776299 1.36431937566699
4.03103623681782 4.26905797890851 3.9380849204387 4.06104928207223 0.85205349186752 0.234181544611381 0.215032691541569 1.34182663586159 1.41100144947271 1.28400289894543 1.4008964061067 1.37798985369101 4.13752219421747 0.0259716775599166 1.36082415268165
4.05644260633151 4.30923605671014 3.96034687527799 4.09537375645772 0.847494265138831 0.27655806639735 0.226136953449348 1.33257416565545 1.41203934278502 1.28597049291123 1.40045849541975 1.37096065721498 4.18199879669029 0.016644927536244 1.35740620968274
4.10051812238369 4.33274299860463 3.98487259487416 4.132593081124 0.839952454614347 0.274373879712986 0.242428873961781 1.32800990110427 1.41595716643411 1.28303212517442 1.39978937632886 1.36704283356589 4.222387563328 0.00579354838709913 1.35171713530419
4.13799988777336 4.36399990597228 4.01099985440869 4.16899989080652 0.837120008341169 0.271810007704207 0.265069972549971 1.32869999775547 1.40900002123207 1.28899998180109 1.39800007886196 1.367 4.2680897214562 0.00466466466466289 1.34896881792178
4.19232357499672 4.40236279620844 4.0423824068143 4.21937260151137 0.837760264570309 0.255305259638846 0.281166541373174 1.32758918880497 1.40891175227362 1.29202941590879 1.39299019469707 1.35795097348535 4.30526307374479 0.00867270896273766 1.34659585671771
4.22461326636696 4.43856638956296 4.08054295116096 4.25655467036196 0.816830673709414 0.230882511256988 0.261861219835752 1.30854805565148 1.40010547280901 1.294964842397 1.392011719201 1.35305859600501 4.33782097356662 0.0159999999999967 1.34439655256159
4.27901224231295 4.45400306057824 4.08501438471771 4.30101009990818 0.834661469077554 0.217057453598907 0.282230670266634 1.32674233216062 1.38900061211565 1.29699969394218 1.42999418490135 1.34600061211565 4.36752550646259 0.0376250000000001 1.34233218772734
4.31931211604567 4.46415102389307 4.10396020462716 4.33441279864104 0.83944801877115 0.20878943515433 0.302725123635389 1.33436030204779 1.39094965870231 1.29601006825954 1.46036538824916 1.34793959044277 4.39651453083293 0.0483183520599246 1.34007986683004
4.34963230704423 4.47882208405366 4.14853496822012 4.37451369641334 0.838284114665076 0.213591762180232 0.30985669550842 1.33438964416811 1.38605930531545 1.29698813893691 1.47230834567905 1.34207116637854 4.41991636777395 0.0505345911949684 1.33753444740368
4.39900090904133 4.48000010908496 4.21282247789487 4.41200138174281 0.844350102903478 0.200479852008072 0.307412916534748 1.3457001276294 1.39200003636165 1.29999996363835 1.47092079183226 1.34499985455339 4.44426006988338 0.055 1.33663709935663
4.42442015238836 4.48307816788621 4.29090653604969 4.45035175548793 0.847132610718987 0.196460027447173 0.299181317363389 1.34916964582875 1.39298045802845 1.29900977098578 1.46130046135005 1.34093160309957 4.46935779008255 0.0556158192090381 1.33591736947164
4.46651115509522 4.49090905211074 4.37687094508285 4.48559073449832 0.842385137157865 0.201471793350873 0.288949428643363 1.34512695184783 1.39102273697232 1.29998863151384 1.44854508887366 1.3340795794031 4.49247002290289 0.0583344051446931 1.33619531429961
4.49400703077175 4.49400218196365 4.46479950739265 4.5130094551758 0.85726122674845 0.187939182975835 0.280504781023688 1.35566054791532 1.39400072732122 1.30900096976162 1.43775240904433 1.33700072732122 4.5182674557317 0.0604259789875828 1.33733737375115
4.52329226929796 4.50308062601323 4.54877602537735 4.55224187803969 0.86235174649271 0.184771262685528 0.277634905153382 1.35794529641165 1.39702015650331 1.31292945223842 1.43402015650331 1.34005039125827 4.54473076145558 0.0618279569892482 1.33828130343547
4.5516514094497 4.51090383708957 4.62407443198713 4.57571151126872 0.865432135854019 0.204299953334844 0.275199930705871 1.36039982888685 1.39897595927239 1.30608414254662 1.43597595927239 1.34493989818098 4.57478060832455 0.0605158227848129 1.33899215832976
4.58900619365787 4.517 4.69701858097359 4.61100818447646 0.86711920367256 0.169219986727876 0.251147429631986 1.35937978985804 1.39999977879793 1.311 1.4290006636062 1.3420006636062 4.6084648286577 0.0567941176470636 1.33879079777719
4.61732884255387 4.517 4.78165768510775 4.64829894777625 0.863415467927572 0.169160896843329 0.239574244270885 1.35835327007076 1.39901992985175 1.311 1.43202989477762 1.344920280593 4.64193226741457 0.0507451550387645 1.33889485232198
4.64965069771181 4.517 4.84630139542362 4.67768245246528 0.853141035787973 0.169249047357396 0.243923002964862 1.35081150386724 1.40097883016435 1.311 1.43496824524653 1.33708467934259 4.67632313619725 0.0437598784194606 1.34055639250301
4.67699893553787 4.52799956633024 4.90899755567956 4.71699846244359 0.850330106446213 0.190189174450483 0.241720088705177 1.34536021170969 1.39700015769809 1.30300031539619 1.42800027597166 1.34699960575477 4.71331950300824 0.0358045267489743 1.34224201655351
4.70954503030234 4.529071090909 4.94545024242368 4.74748578787818 0.845911965757687 0.184811917878949 0.256752819090994 1.34523874333341 1.39508293939383 1.30605924242417 1.42795260606067 1.3490355454545 4.7520666614376 0.0285344664778112 1.34403634217898
4.75451081720499 4.53493619354848 4.98259589247368 4.78756398924792 0.838649013655803 0.174244957956828 0.25121029709669 1.3401849798924 1.40192555913989 1.31094682795706 1.42404253763435 1.35196809677424 4.78955689217101 0.0212924528301876 1.34649026629757
4.78401145663841 4.5700029203196 5.0210065145591 4.82800741311898 0.83600920702091 0.216899627097652 0.239488548825801 1.33549982253442 1.40200022463997 1.30299887680016 1.41999977536003 1.35400022463997 4.83087731068901 0.0171879543094496 1.34934383342534
4.83545670377071 4.58358551765476 5.050245917415 4.86146841412381 0.832442761077157 0.215314477845685 0.232912545158456 1.33468751612206 1.4029882896469 1.2979882896469 1.4189882896469 1.3549882896469 4.87315428274916 0.0195049309664671 1.35313923907394
4.87359799083494 4.63248460363454 5.0707835335265 4.90058768290763 0.829332779208844 0.221534441582313 0.223103388510912 1.33280979122043 1.40201030792731 1.29701030792731 1.41801030792731 1.35401030792731 4.91343977690886 0.0288567164179091 1.3573831236263
4.92707544436092 4.68607742973884 5.08902382453503 4.94406750284924 0.837927881950338 0.230736571600912 0.220525439935498 1.33836609511021 1.41000595613376 1.28599801462208 1.41800595613376 1.36200992688959 4.95224284261404 0.045195195195194 1.36073789923345
4.96544250642718 4.72588501285435 5.10111959633167 4.97846642569351 0.841933054679401 0.234105419193423 0.223260358788995 1.34150486730362 1.41304783853267 1.28495216146733 1.42098804036683 1.36698804036683 4.9897905767664 0.05 1.36275427215946
5.00162751155775 4.7982550231155 5.11089932744804 5.01660737704736 0.845453757881295 0.239454932114078 0.223289697982344 1.34762697898247 1.41695973097922 1.28104026902078 1.4200100672552 1.3660100672552 5.02445074227953 0.051591463414632 1.36263615638625
5.03507799650004 4.85723635303043 5.11804254354548 5.05107090590913 0.845915339311675 0.249685696108033 0.213550093574039 1.34984458298198 1.4180023635303 1.28001654471213 1.418 1.37000709059091 5.05687189902726 0.0588051282051287 1.36308851994877
5.06831529886301 4.95751594359401 5.136047772555 5.08137262592901 0.852452390956831 0.251797631963394 0.171315220415419 1.35607013011074 1.419019109022 1.287 1.417942672934 1.372990445489 5.08793029475967 0.058632352941175 1.36215458495547
5.10061058345885 5.01036277293266 5.14094099749377 5.11953978045137 0.858842942726857 0.221851095338159 0.164680007398455 1.36325338432085 1.42097639899751 1.287 1.41207080300748 1.37201180050125 5.11685672951976 0.0614024767801848 1.36167668663182
5.12906853945153 5.08716615624613 5.14203323124923 5.14208723202922 0.862978442285192 0.20965206074861 0.162539560332917 1.36575677086703 1.42000415390615 1.27907684726383 1.41501038476538 1.37101246171846 5.14734138736807 0.0627730923694789 1.3595266072384
5.16227636960496 5.16787675874676 5.14843564433224 5.18423824965944 0.862252395467988 0.157654578893572 0.165176459873019 1.36897521554972 1.42199047001362 1.31578081031331 1.41938939143416 1.37700952998638 5.17603930977275 0.061781576448244 1.35747656630434
5.19064524718629 5.25787457728064 5.15696188203883 5.20869417860887 0.864551252789234 0.143753828878718 0.175362803755373 1.36540464992311 1.42101223285565 1.29328135567984 1.42063782257864 1.37798776714435 5.20418155719968 0.0600781250000052 1.35547259027979
5.22100123238688 5.39796789703203 5.162 5.25198757517902 0.864089815991889 0.180155207588667 0.191885573279433 1.35271804244266 1.416 1.27699971170187 1.41699763276975 1.36450188769968 5.2353530876034 0.0544748995983966 1.35350737855204
5.24941812971914 5.46822763463915 5.16469386000632 5.27496805370155 0.8531517812875 0.196025511847855 0.212059196778775 1.3505410336915 1.38601786288216 1.2809973156396 1.41 1.36297299840699 5.26646903010485 0.0472195367573033 1.35213768576509
5.28751312047901 5.53369120472761 5.18180004793297 5.31793976712894 0.845112795662215 0.215688358528869 0.224221413563302 1.34466664207786 1.38748656150481 1.28099203022341 1.41 1.36005277876428 5.29785309585035 0.039222222222223 1.3502028484801
5.31802832536581 5.57351174338697 5.19349294889941 5.34101609035285 0.846553184208851 0.225458570388868 0.219153572819913 1.34381721603351 1.41399822966464 1.28350228566147 1.41350132775152 1.3589993330591 5.33053403257547 0.0315497435897444 1.34879085634935
5.35586774242356 5.60676258562464 5.19163623227029 5.38379821158348 0.830970052301799 0.228690141177069 0.23183688490496 1.33511057834446 1.3834767759943 1.28704206271957 1.41499592108083 1.36097488972105 5.365495084462 0.0250800405268499 1.34693892280246
5.38960470280222 5.63072176440631 5.20434700416837 5.41117875347909 0.826804607204519 0.233449938507249 0.240295340575246 1.3319617230984 1.38103456775207 1.29095317535837 1.41450789244599 1.35853130476681 5.39989726686065 0.0215744680851073 1.34644133607095
5.43401111024496 5.65200767248505 5.20750599981125 5.45450990119801 0.822680919132006 0.228876853038518 0.214866311847486 1.33088545221145 1.38350008030869 1.29349988637145 1.41099973031039 1.35649976818657 5.43188927500193 0.0198759689922487 1.34513794390722
5.47042192875385 5.67755541759106 5.22813809356232 5.48743227149806 0.825268610873776 0.234119198702365 0.203436883815699 1.33227850047194 1.38446497730289 1.29344478582508 1.41005533041271 1.3554648029462 5.47105354159459 0.0198100775193769 1.34261506515925
5.51152188064537 5.68293576807759 5.2902753856727 5.52950758099211 0.82902051049831 0.223798735988031 0.250982807521614 1.33504709119307 1.38103848730312 1.28806223364134 1.41543662448377 1.35204020011546 5.50771655222371 0.0262981366459463 1.34046558533324
5.55199126721664 5.7084957900101 5.39648531533067 5.56599341026838 0.836453047381902 0.231121842041021 0.277834897172248 1.34214855838342 1.3730014326801 1.29399906816109 1.39400135358231 1.34650134164549 5.54394011114102 0.0426597836774781 1.33871509890721
5.58038423891894 5.72506044250381 5.42697263210134 5.59388007783618 0.840268850283669 0.201235068027343 0.285367507325549 1.34555732505149 1.37199544967611 1.29951520793624 1.39713089388474 1.34699506043497 5.58030353691162 0.051099567099563 1.33536835530597
5.61805633693898 5.73093290348218 5.47344741382875 5.63106512138696 0.844540743801137 0.195924638738885 0.286001468617506 1.3491930953739 1.37150736530509 1.30098358065627 1.40985438768758 1.34650594616221 5.61494239389333 0.0597605633802802 1.33251035156835
5.64700607590945 5.73450028181989 5.56100808519149 5.65800680319936 0.848966159793047 0.191760656237126 0.293915679695502 1.35171609539453 1.37600064546485 1.30149990606004 1.41000087882516 1.34649963029759 5.64445733344412 0.062 1.33163540438947
5.68074942220434 5.73601498171278 5.60769914659664 5.69572945568759 0.855443609153316 0.195403844307866 0.269347690612563 1.35780880090123 1.37951994831617 1.30101498171279 1.41490012191477 1.34448501828722 5.67517260701113 0.0629434697855732 1.33176290339124
5.70519875163161 5.73748147670182 5.66475308357192 5.71822320025359 0.857267465092703 0.189421404589337 0.254461264776713 1.35965243733125 1.38147604959589 1.30248147670182 1.42554345447286 1.34301852329818 5.70417489871157 0.0664298507462676 1.33286834929875
5.73902120523597 5.73950941680848 5.73099540636364 5.76002464019674 0.847487966780394 0.188045670070101 0.237652761285854 1.35216058591229 1.38799675387412 1.30251444421524 1.43199770318182 1.3514956292985 5.73228224427137 0.06779191321499 1.33481377507328
5.76321689119361 5.74453220385839 5.79225964350309 5.7882246489895 0.856975691205324 0.177665322717501 0.215552021249124 1.36299476670153 1.38199461013763 1.31 1.4295349664475 1.34499579410439 5.76147410258644 0.0661526881720444 1.33653901297642
5.78521415982845 5.74795159846934 5.86949154589278 5.81071534533225 0.859101663407704 0.17668279452769 0.244631068097251 1.36305215538244 1.38150488950233 1.31 1.4329586859765 1.3445079270054 5.79178291134316 0.0622603878116353 1.33749260583772
5.81297805064132 5.74950039080961 5.94844025694136 5.84497077761172 0.856857784782032 0.175921364212005 0.236030202656529 1.35936579485396 1.38100168909169 1.31149636127688 1.44099116814858 1.34200383191961 5.82010908944714 0.0590534979423868 1.33814583494005
5.83636251516521 5.75406492304111 6.02010446863203 5.87979256872 0.853329764793384 0.165001749156818 0.241020083659219 1.3583453561511 1.38003490968724 1.31251519728303 1.44751468900011 1.34154997989954 5.85061717635655 0.053767441860468 1.33824363967544
5.87205894744792 5.76041999750875 6.07976840055927 5.90864522100848 0.854318858921135 0.16423116091689 0.242578613027102 1.35688224937292 1.38345711678802 1.31398067965548 1.44898270820185 1.34643830358009 5.88011532511596 0.0480963855421692 1.33928905389038
5.89351904388843 5.76200637805634 6.12700547104637 5.94350326293426 0.841267017868956 0.160097700981816 0.257769414165411 1.35101651648558 1.38049693820547 1.31349681097183 1.44749880975697 1.34250574188816 5.91166608940335 0.0424373673036149 1.34136738949807
5.91827423004286 5.77127423004286 6.19207109667778 5.97029454337937 0.844782318760778 0.164516344458304 0.248172785482731 1.34124089682722 1.34502031333651 1.30983749330794 1.44492890332222 1.34202031333651 5.94443937633241 0.0343144278607001 1.34410306170892
5.94465264897985 5.79765264897985 6.19890994603181 5.99862691927465 0.841157728603139 0.220917312059511 0.258059807691707 1.3374795296825 1.3469742702948 1.29420583764157 1.43809005396819 1.3439742702948 5.97626507830749 0.027874643874647 1.34633519432304
5.99900731323984 5.7930043879439 6.23300689534042 6.03800752218955 0.828848583320968 0.154505873909449 0.237886479197391 1.33496696396072 1.35000104474855 1.31799811945261 1.42999958210058 1.34600313424565 6.00846997803009 0.0241904761904755 1.3499783730194
6.03433607286575 5.81463480430198 6.26602800607215 6.07442009108219 0.821897295888432 0.23071289483148 0.221185444868012 1.32033964490814 1.35501867071476 1.30887864035403 1.428 1.36101867071476 6.04347958046471 0.0258376560999019 1.35357645574062
6.07507558341167 5.88119008874466 6.26896426862109 6.11846402931632 0.83050900843349 0.257227345648423 0.236434435038849 1.3098180374411 1.35961338911088 1.29615483597529 1.428 1.36297617908073 6.07801999548895 0.0309281045751536 1.35623949769973
6.11600981595092 5.90801701431493 6.28500425357873 6.14601079754601 0.842681230265849 0.218165853578732 0.237938416359918 1.33889221186094 1.36300065439673 1.29699803680982 1.436 1.36100065439673 6.11462748139933 0.0427427745664614 1.35887010114939
6.1463255813267 5.96058209994773 6.29806906270566 6.17931571522589 0.846469696963435 0.236187237462254 0.232829866159848 1.34568009160747 1.36498026779838 1.29099013389919 1.43594080339515 1.36304933050405 6.14649810130365 0.0544533333333309 1.36040191418927
6.17856454827395 6.01822146509585 6.30490763145205 6.2105777437808 0.849410281524381 0.249776450499716 0.206081292977554 1.34865975370411 1.3630263910137 1.29001319550685 1.4300791730411 1.36793402246575 6.17764648866052 0.0567130434782578 1.36103929417124
6.20100852178024 6.06548213632646 6.31100023031839 6.22701151591924 0.854300840662105 0.240925463593725 0.203789900963095 1.34968249204492 1.36400046063677 1.29103706758018 1.42999930904485 1.36900046063677 6.2065733608021 0.0598629856850723 1.36095173262223
6.23822141919909 6.11469445112441 6.31210064509049 6.27716103214479 0.857798931719169 0.231989747047712 0.203191117538151 1.3602956904663 1.3660402580362 1.2950402580362 1.427 1.37111070959954 6.23524199034312 0.0634779487179489 1.36091888365966
6.2597309586805 6.18215618858885 6.32187770849114 6.29280433358582 0.843123559554802 0.238765251984358 0.186785205151871 1.34044825176299 1.36995108339646 1.29895108339646 1.427 1.38186547934025 6.26335169842092 0.0657267605633801 1.36088667511801
6.29294475245363 6.26785769571389 6.322 6.3319347074452 0.860350802508826 0.233618772640697 0.188436886047386 1.3638603222167 1.36900167416807 1.29301004500843 1.42400502250422 1.37800669667229 6.29033326539652 0.0684110756123529 1.36065035223453
6.31924587002425 6.33778314155873 6.32503642518878 6.35530050780742 0.861228977310284 0.198114434660199 0.188235919093177 1.36323189132539 1.37007285037756 1.30679055516452 1.42397268110842 1.37207285037756 6.31992211245861 0.0694914914914916 1.35930523276795
6.34566362275489 6.42192857618226 6.32895016633406 6.38758887225598 0.848225572355091 0.191069700598695 0.188871902029285 1.35054158566182 1.37790033266812 1.28428654357916 1.42103737524946 1.37990033266812 6.34925208987128 0.0669665653495447 1.35747783036124
6.37501144382987 6.51603475533516 6.329 6.42101144382987 0.85739983046178 0.202526332252527 0.191649826223324 1.36170867760188 1.36999872846335 1.2789974569267 1.421 1.3719991523089 6.3788732042152 0.0625234159779646 1.35663221288001
6.40229715014557 6.59871501753777 6.32902785782615 6.44836215173991 0.856775280202416 0.217486743513101 0.191254578929017 1.35836444446763 1.3670185718841 1.27307428753639 1.42097214217385 1.37011143130459 6.40727297976993 0.0570376344086062 1.3563397661189
6.43359917753971 6.67403552095492 6.33196242289435 6.48651149762652 0.833103121985596 0.220303925978574 0.192790334648042 1.33460424929877 1.36897494859623 1.28089979438493 1.41803757710565 1.38184969157739 6.43890487680963 0.0515606936416205 1.35493371616194
6.46394439995632 6.72390918659532 6.33898702665648 6.51295181329548 0.845885702780912 0.242428985701113 0.189266579338502 1.34847368264599 1.36400926667395 1.28000185333479 1.41500556000437 1.37002224001747 6.46911268913489 0.045485128205133 1.3526264612601
6.4913330170912 6.76062566847437 6.34211100569707 6.5473330170912 0.841992680694606 0.245172599604504 0.191675338969049 1.34661072537442 1.35897981714599 1.278 1.41496972571898 1.36094954286497 6.50015941872963 0.0385470536499606 1.3494983755133
6.52354281414118 6.82114104475009 6.35284760471373 6.57954281414118 0.836448691384185 0.206735575124861 0.19315894174226 1.34474646136334 1.35702770823387 1.278 1.4120415623508 1.35606927058467 6.52991034288156 0.0326644067796642 1.34647993856511
6.56400392729653 6.85400152728198 6.36900185455669 6.6060062182195 0.832460300001818 0.178509313814023 0.202547718895266 1.34456880653822 1.35200021818314 1.28599967272529 1.41299934545058 1.35399934545058 6.56668206946174 0.0293291536050176 1.34201072252516
6.60035551025017 6.86802962585418 6.38619750569454 6.66308887756254 0.835036096235957 0.172303347403096 0.181762256024921 1.33358832629845 1.35401975056945 1.283 1.40700987528473 1.34803950113891 6.60158752883629 0.027 1.338409356026
6.63550582177088 6.87095881848091 6.40572545653938 6.67187645544272 0.817841735517077 0.180544142659618 0.193850057597875 1.32946792867019 1.35597254565394 1.283 1.40798627282697 1.35194509130788 6.63526849683316 0.0279908256880714 1.33443090597543
6.67901122595412 6.88400187099235 6.44501652709911 6.71900810763353 0.833123573595393 0.175859379454203 0.212848522370166 1.34644153733205 1.34899937633588 1.284 1.41299875267177 1.34399937633588 6.66893735930799 0.0354659090909116 1.33118765936909
6.71523899603732 6.89006434508697 6.49844122345352 6.74524818819261 0.844597557016588 0.173840033573782 0.240194634976155 1.35141605269796 1.34700919215528 1.28400919215528 1.40908272939754 1.34194484706831 6.70089616521345 0.0507550585729492 1.32806573451459
6.74068847295347 6.89691612733363 6.54542487314486 6.77167649114399 0.846467114743889 0.170649060698911 0.242817888750588 1.3563199711345 1.34798801819052 1.28498801819052 1.41789216371466 1.33607189085689 6.73404883682526 0.058249999999998 1.32453086861951
6.78098433429878 6.89999882507241 6.61597258502286 6.81498315937119 0.854506859026905 0.164352451682241 0.254855296373208 1.36244762272984 1.34300195821265 1.285 1.40800391642531 1.33100195821265 6.76276385647087 0.0624211640211636 1.3212208586647
6.80432205515199 6.903 6.66056359651599 6.83528627124622 0.856745285080043 0.164365993804218 0.264404620928839 1.36391346490584 1.34098210804711 1.285 1.40396421609422 1.32901789195289 6.7931998471026 0.064 1.3198475320267
6.83948091459967 6.903 6.72209160054942 6.86653859075526 0.837671603829681 0.165020339243938 0.268184198319464 1.34791618385715 1.3390288380778 1.285 1.40005767615559 1.3309711619222 6.81928015580833 0.0637545454545458 1.31862814023143
6.86000571428571 6.907 6.78501540372671 6.89000645962733 0.858601699378882 0.164839962732919 0.266486365217391 1.3656913068323 1.33399925465839 1.285 1.40900248447205 1.32800049689441 6.84368436694598 0.0637485207100585 1.31973803026139
6.88326643208968 6.90702960356552 6.84769074986212 6.9162565642345 0.865483714598417 0.164700065212277 0.211461719603023 1.37097723528028 1.33098026428965 1.285 1.41893092501379 1.33000986785517 6.86858412624421 0.0667286585365834 1.32105134406331
6.90965629838182 6.90996181093131 6.91610892173065 6.94166902807139 0.86981360747524 0.165697015716647 0.195784184220576 1.37367486605681 1.32902545937912 1.285 1.41208910782693 1.33098727031044 6.89400734547027 0.0687439759036153 1.32315568127387
6.93300972425736 6.91300176804679 6.98303536093585 6.96901281833925 0.869848554621747 0.164678735846543 0.181567642382261 1.37275949168655 1.3300008840234 1.2850004420117 1.41799867396491 1.3289991159766 6.91926116656344 0.0674751773049659 1.3252459970188
6.95533496559865 6.91702791379989 7.06379089099682 6.99824191959903 0.866368320350851 0.161839074429923 0.198725969682499 1.37145945157261 1.3320744367997 1.286 1.41512095979951 1.32700930459996 6.9451463293962 0.0651831831831842 1.3273234685893
6.99054261739605 6.919961884783 7.14692006885179 7.02366966811937 0.844119040395551 0.16384395460172 0.185689358614184 1.35563556807033 1.33989835942134 1.286 1.42783483405968 1.32798729492767 6.97163643030924 0.0619629629629642 1.32956940808736
7.01098196173702 6.92299729426055 7.22792784694807 7.05397294260553 0.856148879410872 0.160413120619496 0.181373742939569 1.36591053893107 1.3380018038263 1.28899729426055 1.41800901913149 1.3299981961737 6.99764578039828 0.0578172043010775 1.33252251606272
7.03728678880477 6.92606922488391 7.28449446345651 7.08025712099738 0.855876253915909 0.160966171048659 0.197578576524133 1.36703102444145 1.33501977853826 1.28900988926913 1.42099011073087 1.33103955707652 7.02714097137119 0.0525742379547726 1.33563249756475
7.06565924678016 6.9329177492228 7.33341249444855 7.10569449711325 0.85451633265433 0.166523259369355 0.217224057770538 1.36416442782532 1.33697649977794 1.28998824988897 1.42001175011103 1.33495299955588 7.0545740903142 0.0471097922848735 1.33856345324929
7.09194689761336 6.93599387280154 7.34697344880668 7.1349407704149 0.85090735263815 0.165592042399486 0.223158337898935 1.35948949715761 1.33799795760051 1.29299387280154 1.41700612719846 1.33699591520103 7.08199368659102 0.0404311377245499 1.34152120568075
7.12535524847835 6.94616239930439 7.36623344900006 7.17026389886963 0.844775884374295 0.140829698101794 0.230118419878268 1.35511521774865 1.34309134960872 1.28997970008695 1.41393910026085 1.34505074978262 7.1114655174879 0.0352073170731706 1.34444855304345
7.15957627524709 6.96180629725581 7.38872155230523 7.19568523304069 0.825113460136604 0.161029881331565 0.232856102019767 1.33827847257843 1.35189104220639 1.28802421284302 1.40807263852907 1.34993946789244 7.14169503675738 0.032741573033708 1.34783094743129
7.19900499833389 6.99200106025264 7.4060028778286 7.22500439247523 0.840180858804641 0.199953546090697 0.23307046802581 1.34886053618491 1.35400060585865 1.279 1.40900015146466 1.35500075732332 7.17160007743558 0.0322166666666667 1.35269875629202
7.23233629314299 6.9994131601471 7.42534590151851 7.25424981776337 0.845824345637378 0.157670151072128 0.235652677772858 1.35239923132996 1.35801921675103 1.27896156649794 1.41004804187757 1.36003843350206 7.20392693727618 0.0352613981762883 1.35900569049624
7.26658203077276 7.0414864949494 7.46057008879484 7.27968950857405 0.843211885081049 0.190272093295671 0.18399053643423 1.35232095535823 1.35997611604416 1.27504776791168 1.41494029011039 1.36395223208832 7.23482410288889 0.0437911764705838 1.36565310055609
7.29697096339628 7.09394966988689 7.461 7.3119690276227 0.850602808601146 0.199501443880771 0.183330029036604 1.35815434754114 1.36199806422642 1.27000483943395 1.415 1.36899516056605 7.26324319267028 0.049 1.37128839853215
7.32627383146443 7.14154766292887 7.468 7.33628361115959 0.849625455058758 0.201089384320142 0.157225109105618 1.35945623743437 1.37002933908548 1.26295110152421 1.40803911878063 1.37600977969516 7.28987533938948 0.0499286359530238 1.37646647608423
7.35366519535954 7.19859256498596 7.468 7.36465323805095 0.839167823628805 0.204194078375837 0.160737073262169 1.34907686704412 1.37296412807424 1.26834023785739 1.41195217076565 1.37698804269141 7.3142696374633 0.0534854368932034 1.38207925582852
7.38400731468604 7.26402796791719 7.472 7.39700731468604 0.852922056717603 0.210782345002288 0.148500408761867 1.36202203520382 1.3780017211026 1.27900129082695 1.408 1.38499870917305 7.3410686928903 0.0564141132776226 1.38820588183624
7.40129340975903 7.32952611405068 7.47203035273369 7.41426305702534 0.857738446796011 0.216176680364479 0.149619772957123 1.36680423021753 1.38208094062318 1.28177741328625 1.40796964726631 1.38205058788949 7.36336387377266 0.0583222958057388 1.39295122369093
7.42960661630864 7.38587538733937 7.47495930513538 7.43964731117327 0.861448453171477 0.194010940133342 0.166002380057208 1.37203729184187 1.38989148036101 1.27246254020835 1.40504069486462 1.38693217522563 7.38941739674364 0.0604776119402973 1.39762176689142
7.45298314905622 7.44695164511785 7.475 7.46598095110703 0.862918959637384 0.167102155996632 0.164361370054994 1.37336907686134 1.39799413880216 1.26599560410162 1.405 1.39499413880216 7.41343492355649 0.0617689282202563 1.40269408048303
7.47523990254195 7.52575661570923 7.47506458914591 7.48921222147942 0.862233554996945 0.157206081110061 0.164096103745293 1.37321442024631 1.40504613510422 1.27303690808338 1.405 1.39597231893747 7.43737449969133 0.0605415352260787 1.40803404834095
7.50063985408744 7.60586415519883 7.48190303763893 7.51168140938504 0.849904809285253 0.144086029215606 0.153095970883672 1.35991852253346 1.40993074117066 1.27694459293653 1.405 1.3930415552976 7.46185658438894 0.0579179331307016 1.41469624042232
7.52399846026979 7.67999511303019 7.48499979916562 7.53799825943541 0.853639738245864 0.149059654564874 0.133441305423441 1.36495964987874 1.41699953138646 1.28399953138646 1.40200020083438 1.40399926360729 7.48633174011467 0.0541666666666671 1.42241354085218
7.55014688614968 7.78159672498307 7.48908262345919 7.56421114884016 0.856271829457924 0.144548709850068 0.134146241799949 1.36784725250364 1.42503672153742 1.30211934499661 1.40203672153742 1.41200918038435 7.5108443714872 0.0506859903381652 1.43136689722181
7.56581307108164 7.84524060126915 7.49789485248342 7.58673128967985 0.855400397921084 0.173208036909969 0.119880222146285 1.36862077038466 1.42895326777041 1.31484812025383 1.40595326777041 1.4129883169426 7.53663727935196 0.0457460317460316 1.44055372031128
7.60900527766837 7.90501583300512 7.50100162389796 7.63000649559184 0.851399727997092 0.208011985215257 0.123990763232042 1.36337930984337 1.43400162389796 1.32100365377041 1.41000121792347 1.41800162389796 7.56283136995889 0.0408714975845425 1.45122283747777
7.62238863907628 7.94427902292656 7.48462217003903 7.64642849949436 0.850571156233952 0.21298241141438 0.203227387713223 1.36151358275452 1.4380498255226 1.3301494765678 1.40977243711876 1.42196013958192 7.58782533000988 0.0369423868312765 1.46262602333088
7.66052041663425 7.97165568373741 7.43497572324284 7.68847122859674 0.834986014329489 0.221068303732442 0.41433961824583 1.34518536005662 1.44293851495311 1.34481554485933 1.40085879047844 1.41804918803751 7.61320519264653 0.0331926345609082 1.47657400688278
7.68100543018784 7.98800271509392 7.33828151584561 7.70800610896133 0.841330566775856 0.220019894790111 0.814076977485867 1.35318073137843 1.45100135754696 1.35200135754696 1.37885214312466 1.42800152724033 7.63680279870886 0.0307631027253671 1.49264163395512
7.71329774060988 8.00422826780091 7.18075878018356 7.74429774060988 0.844657693388125 0.219301944092479 1.45918898808934 1.35748910677817 1.45903969874798 1.36010917155696 1.33934436017959 1.43707939749597 7.66110897784045 0.030274747474747 1.51147821529869
7.74264046361547 8.02672435543853 6.94862674859289 7.77364046361547 0.843444860837227 0.209638407315972 2.40642517271224 1.35740107860915 1.4629520618154 1.37086816999234 1.27792730676537 1.44490412363079 7.68269280500813 0.0301778425656003 1.52995652939566
7.77200883534623 8.04500171798399 6.62810465340983 7.80600809906738 0.844249779116344 0.191149509147431 3.71253505401058 1.35841997054885 1.46800196341027 1.38200024542628 1.19019284800418 1.45300196341027 7.70109068095062 0.0287713414634121 1.54869564557984
7.80818826548152 8.0521288132242 6.20541172697059 7.83928735257706 0.843353071699962 0.189085296126613 5.43426815464036 1.3583400311866 1.47607926967643 1.38302972612866 1.07173284901816 1.46107926967643 7.71869359857365 0.032358585858583 1.56733732981441
7.82677504421725 8.06484608288549 5.66676720161139 7.86765664643686 0.843656329668808 0.182697313750597 7.62837399725758 1.36229216729672 1.48390528177569 1.38596448066588 0.91813917492947 1.46890528177569 7.73216750037163 0.0373880597014876 1.58541003981976
