# Supplementary material for: Quantifying Spatiotemporal Gait Parameters with HoloLens in Healthy Adults and People with Parkinson’s Disease: Test-Retest Reliability, Concurrent Validity, and Face Validity
Source: Sensors (Basel). 2020 Jun 5;20(11):3216. doi: 10.3390/s20113216 (PMC7313704; doi:10.3390/s20113216)
Supplement: Supplementary file 1 [file sensors-20-03216-s001.zip › Data/HYA_09_CWS1_HoloLens_raw.csv]

Time HoloLens_x_position HoloLens_y_position HoloLens_z_position HoloLens_x_orientation HoloLens_y_orientation HoloLens_z_orientation
153.7534 -0.277 0.066 0.518 3.142 1.157 356.291
153.7843 -0.277 0.066 0.518 3.19 1.179 356.224
153.8186 -0.277 0.066 0.518 3.182 1.192 356.259
153.8514 -0.278 0.066 0.519 3.042 1.206 356.33
153.8839 -0.278 0.066 0.52 2.956 1.217 356.451
153.9175 -0.278 0.065 0.521 3.081 1.169 356.44
153.9503 -0.279 0.065 0.522 3.093 1.232 356.35
153.9848 -0.279 0.065 0.524 3.079 1.327 356.395
154.0181 -0.279 0.065 0.527 3.16 1.532 356.384
154.0506 -0.28 0.065 0.53 3.215 1.738 356.331
154.0848 -0.281 0.065 0.533 3.248 1.894 356.221
154.1186 -0.281 0.064 0.537 3.411 2.065 356.07
154.1534 -0.282 0.064 0.541 3.649 2.274 356.035
154.1834 -0.284 0.063 0.546 3.954 2.483 356.083
154.2171 -0.285 0.063 0.551 4.222 2.629 356.145
154.2507 -0.287 0.062 0.557 4.392 2.736 356.121
154.2849 -0.289 0.061 0.563 4.526 2.804 355.979
154.3177 -0.291 0.06 0.569 4.741 2.868 355.764
154.3513 -0.293 0.06 0.576 4.726 2.907 355.507
154.3858 -0.295 0.059 0.585 4.464 2.927 355.23
154.4194 -0.297 0.058 0.594 4.378 3.019 354.82
154.4514 -0.3 0.056 0.604 4.318 3.103 354.635
154.484 -0.301 0.052 0.615 4.193 3.17 354.777
154.5165 -0.303 0.049 0.627 3.837 3.217 354.951
154.5532 -0.303 0.049 0.64 3.542 3.409 355.314
154.5842 -0.303 0.047 0.653 3.538 3.56 355.943
154.6172 -0.302 0.044 0.668 3.58 3.735 356.485
154.6509 -0.301 0.044 0.684 3.858 3.831 356.764
154.6851 -0.3 0.043 0.7 4.684 3.763 356.822
154.7177 -0.298 0.04 0.718 5.08 3.678 356.332
154.7526 -0.296 0.037 0.738 4.524 3.792 355.645
154.7846 -0.294 0.035 0.759 4.1 3.916 355.647
154.8174 -0.291 0.03 0.781 4.058 3.955 355.875
154.8521 -0.288 0.026 0.804 4.096 3.851 355.885
154.8835 -0.285 0.023 0.828 4.001 3.572 355.928
154.9171 -0.282 0.019 0.854 4.043 3.113 355.904
154.952 -0.278 0.019 0.881 3.783 2.377 355.63
154.9836 -0.274 0.019 0.909 3.369 1.746 355.353
155.0163 -0.269 0.019 0.937 3.494 1.198 355.313
155.0521 -0.264 0.022 0.966 3.537 0.502 355.695
155.0843 -0.258 0.036 0.996 2.617 0.192 355.677
155.1167 -0.253 0.047 1.025 1.623 0.148 355.761
155.1526 -0.248 0.05 1.052 1.605 359.961 356.809
155.1826 -0.244 0.049 1.078 1.907 359.747 357.306
155.221 -0.241 0.053 1.103 2.14 359.661 356.424
155.2515 -0.238 0.053 1.128 2.835 359.452 356.26
155.2891 -0.237 0.052 1.151 4.342 359.14 356.399
155.3191 -0.236 0.053 1.174 5.701 358.92 355.923
155.3527 -0.236 0.055 1.197 6.044 358.746 355.408
155.3893 -0.236 0.055 1.22 5.838 358.394 355.997
155.4227 -0.236 0.052 1.244 5.555 358.119 356.737
155.4522 -0.235 0.049 1.267 5.527 358.155 356.54
155.489 -0.235 0.047 1.292 5.211 358.547 356.417
155.5169 -0.236 0.044 1.318 4.72 358.917 356.592
155.5506 -0.237 0.042 1.344 3.975 359.161 356.786
155.5829 -0.239 0.038 1.372 3.122 359.269 356.468
155.6162 -0.241 0.033 1.4 2.598 359.492 355.906
155.6508 -0.243 0.03 1.43 2.297 359.826 355.448
155.6827 -0.246 0.031 1.461 1.359 0.262 354.82
155.7177 -0.249 0.03 1.492 0.548 0.859 354.237
155.7498 -0.252 0.034 1.525 0.971 1.392 354.144
155.7877 -0.254 0.049 1.556 0.62 1.808 353.823
155.8164 -0.257 0.054 1.587 0.486 2.005 354.176
155.8508 -0.259 0.061 1.616 359.991 2.08 354.488
155.8839 -0.262 0.058 1.643 1.371 1.688 355.79
155.9164 -0.263 0.06 1.668 2.296 1.497 355.297
155.9541 -0.263 0.063 1.694 2.386 1.592 355.142
155.9835 -0.262 0.067 1.72 2.108 1.715 355.221
156.0191 -0.26 0.069 1.745 2.436 2.016 355.496
156.0479 -0.259 0.067 1.771 2.498 2.306 355.278
156.0833 -0.259 0.067 1.798 1.634 2.579 354.47
156.1154 -0.258 0.064 1.827 0.889 2.809 354.035
156.1499 -0.258 0.059 1.856 1.029 2.949 354.062
156.1819 -0.257 0.053 1.886 1.691 3.128 354.076
156.2166 -0.256 0.047 1.916 2.167 3.426 354.157
156.2516 -0.254 0.041 1.946 2.035 3.71 354.848
156.2823 -0.253 0.034 1.978 1.675 3.589 355.608
156.3183 -0.251 0.033 2.011 0.782 3.07 355.816
156.3515 -0.249 0.034 2.046 359.287 2.52 356.142
156.3816 -0.245 0.033 2.08 358.49 2.119 356.545
156.4179 -0.242 0.034 2.113 359.961 1.589 356.856
156.4502 -0.24 0.049 2.144 0.351 0.965 356.292
156.4819 -0.238 0.058 2.177 358.955 0.254 356.879
156.5172 -0.237 0.06 2.207 359.221 359.735 356.113
156.5496 -0.235 0.061 2.235 1.564 359.829 354.945
156.582 -0.234 0.063 2.261 2.88 0.003 354.851
156.6155 -0.234 0.066 2.288 2.818 359.875 355.6
156.6495 -0.234 0.068 2.315 2.277 359.639 355.479
156.683 -0.234 0.065 2.342 1.918 359.198 355.092
156.716 -0.235 0.064 2.371 1.54 358.737 355.088
156.7486 -0.235 0.06 2.401 1.279 358.343 355.514
156.7834 -0.234 0.054 2.432 1.367 358.378 355.77
156.8161 -0.233 0.046 2.463 1.823 358.732 355.764
156.8484 -0.233 0.039 2.495 2.157 359.061 355.619
156.8819 -0.234 0.035 2.529 1.103 359.196 355.268
156.9158 -0.235 0.03 2.565 359.877 359.366 354.876
156.9489 -0.236 0.027 2.6 359.418 359.668 354.326
156.9826 -0.237 0.027 2.636 359.302 0.078 354.148
157.0152 -0.238 0.028 2.672 359.346 0.773 353.619
157.0501 -0.239 0.04 2.708 359.678 1.631 352.488
157.0827 -0.24 0.051 2.743 359.358 2.041 352.817
157.1161 -0.242 0.054 2.776 0.525 1.781 353.936
157.1494 -0.243 0.058 2.808 2.073 1.535 354.842
157.1822 -0.242 0.063 2.838 2.943 1.133 356.144
157.2146 -0.242 0.065 2.867 3.95 0.585 356.766
157.2479 -0.24 0.067 2.896 4.172 0.623 356.324
157.2845 -0.238 0.067 2.926 3.45 0.923 355.689
157.3161 -0.236 0.064 2.957 3.012 1.228 355.778
157.3501 -0.234 0.059 2.989 2.687 1.563 355.774
157.3825 -0.231 0.053 3.022 2.859 1.871 355.638
157.4151 -0.229 0.046 3.055 3.095 2.151 355.089
157.45 -0.227 0.039 3.089 3.263 2.286 354.807
157.4824 -0.223 0.032 3.123 3.471 2.488 355.102
157.5141 -0.221 0.024 3.159 2.816 2.382 355.587
157.5497 -0.218 0.021 3.195 1.981 2.022 356.02
157.582 -0.215 0.023 3.233 0.912 1.408 356.188
157.6128 -0.211 0.025 3.27 0.43 0.721 356.44
157.6495 -0.208 0.038 3.307 1.172 0.359 356.331
157.6813 -0.204 0.051 3.342 0.632 0.08 357.301
157.7153 -0.201 0.052 3.376 0.43 359.828 357.982
157.7482 -0.2 0.055 3.408 2.036 359.617 356.681
157.7833 -0.199 0.058 3.438 3.47 359.392 356.206
157.8147 -0.198 0.059 3.468 4.172 359.198 356.215
157.8483 -0.197 0.061 3.498 4.212 358.987 356.353
157.8813 -0.196 0.06 3.528 4.506 358.786 356.137
157.9147 -0.197 0.059 3.559 4.645 358.6 355.805
157.9477 -0.196 0.055 3.59 4.119 358.529 356.51
157.9812 -0.196 0.049 3.622 4.049 358.688 357.156
158.3831 -0.196 0.039 3.654 4.697 359.027 357.123
158.4146 -0.198 0.03 3.693 2.774 359.285 356.311
158.4248 -0.204 0.063 4.081 3.362 3.702 356.019
158.4436 -0.2 0.072 4.31 6.624 5.544 358.907
158.4535 -0.199 0.071 4.326 6.88 5.638 359.278
158.4835 -0.199 0.061 4.354 6.431 5.057 0.004
158.5124 -0.199 0.058 4.386 4.623 4.462 357.971
158.548 -0.199 0.05 4.415 2.435 3.722 355.787
158.5812 -0.199 0.042 4.42 1.695 2.603 355.602
158.6198 -0.199 0.03 4.417 2.041 1.084 355.707
158.649 -0.198 0.023 4.407 2.843 0.61 355.345
158.6813 -0.195 0.017 4.401 2.886 0.556 355.445
158.7174 -0.192 0.016 4.401 2.359 0.633 355.89
158.7506 -0.19 0.02 4.399 1.896 0.798 356.194
158.7802 -0.188 0.024 4.403 1.507 0.629 356.791
158.8155 -0.187 0.03 4.413 1.881 0.356 356.767
158.849 -0.185 0.034 4.436 1.483 0.013 356.758
158.8809 -0.183 0.036 4.466 1.134 359.762 356.855
158.9155 -0.181 0.043 4.502 1.059 359.452 356.576
158.9469 -0.178 0.049 4.544 1.449 359.21 356.169
158.9858 -0.177 0.056 4.591 1.848 359.173 355.363
159.0141 -0.176 0.061 4.644 2.038 359.088 355.035
159.049 -0.176 0.061 4.694 2.031 359.064 355.54
159.0818 -0.176 0.057 4.75 1.845 359.059 356.466
159.114 -0.176 0.05 4.804 1.974 358.932 357.273
159.1475 -0.177 0.039 4.855 2.767 358.63 357.226
159.1828 -0.179 0.027 4.904 3.844 358.291 356.718
159.2134 -0.18 0.019 4.946 4.496 358.023 356.48
159.2502 -0.185 0.006 4.99 3.935 357.583 355.816
159.2812 -0.186 0.004 5.034 2.983 357.964 355.467
159.3145 -0.187 0.008 5.072 2.222 358.916 354.894
159.3476 -0.188 0.012 5.105 2.641 359.585 354.54
159.3824 -0.189 0.036 5.136 2.499 0.34 352.835
159.4144 -0.19 0.048 5.165 1.27 0.626 353.852
159.45 -0.192 0.05 5.19 1.249 0.215 355.095
159.4818 -0.192 0.055 5.213 2.789 0.271 355.458
159.5128 -0.192 0.055 5.237 4.186 0.147 356.209
159.5482 -0.191 0.058 5.261 4.925 0.191 355.976
159.5793 -0.189 0.06 5.285 5 0.558 356.413
159.6142 -0.187 0.062 5.312 4.477 0.864 356.898
159.6483 -0.185 0.061 5.342 3.945 0.981 356.851
159.6799 -0.184 0.058 5.374 3.598 0.829 356.294
159.7139 -0.183 0.052 5.408 3.606 0.561 355.728
159.7483 -0.18 0.045 5.443 4.095 0.269 355.734
159.7812 -0.177 0.037 5.479 4.396 359.987 355.869
159.8136 -0.174 0.03 5.517 3.734 359.702 356.044
159.8489 -0.17 0.022 5.556 2.862 359.203 356.503
159.8807 -0.166 0.017 5.595 2.289 358.608 356.68
159.9128 -0.161 0.018 5.636 1.04 358.039 356.781
159.9466 -0.155 0.025 5.677 359.818 357.944 356.781
159.9801 -0.15 0.044 5.716 359.383 358.041 356.535
160.0134 -0.146 0.05 5.754 358.551 357.867 357.911
160.0476 -0.145 0.05 5.79 358.724 357.846 356.884
160.0804 -0.143 0.059 5.822 359.527 357.912 355.264
160.1129 -0.143 0.058 5.853 1.71 357.923 354.827
160.1469 -0.142 0.061 5.882 2.921 358.048 354.353
160.1792 -0.143 0.063 5.912 3.381 358.005 354.523
160.2124 -0.144 0.062 5.941 3.153 357.741 355.003
160.2475 -0.145 0.061 5.97 2.29 357.454 355.652
160.2795 -0.146 0.056 6 1.804 357.093 356.076
160.3127 -0.146 0.049 6.031 1.948 356.928 355.993
160.3458 -0.147 0.041 6.062 2.351 356.878 355.946
160.38 -0.147 0.033 6.095 2.3 356.913 355.741
160.4125 -0.148 0.026 6.129 1.676 357.186 355.515
160.4454 -0.147 0.022 6.164 1.371 357.835 355.331
160.483 -0.147 0.02 6.199 0.973 358.706 354.69
160.5131 -0.148 0.019 6.235 0.764 359.566 354.16
160.5475 -0.149 0.023 6.273 1.405 0.455 353.503
160.5797 -0.149 0.041 6.308 0.422 1.086 352.472
160.6136 -0.151 0.049 6.345 359.64 0.942 353.025
160.6444 -0.153 0.059 6.379 359.504 0.602 353.401
160.6799 -0.153 0.062 6.41 0.764 0.205 354.68
160.712 -0.152 0.062 6.44 2.698 0.11 355.322
160.7462 -0.15 0.066 6.47 3.09 0.652 355.575
160.7797 -0.147 0.068 6.498 2.716 1.235 356.445
160.8135 -0.144 0.067 6.527 2.51 1.728 357.005
160.8445 -0.142 0.063 6.556 2.375 1.89 356.447
160.8806 -0.14 0.06 6.586 2.153 1.755 355.363
160.913 -0.139 0.055 6.616 1.984 1.347 354.644
160.9474 -0.137 0.049 6.646 2.243 0.892 354.377
160.9806 -0.134 0.044 6.677 2.577 0.705 354.314
161.012 -0.13 0.036 6.708 2.63 0.622 354.539
161.0455 -0.127 0.029 6.74 2.373 0.518 355.03
161.0806 -0.122 0.024 6.773 2.285 0.502 354.933
161.1128 -0.117 0.025 6.807 1.634 0.501 355.235
161.1475 -0.113 0.029 6.842 0.545 0.451 355.648
161.1781 -0.109 0.039 6.877 0.796 0.13 355.919
161.2127 -0.106 0.054 6.91 0.499 359.249 356.384
161.2452 -0.104 0.056 6.941 0.337 358.369 356.766
161.2797 -0.103 0.059 6.971 0.898 357.69 355.4
161.3123 -0.102 0.063 6.999 2.059 357.261 354.511
161.3448 -0.101 0.065 7.027 2.912 357.057 354.025
161.3803 -0.1 0.068 7.055 3.008 356.962 354.067
161.4116 -0.1 0.07 7.083 2.771 356.933 353.697
161.4449 -0.101 0.068 7.112 2.736 356.96 353.644
161.4778 -0.101 0.064 7.142 2.694 357.072 354.336
161.5141 -0.1 0.058 7.172 2.805 357.48 355.24
161.5451 -0.1 0.053 7.202 2.888 357.871 355.345
161.5797 -0.101 0.047 7.233 3.001 358.189 354.998
161.6122 -0.103 0.04 7.264 3.077 358.412 354.855
161.6501 -0.105 0.033 7.297 2.494 358.548 354.684
161.6796 -0.108 0.03 7.33 1.767 358.828 354.057
161.7115 -0.11 0.027 7.364 1.06 359.223 353.467
161.7453 -0.113 0.027 7.398 0.854 359.713 353.243
161.778 -0.115 0.031 7.432 1.473 0.318 352.923
161.8132 -0.117 0.049 7.465 0.921 1.003 351.735
161.8445 -0.119 0.057 7.498 0.575 1.284 352.451
161.8801 -0.122 0.062 7.528 0.141 0.945 353.491
161.9116 -0.122 0.064 7.558 0.946 0.847 354.052
161.9453 -0.123 0.064 7.585 2.206 0.902 354.36
161.9783 -0.121 0.063 7.609 3.685 1.106 354.733
162.0121 -0.119 0.066 7.634 4.32 1.255 355.552
162.0449 -0.116 0.069 7.659 4.251 1.428 355.983
162.0781 -0.113 0.068 7.684 4.065 1.596 355.591
162.111 -0.11 0.066 7.709 3.538 1.796 354.512
162.1443 -0.107 0.063 7.736 3.064 2.026 353.742
162.1794 -0.103 0.059 7.762 3.095 2.276 353.521
162.2104 -0.099 0.054 7.79 3.278 2.519 353.481
162.2443 -0.095 0.049 7.818 3.286 2.755 353.556
162.278 -0.091 0.042 7.845 3.366 2.688 353.872
162.3114 -0.087 0.036 7.874 3.329 2.103 354.268
162.3442 -0.083 0.033 7.904 2.947 1.432 354.393
162.3798 -0.077 0.032 7.935 2.036 0.925 354.559
162.4118 -0.07 0.033 7.966 1.006 0.715 354.732
162.4447 -0.062 0.042 7.997 1.537 0.752 354.387
162.4787 -0.055 0.049 8.026 1.749 0.846 354.311
162.5115 -0.049 0.049 8.053 1.666 1.201 354.765
162.5484 -0.042 0.053 8.079 1.486 2.239 354.215
162.5793 -0.035 0.056 8.105 1.884 3.173 353.797
162.6152 -0.029 0.058 8.128 2.696 4.113 353.201
162.6454 -0.024 0.06 8.152 3.198 4.891 353.297
162.6789 -0.018 0.062 8.176 3.453 5.646 353.38
162.7128 -0.012 0.061 8.2 3.727 6.446 353.559
162.7445 -0.005 0.059 8.223 4.026 7.461 354.043
162.7774 0.003 0.055 8.247 4.112 8.963 354.495
162.811 0.013 0.052 8.271 4.255 10.664 354.531
162.8455 0.023 0.047 8.297 4.716 12.79 354.083
162.877 0.034 0.042 8.322 4.721 15.402 353.5
162.9115 0.046 0.038 8.347 4.171 18.637 353.249
162.9439 0.06 0.034 8.372 3.535 22.612 352.583
162.9792 0.077 0.031 8.396 2.424 27.879 351.687
163.011 0.096 0.03 8.419 1.513 34.464 350.321
163.044 0.115 0.031 8.441 1.064 41.821 349.147
163.0783 0.135 0.028 8.459 1.821 49.334 348.984
163.1111 0.154 0.031 8.477 2.773 57.64 347.884
163.1441 0.173 0.036 8.49 2.817 66.39 346.93
163.1776 0.19 0.041 8.502 3.188 74.906 345.986
163.2129 0.205 0.04 8.51 4.474 82.584 347.444
163.2436 0.216 0.041 8.516 5.972 89.049 349.819
163.278 0.227 0.042 8.521 6.87 95.211 350.533
163.3104 0.239 0.045 8.524 6.903 100.94 351.067
163.3459 0.25 0.049 8.526 6.677 105.415 351.623
163.3772 0.261 0.051 8.527 6.237 109.296 351.354
163.4126 0.272 0.049 8.526 6.278 113.399 351.04
163.4429 0.282 0.044 8.523 7.585 118.468 350.393
163.483 0.291 0.039 8.518 8.647 123.377 350.591
163.5105 0.301 0.037 8.513 8.845 127.706 350.304
163.5482 0.311 0.036 8.507 8.311 131.044 349.59
