# Supplementary material for: Quantifying Spatiotemporal Gait Parameters with HoloLens in Healthy Adults and People with Parkinson’s Disease: Test-Retest Reliability, Concurrent Validity, and Face Validity
Source: Sensors (Basel). 2020 Jun 5;20(11):3216. doi: 10.3390/s20113216 (PMC7313704; doi:10.3390/s20113216)
Supplement: Supplementary file 1 [file sensors-20-03216-s001.zip › Data/HYA_09_CWS1_IWW_raw.csv]

IWW_x_SpineBase IWW_x_Head IWW_x_ShoulderLeft IWW_x_ElbowLeft IWW_x_WristLeft IWW_x_HandLeft IWW_x_ShoulderRight IWW_x_ElbowRight IWW_x_WristRight IWW_x_HandRight IWW_x_HipLeft IWW_x_KneeLeft IWW_x_AnkleLeft IWW_x_FootLeft IWW_x_HipRight IWW_x_KneeRight IWW_x_AnkleRight IWW_x_FootRight IWW_x_SpineShoulder IWW_y_SpineBase IWW_y_Head IWW_y_ShoulderLeft IWW_y_ElbowLeft IWW_y_WristLeft IWW_y_HandLeft…
-0.279889133575274 -0.295600880870985 -0.292933480145164 -0.279933480145164 -0.221 -0.208778267150547 -0.240088693139781 -0.231022173284945 -0.17 -0.174911306860219 -0.262955653430109 -0.28 -0.311 -0.260733920580656 -0.230977826715055 -0.271933480145164 -0.305 -0.190955653430109 -0.277933480145164 0.855431221803327 1.52066626165395 1.30604456830274 1.08377862555935 0.86357798238258 0.797948779711…
-0.27500192067467 -0.278006914428812 -0.290001152404802 -0.277001152404802 -0.221 -0.19900384134934 -0.243998463460264 -0.231999615865066 -0.17 -0.171001536539736 -0.261000768269868 -0.28 -0.311 -0.249004609619208 -0.230000384134934 -0.269001152404802 -0.305 -0.189000768269868 -0.275001152404802 0.86209738019975 1.54650984347235 1.30800922788878 1.08459967732666 0.863929861711424 0.79569088735169…
-0.275036540744823 -0.294146162979291 -0.289951279006903 -0.277 -0.220975639503451 -0.205975639503451 -0.250158343227566 -0.232036540744823 -0.170121802482743 -0.174024360496549 -0.258036540744823 -0.28 -0.308 -0.193987819751726 -0.23 -0.269 -0.305 -0.189012180248274 -0.275 0.859497320507048 1.50957118159725 1.30802187598457 1.08459464069076 0.859572594441383 0.792979269185104 1.32596489600714 1.…
-0.277957681780986 -0.305809568014436 -0.286021159109507 -0.277 -0.219084636438028 -0.204105795547535 -0.262576817809859 -0.234915363561972 -0.179894204452465 -0.175957681780986 -0.261 -0.28 -0.308 -0.194481137665495 -0.230021159109507 -0.269063477328521 -0.305 -0.189978840890493 -0.275 0.851120487683753 1.5039555106515 1.29678529906041 1.08415894204452 0.858022013317944 0.793440725684969 1.34825…
-0.276001190660135 -0.29699484047275 -0.287 -0.277001190660135 -0.222998412453154 -0.208999603113288 -0.243 -0.231001190660135 -0.175 -0.174001190660135 -0.261 -0.28 -0.308004762640539 -0.263000793773423 -0.231000793773423 -0.272 -0.305 -0.189 -0.275 0.84883138910349 1.50237440698763 1.29518123828654 1.08411053976593 0.889097752076081 0.817519696820968 1.31068011906601 1.08597021034996 0.85914014…
-0.279 -0.284133782717301 -0.287 -0.28 -0.219 -0.207979418043492 -0.243030872934762 -0.234 -0.175 -0.176979418043492 -0.261 -0.28 -0.319969127065238 -0.264979418043492 -0.233010290978254 -0.272 -0.305 -0.189 -0.275 0.852306124930451 1.53831535513828 1.29828476935218 1.08545785664566 0.858238474104356 0.791571749466303 1.31098905606086 1.08650463094021 0.859504322210867 0.806105369059786 0.8508409…
-0.278980013920735 -0.296620264493961 -0.287019986079265 -0.28 -0.219 -0.206 -0.246079944317061 -0.23396002784147 -0.17503997215853 -0.17503997215853 -0.260980013920735 -0.28 -0.316940041762204 -0.263079944317061 -0.233980013920735 -0.272 -0.305 -0.189059958237796 -0.275059958237796 0.850201866360946 1.50579516455942 1.29700806900589 1.08429779457091 0.857139193596462 0.791758786914509 1.31224053…
-0.278000330299027 -0.278002642392213 -0.287999339401947 -0.28 -0.219000660598053 -0.206 -0.250000660598053 -0.232 -0.176999339401947 -0.176998348504867 -0.260000330299027 -0.28 -0.314 -0.26699801820584 -0.233000330299027 -0.272 -0.305 -0.191999669700973 -0.27799900910292 0.859609412067732 1.53644449061224 1.30622905534478 1.08467990751627 0.85759866044048 0.7926876695434 1.33089970603387 1.10254…
-0.278958322348314 -0.285822869980332 -0.285979161174157 -0.279968741761235 -0.221083355303373 -0.20606251647753 -0.251979161174157 -0.232 -0.175 -0.171968741761235 -0.260958322348314 -0.280010419412922 -0.314 -0.260958322348314 -0.233958322348313 -0.271968741761235 -0.305 -0.190968741761235 -0.27493748352247 0.857854173037978 1.51999401737782 1.30338437878983 1.08442823660902 0.884122269805261 0…
-0.275 -0.269119611568345 -0.283940194215828 -0.276940194215828 -0.229 -0.211940194215828 -0.249661100556357 -0.231960129477218 -0.174900323693046 -0.169 -0.257019935261391 -0.280940194215828 -0.313880388431655 -0.257039870522782 -0.230019935261391 -0.269 -0.305 -0.188059805784172 -0.269 0.86009796896777 1.54119344859626 1.3046453398777 1.0870884699177 0.913783189641823 0.848341896418225 1.329765…
-0.275 -0.274999052725539 -0.280999763181385 -0.273999052725539 -0.228999289544155 -0.209 -0.233003315460612 -0.230000236818615 -0.17000047363723 -0.169 -0.257999763181385 -0.278 -0.308 -0.259002131367536 -0.230999763181385 -0.269 -0.305 -0.190999289544155 -0.269 0.85754050442365 1.53743152748007 1.29950108462926 1.08602907877559 0.913939985790883 0.849909635299333 1.31531434088522 1.092392927078…
-0.275 -0.271 -0.28 NaN NaN NaN -0.247 -0.231 -0.172 -0.169073580501317 -0.256963209749341 -0.278 -0.307987736583114 -0.267914156081797 -0.23 -0.269 -0.305 -0.188 -0.269 0.859672330049208 1.54387668887744 1.30408245268338 NaN NaN NaN 1.33363828312164 1.10474865102414 0.87763779258496 0.805702095411346 0.859792452683377 0.532051972777177 0.250616318125465 0.157695480947234 0.861721962146702 0.5318…
-0.274933930886371 -0.270933930886371 -0.279955953924248 NaN NaN NaN -0.247 -0.231 -0.172 -0.174911907848495 -0.254 -0.278044046075753 -0.307022023037876 -0.259502433424416 -0.23 -0.269 -0.305 -0.189299359234698 -0.268933930886371 0.859923426349084 1.54363818948848 1.3043152368606 NaN NaN NaN 1.33352730856697 1.10466444557204 0.8774848860328 0.804241060187426 0.860042194599767 0.530591851475986 0…
-0.272000915100925 -0.268000915100925 -0.278000610067283 NaN NaN NaN -0.247 -0.231 -0.172 -0.171001220134567 -0.254 -0.279999389932717 -0.307999694966358 -0.193020742287635 -0.23 -0.269 -0.305 -0.24698200301514 -0.266000915100925 0.862739121503112 1.54488960955694 1.30587951194617 NaN NaN NaN 1.33473962175828 1.10574966141266 0.878589655311985 0.803400262328932 0.862359277070269 0.530230112862447…
-0.272963601057473 -0.265915069134103 -0.273975734038315 NaN NaN NaN -0.223121329808425 -0.226975734038315 -0.167024265961685 -0.17195146807663 -0.255963601057473 -0.279963601057473 -0.308 -0.260975734038315 -0.227963601057473 -0.268963601057473 -0.305 -0.190975734038315 -0.262963601057473 0.857467075965669 1.53235654699019 1.2956018782023 NaN NaN NaN 1.31043209180459 1.08855997094267 0.861758444…
-0.26992082500092 -0.25901979374977 -0.271802062502301 NaN NaN NaN -0.232643712504142 -0.22494061875069 -0.168901031251151 -0.16794061875069 -0.25296041250046 -0.27694061875069 -0.308 -0.258901031251151 -0.22492082500092 -0.26594061875069 -0.30494061875069 -0.18898020625023 -0.259901031251151 0.861054755440351 1.54190506638378 1.30048046237685 NaN NaN NaN 1.33305321350403 1.10622970387779 0.87849…
-0.265999636160768 -0.259999199553691 -0.261999927232154 NaN NaN NaN -0.215000218303539 -0.221999781696461 -0.164000072767846 -0.164999781696461 -0.250999781696461 -0.274 -0.308 -0.254000582142771 -0.220999708928615 -0.262999781696461 -0.302 -0.187999854464307 -0.254999563392922 0.848910502825818 1.50452246537463 1.29258044388386 NaN NaN NaN 1.31588031144638 1.09433017755355 0.866710166638368 0.8…
-0.26098927167781 -0.249118011544087 -0.260935630066862 -0.253967815033431 -0.196 -0.186967815033431 -0.217967815033431 -0.219 -0.164957086711241 -0.161935630066862 -0.247957086711241 -0.273967815033431 -0.30798927167781 -0.261227560802341 -0.216978543355621 -0.259967815033431 -0.301967815033431 -0.185967815033431 -0.249 0.855776979428019 1.53805454802549 1.29863998335823 1.0770890964135 0.856486…
-0.259840810965836 -0.259502534268239 -0.254900506853648 -0.250940304112189 -0.196 -0.183900506853648 -0.215 -0.218900506853648 -0.160960202741459 -0.155940304112189 -0.243761216448755 -0.270880608224377 -0.306940304112189 -0.19 -0.215 -0.256801013707296 -0.298880608224377 -0.182920405482918 -0.248820912336566 0.852020129525096 1.5069664951995 1.29516251736061 1.07910549839983 0.856292325884648 0…
-0.252017485133236 -0.235054641041363 -0.250010928208273 -0.248006556924964 -0.196 -0.179010928208273 -0.215 -0.214010928208273 -0.159004371283309 -0.153006556924964 -0.232026227699854 -0.265013113849927 -0.304006556924964 -0.19 -0.215 -0.247021856416545 -0.293013113849927 -0.179008742566618 -0.240019670774891 0.862346919624128 1.54463580908347 1.30560665734713 1.09166193636116 0.862795465482997 …
-0.251956975825978 -0.242709586825348 -0.249 -0.245956975825978 -0.188 -0.182913951651955 -0.205935463738966 -0.206989243956494 -0.151967731869483 -0.143 -0.231956975825978 -0.261935463738966 -0.302 -0.188978487912989 -0.209989243956494 -0.237806391216899 -0.288924707695461 -0.175935463738966 -0.231881683521438 0.856127535471374 1.50745626512459 1.30101827903304 1.08961997815678 0.876173094288935…
-0.247879689101983 -0.215979948183664 -0.248959896367328 -0.241919792734655 -0.187879689101983 -0.174839585469311 -0.200040103632672 -0.205779430020302 -0.148939844550992 -0.142799481836639 -0.227899740918319 -0.255979948183664 -0.301979948183664 -0.186979948183664 -0.208819533652975 -0.219558860040605 -0.281799481836639 -0.16973932638763 -0.220899740918319 0.85858901657017 1.54706647298363 1.300…
-0.241986637942789 -0.214944324761619 -0.246926508685337 -0.237973275885577 -0.181993318971394 -0.166993318971394 -0.201977729904648 -0.194984410933253 -0.145971048876042 -0.132986637942789 -0.222984410933253 -0.254986637942789 -0.30099554598093 -0.186146982629326 -0.199993318971394 -0.197933189713943 -0.271939870742549 -0.156939870742549 -0.215979956914183 0.855124565369547 1.52200797051258 1.29…
-0.235963350150429 -0.19 -0.213902267067812 -0.225914483684336 -0.178938916917382 -0.16396335015043 -0.191890050451289 -0.187902267067812 -0.133 -0.126792317519101 -0.21596335015043 -0.248926700300859 -0.299 -0.252036649849571 -0.19696335015043 -0.167657934737342 -0.244865617218242 -0.129853400601718 -0.206914483684335 0.857169511335339 1.53903111712104 1.30654563605647 1.0770374509234 0.85758254…
-0.23291171487678 -0.18973514463034 -0.205889643595975 -0.21886757231517 -0.173933786157585 -0.16082342975356 -0.18273514463034 -0.179933786157585 -0.132933786157585 -0.109801358472755 -0.21291171487678 -0.24295585743839 -0.29913242768483 -0.254933786157585 -0.193845501034365 -0.13947028926068 -0.23338200413746 -0.11742614669907 -0.199801358472755 0.857132869266505 1.53996531404929 1.302121086622…
-0.229008057149549 -0.178024171448647 -0.201010071436936 -0.213012085724324 -0.171006042862162 -0.153016114299098 -0.171024171448647 -0.177006042862162 -0.130006042862162 -0.101018128586486 -0.209008057149549 -0.241004028574775 -0.304987914275676 -0.252006042862162 -0.187014100011711 -0.116048342897295 -0.206056400046844 -0.0920523714720693 -0.191018128586486 0.85725973814264 1.54152677714018 1.3…
-0.222855327634304 -0.17361420702481 -0.188734767329557 -0.20381915954288 -0.165915607786677 -0.154879439695253 -0.152927663817152 -0.166951775878101 -0.122867383664779 -0.0918432716038292 -0.202782991451456 -0.226963831908576 -0.292 -0.178771585950379 -0.180915607786677 -0.0907950474819305 -0.183541870841962 -0.0695659829029116 -0.180782991451456 0.852924030532409 1.52180143024806 1.297817145584…
-0.210784952550248 -0.142193542704776 -0.166870971530149 -0.188892476275124 -0.158849466785174 -0.144870971530149 -0.146634419335422 -0.162849466785174 -0.111634419335422 -0.078720438315323 -0.184784952550248 -0.224 -0.292 -0.240602191576615 -0.173806457295224 -0.073440876630646 -0.145354857650745 -0.033311848160795 -0.162784952550248 0.859557534293992 1.53434442873019 1.30244946384931 1.07315881…
-0.200997990501102 -0.150994280656982 -0.160997372193748 -0.183997526770587 -0.151998299654778 -0.138998454231617 -0.129999381692647 -0.155997681347425 -0.0949989179621317 -0.0659976813474251 -0.174997835924263 -0.22399814507794 -0.292 -0.177009738340815 -0.164997990501102 -0.0479976813474251 -0.115993971503305 -0.00199366234962856 -0.152997835924263 0.848070865630295 1.50315349498231 1.300150471…
-0.18789541540926 -0.113958166163704 -0.143769913900373 -0.167864040032038 -0.140864040032038 -0.128853581572964 -0.125864040032038 -0.140916332327408 -0.0876653293096329 -0.0508744984911123 -0.160884956950186 -0.21189541540926 -0.291989541540926 NaN -0.15189541540926 -0.0328535815729644 -0.076633953932411 0.0393451291494411 -0.138780372359447 0.853574409684064 1.52547532074401 1.30300704143009 1…
-0.177681643895406 -0.109422979560423 NaN -0.154641849382331 -0.12772143840848 -0.114761232921554 -0.112781130178091 -0.132562260356183 -0.0559801027434629 -0.0387612329215543 -0.149621952125794 -0.201920410973851 -0.290820924691166 NaN -0.141701541151943 -0.0186418493823315 -0.0411046234558287 0.0729152738007085 -0.11772143840848 0.844682412985075 1.49898052525973 NaN 1.05793714998363 0.85571751…
-0.16203145687591 NaN NaN -0.137035388985398 -0.114027524766421 -0.103023592656932 -0.102021626602188 -0.111043253204376 -0.0550019660547444 -0.0270235926569322 NaN -0.198007864218977 -0.282017694492699 NaN -0.127029490821165 -0.00103538898539838 0.00291152753650406 0.11790956148176 -0.104027524766421 0.852174940020658 NaN NaN 1.06222138868022 0.854612221641861 0.785351887412555 1.30888423224095 …
-0.146723161788127 NaN NaN -0.122744457035194 -0.0985740950586567 -0.0847551046587276 -0.0726379807998582 -0.094669923670459 -0.0367870475293284 -0.0177231617881269 -0.123691218917526 -0.181893523764664 -0.276021295247067 -0.163 -0.105797695152862 0.00923424771773881 0.0503300763295411 0.16629813345894 -0.0855847426821903 0.847672788479915 NaN NaN 1.05855869726959 0.85572120266806 0.7847442002521…
-0.12073994152527 NaN NaN -0.0986199145369326 -0.0588799730116629 -0.0616799280311012 -0.0388599685136068 -0.063659923533045 -0.0166199145369326 0.00836008096501119 -0.0947999550194382 -0.171779950521382 -0.277699932529157 -0.16273994152527 -0.0866999325291573 0.031220049478618 0.081560125945573 0.194560125945573 NaN 0.827580820421175 NaN NaN 1.04455481232467 0.814045205667551 0.756288390644043 1…
-0.107934918951674 NaN NaN -0.0799414270565066 -0.0529457657930617 -0.0459566126344493 -0.0319392576882291 -0.0469457657930617 0.00207592788971368 0.0260390486289956 -0.0849284108468414 -0.160960951371004 -0.262984814422057 -0.149986983790335 -0.0719305802151189 0.0420542342069383 0.109054234206938 0.222052064838661 NaN 0.832055923950917 NaN NaN 1.04726687847296 0.815360613725193 0.75431427838206…
-0.0777817215943394 NaN NaN -0.0528302279067085 -0.0278059747505239 -0.0258059747505239 -0.00374534186006268 -0.0216725823915092 0.0372061518275683 0.0443274176084908 -0.0518181013286162 -0.142805974750524 -0.255915113953354 -0.14389086079717 -0.0397817215943394 0.0672061518275683 0.134169772093292 0.246181898671384 NaN 0.843851700803784 NaN NaN 1.05950618763768 0.852238213740545 0.78370307322563…
-0.0591617911572491 NaN NaN -0.0383823724316572 -0.0114706049414205 -0.00929413992189399 0.0177279182055468 0.00563968569578358 0.0545073369311387 0.0716838019506652 -0.0361397330298083 -0.126360314304216 NaN -0.134580895578625 -0.0211617911572491 0.0845514531860203 0.14852939505858 0.26152939505858 NaN 0.833530363533175 NaN NaN 1.04943919057087 0.836057859509783 0.769404922843967 1.2860399895865…
-0.0220745453640455 NaN NaN -0.0110549281629809 0.011952918717445 0.0219372249565933 0.0499352632364868 0.0339431101169127 0.0769548804375514 0.1019391866767 0.00192349291584806 -0.0980568898830873 NaN -0.116037272682023 0.0159254546359545 0.108950956997339 0.171952918717445 0.284952918717445 0.0419352632364868 0.839298406234171 NaN NaN 1.05028829330351 0.847467067491955 0.774489779438245 1.30064…
0.000375638639679315 0.0704799827062569 NaN 0.0192504257597862 NaN 0.048260860166444 0.0734069418596526 0.067260860166444 0.10051128592623 0.126365204233022 0.0164278106729681 -0.0697600086468716 -0.212916524746738 -0.0989060903400802 0.0453339010130483 0.139198253726497 0.185239991353128 0.299229556946471 0.0623965074529948 0.831176692888934 1.50957912686325 NaN 1.04519622225978 NaN 0.7667289416…
0.0365788153871183 0.116199591512799 0.0775788153871183 0.0435388970845584 0.073359264723039 0.0736386928409582 0.112459060479439 0.0926586519922381 0.149578815387118 0.161718529446078 0.0575189379332785 -0.0461617156462424 -0.204221593100082 -0.0892615114026421 0.0775987745383983 0.158758447748638 0.208459060479439 0.321479019630719 0.100439101328159 0.838353397707805 1.5189939714059 1.281658847…
0.0650661642328132 0.126070575181667 0.106048520437396 0.0700441094885421 0.0910573423351048 0.105044109488542 0.135057342335105 0.125048520437396 0.178047050121112 0.197045579804827 0.0830705751816674 -0.00495294987888838 -0.165970593674305 -0.0529691233580205 0.107063223600244 0.196032346958264 0.231014703162847 0.345013232846563 0.122057342335105 0.833624997226104 1.51969634991709 1.2757261440…
0.11023946249997 0.174095784999988 0.13923946249997 0.100299328124962 0.130275381874965 0.135371166874953 0.174454978749942 0.158431032499945 0.21039511312495 0.228335247499957 0.131191569999976 0.0279099574998844 -0.145317531875087 -0.0313534512500822 0.150335247499957 0.21839511312495 0.241107758124986 0.353628833125047 0.161347220624956 0.843679852131267 1.53020685138758 1.28655434449377 1.060…
0.130814813076543 NaN 0.159755192607527 0.125596204690153 0.153715445628184 0.166735319117856 0.212476963752122 0.194516710731466 0.243655825159168 0.256794939586871 0.147834686566214 0.104093041931947 -0.088224933902801 0.0228148130765426 0.178695572138512 0.251516710731466 0.25033784932442 0.324093041931947 NaN 0.833222004818442 NaN 1.27560980976517 1.04753935800962 0.84554625991458 0.774033034…
0.170917828920534 0.230901795539175 0.196923841438544 0.154939874819903 0.188927849783884 0.202925845611214 0.235951899855923 0.219947891510583 0.275933862301894 0.295919833093204 0.188915824747865 0.157889770503156 -0.0500781627341258 0.0629178289205344 0.212929853956554 0.276947891510583 0.266965929064612 0.377889770503156 0.215947891510583 0.847101560789814 1.5322076869852 1.28790480754954 1.0…
0.194312580493181 0.252322999842954 0.229104193497727 0.184229225695 0.215437612690454 0.2373438385425 0.276145870896818 0.250291741793636 0.321166709596363 0.3333438385425 0.208354257892272 0.217333419192727 NaN 0.119322999842954 0.239270903094091 0.283197967645682 0.274052096748864 0.384031258049318 0.243229225695 0.849427316726877 1.53900886159887 1.2995292732213 1.07502114870426 0.85650144583…
0.22457908281074 0.283479240946819 0.239658956301877 0.206359430710114 0.257439304201251 0.270559114437956 0.290459272574035 0.278519177692388 0.337738829793013 0.366658956301877 0.242459272574035 0.25015816562148 NaN 0.151178133994264 0.265619019556308 0.302319493964546 0.279059905118352 0.387099841863921 0.265599051183524 0.858724114290245 1.5417643772284 1.30048867538877 1.07617484977072 0.851…
0.253049322870906 0.307082952101069 0.272033629230163 0.224076226255037 0.279080710152392 0.29808295210107 0.313065016511649 0.304065016511649 0.374038113127518 0.399073984306359 0.265058290665616 0.307130033023298 0.0971659042021389 0.209170388099494 0.296049322870906 0.318065016511649 0.282011209743388 0.391878934771412 0.295051564819584 0.861386434392705 1.54246222043809 1.30435396824916 1.080…
0.275327682484987 0.344109227494996 0.287400500814984 0.258291273319988 0.315315546096654 NaN 0.342631092193308 0.333388364426651 0.391631092193308 0.432436909979982 0.291242727766657 0.36564322858164 0.171788865241635 0.285752456076636 0.318424773591649 0.347436909979982 0.287036409164999 0.33808495471833 0.318315546096654 0.864062250072491 1.5386374860805 1.30602982663469 1.07897109419488 0.860…
0.302569106500917 0.353853659751375 0.320481551654622 0.282459662943048 0.341393996808327 NaN 0.394218887115737 0.365547217789343 0.44335021938518 0.468503440366196 0.311678550058785 0.418656661347212 0.23770731950275 0.346562225768525 0.353481551654622 0.383196998404163 0.29017510969259 0.344671669326394 0.344569106500917 0.849120807239203 1.50989041384007 1.29890516603477 1.08327074441542 0.864…
0.327948454544123 0.391922681816185 0.341956384614258 0.302958367131792 0.358964314684393 NaN 0.403980174824663 0.389950437061657 0.458968279719461 0.490954402096725 0.341938541956455 0.447940524473989 0.31384536363237 NaN 0.374956384614258 0.391982157342197 0.29798413985973 0.330029737763006 0.369948454544123 0.864319132202 1.54380112734088 1.30850051185264 1.08954725241226 0.883751638285723 NaN…
0.346289906366104 0.400579812732208 0.360338224093788 0.327253668070341 0.38324158863842 NaN 0.429350303525709 0.416301985798025 0.486434859549156 0.518326144661867 0.353289906366104 0.489555653868366 0.356304578647467 0.387509928990124 0.394301985798025 NaN NaN 0.384591892164129 0.393301985798025 0.867685755118486 1.54633311472381 1.31263207943192 1.0941831406523 0.911748214013706 NaN 1.31562994…
0.370600850373007 0.448321884128396 0.388407719895969 0.348665227198686 0.403708145082472 NaN 0.458472096721648 0.441600850373007 0.522364802012183 0.545472096721648 0.377665227198686 0.535493555663541 0.464587961700089 0.513961333981247 0.419665227198686 NaN NaN 0.433793980850044 0.41855793248922 0.870675235183355 1.54581699508275 1.31364532155143 1.09449858291137 0.912426223093149 NaN 1.3139702…
0.398000607232749 0.463000461496889 0.407000631522059 0.379000485786199 0.436001020151019 NaN 0.480000631522059 0.469000607232749 0.539000850125849 0.567000558654129 0.408000607232749 0.558000947283089 0.537001578805148 0.649001627383768 0.450000534364819 NaN NaN 0.470000655811369 0.444000607232749 0.873649989312704 1.54796003303346 1.31479995846528 1.09716983410401 0.912709369692406 NaN 1.313070…
0.423373108289014 0.482204607771395 0.433397179791531 0.399529573055375 NaN NaN 0.50640921554279 0.494397179791531 0.574156464766361 0.590276822278946 0.433288858030205 0.597192572020136 0.602854538339355 0.716674002070477 0.472481430050341 NaN NaN 0.4965065341984 0.469300893781463 0.872953758855706 1.5488418196025 1.31274493501142 1.09018883096419 NaN NaN 1.31520770288081 1.09043829434191 0.8680…
0.45455652425894 0.500053420918707 0.466596275991721 0.443397517327814 0.518119255198344 NaN 0.540457144926986 0.527437269060595 0.58727826212947 0.613318013862251 0.457655903590893 0.613556524258939 0.673636027724502 0.772735407056456 0.512357765595033 NaN 0.347218634530298 0.456298137995861 0.494596275991721 0.852107031902737 1.51017554302387 1.2847966476681 1.07778298137996 0.8543435902142 NaN…
0.481963411805125 0.551930743773987 0.495960798362634 0.46297386557509 0.523992159672527 NaN 0.562969945411353 0.548971252132598 0.600981705902563 0.628979092460072 0.489956878198898 0.640963411805125 0.704958184920143 0.808951651313916 0.52997647901758 NaN 0.357985626066299 0.470980399181317 0.523960798362634 0.86131770375308 1.53901150399211 1.3033452376324 1.07792980399181 0.855997791641095 Na…
0.510472524001326 0.569357274244905 0.528322699317979 0.4944379490744 0.5542189745372 NaN 0.595334224293621 0.581311174342337 0.629230499512842 0.651253549464126 0.517507098928253 0.681126774732063 0.733530148879537 0.842460999025684 0.5584379490744 NaN 0.375299649366695 0.487311174342337 0.553426424098758 0.859573784847675 1.54175150658136 1.30491081508282 1.08014738431893 0.875962704202015 NaN …
0.55165978868143 0.600619801488616 0.556679782277837 0.532559820699395 0.573619801488616 NaN 0.624739763067058 0.608579814295802 0.64965978868143 0.673499839910174 0.561599807892209 0.692639795085023 NaN 0.882179942367663 0.596839731049092 NaN 0.401799743856279 0.512300544305408 0.590559820699395 0.855554417801989 1.5384400032018 1.3014938179941 1.07728801985114 0.877925195133269 NaN 1.3081516443…
0.584055064577798 0.631059469744022 0.590101318823148 0.560079292992029 0.604068280076469 NaN 0.661048456828462 0.637061672327134 0.682055064577798 0.698063874910245 0.591061672327134 0.724107926572484 NaN 0.891077090408917 0.638041849079126 NaN 0.441123344654267 0.429398667543256 0.618055064577798 0.852828986811769 1.53794799564937 1.2987393612509 1.07424821590768 0.878660859280085 NaN 1.3013732…
0.609556994163324 0.658254279944126 0.636181628531519 0.596435908475645 0.635569102732092 NaN 0.683496451319485 0.665484342750717 0.707399582769341 0.727375365631805 0.619435908475645 0.773411691338109 0.840217954237823 0.926520668457021 0.657629645575932 NaN 0.496878914312321 NaN 0.643532777025788 0.852323987438682 1.53696323167401 1.29843728600279 1.07341336114871 0.874184108302378 NaN 1.302818…
0.6554418025186 0.67955225314825 0.6516627037779 0.63255225314825 0.68275106428162 NaN 0.72499405566685 0.70586151491127 0.74061852352604 0.75859643340011 0.6556627037779 0.80708836050372 0.8577790987407 0.96853610735547 0.70937553214081 NaN 0.48843585818545 NaN 0.68750807289639 0.848424205168862 1.53016298903864 1.29721179212708 1.0712269668257 0.846685675162279 NaN 1.30086076393618 1.0819204586…
0.674992316647947 0.703990395809934 0.680988474971921 0.656990395809934 0.71598693830151 NaN 0.768982712457881 0.743985017463497 0.767989243307126 0.784989627474729 0.684988474971921 0.810998463329589 0.848003841676026 0.948008067519656 0.725993469150755 0.801989243307126 0.551975029105828 NaN 0.709991164145139 0.841972535506177 1.50639933911442 1.28888327310797 1.07065022665889 0.842511640395663…
0.725217662192511 0.758228027058821 0.725228027058821 0.697331675721921 0.745321310855611 0.755404229786091 0.783331675721921 0.763290216256681 0.802310945989301 0.821310945989301 0.733248756791441 NaN 0.838228027058821 0.951217662192511 0.776186567593581 0.816342040588231 NaN NaN 0.746279851390371 0.858393113651871 1.54618421244278 1.31191357378289 1.08228648432941 0.867973880536899 0.8014732005…
0.746755630591452 0.780656205513629 0.747636320498065 0.729556780435807 0.776676090529194 0.794715860560323 0.8156164354825 0.791497125389113 0.832556780435807 0.851735745575888 0.757735745575888 NaN 0.860417585326855 0.971840919875484 0.794735745575888 0.849377815295726 NaN 0.726235982836531 0.773576665451371 0.860662041248561 1.55329923097288 1.31133698612895 1.0858103665816 0.865493521810584 0…
0.784008994211946 0.81300738810267 0.779008994211946 0.757011563986787 0.810012206430498 0.830012848874208 0.846007709324525 0.816009957877511 0.860010279099367 0.888008351768235 0.794008994211946 0.86700803054638 0.881000963665566 0.964002569774842 0.831008351768235 0.868003212218552 NaN 0.590009957877511 0.802008351768235 0.863720041758841 1.5547420943665 1.31316168962696 1.08780027946301 0.866…
0.812261309963534 0.836324024354782 0.807292667159158 0.793240405166452 0.848386738746031 0.870334476753324 0.870219500369369 0.847209047970827 0.892219500369369 0.914292667159158 0.822261309963534 0.892062714391248 0.884020904797083 0.971916380811669 0.857250857564993 0.878020904797083 NaN NaN 0.828324024354782 0.863880416479755 1.56130055530634 1.31846139149822 1.08869748980816 0.86218097340228…
0.837557367742455 0.867159247926416 0.835457837788445 0.816696709678068 0.885617085714861 0.902796239632078 0.891617085714861 0.86771661566887 0.913796239632078 0.942238871889623 0.847557367742455 0.898378213825237 0.886 0.964 0.881577273733257 0.881572573273354 NaN NaN 0.859437931797643 0.86672476639628 1.56469589734521 1.32219945266343 1.09120126628562 0.865939966875464 0.796542264423714 1.3290…
0.864965301555792 NaN 0.857971497706543 0.85095662694474 0.915961583865341 0.941950430793988 NaN NaN NaN NaN 0.874965301555792 0.916976454627145 0.886 0.964 0.909964062325642 0.958902100818127 NaN NaN NaN 0.864992193437366 NaN 1.31332123981746 1.08634614658155 0.860037472557806 0.783376667645521 NaN NaN NaN NaN 0.861255378258852 0.492180918204937 0.218537471970493 0.128067273693669 0.871448773162…
0.892306631483412 0.929247663890449 0.90221228333467 0.877365599076376 0.941459947225119 0.966495327780897 0.959165109260299 0.924235870371856 0.973330218520598 1.00034201203919 0.902330218520598 NaN 0.886153315741706 0.969117935185928 0.935283044446227 1.01657788241105 0.878601469448232 NaN 0.913283044446227 0.873442623583728 1.56689111491711 1.32914068312031 1.09828346458317 0.871341675583407 0…
0.918478049182907 0.950258943307408 0.920697155058406 0.908617480194588 0.980478049182907 1.00859756147863 0.973677236342452 0.944736992490315 1.00185650478604 1.02971707377436 0.930398374319089 0.928079674863818 0.899079674863818 0.979079674863818 0.959458130466953 1.06547804918291 0.930215041673222 0.992856504786042 0.937637398910543 0.878630642226456 1.5728258983537 1.32830263409805 1.09605920…
0.942019884547204 0.963060823320859 0.955018714867956 0.939021054226451 1.00403509037742 1.03803859941516 1.00702924198118 0.981022223905698 1.04402339358495 1.06503859941516 0.950024563264193 0.932011696792473 0.903003509037742 0.982991812245269 0.982021054226451 1.0890444478114 0.990101762094514 1.03517662156634 0.969024563264193 0.875711169679247 1.57163621023924 1.32548166094453 1.09602526355…
0.948776355466202 1.00620093930215 0.975758982654765 0.964349760169987 1.04172767499048 1.06823692840488 1.00678933932016 0.98482990039884 1.05832865691899 1.08429343579667 0.971383005738567 0.939561188830237 0.897 0.99158496205942 0.990237220885851 1.11524303634165 1.0811630557378 1.19467870956994 0.981395002687113 0.880039258655298 1.56231029798895 1.31749618635634 1.08192732074764 0.8548271862…
0.977098989593229 1.02768639724412 1.00222473024759 1.00111625945798 1.06427359482042 1.09322788932069 1.03620177246043 1.02081129362302 1.09465796160914 1.11597661808656 1.00538669918239 0.946107626514148 0.897 0.999417225921456 1.01379971168069 1.14119882346193 1.15078454256188 1.26627085191942 1.02403685452713 0.879631081001787 1.56073547544002 1.31692116776878 1.06901104100315 0.8541333344836…
1.00496378055388 1.05896268154313 1.04194801304696 1.02747453681855 1.09596423875161 1.12746088242892 1.07894107130272 1.06944690122935 1.12447515201781 1.14046745087964 1.02447993416119 0.958985632700029 0.897 0.96157192946703 1.05494754204236 1.16897320870894 1.2134305057163 1.32992933460822 1.04598366377741 0.870799921879961 1.53282897990602 1.30623347706808 1.05628932858028 0.845311340224005 …
1.03530547966162 1.10222187372303 1.06834364168958 1.05725376775413 1.11728999372949 1.14478971732831 1.10292144071471 1.08436954412498 1.14725432055648 1.16728575350416 1.06168518666426 0.976713854355792 0.900546918879805 0.963529681577308 1.07485811373594 1.18670786276009 1.26180520326044 1.37676381489292 1.08130123943629 0.870793959329192 1.55711743055568 1.30862778217996 1.06765090411428 0.85…
1.06418758322319 1.12323599971357 1.1015074725769 1.08310390420021 1.14521660843947 1.17357176032577 1.1459379048046 1.12213252805903 1.17129716880429 1.19462709345764 1.07929960813727 0.998084234958395 0.905004477308501 0.966973012759238 1.10953649779318 1.20765923733208 1.29159630823355 1.40115028271508 1.10966235599024 0.866753364833022 1.55384631500709 1.30835269185362 1.06870435968422 0.8511…
1.09797221076545 1.15697157440374 1.1229857955427 1.11048231179346 1.17547976634663 1.19748441134561 1.17148657497542 1.1519881654382 1.20797235383646 1.22497402417557 1.11646936337792 1.02547520122399 0.915983663510229 0.97448859465123 1.13747712610778 1.24596300064383 1.33045875326054 1.44494593211735 1.13648205724878 0.865118619850658 1.54893855776838 1.30290150690314 1.06622308155929 0.846402…
1.13235207451373 1.183805471074 1.16131584116526 1.14831063261342 1.19425369327329 1.21773816164262 1.21432618347645 1.18885721682078 1.2353779570033 1.25337278264232 1.15035725742243 1.0569245583061 0.92475371891644 0.97661107250068 1.17536759973362 1.2733624595635 1.34574334455132 1.44626405695376 1.17482617920259 0.859800471754558 1.54414595581472 1.29721471496563 1.05389570710597 0.8416757147…
1.16619993239484 1.21300058418458 1.19168304803365 1.17811877471292 1.21862173652289 1.24059892854175 1.24565831589821 1.22313269726414 1.27150147068321 1.28909374026342 1.18463935622569 1.0976482416556 0.948978662702078 1.03423914564717 1.21070393186048 1.30797643623371 1.36896889077353 1.47143808386112 1.20613254610711 0.856466060228606 1.54469423072416 1.29432146660702 1.04873582995145 0.83460…
1.2094119518711 1.24543697885114 1.2284239986795 1.20644287620807 1.24794085440142 1.26594874254896 1.28142701588146 1.25942829438735 1.3109232243627 1.32243216993762 1.2224227731891 1.14290850549498 0.980937492056812 1.05995363549399 1.25640759413119 1.33843803627852 1.38696460287557 1.50044475195114 1.24192781219771 0.855597396114951 1.54255417713694 1.29541813037341 1.05054046763319 0.83834758…
1.25928844663809 1.27334884629876 1.25879627910755 1.24174992161214 1.27229014059625 1.28774138397608 1.33429874830374 1.30676438643214 1.34228964675701 1.35929529142907 1.2642678433068 1.18603215966751 1.01982746661636 1.10071527722867 1.29524766374332 1.37082330346201 1.40419615541509 1.51618698268385 1.27132344471795 0.855821096261605 1.52817102830827 1.28524856150694 1.04264698275511 0.832174…
1.27974658001645 1.31300998334444 1.29016184121915 1.26868173630867 1.30402364779361 1.31408457203033 1.35275153588899 1.34173611831256 1.37785548884973 1.40079580358115 1.29518796694903 1.24471409267892 1.05633486895119 1.12723600928672 1.32230927932189 1.40547568513851 1.42594122016561 1.53699681919617 1.30712188427312 0.862443422784681 1.55237335541283 1.30091620408523 1.05753158153352 0.83984…
1.31150480482524 1.33651988798988 1.31600387467525 1.30349073118271 1.32950013073054 1.34000484684578 1.38150201904421 1.36850201904421 1.4199766201886 1.43049356832217 1.32650574431313 1.30150874486577 1.11200213576791 1.22899743365952 1.35750200036842 1.42299819572739 1.43450380930998 1.54949627006213 1.33400952094048 0.865144047942348 1.55568925775788 1.30300612569435 1.0600049301637 0.8442457…
1.34328911695677 1.37274510411132 1.34176282944657 1.32621963693801 1.35536164755768 1.37238324381196 1.40774673337124 1.3938021510361 1.44682069670823 1.46383556798516 1.35333842204348 1.36305846344301 1.17199693319999 1.28651465853524 1.39223532855182 1.42614709492326 1.44403993398873 1.55417380311282 1.36474082873077 0.865568488809045 1.55662250197444 1.30753357952754 1.0622043829187 0.8462161…
1.37063983559059 1.39761515199408 1.36863039899807 1.34814491792525 1.39112270410869 1.41055474928017 1.43319152978878 1.4251659753407 1.47783078007733 1.49712357496026 1.38605910353803 1.41850530024056 1.2216598793797 1.33713778741948 1.41424176783337 1.44477377892311 1.44806447142223 1.5226395358381 1.38773494379556 0.869614959054849 1.56138535274301 1.3120391162987 1.06559144789353 0.849350734…
1.4009980686884 1.4264983384876 1.39299763471656 1.37649615279954 1.42349716553587 1.44199860828681 1.46849528485588 1.45849750575279 1.52299219997251 1.52949824077547 1.41199961310869 1.43801027925809 1.28049905808753 1.35102040580907 1.45049632488662 1.46300907901194 1.45349896392648 1.51051146408149 1.42199659468582 0.874254936439419 1.56677445456427 1.3130557810763 1.07277498342851 0.85414197…
1.42831288970556 1.45635239515074 1.41928781762934 1.39633574404803 1.4538599844741 1.47184665997202 1.49032214232924 1.48682870915811 1.54644232196508 1.56544315361524 1.44030363708188 1.5245295810842 1.33376103322174 1.40997616050435 1.47730687731013 1.50826116862518 1.45658233749098 1.54102865779399 1.44632380562955 0.87875759857212 1.56980896134672 1.31773419751237 1.07661155205813 0.86501966…
1.45903668145952 1.49099423344128 1.44755487346734 1.42949978673145 1.48962238565232 1.50609140620491 1.52207204405028 1.51905268189566 1.58997114757766 1.60906883105373 1.47004106460288 1.57734508771856 1.43229657569771 1.45586819342624 1.50756817161936 1.53380094401201 1.46472634639955 1.54157550018887 1.47805874589826 0.882449501139478 1.57161475515892 1.32157085768309 1.08519154340315 0.87582…
1.48249955343155 1.51600193479563 1.47300025403864 1.45200573012597 1.52249435688702 1.53949110789021 1.54800643073306 1.54350381158259 1.61600400761257 1.64499051980027 1.49199974946153 1.62790616065175 1.5098554874037 1.53553401420002 1.53150256464198 1.55901358757737 1.47904059220631 1.50255860496037 1.50100588439954 0.884620171556218 1.58017674514079 1.32223447665747 1.08986769625024 0.864136…
1.51328471407544 1.54726521160078 1.50231623394492 1.48780595619088 1.55667528747504 1.57429259404281 1.58479085440203 1.5748257219239 1.65126747775827 1.67880782746084 1.52626708287074 1.6623321539703 1.56975272722247 1.64416225072885 1.56029459694195 1.52823245014577 NaN 1.55397520650704 1.54124823854197 0.883736235576411 1.5780973721762 1.32283459127298 1.08418143214749 0.880561761998895 0.822…
1.54257544741772 1.57359598079428 1.53758852560609 1.51961968287772 1.57571223859858 1.60504403377955 1.61606845027653 1.61053172469083 1.67911508534374 1.71058632767933 1.5525626255959 1.69417791262009 1.64928314316843 1.79111518170954 1.59156119676879 1.60211871209761 NaN 1.60951480114501 1.56716728872503 0.87818909390449 1.55512660063731 1.31326588622242 1.08035875328811 0.881038617699206 0.82…
1.57144678033712 1.59196678624576 1.57443288330151 1.54794855346373 1.61894960827669 1.6439554227063 1.6519337876597 1.63695242975014 1.71992398207867 1.7449364651445 1.57645566699813 1.7279375490811 1.72835568114039 1.8638623918325 1.62394034143091 1.62645607630654 1.50898120745479 1.62097982907477 1.59844285389912 0.871772107198626 1.54591742054241 1.30611325505485 1.08348862176144 0.8553719154…
1.60328511585209 1.64381079159239 1.59931659667204 1.57935999988838 1.64080923040696 1.67419075834223 1.67779520730096 1.66736214307299 1.73883280543765 1.77580529874983 1.6157615832964 1.75571148076414 1.79994738832024 1.88723764230281 1.64980253109104 1.65573867521488 1.53116254223024 1.59815588538933 1.62982025856709 0.876215214785163 1.56305669852236 1.30815642674365 1.08489111118446 0.881603…
1.63164294395765 1.6751021382268 1.63114179223959 1.61609236467535 1.669556025865 1.69770343461455 1.70764797068512 1.7045205267651 1.77306880261129 1.80705386238062 1.64162182528145 1.7775797278808 1.84478201290589 1.9567621858995 1.67964294395765 1.68048991656954 1.54577325324936 1.68864165015924 1.66157484110507 0.873602217051229 1.56028869383477 1.30462724283313 1.07981374528695 0.87604365617…
1.66696584341172 1.70547519944446 1.66846595055179 1.64947374426538 1.70793504347114 1.73193504347114 1.7424719409193 1.73747003043316 1.81145935310819 1.83347876150766 1.67646297768251 1.80092358055428 1.88946470063531 1.99946645935243 1.71496629871878 1.73995019347342 1.58400546368471 1.75487390791457 1.69147294079133 0.869509628994821 1.55837367488528 1.300923546897 1.07735542439844 0.83642374…
1.69745014289374 1.74436365559003 1.70732588775651 1.68834973634858 1.72788484283813 1.75243233726517 1.78483991050165 1.77585127190281 1.82689661400377 1.85726550062436 1.70646938482314 1.8205797249692 1.89920357793798 2.00954636438702 1.7454532140022 1.81806038713215 1.60202415485286 1.75746940426548 1.73186897827797 0.86705482794814 1.5557236115454 1.30058074733139 1.06859420592001 0.876801416…
1.73805970887288 1.77720502263947 1.73676362731678 1.72070201844959 1.76313086366124 1.79542102830969 1.8162582272735 1.80865417636638 1.86395086625894 1.88159142581117 1.74853400031433 1.87822365159708 1.91818231827079 2.0128928534309 1.78703936286515 1.82463591430331 1.60524846091568 1.70471055616539 1.76570859767335 0.864013447779358 1.5549831122344 1.30083330389261 1.06342286226811 0.86978790…
1.78698494899381 1.82598093539216 1.77597943029154 1.76394357881515 1.80094289806868 NaN 1.86493543767332 1.8504451001927 1.88597512370511 1.9019774139099 1.78298645409443 1.89696329161558 1.95145551526238 2.06192288558735 1.83498344389319 1.89896187078432 1.66197090138804 1.71098572451717 1.81397892859134 0.866120391326161 1.57205945314678 1.31179052678522 1.04739921543101 0.80003820318285 NaN 1…
1.82231124333321 1.85826845342283 1.81588543132344 1.79588434445453 1.86021139344463 NaN 1.89390190524881 1.88430341394637 1.91724260033976 1.92926608850027 1.82783108851753 1.94713309957625 1.99007829386838 2.07116321960247 1.86929376307144 1.92315620536731 1.68427636334217 1.77008612325522 1.84480659402061 0.861129515201688 1.55736706269008 1.29868390299951 1.04924994684997 0.809347365393775 Na…
1.84250620091403 1.87370372054842 1.85552030945935 1.84335100691559 1.88661906927654 NaN 1.90659085218591 1.90053441800466 1.93273193763905 1.94564728636717 1.86247798382341 1.96376015472967 1.99985891454687 2.11984480600155 1.88359085218591 NaN NaN 1.78084480600155 1.86071782909373 0.862457815449513 1.54477739219315 1.29374258276865 1.04680047216004 0.8377502878441 NaN 1.30795682330327 1.0569541…
1.89745710424867 1.916979123378 1.89195191600394 1.875953006384 1.91346408595489 1.93592803491646 1.96346709343951 1.94696487692151 1.98593939451228 1.99395474771821 1.90096164153925 1.9909411194771 2.00898037315903 2.10398682755418 1.94645012254245 1.99900281232575 NaN 1.84086915439356 1.91794802966752 0.85870175404271 1.54970875096317 1.2998711019018 1.05939819805736 0.84363778773405 0.75744760…
1.92929765854359 1.95629618989561 1.92333436550845 1.90979951117785 1.95045366314425 1.97531222032741 1.99580585618615 1.98127061786928 2.006903095071 2.02376193067739 1.93727178896107 2.02210407344247 2.01508005649421 2.10655437890482 1.97480234291077 2.01528973932426 1.79235182632232 1.93217612428726 1.94531835420961 0.868408851767114 1.56890729226537 1.31236383265918 1.07079089647705 0.8780023…
1.96155544208935 1.98713888081156 1.95951780509313 1.9416561059833 1.99955512629857 2.00913161179394 2.02813358694373 2.01119585019462 2.05031858376858 2.05294903647148 1.96707509026696 2.03481921610187 2.02486093546298 2.11297263494868 2.00708325499675 2.04349120444041 1.82674663074942 1.95369405801855 1.97956526617816 0.87084152391637 1.56917088813747 1.31768608386413 1.07891898149221 0.8498672…
1.99646972076814 2.01047152332323 1.99597055464243 1.98096291496733 2.03745701044406 2.04945701044405 2.05546716612895 2.04795307738039 2.09100222668569 2.08447845939917 1.99996789397059 2.05400159048978 2.02500031809796 2.08549450522041 2.04346934965386 2.06794505220407 1.86391647935019 NaN 2.01046899292651 0.860885474009015 1.54971668421994 1.30330272290015 1.0733391634058 0.851663544474199 0.7…
2.01923106421773 2.05311553210886 2.03631771329937 2.01840436238102 2.08223106421773 2.09335622400233 2.06211553210886 2.04920218119051 2.11232734097511 2.12631771329937 2.0432503195692 2.06916367048756 2.02808664908165 2.08900962767574 2.05617329816329 2.11941399005676 NaN NaN 2.03816367048756 0.879104287308397 1.56839164948764 1.30499247083278 1.06178396611521 0.859840545297628 0.78973560282008…
2.04270365849758 2.06485182924879 2.06859253043418 2.05948140237077 2.10570365849758 2.12954314018378 2.07385182924879 2.06974070118539 2.14558018287158 2.15859253043418 2.06867896337238 2.08579009143579 2.03688887193659 2.0899876524374 2.07377774387319 2.16146905480817 NaN NaN 2.05479009143579 0.883603201212037 1.56957505944925 1.31032270578383 1.07132948778902 0.864975175296346 0.79944738870337…
2.07400397615519 2.11700298211639 2.10200385190034 2.08700534295854 2.16000347913579 2.17200484593914 2.10600534295854 2.10300347913579 2.17900422466489 2.19300472168429 2.10000447317459 2.0910012425485 2.04300062127425 2.1660004970194 2.11100323062609 NaN NaN NaN 2.10100310637124 0.884890007455291 1.56886025347989 1.30982036282416 1.07022059518073 0.86950987574515 0.79997021496089 1.347119029569…
2.1062899186 2.14142987930345 2.13342987930345 2.13032990737241 2.18843987649655 2.21145987088276 2.14932990737241 2.13130991298621 2.21331991017931 2.23131991017931 2.1362799214069 2.10113996070345 2.04804998596552 2.17002999157931 2.1372999157931 2.2552799214069 2.15194973334483 2.27293973615172 2.12637989333793 0.884918708785586 1.57083651782379 1.31269561246262 1.07489883121269 0.868445018244…
2.13465213738702 2.18348420371179 2.17548420371179 2.16260415633695 2.23147220844927 2.25644821792424 2.18160415633695 2.16162814686199 2.24461615159947 2.26261615159947 2.16366413264954 2.11483206632477 2.05294002368742 2.17296401421245 2.1666401421245 2.28266413264954 2.24486045006093 2.36487244532345 2.16354418002437 0.881857545171677 1.56462616991698 1.30835325896557 1.06402338731918 0.862087…
2.16700189943017 2.20700299304148 2.20000207210564 2.20200161163772 2.27400109361131 2.29400189943017 2.20800218722262 2.2060011511698 2.27200195698866 2.29400149652074 2.19100212966413 2.12300086337735 2.05300017267547 2.17300017267547 2.20400155407923 2.32700155407923 2.32000425932826 2.44000408665279 2.20200195698866 0.870520211239658 1.52633172560353 1.29902017037313 1.05690018246041 0.849470…
2.20031505675433 2.25927686805683 2.23643917002119 2.23040098132369 2.29343917002119 2.3273246039287 2.24642962284681 2.22640098132369 2.30627686805683 2.32031505675433 2.22827686805683 2.13827686805683 2.05600954717437 2.17524577322449 2.23134369827745 2.35423867935934 2.3945441889393 2.51155373611367 2.2363246039287 0.874160499231186 1.5562460339317 1.30195546376186 1.06009186302932 0.856153867…
2.23259546196244 2.28764449687608 2.28143609849309 2.27148513340674 2.33843609849309 2.36058320323403 2.2904483572215 2.26748513340674 2.33464449687608 2.35259546196244 2.25664449687608 2.16664449687608 2.05698774127159 2.09796843954447 2.2665586857772 2.37869353178972 2.45030125248057 2.56828899375216 2.26958320323403 0.87113787947079 1.54969213348035 1.29944150493202 1.06233192751194 0.85859935…
2.26699400997527 2.32299383379808 2.30699559557005 2.29399612410165 2.35999630027885 2.39099471468407 2.32299436232967 2.30099418615247 2.38599101496291 2.38899365762088 2.28799453850687 2.18499682881044 2.06499859058242 2.1869841440522 2.30899260055769 2.41199418615247 2.48099471468407 2.60099436232967 2.30899312908929 0.861051770580838 1.55284942918588 1.29142140765581 1.05901059019361 0.855220…
2.30539501767464 2.37230613869785 2.34834564046531 2.34420738427919 2.40720738427919 2.42732588958158 2.35841476855838 2.34436539134905 2.40145427032584 2.42433576502345 2.33332588958158 2.22133576502345 2.06953327386077 2.10341218818685 2.34143451944211 2.45728638781412 2.53219750883732 2.65218763339546 2.34738514223278 0.860624053391607 1.546683194866 1.29111681851533 1.05388176069671 0.8310009…
2.3445211740983 2.40262890992618 2.38258102733601 2.36474861640161 2.42774861640161 2.4596049686311 2.39949723280321 2.38055708604093 2.44644935021304 2.45759299798355 2.3656049686311 2.25459299798355 2.1223535850327 2.24328819740142 2.38447329150813 2.48565285122127 2.55176058704915 2.67077255769669 2.38553314474584 0.857063573157055 1.5380852219919 1.28783022137574 1.04712271717452 0.8271372840…
2.37700915429579 2.42900931489747 NaN 2.41100385444033 2.47800176661849 2.49000305143193 2.4660049786521 2.43300465744874 2.47500770888067 2.49500642406722 2.39400963610083 2.28001188452436 2.14000835128739 2.26000803008403 2.42000803008403 2.52500706647394 2.57900353323697 2.69700369383865 2.41300835128739 0.8322234689963 1.5121342527325 NaN 1.01777169434773 0.808011525715965 0.749450873673142 1…
2.43429729436264 2.48726756492637 2.4583270237989 2.43544594154396 2.4894063022956 2.50925765511429 2.49730720417473 2.46247567098022 2.52325765511429 2.53534684342308 2.45433693361099 2.3545747691011 2.1920792784967 2.3100792784967 2.47033693361099 2.56923783549011 2.60118828642967 2.72016846680549 2.46527747473846 0.853863008584462 1.53862199087263 1.28054717070554 1.02841453960732 0.8174452889…
2.46363941468383 2.51367547321545 2.49060335615221 2.47945912202575 2.5295072000679 2.53468749272599 2.52762739517329 2.50942306349413 2.54868749272599 2.56957931713114 2.48759133664168 2.41130286838874 2.19990384391569 2.31790384391569 2.50359133664168 2.59271153174707 2.61977162929976 2.73679566832084 2.49266345370491 0.858107835324261 1.53980545639225 1.28520278712983 1.03774533386946 0.811058…
2.50497510904968 2.55197693033873 2.52497935872413 2.50298603678397 2.54299210774746 2.56398239420587 2.57497146647159 2.53798300130222 2.59896964518254 2.60697753743508 2.52797571614603 2.48895325358111 2.27295568196651 2.39095568196651 2.54797328776063 2.62697935872413 2.63199271484381 2.74999210774746 2.53097693033873 0.865505537841833 1.5462261085124 1.29213582317712 1.03769010320638 0.815677…
2.52938582351607 2.59030668023072 2.57015828657069 2.53528689440938 2.58721764403471 2.59527700149872 2.6034056093374 2.58328689440938 2.62946496680142 2.64639571642674 2.55239571642674 2.53192004069216 2.29019704219088 2.41119704219088 2.57238582351607 2.63619785821337 2.64504946455334 2.7606240693946 2.56428689440938 0.86642760938099 1.55215193778101 1.301284839366 1.04285670269858 0.8056528281…
2.56749937845645 2.62060207005513 2.58579461680265 2.5636277429548 2.60871759810364 2.62264057940463 2.64347370555679 2.6116277429548 2.67539668685778 2.68548654200662 2.59148654200662 2.62280621016539 2.40844678957003 2.52944678957003 2.61049937845646 2.65574327100331 2.64993581775083 2.72348778509371 2.5926277429548 0.868167151119295 1.55728260863837 1.30275074532525 1.04648237677111 0.81087145…
2.59694509358909 2.64196024018521 2.61694130694007 2.59693752029104 2.64592994699298 2.6589318403175 2.66895266688715 2.65292237369493 2.7189185870459 2.72093373364201 2.61695266688715 2.68189018717819 2.52278605432992 2.64079173430346 2.6469318403175 2.68095266688715 2.65099810667549 2.76691669372138 2.62493941361555 0.860055430594789 1.52824520934283 1.29153131883403 1.04301666450229 0.80579975…
2.63718052657019 2.69820407351413 2.65514128166362 2.62125901638331 2.681251167402 2.69030611027119 2.70625901638331 2.68128256332725 2.74140029804694 2.76330611027119 2.65714913064494 2.73336105314037 2.57142384499087 2.68604709388788 2.68020407351412 2.7220627918505 2.65502354694394 2.709502334804 2.66716482860756 0.875797110779261 1.56606519523001 1.31137072131067 1.05559159960096 0.8135899046…
2.65971536248788 2.72367823585586 2.6727772402079 2.65359160704782 2.71260398259183 2.72851735378379 2.73859160704782 2.71655448041581 2.79136884725573 2.80151735378379 2.6757648646639 2.77843072497575 2.62433172062371 2.69192574673597 2.70567823585586 2.72990099564796 2.65796287336798 2.77220796518366 2.68774011357589 0.877933021314068 1.56921027450374 1.31395732856383 1.06078440961677 0.8173228…
2.68998888365807 2.75098999529226 2.71198554875549 2.67899073638172 2.75198554875549 2.75998851311333 2.76698962474753 2.74199073638172 2.82298851311334 2.84798295494237 2.70698851311333 2.82798184330817 2.70397072696624 2.77197035642151 2.73298999529226 2.73299888836581 2.65100259381312 2.71102297377333 2.72298703093441 0.88137873273702 1.56763060028246 1.32175712086744 1.06246939971754 0.819619…
2.72032472724672 2.79123877003435 2.73035337965084 2.70436293045221 2.77241068445908 2.79431517644534 2.80526742243847 2.78826742243847 2.8702578716371 2.88935337965084 2.73536293045221 2.87042023526045 2.79989777532915 2.84952812821983 2.76929607484259 NaN NaN 2.83132472724671 2.75633427804809 0.882492999573554 1.5679947187178 1.32068327872352 1.06640080288924 0.833967286950487 0.787985291765884…
2.75357552037542 2.81568788262899 2.7665380662909 2.74152558159606 2.81446315812185 2.82658800507026 2.83265042854446 2.81565042854446 2.8966629132393 2.9255380662909 2.77252558159606 2.91345067342701 2.89182643868498 3.00600244882551 2.79961297445994 NaN NaN 2.86457552037542 2.79056303568058 0.880752222756816 1.56642997551175 1.31180336102915 1.06443509423663 0.835737402702338 0.786479226430055 …
2.7880037088956 2.82800979148438 2.80400445067472 2.77300430231889 2.84200296711648 2.85800474738636 2.87300341218395 2.85900326382813 2.94000430231889 2.96300445067472 2.79700563752131 2.95000445067472 2.97801439051492 3.09201498393821 2.84000222533736 NaN 2.65400074177912 2.71499836808594 2.81700578587713 0.868210240336435 1.53056418066712 1.29337224017294 1.04988139157763 0.824532191215519 0.7…
2.81339991269439 2.8941999563472 2.83430902344567 2.80244535731875 2.86241809054414 2.89028175667105 2.89640900161926 2.88139991269439 2.96931811237054 2.99327266774618 2.83529993452079 2.98029084559592 3.07510906709847 3.1933635569949 2.85543626839388 NaN 2.6591999563472 2.70407271139898 2.85625448989643 0.869783464704653 1.55871682324158 1.30843737075971 1.05926299934521 0.839169664817328 0.773…
2.85646610837282 2.91573305418641 2.867587447379 2.85040543886974 2.90744184057159 2.92062384908085 2.94045397447221 2.92446610837282 3.00357531347838 3.02263598298147 2.86759958127962 NaN NaN NaN 2.90241757277035 NaN 2.68073305418641 2.71190292879506 2.88366025078271 0.864772125571162 1.55622094144658 1.30492356070322 1.0595859958128 0.825134000134857 0.768752368249175 1.31156709214096 1.0532441…
2.88800195448623 2.9580011363292 2.90400186357989 2.88000218175207 2.92400209084573 2.95200136359504 2.96200209084573 2.9510021362989 3.02700181812672 3.05300140904821 2.90600177267356 NaN 3.13800377261295 3.26000345444077 2.93000204539256 NaN 2.68000240901791 2.72700549983334 2.92600145450138 0.861099749098512 1.5474798895488 1.29540992409321 1.04933937456441 0.82427001636314 0.765319667737341 1…
2.93135267189121 2.98346043274685 2.94541145053974 2.92825470747698 2.9702645039184 2.98234287544978 3.00835267189121 2.99827430035983 3.06721552171129 3.08427430035983 2.94536246833263 NaN 3.22103918576569 3.33601959288284 2.97534287544978 2.83723511459414 2.73305877864853 2.84806857508996 2.95838206121547 0.855509563586173 1.54502942747301 1.29372079897481 1.03559028626349 0.824586601764499 0.7…
2.96656703935259 3.02943474582144 2.98649487924469 2.95368730619909 2.99667527951444 3.01657906603724 3.04356703935259 3.02566325282979 3.0887354129377 3.11166325282979 2.98155501266794 NaN 3.2249518932614 3.3379759466307 3.00957906603724 2.8607113595684 2.7389278398921 2.85491581320745 2.99653095929864 0.848476471862635 1.54297525603777 1.29180357230191 1.03661737198112 0.820253278213 0.74741892…
3.01586982296917 3.05992029977705 3.01093623982164 2.99888044966557 3.04287779299147 3.05190701640655 3.07890701640655 3.07287513631737 3.11991764310295 3.13892826979934 3.03086982296917 NaN 3.23996014988852 3.35595217986623 3.05687513631737 2.91186450962098 2.78288310633967 2.90087779299147 3.03789107636196 0.844211131464473 1.54685958583753 1.29121151430424 1.03473504768079 0.820648804496656 0.…
3.04642522499918 3.09841533604571 3.06326700174367 3.03437578023183 3.07140544709224 3.08339555813877 3.12227689069714 3.10532633546449 3.14436589127837 3.1622571127902 3.06440544709224 3.21304944476735 3.24504944476735 3.36104944476735 3.09039555813877 2.95446478081306 2.80044500290612 2.81445367615999 3.07343511395265 0.847372807011526 1.55361927130227 1.29279946908134 1.03154204020924 0.818465…
3.08848090672114 3.13949297865786 3.08967405770862 3.07154126640473 3.11150505059457 3.12251712253129 3.14966198577191 3.13760162608832 3.18055333834145 3.18768612964534 3.10450505059457 3.21793964031641 3.24993964031641 3.36593964031641 3.12951712253129 3.00043261897427 2.8444567628477 2.9582254253025 3.11646883478442 0.852595535857927 1.55651426706732 1.29571402562858 1.03471088692503 0.8220062…
3.10050368085972 3.14900283867376 3.12150598642592 3.09800485034892 3.13950427775421 3.15650511082775 3.15250731652927 3.15150384754881 3.20100439584373 3.2080057016473 3.12650354454535 3.22550315686458 3.26799989065096 3.38499988457601 3.13850370212203 3.17300872560693 2.9029996476531 3.19250417448012 3.13300526840443 0.833386486129057 1.53101481378243 1.28063576004028 1.03245602252571 0.8078710…
3.12978474083401 3.18338806888868 3.15933813577621 3.1348725784611 3.18435362620379 3.19632856738963 3.19872591589306 3.17978467932873 3.22989245329764 3.24482875190548 3.16076986545925 3.24908808364822 3.26348537064636 3.3857135985234 3.17081418405712 3.20340491243244 NaN 3.2383777811933 3.17078437180232 0.841506032868837 1.53378111220749 1.28613910206267 1.03839933513107 0.81072008959882 0.7503…
3.15812062438052 3.22198678374333 3.19303946527488 3.17199485172914 3.21953139728906 3.22905633989695 3.22120043369199 3.20811969227527 3.26897228774811 3.27755913621272 3.18763801341893 3.25787795576966 3.26202111745944 3.35735420877748 3.20208118577742 3.24349922207321 NaN 3.38806107047888 3.19911503174897 0.844112299069566 1.54033650126678 1.29204210572792 1.03444192416072 0.826626503054459 0.…
3.19296704107512 3.24048392131652 3.21948176140498 3.19898251457836 3.26246095002331 3.27695727685293 3.25596856815812 3.24347274344409 3.29947059044463 3.30897236858542 3.22646247365027 3.27448581289008 3.26050101805533 3.35800330176775 3.23347363424251 3.29001476180232 NaN 3.308993891668 3.23897008141696 0.856016045591826 1.54317104575846 1.29708100439651 1.0412889822927 0.825673058126426 0.765…
3.22382536265073 3.29905758983541 3.26874585553286 3.24486152043028 3.30094926551872 3.31845687564221 3.29678676014477 3.27422379562992 3.33426428167712 3.34875806986824 3.25581565970365 3.30005179659125 3.26456687421777 3.36399253249697 3.26380637532129 3.35000992792761 3.20259810087745 3.28501982445888 3.26830511962713 0.86101674046326 1.5487900300252 1.30099245266572 1.05183912277489 0.8300568…
3.25661049856684 3.30492976579674 3.29370226395444 3.28107130035764 3.34596688916112 3.36445380945603 3.32565717673695 3.29673286605233 3.36068748957073 3.37469236615461 3.28762213195135 3.30543493164474 3.27141784314811 3.36350400879154 3.29463405459998 3.40138960889311 3.26573837489442 3.28697702249509 3.29913318680764 0.8637325893586 1.54042798481439 1.29378492995973 1.04235153676505 0.8323520…
3.2839786009065 3.35546610619278 3.33297026739636 3.31196854126585 3.37447329675433 3.40146538614726 3.33001006084996 3.3259678323233 3.3869796069915 3.41346929582959 3.31547780072155 3.3114944788448 3.27599692502084 3.36549654773897 3.32497569730916 3.43497430283932 3.3514247591998 3.47299421501127 3.33547654311531 0.868313652493614 1.55311591060805 1.29913121845115 1.04768921422587 0.8448669274…
3.31577947182185 3.38633478491985 3.3673206913789 3.346857891626 3.41583777777218 3.43885688247249 3.38982371883943 3.35279156435988 3.434738286873 3.45279455721221 3.34828549213471 3.32414375522087 3.28102213216084 3.36673674385074 3.35526438643148 3.47877440875019 3.41721879340844 3.45100569269101 3.36829253890519 0.870982699954067 1.5512909883755 1.29875241661572 1.05023017805755 0.84455312981…
3.34613761866276 3.42207724969021 3.40208546088508 3.38553948244131 3.45256143479497 3.47753879119583 3.42458753462155 3.38363696929277 3.45970766507214 3.48462115439752 3.37962387750397 3.33981262999748 3.28297943013733 3.3344092185285 3.38415408292799 3.50962521811945 3.49507209430324 3.54890238231744 3.40011977190654 0.86907298649698 1.54679194244768 1.29977974690603 1.05631361486157 0.8447976…
3.37599348268031 3.45549182741702 3.43199096682168 3.41749193422324 3.48699163578036 3.52148864874522 3.46548548897647 3.4264900873233 3.49449101077327 3.51499150699834 3.40749432129985 3.35649720460152 3.28550038634608 3.3385 3.41599236452091 3.5424945568881 3.57048028145282 3.68348230108639 3.43799154787717 0.861086906404972 1.54668662555124 1.295451969281 1.04534128224619 0.844070710510787 0.7…
3.41434615426388 3.49477063841094 3.47079492216929 3.45880033138184 3.52087820096335 3.55334697141558 3.50088156729666 3.46389799038737 3.53485442350737 3.54436370535561 3.44240034411593 3.37069103679952 3.28951541048596 3.37353377872939 3.45680196568524 3.57518399328357 3.63638248217488 3.75136288820391 3.47629369644175 0.855279644624878 1.54561020837663 1.2947836736773 1.04789266138646 0.843733…
3.449588543256 3.52218357875659 3.50113761755932 3.48963344187777 3.55906244381128 3.5885906339668 3.53955304135274 3.50500498370464 3.57059168506223 3.58156138697581 3.48302902113874 3.39026816070321 3.29098538224454 3.37696031667515 3.48763762329936 3.59426815496317 3.67553736676182 3.78855929626502 3.50663448149313 0.849563790516409 1.5400157290601 1.29047298030959 1.04358521017519 0.835004990…
3.48751133983843 3.56201204877199 3.54199934079711 3.52751780420943 3.59450222006506 3.62350248436591 3.58347844274953 3.54850363483371 3.61298229525189 3.61850806256997 3.51601908837689 3.42401005567098 3.30002616841705 3.34267873878921 3.53499101702476 3.63900239729845 3.71401067443861 3.82700956750454 3.54551470417436 0.842753266267301 1.54089377623262 1.28059303751074 1.0451203354426 0.828535…
3.53191762872653 3.60274327019509 3.57442779065797 3.57025113712052 3.6293274844422 3.65677442600201 3.60698472287458 3.58989082418644 3.64145459519807 3.65834152015005 3.56284140077745 3.46201382242068 3.31872911511464 3.39315884412934 3.57145277768246 3.67431605563515 3.74626129905196 3.85838018476459 3.57433637949803 0.839701658265232 1.53397249197295 1.27814750661623 1.03174761936788 0.821016…
3.57745524977332 3.62967819576969 3.62044884278093 3.59866116621833 3.66507243249204 3.68664264251301 3.6598674125394 3.63150122636843 3.69140286618581 3.6955548052791 3.60054939438935 3.51783205850326 3.34469041209288 3.4206809529216 3.62041388718584 3.7105681173152 3.77515475922594 3.90148598980183 3.61155530333042 0.833934044527794 1.53515072160012 1.27342638943288 1.02918993491131 0.809735518…
3.61701989290411 3.65752363247131 3.64401698099077 3.64200982738462 3.70200013109004 3.71950635180817 3.70100472416698 3.68050326329745 3.73450110767476 3.74051019660953 3.64601739391237 3.57203301125271 3.39351119103505 3.50745368216489 3.66001897785688 3.76100588536415 3.80649917234614 3.93300132796883 3.65350877142161 0.831292404562739 1.52294792753101 1.26826341431297 1.01199535354635 0.79779…
3.66338245848892 3.70782456766401 3.686791096218 3.67728695333959 3.72234659003363 3.74527866758276 3.73685662165958 3.71282990904707 3.76398701570536 3.77591178705652 3.68987820613761 3.65461533546333 3.4454474308688 NaN 3.70687700763297 3.78728139301074 3.81919842596954 3.94717618465414 3.68829382164598 0.839293822281487 1.53914869864412 1.27391340796767 1.0231431110446 0.800569876362636 0.7382…
3.70251359172206 3.73961143427516 3.71613723717646 3.70614362378768 3.75707175235127 3.7731563970101 3.77108495024555 3.74608886879999 3.81092979640693 3.81699417543197 3.72901154833714 3.71722338146323 3.50033561595182 3.61823130029917 3.7450277272011 3.81564932927058 3.83826863149869 3.96429145343031 3.71813016943695 0.83982278914087 1.5416239983249 1.27478904475574 1.01915582793322 0.802516209…
3.74349165639747 3.77499111935691 3.75449355947982 3.7364955865368 3.78599422678236 3.79999622527201 3.81148875236131 3.78799196776875 3.85048987387179 3.85999205347074 3.76849266992596 3.79148541926658 3.56599060746571 3.68102605239561 3.78599147528817 3.82800149630376 3.84349940582477 3.97099891334419 3.76248978816979 0.845109711139526 1.54682938834806 1.28747486683192 1.02282705514833 0.812721…
3.77486215566031 3.80535306777812 3.79125057702094 3.77374563842027 3.81534798566488 3.83131885635487 3.83793609115777 3.81943566062005 3.88640159270938 3.89741683904909 3.80328865070058 3.82764242345852 3.64743323943069 3.78171055927987 3.8178818383067 3.86021414115284 3.85054423213716 3.92999386006682 3.78892106008691 0.848206840074947 1.54946525239786 1.29302541083843 1.03961708946536 0.824734…
3.81103935294055 3.84054100874403 3.81616736742178 3.79817428009587 3.85005013406261 3.86308386585145 3.88143787547367 3.86294451340714 3.92648515787006 3.93895778191432 3.83213419247395 3.89223356155634 3.73117549803788 3.8531522726305 3.85601280856643 3.88174452051878 3.85494110489992 3.97880873259092 3.83096193246268 0.853372497835752 1.55250918319852 1.29453701079595 1.03677378689638 0.826611…
3.83800867340469 3.87399644232373 3.85248508118162 3.82450299932958 3.88051399691198 3.89452111223406 3.90750621939946 3.89350427177336 3.96150416789915 3.96901686641403 3.86449715645127 3.95950032458405 3.82145141322164 NaN 3.88450959528064 3.91801739877694 3.85850316813278 3.98442221188289 3.85351399691198 0.857264943387036 1.55200745263638 1.29995713264815 1.03822061142352 0.827893804936721 0.…
3.87675393660938 3.9083627466731 3.87739436529602 3.85778365265916 3.92122422055961 3.9392561683912 3.94678409901552 3.93433359412738 3.99420310242843 4.00767181301418 3.89630744892851 4.00709981665396 3.87580425815148 3.92951163473772 3.9252095857129 3.89813082090763 3.87807037894766 3.89479497958113 3.8957709203856 0.860106034542081 1.54940841406619 1.30221796988713 1.04173055922282 0.830328822…
3.90268118367768 3.94505241141781 3.91750829077313 3.8866461065063 3.93076927148641 3.95965390722962 3.97564657440065 3.96857704143285 4.01474931296243 4.02430481655215 3.92761586175905 4.06824902815661 3.95749974480209 4.09094208462724 3.94673403338194 3.91133911141547 3.88491924502025 3.97502313206716 3.92365483556587 0.8607762038702 1.55011781518515 1.29957627000187 1.045189237451 0.8203206974…
3.93949919123506 3.96999651633567 3.95150456963407 3.92749291065399 3.97503281566387 3.99704417493213 4.01350451091035 3.99004291279121 4.06105427205947 4.0840567963413 3.96199907074102 4.10650496123973 4.03052651105247 4.12005289551769 3.98449988255255 3.93350417955171 NaN 4.00493269394197 3.96399979218201 0.857770078188534 1.54734568883267 1.29862967545087 1.04108290734782 0.824859911650136 0.7…
3.95725681541708 3.97836546809354 3.97136546809354 3.93951363083417 4.00132595802937 4.03229632548125 4.03017779528875 4.02434571306146 4.10439510064167 4.12938522312562 3.97526669293312 4.13221730535292 4.11283958886354 4.22786922141167 4.00328644796521 3.99316791777271 NaN NaN 3.98630620299729 0.847932173053529 1.50341088503647 1.28030060059989 1.02941568949063 0.824608747580636 0.7581970960516…
3.98273959151149 4.01462941868942 4.00762941868943 3.99047918302298 4.03366948153381 4.0616995286671 4.04781971720026 4.05864945011162 4.14359937155614 4.16760938726723 4.00172957580039 4.15377965435587 4.19614866455679 4.3141186174235 4.0317095443782 4.00982973291136 NaN NaN 4.01668951295601 0.848147796543559 1.49952966221594 1.26349176944531 1.01509632953912 0.806623788298623 0.743025043207776 …
4.03103623681782 4.07105073154494 4.04206522627207 4.01606522627207 4.08603043892697 4.09604783259952 4.08606667574478 4.10304058523596 4.17404203470867 4.19604928207223 4.05203623681782 4.18005363049037 4.26905797890851 4.38705797890851 4.07304783259952 4.03503478734511 NaN NaN 4.06104928207223 0.85205349186752 1.52566883906011 1.27982837522884 1.01897007247364 0.798836131269575 0.75322527199552…
4.05644260633151 4.10653112759781 4.08735408506521 4.06135408506521 4.10735408506521 4.12929507088767 4.13243277063525 4.13149178481279 4.20341309924274 4.23034424936895 4.07744260633151 4.21725572810265 4.30923605671014 4.42714753544384 4.10640326354649 4.05949178481279 NaN 4.27033776733277 4.09537375645772 0.847494265138831 1.5179584598252 1.27183878617985 1.01896344474653 0.803062753994952 0.7…
4.10051812238369 4.15942174686043 4.12261449790695 4.09661449790695 4.14261449790695 4.15867874825579 4.17552883077516 4.18046458042632 4.24455024755811 4.26462520629842 4.12151812238369 4.24272158182169 4.33274299860463 4.4418393741279 4.14656095594958 4.10846458042632 NaN 4.10480971815903 4.132593081124 0.839952454614347 1.51581345137733 1.27370954697229 1.01333157325097 0.803337001650387 0.743…
4.13799988777336 4.17899994237011 4.15399990597228 4.13499988474021 4.17799989383967 4.19599988777336 4.20499991203858 4.21299990293913 4.27299991507173 4.29599990597228 4.15799989080652 4.29799983317662 4.36399990597228 4.4839998726076 4.18399988777336 4.21199968758531 4.01099985440869 4.15199985137553 4.16899989080652 0.837120008341169 1.51409000515636 1.26809001710698 1.01152000530802 0.800430…
4.19232357499672 4.23518630075569 4.20443143332896 4.17947065454068 4.21839221211723 4.22543143332896 4.25646084923775 4.25845104393482 4.32026474317913 4.32927454848206 4.21229415908793 4.32148045984361 4.40236279620844 4.52131376969379 4.23244123863189 NaN 4.0423824068143 4.1833824068143 4.21937260151137 0.837760264570309 1.51349720801853 1.26580154630464 0.997567429486396 0.78565831196366 0.73…
4.22461326636696 4.25377733518098 4.24748435515595 4.22643747835195 4.25753123195996 4.26848435515595 4.30244919755295 4.30346091675395 4.34668358157297 4.35667186237197 4.24164842396997 4.36942575915095 4.43856638956296 4.55262498556796 4.27647263595495 NaN 4.08054295116096 4.22154295116096 4.25655467036196 0.816830673709414 1.48028774968198 1.24998938228818 0.982342350767577 0.770521296039487 0…
4.27901224231295 4.32001346654424 4.28301499683336 4.2660116301973 4.29801530289119 4.30901224231295 4.33201193625512 4.33301316048642 4.3830128544286 4.38701193625513 4.29801316048642 4.40201224231295 4.45400306057824 4.56599632730612 4.32101193625513 4.29702540279937 4.08501438471771 4.21701652712248 4.30101009990818 0.834661469077554 1.51211609055069 1.2703319128614 1.00158155783432 0.78872191…
4.31931211604567 4.3641610921526 4.33235238908382 4.30450341297688 4.34835238908382 4.34946313993873 4.37128191126706 4.37625170648844 4.42533225256474 4.42636245734336 4.34128191126706 4.44218122867168 4.46415102389307 4.55440273038151 4.36035238908382 4.38052354949596 NaN 4.27133225256474 4.33441279864104 0.83944801877115 1.53174278839187 1.27652704095483 1.00661301365102 0.794904017063549 0.75…
4.34963230704423 4.37981022299057 4.36658486279188 4.35340694684554 4.38258486279188 4.3944543910979 4.3986678902335 4.40070347342277 4.45760858491806 4.46157300172879 4.3686678902335 4.45978650086439 4.47882208405366 4.59352555747643 4.39458486279188 4.43138322471936 NaN 4.30360858491806 4.37451369641334 0.838284114665076 1.50578479261439 1.27138238919185 1.00107713361708 0.786551293478782 0.750…
4.39900090904133 4.43700109084959 4.41000101812628 4.37800167263604 4.43000149082777 4.43700152718943 4.44500098176463 4.44100105448794 4.50000130901951 4.50700141810447 4.42300069087141 4.4870006181481 4.48000010908496 4.55100003636165 4.43800109084959 NaN NaN NaN 4.41200138174281 0.844350102903478 1.53296019017145 1.28019014253768 1.01425026507645 0.802470225078632 0.748850114902823 1.293510151…
4.42442015238836 4.46718564872974 4.43832244253061 4.42434198450216 4.47142992337414 4.4794885492888 4.47257648816078 4.47031267154483 4.53645923633147 4.54637129745949 4.44238106844526 4.50420519070129 4.48307816788621 4.552 4.46841038140259 4.54611725182931 NaN NaN 4.45035175548793 0.847132610718987 1.53800435127026 1.28402088860972 1.02153843664228 0.808673581670229 0.752017132819616 1.2976218…
4.46651115509522 4.485783998763 4.4706248399568 4.45860210298448 4.51449978660906 4.52843157569212 4.5303292593167 4.50163620844295 4.58246568115059 4.58356799752601 4.48055662903985 4.52476126179069 4.49090905211074 4.552 4.50952252358138 4.55786357816611 NaN NaN 4.48559073449832 0.842385137157865 1.519406001237 1.27509368059376 1.02138181895779 0.810034197804241 0.752731701005105 1.291797642492…
4.49400703077175 4.54600533368891 4.51300581856972 4.4840094551758 4.54900897029499 4.56301090981823 4.5510094551758 4.53400606101013 4.60800848541418 4.6210092127354 4.51800581856972 4.53800121220203 4.49400218196365 4.56000024244041 4.53300800053337 4.61701212202026 NaN NaN 4.5130094551758 0.85726122674845 1.5442811952312 1.29197053336889 1.03243990544824 0.822840150313051 0.763959997575596 1.3…
4.52329226929796 4.56836281705954 4.53732250405292 4.52330234754962 4.58637289531119 4.6083930518145 4.59030234754962 4.5593930518145 4.64345352132442 4.65936281705954 4.54230234754962 4.54312093901985 4.50308062601323 4.56164500810585 4.56623179978804 4.66732250405292 4.54877602537735 4.66580626013231 4.55224187803969 0.86235174649271 1.54923690893192 1.2942077934437 1.03213868861455 0.823550401…
4.5516514094497 4.60356726690307 4.56861534835829 4.55263938908589 4.62255524653927 4.64653120581166 4.6196393890859 4.59753120581166 4.68745908362884 4.69456726690307 4.57163938908589 4.55485575563436 4.51090383708957 4.62423069671658 4.58872353163252 4.69861534835829 4.62407443198713 4.74403837089572 4.57571151126872 0.865432135854019 1.55184790562864 1.29787492363574 1.04074422079853 0.8323221…
4.58900619365787 4.63700906928473 4.60100884808266 4.58600840567853 4.66400707846613 4.69500774207233 4.65800486644546 4.6240079632744 4.7030086268806 4.727006636062 4.6010072996682 4.5620039816372 4.517 4.63198584306774 4.6300059724558 4.7300106176992 4.69701858097359 4.81701813856946 4.61100818447646 0.86711920367256 1.54525045567626 1.29480016811357 1.04367107725406 0.837020875960184 0.7727101…
4.61732884255387 4.67804982462938 4.64134877240562 4.62441852688675 4.6965181761455 4.730478316442 4.68045838659025 4.66042849181262 4.74228898285037 4.75732884255387 4.6342790179245 4.58008968433287 4.517 4.568 4.6573587373315 4.77820926344337 4.78165768510775 4.89966765003362 4.64829894777625 0.863415467927572 1.54709734848183 1.29539468187973 1.04842151703135 0.840884436360859 0.77349994657109…
4.64965069771181 4.68294707541088 4.67562952787616 4.6655554334514 4.74744958427316 4.77749192394445 4.7255130937801 4.70254484853357 4.77069303738311 4.78965069771181 4.66170362230093 4.58890473573959 4.517 4.568 4.69261894295834 4.7987777167257 4.84630139542362 4.9652908105058 4.67768245246528 0.853141035787973 1.52619588214636 1.2791456037867 1.03677585467293 0.831491509361931 0.76661441197230…
4.67699893553787 4.75099731913242 4.70799873841526 4.68899909323596 4.76799921150953 4.80599889611335 4.75999865956621 4.73199885668883 4.81499826532098 4.82399865956621 4.69099885668883 4.6059993297831 4.52799956633024 4.64199708258528 4.71699905381144 4.84699810762288 4.90899755567956 5.0259976345286 4.71699846244359 0.850330106446213 1.53764953952157 1.2854697437406 1.04395971180673 0.83750975…
4.70954503030234 4.78339099999951 4.74540284848434 4.73331990909051 4.80931990909051 4.84531990909051 4.79448578787818 4.77540284848434 4.85346209090851 4.85943839393884 4.72646209090851 4.62540284848434 4.529071090909 4.64507581818298 4.74861612121135 4.86252133333268 4.94545024242368 5.06429621212084 4.74748578787818 0.845911965757687 1.53561990424253 1.28205447787887 1.03655061575761 0.8293063…
4.75451081720499 4.81564906451662 4.77863843010803 4.75971287096814 4.83571287096814 4.87171287096814 4.83456398924792 4.80863843010803 4.8915852580651 4.89560652688227 4.7645852580651 4.65863843010803 4.53493619354848 4.5688294838698 4.79944701075346 4.90553208602216 4.98259589247368 5.08873413978532 4.78756398924792 0.838649013655803 1.52901188860205 1.27664880827949 1.0341263733333 0.826530201…
4.78401145663841 4.85300808703888 4.81500853631882 4.80500763775894 4.86900853631882 4.90600673919907 4.87600831167885 4.85300763775894 4.92000831167885 4.93400808703888 4.8010101087986 4.70900741311897 4.5700029203196 4.59600089855988 4.82501235519829 4.94800876095879 5.0210065145591 5.14000606527916 4.82800741311898 0.83600920702091 1.52947985623042 1.27554920926731 1.0247685398402 0.8136585847…
4.83545670377071 4.88914052423714 4.85343328306452 4.83945670377071 4.90726933812119 4.936245917415 4.91343328306452 4.88763235906714 4.95737473129904 4.97044499341762 4.84652696588928 4.7427143315388 4.58358551765476 4.60176826331737 4.88045670377071 4.98749183483 5.050245917415 5.167245917415 4.86146841412381 0.832442761077157 1.52868483782149 1.27191828323147 1.01817491193287 0.807237275499563…
4.87359799083494 4.90087630487229 4.88961860668956 4.87759799083494 4.92976291767189 4.9567835335265 4.94961860668956 4.9404433719253 4.9886701463261 5.00760829876225 4.89053614327108 4.80237121643413 4.63248460363454 4.7494435029763 4.91859799083494 5.02856706705301 5.0707835335265 5.1877835335265 4.90058768290763 0.829332779208844 1.51572658003685 1.26258833762653 1.01023370036975 0.79698802707…
4.92707544436092 4.97005559058173 4.93205956133757 4.91506948822716 4.95905360520381 4.97804963444797 4.983073458983 4.96209132738427 5.04104566369214 5.04807147360508 4.94007147360508 4.8721568448556 4.68607742973884 4.80408140049468 4.96509132738427 5.04908934200635 5.08902382453503 5.20802183915711 4.94406750284924 0.837927881950338 1.53185434797764 1.2708467701387 1.00665753813138 0.791555195…
4.96544250642718 4.99846642569351 4.96237074862817 4.95033486972867 4.98643054679401 5.00332291009551 5.02045446606034 5.00845446606034 5.06457406239201 5.08449034495984 4.97646642569351 4.95192089175385 4.72588501285435 4.84587305322118 5.01133486972867 5.09405979816583 5.10111959633167 5.21911959633167 4.97846642569351 0.841933054679401 1.53410864829438 1.27426076366985 1.00540469166955 0.78913…
5.00162751155775 5.03660737704736 4.99268791508892 4.97771811685451 5.02163757881295 5.02972818410971 5.05761744430255 5.04561744430255 5.11151677175059 5.12458724253696 5.01460737704736 5.02722482134991 4.7982550231155 4.9172650903707 5.03871811685451 5.09894966372402 5.11089932744804 5.22889932744804 5.01660737704736 0.845453757881295 1.53972221395518 1.27514093947032 1.00415288608665 0.7885658…
5.03507799650004 5.07009690474248 5.03107090590913 5.011054361197 5.04706381531821 5.06007090590913 5.08508745062126 5.07808745062126 5.14608272356065 5.16408272356065 5.04807090590913 5.09012526710613 4.85723635303043 NaN 5.07508508709095 5.13004018001517 5.11804254354548 5.18601181765152 5.05107090590913 0.845915339311675 1.5434570883241 1.28231027909001 1.01289763193607 0.796127513759555 0.746…
5.06831529886301 5.111248417286 5.061238862775 5.03431529886301 5.07433440788501 5.09031529886301 5.12242039848401 5.11536307141801 5.18133440788501 5.19937262592901 5.07831529886301 5.14357327066001 4.95751594359401 NaN 5.11133440788501 5.14748728006101 5.136047772555 NaN 5.08137262592901 0.852452390956831 1.55070305860806 1.29093315531771 1.02045035460205 0.803631787778702 0.752098441370771 1.3…
5.10061058345885 5.13669318696758 5.08570498746882 5.06661058345885 5.10858698245635 5.12261058345885 5.16548077794513 5.15255158095261 5.21558698245635 5.23753978045137 5.11061058345885 5.20229196992518 5.01036277293266 NaN 5.14558698245635 5.1973981744364 5.14094099749377 NaN 5.11953978045137 0.858842942726857 1.55408917026569 1.29740199868676 1.0317537042106 0.81508193413541 0.757060171458678 …
5.12906853945153 5.17606646249845 5.1180623085923 5.08906646249845 5.14207477031076 5.16306853945153 5.18710800155998 5.18309138593537 5.26106853945153 5.27409346288845 5.13607684726383 5.22813084804382 5.08716615624613 5.14715577148074 5.1740623085923 5.22202284648384 5.14203323124923 5.13608723202922 5.14208723202922 0.862978442285192 1.56005365543741 1.30049718625764 1.03302708240999 0.8179762…
5.16227636960496 5.20827636960496 5.14820012971393 5.1212573096322 5.17820012971393 5.19628589959133 5.23921918968669 5.22720012971393 5.29432401953684 5.31933354952322 5.17323824965944 5.29136213948236 5.16787675874676 5.22287675874676 5.20433354952322 5.23310482985016 NaN 5.17941043798391 5.18423824965944 0.862252395467988 1.56180199481144 1.30393418022261 1.03648613161977 0.821040216542514 0.7…
5.19064524718629 5.23664524718629 5.16874311003145 5.14766971289758 5.19874311003145 5.22563301433064 5.26171864432016 5.24774311003145 5.32758408290806 5.35357185005242 5.19769417860887 5.32853515148548 5.25787457728064 5.31287457728064 5.23857185005242 5.2438654385879 NaN 5.32418953736451 5.20869417860887 0.864551252789234 1.56098027559874 1.30231030654037 1.04224794848025 0.825168377349177 0.7…
5.22100123238688 5.27598466467405 5.24047835206005 5.19248994240927 5.2619949651679 5.29099152056277 5.29048892877854 5.28849276792204 5.3799847284182 5.39898369353942 5.23899000615342 5.39498905626684 5.39796789703203 5.49294506547696 5.26600148736348 5.2359921092325 5.162 5.31446797237182 5.25198757517902 0.864089815991889 1.54133550844867 1.29867616397649 1.04179678575682 0.826668830302189 0.7…
5.24941812971914 5.30332199908136 5.2649650074646 5.22648725876391 5.28546970509531 5.31689149000268 5.31892959091384 5.31946196122765 5.40247275133226 5.42835034285457 5.26842184704619 5.42489520732973 5.46822763463915 5.57040326988676 5.29737429821062 5.24326309437708 5.16469386000632 5.28169959060367 5.27496805370155 0.8531517812875 1.53574651779545 1.2946213642003 1.04638021061946 0.827847904…
5.28751312047901 5.33214870620024 5.30745288055197 5.27093031352205 5.327966827661 5.35254481604367 5.35800283318611 5.36146599397501 5.44545371423797 5.46009991232425 5.30700199950012 5.46103369506478 5.53369120472761 5.65102577435539 5.331560246983 5.26862892328924 5.18180004793297 5.29929490428653 5.31793976712894 0.845112795662215 1.5309583575873 1.2892209753098 1.02888093798788 0.81656934247…
5.31802832536581 5.36301067023337 5.32702010997855 5.30151536293023 5.35101820028893 5.38301425953576 5.38751805480441 5.38801598123946 5.46651520518517 5.49401436864916 5.33001796980161 5.48101133104399 5.57351174338697 5.68951318025189 5.36503186603654 5.26650720843517 5.19349294889941 5.28349550100885 5.34101609035285 0.846553184208851 1.52786366058152 1.28696537214254 1.02609286755103 0.81402…
5.35586774242356 5.39851668301966 5.37474391210641 5.3344923506817 5.38934435322222 5.41183147970077 5.42384560273151 5.42935126155126 5.50826258562464 5.52425786994152 5.3763691571285 5.51978173071118 5.60676258562464 5.72575709200054 5.40334435322222 5.29324327534246 5.19163623227029 5.31112163767123 5.38379821158348 0.830970052301799 1.51856400418987 1.27732783381254 1.02208373090522 0.8108465…
5.38960470280222 5.44642884537893 5.3967492554587 5.36053171219401 5.42112403639146 5.44263166382029 5.45611124946757 5.46162103842336 5.53222176440631 5.54821360694315 5.41010715004117 5.54569508910023 5.63072176440631 5.74922720961335 5.43512403639146 5.31573320554955 5.20434700416837 5.32236660277478 5.41117875347909 0.826804607204519 1.51456756218026 1.27536659871382 1.0217606020636 0.7858814…
5.43401111024496 5.46601591311287 5.44151470406593 5.41651441316006 5.46051111024496 5.47101443437631 5.48901493132303 5.49601451012868 5.55851186022136 5.57401026329993 5.45151124508976 5.5850172720992 5.65200767248505 5.76950803914329 5.47851095874022 5.32600943913651 5.20750599981125 5.25051229665004 5.45450990119801 0.822680919132006 1.51913123389568 1.27182025117585 1.01239637128364 0.797060…
5.47042192875385 5.51722589730429 5.489311500404 5.46274605972266 5.49693725398375 5.51783172094126 5.53676619308157 5.54276610590323 5.59722618789876 5.60726628025991 5.48844206211277 5.63367557843672 5.67755541759106 5.79637500196587 5.51489165606685 5.40504776951195 5.22813809356232 5.29824901592278 5.48743227149806 0.825268610873776 1.52283304100564 1.2728364089417 1.01638145480106 0.79966870…
5.51152188064537 5.53924520021726 5.51964634792805 5.48672173934776 5.53950228671218 5.5501223161211 5.56269856394698 5.56869942035315 5.61924234553003 5.63319770754081 5.53149870524459 5.65080299598485 5.68293576807759 5.78413663902906 5.55305735741835 5.45837696302333 5.2902753856727 5.37114606542172 5.52950758099211 0.82902051049831 1.52555767615637 1.27347378828759 1.01652336759945 0.79857859…
5.55199126721664 5.58848965545153 5.56449067534084 5.54148945517539 5.57449346488915 5.58949230232867 5.61349059952895 5.60699290942719 5.66499135228284 5.67199260587793 5.57149171343707 5.68849349831878 5.7084957900101 5.8264950283036 5.59349083920313 5.61998614778575 5.39648531533067 5.50495109306039 5.56599341026838 0.836453047381902 1.53466240677963 1.2820972735432 1.03089102266407 0.81142109…
5.58038423891894 5.61827192639364 5.587360189829 5.56289060570148 5.6093898272192 5.62487045820021 5.63638046707732 5.63281547424961 5.68547015773019 5.70786577812927 5.59591972410349 5.70115975279266 5.72506044250381 5.84184817095444 5.62484927272257 5.67179480776016 5.42697263210134 5.53872117649482 5.59388007783618 0.840268850283669 1.54054519251952 1.28877154527467 1.02625027544348 0.80366442…
5.61805633693898 5.64469782914601 5.62258843298816 5.60105559430069 5.64755275601492 5.66107795980663 5.67356654052985 5.66364100235275 5.7314623478959 5.74358485206409 5.63701802513694 5.71681587242857 5.73093290348218 5.82668906150468 5.65909654093154 5.70066147566818 5.47344741382875 5.61013186031788 5.63106512138696 0.844540743801137 1.54393253759856 1.28884228019069 1.02620339978866 0.806018…
5.64700607590945 5.68300542130889 5.65800652137947 5.63350741837698 5.70000570312878 5.70900719713156 5.70100548496162 5.70000386673165 5.76550696377124 5.77900628196171 5.66550625773193 5.73900368798742 5.73450028181989 5.80499876964477 5.69100569409214 5.74950122439685 5.56100808519149 5.66199435128917 5.65800680319936 0.848966159793047 1.54669079996626 1.29126648150858 1.02998215479792 0.80892…
5.68074942220434 5.71277938562991 5.69422939198554 5.67477934012845 5.73144908737189 5.74889409982327 5.73132930647195 5.7213093308549 5.80378941893989 5.81380434605093 5.70026440391713 5.75964465031805 5.73601498171278 5.79792024313648 5.72272446178332 5.7581931607606 5.60769914659664 5.63076329382726 5.69572945568759 0.855443609153316 1.55122517242821 1.29963706548495 1.04204062862225 0.8151119…
5.70519875163161 5.74016170503524 5.71672494401612 5.70216295057991 5.77545426541183 5.78752367882544 5.76360045892583 5.75162515665674 5.83214811062512 5.84363108198054 5.72618022833343 5.77382567452063 5.73748147670182 5.79009480518071 5.74472937468631 5.82616890672457 NaN 5.71699269495494 5.71822320025359 0.857267465092703 1.55663335738408 1.30278153896005 1.04308838350223 0.818252133797493 0.…
5.73902120523597 5.76752353945457 5.76103102354769 5.74653102354769 5.813034038305 5.83203726059742 5.79502184324102 5.78953704792907 5.87102406855882 5.8805277587216 5.76251821431211 5.78400824969918 5.73950941680848 5.79650481473841 5.77502237234527 5.86304099329387 5.73099540636364 5.78699217380473 5.76002464019674 0.847487966780394 1.53603156917884 1.3028897934128 1.03178301888045 0.820772154…
5.76321689119361 5.80780838353809 5.78580285835988 5.77775185764111 5.85326684326146 5.87091222293773 5.82922846022952 5.81535438905008 5.89836674739716 5.90784282001416 5.78321189598682 5.79208938375071 5.74453220385839 5.83175078092408 5.80119691036647 5.90833269428476 5.79225964350309 5.82183101937718 5.7882246489895 0.856975691205324 1.55361704143673 1.30318903726808 1.0460526864079 0.8264276…
5.78521415982845 5.8386119737721 5.81659779875778 5.80317284580495 5.88015513979487 5.91294787766624 5.85220640582583 5.8510428287283 5.93503709972772 5.94255058273092 5.80472006183181 5.80137368692188 5.74795159846934 5.80537135823451 5.82123776784188 5.94254332222098 5.86949154589278 6.01624802725652 5.81071534533225 0.859101663407704 1.55436924028814 1.30299020419919 1.05081503385979 0.8401305…
5.81297805064132 5.86547824825444 5.84647987441951 5.84296785316457 5.91647642889288 5.95397090788159 5.88197629862301 5.89501042158966 5.9580119848281 5.97600807673198 5.83148084481859 5.80599779866209 5.74950039080961 5.83749393582607 5.84997805064132 5.97947792037145 5.94844025694136 6.09686825084834 5.84497077761172 0.856857784782032 1.54838736809511 1.30256331775285 1.05376536600455 0.844289…
5.83636251516521 5.89739767899392 5.8832975921241 5.869397170711 5.95033186645769 5.98883752521544 5.91475804024495 5.91227876921501 5.99025403340669 6.00026821412388 5.85935259542775 5.82710460199099 5.75406492304111 5.80638731861914 5.87333790642764 6.00237707709459 6.02010446863203 6.13661928470287 5.87979256872 0.853329764793384 1.54669640913456 1.29925383418546 1.05280174158105 0.84486678909…
5.87205894744792 5.93651504996275 5.91263894993917 5.90851707850912 5.98309860241014 6.02208979565788 5.91566136225728 5.92454848300971 6.00957356728695 6.02262373584143 5.89407098244995 5.83737185750064 5.76041999750875 5.8450426207689 5.9065882742481 6.03954216278636 6.07976840055927 6.19775060162452 5.90864522100848 0.854318858921135 1.54047340565849 1.29860642169156 1.04902632832368 0.8391461…
5.89351904388843 5.9585299735899 5.94450645196243 5.93352236015024 6.02092700949122 6.05201287515906 5.95392888104273 5.94196818362438 6.03495321121232 6.04895133966082 5.91203048252445 5.84900378005606 5.76200637805634 5.84492677958571 5.93450854102816 6.05402465854295 6.12700547104637 6.24200853284091 5.94350326293426 0.841267017868956 1.53873274941299 1.29471937232563 1.0441922543126 0.8256937…
5.91827423004286 5.99620313336508 5.98527423004286 5.98516250669206 6.04720313336508 6.09317266336032 5.97739611006191 5.98923360336984 6.0642640733746 6.08133517005238 5.96020313336508 5.89243673673492 5.77127423004286 5.81420313336508 5.9473757967254 6.09330470004762 6.19207109667778 6.31696952999524 5.97029454337937 0.844782318760778 1.53002264073375 1.29120291952441 1.04614158188462 0.8378694…
5.94465264897985 6.01574270294804 6.01165264897985 6.00079416235843 6.06674270294804 6.10978129750583 6.01549827074867 6.01170410839024 6.08966551383245 6.11357545986426 5.97974270294804 5.93444681133828 5.79765264897985 5.83374270294804 5.98352400045387 6.12261405442206 6.19890994603181 6.31403859455779 5.99862691927465 0.841157728603139 1.53027665513832 1.2857123004716 1.03667466042168 0.830122…
5.99900731323984 6.06200188054739 6.05100752218955 6.04000480584332 6.10300397004448 6.14200125369826 6.04900814903868 6.06100543269245 6.13600459689361 6.14300626849129 6.02900689534042 5.92200417899419 5.7930043879439 5.83700417899419 6.03300814903868 6.17300689534042 6.23300689534042 6.35800689534042 6.03800752218955 0.828848583320968 1.52157533415298 1.27584883823961 1.02978813407909 0.822237…
6.03433607286575 6.07154145072816 6.08744809715434 6.06348543858387 6.12240142036743 6.14830806679361 6.08842009108219 6.08751344465601 6.15851344465601 6.17335474358052 6.06242009108219 5.94281217609224 5.81463480430198 5.85844698039422 6.07224271929193 6.20635474358052 6.26602800607215 6.39102800607215 6.07442009108219 0.821897295888432 1.49907738924201 1.27028841298925 1.02064780732671 0.81215…
NaN 6.12830919334103 6.13442829793741 6.11438065609886 6.16448785023559 6.18060695483197 6.13246402931632 6.14134492471994 6.21234492471994 6.21054740253378 NaN 6.02796379001155 5.88119008874466 6.0101538787562 6.09769032804943 6.24354740253378 6.26896426862109 6.39396426862109 6.11846402931632 NaN 1.4809802243987 1.27012202477814 0.998400724747558 0.787845855817393 0.730337356316192 1.2527790094…
6.11600981595092 6.16600752556237 6.14201374233129 6.13800621676892 6.17400752556237 6.18700948875256 6.17000621676892 6.1650117791411 6.22601308793456 6.24101145194274 6.14301079754601 6.10102224948875 5.90801701431493 NaN 6.15700850715746 6.25500523517382 6.28500425357873 6.41100425357873 6.14601079754601 0.842681230265849 1.53364167525562 1.28418245398773 1.02408264703477 0.809771753783231 0.7…
6.1463255813267 6.18948343893964 6.18425651862104 6.15729598302427 6.1973255813267 6.21622692031861 6.18945384063722 6.20129598302427 6.26628611692346 6.2763255813267 6.17625651862104 6.16962156435097 5.96058209994773 6.08562156435097 6.1833255813267 6.27123678641942 6.29806906270566 6.4241085271089 6.17931571522589 0.846469696963435 1.53885826636406 1.29165395349386 1.03211248063228 0.8151189499…
6.17856454827395 6.23735342016435 6.2096569168219 6.1866041347945 6.22956454827395 6.23869650334245 6.2343930066849 6.2306041347945 6.29461733030135 6.30856454827395 6.2016569168219 6.23116868306845 6.01822146509585 6.14716868306845 6.21556454827395 6.2946833078356 6.30490763145205 6.43485484942465 6.2105777437808 0.849410281524381 1.54858857275177 1.28907483613808 1.02641692980494 0.814024778967…
6.20100852178024 6.24800990369055 6.23000621859639 6.20600598827801 6.2460076005067 6.26900598827801 6.2480105946457 6.26000898241701 6.33100898241701 6.34200967337216 6.23200598827801 6.2740105946457 NaN NaN 6.23900967337216 6.30500529732285 6.31100023031839 6.438 6.22701151591924 0.854300840662105 1.55191977889435 1.29453298722945 1.03643982495803 0.820890552764124 0.75270166980829 1.3070606978…
6.23822141919909 6.29115096763574 6.25742270938007 6.23224154821719 6.27923148370814 6.29530193527148 6.29416103214479 6.29926167723529 6.37024154821719 6.38430193527148 6.25836232232578 6.32060387054296 6.11469445112441 6.12885186966509 6.28117109665384 6.32810064509049 6.31210064509049 6.43813083861764 6.27716103214479 0.857798931719169 1.55053568029848 1.30738617040265 1.03551393560069 0.82312…
6.2597309586805 6.30581656273671 6.29848637566278 6.25570650037873 6.30171872952962 6.32463312547341 6.30980433358582 6.32468204207696 6.39370650037873 6.41363312547341 6.29355975056809 6.37926625094683 6.18215618858885 6.30874983623693 6.29779210443493 6.33787770849114 6.32187770849114 6.45084102103848 6.29280433358582 0.843123559554802 1.50931558100136 1.29632831169652 1.01938178098962 0.806715…
6.29294475245363 6.35891126909219 6.31497321331085 6.29493470744519 6.34792298826869 6.36093972994941 6.35292801077291 6.36193805578134 6.43992298826869 6.45992298826869 6.31396651663856 6.42592298826869 6.26785769571389 6.39386104405003 6.3369347074452 6.34997990998314 6.322 6.44800502250422 6.3319347074452 0.860350802508826 1.56327864064832 1.3055642795618 1.05591839061495 0.834942319693312 0.7…
6.31924587002425 6.37618212594389 6.34244620856253 6.30839157077937 6.37127318891584 6.40123676372706 6.37632782669901 6.38839157077937 6.467327826699 6.4933369329962 6.34723676372706 6.46839157077937 6.33778314155873 6.46276492896434 6.35726408261864 6.36008195667475 6.32503642518878 6.45043540957394 6.35530050780742 0.861228977310284 1.56217301622306 1.30993435645403 1.04805256904842 0.83392660…
6.34566362275489 6.39575083167029 6.39038953759222 6.35046428809113 6.40062624750544 6.42667608117138 6.41155149700653 6.43046428809113 6.50255149700653 6.52953903859004 6.37267608117138 6.51046428809113 6.42192857618226 6.54495349301523 6.38563870592192 6.36888787425163 6.32895016633406 6.3897724218221 6.38758887225598 0.848225572355091 1.52274207418436 1.29213661859587 1.0322117017629 0.8206688…
6.37501144382987 6.44800847691101 6.40401144382987 6.36701695382203 6.43101229152097 6.46301017229322 6.43501271536652 6.44701441074872 6.53400974844767 6.56001313921207 6.40301101998432 6.55100847691101 6.51603475533516 6.64203687456291 6.41600974844767 6.37900550999216 6.329 6.38900423845551 6.42101144382987 0.85739983046178 1.55422972450039 1.30629123339055 1.04222907177824 0.830299398139318 0…
6.40229715014557 6.46836215173991 6.43156644246498 6.40733429391376 6.46027857826147 6.48726929231942 6.46526929231942 6.48136215173991 6.5574364392763 6.59124143449327 6.42933429391376 6.5713992955081 6.59871501753777 6.72965001594343 6.43927857826147 6.39212071724664 6.32902785782615 6.399 6.44836215173991 0.856775280202416 1.55308979511924 1.30895884408499 1.03988297471995 0.828710995854709 0.…
6.43359917753971 6.50651149762652 6.49123593218507 6.44254907473217 6.48962422894348 6.51563675464536 6.49363675464536 6.51951149762652 6.60341129201145 6.61667433175101 6.46454907473217 6.61346139481898 6.67403552095492 6.79812320086811 6.46862422894348 6.40483716587551 6.33196242289435 6.399 6.48651149762652 0.833103121985596 1.50145123180246 1.28355529247793 1.02334180961886 0.810907967774291 …
6.46394439995632 6.53694439995632 6.49998517332169 6.47194625329111 6.51994439995632 6.54294995996069 6.52793698661716 6.53397405331295 6.61697590664774 6.64394995996069 6.49494439995632 6.61699443999563 6.72390918659532 6.84890733326054 6.50193883995195 6.42795737329985 6.33898702665648 6.399 6.51295181329548 0.845885702780912 1.54813209633094 1.29083587758891 1.03104530305512 0.818595303055121 …
6.4913330170912 6.56337338279922 6.53043393136126 6.50536329137222 6.54937338279922 6.56936329137222 6.56229265138317 6.57420182854012 6.6511614628321 6.67127246852916 6.51836329137222 6.66720182854012 6.76062566847437 6.87568621703641 6.53329265138317 6.44520182854012 6.34211100569707 6.399 6.5473330170912 0.841992680694606 1.54611470846727 1.28878666034182 1.03203372434073 0.819291091082443 0.7…
6.52354281414118 6.59948739767344 6.57240427297184 6.54050125179038 6.58548739767344 6.60450125179038 6.59059823060891 6.59372291766132 6.66677833412906 6.69762593884278 6.55350125179038 6.68672291766132 6.82114104475009 6.94205792004849 6.56159823060891 6.46472291766132 6.35284760471373 6.399 6.57954281414118 0.836448691384185 1.53979963613656 1.28943085628282 1.03336115840097 0.821331044895608 …
6.56400392729653 6.63000632731107 6.60300425457124 6.57800360002182 6.60200469093752 6.63200425457124 6.62800283638083 6.63800250910612 6.70400250910612 6.72800185455669 6.59100501821223 6.74600141819041 6.85400152728198 6.97300098182413 6.60500327274711 6.5080040363881 6.36900185455669 6.41500120000727 6.6060062182195 0.832460300001818 1.53828971090734 1.28581931599585 1.0332694163601 0.81856951…
6.60035551025017 6.68792099772218 6.64257276651417 6.61142463724326 6.64543451252799 6.6713653855349 6.65432588439599 6.66146413838217 6.7273653855349 6.74522713154872 6.63730613382654 6.75942463724326 6.86802962585418 6.98212837870145 6.6353653855349 6.54535551025017 6.38619750569454 6.42605925170836 6.66308887756254 0.835036096235957 1.53533198986936 1.27939693308673 1.02775824283617 0.81399458…
6.63550582177088 6.68010981738425 6.6992038239642 6.65340973155966 6.68839600438663 6.70749209459785 6.68654700328998 6.70735482286754 6.76349209459785 6.76768427502029 6.66757445763604 6.80140973155966 6.87095881848091 6.9948215467506 6.67149209459785 6.58050582177088 6.40572545653938 6.43191763696181 6.67187645544272 0.817841735517077 1.50487815052684 1.26426277118198 1.01176485109425 0.7976399…
6.67901122595412 6.74200717213735 6.71401247328235 6.68401340877853 6.72801340877853 6.74101216145029 6.72700935496176 6.72801216145029 6.78001247328235 6.79401029045794 6.71400904312971 6.82800810763353 6.88400187099235 7.00900280648853 6.70901122595411 6.64301902175558 6.44501652709911 6.57101746259529 6.71900810763353 0.833123573595393 1.54172048957633 1.27524752138926 1.0239733771412 0.811071…
6.71523899603732 6.76527576465845 6.75421141957148 6.72723899603732 6.77126657250317 6.78035849405599 6.75724818819261 6.76722061172676 6.82021141957148 6.82724818819261 6.74333091759014 6.85411949801866 6.89006434508697 7.01803676862113 6.74518384310563 6.7045515293169 6.49844122345352 6.62735849405599 6.74524818819261 0.844597557016588 1.54332235638659 1.29937397207603 1.03478520063 0.816106492…
6.74068847295347 6.79464054571554 6.77672441838191 6.75268847295347 6.79965252752502 6.8185327094302 6.78367649114398 6.79071243657243 6.84272441838191 6.85367649114399 6.77856865485865 6.86684423647673 6.89691612733363 7.02195207276207 6.76476036381036 6.76328109143108 6.54542487314486 6.6655327094302 6.77167649114399 0.846467114743889 1.54676782403062 1.30086178764959 1.03320929071327 0.8199924…
6.78098433429878 6.83398472594131 6.8129859008689 6.79598315937119 6.848980809516 6.85898433429878 6.81398825072408 6.81698981729421 6.86699060057927 6.8899859008689 6.80898825072408 6.88299373371951 6.89999882507241 7.02799765014482 6.81198159280106 6.83397258502286 6.61597258502286 6.73597258502286 6.81498315937119 0.854506859026905 1.55428707051387 1.30570810836658 1.03075095560777 0.819090372…
6.80432205515199 6.85125943331688 6.8364651907751 6.81941151491644 6.87644729882221 6.89534889308133 6.84420575745822 6.844322055152 6.90047413675155 6.92338467698711 6.83634889308133 6.89616997355244 6.903 7.02802683792933 6.83232205515199 6.88747413675155 6.66056359651599 6.78659043444532 6.83528627124622 0.856745285080043 1.55591322297411 1.30834644352563 1.03197862259327 0.820235332075602 0.7…
6.83948091459967 6.87958184787195 6.8872502099773 6.86433672421069 6.92527904805509 6.93343765748297 6.86666836210534 6.87948091459967 6.9522357909384 6.96537998132738 6.87443765748297 6.91472603826094 6.903 7.03095674288331 6.86748091459967 6.9392357909384 6.72209160054942 6.85104834343272 6.86653859075526 0.837671603829681 1.52133057816738 1.27411538731338 1.01981951703428 0.808808702755108 0.7…
6.86000571428571 6.91600422360249 6.90500472049689 6.8910049689441 6.95200720496894 6.9710099378882 6.90000422360249 6.90000322981366 6.97600571428571 6.99300745341615 6.89500571428571 6.92500173913044 6.907 6.978 6.88800596273292 6.9860049689441 6.78501540372671 6.79802086956522 6.89000645962733 0.858601699378882 1.55948074534161 1.30341233043478 1.05049086708075 0.840061590062112 0.774410541614…
6.88326643208968 6.93331577136554 6.92422696066898 6.91139471420693 6.98134537493106 7.01130590351037 6.91729603565519 6.91326643208968 6.99926643208967 7.02329603565519 6.9182565642345 6.93210854640691 6.90702960356552 6.97802960356552 6.91222696066898 7.00639471420693 6.84769074986212 6.88277956055868 6.9162565642345 0.865483714598417 1.56253644413159 1.31284486527476 1.0540141427789 0.84651683…
6.90965629838182 6.96459264993401 6.94670721714007 6.95049081241752 7.01555446086533 7.04160537962358 6.94661810931314 6.93965629838182 7.02565629838182 7.05261810931314 6.94366902807139 6.94285997341482 6.90996181093131 6.98096181093131 6.93470721714007 7.04549081241752 6.91610892173065 6.9599943545246 6.94166902807139 0.86981360747524 1.5681271861757 1.31827922292603 1.05739595527412 0.85214667…
6.93300972425736 6.98801149230415 6.98001458638604 6.97701414437434 7.03901900650302 7.08901591242113 6.96601458638604 6.96601326035095 7.05600839822227 7.08301149230415 6.96701149230415 6.95300442011698 6.91300176804679 6.98100132603509 6.96100884023396 7.08301458638604 6.98303536093585 7.10903491892416 6.96901281833925 0.869848554621747 1.56504884192935 1.31726707388256 1.06042994253848 0.85461…
6.95533496559865 7.01415817819936 7.01332566099869 7.00927913799888 7.08231635639873 7.12526983339891 6.99934427019862 6.99630705179877 7.0753721839985 7.10930705179877 6.9932977471988 6.96309304599963 6.91702791379989 6.98397208620011 6.98136287939854 7.11636287939854 7.06379089099682 7.18882810939667 6.99824191959903 0.866368320350851 1.5621557003931 1.31046018616076 1.06025208131019 0.85745295…
6.99054261739605 NaN 7.04755532246838 7.03861884783004 7.11556802754071 7.15363155290237 7.03552991232372 7.02858073261305 7.11449179710672 7.14158073261305 7.02459343768538 6.97287294927668 6.919961884783 6.981038115217 7.01950450217905 7.15450450217906 7.14692006885179 7.27586924856246 7.02366966811937 0.844119040395551 NaN 1.29050918347557 1.05521543112251 0.849355197998908 0.78557718885479 1.…
7.01098196173702 7.07895670816884 7.06498466747647 7.05798286365017 7.14797113877923 7.18297384451868 7.05498286365017 7.05197925599757 7.12798827512906 NaN 7.04498196173702 6.98199188278166 6.92299729426055 6.981 7.03998196173702 7.17498196173702 7.22792784694807 7.32695490434255 7.05397294260553 0.856148879410872 1.56062501700577 1.30619560546614 1.05964594139083 0.858731440844215 0.78761813303…
7.03728678880477 7.09925712099738 7.09128678880477 7.0872966780739 7.17022745318999 7.21021756392086 7.08235601368868 7.08532634588129 7.15838568149608 7.18825712099738 7.07525712099738 6.99618789611347 6.92606922488391 6.98102966780739 7.06732634588129 7.19822745318999 7.28449446345651 7.41545490637999 7.08025712099738 0.855876253915909 1.55910567239794 1.30660503168908 1.05529123406501 0.852326…
7.06565924678016 7.12469449711325 7.11965924678016 7.11664749666913 7.19272974744633 7.23174149755736 7.11757699600296 7.11761224633604 7.19654174566987 7.21369449711325 7.10069449711325 7.01477674789045 6.9329177492228 6.98396474966691 7.09961224633604 7.22072974744633 7.33341249444855 7.46045949489267 7.10569449711325 0.85451633265433 1.55669890527313 1.30809213983124 1.05145606043523 0.8460652…
7.09194689761336 7.15693464321645 7.14295302481182 7.14893464321645 7.2219407704149 7.25495302481182 7.14394689761336 7.14793872801542 7.22993260081696 7.24094485521388 7.12395302481182 7.03495915201028 6.93599387280154 6.984 NaN 7.25093872801542 7.34697344880668 7.47796527920874 7.1349407704149 0.85090735263815 1.55199955842959 1.30938738572866 1.03980375310602 0.833994549641823 0.76433324250615…
7.12535524847835 7.18026389886963 7.17839584830445 7.17235524847835 7.23829434873921 7.27422329904354 7.1733755483914 7.18036539843488 7.2463349485653 7.26729434873921 7.15639584830445 7.06152779773927 6.94616239930439 6.99497439582634 7.15932479860878 7.29426389886963 7.36623344900006 7.49523344900006 7.17026389886963 0.844775884374295 1.54959266390209 1.29588370901211 1.03336030648385 0.8248489…
7.15957627524709 7.20568523304069 7.21652784956104 7.20657627524708 7.26664891377616 7.29573365872674 7.20955206240406 7.21556416882557 7.27860048809011 7.29564891377616 7.19452784956104 7.11237046608138 6.96180629725581 7.08883778353486 7.19061259451162 7.31968523304069 7.38872155230523 7.51772155230523 7.19568523304069 0.825113460136604 1.51806043209376 1.2731218374928 1.01123396831881 0.800669…
7.19900499833389 7.24800242343461 7.23000439247524 7.22600439247524 7.28000333222259 7.30200242343461 7.23200545272788 7.23900499833389 7.30800560419254 7.32900530126321 7.22700590712187 7.13600605858653 6.99200106025264 7.01100136318197 7.23500439247524 7.35500302929327 7.4060028778286 7.53500302929327 7.22500439247523 0.840180858804641 1.54681037866166 1.28911175547545 1.02880832783012 0.817108…
7.23233629314299 7.26422099263682 7.25930746801645 7.25524981776337 7.30219216751028 7.31818255913477 7.26825942613888 7.27231707639196 7.34529785964093 7.36430746801645 7.26627864288991 7.1766821946615 6.9994131601471 7.02144125632711 7.26438433502056 7.37544198527365 7.42534590151851 7.55531707639196 7.25424981776337 0.845824345637378 1.54926589755639 1.30065618580766 1.01778787157846 0.8045774…
7.26658203077276 7.28672533450782 7.29061785670653 7.28068950857405 7.32176116044158 7.3367731024195 7.29467756659613 7.30460591472861 7.37562979868445 7.39561785670653 7.29465368264029 7.24615211956761 7.0414864949494 7.16820870331185 7.30352232088316 7.42045066901563 7.46057008879484 7.58760591472861 7.27968950857405 0.843211885081049 1.54477481367866 1.29619445541932 1.01960778792107 0.8053406…
7.29697096339628 7.33195644509442 7.31697483494344 7.30997193128307 7.34397870649061 7.35598161015098 7.32097483494344 7.33097483494344 7.41196515607554 7.42896805973591 7.32796805973591 7.30294579833973 7.09394966988689 7.22194966988689 7.33297193128307 7.44397773860382 7.461 7.588 7.3119690276227 0.850602808601146 1.55840673995097 1.3009653251068 1.03260742715059 0.817668065955872 0.74554308928…
7.32627383146443 7.34816625481769 7.35029339085475 7.33922493298864 7.36728361115959 7.38328361115959 7.35232272994023 7.36628361115959 7.4353520690257 7.45829339085475 7.35922493298864 7.35750854414823 7.14154766292887 7.26820784469218 7.36528361115959 7.45109779695158 7.468 7.598 7.33628361115959 0.849625455058758 1.55762868654537 1.30291848781106 1.04166247486874 0.823891813954215 0.7466973368…
7.35366519535954 7.36479672575401 7.37964128074236 7.36172498190248 7.39565323805095 7.41165323805095 7.3846054088166 7.39465323805095 7.47056953689084 7.48764128074236 7.38172498190248 7.40837821995343 NaN 7.18896854199562 7.39365323805095 7.46088042691412 7.468 7.598 7.36465323805095 0.839167823628805 1.53148949928547 1.28876302225527 1.02090373408824 0.806067862162472 0.739428842802808 1.29968…
7.38400731468604 7.41100559358344 7.39900989633993 7.38500989633993 7.42901118716688 7.44501290826947 7.40501118716688 7.41500989633993 7.49001290826947 7.52001290826947 7.41400860551298 7.47002108350681 7.26402796791719 7.39002710736589 7.42000688441039 7.48100559358344 7.472 7.601 7.39700731468604 0.852922056717603 1.56353134676278 1.30009381224225 1.03622408331591 0.822493648737505 0.749403906…
7.40129340975903 7.42429340975903 7.42223270429165 7.40823270429165 7.45530352733693 7.47536423280432 7.43120235155795 7.43820235155795 7.52026305702534 7.55029340975903 7.43425293944744 7.51940470311591 7.32952611405068 7.45259529688409 7.43636423280432 7.49413152851267 7.47203035273369 7.60103035273369 7.41426305702534 0.857738446796011 1.56667547989418 1.30897296690183 1.04572811046444 0.83098…
7.42960661630864 7.45260661630864 7.44468800603789 7.43068800603789 7.48459305135377 7.51051166162452 7.45072870090251 7.45772870090251 7.54564731117327 7.57860661630864 7.45866087612814 7.55845740180503 NaN 7.41354259819497 NaN 7.50682365558663 7.47495930513538 7.60395930513538 7.43964731117327 0.861448453171477 1.56816924561904 1.31118920755244 1.04747571873078 0.83230168731092 0.76186347220478…
7.45298314905622 7.47598314905622 7.47098095110703 7.45398314905622 7.51797582255892 7.54697362460973 7.47398314905622 7.47998388170595 7.56898314905622 7.60897802050811 7.4859802184573 7.59197582255892 7.44695164511785 7.48694578392001 7.4889875449546 7.51299560410162 7.475 7.604 7.46598095110703 0.862918959637384 1.56921924537078 1.31203939922722 1.049348644598 0.83464829292613 0.76579714999255…
7.47523990254195 7.50215685935435 7.5003321727504 7.48327681062533 7.55426758360449 7.57930449168786 7.49323990254195 7.50026758360448 7.59221222147942 7.63521222147942 7.50823990254195 7.64139676189631 7.52575661570923 7.56670125358417 7.51123990254195 7.5190830431876 7.47506458914591 7.60402768106253 7.48921222147942 0.862233554996945 1.56916162078113 1.3116836942669 1.04783330082155 0.83382727…
7.50063985408744 7.51876451998025 7.53550133642876 7.51258444702396 7.58259829878983 7.61154289172636 7.51863985408743 7.52859829878983 7.61468140938504 7.65768140938504 7.53363985408744 7.68340437406768 7.60586415519883 7.64094726579404 7.53663985408744 7.52787533410719 7.48190303763893 7.6069584447024 7.51168140938504 0.849904809285253 1.53968790777623 1.2951346489138 1.0375951665063 0.82930413…
7.52399846026979 7.55099785776666 7.55599866110416 7.54199805860104 7.61199805860104 7.64099805860104 7.53899866110416 7.53899933055208 7.63199886193854 7.67799866110416 7.55999825943541 7.71899765693229 7.67999511303019 7.74199330552081 7.55299892888333 7.53499953138646 7.48499979916562 7.61399953138646 7.53799825943541 0.853639738245864 1.55692881775498 1.30020964452316 1.04543946511111 0.83570…
7.55014688614968 7.58021114884016 7.58521114884016 7.57823868999323 7.64222950960887 7.67123868999323 7.56211934499661 7.56209180384355 7.65112852538097 7.69511934499661 7.5891836076871 7.75914688614968 7.78159672498307 7.86992721881985 7.57911934499661 7.54703672153742 7.48908262345919 7.55209180384355 7.56421114884016 0.856271829457924 1.56574624928031 1.3081127673532 1.04874550161167 0.8391750…
7.56581307108164 7.60273128967985 7.60773128967985 7.60369624050766 7.66670792356506 7.69669624050766 7.57484812025383 7.57188316942602 7.66483643719643 7.70784812025383 7.60876633885205 7.77481307108164 7.84524060126915 7.96882001120283 7.59184812025383 7.55095326777041 7.49789485248342 7.56188316942602 7.58673128967985 0.855400397921084 1.56747932098841 1.31054102601765 1.04826572469812 0.83651…
7.60900527766837 7.64500527766837 7.66300690156633 7.6560081194898 7.72000527766837 7.7390081194898 7.61100243584694 7.60900243584694 7.69400243584694 7.73100243584694 7.65800365377041 7.81400527766837 7.90501583300512 8.03201420910716 7.63200365377041 7.56700649559184 7.50100162389796 7.57100121792347 7.63000649559184 0.851399727997092 1.56182979701275 1.30590902566122 1.04271910685612 0.8326486…
7.62238863907628 7.6582989531356 7.68051818543504 7.67651818543504 7.73351818543504 7.7593487786582 7.61742849949436 7.61528898803108 7.70026905782204 7.73718933698588 7.66740856928532 7.82728898803108 7.94427902292656 8.06728898803108 7.64142849949436 7.58325909271752 NaN NaN 7.64642849949436 0.850571156233952 1.56101002049387 1.30320965174977 1.04035308449929 0.829104678916014 0.76566245638065 …
7.66052041663425 7.68763108971865 7.73136055551233 7.72736055551233 7.78436055551233 7.79356960467176 7.65947122859674 7.64364338672803 7.72666798074679 7.75576635682181 7.70749582261549 7.85564338672803 7.97165568373741 8.09564338672803 7.68347122859674 7.60868027775617 NaN NaN 7.68847122859674 0.834986014329489 1.52961485697113 1.27374063186266 1.02397597490708 0.812884007385584 0.7668846287382…
7.68100543018784 7.73300322417403 7.75800661804144 7.75100831497514 7.80800661804144 7.83000492110773 7.6760062786547 7.65800322417403 7.7370016969337 7.76000237570718 7.73400559988121 7.88200526049447 7.98800271509392 8.11500203632044 7.69700543018785 7.63200661804144 NaN NaN 7.70800610896133 0.841330566775856 1.5556501662995 1.29223020532898 1.03292021720751 0.821219903274779 0.749379630068453 …
7.71329774060988 7.75235728873186 7.79731758998387 7.80029774060988 7.84735728873186 7.85932751467087 7.71328781592289 7.67722826780091 7.74712902093095 7.77415879499194 7.76731758998387 7.9132580418619 8.00422826780091 8.12722826780091 7.72926796654889 7.67164510465474 NaN NaN 7.74429774060988 0.844657693388125 1.55664349757431 1.29342699866004 1.03411315898878 0.8205746716257 0.747215780252324 …
7.74264046361547 7.78756855633857 7.82861649452317 7.82964046361547 7.88256855633857 7.89160450997702 7.74165244816162 NaN NaN 7.78980824726158 7.79861649452317 7.93868840180008 8.02672435543853 8.14972435543853 7.75567641725393 7.73522100450019 NaN NaN 7.77364046361547 0.843444860837227 1.55797370101723 1.29214569975546 1.02555486477882 0.813150962705286 0.74877094457162 1.31376379642015 NaN NaN…
7.77200883534623 7.81000736278853 7.86800883534623 7.87500883534623 7.91901104418279 7.92400957162509 7.76500490852569 NaN NaN NaN NaN 7.9810046630994 8.04500171798399 8.16500073627885 NaN 7.77101055333022 NaN NaN 7.80600809906738 0.844249779116344 1.55852977175356 1.29439917782195 1.02522073627885 0.811051099509754 0.751782361000854 1.31978121731437 NaN NaN NaN NaN 0.507099165550634 0.1911495091…
7.80818826548152 7.84024771773885 7.90434680483439 7.91145580063948 7.96435671354394 7.9633864396726 7.78535671354394 NaN NaN NaN NaN 8.00022790031974 8.0521288132242 8.16809908709554 NaN 7.8143864396726 NaN 7.86410821614015 7.83928735257706 0.843353071699962 1.55763705857373 1.29108477957053 1.02827628147027 0.815565968615681 0.761366508561708 1.32471671453255 NaN NaN NaN NaN 0.503686920503389 0…
