# Supplementary material for: Quantifying Spatiotemporal Gait Parameters with HoloLens in Healthy Adults and People with Parkinson’s Disease: Test-Retest Reliability, Concurrent Validity, and Face Validity
Source: Sensors (Basel). 2020 Jun 5;20(11):3216. doi: 10.3390/s20113216 (PMC7313704; doi:10.3390/s20113216)
Supplement: Supplementary file 1 [file sensors-20-03216-s001.zip › Data/HYA_09_CWS2.csv]

IWW_x_SpineBase IWW_x_AnkleLeft IWW_x_AnkleRight IWW_x_SpineShoulder IWW_y_SpineBase IWW_y_AnkleLeft IWW_y_AnkleRight IWW_y_SpineShoulder IWW_z_SpineBase IWW_z_AnkleLeft IWW_z_AnkleRight IWW_z_SpineShoulder HoloLens_x_position HoloLens_y_position HoloLens_z_position
-0.283 -0.306 -0.297063007532543 -0.275 0.869611008120521 0.219212503472283 0.225539815083368 1.35525924390961 1.404 1.278 1.42897479698698 1.371 -0.241917835080825 0.068 1.37118403968541
-0.283 -0.306066067053086 -0.301933932946914 -0.275 0.869677227036403 0.224082472061214 0.241982422458613 1.35519977977649 1.404 1.27804404470206 1.42697797764897 1.371 -0.241000089733371 0.068 1.37115289541895
-0.283 -0.308999425955905 -0.299000191348032 -0.275 0.869109957903433 0.222859730199275 0.242089584774771 1.35518998469216 1.404 1.27999961730394 1.42600076539213 1.371 -0.240012464241671 0.068 1.37111937972577
-0.283 -0.306 -0.299962239678083 -0.274974826452056 0.868887860248425 0.221450755206438 0.239919748264521 1.35510962239678 1.404 1.278 1.42998741322603 1.37107552064383 -0.238912311783606 0.068 1.37205679969988
-0.282977871143493 -0.306 -0.297 -0.273 0.868716238094394 0.22151088515426 0.239848661052903 1.35508177030852 1.40406638656952 1.278 1.429 1.377 -0.237951316868031 0.068 1.37205000903912
-0.282004356876017 -0.306 -0.297 -0.273008713752034 0.868550566393882 0.221549869293719 0.237566362978067 1.35516156847537 1.40698692937195 1.278 1.429 1.3769738587439 -0.235951715973426 0.0670321910695744 1.3719821513232
-0.282957080308838 -0.306 -0.297 -0.274957080308838 0.86871533721239 0.221540458386121 0.234454578100391 1.35554517955215 1.40397138687256 1.278 1.429 1.37098569343628 -0.23391297226442 0.067 1.37191296527122
-0.28 -0.306 -0.297 -0.271975796143446 0.871135235647502 0.222948063691476 0.234759592341682 1.35723933752099 1.402 1.278 1.429 1.37014522313932 -0.230082673853797 0.067 1.37082227347975
-0.28 -0.306 -0.297 -0.270991003988797 0.870540089960112 0.222874700415853 0.234340314860392 1.35559905541882 1.402 1.278 1.429 1.3759910039888 -0.226096674892784 0.067 1.3696808223885
-0.279987400118588 -0.306 -0.296949600474353 -0.266962200355765 0.870577732021346 0.224955212045064 0.2341060355197 1.35517307006522 1.40194960047435 1.278 1.42901259988141 1.37197480023718 -0.22215099205596 0.067 1.3685509164292
-0.27892942703511 -0.305905902713479 -0.293 -0.263858854070219 0.870389884541699 0.225079421348208 0.204966081710709 1.35461964929848 1.39795295135674 1.27788237839185 1.43 1.36995295135674 -0.217307259932833 0.067 1.36740223298287
-0.276 -0.302009902040099 -0.292992573469926 -0.257995048979951 0.869968836510288 0.245739299433693 0.211878615835386 1.35418876224499 1.396 1.27301237755012 1.42999752448998 1.36799504897995 -0.211111524200454 0.0660010582010573 1.36513784750197
-0.275962564705643 -0.306 -0.29 -0.255925129411287 0.869481656705765 0.217273709019759 0.219437525568995 1.35365718172528 1.39598752156855 1.278 1.429 1.3659750431371 -0.205399289760344 0.066 1.36301591807749
-0.272956013987694 -0.306 -0.29 -0.25 0.868045395104307 0.219103154896894 0.224044542655259 1.35107957377548 1.39491202797539 1.278 1.429 1.364 -0.198531880757681 0.0650409181636723 1.36078841260235
-0.270999517062281 -0.306 -0.289998873145322 -0.249999034124561 0.868730157759655 0.217019927559342 0.226471250808693 1.35195047649855 1.39099967804152 1.278 1.429 1.36399951706228 -0.190402640532108 0.0659896800825599 1.35845015869893
-0.26792451938238 -0.306 -0.28296225969119 -0.243911939279444 0.869697294096034 0.216561822933091 0.234275098487193 1.35490974839794 1.38897483979413 1.278 1.42898741989706 1.361 -0.182464682965313 0.0650090090090085 1.35617700448702
-0.26186754896637 -0.305933774483185 -0.27986754896637 -0.23686754896637 0.868706401799959 0.215908079406973 0.236947659607427 1.3548919867655 1.38693377448319 1.27797792482773 1.42793377448319 1.36093377448319 -0.174678661578686 0.065 1.35296111212191
-0.25598717754403 -0.30297435508806 -0.273957258480099 -0.23097435508806 0.868983887962654 0.215440436509139 0.233306411227985 1.35496845978963 1.38399145169602 1.27698717754403 1.42499572584801 1.35799145169602 -0.165477557499154 0.0629679300291535 1.35054754062309
-0.252911739656326 -0.296955869828163 -0.263808769255372 -0.224838189369931 0.867554851479952 0.22951470437938 0.234746014089786 1.35227794059198 1.38197057988544 1.27398528994272 1.42397057988544 1.35586760948449 -0.156835114513866 0.06005247813411 1.34733712370793
-0.246830830344185 -0.293951665812624 -0.250395822657803 -0.213613326500994 0.867194049718166 0.227981854182716 0.231375537671869 1.35201191440345 1.38 1.27314500256213 1.42197583290631 1.34690333162525 -0.146922053885247 0.0560680680680669 1.3449811117382
-0.239998868420412 -0.292 -0.225995285085051 -0.19799905701701 0.866549969824544 0.180410196140462 0.241289588859416 1.34684023385978 1.37999943421021 1.279 1.421 1.34299943421021 -0.135904550023157 0.0510353535353547 1.342586170438
-0.233957707718372 -0.291915415436745 -0.200760343737444 -0.192957707718372 0.866396484816516 0.182155576231819 0.239222638443401 1.34808155071699 1.37698590257279 1.27885902572791 1.42098590257279 1.33998590257279 -0.124218825613265 0.0480879765395899 1.34120422521117
-0.230763860751292 -0.286 -0.173149494184248 -0.189669405051809 0.866917299685882 0.23133730005764 0.242585244452871 1.34825281304016 1.37590554430052 1.269 1.41885630316807 1.33892915822539 -0.111099377656995 0.0470172239108407 1.34072966608638
-0.220976181890358 -0.286 -0.140914254805288 -0.175961891024573 0.869698356550435 0.224597805127863 0.247532739082609 1.35084857091342 1.37199761818904 1.269 1.41800476362193 1.33599285456711 -0.0957333318544172 0.0470107843137259 1.34020820964289
-0.210850223815871 -0.286 -0.104525708750259 -0.159862705164549 0.868996145702968 0.219309020444178 0.248800070574277 1.35021355446186 1.37106240674339 1.26908736944074 1.41996255595397 1.33302496269735 -0.0820157381610139 0.0479911764705888 1.3397426944601
-0.198625699133652 -0.286 -0.0659871858910596 -0.148449557549489 0.867922898405941 0.204784134523509 0.258137509388609 1.34730512000124 1.37591192920792 1.276 1.417 1.33497798230198 -0.0660434887590556 0.048 1.34019025740001
-0.181980894506563 -0.286001592124453 -0.0209474598930481 -0.123980894506563 0.868931259236753 0.19563609929509 0.250926830213904 1.34619750036461 1.37200796062227 1.27600796062227 1.41700477637336 1.33400318424891 -0.0490643050743698 0.0450389221556874 1.34061263659719
-0.169741567892046 -0.286956927982008 0.0127322243058701 -0.111655423856061 0.863401615766455 0.193185692798201 0.255372668654618 1.34459267091774 1.37702871467866 1.28097128532134 1.42002871467866 1.336 -0.0319739934456073 0.0423396226415091 1.3409329505601
-0.151475135169252 -0.283904570030773 0.0634294348615213 -0.0920571596068998 0.859988625804465 0.192799818679081 0.266780483522452 1.34217344420709 1.37902385749231 1.27904771498461 1.42197614250769 1.33636599516041 -0.0100469440269545 0.039047297297296 1.34325651746045
-0.129930205083154 -0.279956378176971 0.0811352276513889 -0.0729389294477598 0.856235343067462 0.189160644936536 0.276636925267335 1.3387018096998 1.38001744872921 1.2809956378177 1.42103489745842 1.3360043621823 0.0110125026641521 0.0343047619047599 1.34540794093462
-0.11354744004651 -0.27 0.11245255995349 -0.0584767275537769 0.852835551380596 0.200701049051948 0.280500282849971 1.33451478517862 1.38398585750145 1.28 1.42898585750145 1.33701414249855 0.0330506338055595 0.0300754716981121 1.34778811606252
-0.0816125730391582 -0.269709429779369 0.144145285110316 -0.021685215594316 0.849011427261638 0.19920057288876 0.280549057022063 1.33200261238143 1.38309685674021 1.28041164114589 1.42795157162989 1.33812107092526 0.0551052510732323 0.0243885714285697 1.35177519740557
-0.0659450804807888 -0.25797768894532 0.150032608464532 -0.00893649930591205 0.847855623600813 0.191978255090231 0.281719570941256 1.32968764875808 1.387 1.29698283765025 1.42600343246995 1.34300858117488 0.0771087075541032 0.0197559198542786 1.35559901541494
-0.0336737134655071 -0.245 0.169312100163428 0.00300264926738208 0.845278648119947 0.196780283727421 0.281365446445252 1.32639629683603 1.38705674548426 1.287 1.42801418637106 1.34983221130749 0.105384423003387 0.0160633802816892 1.36029299982632
-0.0101206971799788 -0.244318540314484 0.191373703698509 0.0250325809713832 0.843067245969954 0.196743724619519 0.273973820045327 1.32370294012849 1.3910659477115 1.28732973855751 1.4289780174295 1.35670291077053 0.128009637776359 0.0168436426116838 1.3646956630381
0.0290929542225897 -0.213927379513602 0.208055191569663 0.0582004780761714 0.841619469711426 0.194294262027437 0.268326245997922 1.32381259132536 1.39402033373619 1.30197676144435 1.42800580963891 1.36222744515823 0.159951271114646 0.0202480392156854 1.37071177584726
0.061566102916641 -0.188408736953731 0.2270880604537 0.103553522851827 0.844927868298146 0.213359170062665 0.256762266714721 1.32893026311657 1.40115096077777 1.2939119395463 1.43001258006481 1.36501258006481 0.188595960777161 0.0310381231671567 1.37660926971088
0.106242105438564 -0.141361722025604 0.234352153365184 0.14722009585324 0.849423999966673 0.247906373261074 0.258489090893942 1.33681100479266 1.41304401917065 1.28717607668259 1.43106602875597 1.36615406709727 0.216215921660778 0.0437458455522995 1.38349660743728
0.117068618131126 -0.112934072775977 0.250005381814206 0.157055163595611 0.847388853084369 0.251316723987645 0.257559098546121 1.33730984872 1.4150026909071 1.29498923637159 1.4340026909071 1.37301076362841 0.245407883319049 0.0530193236714982 1.38776200481478
0.168136801086344 -0.0630423923955912 0.254095760760441 0.198177841412247 0.853969028871699 0.26416406984697 0.256813254590561 1.34465666269114 1.41698631989137 1.28705472043454 1.436 1.38106840054317 0.26971242207777 0.0539855072463772 1.39177091376406
0.178727380742803 0.00628654392898297 0.261110209203455 0.211727380742803 0.854737483010883 0.294995357998234 0.251214094896334 1.347363921338 1.41606612552207 1.29111020920346 1.43604408368138 1.38606612552207 0.294738721618121 0.053016966067864 1.39394493544702
0.211058862632609 0.019210924433517 0.266009810438768 0.244058862632609 0.859948356751506 0.274440505881103 0.24828291195799 1.35020831434686 1.41899264217092 1.29600245260969 1.43800490521938 1.38899018956123 0.318310441317045 0.0578044965786919 1.39608029916003
0.235356002902419 0.10556960464387 0.270056960464387 0.268284802321935 0.859390645702072 0.298357787956537 0.245390743924537 1.35362602749373 1.41614240116097 1.29715664127706 1.4400142401161 1.38508544069658 0.341744588896294 0.058 1.39735475890547
0.260555185512357 0.17921940442728 0.274120692502686 0.288627601013968 0.867190727458132 0.29933504905216 0.24475941401521 1.35623996834767 1.42609655400215 1.30204220763246 1.44104827700107 1.39104827700107 0.364661810793627 0.0570454545454561 1.39764159299774
0.283038231192058 0.238090622084879 0.279009911790534 0.314032567311754 0.872881755802895 0.280167103763867 0.245137267177753 1.36109082126264 1.43000283194015 1.301 1.443 1.39300566388031 0.385515275888751 0.0598863636363647 1.39788143234199
0.310341564970371 0.302654666193212 0.28631310122284 0.33731310122284 0.874163264896247 0.263777061914823 0.242932193824098 1.36168337796134 1.43209962311636 1.30154081120309 1.44270113065093 1.39705692749506 0.408302071579604 0.0609968847352024 1.39814350725909
0.334307501063876 0.350081545663162 0.308378462847848 0.35952038641579 0.877218661741416 0.247517457732491 0.223536012928782 1.36260858076432 1.43911826963995 1.33817211252033 1.4222601932079 1.40102365392799 0.429248179352218 0.061 1.39743580495582
0.347070136007028 0.436297046617999 0.323713240756382 0.3810742616545 0.879638390997486 0.270771921121982 0.211915517501812 1.36255655977948 1.44399587435253 1.30399587435253 1.4067897035285 1.40199587435253 0.452725808284287 0.0599654471544704 1.39665636319719
0.364469651813026 0.50895311691467 0.329248670383341 0.399511091678881 0.879269614869838 0.230268375778661 0.212809824964182 1.36412383845232 1.44293093355691 1.303 1.40187767527545 1.40101381328862 0.475082920385633 0.0579376770538239 1.39688094979503
0.398390715940077 0.577868257644616 0.329486876808237 0.4362821837345 0.88065111539623 0.235497085993435 0.222488799187163 1.36298432625114 1.43782634847108 1.30315194508781 1.40453889221824 1.40193488067665 0.496789027767739 0.0560491029272899 1.39614433936819
0.416001457965045 0.61700160376155 0.328929985110581 0.44900150656388 0.879799789567045 0.25113989697047 0.237222304042024 1.36363005637465 1.42999965980816 1.3100001457965 1.41178813812634 1.3989998542035 0.521596534252195 0.0558426395939077 1.3952499973458
0.44632488148483 0.650137449858966 0.332080120369888 0.480262404276208 0.875453006199255 0.249076979214262 0.253280203400034 1.36474064300519 1.42303748632517 1.31307497265035 1.42064019676924 1.39596251367483 0.54186072739505 0.0533045685279181 1.3937158084866
0.472615170731935 0.661329555749251 0.343439407665668 0.501505318815518 0.874061445452944 0.2534481777003 0.266932361132464 1.36082813599303 1.42578029616717 1.31924167421612 1.42810985191642 1.39291211846687 0.566880827265288 0.0479090909090904 1.39173425823115
0.500046995875531 0.6760074204014 0.363044522408398 0.524061836678331 0.87189683396207 0.247583685466029 0.274157576002209 1.36029678449273 1.41600494693427 1.32999752653287 1.4330148408028 1.389 0.587365582622952 0.0449749999999965 1.39004382558977
0.519465473269364 0.679070526252934 0.381 0.549338526014083 0.870561322157559 0.249027825300746 0.273069837992917 1.35898899790454 1.41788715799531 1.32901410525059 1.43890126324589 1.38894357899765 0.608081404853846 0.0422727272727315 1.38622766642732
0.552385509606929 0.684096377401732 0.409728096997126 0.573433698307796 0.866448916598801 0.245993983168954 0.272167042386498 1.35829878852592 1.4100722830513 1.33004818870087 1.44257161181794 1.38497590564957 0.628806399849822 0.0479545454545488 1.38268180621332
0.568015529741809 0.688000500959413 0.449838873237633 0.591017032620048 0.866000140268636 0.242506523341673 0.273155191277719 1.36149207898156 1.41299849712176 1.33200150287824 1.44389390543603 1.38399749520293 0.651735867000562 0.0584609523809588 1.3788372841188
0.599237809952959 0.689037548939941 0.497006924712777 0.6252753588929 0.866265981729089 0.235563992169609 0.275217450551003 1.36565226598705 1.41002503262663 1.33497496737337 1.44412340742324 1.37901251631331 0.671692059614591 0.0689371428571497 1.37720712896351
0.618483949235669 0.69197800230747 0.546906847413818 0.647373960773017 0.86516329965388 0.235025326783961 0.277536986090768 1.36664221766946 1.41202199769253 1.33293400692241 1.44451538110266 1.37997800230747 0.692258763949932 0.0729095378564409 1.37454757313499
0.640088352343282 0.690995983984396 0.595213237332014 0.664100400390093 0.865306747027361 0.232117630914234 0.279296963781438 1.36762891567579 1.413 1.32998795195319 1.44632508979736 1.3789959839844 0.715026258293569 0.0729535519125668 1.37274460272468
0.66232556196574 0.689796523771412 0.637600690458623 0.68932556196574 0.864514514637639 0.224138427342404 0.279680549507431 1.36738387454415 1.41305426032762 1.32644383164186 1.45080779683044 1.37805426032762 0.73508204986047 0.0702213114754079 1.37297526788636
0.686350024839954 0.675087506209989 0.669743802784903 0.713415654497445 0.865627972864117 0.227255065013278 0.27787090915317 1.36920488102369 1.41706562965749 1.28694069175738 1.45921876552497 1.38186874068502 0.759944634140437 0.068981114258734 1.37321537733953
0.701997089645946 0.678999272411487 0.702993815497635 0.731996543954561 0.86821951797261 0.209153366915846 0.27969965985237 1.37299929423914 1.41999945430862 1.32899217842348 1.46899818102872 1.37600109138277 0.781682768062841 0.0670925401322 1.37342251071191
0.72431277779929 0.695156388899645 0.77572981486501 0.756221550941164 0.872822676390449 0.214127247226847 0.28876738445961 1.37037703750048 1.42903909722491 1.33202606481661 1.46794787036678 1.3799869675917 0.803554141551742 0.0678637602179838 1.37531936089597
0.748424416698852 0.707089350883969 0.832451951864495 0.773491429861829 0.87451140771713 0.219095355516863 0.254638992599018 1.37087135574268 1.43206701316298 1.33404467544198 1.46413402632595 1.37902233772099 0.826914190506062 0.065997134670487 1.37693768449974
0.767076525834402 0.711 0.896253743556174 0.795096664211876 0.873254401531062 0.213639234741656 0.261103451436053 1.36917887225086 1.43500805535099 1.336 1.47001611070198 1.37998388929802 0.848901472095206 0.0631318051575926 1.37714719189358
0.786412889205146 0.711042712676394 0.95992544132188 0.819355938969954 0.871877261154987 0.213428074159451 0.246656425085532 1.36890555264793 1.4370142375588 1.3359715248824 1.4739857624412 1.37594304976481 0.872129137889937 0.0601090909090919 1.3783312889248
0.815507623873593 0.714072517696227 1.02496690261637 0.84458014156982 0.872361870575943 0.211860446240911 0.215565095269714 1.36928758274346 1.43792748230377 1.33397582743459 1.47278244691132 1.37216920795786 0.8964278563815 0.0570699088145894 1.3785567250402
0.836036283782552 0.717003298525687 1.06404617935961 0.868042880833926 0.871623271007599 0.209853782279081 0.256142721283691 1.36918323802234 1.43500164926284 1.33300494778853 1.46399670147431 1.37900329852569 0.919826062003781 0.0541516034985398 1.37968603266263
0.858365002017356 0.719098269773904 1.09256154156516 0.894379040556485 0.867500443956874 0.206135906022952 0.257860333081037 1.36500983994157 1.43602807707826 1.336 1.46188769168697 1.38102807707826 0.947322773181271 0.0498186968838499 1.3809912485354
0.884601077874293 0.726066786430477 1.13224488357842 0.921578815730801 0.863979482898844 0.209379145443403 0.26271184191177 1.35935528902072 1.43804452428698 1.33597773785651 1.45397773785651 1.38306678643048 0.972899935381158 0.0460415486307819 1.38295776334503
0.911095883436773 0.72903595628879 1.14303835337471 0.947071912577579 0.862194726410977 0.210152929535978 0.258843835337471 1.3582671234969 1.44 1.33501677960144 1.45299041165632 1.38600239708592 1.00183993096384 0.0418467532467526 1.38621359499363
0.942242941878507 0.744188187845207 1.15613056163289 0.977310774229658 0.858003302554309 0.182482260486063 0.259782694091884 1.35240127082045 1.42448894270104 1.34191217900557 1.43947820410071 1.37605347923879 1.0279164720253 0.0392493506493501 1.38879386819559
0.963782417623309 0.759240966321101 1.16707844933981 1.00464180667121 0.854705906571395 0.201580011259992 0.260973703290196 1.3464471197902 1.42352812219042 1.33504381205838 1.43797661466295 1.38050947370673 1.05757040773299 0.0400030303030304 1.39212755812837
1.0060144578449 0.770028838013745 1.17851133407429 1.03252093842252 0.852830714833293 0.202915663617192 0.261877599897656 1.35353431424043 1.42699984048226 1.33700213614917 1.44000037451955 1.38249940215561 1.08804245580358 0.0430652818991119 1.39615661428769
1.03146548091164 0.79754943771576 1.19565867164925 1.07678378800547 0.849621974336118 0.199183668763466 0.26020820437846 1.34136467895812 1.42849926755574 1.33882517890862 1.44199351224151 1.38165169559458 1.11987735838032 0.049 1.40101441122405
1.08157365368754 0.841485399274074 1.20866460740165 1.10852952648081 0.86129580791536 0.224475081001468 0.253230699586179 1.36329463985729 1.43804412720673 1.32502206360337 1.44159408006613 1.4020661908101 1.1510251806814 0.0620072016460908 1.40396483983932
1.09957845052353 0.889646229997461 1.22802346366008 1.13058237394135 0.857255091798833 0.25169880426164 0.246512374500271 1.35975797521585 1.4275135487617 1.31198594897613 1.44949493619697 1.39700434883318 1.18101717263982 0.069 1.40806026327349
1.1218991428239 0.980299706059025 1.23462868476304 1.15436207780439 0.857903492195332 0.299723510401669 0.237988672527399 1.36154219319661 1.43051088794993 1.29409590593889 1.44801198824236 1.39755125384673 1.21100250122336 0.0689755351681958 1.41100294226754
1.1526736929618 0.980720885559731 1.24448333625372 1.18223690440096 0.859730965034091 0.23858251279999 0.239866234647444 1.36403355383473 1.43151994901123 1.30699290999378 1.44901329934082 1.40150913340425 1.24153008278018 0.0681260997067441 1.41297937462033
1.17954209416605 1.05709371083836 1.24900682277277 1.21004263970871 0.865285802154519 0.290500122473237 0.243100079695932 1.36648068384898 1.43350412303928 1.30750460213785 1.45100013288819 1.40350013288819 1.26894354209076 0.071 1.41398414643251
1.2194099614764 1.08189060596598 1.2680424098079 1.24342409807904 0.874719164974753 0.282215080066629 0.230317246655214 1.3773097238534 1.45001413660263 1.3110424098079 1.45297172679473 1.416 1.29598557507045 0.071 1.41396787751191
1.24853905053933 1.14538278181828 1.27130468073962 1.27358592449927 0.880335857248081 0.263511020705685 0.232317794798208 1.38019577868106 1.451 1.31397656302003 1.45076563020029 1.41597656302003 1.32498734809433 0.069 1.41406538747895
1.26053910641138 1.23461495532082 1.28402907006748 1.29103330988837 0.875658965116991 0.257905756656426 0.265510992711233 1.37025197257478 1.43450856535003 1.31000363375844 1.44098546496626 1.40400360489832 1.34918198661184 0.069 1.41324432718049
1.28284164549402 1.32212693235038 1.29709944876047 1.31537938305094 0.877117886924103 0.251978967353938 0.2454810671154 1.37687322542883 1.43944390636297 1.31135111019054 1.43474298600405 1.40497552522652 1.37796174528938 0.0679423631123916 1.41220999787504
1.30866172130525 1.42310259489338 1.308539993428 1.35565709322705 0.873420813158395 0.285559713615119 0.214939485438787 1.38598591383904 1.43551670415062 1.28525311426084 1.43039235559286 1.41802190310757 1.40392136144401 0.0669611451942727 1.41036669778084
1.33650092380458 1.4780016995521 1.31958367516993 1.38499947183719 0.880605048524317 0.223551698033794 0.191092409782301 1.38624999524653 1.43599994877279 1.30649969581486 1.42666215528998 1.41899998239457 1.43340980628634 0.0648932291666653 1.40834924100329
1.37838240126373 1.53682648015064 1.33078017323625 1.410407072313 0.892428922702961 0.196762318952018 0.173386134886847 1.38490336349183 1.45196299342609 1.30992598685218 1.42356551197879 1.41798766447536 1.46027460583365 0.0622890624999985 1.4065690118585
1.40969879262851 1.59710684883293 1.34267916687695 1.44362891336566 0.889060803502103 0.271525067852827 0.16126695549333 1.38189779142839 1.44883694838668 1.30698151521496 1.42111555254264 1.41688353456192 1.49338675623057 0.0564904214559335 1.40427550605641
1.42606960016666 1.64100251329497 1.35583033534204 1.46356134520847 0.872656613624559 0.285240097739249 0.154181166342655 1.36715486552164 1.42899132615932 1.29800048869624 1.41932540386491 1.40499534891779 1.52215956737263 0.0497797443461145 1.40230837936612
1.45339879729772 1.67743498168442 1.37078335788152 1.49390399396168 0.869141170319202 0.286437275641289 0.151575062175729 1.36292188851689 1.42591194510422 1.30514880952362 1.41820819282895 1.39898582308677 1.55353301841919 0.0429127906976715 1.39927643015795
1.48476757478092 1.71453363285669 1.38808791374537 1.52473839137237 0.868152447365498 0.26914735163442 0.152894937733457 1.36130513216839 1.41969929015055 1.31784045334571 1.41777704631813 1.39798794127192 1.58445720219408 0.0370988372093006 1.39628789840955
1.52454284030287 1.71102987029922 1.40829368218361 1.56054319382828 0.858642599373614 0.281552119062709 0.157587087756744 1.35809030700305 1.42746777594882 1.317 1.41804509121582 1.39649152949166 1.61696504262173 0.0329979859013091 1.39314859311244
1.5593995789827 1.76103315331573 1.43195034244622 1.59791405198723 0.85923929858704 0.234926245124706 0.165097806986496 1.35801905781471 1.40604569104613 1.31698894889476 1.41902545440539 1.38891983739219 1.65114688909083 0.0320179104477618 1.39097212947355
1.59321698331373 1.76396344461607 1.4596075737832 1.63603676341831 0.847353316004827 0.236362087861876 0.174873390163618 1.36910906740275 1.40948293348452 1.31601218512798 1.42073126277019 1.39595287439008 1.68490357692059 0.0340380952380965 1.38783487398906
1.63254359084068 1.76900244231732 1.49181505544456 1.66776978088215 0.854073160027723 0.23779672092353 0.186360132029016 1.36791708549927 1.40599452363585 1.31000053093855 1.4231756431936 1.38893392296286 1.72137528795836 0.0437041773231058 1.3845541753529
1.66497669465892 1.79205514978851 1.52912246668029 1.69892634600707 0.857342573662331 0.207204903807442 0.199004327323595 1.36269364847579 1.40861406454664 1.31493382025379 1.42637172255898 1.3785110299577 1.75031520537405 0.0556393861892545 1.3827190753586
1.70502756860005 1.7969399849157 1.57207948674039 1.73460828409609 0.861498846747335 0.232439962074525 0.21225227078826 1.36646595612718 1.41792038637795 1.30907201810116 1.4303326277497 1.37942259012594 1.7877454973959 0.059 1.37827709934208
1.73302551082949 1.79100078942415 1.62123579487486 1.76252570818553 0.866634835757466 0.18926043418328 0.225550257163918 1.37148737289194 1.41850596530929 1.319 1.43507148564911 1.37350078122577 1.81624296431902 0.059 1.37638867947578
1.74250435402174 1.80103518748989 1.67714107033369 1.78552781234833 0.866480414064533 0.19475167229406 0.238344581191473 1.36691873821731 1.41692962502022 1.31897654167341 1.4406014231406 1.36595308334682 1.84769368662735 0.0631235294117663 1.37631550566839
1.78447789117204 1.8039635738027 1.74034499236688 1.82945360704051 0.8357225964923 0.194058620866694 0.250081537611832 1.34018257118134 1.4110728523946 1.31702428413153 1.44693556710751 1.36204856826307 1.87714286964673 0.0660700636942699 1.37533949710114
1.81799699286489 1.80999945324816 1.81139724022444 1.8449986331204 0.87394648165192 0.195459871513318 0.260207421165899 1.36117805629721 1.41899927099755 1.32199954437347 1.45408704443322 1.36299990887469 1.9085579509292 0.0691445347786828 1.3753952321481
1.83335476457708 1.81219709143171 1.89084749315635 1.87632520086232 0.874643054917191 0.191233939809775 0.268168526594581 1.36800231821448 1.41999014542841 1.32895072714207 1.4620689820011 1.36100985457159 1.93480108374786 0.0709512195121966 1.37631237965277
1.86861963312836 1.83178868507131 1.97509134580663 1.90865133036766 0.874946724618605 0.252261753997127 0.270010136396703 1.36922679281696 1.41901056574643 1.32405282873217 1.46892603977496 1.36198943425357 1.96860285783179 0.0677093023255792 1.37840974067812
1.89506551586486 1.832 2.05215150543748 1.94206551586486 0.873458011237858 0.234388955840904 0.257979529104721 1.36888908470127 1.42301023685388 1.324 1.47000409474155 1.36300204737078 1.99882144692274 0.0646606786427118 1.37939520512089
1.92740213889977 1.83205884959509 2.12653945462164 1.97433348103883 0.862429077972616 0.23396778397934 0.258004916829391 1.3536506112488 1.42803923306339 1.3239803834683 1.47195095867076 1.36393134213906 2.03090229941639 0.0596059701492509 1.38136737589696
1.96750774380601 1.8379279625082 2.18033965632513 2.00759178754645 0.831420598081696 0.242722544074726 0.283427957598003 1.33675734791391 1.43195197500546 1.32202401249727 1.46706003124317 1.35708404374044 2.06369218150749 0.0536648351648335 1.38416177428876
2.003991473339 1.84799763148306 2.2339874468602 2.05298934167375 0.866341636766671 0.203569301166039 0.30081595457306 1.35892469925908 1.432 1.32799857888983 1.46999928944492 1.37099668407628 2.0939877519012 0.0481703296703306 1.38588250922131
2.02859470775849 1.85303641067909 2.26257043397243 2.07457043397243 0.859483022225402 0.200733081970973 0.30083473526607 1.3508527656119 1.43606068446515 1.32998786310697 1.46898786310697 1.3701577796094 2.13074478804745 0.0402307692307686 1.3890305219276
2.07650864259896 1.85596991689381 2.30852869800308 2.12052869800308 0.847641435471972 0.200175715790175 0.278657428282768 1.34946423933693 1.44094986148969 1.32901002770206 1.46801002770206 1.38286963987319 2.16539965431589 0.0304905472636783 1.39193122987381
2.11308520669897 1.88206726844655 2.33407175300966 2.15210090266983 0.847286121428636 0.212681885243666 0.263223092621379 1.34205002299854 1.44101345368931 1.33200672684466 1.4679955154369 1.38800672684466 2.20045833888503 0.022882936507936 1.39665546291333
2.15163017113649 1.91245182081484 2.36623780042887 2.19755883100783 0.849681359807309 0.226896752548247 0.251160587038747 1.34616970758629 1.44703567006433 1.33494054989278 1.46607134012866 1.39098810997856 2.23634501014921 0.0211994134897361 1.40044696958173
2.20346624395895 1.94961730698944 2.38579858262602 2.24577972809452 0.82264835881084 0.229097340545427 0.243805732932616 1.34639483666686 1.4499697873939 1.33005035434349 1.47193957478781 1.39523987129585 2.27276749365685 0.0253073852295418 1.40505491211414
2.2460647358164 2.01710023610282 2.39503550028641 2.28305429455569 0.851386118578776 0.258423962223549 0.238780960595985 1.34630885418908 1.44701044126071 1.32800417650428 1.46800835300857 1.39800208825214 2.31182578206235 0.0365555555555738 1.40875928435229
2.27751491163664 2.06579032948879 2.41207184813534 2.30949096225819 0.854234798951673 0.250944290467159 0.239212218721 1.35050563264193 1.452 1.32994012655388 1.47197605062155 1.3990478987569 2.34981001891213 0.0558399999999992 1.41354709478258
2.319569112657 2.13033863803167 2.4179398761847 2.34958915392877 0.84809292959335 0.26599578241375 0.23694324787525 1.34769875922499 1.452 1.32505010317942 1.47002004127177 1.40295991745647 2.38099367423364 0.0540622222222213 1.41515705952391
2.35205483967726 2.1821623254447 2.42501096793545 2.38506142043854 0.860924145879601 0.260944253044208 0.235902788612738 1.35873136278113 1.45 1.33602851663218 1.47000438717418 1.39901535510963 2.41632312361111 0.0497865055387789 1.41526672010118
2.3773878266173 2.24734775482464 2.43007051393042 2.41337607429556 0.862680724460901 0.243272712373356 0.241717179442783 1.36381926154967 1.45001175232174 1.34722140605833 1.47196474303479 1.40594123839132 2.44759031111358 0.060225433526014 1.41706793811882
2.40967173719772 2.33124400081899 2.43594031585413 2.44723020535782 0.851919420934093 0.239926151639088 0.241482387365835 1.36837474856024 1.45099005264236 1.34305968414587 1.46902984207293 1.40620886534772 2.47840189575395 0.063080080080081 1.41698777855698
2.44703381223906 2.42216680704603 2.43203606638833 2.48206537032885 0.873661397572548 0.252500166455593 0.276930233837689 1.37201984220955 1.45399323755219 1.33508114937375 1.4599616794624 1.40300450829854 2.50852354510612 0.0650843621399188 1.41692609397118
2.46237708573939 2.49694271434846 2.44886022684297 2.51134173395132 0.874269158784993 0.22132038369634 0.281512084967753 1.37195047135717 1.45088216070644 1.37072896962482 1.44242258746157 1.40502356785871 2.54022679735897 0.0670655270655276 1.41578465934984
2.49364974620329 2.57512436550823 2.46866030588932 2.53968258249673 0.873370069796655 0.198960431464646 0.287873315024455 1.37198956218275 1.44110945431147 1.34825174491638 1.43726003441333 1.40697810913771 2.56966975982158 0.0679672801635981 1.41383411367483
2.52699769736942 2.67599302233157 2.48509612331487 2.5719977671461 0.872920030701741 0.22556812579826 0.298828617397311 1.37203999651117 1.43400048843679 1.33000125598032 1.44193035982633 1.40400020933005 2.60222632302496 0.0657999999999979 1.41171172736127
2.55346744789321 2.75569517891811 2.4992277310249 2.61332361777222 0.87100259850785 0.257275494455014 0.29968837640634 1.36524837908079 1.43689212740926 1.33191609909609 1.44590411325267 1.40795205662634 2.63200397489216 0.0605368421052629 1.40982350605133
2.591533237291 2.81230584007379 2.51777260278279 2.63967685658608 0.843526906929702 0.261794586888649 0.293041503949956 1.35290139867356 1.42810771447131 1.32508377792213 1.43809574619672 1.40404787309836 2.66843280953852 0.0548952668680731 1.40748407058582
2.6190207487104 2.89201701394253 2.5510053946647 2.67201991876198 0.843096647886812 0.173413587133982 0.315588846371702 1.34731221181253 1.431 1.32799834010317 1.42400954440678 1.39700041497421 2.70262828893687 0.0468214285714301 1.40531629629091
2.66927393465624 2.93325436789508 2.5642935014174 2.72027393465624 0.859028504439769 0.229841110621948 0.31313813458465 1.35262092240787 1.43099021661942 1.32402935014174 1.44676519886608 1.39799021661942 2.73733574466043 0.037882736156348 1.40313168032956
2.69670031197546 2.95872171826293 2.59138537290864 2.74770031197546 0.850869157187301 0.190905449963409 0.311053475835449 1.35071087113028 1.43001070314373 1.3269678905688 1.44560214784073 1.39701070314373 2.77501022423062 0.028477011494255 1.39970366561653
2.74796089336372 2.97798543086099 2.62996364059969 2.78796932812841 0.844834562440899 0.216030393006086 0.315377279204357 1.3463932972262 1.42200613437432 1.32999769960963 1.42526294985244 1.39100460078074 2.81037661518409 0.0230905587668607 1.39663145797228
2.77848052935432 2.98116017645144 2.66226314702737 2.82236611760329 0.8428644020834 0.252904333849309 0.31936226411379 1.35142204148469 1.41679405884815 1.32897711764979 1.41613729410124 1.38688558824897 2.84599950100957 0.025 1.39444774747891
2.81957951626555 2.99485983875518 2.6847697350978 2.85367963144042 0.825279906969239 0.234458717104628 0.322121767520687 1.34133321874529 1.39918020731476 1.32702002303497 1.42787986179016 1.37710011517487 2.88463195275989 0.0257292817679592 1.3909929789166
2.86806565325963 3.039 2.73305129160909 2.90106770492399 0.84372224843625 0.17124864590152 0.335438754091207 1.3525377263801 1.411 1.34 1.41405129160909 1.37800205166436 2.91954359881591 0.0340335429769546 1.38796713718421
2.90052085851822 3.03903551308079 2.79153474437033 2.93436696850147 0.849724864858728 0.170510805829844 0.340417555130101 1.36123706338531 1.41111837693596 1.3399881623064 1.40313694995584 1.37896448691921 2.95610387533928 0.0500966767371616 1.38563123077697
2.94355634714838 3.04196975094193 2.85190854753707 2.9646874264 0.853431785356645 0.163967455399485 0.333598134791211 1.367604359544 1.42089916980645 1.33901008301936 1.40357130392654 1.37603024905806 2.99121591057036 0.0524010416666678 1.3824779381909
2.9740775279537 3.045 2.91215702624782 3.00705980727857 0.857714683797461 0.161358294385019 0.318072576047859 1.37111065234387 1.42299778491561 1.337 1.41206459842322 1.37499113966243 3.02509943810921 0.0593528319405779 1.38047308710097
3.00936800270891 3.04501187105513 2.97026450564107 3.03440361587428 0.855261000856024 0.160563171415415 0.296932961873372 1.36688777281322 1.42205935527563 1.3370474842205 1.42532707834791 1.3709525157795 3.05493919627838 0.0630405405405419 1.38037277299715
3.03962391896145 3.0459878683536 3.02421531085531 3.06758752402224 0.850410294282631 0.158357417520875 0.273271375241072 1.3658824955958 1.42693934176798 1.34095147341438 1.44006898860264 1.36704852658562 3.0898797489796 0.0651161751563897 1.37941952739666
3.07499712955285 3.05699909785947 3.07199376702904 3.10699680150175 0.867318608243195 0.153050433027456 0.250179899124286 1.37906891743136 1.43399942591057 1.34999926188502 1.45300057408943 1.37599926188502 3.11770866000923 0.066 1.38025587134875
3.07973987075672 3.06152272443979 3.12296885164268 3.13253468385985 0.85623307654493 0.170811946671702 0.232654343513401 1.37948277129785 1.42149896071269 1.34350876400162 1.45843420004733 1.37594059068224 3.15242148614253 0.0656151603498547 1.38025890762036
3.10075569217327 3.06347762110446 3.2104579021044 3.17651624679002 0.856629178703815 0.17200962549291 0.227528563327424 1.37806558760343 1.42149912124713 1.34448661367005 1.45207954174525 1.37105375035666 3.1837601738441 0.0617128205128215 1.38114770261795
3.13002061801925 3.06450289755457 3.30204654164014 3.20206762086958 0.853482826758055 0.173087389265522 0.228205445956008 1.37514686634995 1.42849605564282 1.34200191663913 1.45750169448126 1.3710016492895 3.21768385898334 0.0574277108433749 1.38204483275342
3.15942676055491 3.06651856596161 3.37961770339872 3.21135874237615 0.854722856538305 0.173164972434719 0.243863295203595 1.35249648900506 1.42849589323536 1.34299202176333 1.46099897330884 1.37593790667559 3.25177027585088 0.0514375000000008 1.38288597509078
3.19855230277204 3.06847492831852 3.43586054009882 3.24461557639389 0.838500742199374 0.172475308055378 0.25730745140144 1.34686262795592 1.4284960195258 1.34250303378509 1.46099900488145 1.37055824959967 3.28507794373441 0.0457353846153863 1.38365745766535
3.22554649016728 3.0810107930625 3.48153048238841 3.26000077574347 0.83597042197994 0.181845843857483 0.260811836862325 1.326159801943 1.42800323307035 1.34249894251154 1.46049787290208 1.37999995151603 3.3211119491906 0.0394385964912234 1.38455816388924
3.26793852328741 3.09014487067341 3.51782690607443 3.30945321745219 0.833272361599875 0.185999671773109 0.257578524392272 1.33768117375394 1.43048825081969 1.34247846496235 1.45997650163937 1.38050978585734 3.35815269677012 0.0312258064516071 1.38638273193071
3.30800018620142 3.10333544012506 3.54861572582707 3.35048810384682 0.822657339024935 0.183140610408177 0.244523050424521 1.33130449667278 1.42951216206586 1.34052437727255 1.45802432413172 1.3814877847933 3.39371294247256 0.0236882051282018 1.38819918418819
3.35549795674933 3.12399659801956 3.5709984193633 3.39199844331943 0.828364503269128 0.184647589453861 0.240380391519398 1.33184490291303 1.4334997570014 1.3400001214993 1.45400014602832 1.38999939250349 3.43247030122847 0.0203699633699661 1.39085188929459
3.39646736883052 3.16905490263116 3.59627478462958 3.42539979800655 0.830829964820675 0.202289507902519 0.226730351430802 1.3365671750152 1.43656845151969 1.33089839912635 1.45401494776874 1.39202960197223 3.46832770995034 0.0240309278350526 1.39239008587086
3.44345124571016 3.224848898838 3.62366791307301 3.46552800503436 0.831350029952406 0.220370689971057 0.222351934917422 1.33826881161091 1.4434183396612 1.32061650037924 1.45548094547832 1.39496352462817 3.51078616610089 0.0290606060606097 1.39417773675182
3.48203278788689 3.27755147755035 3.63001058862454 3.5075283237223 0.837051028112459 0.236373475253375 0.223655034528263 1.34541677066513 1.44350309404883 1.31449805523988 1.45699830979073 1.39900245576676 3.54567367579106 0.0433623188405802 1.39488224536316
3.52483751677791 3.34916970606005 3.64658946134084 3.53791158758726 0.837551286337513 0.252195934284458 0.200542656795045 1.34662148609176 1.44601861506279 1.30704444248561 1.45352165266629 1.40300493805396 3.57832505333987 0.0478913043478263 1.39558683734183
3.55517755552131 3.41083928351413 3.6544175783311 3.57559700608701 0.839747265702141 0.255067527219232 0.21495606849948 1.34786267989306 1.44748516201412 1.31145167033942 1.45547915610134 1.40349463003771 3.61728792839149 0.0440980902777818 1.39450787863047
3.59153554791069 3.47959257079619 3.65550318234569 3.60603356284 0.847333475183637 0.245862194717406 0.215186486732572 1.35706062265635 1.45049571592449 1.3140021352131 1.4569989392181 1.40200005459724 3.64510860728072 0.0536467013888934 1.39530087686758
3.62330119669009 3.55493658625552 3.65909257625123 3.64423059398606 0.850844223811701 0.239577111619999 0.220919534938479 1.36021146053114 1.44448224118386 1.31388013864834 1.45744445424926 1.40198636570702 3.67980831212257 0.0561602373887242 1.39518816926247
3.65414377760269 3.65798332215742 3.66889730526843 3.66823547659468 0.854797283255594 0.207067354605532 0.236214399965148 1.36185464616998 1.44251795468372 1.35557895160055 1.45156161683894 1.40051454278887 3.7105821507278 0.0591400651465789 1.39414383966475
3.68401963560749 3.71406273426031 3.70098622155041 3.71052256390114 0.858412607153351 0.203524441392977 0.251867081669826 1.3629515460361 1.43599661112541 1.35847311195455 1.43348159486455 1.40150059717325 3.74379827729741 0.062 1.39290136014845
3.71832079941321 3.79261099622758 3.70330742979507 3.73886324226132 0.861688093611228 0.212608277407731 0.318376114469261 1.36642663103811 1.43398212098048 1.33469029875811 1.38606831773224 1.4005 3.77430020659815 0.0618025078369894 1.39091508303822
3.74766826507099 3.87758462044408 3.7297166554187 3.77261388775176 0.857819047379436 0.164866577855082 0.322337498312804 1.36039034850617 1.43251509107269 1.30655435699274 1.39193703453749 1.4005 3.80948865437919 0.0583855072463763 1.38868375945166
3.77803891892043 3.98705986065214 3.74491527298402 3.80853386920155 0.854069654612481 0.196225352662989 0.315129414486623 1.35937149948346 1.43098302729462 1.3019945680506 1.39305083620959 1.39999796373114 3.8424800351593 0.0524227642276371 1.38659387892265
3.81092931230958 4.04469128638821 3.70522476013826 3.84344849995723 0.848217823394147 0.245136599254305 0.253684880614483 1.35306944525529 1.42244917304603 1.2969960098278 1.41703548844288 1.40044772961982 3.87798481847868 0.0442066869300878 1.38437242545765
3.84807638314152 4.10432440494842 3.72380919362172 3.88206431977307 0.842531747121373 0.254537859017243 0.259876431348708 1.34437885823578 1.41805019147265 1.29650902161114 1.41996987267711 1.39604719117966 3.91354850797636 0.0349711934156299 1.38215023036111
3.87000180298113 4.12800200903612 3.75960160768493 3.90000211206361 0.840039786217952 0.258869899548194 0.258757822630403 1.32789971358357 1.42499943334879 1.30000036059623 1.43625200083346 1.39099974243127 3.95017041982358 0.025051851851852 1.37977263346095
3.90551952247881 4.16713723235289 3.78105881386553 3.94136268550408 0.835859122720599 0.256874615300436 0.251144783418024 1.32233490279832 1.41397059306724 1.30700980231092 1.4570490115546 1.38592158151263 3.98471876473399 0.0179470198675498 1.37683623580545
3.9573473835739 4.18082761075537 3.78692611889516 3.97754439985348 0.832778787580042 0.252347011585903 0.263593248922562 1.32182640302909 1.41103694055242 1.30798768648253 1.46193843241263 1.37809850813979 4.02564621509785 0.0172615101289126 1.37531650666355
3.99005471831178 4.22104520208364 3.81794510785779 4.02703925444106 0.829999916733004 0.240746665476129 0.278161080051845 1.32706595953787 1.40899643141445 1.3070071371711 1.45852064834562 1.38398810471483 4.06074145283175 0.0191114427860699 1.37314427541196
4.03637336358272 4.25903930142976 3.87625866567904 4.06046179179968 0.829882936537862 0.204243078246464 0.288592607810877 1.33203787108117 1.40605895214464 1.31301965071488 1.45147567532814 1.37399017464256 4.09864048937661 0.0218306188925081 1.36991309690711
4.07359804785976 4.2629576892484 3.95091693868552 4.10650284866865 0.825190667125046 0.192585874486024 0.294715093517454 1.32883458903944 1.41193653387259 1.3149788446242 1.44283657378674 1.3730105776879 4.13894669665812 0.0372416427889215 1.36747587544135
4.11899235877376 4.26899898116984 4.03097007320382 4.13399541526426 0.831748877588769 0.182191743897632 0.296355798489372 1.33287930719549 1.40600101883016 1.31999915097486 1.43463640414797 1.37000050941508 4.17331222011859 0.0459174129353232 1.36526805065014
4.15936408631124 4.27200984017057 4.10546821556052 4.1763050452878 0.835907503570138 0.18114612535949 0.293341984044426 1.3377634691002 1.41502952051172 1.31902952051172 1.42890822683837 1.36695079914713 4.20788057965451 0.0456923076923083 1.36233603686784
4.19555556859808 4.27298798834049 4.16346151208223 4.20662763855515 0.842617600015753 0.179766936439911 0.285500911500411 1.34407252479615 1.41796396502147 1.32196396502147 1.42768510228452 1.36206005829756 4.24039811137533 0.0539341563786004 1.36222202376028
4.23500025455625 4.27600004545647 4.19400010909554 4.2430003545605 0.847160004909299 0.178889976453546 0.272659842175123 1.34900001463698 1.41699996363482 1.32000001818259 1.43300009091295 1.36199999090871 4.27210655394568 0.0533639960435201 1.36226277470048
4.26327532837476 4.28105899893745 4.20665882146817 4.28224582890603 0.847716224707798 0.176320256301857 0.255214254877575 1.3506246514028 1.413 1.32215733049986 1.44305899893745 1.36100983315624 4.30200943706261 0.0574299363057329 1.36332516031153
4.29066846091727 4.28692895591084 4.27220667433774 4.30670398296185 0.849330462875482 0.178335608196056 0.246683250742909 1.35208235738453 1.413 1.33781054909558 1.44892895591084 1.36198815931847 4.33353000768258 0.0622588454376155 1.36538759821949
4.32801006264161 4.2930009147856 4.38203796360244 4.35101280699841 0.851890164661408 0.177335328626125 0.276492547677899 1.35339836253377 1.4130009147856 1.3349981704288 1.46 1.3629995426072 4.36263404641183 0.064 1.3672759470565
4.35035435054471 4.29501968614137 4.46568901494805 4.37937403668608 0.852241633389916 0.188926552126173 0.2816914754335 1.34983466617532 1.415 1.33096062771725 1.45994094157588 1.36196062771725 4.39423106121304 0.0636069182389941 1.370179192427
4.38558857001974 4.29697714277887 4.53419999726061 4.41656571279862 0.851409714318978 0.183612057355356 0.24504788717947 1.35129297137026 1.415 1.32704571444225 1.45406857166338 1.35804571444225 4.42767499081527 0.0582965116279085 1.37227925595261
4.4230478616737 4.30100574340084 4.61313018375248 4.45108040761182 0.849735175543291 0.18523888960917 0.251962865520814 1.34779927250256 1.42600191446695 1.3289961710661 1.45099808553305 1.36200957233474 4.45983954219413 0.0523980676328535 1.37497889152463
4.44849679578353 4.30406774487957 4.68158712228963 4.4934177600907 0.847124253903537 0.184677387852424 0.243146859917263 1.34735462619121 1.427 1.32697741837348 1.44996612756021 1.36695483674695 4.4929343132747 0.0455443037974748 1.37682738631137
4.49153923073452 4.30993716782743 4.73245545450443 4.52961253493585 0.838828802803892 0.186183873075708 0.253271614502325 1.34169063304653 1.427 1.32502094405752 1.44703141608628 1.36304188811504 4.52867246430982 0.0370862068965579 1.37979527703017
4.5141074168333 4.32206784221051 4.75504711264619 4.55608668726898 0.832799792704357 0.184935864812458 0.254814767799794 1.33623404496152 1.42901319154093 1.327 1.44600188450585 1.36801319154093 4.56249761012393 0.0284169278996833 1.38250263026618
4.57124013080613 4.35805717400146 4.78037734840963 4.60234304400876 0.832647919934926 0.235082801203988 0.257277565990406 1.3330370051509 1.43598856519971 1.32694282599854 1.44701143480029 1.37508004360204 4.59933566667121 0.019580838323353 1.38551977158071
4.59178871941227 4.36294969509816 4.81266798764786 4.63169817058896 0.829047024407754 0.181411844773186 0.251934932952809 1.32935782928618 1.43501006098037 1.32205030490184 1.44798993901963 1.38192957313742 4.6371508834207 0.0162959770114944 1.38920869189493
4.64498297637662 4.38299357599118 4.83199389719162 4.67998458237882 0.826400838333151 0.198544317964195 0.247721336193835 1.33077953104736 1.43200096360132 1.31700160600221 1.45099903639868 1.38499903639868 4.67276498573297 0.0193268698060955 1.39272744280038
4.68737564779198 4.42376118105216 4.8730988546821 4.71138553326019 0.834680197709364 0.204963567051617 0.226432565429701 1.3349689125985 1.44002965640463 1.31895057265895 1.453 1.39105931280926 4.70888061553571 0.0248670360110807 1.3951974064132
4.72453906217202 4.49906599440121 4.88287870057159 4.74952693222918 0.834699757401143 0.23598523821307 0.220750474967909 1.33486133429371 1.44296361017148 1.31406064971421 1.453 1.39692722034295 4.75063932095629 0.0410882882882874 1.39841575209762
4.76099333049869 4.58398443783029 4.89399796209682 4.79299203365122 0.836129735072587 0.287050608971633 0.209981982323999 1.33584981658871 1.443 1.30100240843103 1.45200018526393 1.39799981473607 4.78225724409118 0.0477602339181307 1.40084060718849
4.80127003470108 4.6145593575951 4.89706750867527 4.81939540795515 0.840011047130637 0.26474977241699 0.205890192881929 1.3411610999913 1.44606750867527 1.30409644096467 1.45100964409647 1.39904822048234 4.81346721813917 0.0421676829268254 1.40078782672315
4.82870979707358 4.67139886536669 4.90392744926839 4.85957506000059 0.846214393409848 0.237290410214229 0.205909792712195 1.35245060222456 1.45292744926839 1.31389635609771 1.45198963560977 1.40394817804885 4.84504055894558 0.053096273291926 1.40270444399583
4.85899618008185 4.73799159618008 4.90899936334698 4.8809973260573 0.853549074306503 0.233440453296953 0.206709898135516 1.35489970331969 1.45499974533879 1.31699961800819 1.45399974533879 1.4030001273306 4.87610903365525 0.056069444444444 1.40268806623362
4.89226370766085 4.80909702386913 4.91744298508371 4.91727425596728 0.860928945169357 0.22641366793363 0.207074631572269 1.36133050652421 1.457 1.3216223500796 1.45388617756832 1.40301054830643 4.90694589566036 0.0573969230769232 1.40257268912494
4.91672638495485 4.91086176141217 4.92963296779288 4.94271544035304 0.860831094460181 0.239740934523401 0.207258620424102 1.36044985014163 1.457 1.37935426849344 1.45151756482922 1.40398905539819 4.936691079121 0.0602967244701348 1.40156326758751
4.95100326665677 4.96501143329869 4.94334622347412 4.98200386059436 0.860979820333878 0.191011598752731 0.207888337279529 1.36011022421144 1.4510002969688 1.34299910909361 1.44767022224873 1.4030001484844 4.96653344076281 0.0616537313432849 1.40043505891878
4.97341717020033 5.04305285812463 4.95635966412708 5.00835757445742 0.85972490588787 0.134705598360874 0.209590254727065 1.36157321734182 1.45287087589038 1.33687087589038 1.44312046495412 1.404 4.99670792757375 0.058538940809971 1.39841065123299
5.01454199285078 5.14684407719483 4.96645020175139 5.04360742244353 0.855279508391844 0.160888402114999 0.212990845355224 1.3569613622303 1.44014176411761 1.32414176411761 1.43864460807266 1.404 5.02966210265991 0.0541469740634021 1.39640708604501
5.0419978704493 5.24399242826417 4.97139474834671 5.07799731834356 0.853600128561765 0.139611701274394 0.218716581752521 1.35612006230908 1.44399968451101 1.32899960563876 1.4350189667316 1.40100023661674 5.06141394683515 0.0483705882352931 1.39532956721221
5.07231769693152 5.33656589765927 4.96897021591267 5.11031769693152 0.846095820270461 0.121566041601045 0.227393936507468 1.35101892526889 1.43899007197089 1.32398014394178 1.43301985605822 1.39898014394178 5.09394927616186 0.0422681388012591 1.39413392500565
5.10361788727676 5.39231936171172 4.9660358230678 5.14161788727676 0.841743137550576 0.175363243756922 0.233693099814447 1.34795737540074 1.4380119410226 1.3220238820452 1.4349761179548 1.3970238820452 5.12810583486406 0.0338791208791184 1.39181653270058
5.14000370007849 5.41800300006364 4.98300020000424 5.17800380008061 0.829229683993297 0.175236323922023 0.225020854018116 1.34168953599016 1.43799929998515 1.33799949998939 1.44199959999151 1.39799949998939 5.15937527379525 0.0257283950617248 1.3889128738362
5.18743954882 5.4372759564164 4.98517833018076 5.22335059910428 0.822343913049056 0.18319818295174 0.233698998468673 1.33079829686809 1.40942581882925 1.32901489161621 1.438 1.38996052490998 5.19556454206414 0.0198451612903228 1.38561927617946
5.23097291177722 5.46465333510146 5.00279988957183 5.25807823665241 0.822734333551455 0.17556548916977 0.247434025038488 1.32368124703054 1.40208639057999 1.33048407693972 1.438 1.38604823302768 5.23454478896005 0.0182743961352665 1.38217567940295
5.26449965859728 5.47250031365252 5.03000313652522 5.29799905644244 0.823955061404995 0.181974790447319 0.249230377080031 1.32866473881341 1.40150028365228 1.33100013940112 1.44200027880224 1.38549977104816 5.26954294613282 0.0207611788617894 1.37904379282241
5.29633892831426 5.48056411707553 5.07516823223142 5.32583439433335 0.829351302900771 0.186920610395687 0.254771715941184 1.33364606753922 1.39550006900432 1.33298536299253 1.44606927209529 1.37295086495352 5.30680414796255 0.0296249999999955 1.37574562012616
5.33006981508191 5.48691979203354 5.09179197053908 5.35907726817591 0.832479667082443 0.186010779874013 0.267787125169125 1.34024026586728 1.39550022243008 1.33151902283089 1.45291434081021 1.36806229728594 5.34179083142653 0.0485235404896406 1.37254539666851
5.36049717300789 5.49149950254476 5.19500015453984 5.38949390983305 0.840478886798622 0.186569924906615 0.276732719628377 1.34448977101938 1.40099980842495 1.33199884735021 1.36000865423076 1.37299838693019 5.3737316721469 0.052159420289855 1.36964247772569
5.40372358213403 5.49700495184226 5.30663590871495 5.4232634785296 0.843748564878284 0.186373079588904 0.265668304401455 1.34696742044873 1.40303307425418 1.33001485552679 1.4309540306953 1.36852251707757 5.40584466157747 0.054702531645566 1.36774903959266
5.42771825899745 5.49749440941561 5.38799577516962 5.45265079605302 0.848917466962747 0.18571245090675 0.273127925892058 1.35320448548316 1.40596783338196 1.33148322824681 1.42507259456605 1.37097112915247 5.43787556611403 0.060154795821462 1.36770035523846
5.46050434153188 5.502495360315 5.45291516004562 5.48400483200645 0.855850201908349 0.187174000149647 0.2532564992295 1.35387942812551 1.40600241928037 1.331 1.45895492877424 1.37050008616879 5.46643402598904 0.0612270381836933 1.36791764994849
5.49021807829772 5.50608923153626 5.53175106957968 5.52272305538316 0.855387163604468 0.185363953377012 0.246862277512203 1.35655899794932 1.4074999972403 1.33106444821806 1.47156251378534 1.36751982003127 5.49553702840142 0.0631354466858786 1.36986204416719
5.51173571356316 5.51489179014841 5.61012405712159 5.54472959827761 0.854120554313853 0.185261291728956 0.258122599178388 1.35991380812549 1.4075000144596 1.33742183157099 1.463 1.36947600156498 5.52541705420654 0.0635820271682345 1.37078725537299
5.54348238585092 5.51599861334037 5.66245786706747 5.58347741843883 0.855385194000063 0.186049477551899 0.261283171890365 1.35675690399015 1.41299431213786 1.33550018829818 1.46299967047819 1.36750234248241 5.55586868196096 0.0595718562874237 1.37197429495316
5.57282028984655 5.51952904673802 5.70189948639715 5.60786214149849 0.852832360743021 0.18450631189031 0.223603584373252 1.35408166695578 1.41399843866604 1.3375 1.466 1.37103466852801 5.58676412131265 0.0563380281690124 1.37389658726453
5.60261420138398 5.522460987595 5.80503875449369 5.64156353828166 0.847680751209396 0.186666223642116 0.228667069967612 1.35093102476494 1.41399932328116 1.3375 1.4665 1.37445482388692 5.6173005722466 0.0515913978494623 1.37562816371879
5.63549497759375 5.5289988890262 5.86949069429327 5.68199371618024 0.85221432585287 0.174157379422326 0.252290883564567 1.35050499535492 1.41449986773057 1.3389996792578 1.46200092419354 1.37250041497858 5.65221894458482 0.0460038986354736 1.37685033154809
5.67127005898508 5.53409114283507 5.93425278051537 5.71128971269805 0.848045661654346 0.165186969561374 0.243684850083525 1.34596814730752 1.41698177143299 1.3374678624834 1.46599952495135 1.37553645713403 5.68273955549235 0.0391266375545812 1.37942214258302
5.70015013470576 5.5438807979968 5.96117539959855 5.74212843104334 0.835450230178073 0.182095862781001 0.247719336045687 1.33992762171607 1.41502384040064 1.33404136457808 1.46599928775392 1.37945231919872 5.7075199568367 0.0318486171761268 1.38003764604503
5.74799880194156 5.55350178088334 6.001500456484 5.78150020259113 0.833554606411318 0.188946140238146 0.223963689187119 1.33508002300974 1.42199953867168 1.3350002789382 1.46249976994138 1.38150066038305 5.74797010499127 0.0227795874049937 1.38213112491457
5.77599733072235 5.57017105857141 6.03313346077373 5.8189187401276 0.830732516990314 0.198644915287367 0.21208680806898 1.33274288697818 1.42150068891269 1.3354965058725 1.45798887826886 1.38751737150941 5.78403241362465 0.0161643835616441 1.38422573325243
5.8229318365748 5.58581244172068 6.04486112104722 5.85852030635988 0.830773522874687 0.181640915088252 0.220446524835195 1.33520413216554 1.42150023863423 1.33500650252572 1.45701157324606 1.38898287876513 5.81230356569146 0.0176864535768645 1.38707369937755
5.86002131980733 5.61854070725337 6.06350538515737 5.89651725078776 0.826530794409702 0.194592222245598 0.213651253085561 1.33434175332993 1.42200125776723 1.33399471892365 1.45749963764898 1.39350056225047 5.85809055827465 0.0221394871794866 1.39082475569651
5.9087985228487 5.70133393386832 6.07410004725126 5.93381737008414 0.831059072904357 0.24051222518753 0.215654875654947 1.34040889637501 1.42600794961899 1.32691342362913 1.45753312756835 1.39505035589873 5.89581290900534 0.034448979591835 1.39451933319623
5.93665541543398 5.73261271371609 6.08338530443222 5.96363058771289 0.832101483010221 0.242439592645383 0.217971360794911 1.34130864894907 1.42649478879509 1.31860352636393 1.4604642520064 1.39993892642262 5.93095265313937 0.0523129032258058 1.39704779079908
5.98150531718607 5.783514246994 6.0910006135125 6.00000516563815 0.833235614772465 0.247222689134647 0.21277972608583 1.34713558179563 1.42650062862064 1.3159999471215 1.4610001817642 1.39900050752225 5.96460095320429 0.0545946601941758 1.39756315255851
5.99532608134231 5.87083002523497 6.08506916876958 6.01531620008951 0.852020039008504 0.240870019073829 0.199389782440269 1.35040695588546 1.39801976250559 1.3219901187472 1.45597035624161 1.39604940626399 5.9888313936534 0.0521674757281567 1.39593135007581
6.02760497094949 5.9529944715078 6.09191620595898 6.04661694152678 0.854993609445044 0.244831519161983 0.200358149128485 1.35406523004094 1.39997605884542 1.32101197057729 1.45303591173186 1.40094014711356 6.02418541919371 0.0591816305469547 1.39667688286656
6.05399636805345 6.01599133920437 6.09499958092924 6.08699441238992 0.856869742969936 0.221663243607653 0.199210162040692 1.35544981281506 1.40399944123899 1.32799902216824 1.453 1.3990002793805 6.05402696041609 0.061241134751774 1.39554355458755
6.08722795370189 6.0810406582043 6.09506937721362 6.11632706400706 0.859448602314905 0.198732599447497 0.197394391275894 1.3551289886153 1.40297026690845 1.31695044484741 1.45300991103052 1.40100991103052 6.08325898299472 0.0631301775147931 1.39367160862032
6.10971968554637 6.18372030358127 6.10191468690542 6.14859780969697 0.858324015722681 0.210829239574289 0.200787709080257 1.35305583768007 1.40003656275482 1.3120609379247 1.45398781241506 1.40198781241506 6.1120055848656 0.064 1.39257385105181
6.13896858309866 6.25692199941736 6.10899241661002 6.17896749975723 0.858549739998058 0.190761926830453 0.199441505844581 1.35564716164547 1.40199783331715 1.3199913332686 1.454 1.40000216668285 6.14193161251491 0.0636993076162215 1.39083037306979
6.16632480245021 6.35974802988532 6.10905905499095 6.2053248024502 0.856885000053833 0.199697991613513 0.199821673117078 1.35461385830247 1.40000984249849 1.31100984249849 1.45397047250453 1.40200984249849 6.17186140270602 0.06142857142857 1.39066482969613
6.19860170304714 6.43408271004795 6.11492758237221 6.23760170304714 0.854400656795766 0.223348156959994 0.204956634575681 1.3530097941516 1.40098793039537 1.31198793039537 1.4510362088139 1.40298793039537 6.20305433091914 0.056952380952381 1.38960627802857
6.23200122632883 6.50100218014013 6.11900013625876 6.27100136258758 0.850589718852762 0.228600968345576 0.203909793795079 1.34786984421082 1.39299990916083 1.30800045419586 1.448 1.39800009083917 6.23323753798429 0.0501319444444454 1.3884579125628
6.25941764398016 6.54920882199008 6.12212710903744 6.30139040632928 0.844337988948163 0.249898119087126 0.199413761825748 1.34445035030733 1.39099092078304 1.31806355451872 1.44797276234912 1.39998184156608 6.2641310483693 0.0431702127659597 1.38629580695881
6.30440783905315 6.57170391952658 6.13581977710313 6.34344645824534 0.837657923027543 0.247541024084389 0.204127951831222 1.34556532470697 1.39001287306406 1.32490988855157 1.44503861919219 1.39802574612812 6.29663667909933 0.0359366053169731 1.38316277344553
6.33800221513138 6.59200128786708 6.15200242119011 6.37700206058733 0.833959923243122 0.248029883061669 0.206830779932304 1.33841998918192 1.39099958788253 1.32600046363215 1.44299974242658 1.39699974242658 6.33046707446417 0.0283764102564105 1.38012358090127
6.38129464924899 6.61716696790776 6.1990294649249 6.41732411417389 0.832457624731542 0.245698418306961 0.221942597619844 1.33823052723101 1.38295089179183 1.3349705350751 1.438 1.39195089179183 6.365322523952 0.0246549707602341 1.37792353686977
6.41063633909649 6.63379392548801 6.20196363390965 6.44959997300614 0.831225273757948 0.239566005128834 0.219213820464027 1.34027466495706 1.37806061015059 1.33203636609035 1.438 1.38706061015059 6.40042943454024 0.0233069105691054 1.37575065640386
6.45992450335143 6.6639537775621 6.2519229626035 6.49592912559522 0.832008767401656 0.221537702647781 0.241345795395954 1.3423268722817 1.38399075551242 1.33399691850414 1.43101078523551 1.38500308149586 6.43571348007483 0.0257929724596371 1.37354755227943
6.49033138696939 6.69 6.31919427975391 6.52038512539685 0.837129972782209 0.179141670543742 0.262874760938501 1.34297236379365 1.37799104359542 1.342 1.43413394988172 1.38296417438169 6.47015639677588 0.031803797468347 1.37129617556798
6.52655646020388 6.69 6.38316947260722 6.56248453483154 0.839313267736612 0.178231148432713 0.274433212619197 1.34760329883147 1.37701198756206 1.342 1.4452221555961 1.37904795024823 6.5063892567426 0.0456509803921552 1.36798040655833
6.54997439164611 6.69299665977993 6.43814062857746 6.57998107208626 0.842766181015051 0.177171169077025 0.277539139003052 1.35152569111611 1.37799888659331 1.342 1.45442199219041 1.37600334022007 6.53918669508711 0.049426900584797 1.36504954898724
6.60213994227754 6.696 6.47839983507867 6.61921990929327 0.847544897979714 0.179561032571963 0.273710528655081 1.35708619332069 1.37998000824607 1.343 1.4518800494764 1.36801999175393 6.56957929159758 0.0527692307692341 1.36328824247127
6.61581820224696 6.696 6.51748057784846 6.64071431781665 0.848023637078644 0.171842585874929 0.26692024959883 1.35866896340286 1.37802597110758 1.343 1.44015582664546 1.36997402889242 6.60080796977465 0.0578196078431371 1.36346176632319
6.65795242289143 6.70299207048191 6.60190484578287 6.68395129010314 0.851146465700507 0.170201744493981 0.249459699188523 1.36278535556797 1.3770011327883 1.343 1.45398414096381 1.3690011327883 6.62818768786228 0.0574866468842738 1.36449739565472
6.67122899058367 6.70304579811673 6.66665643967317 6.70425188964203 0.854504347843037 0.170338626801011 0.200631506502033 1.36442946271058 1.38103816509728 1.343 1.47097710094163 1.36998473396109 6.65506452682474 0.06045 1.36571210551742
6.70061689922343 6.70892337984469 6.75090177777384 6.73657858914578 0.860195806149605 0.16887902733857 0.235475770179249 1.36949397896617 1.38593614987057 1.343 1.46803831007766 1.36802554005177 6.68271733981794 0.0634042553191492 1.36759481647691
6.72697426164694 6.71599307044341 6.82792476481413 6.76597129183697 0.86375654512107 0.158570196347559 0.178816594678635 1.37108848539692 1.38999604025338 1.34399901006334 1.47099703019003 1.36999802012669 6.7108777061279 0.0658663003663006 1.36877199911096
6.75023719905361 6.7160263554504 6.90772038231096 6.79922841390348 0.863996704280993 0.15795907627153 0.183771865103506 1.37100108178491 1.38798242969973 1.344 1.475 1.37098242969973 6.73785882000885 0.0648156996587028 1.37057971278868
6.77667784714408 6.71896420523823 6.98802160984498 6.82468977873134 0.860285220715701 0.154511999187142 0.198470906875282 1.36666285693155 1.38602386317451 1.344 1.475 1.36902386317451 6.77038937021266 0.0612992992992999 1.3717045337784
6.80597307465911 6.72499442923982 7.05294057855803 6.85697028927902 0.857782284011676 0.158196536844085 0.245416538785963 1.36498151338985 1.38699907153997 1.34699721461991 1.46401021306034 1.37099814307994 6.80022730976912 0.0569914040114618 1.37267895596614
6.84325722849785 6.72803957361505 7.1581088274414 6.88431658892044 0.85042983278072 0.157250242492175 0.171178810093363 1.35977308994176 1.38903957361505 1.34796042638495 1.46897031978871 1.36904946701882 6.82930942848136 0.0512110091743119 1.37361994338486
6.86866753159468 6.73194885101457 7.16885934029006 6.91559080811653 0.846461916220215 0.177031186133704 0.22242943680096 1.3571147813101 1.39294885101457 1.34405114898543 1.46603836173908 1.37393606376821 6.86128278817089 0.044940695296525 1.37472715931075
6.91495627495938 6.73799429673383 7.17499429673383 6.94896863203608 0.84104510442322 0.167459353356515 0.229773650363667 1.35307381168289 1.39499809891128 1.34799619782256 1.46300285163308 1.37999429673383 6.89477576199402 0.0378194444444469 1.37681302353135
6.94135489906727 6.74820387818758 7.22203020417594 6.97929449071539 0.838951499942238 0.162638141216417 0.18775929805066 1.34989732451266 1.39596224478008 1.34895469373609 1.452 1.38101510208797 6.92647760642529 0.0311195652173945 1.37950498335562
6.9873978502847 6.7746540842061 7.22594875321572 7.01750034385326 0.836551388655372 0.179262585517688 0.191560290619248 1.35084757265481 1.39106405848035 1.34307687017642 1.452 1.38297437660786 6.95785678461261 0.0260673635307775 1.38127097655359
7.02801048982805 6.81501652942601 7.24200222511504 7.05500921833374 0.838830677070719 0.166511370640591 0.195939523189634 1.35105067707072 1.39300063574715 1.33100095362073 1.45200031787358 1.38400158936789 6.99600965128895 0.0273608058608068 1.38443095546341
7.06130219602681 6.86754028986611 7.24914651928572 7.08430219602681 0.840961007320089 0.233922654487067 0.194407216309819 1.35318970690268 1.39500915745536 1.33402747236607 1.45297252763393 1.38904578727679 7.02857421156137 0.0301437908496743 1.38694946685443
7.09360535233983 6.92529441781969 7.26480865567992 7.11660535233983 0.841068684507799 0.255585346887285 0.190902813291619 1.35422732343879 1.39598804097999 1.33696412293998 1.45003587706002 1.39394020489997 7.06403500720998 0.0403024875621906 1.3891491816287
7.12597193749052 6.97195966014262 7.26899649218631 7.1499710605371 0.84462687804582 0.22625597536034 0.191949044120771 1.35936550122895 1.40099561523289 1.32600964648763 1.45 1.39499912304658 7.09669785860183 0.046 1.39166623115407
7.14936679286764 7.0185254059996 7.27905947992448 7.17636679286764 0.848743494570171 0.255150418450163 0.162852640231597 1.36180645611244 1.40200991332075 1.32099008667925 1.44700991332075 1.39998017335851 7.12768041437051 0.0467757575757588 1.39283023458771
7.18553609256268 7.07033548394113 7.28492477176692 7.21253609256268 0.851060284847934 0.209831263480926 0.175932241040233 1.36342918685551 1.40298746196115 1.32001253803885 1.44798746196115 1.39802507607769 7.15682082229916 0.0504056224899597 1.39486969430662
7.20197941010435 7.13292021415434 7.285 7.22598327070978 0.854945032687673 0.20185952282674 0.168389934624653 1.36726508416241 1.40699485252609 1.32699099192065 1.448 1.40199485252609 7.18455497618218 0.0525919540229887 1.39691375606961
7.23217445600964 7.20259921846788 7.28503034017559 7.25219721114133 0.860207900703597 0.195185326394219 0.164885943152902 1.36801609255101 1.4090075850439 1.3160075850439 1.448 1.40303034017559 7.21055979057877 0.0551636363636366 1.39876815959694
7.25471108047471 7.28000762423922 7.28894975312604 7.27767339531924 0.862520354344362 0.181663351715174 0.160486402116024 1.37138678768839 1.40998743828151 1.31698743828151 1.448 1.40694975312604 7.23667596627466 0.056345381526104 1.39990116124266
7.27800691606413 7.34002340821706 7.28500186201727 7.2980095760888 0.864509755277731 0.189948455492951 0.13492151089401 1.37351961695645 1.41100026600247 1.30599813798273 1.4479992019926 1.40800053200493 7.26135019836555 0.058 1.40088382358279
7.30422907473401 7.42865668090415 7.29203054329787 7.33419089561167 0.863569154199205 0.146538314258514 0.140603207046276 1.37207137151835 1.41198472835107 1.2989770925266 1.445 1.41 7.28440880685359 0.0578852459016393 1.40105228398586
7.33362778295566 7.51293297780624 7.29595037106076 7.35868981912972 0.860893871751034 0.143755236546864 0.141014788961379 1.37096402017534 1.41002481446962 1.29603722170443 1.445 1.41 7.31255634759789 0.0564328358208971 1.40136116206248
7.35898155491322 7.58594687815009 7.296 7.39197565248546 0.857682346215038 0.170140492476226 0.148644370559516 1.36834192566706 1.41399704878612 1.29999704878612 1.445 1.41199852439306 7.33915107523977 0.0532850241545916 1.40243917112259
7.38623734785762 7.68232863549517 7.29605477258253 7.41527386291264 0.852804895899674 0.13341305253777 0.151527934017089 1.36573494554718 1.41098174247249 1.29404564381877 1.445 1.41298174247249 7.36486024684392 0.0492038216560522 1.40368815377294
7.4116574890184 7.71752575402547 7.30192095900424 7.44460479502123 0.850116227123054 0.184077349266669 0.154519689092165 1.36198058623728 1.40902634699858 1.29893413250354 1.445 1.41102634699858 7.39324510208422 0.0440009606147968 1.40584840946461
7.44199361531352 7.74499425378217 7.30599914870847 7.4679951050737 0.846450772547064 0.201416454370774 0.156559574354235 1.35668111732013 1.41099957435423 1.29700042564577 1.44200063846865 1.40800063846865 7.42019876292266 0.0390429799426908 1.40781446374305
7.47535660768879 7.76831698461226 7.32212877499873 7.5052674557666 0.842763740058148 0.204900029176525 0.180877781900617 1.35146199080748 1.41200990576913 1.29804952884567 1.4459702826926 1.4099108480778 7.44747154093669 0.0334771241830044 1.40967347470799
7.51053195680521 7.79958396160463 7.33483098440188 7.53164896760391 0.838200715603324 0.170379332390889 0.213209790296787 1.35363113733632 1.41298699880014 1.30293499400072 1.44303900359957 1.4011170107987 7.47764405495384 0.0294228571428574 1.41096658941806
7.54399688990633 7.80699934028316 7.35399820934001 7.56499688990633 0.835310266714093 0.167090266714093 0.22018938269353 1.35150020356977 1.41100018849053 1.303 1.44000028273579 1.39900018849053 7.50614585322249 0.027 1.41272359013772
7.57727731797995 7.83015966792785 7.36810924647695 7.5952521072545 0.836270336397435 0.160025461814991 0.230160326474726 1.35199025236168 1.41000840357515 1.30805882502605 1.43802521072545 1.3969495785491 7.53431722977735 0.0268562499999997 1.41390025093056
7.60957241294319 7.84875381351275 7.38083155661399 7.62461128449381 0.837474062664246 0.158332415927524 0.18594540555232 1.35318419223608 1.41098704281646 1.31490929971522 1.44096112844938 1.39107774310124 7.56423541984841 0.0268578313253012 1.41588434956713
7.64297824310242 7.85899340700073 7.40098681400146 7.65797824310242 0.839248839632129 0.158479887919012 0.18549990769801 1.35473898467811 1.41199934070007 1.31599934070007 1.43900131859985 1.39299868140015 7.58759691714677 0.0316771084337364 1.4175025880981
7.67321512279236 7.86202805949466 7.47653313039845 7.68824318228701 0.842149743064335 0.156180545417039 0.201521397299258 1.3584704056723 1.41004676582443 1.316 1.44595323417557 1.39100935316489 7.61936849240814 0.0383780068728501 1.4219670411082
7.69571986101891 7.8649634601329 7.53230574252512 7.71368332115181 0.845261267740875 0.154145334307855 0.22572866789599 1.36269738259138 1.4149391002215 1.316 1.4410608997785 1.3919878200443 7.64881056214182 0.0437168059424312 1.42684769219121
7.71598470112556 7.86899694022511 7.56597475685717 7.73998011146323 0.849057123811605 0.149443579936619 0.228647995847448 1.36610742978909 1.41899694022511 1.316 1.43600382471861 1.39299923505628 7.67143730940826 0.048027685492798 1.43324261728858
7.73516603389295 7.875 7.60939066798341 7.7632637008888 0.851097308792416 0.155602479641319 0.216485670187636 1.3702094194999 1.42303906679834 1.32 1.43389256630456 1.39700976669959 7.69412399251838 0.0553977591036404 1.44485109806031
7.75177939122821 7.875 7.65938494620928 7.78964962136244 0.854830427911279 0.154849992279664 0.215216430342279 1.37515433644792 1.4269480920537 1.32 1.43141197020084 1.39798702301342 7.71281101707205 0.0577349896480313 1.45808657054623
7.76500087215112 7.87500016352834 7.71172526253371 7.80900125371724 0.85875012973248 0.152079844648081 0.22059526099233 1.37760016134796 1.43100021803778 1.32000016352834 1.43134379966023 1.40300038156612 7.72824601050277 0.062 1.47657164004462
7.78111958866178 7.87793560610519 7.76450595203062 7.83217478342876 0.861149778124833 0.14913129335839 0.219746866933756 1.38056478354647 1.43503679651132 1.32303679651132 1.43817478342876 1.41007359302264 7.73945096724363 0.0618071625344358 1.49602998829394
7.79384178674484 7.87108519175278 7.81833063622816 7.85076876524246 0.863253833961646 0.138630586786761 0.211966753490657 1.38107367146979 1.43895131899841 1.32695131899841 1.45676876524246 1.41790263799682 7.74731039447798 0.0606398809523818 1.51246252094014
7.80700036360111 7.874 7.87700116352354 7.87100036360111 0.86396998012314 0.129639999515199 0.22095974984244 1.38227000678722 1.44600026664081 1.33 1.48600053328162 1.42500026664081 7.75467689299496 0.0576354838709667 1.53000614286744
7.82212624482658 7.87403884456202 7.92539815676075 7.88619422281012 0.863138929299823 0.129593585697823 0.210630288859494 1.38255009711141 1.45709711140506 1.33 1.5083107564962 1.43610682254557 7.76015943031589 0.0539360465116274 1.54636808196314
7.834842282979 7.87795147168584 7.96550258477991 7.90575735842922 0.862023830569534 0.126932999253626 0.209652132078539 1.38255987867921 1.46687867921461 1.33 1.53961177348676 1.44686654713607 7.76357001402326 0.0485266457680251 1.56014454709374
7.846998177671 7.878 8.00099468487376 7.92099772208875 0.858930467731109 0.126270095672272 0.220368370534155 1.38344986484393 1.4849972665065 1.33 1.56499620348126 1.45799832953175 7.76680910976627 0.0458063872255484 1.57538726665101
7.86308950575636 7.881 8.02324862710101 7.93708950575636 0.855765147670978 0.130940442338242 0.226134988944229 1.38208205431385 1.49510939592444 1.33 1.57927846235313 1.47216906642869 7.7684558282054 0.0448123167155421 1.58906859132273
7.87188700492087 7.881 8.04768612478019 7.94588700492087 0.851356623089654 0.131966817240768 0.242351712404135 1.37933527957471 1.50586189490328 1.33 1.60664845975381 1.48878656485053 7.77105700125954 0.0438234064785784 1.60219694274344
7.88499656376182 7.881 8.08399048426349 7.95799682808783 0.84427185821188 0.131110229963632 0.209818656676966 1.37799034626708 1.51599735673986 1.33 1.63399286319762 1.5029962994358 7.77466304589336 0.0425903381642509 1.61750700883309
