# Supplementary material for: Quantifying Spatiotemporal Gait Parameters with HoloLens in Healthy Adults and People with Parkinson’s Disease: Test-Retest Reliability, Concurrent Validity, and Face Validity
Source: Sensors (Basel). 2020 Jun 5;20(11):3216. doi: 10.3390/s20113216 (PMC7313704; doi:10.3390/s20113216)
Supplement: Supplementary file 1 [file sensors-20-03216-s001.zip › Data/HYA_09_CWS2_HoloLens_raw.csv]

Time HoloLens_x_position HoloLens_y_position HoloLens_z_position HoloLens_x_orientation HoloLens_y_orientation HoloLens_z_orientation
181.0945 -0.321 0.068 0.524 1.52 0.076 354.149
181.1308 -0.321 0.068 0.525 1.449 359.964 353.789
181.1643 -0.321 0.068 0.526 1.439 0.002 353.885
181.1953 -0.32 0.068 0.527 1.485 0.158 353.911
181.2301 -0.32 0.068 0.528 1.681 0.466 353.802
181.2622 -0.32 0.067 0.53 1.91 0.71 353.828
181.2949 -0.32 0.067 0.532 2.165 0.876 353.866
181.3292 -0.321 0.067 0.536 2.281 0.964 353.906
181.3623 -0.322 0.067 0.54 2.098 1.11 353.559
181.3958 -0.323 0.067 0.544 1.942 1.167 353.43
181.4297 -0.324 0.067 0.549 2.088 1.141 353.178
181.4612 -0.326 0.066 0.555 2.308 1.098 352.835
181.4958 -0.328 0.066 0.561 2.221 1.083 352.523
181.5292 -0.33 0.065 0.568 2.097 1.121 352.233
181.5615 -0.332 0.066 0.576 1.813 1.211 351.848
181.5948 -0.334 0.065 0.584 1.588 1.444 351.515
181.6286 -0.337 0.065 0.592 1.459 1.777 351.223
181.6608 -0.339 0.063 0.601 1.654 2.128 351.051
181.6951 -0.342 0.06 0.61 1.675 2.423 350.752
181.7284 -0.344 0.056 0.62 1.476 2.779 350.491
181.7614 -0.346 0.051 0.631 1.401 3.148 350.707
181.7955 -0.347 0.048 0.643 1.415 3.42 351.147
181.8284 -0.347 0.047 0.656 1.556 3.777 351.245
181.8608 -0.347 0.047 0.671 2.056 4.191 351.219
181.8948 -0.347 0.048 0.685 3.173 4.404 351.674
181.9282 -0.346 0.048 0.701 4.04 4.463 351.955
181.9616 -0.345 0.045 0.718 4.056 4.448 352.084
181.9987 -0.344 0.042 0.737 3.358 4.307 351.913
182.0283 -0.341 0.039 0.757 2.386 4.095 352.027
182.0633 -0.338 0.034 0.779 1.92 3.966 352.182
182.0951 -0.335 0.03 0.8 2.111 3.949 352.426
182.1301 -0.33 0.024 0.823 2.469 3.972 352.831
182.1667 -0.325 0.019 0.847 2.568 3.768 353.157
182.1951 -0.32 0.016 0.872 2.473 3.377 353.161
182.2339 -0.314 0.017 0.898 2.063 2.912 353.118
182.2604 -0.308 0.02 0.925 1.73 2.629 353.187
182.2944 -0.301 0.031 0.954 1.491 2.817 352.689
182.3285 -0.293 0.044 0.982 0.7 3.143 353.205
182.3605 -0.288 0.053 1.01 0.289 3.157 354.614
182.395 -0.283 0.054 1.035 0.112 3.123 355.202
182.4284 -0.28 0.053 1.06 0.679 2.778 355.2
182.4625 -0.277 0.058 1.084 0.537 2.386 355.436
182.4953 -0.275 0.058 1.107 1.157 2.045 355.53
182.5273 -0.274 0.057 1.129 2.376 1.803 354.821
182.5625 -0.273 0.06 1.151 3.302 1.519 354.062
182.5946 -0.272 0.061 1.173 3.583 0.917 354.732
182.6296 -0.272 0.061 1.195 3.391 0.322 355.361
182.6606 -0.272 0.06 1.217 3.186 0.003 355.456
182.6934 -0.271 0.058 1.239 3.199 359.739 355.676
182.7287 -0.271 0.056 1.262 2.868 359.545 355.871
182.7591 -0.271 0.056 1.285 2.259 359.58 355.272
182.7985 -0.272 0.053 1.309 1.786 359.583 354.979
182.8268 -0.273 0.048 1.331 1.445 359.475 355.116
182.8609 -0.274 0.045 1.352 1.974 359.723 354.794
182.8929 -0.277 0.042 1.372 1.801 -0.006 354.104
182.9281 -0.28 0.048 1.394 1.004 0.197 352.698
182.9597 -0.283 0.058 1.416 0.006 0.473 352.713
182.9947 -0.284 0.069 1.437 359.133 0.626 353.162
183.0286 -0.286 0.073 1.458 358.547 0.827 354.042
183.0606 -0.287 0.073 1.48 357.851 0.914 354.527
183.0972 -0.286 0.07 1.502 357.704 0.782 354.815
183.1275 -0.285 0.069 1.525 357.821 0.674 354.671
183.1628 -0.284 0.067 1.548 358.464 0.757 353.958
183.1995 -0.281 0.068 1.572 359.707 0.993 353.975
183.2278 -0.279 0.066 1.592 1.19 1.096 354.349
183.2627 -0.278 0.063 1.615 1.969 0.954 353.94
183.2957 -0.276 0.06 1.638 1.637 0.817 353.649
183.3286 -0.275 0.057 1.662 1.327 0.532 353.45
183.3629 -0.273 0.054 1.686 0.977 0.221 353.146
183.3929 -0.271 0.05 1.711 0.56 0.1 352.96
183.4282 -0.268 0.046 1.738 0.102 0.01 353.277
183.4592 -0.264 0.042 1.765 359.958 359.73 354.12
183.4977 -0.26 0.039 1.795 359.955 359.506 354.242
183.5278 -0.256 0.04 1.822 359.585 359.286 354.211
183.5608 -0.251 0.043 1.852 358.657 358.969 354.591
183.5945 -0.245 0.049 1.884 358.18 358.82 354.66
183.6278 -0.241 0.062 1.915 357.823 358.725 353.981
183.6602 -0.236 0.069 1.944 357.859 358.743 354.114
183.6937 -0.232 0.069 1.974 357.269 358.768 354.85
183.7264 -0.229 0.068 2.004 356.575 358.984 354.636
183.7605 -0.227 0.071 2.032 357.037 359.039 354.138
183.7975 -0.226 0.071 2.062 358.363 358.901 353.684
183.8257 -0.225 0.069 2.087 359.765 358.774 353.307
183.8615 -0.225 0.069 2.113 1.16 358.736 352.799
183.8925 -0.225 0.068 2.14 1.968 358.571 353.063
183.9272 -0.226 0.067 2.167 1.636 358.4 353.436
183.9598 -0.227 0.065 2.196 0.759 358.242 353.966
183.9982 -0.228 0.062 2.227 0.115 357.991 354.506
184.0253 -0.229 0.057 2.255 0.291 357.814 354.396
184.0601 -0.23 0.05 2.285 1.078 357.616 354.11
184.094 -0.232 0.043 2.317 1.475 357.468 353.944
184.1284 -0.234 0.037 2.349 1.379 357.405 353.653
184.1611 -0.236 0.033 2.381 1.01 357.761 353.322
184.1942 -0.237 0.032 2.415 0.441 358.218 353.061
184.2277 -0.239 0.034 2.449 359.879 358.931 352.922
184.2592 -0.241 0.043 2.484 359.855 359.8 352.013
184.2983 -0.242 0.057 2.518 358.709 0.662 351.978
184.3252 -0.245 0.059 2.55 358.795 0.722 352.794
184.3614 -0.246 0.059 2.581 0.013 0.674 353.591
184.3931 -0.245 0.063 2.611 0.858 0.529 354.441
184.4271 -0.245 0.066 2.641 1.461 0.133 354.63
184.4585 -0.244 0.069 2.671 1.655 359.97 354.201
184.4954 -0.242 0.071 2.7 1.676 359.82 354.123
184.5245 -0.239 0.068 2.73 1.825 359.745 354.523
184.5589 -0.237 0.065 2.761 1.848 359.885 354.086
184.5923 -0.234 0.06 2.793 1.526 0.18 353.668
184.6258 -0.23 0.054 2.826 1.226 0.262 353.928
184.6622 -0.227 0.048 2.859 1.28 0.252 354.171
184.6919 -0.223 0.041 2.892 1.13 0.255 353.923
184.7257 -0.219 0.031 2.927 0.949 0.259 353.889
184.7592 -0.213 0.023 2.962 0.862 0.095 354.631
184.7928 -0.208 0.021 2.998 0.777 359.79 355.096
184.8269 -0.202 0.025 3.035 359.973 359.557 354.994
184.8603 -0.197 0.036 3.074 359.194 359.258 355.016
184.8915 -0.191 0.056 3.11 357.64 358.847 355.166
184.929 -0.188 0.054 3.145 358.511 358.671 355.279
184.9588 -0.187 0.049 3.177 0.371 358.673 354.463
184.9919 -0.184 0.06 3.208 359.851 358.888 354.74
185.0265 -0.183 0.063 3.24 0.334 358.953 355.102
185.0598 -0.182 0.065 3.27 1.28 359.114 354.402
185.0922 -0.182 0.067 3.301 1.916 359.094 353.869
185.1273 -0.183 0.068 3.332 1.643 358.87 353.889
185.1599 -0.184 0.066 3.364 0.678 358.57 354.615
185.1979 -0.185 0.06 3.398 359.99 358.191 355.359
185.2274 -0.186 0.055 3.431 359.753 358.013 355.303
185.2605 -0.187 0.047 3.465 359.858 357.906 355.138
185.2941 -0.188 0.038 3.5 359.905 357.881 355.024
185.3248 -0.19 0.029 3.535 359.611 358.018 354.728
185.3596 -0.192 0.023 3.572 359.207 358.473 354.115
185.3942 -0.193 0.025 3.609 358.66 359.227 353.59
185.4249 -0.195 0.025 3.645 358.601 359.935 353.102
185.4611 -0.197 0.034 3.683 359.634 0.986 351.782
185.4929 -0.198 0.05 3.718 358.775 1.811 351.523
185.526 -0.2 0.052 3.753 358.569 1.844 353.069
185.558 -0.201 0.059 3.786 358.846 1.84 353.484
185.5939 -0.2 0.063 3.818 359.761 1.638 354.495
185.6235 -0.2 0.065 3.85 0.793 1.206 354.208
185.6608 -0.198 0.066 3.881 1.821 1.062 353.744
185.6912 -0.197 0.066 3.913 2.297 1.019 353.837
185.7255 -0.195 0.062 3.945 2.446 1.176 353.804
185.758 -0.193 0.058 3.978 1.991 1.408 353.504
185.7912 -0.191 0.052 4.012 1.778 1.524 353.232
185.8264 -0.189 0.046 4.047 1.846 1.56 353.384
185.8589 -0.187 0.04 4.082 1.769 1.56 353.6
185.8912 -0.184 0.032 4.118 1.199 1.643 353.757
185.9253 -0.181 0.024 4.154 0.693 1.597 354.382
185.9578 -0.177 0.02 4.192 0.422 1.334 354.85
185.9942 -0.174 0.024 4.231 359.679 0.95 354.873
186.0233 -0.171 0.027 4.269 359.203 0.355 355.005
186.0585 -0.169 0.043 4.306 359.103 359.597 355.073
186.0953 -0.167 0.048 4.342 358.888 358.738 356.358
186.124 -0.167 0.043 4.377 359.985 358.203 355.637
186.1624 -0.165 0.054 4.409 0.383 358.298 354.575
186.1927 -0.164 0.056 4.441 2 358.331 354.678
186.2264 -0.164 0.059 4.472 3.678 358.708 354.074
186.2571 -0.164 0.062 4.503 4.613 358.963 353.647
186.2924 -0.165 0.062 4.535 4.329 358.846 354.437
186.3243 -0.166 0.059 4.569 3.308 358.477 355.266
186.3588 -0.167 0.053 4.603 2.381 358.041 355.48
186.3916 -0.168 0.045 4.638 2.076 357.643 355.15
186.4245 -0.169 0.036 4.673 2.337 357.414 354.663
186.4569 -0.17 0.026 4.709 2.748 357.282 354.312
186.4929 -0.172 0.018 4.746 2.458 357.352 353.984
186.5231 -0.172 0.017 4.784 1.913 357.945 353.518
186.5593 -0.173 0.019 4.822 1.194 358.641 353.007
186.5928 -0.175 0.021 4.86 0.58 359.311 352.596
186.6235 -0.176 0.036 4.898 0.309 0.143 351.173
186.6584 -0.177 0.046 4.934 359.142 0.614 351.372
186.6919 -0.179 0.045 4.969 359.776 0.24 352.673
186.7257 -0.178 0.054 5.002 0.838 0.289 352.82
186.7581 -0.177 0.053 5.033 2.84 359.812 354.718
186.7918 -0.175 0.057 5.063 4.108 359.547 354.329
186.8232 -0.172 0.062 5.093 4.29 359.837 353.885
186.859 -0.169 0.064 5.124 3.574 0.228 353.787
186.892 -0.165 0.064 5.155 2.595 0.695 353.727
186.9238 -0.162 0.059 5.187 2.071 1.179 353.732
186.9582 -0.158 0.053 5.22 1.933 1.542 353.6
186.9927 -0.155 0.046 5.254 1.965 1.712 353.416
187.0243 -0.151 0.038 5.288 2.446 1.76 353.438
187.0591 -0.147 0.029 5.323 3.057 1.8 353.633
187.091 -0.143 0.02 5.358 2.954 1.71 354.046
187.1244 -0.138 0.016 5.396 2.222 1.385 354.33
187.1592 -0.133 0.019 5.433 1.202 0.738 354.517
187.1953 -0.129 0.025 5.472 0.623 359.806 354.859
187.2228 -0.125 0.04 5.508 0.223 359.214 354.619
187.2598 -0.121 0.048 5.543 359.737 358.697 355.372
187.294 -0.12 0.042 5.575 1.428 358.313 354.727
187.3268 -0.117 0.053 5.606 1.762 358.427 353.85
187.359 -0.116 0.056 5.636 3.25 358.539 354.102
187.3902 -0.115 0.057 5.665 4.477 358.694 353.471
187.4227 -0.115 0.06 5.694 4.825 358.789 352.743
187.4573 -0.115 0.062 5.725 4.207 358.651 352.839
187.4908 -0.116 0.059 5.755 3.594 358.357 353.354
187.5229 -0.117 0.055 5.787 3.129 358.047 353.846
187.5576 -0.117 0.049 5.82 2.815 357.914 354.093
187.5916 -0.117 0.043 5.853 2.835 358.111 353.985
187.6233 -0.118 0.035 5.886 3.104 358.247 353.968
187.6597 -0.12 0.026 5.92 3 358.201 353.992
187.6921 -0.122 0.02 5.955 2.279 358.365 353.442
187.7231 -0.124 0.018 5.992 1.791 358.958 352.82
187.7576 -0.126 0.02 6.028 1.588 359.626 352.654
187.7904 -0.128 0.027 6.065 1.883 0.453 351.708
187.8232 -0.13 0.048 6.1 0.948 1.456 350.364
187.8586 -0.132 0.052 6.134 0.796 1.552 352.039
187.8908 -0.133 0.054 6.165 1.808 1.335 353.448
187.9224 -0.132 0.06 6.196 2.638 1.268 354.244
187.9575 -0.131 0.061 6.226 4.195 0.845 354.625
187.9898 -0.128 0.063 6.254 5.06 0.779 353.836
188.0245 -0.126 0.064 6.285 5.6 0.824 353.295
188.0564 -0.124 0.06 6.314 5.849 0.963 353.263
188.0898 -0.121 0.057 6.345 5.611 1.268 352.972
188.1253 -0.118 0.052 6.377 4.903 1.712 352.365
188.1563 -0.116 0.047 6.41 4.642 2.127 351.995
188.1905 -0.112 0.04 6.442 5.154 2.317 352.286
188.2363 -0.11 0.03 6.476 5.676 2.186 352.72
188.2602 -0.107 0.023 6.509 5.699 1.946 352.93
188.2909 -0.104 0.016 6.543 5.606 1.221 353.04
188.3347 -0.099 0.018 6.58 4.777 0.784 353.159
188.3578 -0.095 0.021 6.616 3.997 0.707 353.346
188.3903 -0.09 0.032 6.653 3.6 0.773 353.286
188.4246 -0.086 0.052 6.689 2.288 0.52 353.749
188.4556 -0.084 0.055 6.722 2.113 0.055 354.648
188.4968 -0.085 0.052 6.752 3.82 359.463 353.72
188.5249 -0.083 0.059 6.783 4.258 358.944 354.027
188.5572 -0.083 0.061 6.812 5.029 358.358 354.111
188.5901 -0.084 0.063 6.841 5.696 358.052 353.184
188.6239 -0.084 0.064 6.87 6.038 357.78 352.295
188.6561 -0.085 0.064 6.899 5.709 357.624 352.681
188.6898 -0.084 0.062 6.929 5.044 357.692 353.892
188.7227 -0.084 0.058 6.96 4.652 357.876 354.714
188.757 -0.084 0.051 6.991 4.908 357.995 354.787
188.7906 -0.085 0.044 7.022 5.409 357.842 354.351
188.8235 -0.087 0.037 7.054 5.639 357.534 354.02
188.8561 -0.089 0.029 7.087 5.275 357.306 354.074
188.8886 -0.09 0.025 7.121 4.748 357.652 353.855
188.9228 -0.091 0.023 7.157 4.245 358.424 353.365
188.9556 -0.092 0.025 7.192 3.706 359.102 353.298
188.9907 -0.093 0.03 7.228 4.244 359.617 352.763
189.0223 -0.095 0.045 7.263 3.627 0.119 351.404
189.0563 -0.097 0.049 7.297 3.161 0.01 352.758
189.0905 -0.098 0.052 7.328 3.03 359.896 353.386
189.1217 -0.097 0.058 7.358 3.885 359.788 353.78
189.1557 -0.095 0.057 7.386 5.833 359.451 354.387
189.1894 -0.093 0.06 7.413 6.86 359.568 353.596
189.2234 -0.09 0.063 7.441 6.99 0.07 353.45
189.2563 -0.088 0.066 7.469 6.445 0.581 353.757
189.2927 -0.085 0.065 7.498 5.79 1.086 353.899
189.322 -0.083 0.062 7.527 5.35 1.428 353.643
189.3553 -0.081 0.058 7.557 5.054 1.649 353.526
189.3902 -0.079 0.052 7.587 5.049 1.674 353.412
189.4229 -0.077 0.046 7.618 5.223 1.654 353.218
189.4555 -0.074 0.039 7.651 5.074 1.654 353.356
189.4891 -0.07 0.032 7.683 4.67 1.452 353.875
189.5259 -0.067 0.026 7.717 4.49 1.017 354.24
189.5546 -0.063 0.027 7.751 3.964 0.624 354.084
189.591 -0.059 0.029 7.786 3.341 0.273 354.64
189.6216 -0.056 0.039 7.819 3.71 359.728 354.423
189.6551 -0.052 0.046 7.852 2.896 359.348 355.239
189.6881 -0.05 0.046 7.883 2.335 359 355.159
189.7211 -0.047 0.05 7.912 2.997 359.041 354.465
189.7543 -0.044 0.052 7.94 4.311 359.123 354.203
189.7891 -0.041 0.055 7.967 5.313 359.423 353.533
189.8221 -0.039 0.056 7.993 6.64 359.682 353.288
189.8553 -0.037 0.058 8.018 7.567 359.794 353.028
189.891 -0.036 0.058 8.042 7.471 359.832 353.197
189.9215 -0.035 0.057 8.068 6.736 359.79 353.38
189.955 -0.033 0.054 8.095 6.056 359.845 353.685
189.9895 -0.031 0.05 8.121 6.14 0.357 353.545
190.0209 -0.028 0.045 8.148 6.536 1.181 353.454
190.0556 -0.025 0.04 8.176 6.717 2.211 353.085
190.0905 -0.022 0.034 8.204 6.825 3.473 352.63
190.1211 -0.02 0.03 8.232 6.731 4.911 352.041
190.1561 -0.017 0.027 8.262 6.393 6.487 351.678
190.1899 -0.015 0.027 8.29 5.541 8.14 351.182
190.2219 -0.012 0.026 8.32 4.842 9.823 350.932
190.2634 -0.009 0.032 8.349 5.217 11.827 350.141
190.2923 -0.004 0.038 8.377 4.445 13.86 350.051
190.3214 0.001 0.043 8.404 4.069 15.622 350.076
190.3573 0.008 0.047 8.428 3.921 17.598 350.161
190.3874 0.019 0.055 8.449 4.041 20.476 349.205
190.4231 0.033 0.057 8.469 4.389 24.613 349.979
190.4553 0.051 0.062 8.484 4.677 30.9 349.251
190.4875 0.071 0.062 8.495 5.824 38.237 349.055
190.5238 0.089 0.061 8.503 6.77 45.899 348.938
190.5574 0.107 0.058 8.51 7.634 53.516 348.845
190.5884 0.123 0.055 8.515 8.212 60.519 348.39
190.6228 0.137 0.049 8.518 9.65 67.305 348.721
190.6547 0.152 0.046 8.521 10.393 73.401 348.974
190.6881 0.166 0.045 8.522 10.553 78.764 349.412
190.7222 0.179 0.044 8.524 10.478 83.074 348.967
190.7541 0.194 0.043 8.527 9.745 86.489 348.794
190.7886 0.209 0.041 8.53 9.256 88.739 348.904
190.8197 0.226 0.039 8.533 8.497 90.379 348.577
190.8581 0.246 0.038 8.535 7.042 92.084 347.406
190.8871 0.266 0.036 8.538 5.852 93.788 346.282
190.9251 0.288 0.033 8.539 4.901 95.718 345.555
190.9553 0.31 0.034 8.538 5.027 98.287 344.639
190.9885 0.332 0.046 8.532 4.895 101.992 343.417
191.0221 0.353 0.052 8.527 4.891 105.683 342.528
191.0545 0.37 0.056 8.52 4.295 109.893 343.247
191.0874 0.385 0.047 8.514 4.079 113.94 345.709
191.1202 0.396 0.036 8.507 6.365 118.992 344.821
191.153 0.404 0.032 8.497 8.303 125.261 344.93
191.1902 0.412 0.029 8.489 9.103 130.701 345.367
191.2202 0.422 0.03 8.481 8.792 135.164 346.381
191.2598 0.432 0.033 8.472 8.94 138.46 348.321
191.2912 0.441 0.034 8.464 8.965 140.348 349.397
191.3216 0.449 0.036 8.453 8.374 143.23 349.295
191.3584 0.457 0.041 8.44 7.187 146.624 348.601
191.3935 0.466 0.046 8.425 5.874 150.221 347.784
191.4192 0.474 0.049 8.41 5.119 153.731 347.882
191.4582 0.482 0.051 8.393 4.63 157.224 348.45
191.49 0.491 0.05 8.376 4.863 160.592 348.666
191.5202 0.502 0.048 8.358 4.975 163.571 348.7
191.5593 0.514 0.044 8.339 4.75 165.611 349.362
191.5882 0.526 0.041 8.32 4.761 167.022 349.779
191.6208 0.54 0.035 8.301 5.126 167.747 349.564
191.6578 0.554 0.028 8.282 5.378 168.408 348.972
191.6859 0.569 0.024 8.262 5.087 169.164 348.8
191.7206 0.583 0.022 8.24 4.432 169.987 348.192
191.7566 0.598 0.029 8.216 3.822 171.454 345.709
191.7877 0.61 0.035 8.192 2.98 172.515 346.418
191.8227 0.622 0.041 8.168 3.095 173.106 346.553
