# Supplementary material for: Quantifying Spatiotemporal Gait Parameters with HoloLens in Healthy Adults and People with Parkinson’s Disease: Test-Retest Reliability, Concurrent Validity, and Face Validity
Source: Sensors (Basel). 2020 Jun 5;20(11):3216. doi: 10.3390/s20113216 (PMC7313704; doi:10.3390/s20113216)
Supplement: Supplementary file 1 [file sensors-20-03216-s001.zip › Data/HYA_09_CWS2_IWW_raw.csv]

IWW_x_SpineBase IWW_x_Head IWW_x_ShoulderLeft IWW_x_ElbowLeft IWW_x_WristLeft IWW_x_HandLeft IWW_x_ShoulderRight IWW_x_ElbowRight IWW_x_WristRight IWW_x_HandRight IWW_x_HipLeft IWW_x_KneeLeft IWW_x_AnkleLeft IWW_x_FootLeft IWW_x_HipRight IWW_x_KneeRight IWW_x_AnkleRight IWW_x_FootRight IWW_x_SpineShoulder IWW_y_SpineBase IWW_y_Head IWW_y_ShoulderLeft IWW_y_ElbowLeft IWW_y_WristLeft IWW_y_HandLeft…
-0.283 -0.273987398493491 -0.284962195480474 -0.281 -0.226 -0.211 -0.247936992467457 -0.234 -0.172012601506509 -0.180012601506509 -0.266 -0.280962195480474 -0.306 -0.189 -0.241 -0.270987398493491 -0.297063007532543 -0.180012601506509 -0.275 0.869611008120521 1.55886613834284 1.29284108932573 1.05413211133538 0.83878974796987 0.775855284218224 1.31931785774389 1.06319924390961 0.852432455925114 0.…
-0.283 -0.273 -0.282066067053086 -0.281 -0.226 -0.211 -0.242977977648971 -0.234 -0.173 -0.181066067053086 -0.266 -0.278 -0.306066067053086 -0.190563586923027 -0.241 -0.27 -0.301933932946914 -0.181 -0.275 0.869677227036403 1.55777383374171 1.29369106077812 1.07461296211084 0.838733442897293 0.77855084981777 1.31911652602644 1.06314110111755 0.847081640769774 0.808503263013218 0.869479609155581 0.5…
-0.283 -0.273 -0.284999043259841 -0.281 -0.226 -0.210999425955905 -0.242000191348032 -0.234 -0.173 -0.183998660563778 -0.266 -0.278000191348032 -0.308999425955905 -0.25998641428975 -0.240999808651968 -0.27 -0.299000191348032 -0.181 -0.275 0.869109957903433 1.55749995981691 1.29284978760368 1.07207987562378 0.837109854575496 0.775480026788724 1.31763008802009 1.06319008419313 0.844489667054425 0.8…
-0.283 -0.273 -0.280025173547944 -0.281 -0.226 -0.208 -0.243 -0.234 -0.173 -0.177037760321917 -0.266 -0.279 -0.306 -0.189 -0.24 -0.269974826452056 -0.299962239678083 -0.181 -0.274974826452056 0.868887860248425 1.55727111983904 1.29174 1.07141086810356 0.836338923638905 0.775621510412877 1.31808181859692 1.06362320314206 0.842726462732672 0.805460308184041 0.867896098100069 0.536432265619315 0.221…
-0.282977871143493 -0.273 -0.281955742286985 -0.280867226860956 -0.226 -0.208 -0.242933613430478 -0.233977871143493 -0.173 -0.179955742286985 -0.266 -0.279 -0.306 -0.189 -0.24 -0.268 -0.297 -0.180977871143493 -0.273 0.868716238094394 1.5557855742287 1.29172694397466 1.06957342009252 0.835472655462781 0.775836039237242 1.31744376190561 1.06307583753184 0.840976924391502 0.804746470598666 0.8675811…
-0.282004356876017 -0.273 -0.28 -0.275 -0.226 -0.208 -0.24 -0.233 -0.173 -0.178026141256101 -0.266 -0.279 -0.306 -0.189 -0.24 -0.268 -0.297 -0.18 -0.273008713752034 0.868550566393882 1.55559204773173 1.29114921576232 1.05466819480508 0.835591481337846 0.780067670040872 1.31761182988793 1.06245291910693 0.845251504091767 0.806800740668923 0.867191307062805 0.53673991286248 0.221549869293719 0.1847…
-0.282957080308838 -0.272942773745117 -0.279957080308838 -0.274957080308838 -0.225957080308838 -0.207971386872558 -0.24 -0.232957080308838 -0.173 -0.183914160617675 -0.265957080308838 -0.279 -0.306 -0.189 -0.239957080308838 -0.268 -0.297 -0.18 -0.274957080308838 0.86871533721239 1.55609905691896 1.29099503648651 1.04750415178389 0.835935722625488 0.777242703652502 1.31805703940543 1.0631222890502…
-0.28 -0.269 -0.277 -0.272 -0.223 -0.206 -0.239927388430338 -0.23 -0.173 -0.178072611569662 -0.263 -0.279 -0.306 -0.189 -0.237 -0.267975796143446 -0.297 -0.18 -0.271975796143446 0.871135235647502 1.55878661146008 1.29269313371923 1.05471412743774 0.836334840771311 0.776762751625161 1.31987231840259 1.06327612738295 0.843132980881599 0.806152331184716 0.870720394876191 0.537217579614345 0.22294806…
-0.28 -0.269 -0.277 -0.272 -0.223 -0.206 -0.236993252991598 -0.23 -0.173 -0.180993252991598 -0.263004498005601 -0.278993252991598 -0.306 -0.188997750997199 -0.236997750997199 -0.266995501994399 -0.297 -0.180002249002801 -0.270991003988797 0.870540089960112 1.5586490329288 1.29161094458118 1.05609978316218 0.836530044980056 0.777676266655351 1.31794633412543 1.06311698633625 0.842847998387507 0.80…
-0.279987400118588 -0.268962200355765 -0.276962200355765 -0.272 -0.222962200355765 -0.205974800237177 -0.234 -0.229962200355765 -0.173 -0.177949600474353 -0.264962200355765 -0.276 -0.306 -0.187974800237177 -0.236 -0.265 -0.296949600474353 -0.180899200948706 -0.266962200355765 0.870577732021346 1.55821269206878 1.29204663184346 1.06044302397154 0.836553401967981 0.776028693918174 1.31630777811503 …
-0.27892942703511 -0.265858854070219 -0.274 -0.27192942703511 -0.21992942703511 -0.203835329748589 -0.234 -0.227 -0.172858854070219 -0.173811805426959 -0.26192942703511 -0.27592942703511 -0.305905902713479 -0.18597647567837 -0.23595295135674 -0.26492942703511 -0.293 -0.173 -0.263858854070219 0.870389884541699 1.55762423870451 1.29335094097287 1.06070564151058 0.836820470486432 0.776704589406025 1…
-0.276 -0.259990097959901 -0.273982671429827 -0.269 -0.216977720409777 -0.197 -0.233992573469926 -0.226992573469926 -0.166992573469926 -0.166007426530074 -0.259 -0.273 -0.302009902040099 -0.185009902040099 -0.234 -0.262 -0.292992573469926 -0.173 -0.257995048979951 0.869968836510288 1.55696403402084 1.29338363793924 1.06177227746922 0.836799154084592 0.776478886020489 1.3150798762245 1.06227858895…
-0.275962564705643 -0.25588769411693 -0.267 -0.268962564705643 -0.207875215685478 -0.196962564705643 -0.231 -0.223925129411287 -0.163962564705643 -0.168925129411287 -0.258937607842739 -0.272987521568548 -0.306 -0.189 -0.233925129411287 -0.261925129411287 -0.29 -0.173 -0.255925129411287 0.869481656705765 1.55450384705846 1.29082224611766 1.06269898447065 0.819989480860507 0.775812750508417 1.31502…
-0.272956013987694 -0.246934020981541 -0.267 NaN NaN NaN -0.230912027975388 -0.217934020981541 -0.160934020981541 -0.163065979018459 -0.253956013987694 -0.272 -0.306 -0.189 -0.228 -0.255912027975388 -0.29 -0.173 -0.25 0.868045395104307 1.5501200409068 1.29101077657301 NaN NaN NaN 1.31474548461594 1.06305342343179 0.838125856298066 0.803311457696836 0.868202096153384 0.535765704546001 0.2191031548…
-0.270999517062281 -0.243999517062281 -0.266998551186842 -0.26299983902076 -0.211999517062281 -0.197 -0.226999356083041 -0.21499967804152 -0.158 -0.165998873145322 -0.251999517062281 -0.271999517062281 -0.306 -0.189 -0.227999195103801 -0.251999517062281 -0.289998873145322 -0.172998873145322 -0.249999034124561 0.868730157759655 1.55279037991101 1.29149022698073 1.06327026561575 0.853240177077164 0…
-0.26792451938238 -0.240911939279444 -0.257823878558888 -0.26196225969119 -0.20896225969119 -0.196937099485317 -0.222911939279444 -0.21296225969119 -0.157924519382381 -0.158924519382381 -0.24896225969119 -0.268924519382381 -0.306 -0.188987419897063 -0.223 -0.248811298455951 -0.28296225969119 -0.165937099485317 -0.243911939279444 0.869697294096034 1.55511817233957 1.29293786610984 1.06493912175646…
-0.26186754896637 -0.23373509793274 -0.24386754896637 -0.25886754896637 -0.205911699310913 -0.191801323449555 -0.215801323449555 -0.209801323449555 -0.151801323449555 -0.152779248277284 -0.245801323449555 -0.262801323449555 -0.305933774483185 -0.187933774483185 -0.222889624138642 -0.233514346210024 -0.27986754896637 -0.16086754896637 -0.23686754896637 0.868706401799959 1.55256856484861 1.29593075…
-0.25598717754403 -0.22197008093607 -0.23799145169602 -0.25298717754403 -0.20198717754403 -0.183 -0.207 -0.20099145169602 -0.14299145169602 NaN -0.23698717754403 -0.25398290339204 -0.30297435508806 -0.18497435508806 -0.21797862924005 -0.211901694504229 -0.273957258480099 -0.154957258480099 -0.23097435508806 0.868983887962654 1.55028059686562 1.29684008396738 1.06434495650065 0.835346966867744 0.7…
-0.252911739656326 -0.214823479312651 -0.235838189369931 -0.249911739656326 -0.198985289942721 -0.182985289942721 -0.206823479312651 -0.198926449713605 -0.140867609484489 NaN -0.233911739656326 -0.249926449713605 -0.296955869828163 -0.178955869828163 -0.212911739656326 -0.188558698281629 -0.263808769255372 -0.145941443665859 -0.224838189369931 0.867554851479952 1.54806749361236 1.2944980791757 1.…
-0.246830830344185 -0.202758329063121 -0.224637493594682 -0.243830830344185 -0.197854997437873 -0.181782496156809 -0.194854997437873 -0.193782496156809 -0.131589159407306 NaN -0.227758329063121 -0.244854997437873 -0.293951665812624 -0.176 -0.206758329063121 -0.158323321376739 -0.250395822657803 -0.206534956443836 -0.213613326500994 0.867194049718166 1.54658996719617 1.2923213326501 1.062708824449…
-0.239998868420412 -0.192997925437422 -0.209998679823814 -0.23699811403402 -0.191998868420412 -0.172999434210206 -0.188997548244226 -0.184999434210206 -0.114999434210206 NaN -0.217998868420412 -0.238999245613608 -0.292 -0.176 -0.196999434210206 -0.130995850874845 -0.225995285085051 -0.106995473681649 -0.19799905701701 0.866549969824544 1.54779988495608 1.29076016785097 1.06144899478013 0.83702019…
-0.233957707718372 -0.181943610291163 -0.202929512863954 -0.226929512863954 -0.185957707718372 -0.169957707718373 -0.175915415436745 -0.181943610291163 -0.111929512863954 -0.101014097427209 -0.211957707718373 -0.234957707718372 -0.291915415436745 -0.175873123155117 -0.193957707718373 -0.108732148883026 -0.200760343737444 -0.083930430195805 -0.192957707718372 0.866396484816516 1.54715405156062 1.2…
-0.230763860751292 -0.177645791126938 -0.197763860751292 -0.221763860751292 -0.182811088601033 -0.166976386075129 -0.169693018976679 -0.177763860751292 -0.106787474676163 -0.101504107577713 -0.208763860751292 -0.231881930375646 -0.286 -0.167 -0.190763860751292 -0.0895041075777128 NaN NaN -0.189669405051809 0.866917299685882 1.54469667341969 1.29276392190026 1.05546512322733 0.838959815437822 0.77…
-0.220976181890358 -0.162976181890358 -0.187947600158787 -0.211969036457465 -0.174995236378072 -0.165978563701322 -0.156988090945179 -0.167985709134215 -0.0979952363780716 -0.0809904727561432 -0.198976181890358 -0.226995236378072 -0.286 -0.167002381810964 -0.180985709134215 -0.06895474559168 -0.140914254805288 -0.0259071093723958 -0.175961891024573 0.869698356550435 1.54703780873391 1.29457135402…
-0.210850223815871 -0.152787817072484 -0.165825261118516 -0.198850223815871 -0.172825261118516 -0.156875186513226 -0.151850223815871 -0.161900149210581 -0.0959500746052904 -0.0768627051645486 -0.188812779769839 -0.224887667861903 -0.286 -0.168 -0.174912630559258 -0.049750373026452 -0.104525708750259 0.0134493285523865 -0.159862705164549 0.868996145702968 1.5461048975681 1.29093077872304 1.0477429…
-0.198625699133652 -0.135449557549489 -0.151647716831673 -0.186779823019796 -0.158779823019796 -0.146801840717816 -0.139537628341571 -0.15349359294553 -0.0916477168316729 -0.0657137699257342 -0.173757805321775 -0.215779823019796 -0.286 -0.168 -0.167427539851468 -0.0295376283415707 -0.0659871858910596 0.0500348318069608 -0.148449557549489 0.867922898405941 1.54487697345297 1.28943862300743 1.03773…
-0.181980894506563 -0.11097930238211 -0.135976118133204 -0.176974526008751 -0.148977710257657 -0.137974526008751 -0.118968157510938 -0.130984078755469 -0.0759729338842975 -0.0529697496353913 -0.162980894506563 -0.205985670879922 -0.286001592124453 -0.168001592124453 -0.141976118133204 -0.00898407875546913 -0.0209474598930481 0.0960509479824988 -0.123980894506563 0.868931259236753 1.54339713563442…
-0.169741567892046 -0.0977846399100382 -0.120755925231377 -0.160727210552715 -0.1348133545887 -0.121856426606692 -0.0988564266066921 -0.120798997249369 -0.0588707839460229 -0.0338133545886998 -0.150684138534723 -0.196827711928031 -0.286956927982008 -0.168956927982008 -0.126798997249369 0.00122971742929259 0.0127322243058701 0.128746581645201 -0.111655423856061 0.863401615766455 1.53537091841709 1…
-0.151475135169252 -0.0824989926615585 -0.103475135169252 -0.141665995107706 -0.121331990215411 -0.111498992661558 -0.0883081327231046 -0.106331990215411 -0.0489741278308102 -0.0205944226307854 -0.128475135169252 -0.184761425076933 -0.283904570030773 -0.167574594492245 -0.112546707646172 0.0172624324153741 0.0634294348615213 0.180477149846135 NaN 0.859988625804465 1.53800178453247 1.2841896002509…
-0.129930205083154 -0.0619214807185484 -0.0819476538123656 -0.127921480718548 -0.0939476538123656 -0.0909389294477598 -0.0599083941716398 -0.0789520159946684 -0.00697818908848566 -0.00395201599466844 -0.106952015994668 -0.174899669807034 -0.279956378176971 -0.231664111962679 -0.0939171185362455 0.028065432734543 0.0811352276513889 0.200126503286783 -0.0729389294477598 0.856235343067462 1.53068775…
-0.11354744004651 -0.0433918725624975 -0.0694908700523235 -0.10958986754215 -0.0816181525392426 -0.0766464375363358 -0.0386605800348823 -0.0675615825450564 -0.00174543502616176 0.0074101324578505 -0.0955191550494167 -0.151688865031975 -0.27 -0.154929287507267 -0.0745050125508701 0.0433818474607574 0.11245255995349 0.229438417454944 -0.0584767275537769 0.852835551380596 1.52557153240395 1.27732134…
-0.0816125730391582 NaN -0.0338305007046317 -0.0804672879288425 -0.0547094297793686 -0.0514672879288425 -0.0144430737437899 -0.0362977886334742 0.0168717106618941 0.0364842837010523 -0.0617336439644212 -0.129830500704632 -0.269709429779369 -0.149806286519579 -0.0396125730391582 0.0703874269608418 0.144145285110316 0.26009685674021 -0.021685215594316 0.849011427261638 NaN 1.27395711988726 1.024395…
-0.0659450804807888 NaN -0.0269399317758627 -0.0589536616556655 -0.0429450804807888 -0.0299553778906409 0.0080480545793098 -0.0079553778906409 0.0520514870492605 0.0560429058743838 -0.0509399317758628 -0.122955377890641 -0.25797768894532 -0.142114987743348 -0.0239502291857149 0.0860480545793098 0.150032608464532 0.264032608464532 -0.00893649930591205 0.847855623600813 NaN 1.27503814081632 1.01734…
-0.0336737134655071 NaN 0.00826954105023323 NaN -0.0106169679812475 -0.00361696798124752 0.0362411683081034 0.0183404729055578 0.0821844228238438 0.0813688456476876 -0.0156737134655071 -0.0967162725787019 -0.245 -0.20905674548426 0.00532628653449286 0.114255354679168 0.169312100163428 0.283312100163428 NaN 0.845278648119947 NaN 1.26807119610034 NaN 0.800126111272364 0.744656534080294 1.2833880111…
-0.0101206971799788 0.057703442256017 0.028077145954526 -0.00625259260298195 0.0167254248265175 0.0237693899675186 0.0538133551085196 0.0427693899675186 0.0958353376790202 0.107791372538019 0.00785732024952071 -0.075966819186475 -0.244318540314484 -0.212208627461981 0.0289672331020234 0.13281335510852 0.191373703698509 0.305439651410011 NaN 0.843067245969954 1.51691472418308 1.26324889259316 1.02…
0.0290929542225897 0.0890755253058542 NaN 0.0270697156669423 0.0491016686809575 0.058084239764222 0.0901161927782372 0.0770871445836779 0.133058096389119 NaN 0.0461103831393253 -0.0299041409579543 -0.213927379513602 -0.176694993957127 0.0720726204863982 0.169069715666942 0.208055191569663 0.325055191569663 NaN 0.841619469711426 1.51670044992897 NaN 1.01815438627738 0.803596681084749 0.74892827131…
0.061566102916641 0.115427722203684 0.0924906225277555 0.0514151421388701 0.0844277222036843 0.0874780424629413 0.130264181361099 0.107402562074056 0.153553522851827 0.170440302268499 0.0843774019444273 0.00367932349996922 -0.188408736953731 -0.0714087369537305 0.0976290032407122 0.19341514213887 0.2270880604537 0.344025160129628 0.103553522851827 0.844927868298146 1.52376830744889 1.266951077366…
0.106242105438564 0.149242105438564 0.131484210877128 NaN 0.118616268389072 0.125682297145044 0.151814354656988 0.1395502396331 0.19733014377986 0.205572249218424 0.114418182121156 0.0582105271928199 -0.141361722025604 -0.0243617220256041 0.14733014377986 0.226066028755972 0.234352153365184 0.346286124609212 0.14722009585324 0.849423999966673 1.52755559808294 1.2725742392665 NaN 0.801458526626258…
0.117068618131126 0.160059199956265 0.153040363606544 0.111039018152993 0.146060545409817 0.156055163595611 0.188029599978133 0.164049781781405 0.212071309038228 0.231059199956265 0.13307265449178 0.11208207266664 -0.112934072775977 0.00406996358467702 0.162057854502714 0.229039018152993 0.250005381814206 0.359012109081963 0.157055163595611 0.847388853084369 1.52737547271584 1.27454702326754 1.03…
0.168136801086344 0.204218881738151 0.183136801086344 0.140259922064054 0.191355682824495 0.197410403259032 0.210396723150398 0.201246241955419 0.265396723150398 0.275369362933129 0.187082080651806 0.173615604888549 -0.0630423923955912 0.0568892070612368 0.205205201629516 0.258109440869075 0.254095760760441 0.368054720434538 0.198177841412247 0.853969028871699 1.53885220233808 1.27973989024031 1.…
0.178727380742803 0.220705338902112 0.193925757309022 0.159925757309022 0.217705338902112 0.227925757309022 0.239683297061421 0.219771464424185 0.294573087857966 0.302859631786949 0.193705338902112 0.218969840990404 0.00628654392898297 NaN 0.220837589946258 0.266506962335893 0.261110209203455 0.372110209203455 0.211727380742803 0.854737483010883 1.53831887481131 1.27852694978743 1.03614996835541 …
0.211058862632609 0.252066220461686 0.235036789145381 0.201036789145381 0.249078483510146 0.269090746558606 0.27007112568107 0.254053957413225 0.320090746558606 0.341073578290762 0.225046599584149 0.262090746558606 0.019210924433517 NaN 0.258051504803533 0.289066220461686 0.266009810438768 0.376865106466937 0.244058862632609 0.859948356751506 1.53959215164899 1.28903713044666 1.07604475599873 0.8…
0.235356002902419 0.279256322089742 0.250284802321935 0.216370243018516 0.281412963366806 0.306412963366806 0.299242081973645 0.276327522670226 0.357327522670225 0.371398723250709 0.244469923831193 0.299911367430193 0.10556960464387 NaN 0.279327522670226 0.316356002902419 0.270056960464387 0.32195727965171 0.268284802321935 0.859390645702072 1.53651862016709 1.28795145346407 1.06153043213602 0.84…
0.260555185512357 0.297748293516654 0.270531047011819 0.242555185512357 0.310844847518803 NaN 0.316555185512357 0.299796570517729 0.380844847518803 0.399820709018266 0.277458631510208 0.364037955523101 NaN NaN 0.302627601013968 0.341627601013968 0.274120692502686 0.319072415501612 0.288627601013968 0.867190727458132 1.54492841847442 1.29357527551467 1.04970708328851 0.842752109160388 NaN 1.305237…
0.283038231192058 0.328025487461372 0.292041063132211 0.265024071491296 0.345026903431448 NaN 0.339042479102287 0.332029735371601 0.415035399251906 0.433036815221982 0.296041063132211 0.406042479102287 0.238090622084879 0.355083542234498 0.328036815221982 0.367024071491296 0.279009911790534 0.322106197755718 0.314032567311754 0.872881755802895 1.55293912534981 1.29299248885607 1.07425329921028 0.…
0.310341564970371 0.346270405601544 0.321170782485186 0.28231310122284 0.364355796844137 NaN 0.369298869349075 0.353398492465433 0.440341564970371 0.459341564970371 0.325199246232717 0.436683129940743 0.302654666193212 0.413444956923147 0.354384260591668 NaN 0.28631310122284 0.397341564970371 0.33731310122284 0.874163264896247 1.54526060696331 1.30178192552032 1.07670082860827 0.85512547505404 Na…
0.334307501063876 0.365591348199762 0.333567694271771 0.304449424631819 0.389875195335648 NaN 0.390756925695695 0.38152038641579 0.464544040343781 0.483638656055743 0.339449424631819 0.484354808919857 0.350081545663162 0.379234053110295 0.381425770703829 NaN 0.308378462847848 0.421118269639952 0.35952038641579 0.877218661741416 1.54464500781343 1.30061160605157 1.08498531893779 0.856732937918143 …
0.347070136007028 0.390140272014055 0.357078387301972 0.323090764244389 0.42603713082725 0.452078387301972 0.4220742616545 0.40311139248175 0.487099015539333 0.510094889891861 0.358057759064611 0.499082512949444 0.436297046617999 0.554099015539333 0.399061884712083 NaN NaN NaN 0.3810742616545 0.879638390997486 1.54609515705934 1.30397434786296 1.08149082512949 0.850267080180535 0.797596559779481 …
0.364469651813026 0.424303892349605 0.376400585369934 0.345455838524407 0.43526245248375 0.471234825906513 0.440511091678881 0.430400585369934 0.511400585369934 0.53342821194717 0.372414398658552 0.519649224565065 0.50895311691467 0.579602341479734 0.414511091678881 NaN NaN NaN 0.399511091678881 0.879269614869838 1.54731610301069 1.30263293005911 1.08171320632488 0.854506584155939 0.7992757260901…
0.398390715940077 0.446217064411154 0.405238770852269 0.378303890175616 0.454325596616731 0.488347303057846 0.477412422381193 0.459390715940077 0.540455835263424 0.564260477293385 0.402477541704539 0.566 0.577868257644616 0.694824844762385 0.451390715940077 NaN NaN 0.423130238646692 0.4362821837345 0.88065111539623 1.54563821837345 1.30426001503709 1.08328946910346 0.862867335078718 0.80596955932…
0.416001457965045 0.456001749558054 0.41600150656388 0.392001214970871 0.469001214970871 NaN 0.496001020575532 0.477001166372036 0.561000583186018 0.576000874779027 0.424001214970871 NaN 0.61700160376155 0.732000680383688 0.46900140936621 NaN NaN 0.429003158924265 0.44900150656388 0.879799789567045 1.54690976769757 1.30380976040774 1.07965996792477 0.864549996112093 NaN 1.31059991883995 1.0681197…
0.44632488148483 0.492212422509312 0.447312386043105 0.417374863251726 0.494199927067587 NaN 0.517399854135175 0.501324881484829 0.573262404276208 0.594224917951036 0.449387358693451 NaN 0.650137449858966 0.746074972650345 0.498274899717933 NaN NaN 0.493500182331032 0.480262404276208 0.875453006199255 1.54213862185479 1.29886250638159 1.07894689437267 0.864452631336003 NaN 1.30882978655737 1.0635…
0.472615170731935 0.509615170731935 0.472681081881785 0.447505318815518 0.510527289198801 NaN 0.549351526132534 0.527417437282384 0.594417437282384 0.612351526132534 0.480615170731935 0.635483348432235 0.661329555749251 0.7521318222997 0.520659111498502 NaN 0.343439407665668 0.454505318815518 0.501505318815518 0.874061445452944 1.54287294862371 1.29746220398954 1.07472649168989 0.863083295557493 …
0.500046995875531 0.537059363211198 0.503061836678331 0.470059363211198 0.534029681605599 NaN 0.565051942809798 0.546056889744065 0.613039575474132 0.628024734671332 0.508046995875532 0.657032155072732 0.6760074204014 0.758002473467133 0.550046995875532 NaN 0.363044522408398 0.477044522408398 0.524061836678331 0.87189683396207 1.54523128620291 1.29667521901565 1.0736798268573 0.863229035347818 Na…
0.519465473269364 0.561253894510562 0.528225684009389 0.494451368018777 0.546338526014083 NaN 0.58639494701643 0.569409052267017 0.629366736515256 0.638338526014083 0.527507789021124 0.670169263007041 0.679070526252934 0.758971789498826 0.569451368018777 NaN 0.381 0.495014105250587 0.549338526014083 0.870561322157559 1.54573095791171 1.29875432844393 1.0735283305991 0.862729555887906 NaN 1.308316…
0.552385509606929 0.579481887008662 0.544819207914725 0.526337320906063 0.570337320906063 0.584361415256496 0.614505981359095 0.59862645311126 0.655433698307796 0.662337320906063 0.563361415256496 0.682192754803465 0.684096377401732 0.757481887008662 0.601361415256496 NaN NaN 0.493879697161888 0.573433698307796 0.866448916598801 1.54448143890446 1.29697807076282 1.06786168322625 0.855050237565223…
0.568015529741809 0.599014026863569 0.578014026863569 0.540017533579461 0.584014527822982 0.599012523985329 0.635014527822982 0.624007514391198 0.673014026863569 0.676015028782395 0.578014026863569 0.690007514391198 0.688000500959413 0.776989479852323 0.616016531660635 NaN NaN NaN 0.591017032620048 0.866000140268636 1.54778200884725 1.29771155297418 1.06954702430109 0.856676663610308 0.7997498096…
0.599237809952959 0.627250326266273 0.606287875206214 0.575212777326332 0.6132753588929 0.624350456772782 0.664337940459468 0.639225293639645 0.701237809952959 0.706337940459468 0.606250326266273 0.705100130506509 0.689037548939941 0.756262842579586 0.649237809952959 NaN NaN NaN 0.6252753588929 0.866265981729089 1.55180990093817 1.30085142899707 1.06368609918495 0.850092344290953 0.79919201802468…
0.618483949235669 0.647747921546033 0.629439953850608 0.59254994231326 0.635461951543138 0.652417956158077 0.691747921546033 0.657461951543138 0.720483949235669 0.733461951543138 0.626483949235669 0.713417956158077 0.69197800230747 0.77702199769253 0.668483949235668 0.726791916931094 NaN NaN 0.647373960773017 0.86516329965388 1.553433014439 1.30419589203923 1.06957979156042 0.855707829668298 0.78…
0.640088352343282 0.681064256249659 0.649072288280867 0.617068272265263 0.656116464452507 0.671100400390093 0.725036144140433 0.678052208202848 0.742072288280867 0.754088352343281 0.648088352343281 0.732016064062415 0.690995983984396 0.777975903906378 0.690080320312074 0.762104416405696 NaN NaN 0.664100400390093 0.865306747027361 1.5558023291679 1.30756658638674 1.06468345377342 0.851612008007802…
0.66232556196574 0.697298431801928 0.667420517539081 0.634379822293363 0.68532556196574 0.696379822293363 0.734257736556211 0.691271301638117 0.760189911146682 0.776217041310493 0.670379822293363 0.735945739672377 0.689796523771412 0.77183721901713 0.710284866720022 0.788718949341009 NaN NaN 0.68932556196574 0.864514514637639 1.55886542603276 1.30673614244747 1.06556618060808 0.852018435697136 0.…
0.686350024839954 0.71945940760244 0.698284395182463 0.66245940760244 0.709568790364925 0.724656296574914 0.753437531049943 0.711415654497445 0.77445940760244 0.792721926232405 0.698262518629966 0.731868740685017 0.675087506209989 0.760196888972474 0.731350024839954 0.8417656793374 0.669743802784903 NaN 0.713415654497445 0.865627972864117 1.55930375310499 1.30796950422279 1.0674866261799 0.845316…
0.701997089645946 0.739996180160304 0.710997635337331 0.682996180160304 0.734995270674662 0.753994543086149 0.772996362057433 0.729996543954561 0.794996180160304 0.824993997394764 0.70999781723446 0.72600109138277 0.678999272411487 0.768998362925845 0.746997089645946 0.875993633600507 0.702993815497635 NaN 0.731996543954561 0.86821951797261 1.56125963620574 1.31062950523981 1.06822986175818 0.843…
0.72431277779929 0.764273680574379 0.740234583349468 0.707325810207594 0.760390972249113 0.782377939840809 0.794195486124556 0.779078194449823 0.821156388899645 0.835247615757771 0.735299745390986 0.73331277779929 0.695156388899645 0.775065162041519 0.772247615757771 0.887560393557062 0.77572981486501 0.822616018629666 0.756221550941164 0.872822676390449 1.56003960902775 1.31565295300602 1.072466…
0.748424416698852 0.785558443024806 0.758469092140837 0.732491429861829 0.790714807071752 0.811625456187783 0.809536105303814 0.785156364046946 0.833692469350759 0.854558443024806 0.758424416698853 0.757067013162977 0.707089350883969 0.780022337720992 0.79140207897786 0.930379741256868 0.832451951864495 0.946407276422511 0.773491429861829 0.87451140771713 1.55997470640083 1.31209245714931 1.07602…
0.767076525834402 0.810084581185391 0.779088608860886 0.754088608860886 0.822072498158907 0.839120830264845 0.833104719562865 0.792120830264845 0.864076525834402 0.879076525834402 0.777072498158907 0.760020138377474 0.711 0.781 0.809088608860886 0.947060415132422 0.896253743556174 1.00827388193365 0.795096664211876 0.873254401531062 1.55842085717663 1.31219206547928 1.07753272745456 0.84025789424…
0.786412889205146 0.831455601881541 0.801327463852357 0.776370176528752 0.840370176528752 0.869412889205146 0.859455601881541 0.822313226293559 0.883469839440339 0.898441364322743 0.795370176528752 0.765199325823174 0.711042712676394 0.781 0.831412889205146 0.96222780094077 0.95992544132188 1.07693967888068 0.819355938969954 0.871877261154987 1.55620911957785 1.31016123259101 1.08068996629116 0.8…
0.815507623873593 0.863531796439002 0.824531796439002 0.802459278742774 0.866459278742774 0.898507623873593 0.891386761046547 0.844676831831457 0.916386761046547 0.929531796439002 0.821531796439002 0.77929007078491 0.714072517696227 0.781072517696228 0.860531796439002 0.978531796439002 1.02496690261637 1.14282186722391 0.84458014156982 0.872361870575943 1.55963393083976 1.30540507623874 1.0812968…
0.836036283782552 0.885044530096769 0.846044530096769 0.821046179359612 0.885049477885299 0.919042880833926 0.907056074936672 0.872042880833926 0.932036283782553 0.951044530096769 0.843046179359612 0.791024738942649 0.717003298525687 0.78400494778853 0.882031335994023 1.00002968673118 1.06404617935961 1.17602308967981 0.868042880833926 0.871623271007599 1.56059302361817 1.30560689938585 1.0779377…
0.858365002017356 0.91230884786084 0.87330884786084 0.849294809321711 0.915280770782582 0.945280770782582 0.941350963478227 0.898435194713001 0.954435194713001 0.978350963478227 0.87130884786084 0.80615442393042 0.719098269773904 0.787042115617387 0.901435194713001 1.01830884786084 1.09256154156516 1.19075808111297 0.894379040556485 0.867500443956874 1.55633069209044 1.30365966691896 1.0765324419…
0.884601077874293 0.934690126448263 0.895578815730801 0.870623340017785 0.935489767156832 0.965467505013339 0.966601077874293 0.929601077874293 0.985578815730801 1.00348976715683 0.893601077874293 0.817467505013339 0.726066786430477 0.79 0.932534291443816 1.04062334001779 1.13224488357842 1.2442894078654 0.921578815730801 0.863979482898844 1.55345557258245 1.2987340251504 1.07246083659203 0.84816…
0.911095883436773 0.965062324233902 0.921081500921257 0.89807191257758 0.957055132976144 0.986045544632467 0.993083898007176 0.956081500921257 1.0110743096635 1.02509588343677 0.920076706749418 0.83806951549166 0.72903595628879 0.790011985429597 0.956112663038208 1.06806472131982 1.14303835337471 1.25703835337471 0.947071912577579 0.862194726410977 1.54842973632055 1.29933377172833 1.071177459088…
0.942242941878507 0.989241134622493 0.962276751172645 0.935246237691908 0.980238371270595 1.0052383712706 1.02851438011023 0.984384028348852 1.04583076287294 1.05494229195843 0.952313646408678 0.867288554695983 0.744188187845207 0.795163096132512 0.995190313799849 1.09267925650089 1.15613056163289 1.27755943346833 0.977310774229658 0.858003302554309 1.53809348352175 1.29507536812989 1.04353946595…
0.963782417623309 1.01034487816538 0.987768804922764 0.957237126257064 1.00216163553298 1.02305714117017 1.0490100869073 1.01920812261833 1.07424955857952 1.09462375604707 0.977810523080067 0.890854335138449 0.759240966321101 0.808547650729775 1.01146032554279 1.10770366935372 1.16707844933981 1.28217672754139 1.00464180667121 0.854705906571395 1.53289063733963 1.28736783554855 1.04160998217584 0…
1.0060144578449 1.05201141313889 1.024009125795 0.990513334286241 1.02351158097965 1.04301311928443 1.07651739158276 1.05751697683664 1.1090260554706 1.12651666612418 1.01403311031208 0.929055539878325 0.770028838013745 0.833012816894998 1.05951172385134 1.13151358951463 1.17851133407429 1.29051008290144 1.03252093842252 0.852830714833293 1.53750602877768 1.28803925834012 1.04546315648927 0.83615…
1.03146548091164 1.067417241065 1.04680300713286 1.01641504373221 1.04891319478739 1.06680729755857 1.12185051453523 1.096417241065 1.15199279259427 1.16247172452205 1.04544953994926 0.98159938659901 0.79754943771576 0.845199795533004 1.08585002623906 1.16179554278202 1.19565867164925 1.29894809793205 1.07678378800547 0.849621974336118 1.52425541722743 1.28552501992453 1.04802960954567 0.83584584…
1.08157365368754 1.12044127206734 1.07121332125378 1.05005069162671 1.08201202068897 1.09161651305315 1.15022745057362 1.13015270597636 1.19222050517738 1.20070451734665 1.08150746287744 1.02977222611784 0.841485399274074 0.86349318718047 1.13266190810101 1.18561006789686 1.20866460740165 1.29549890909028 1.10852952648081 0.86129580791536 1.5593781765344 1.28264763874271 1.04223599831208 0.826322…
1.09957845052353 1.12961148051341 1.1115734635673 1.07208181266509 1.09957261273657 1.11658801685333 1.17807725112423 1.15910228058489 1.23058216123366 1.23409244253331 1.11308393974193 1.08817709724509 0.889646229997461 1.00243136417936 1.14956903788733 1.2025421530716 1.22802346366008 1.34002553172282 1.13058237394135 0.857255091798833 1.54598553707263 1.29600641839055 1.0571562101025 0.8243216…
1.1218991428239 1.16523669391864 1.13489045545883 1.09985559102417 1.1248997504573 1.145869172218 1.20589804253148 1.19237626663161 1.25504042346269 1.26656060641109 1.13584678868475 1.14397657374021 0.980299706059025 1.09332368254375 1.16992311930863 1.21623498599282 1.23462868476304 1.34712868476304 1.15436207780439 0.857903492195332 1.55534839127817 1.2983412804484 1.0591022586339 0.8240771239…
1.1526736929618 1.18337830882281 1.16455604229244 1.12664212681247 1.15517537516453 1.17422484692705 1.23672857252782 1.22128513429656 1.29601526359836 1.30917866042949 1.16269532417576 1.18086493034149 0.980720885559731 1.09485963287582 1.20268823416955 1.23466624176028 1.24448333625372 1.35695922130592 1.18223690440096 0.859730965034091 1.55434073483632 1.3007414672876 1.06223780136844 0.841004…
1.17954209416605 1.2205466963039 1.18504600388314 1.15055405062942 1.18204729430075 1.20354810561978 1.25904007286341 1.24954202772196 1.32054904982701 1.34455492839255 1.19004297192918 1.23756181760942 1.05709371083836 1.11813786477131 1.22854182838968 1.26304532545229 1.24900682277277 1.33295786736969 1.21004263970871 0.865285802154519 1.56133191425786 1.30389072490442 1.05840429876334 0.846248…
1.2194099614764 1.25748064448957 1.20631100525796 1.17521204903952 1.2104099614764 1.2323675516685 1.30045237128431 1.28548064448957 1.36165028372119 1.38642409807904 1.21739582487377 NaN 1.08189060596598 1.13972096673436 1.26849478109221 1.30452305429748 1.2680424098079 1.32346280909989 1.24342409807904 0.874719164974753 1.57889085478161 1.31372937373106 1.0756045302983 0.85657880826696 0.780766…
1.24853905053933 1.29149217657939 1.2285624875193 1.19070310939913 1.23967967241915 1.2587265463791 1.33246873959942 1.31951561355936 1.40744530261945 1.4167265463791 1.24560936147924 NaN 1.14538278181828 1.19180464745776 1.30344530261945 1.34224215993845 1.27130468073962 1.28665623543918 1.27358592449927 0.880335857248081 1.58180749850232 1.3178732811772 1.07883679406164 0.860656797389829 0.8069…
1.26053910641138 1.30053951045301 1.26603555923329 1.22752716704396 1.27203654047725 1.29203760742948 1.33853691478669 1.33153971247382 1.41354210611933 1.43703362734965 1.27253535721248 1.4030010389642 1.23461495532082 1.29859237529123 1.31104037538442 1.34654034652431 1.28402907006748 1.30402912953188 1.29103330988837 0.875658965116991 1.56330120926749 1.31343287959836 1.07235997987601 0.858595…
1.28284164549402 1.32976210248022 1.28828963900658 1.24795892606475 1.31140487840872 1.32938346057572 1.36400175210593 1.36449665399686 1.44679983522473 1.46690487840872 1.29130289216521 1.4216241067237 1.32212693235038 1.40407012644134 1.33487325954517 1.36971416870515 1.29709944876047 1.35832333272556 1.31537938305094 0.877117886924103 1.56442767939073 1.31431260111556 1.07193430573195 0.852357…
1.30866172130525 1.36772280254976 1.30967599469837 1.28257653963247 1.34164501715462 1.35814501715462 1.40248505172296 1.40256226623934 1.46920774207994 1.49715596870841 1.31419568324638 1.47264467971267 1.42310259489338 1.44388873677619 1.36308395314897 1.3859560897797 NaN 1.38021698042549 1.35565709322705 0.873420813158395 1.58703648824542 1.31045875962132 1.06810622916255 0.84830059638553 0.80…
1.33650092380458 1.3999994190209 1.34450033145065 1.31000030504251 1.36100093260729 1.38450084775829 1.42200090778822 1.42750047315144 1.49500185714357 1.52550105107808 1.34400099985087 1.50100079335294 1.4780016995521 1.5445029618953 1.38600105266715 1.42599999291203 NaN 1.59599677820683 1.38499947183719 0.880605048524317 1.5855400269363 1.31243991509956 1.07215498238726 0.860359694960531 0.8047…
1.37838240126373 1.42838240126373 1.36637006573909 1.33039473678836 1.38635773021446 1.40737006573909 1.46433305916518 1.456407072313 1.53841940783764 1.56138240126373 1.37339473678836 1.54233305916518 1.53682648015064 1.60235690771 1.429407072313 1.50953042755936 NaN 1.65171546042891 1.410407072313 0.892428922702961 1.58415689966875 1.31959889802783 1.09025676808846 0.864384103623308 0.811515337…
1.40969879262851 1.45969879262851 1.39658232719042 1.36274537880374 1.4155590341028 1.43758232719042 1.49179196497897 1.48965220645327 1.57253574101519 1.59262891336566 1.40562891336566 NaN 1.59710684883293 1.70247472993223 1.46265220645327 1.55223293087617 NaN 1.70990843041706 1.44362891336566 0.889060803502103 1.58536558285678 1.31863592798138 1.09224836199961 0.861503477935467 0.80883806389886…
1.42606960016666 1.47905894985362 1.42856970488728 1.40156307733271 1.44056779822867 1.46505260155405 1.51256790294929 1.51056346130833 1.58506085651223 1.60804628816135 1.43256741425305 1.57800111701999 1.64100251329497 1.76200244348122 1.4901419664443 1.56210324832312 NaN 1.62357446069011 1.46356134520847 0.872656613624559 1.5575592417504 1.30353971954693 1.06718678746495 0.850595872378361 0.79…
1.45339879729772 1.50551520601995 1.45749992748296 1.42652854469904 1.47240452074094 1.49137726853826 1.54593124616437 1.54094379467457 1.60849583244277 1.6348628282354 1.45888871542469 1.59437774725226 1.67743498168442 1.57728128695172 1.52336859974388 1.5866521380084 NaN 1.6599274145138 1.49390399396168 0.869141170319202 1.55801220275615 1.302665669593 1.06312901160878 0.849346515195521 0.79248…
1.48476757478092 1.54500799098996 1.49665205345249 1.46815754758783 1.50410467490609 1.52061737590861 1.57921363164177 1.57461759000009 1.64750099821426 1.66266011668559 1.48933421892258 1.6265949969545 1.71453363285669 1.60037534498107 1.54998881570262 1.63255470149171 NaN 1.69351983562656 1.52473839137237 0.868152447365498 1.55459100821468 1.30056886856778 1.05516733774706 0.847450433341489 0.7…
1.52454284030287 1.5690522617426 1.53004449828506 1.49804121255215 1.53054091384916 1.54005385926186 1.61103741164686 1.60654308418346 1.66803119370644 1.68952739280115 1.53453757329383 1.67201553255559 1.71102987029922 1.59154034667463 1.59006602103067 1.65507470800839 NaN 1.7150554378307 1.56054319382828 0.858642599373614 1.5510278188546 1.29152512896231 1.048273978352 0.844117929509662 0.80753…
1.5593995789827 1.61478486062361 1.57335826362246 1.53593273229843 1.56782362368157 1.57142342038718 1.64547702090901 1.6399520296378 1.69390019601088 1.71183388937942 1.5644244860643 1.69826522652581 1.76103315331573 1.88198894889476 1.62844832746878 1.6980124535408 NaN 1.76226320706208 1.59791405198723 0.85923929858704 1.55289061589719 1.29151155806074 1.046842663236 0.839495146750239 0.8031542…
1.59321698331373 1.65080113536869 1.60277423874258 1.57275111634469 1.59477912013009 1.60582469817366 1.68579255311612 1.6786316874179 1.72807399158198 1.74007641393495 1.60016985770381 1.62748997419826 1.76396344461607 1.88101218512798 1.66477757256373 1.70048445671258 NaN 1.78490245164057 1.63603676341831 0.847353316004827 1.5697784357563 1.27879306227601 1.02902405581619 0.824577954192632 0.80…
1.63254359084068 NaN 1.63500488463464 1.60803477556418 1.6360445799258 1.64404014574062 1.719031011901 1.70952570851603 1.76554122131533 1.76953507442919 1.63804286722483 1.66356265492775 1.76900244231732 1.88800254850503 1.68404572829248 1.73901924306675 NaN 1.81102816453096 NaN 0.854073160027723 NaN 1.27325273858103 1.03748890561415 0.832753780286575 0.7772206574611 1.29698182691526 1.035058876…
1.66497669465892 1.71625570398754 1.67687580159655 1.64392991521802 1.66693114714373 1.67645177937475 1.75190234032377 1.72502204641544 1.78637755160578 1.79730676648158 1.67447669465892 1.76722059915404 1.79205514978851 1.91207720970391 1.71495320705913 1.75842952370068 NaN 1.82745406096747 1.69892634600707 0.857342573662331 1.56176214063201 1.30038871852726 1.05240184800742 0.844456108733531 0.…
1.70502756860005 1.7377904154999 1.70865678830199 1.67963829163823 1.70319439136503 1.71474559145739 1.78513559575178 1.76944844711647 1.81911037024701 1.8232157015123 1.71456027202865 1.78675993966281 1.7969399849157 1.91891597888199 1.75303957161691 1.7950956713437 NaN 1.78785596379769 1.73460828409609 0.861498846747335 1.56365361534704 1.30080009491869 1.0507835129821 0.844987928025684 0.78033…
1.73302551082949 1.7785273808523 1.73752418520521 1.70702668676733 1.74603541354044 1.75553198926448 1.81602472960373 1.79002313587937 1.84601564758975 1.85652293852333 1.74152293852333 1.81200094730897 1.79100078942415 1.87099905269103 1.78452566871432 1.84002916373432 NaN NaN 1.76252570818553 0.866634835757466 1.5669640863053 1.30724190040969 1.05678865015771 0.848047047935076 0.784054286594497…
1.74250435402174 1.79497654167341 1.76450435402174 1.74752781234833 1.77760991649141 1.79553954151163 1.81855127067493 1.81334014573559 1.86846916653185 1.88039879155208 1.76638706238878 1.82419939577604 1.80103518748989 1.85892962502022 1.80044570820526 1.87160991649141 NaN NaN 1.78552781234833 0.866480414064533 1.55577580058741 1.30340070196388 1.04052042829586 0.84173416207639 0.77545325395452…
1.78447789117204 NaN 1.80647789117204 1.79145360704051 1.82836861258015 1.84044146497474 1.86442932290898 1.84164788009277 1.90751431736934 1.91358716976394 1.79859931182971 1.84079358488197 1.8039635738027 1.8530728523946 1.83753860150088 1.92236861258015 NaN NaN 1.82945360704051 0.8357225964923 NaN 1.27766018627426 1.05137498022868 0.843744987344521 0.776556279465684 1.32103408479629 1.07108274…
1.81799699286489 1.8709928922261 1.84299671948897 1.81199817749387 1.86399681061428 1.88299617273713 1.8809985419951 1.86199817749387 1.92199872424571 1.93799781299265 1.83699653723836 1.85199899762163 1.80999945324816 1.87599790411795 1.85799817749387 1.95799681061428 NaN NaN 1.8449986331204 0.87394648165192 1.55684533985183 1.31464660011482 1.05179997357366 0.847429666481379 0.779019776742999 1…
1.83335476457708 1.88746316486452 1.87432520086232 1.85233505543391 1.91132520086232 1.926404037435 1.91024636428964 1.88827592800439 1.94534491000549 1.96830549171915 1.85532520086232 1.86207883657268 1.81219709143171 1.87873909286891 1.87336461914866 1.99836461914866 1.89084749315635 2.01282778401318 1.87632520086232 0.874643054917191 1.56231764446346 1.31147147818574 1.05138662168424 0.8464762…
1.86861963312836 1.93350340991758 1.90665133036766 1.88564076462122 1.94365133036766 1.96656680439618 1.93473585633914 1.91570415909983 1.97963019887479 1.99867246186053 1.88765133036766 1.86991547402852 1.83178868507131 1.95220756901741 1.90960906738192 2.03460906738192 1.97509134580663 2.0951124772995 1.90865133036766 0.874946724618605 1.56605963884862 1.31161841513803 1.05999712708884 0.846104…
1.89506551586486 1.95704708952786 1.94404913689864 1.92206961060641 1.9860614211233 2.01307984746029 1.96610236853884 1.94109213168495 2.00709622642651 2.02905732638175 1.92105732638175 1.88603071056165 1.832 1.95 1.93606551586486 2.06507984746029 2.05215150543748 2.17414741069592 1.94206551586486 0.873458011237858 1.55893355398769 1.30881209433631 1.0557625973484 0.846095580491611 0.777291485750…
1.92740213889977 1.98023539838035 1.96850022155825 1.95640213889977 2.0164904132924 2.05243156369731 2.01635309757053 1.98629424797544 2.0542648231779 2.05737271410223 1.94936290583638 1.90147079676071 1.83205884959509 1.94931342139064 1.96845118022901 2.10422559011451 2.12653945462164 2.2465296463558 1.97433348103883 0.862429077972616 1.53118832876067 1.29492909126611 1.04714611717117 0.85354444…
1.96750774380601 2.00371185003279 2.01838768131967 1.99650774380601 2.0653996875683 2.09547172506011 2.05156777504918 2.01563981254098 2.08067583128688 2.09454376255191 NaN NaN 1.8379279625082 1.88084043740438 2.01344771256284 2.12672385628142 2.18033965632513 2.29935166257377 2.00759178754645 0.831420598081696 1.50808358759273 1.26691385896088 1.03379388529385 0.839028172729728 0.771300833296476…
2.003991473339 2.07198389408478 2.04399407870764 2.02599313130086 2.09299360500425 2.12999194704239 2.07399478926272 2.05499076278392 2.11999076278392 2.12199360500425 2.02699028908053 1.96199692092797 1.84799763148306 1.88899786833475 2.0489917101907 2.1439959735212 2.2339874468602 2.3539872100085 2.05298934167375 0.866341636766671 1.55127969931981 1.28829485321268 1.04403753437386 0.83990974893…
2.02859470775849 2.08849761261425 2.08037624368394 2.06340051747 2.12941265436303 2.16733983300485 2.09963111843758 2.09237624368394 2.13554616018637 2.15640051747 2.0515582970794 1.96936410679091 1.85303641067909 1.893 2.0685582970794 2.17372821358183 2.26257043397243 2.38353402329334 2.07457043397243 0.859483022225402 1.54399321721555 1.28288230201039 1.04433509349579 0.835143806185269 0.764878…
2.07650864259896 2.12858886421545 2.11068914123608 2.09566908583195 2.16265905812989 2.19471922434226 2.15047855949277 2.12268914123608 2.17954875340721 2.18866908583195 2.09653872570514 1.99869916893814 1.85596991689381 1.893 2.11353872570514 2.23239833787627 2.30852869800308 2.42655878110927 2.12052869800308 0.847641435471972 1.53297301220224 1.2790394088691 1.04071710249763 0.830616428260547 0…
2.11308520669897 2.16708744898052 2.15508969126207 2.13409866038828 2.20105381475724 2.22805381475724 2.17910090266983 2.16507847985431 2.21507399529121 2.22708072213586 2.13708969126207 2.03512332548535 1.88206726844655 2.00306726844655 2.15407847985431 2.26010987179604 2.33407175300966 2.4490695107281 2.15210090266983 0.847286121428636 1.53228044903203 1.2742866153063 1.03037183867087 0.8178094…
2.15163017113649 2.20624969045031 2.19551127092206 2.17842804077196 2.22545182081484 2.25233292060041 2.2247134012866 2.20063017113649 2.24868962124371 2.26349938090062 2.17747560085773 2.09064206115794 1.91245182081484 2.03345182081484 2.18970151126515 2.3095231609435 2.36623780042887 2.48020213036454 2.19755883100783 0.849681359807309 1.53640553115414 1.2813422044908 1.03099631155069 0.81749114…
2.20346624395895 NaN NaN 2.21363744872684 2.26261730698944 2.27971801567643 2.28339574787806 2.25246624395895 2.30541588961546 2.30457702351464 2.21659716525204 2.14345617309026 1.94961730698944 2.07061730698944 2.24740581874676 2.35255688177725 2.38579858262602 2.49682879523212 NaN 0.82264835881084 NaN NaN 1.01506405445111 0.81264985080006 0.74902387914754 1.29373063035575 1.04140927638793 0.828…
2.2460647358164 2.2870793535814 2.26808561833782 2.24207308882497 2.28307726532926 2.30506055931212 2.3140647358164 2.28307517707711 2.33310650085924 2.34909188309425 2.26506264756426 2.22012320687638 2.01710023610282 2.13510858911139 2.2890647358164 2.38404802979927 2.39503550028641 2.51003341203427 2.28305429455569 0.851386118578776 1.52294984385087 1.27797718358737 1.02354363628649 0.815741584…
2.27751491163664 2.32528739254138 2.30927541785215 2.2772993672306 2.32032331660905 2.33435924067672 2.34547898756896 2.31951491163664 2.38444306350129 2.39345503819052 2.2953951647444 2.27992205107026 2.06579032948879 2.18775440542112 2.3205987344612 2.40717962033836 2.41207184813534 2.52605987344612 2.30949096225819 0.854234798951673 1.54180295535432 1.28142724355248 1.03004167872549 0.81168036…
2.319569112657 2.34875950473879 2.33176952537467 2.30174948410291 2.34672944283114 2.36369938092349 2.38459917456465 2.361569112657 2.4206292364723 2.43061921583642 2.32766931901584 2.35522841103695 2.13033863803167 2.24936869993933 2.36949896820581 2.42184969046174 2.4179398761847 2.53094989682058 2.34958915392877 0.84809292959335 1.5265265223325 1.28283557028433 1.0285453315729 0.80844316830477…
2.35205483967726 2.40703948456763 2.37903948456763 2.33704825891599 2.37505703326435 2.38905264609017 2.42205922685145 2.39906580761272 2.46207238837399 2.47409871141908 2.3720460653289 2.40805264609017 2.1821623254447 2.30288593347129 2.39406142043854 2.44703290380636 2.42501096793545 2.53701535510963 2.38506142043854 0.860924145879601 1.55237585687753 1.29592622978734 1.03222098987132 0.8180863…
2.3773878266173 2.42535256965209 2.39731731268688 2.35932906500862 2.40135256965209 2.41349359751292 2.44955235912161 2.42954060679987 2.49563462537376 2.51947009286945 2.39329380804341 2.43312822288669 NaN 2.25337396899073 2.42243483590424 2.46254060679987 2.43007051393042 2.54323609908714 2.41337607429556 0.862680724460901 1.5546149185228 1.29866527628681 1.03724326959704 0.834621624271995 0.77…
2.40967173719772 NaN 2.42373142134359 2.38672147398595 2.43070157927066 2.45458221097892 2.49553247419069 2.47454242154834 2.54846284268718 2.55860210569421 2.41775131605888 2.5270450536661 2.33124400081899 2.45099063375575 2.45863194776714 2.50754242154834 2.43594031585413 2.47964657824691 NaN 0.851919420934093 NaN 1.29078017570262 1.03918030423186 0.836421696861933 0.770381223080737 1.305879151…
2.44703381223906 2.50306086203031 2.46605184543323 2.41805860788104 2.45708114937375 2.48506311617958 2.52006537032885 2.50109918256791 2.58107889522448 2.60008791182156 2.46004508298541 2.563108199165 2.42216680704603 2.45816004459822 2.48605635373177 2.50302028734344 2.43203606638833 2.54388278423792 2.48206537032885 0.873661397572548 1.56265661035333 1.30621325439771 1.04944335868241 0.8451768…
2.46237708573939 2.53027103037518 2.48947135717423 2.44447135717423 2.49336530181003 2.51338886966874 2.54951849289165 2.54529459823389 2.61647135717423 2.63947135717423 2.48032995002196 2.61149492503294 2.49694271434846 NaN 2.51137708573938 2.51211783929356 2.44886022684297 2.49231816609261 2.51134173395132 0.874269158784993 1.55676099173421 1.31210309650154 1.05093035351788 0.848204225874616 0.…
2.49364974620329 2.55274825508362 2.52856218275411 2.48356218275412 2.52366069163444 2.54563880077214 2.59251840102953 2.56972636422132 2.65556218275412 2.67856218275411 2.50769352792788 2.65254029189182 2.57512436550823 2.69021589472302 2.54264974620329 2.52189054568853 NaN 2.51870447335903 2.53968258249673 0.873370069796655 1.55933121351608 1.31401854695495 1.05095967163707 0.847725363261262 0.…
2.52699769736942 2.6039964413891 2.55699804625284 2.50899825558289 2.54799832535958 2.57299811602952 2.61799825558289 2.61499686004921 2.693997348486 2.71599741826268 2.54299755781605 2.70099665071916 2.67599302233157 2.74999595295231 2.57299790669947 2.61599344099168 NaN 2.73198513756625 2.5719977671461 0.872920030701741 1.55834007117222 1.31121019746802 1.05357981718509 0.849859850677896 0.7807…
2.55346744789321 2.63226368855514 2.59234758945905 2.54447943373663 2.58632361777222 2.59833560361564 2.65849141958004 2.64351539126687 2.72862326385761 2.75639553283272 2.57431163192881 NaN 2.75569517891811 2.87067120723128 2.60250340542346 NaN 2.4992277310249 2.61420375933807 2.61332361777222 0.87100259850785 1.55636854235405 1.30833304255013 1.05579888289639 0.851722222574043 0.792762448918648…
2.591533237291 2.65373669795903 2.6206529200369 2.58352126901641 NaN NaN 2.69850930074182 2.68548536419264 2.77937764972133 2.78860504693854 2.59968882486067 2.76555717384018 2.81230584007379 2.92532977662297 2.64349733246723 NaN 2.51777260278279 2.63079653933197 2.63967685658608 0.843526906929702 1.5244908838481 1.28333650751224 1.02802061709482 NaN NaN 1.29146146785548 1.04785739864212 0.858822…
2.6190207487104 2.6850257284009 2.65202116368461 2.61101908881357 2.6460157690199 2.66601161927782 2.72501701394253 2.71301659896832 2.81100871445837 2.82801452409728 2.63701867383936 2.80100705456154 2.89201701394253 3.00901618399411 2.67101950378778 NaN 2.5510053946647 2.66500580963891 2.67201991876198 0.843096647886812 1.51819049884746 1.28199441117583 1.02387393810523 0.818883556328962 0.7533…
2.66927393465624 2.74720545099218 2.70318588423102 2.65730328479798 2.68422501775334 2.69428371803682 2.76632285155914 2.75333263493972 2.83238155184262 2.86328371803682 2.68227393465624 2.81854786931248 2.93325436789508 3.04823480113392 2.71830328479798 NaN 2.5642935014174 2.67928371803682 2.72027393465624 0.859028504439769 1.54345769389228 1.29257528995075 1.03328545063998 0.827370656783497 0.7…
2.69670031197546 2.7677752339816 2.72179664026906 2.68766820254426 2.70675382769413 2.72268960883173 2.79864679625679 2.78663609311306 2.87058257739439 2.89168960883173 2.70970031197546 2.87340062395092 2.95872171826293 3.0717431245504 2.74866820254426 NaN NaN 2.70768960883173 2.74770031197546 0.850869157187301 1.54122440316771 1.28809891336686 1.02582155795525 0.819426802495679 0.750002521238186…
2.74796089336372 2.81596319375409 2.76696549414446 2.72497162851878 2.74796856133162 2.75597469570594 2.84096779453483 2.82397162851878 2.89897852968989 2.92397546250273 2.76096089336372 2.90197852968989 2.97798543086099 3.08898696445457 2.79496472734767 NaN NaN NaN 2.78796932812841 0.844834562440899 1.53834219303882 1.28823985430861 1.01912507619475 0.812155513268918 0.742845428921271 1.29686439…
2.77848052935432 2.84428602937757 2.81236611760329 2.76948052935432 2.78354917640494 2.79148052935432 2.87649197052943 2.86641188230371 2.92944620582902 2.95132035290288 2.79144620582902 2.93254917640494 2.98116017645144 3.09277117649794 2.82553773522984 2.93629747055268 2.66226314702737 2.78218305880165 2.82236611760329 0.8428644020834 1.54125161621811 1.28644790267002 1.02059723825595 0.8124991…
2.81957951626555 NaN 2.84367963144042 2.81057951626555 2.83051944716063 2.83257951626555 2.91856950474806 2.90163958537047 2.96760955081801 2.97871967751037 2.82960955081801 2.97951944716063 2.99485983875518 3.07320023034974 2.87152945867812 2.96173970054534 2.6847697350978 2.79783981572021 2.85367963144042 0.825279906969239 NaN 1.2700180933786 1.00582117391405 0.797889471956079 0.732880481083108…
2.86806565325963 2.92006360159527 2.89104718828036 2.85006975658836 2.86509847988945 2.87009642822508 2.95006565325963 2.93305129160909 2.97806975658836 2.998067704924 2.88306975658836 2.9960615499309 3.039 3.15600410332873 2.91507180825272 3.00500820665745 2.73305129160909 2.85403898162291 2.90106770492399 0.84372224843625 1.54638536696608 1.2949009558877 1.02894123939317 0.809702371536112 0.745…
2.90052085851822 2.95141431927586 2.91449718313103 2.88448534543743 2.91348534543743 2.9175682092926 2.98242615696945 2.95837880619507 3.01248534543743 3.03142615696945 2.9175682092926 NaN 3.03903551308079 3.15752649225617 2.95041431927586 3.00916572771034 NaN 2.87303551308079 2.93436696850147 0.849724864858728 1.55395647720281 1.30031901945584 1.02479802180515 0.815755631457724 0.745284154597113…
2.94355634714838 2.98564709432258 2.95557651318709 2.92458659620645 2.95358659620645 2.96451601507096 3.01763701130322 2.98967734338064 3.05258659620645 3.06663701130322 2.96451601507096 NaN 3.04196975094193 3.1184033207742 2.98464709432258 3.02285883772903 NaN 2.87596975094193 2.9646874264 0.853431785356645 1.56192782339226 1.30767417569445 1.03454947229703 0.818699650111742 0.748932390337806 1.…
2.9740775279537 3.0260265810127 2.98406645253174 2.96009746371322 3.00409303354444 3.01509746371322 3.05207088270052 3.01807974303809 3.09803101118148 3.09606645253174 2.99207088270052 3.0600265810127 3.045 3.118 3.02107309778492 3.05812404472592 NaN 2.78010853913518 3.00705980727857 0.857714683797461 1.56848310666343 1.31149296600103 1.04404498172783 0.82220080961183 0.749760866094967 1.32024076…
3.00936800270891 3.03833238954353 3.01443922903966 3.00437987376403 3.04660542381143 3.0595935527563 3.08433238954353 3.05433238954353 3.11241548692941 3.12630864743328 3.02434426059865 3.07217806582689 3.04501187105513 3.118 3.05437987376403 3.11446297114992 NaN NaN 3.03440361587428 0.855261000856024 1.54731132867398 1.30373512195585 1.03726729797102 0.826895020647442 0.759174720108356 1.3250236…
3.03962391896145 3.06566031390067 3.05055112908303 3.03561178731505 3.09638128603336 3.10839341767976 3.11166031390067 3.08166031390067 3.14657539237583 3.15168457719348 3.05264818225426 3.08681802530393 3.0459878683536 3.118 3.08561178731505 3.15252686579022 NaN NaN 3.06758752402224 0.850410294282631 1.54330973975026 1.29675674127179 1.03622298086165 0.812508820468005 0.760384956758458 1.3195678…
3.07499712955285 3.13399442313125 3.09699622741231 3.07399688351452 3.13599680150175 3.15699606338676 3.14599721156562 3.10799786766783 3.15699917987224 3.1809976216295 3.09499655546342 3.10299868779559 3.05699909785947 3.11600016402555 3.11199786766783 3.19999614539954 3.07199376702904 NaN 3.10699680150175 0.867318608243195 1.57766717794039 1.31558844831828 1.06345776515186 0.8483170483602 0.775…
3.07973987075672 3.15145151081499 3.11553468385985 3.09786611931446 3.16544201734816 3.18852044365961 3.16541586522433 3.12930892845236 3.18131829706817 3.19982735586188 3.10918773645013 3.10564763891814 3.06152272443979 3.15402272443979 3.11774863475834 3.23836196216522 3.12296885164268 3.16284294316902 3.13253468385985 0.85623307654493 1.57571346497505 1.31659271018306 1.04138954209642 0.837891…
3.10075569217327 3.18859149728935 3.14708927110448 3.13012327882423 3.2045418770548 3.23544181643819 3.17900543811331 3.14111635131969 3.21015563155666 3.22915289277961 3.12531559380003 3.11933368144965 3.06347762110446 3.15597762110446 3.13974230584332 3.27061976381274 3.2104579021044 3.32951245233235 3.17651624679002 0.856629178703815 1.57517591253923 1.29706694639043 1.04985561240786 0.8431353…
3.13002061801925 3.21906762086958 3.17553173942544 3.17301859030119 3.24753593043684 3.27903465957589 3.20702552069599 3.17002289049104 3.24002485232193 3.26401524653042 3.16152061801925 3.13200773434414 3.06450289755457 3.12900474450558 3.17401760938575 3.30602184368843 3.30204654164014 3.39655335905554 3.20206762086958 0.853482826758055 1.57246627260573 1.29391014958066 1.03986969993875 0.83488…
3.15942676055491 3.23023352903618 3.21789405620967 3.20738725443601 3.28793450349898 3.32699090726163 3.25237074185672 3.21087437803615 3.27053807080385 3.28991901761084 3.19191775562708 3.14419196953497 3.06651856596161 3.1234499916769 3.19942904922983 3.33924790271241 3.37961770339872 3.49363626936033 3.21135874237615 0.854722856538305 1.53680461862816 1.29417756924272 1.04935924962792 0.845632…
3.19855230277204 3.25273108047468 3.25457443752731 3.24113244497979 3.33767846258024 3.37149604340947 3.28415950689837 3.24364149790561 3.31944485649852 3.3280663312906 3.23055434143857 3.16130923244533 3.06847492831852 3.11855919628878 3.23806528774262 3.36174501213437 3.43586054009882 3.55183546841734 3.24461557639389 0.838500742199374 1.52895551069552 1.28301244495365 1.03788127185505 0.841650…
3.22554649016728 3.29504439943233 3.28753787268667 3.28204416913349 3.36854511753303 3.40004004826856 3.31855072012114 3.28504533571088 3.34405068375816 3.35853250039741 3.25854218748747 3.18202724931806 3.0810107930625 3.15900474199769 3.26705178973059 3.40204623562645 3.48153048238841 3.59453048238841 3.26000077574347 0.83597042197994 1.53516937945409 1.28518684387091 1.03823443064772 0.8431939…
3.26793852328741 3.33816738737255 3.3234874525741 3.31595027246773 3.39788566735477 3.43839936447929 3.36085732220179 3.32340230946375 3.38481127638448 3.39092287821869 3.29796691457671 3.21584850262717 3.09014487067341 3.13690416513533 3.30989740115631 3.43401095093473 3.51782690607443 3.6308180864998 3.30945321745219 0.833272361599875 1.52879384076355 1.27580432046622 1.03472208851235 0.8328000…
3.30800018620142 3.35331108942293 3.36843911016795 3.35698802413556 3.43306115595322 3.47504280657276 3.39211030905461 3.36004288628402 3.41314650297757 3.42902472289649 3.34046975446636 3.24661631037628 3.10333544012506 3.17699925623676 3.34654275343192 3.48091478603623 3.54861572582707 3.66112172714874 3.35048810384682 0.822657339024935 1.52406888352945 1.26605161784362 1.0271592057923 0.825229…
3.35549795674933 3.41799675430727 3.40649782355841 3.38999923220555 3.46249970593825 3.49699943926996 3.4399988802586 3.39599890364183 3.46099747103857 3.4639990499566 3.38299813871184 3.29199852659297 3.12399659801956 3.15099708401677 3.39899767753009 3.50899902571402 3.5709984193633 3.67299872196577 3.39199844331943 0.828364503269128 1.52361485756744 1.26641459849374 1.03207409666445 0.82218901…
3.39646736883052 3.44677331680337 3.43435534612067 3.43028178153795 3.49967457832588 3.5251796913889 3.48538052001544 3.44533144434194 3.48795193178638 3.50433548099907 3.42542350407512 3.35067174483879 3.16905490263116 3.28056463948179 3.43849175988465 3.55231197064067 3.59627478462958 3.70575501736307 3.42539979800655 0.830829964820675 1.52997061649241 1.27122164448792 1.02720606243329 0.810393…
3.44345124571016 3.47417608143068 3.47008299037069 3.45867172829296 3.51729802904156 3.54329095145809 3.52354978068208 3.47860912081599 3.53347302301774 3.53810803336148 3.46800296370343 3.41821171026554 3.224848898838 3.33733746645696 3.48792239247898 3.58363198557806 3.62366791307301 3.73119241150662 3.46552800503436 0.831350029952406 1.52998742431094 1.26839945544646 1.02675745988798 0.8142516…
3.48203278788689 3.52852277390671 3.50602720625245 3.49102411220362 3.55001632935327 3.57151460732514 3.55652369665355 3.52902861009201 3.576537126681 3.58103144768505 3.51102956656264 3.4815643647523 3.27755147755035 3.38755157300692 3.52403594557344 3.61051218337724 3.63001058862454 3.74100957232605 3.5075283237223 0.837051028112459 1.53946744199506 1.27640197947303 1.02454678647242 0.812189910…
3.52483751677791 3.55244292943366 3.54184055438141 3.5242961118958 3.57624483090577 3.59379534859837 3.59482650351696 3.56387303338084 3.61849307327065 3.62590854998376 3.54922260186986 3.55966268062783 3.34916970606005 3.46676046030931 3.57034644266059 3.62925394371626 3.64658946134084 3.73032762508379 3.53791158758726 0.837551286337513 1.54189079097456 1.28044112438349 1.02304809030715 0.803233…
3.55517755552131 3.59257238210229 3.57267154960853 3.55071987926911 3.59777294294148 3.62071260145536 3.62369493730914 3.59764028376055 3.66302596029318 3.66310301199979 3.56977954918788 3.62035097736444 3.41083928351413 3.54217302580792 3.60166649762149 3.65225492520316 3.6544175783311 3.7621531782781 3.57559700608701 0.839747265702141 1.54398357464011 1.28331419376568 1.02239702757875 0.8089178…
3.59153554791069 3.62103991388206 3.60303248840879 3.58203450077811 3.62452827257983 3.64452729369379 3.65303673153638 3.63403671788707 3.69555670895137 3.7060524794731 3.60505991859568 3.66699836208282 3.47959257079619 3.59699852587454 3.63653556156 3.6770538268905 3.65550318234569 3.7329459001233 3.60603356284 0.847333475183637 1.55039440063 1.29257805798908 1.03276360889761 0.815366517801252 0…
3.62330119669009 3.65922949519934 3.63275701593001 3.60924826259429 3.65671359160403 3.67576088830846 3.69629530715402 3.6763169383486 3.73693020894451 3.75291531392801 3.6468019531242 3.72857595295724 3.55493658625552 3.65780476170941 3.6693243407529 3.7204823148773 3.65909257625123 3.71026142759134 3.64423059398606 0.850844223811701 1.55631892506547 1.29362755079434 1.03525324714223 0.807606948…
3.65414377760269 3.68272855143915 3.65919860444055 3.63470715107198 3.67875084701581 3.70269605396656 3.72665321944359 3.70913271428589 3.78099135698124 3.79551020687443 3.6776411933401 3.78629245342171 3.65798332215742 NaN 3.7026181039198 3.77095217087338 3.66889730526843 3.68680245971197 3.66823547659468 0.854797283255594 1.55465871611672 1.29840688270905 1.04166381924487 0.822045082250221 0.75…
3.68401963560749 3.71953355798862 3.70052794579964 3.6635212831957 3.71101843392175 3.73101911745393 3.76102524045724 3.74702501750599 3.83053019790034 3.84553339261 3.7060223409499 3.83400195746899 3.71406273426031 3.8441175675348 3.73201758501095 3.74100086358926 3.70098622155041 3.79298806387416 3.71052256390114 0.858412607153351 1.55624278084734 1.30455770941165 1.04386810408256 0.82012278992…
3.71832079941321 3.75692685851392 3.73130132122077 3.69237462855003 3.73585674953051 3.75635265555907 3.79044803191841 3.78389001277104 3.86647249970787 3.89148458954391 3.74177845260423 3.89300346022815 3.79261099622758 3.87230855602953 3.76485495827933 3.75622510366305 3.70330742979507 3.83729604350637 3.73886324226132 0.861688093611228 1.56000261188244 1.30348332952839 1.04479611739924 0.81945…
3.74766826507099 3.79703722135915 3.7591820555578 3.72710339350801 3.7691184845807 3.78912503228846 3.83251493228577 3.81959615072896 3.91098544521168 3.93648540043333 3.76721284321776 3.94045136130867 3.87758462044408 3.93949026180701 3.79713678233973 3.77872871891845 3.7297166554187 3.86272714966245 3.77261388775176 0.857819047379436 1.55319361944994 1.30114062143349 1.04627911347386 0.82000488…
3.77803891892043 3.82403384189937 3.79353688265157 3.75503690995375 3.79554090058492 3.81503443685 3.85904052405174 3.85803718297555 3.94502960554857 3.96601296046936 3.79804098249146 3.94700207496572 3.98705986065214 4.07900316705294 3.82904215078789 3.88097553747153 3.74491527298402 3.87491527298402 3.80853386920155 0.854069654612481 1.54970977775278 1.29875972029679 1.03998291822354 0.82683826…
3.81092931230958 3.85844066064847 3.82696032943819 3.78897312120329 3.82699004417623 3.84138887141035 3.90242133196517 3.896932199162 3.97739877632303 3.99580798961191 3.83093825493812 3.98513040636185 4.04469128638821 4.13771723499018 3.8643744951834 3.88701735320392 3.70522476013826 3.8352129306573 3.84344849995723 0.848217823394147 1.54578113522199 1.29374324702921 1.03164900472859 0.818604976…
3.84807638314152 3.89656534060289 3.8665542773321 3.82954623508647 3.86951214883724 3.87511353188021 3.9385944263638 3.9340823837275 4.01209948904859 4.02268782935761 3.86906034011457 3.9968554883645 4.10432440494842 4.20220518600475 3.89663559622531 3.93246501985406 3.72380919362172 3.85281923606268 3.88206431977307 0.842531747121373 1.53496998957257 1.2890965314803 1.02141591471308 0.7981463108…
3.87000180298113 3.91200252417358 3.89000200903612 3.8460023181186 3.88300175146738 NaN 3.94400200903612 3.96900195752237 4.05200195752237 4.0770015454124 3.88900164843989 4.03500190600862 4.12800200903612 4.23900190600862 3.92000175146738 3.89300216357736 NaN 3.96499639403774 3.90000211206361 0.840039786217952 1.5240095600726 1.26726020141875 1.00945992118397 0.776900265810932 NaN 1.298299802187…
3.90551952247881 3.96132347626039 3.92941169705868 3.891372487815 3.91747051092421 NaN 3.9834214993696 4.00731367394947 4.09029406932763 4.10734308088223 3.92154892941157 4.07236268550407 4.16713723235289 4.27615683697473 3.95449991785697 3.93526466239487 3.78105881386553 3.8950490115546 3.94136268550408 0.835859122720599 1.51549470182352 1.27120715075839 1.00787706752103 0.782110187831915 NaN 1.…
3.9573473835739 3.99359365392337 3.97048283226611 3.928532086336 3.96440895116127 NaN 4.02547051874864 4.03860596744085 4.11963059447579 4.14156902688843 3.97631044302148 4.10854439985348 4.18082761075537 4.29180298372042 4.00437201060885 3.96166753502821 3.78692611889516 3.89993843241263 3.97754439985348 0.832778787580042 1.51795896993597 1.27491333176878 1.00259649299436 0.787116954790535 NaN 1…
3.99005471831178 4.04104282302661 4.02202379057034 3.97704401255513 3.99804877066919 4.00404163349809 4.06604877066919 4.08204163349809 4.16002616962737 4.17603330679847 4.0050630450114 4.15104996019771 4.22104520208364 4.32804758114068 4.04204282302661 4.02005828689733 NaN 3.95102022198479 4.02703925444106 0.829999916733004 1.51367027752639 1.26862412766395 1.00068173671163 0.784001272795513 0.7…
4.03637336358272 4.07736353822528 4.04256987073152 4.01443231572736 4.03942249036992 4.03946179179968 4.10737336358272 4.1173438875104 4.18227511000832 4.2042947607232 4.05833406215296 4.1931965071488 4.25903930142976 4.3680982535744 4.078491267872 4.06964847359104 NaN 3.96865829894848 4.06046179179968 0.829882936537862 1.52223446486588 1.27196963937136 1.00203968310054 0.78496034901097 0.7339061…
4.07359804785976 4.11360862554766 4.09938649410173 4.05753458173235 4.08154515942025 4.08550284866865 4.14459804785976 4.15162978092346 4.20970382473877 4.23368266936297 4.09164035861136 4.21278844624198 4.2629576892484 4.37789422312099 4.12747111560494 4.13430187259852 NaN 4.03429129491062 4.10650284866865 0.825190667125046 1.5157005531783 1.25996957667679 0.992037998193471 0.774028046996977 0.7…
4.11899235877376 4.14799422662907 4.12499575487431 4.09399388701901 4.11199490584918 4.12799286818885 4.18299354740896 4.18699405682404 4.2499932077989 4.25799592467934 4.13999184935868 4.25499286818885 4.26899898116984 4.34800509415082 4.16399388701901 4.18799100033355 NaN 4.08499150974863 4.13399541526426 0.831748877588769 1.51418024621729 1.27302776027169 1.00038856344947 0.781948634767579 0.7…
4.15936408631124 4.18927552477608 4.1692656846055 4.14137392648182 4.17441328716411 4.18047232818756 4.20737392648182 4.21232472562895 4.27829520511722 4.29023616409378 4.17936408631124 4.26039360682296 4.27200984017057 4.34898031965885 4.20529520511722 NaN NaN NaN 4.1763050452878 0.835907503570138 1.52678389968101 1.27818964336716 0.996419779916389 0.778050370326624 0.721433161961602 1.299197121…
4.19555556859808 4.21666367353368 4.1956756851932 4.17854355693857 4.21549551030053 4.22742344034346 4.24454355693857 4.24460361523613 4.30763965021466 4.31371172017173 4.21555556859808 4.29951953361955 4.27298798834049 4.34702402331902 4.23463965021466 NaN NaN NaN 4.20662763855515 0.842617600015753 1.53412979243707 1.27914822857368 1.01429054698073 0.795979826281159 0.73268186591562 1.3008990997…
4.23500025455625 4.25400048183862 4.24100026364755 4.21500037274309 4.26900048183862 4.28200045456474 NaN 4.27000030001273 4.34100032728661 4.35100031819532 4.26100025455625 4.31000019091719 4.27600004545647 4.35000000909129 4.26800031819532 4.35000043638215 4.19400010909554 NaN 4.2430003545605 0.847160004909299 1.54030005800246 1.28407004954756 1.02040002009176 0.804810035274224 0.74296004963846…
4.26327532837476 4.30710816471866 4.27039332624965 4.25634416046845 4.32237365993717 4.33247199149959 4.31136382678093 4.30318682996859 4.37730482784348 4.38635399362469 4.28926549521852 4.33101966631248 4.28105899893745 4.35109833156241 4.30327532837476 4.39833432731221 4.20665882146817 NaN 4.28224582890603 0.847716224707798 1.54667213347501 1.28955805431465 1.022684830319 0.808779186727109 0.74…
4.29066846091727 4.31786975250321 4.30952637273895 4.29058557614658 4.359550054102 4.37943164728674 4.34756189478353 4.321775027051 4.40763293887269 4.42157373546506 4.31568030159879 4.33297631863695 4.28692895591084 4.36088159318474 4.33066846091727 4.43159741682811 4.27220667433774 NaN 4.30670398296185 0.849330462875482 1.54588947254522 1.29334417656249 1.03012989241359 0.817652605018557 0.7573…
4.32801006264161 4.37401234960561 4.34501829571202 4.34001143482001 4.41101692353362 4.43301966789042 4.37001509396242 4.35501097742721 4.43301600874802 4.45301372178401 4.35001143482001 4.3410041165352 4.2930009147856 4.36699405389359 4.37100869046321 4.48401280699841 4.38203796360244 4.49403842099524 4.35101280699841 0.851890164661408 1.54536976215574 1.28770711842536 1.02996127155199 0.8184626…
4.35035435054471 4.40138387975677 4.38532482133265 4.36546262432226 4.44840356589814 4.47638387975677 4.40341340896883 4.37944293818089 4.46827560597922 4.48330513519128 4.37535435054471 4.35013780298961 4.29501968614137 4.35456105502913 4.39034450747403 4.51250199660501 4.46568901494805 4.57868901494805 4.37937403668608 0.852241633389916 1.54483789302306 1.28142171325412 1.03286589287408 0.82439…
4.38558857001974 4.43955428418805 4.41762285585143 4.41146285530355 4.48853142696693 4.51455428418805 4.44451999835636 4.42348571252468 4.49567999890424 4.51364571307255 4.41058857001974 4.36383999945212 4.29697714277887 4.41034856919792 4.4245999986303 4.5624171408613 4.53419999726061 4.64719999726061 4.41656571279862 0.851409714318978 1.54363405719099 1.28258639995343 1.0453838280709 0.83466999…
4.4230478616737 4.48005743400845 4.45406892081013 4.44106892081013 4.52307274974403 4.55808040761182 4.47907466421098 4.44709380888046 4.53504211827286 4.54206317740929 4.43906317740929 4.37704403273981 4.30100574340084 4.35200574340084 4.46804403273981 4.58105934847539 4.61313018375248 4.72612635481858 4.45108040761182 0.849735175543291 1.53240462034788 1.28321317801513 1.04407130832006 0.834997…
4.44849679578353 4.51044034171722 4.49037259683765 4.47744034171722 4.56138388765091 4.60047421415701 4.51846292334375 4.49630485195808 4.55753066822332 4.57537259683765 4.4724177600907 4.40016936219893 4.30406774487957 4.355 4.49148550497027 4.61240646927744 4.68158712228963 4.79259841310289 4.4934177600907 0.847124253903537 1.52954501373941 1.28476431798787 1.03952204760691 0.833555514195747 0.…
4.49153923073452 4.54859159087833 4.52265442305089 4.51559159087833 4.59464395102213 4.64156017479204 4.5585706468208 4.52271725522345 4.60350781464824 4.60765442305089 4.50861253493585 4.41484291956859 4.30993716782743 4.355 4.53354970276328 4.64762300696461 4.73245545450443 4.84444498247567 4.52961253493585 0.838828802803892 1.52478099878007 1.2756080181892 1.03796665052573 0.829701259793318 0.…
4.5141074168333 4.57808668726898 4.55206595770466 4.55306595770466 4.62210176331576 4.67905276616373 4.59708103375144 4.57306218869297 4.62109422529237 4.63806595770466 4.53210176331576 4.44005653517542 4.32206784221051 4.36619975761983 4.56010176331576 4.6740753802339 4.75504711264619 4.85503769011695 4.55608668726898 0.832799792704357 1.52133295867418 1.26950969847906 1.03167446494577 0.8207210…
4.57124013080613 4.6244230876108 4.5875717400146 4.5882858700073 4.67618295680467 4.70732017440817 4.6404230876108 4.60652600081343 4.67127443520701 4.67340021801022 4.58621726120555 4.47058317481489 4.35805717400146 4.47113095517781 4.61424013080613 4.71444595721139 4.78037734840963 4.87560604441547 4.60234304400876 0.832647919934926 1.52283013337022 1.26932610126739 1.01815686088018 0.810646444…
4.59178871941227 4.66062774372638 4.6364969509816 4.6127484754908 4.69183902431411 4.7347182925497 4.67662774372638 4.65153719490307 4.69475853647117 4.70764786568712 4.60480884137301 4.52048689000123 4.36294969509816 4.39676463450797 4.63478871941227 4.75260762176565 4.81266798764786 4.9274667680405 4.63169817058896 0.829047024407754 1.51685147259005 1.26728102744897 1.01874396341178 0.808630725…
4.64498297637662 4.694989079185 4.66699036398676 4.65998490357926 4.72698875798456 4.76499036398676 4.7279836187775 4.69298683078191 4.75098201277529 4.75098618838103 4.65798297637662 4.56498586718059 4.38299357599118 4.49896691635456 4.69098201277529 4.79598618838103 4.83199389719162 4.92100224840309 4.67998458237882 0.826400838333151 1.51730983297577 1.26529063276487 1.01631078372908 0.80237200…
4.68737564779198 4.7402965640463 4.71626690764167 4.69130644951451 4.75030644951451 4.78120759483241 4.75644484606944 4.72545473153765 4.77067221183827 4.78735587685556 4.7092965640463 4.62388969213889 4.42376118105216 4.43275961334136 4.72641518966481 4.82432622045093 4.8730988546821 4.98607908374568 4.71138553326019 0.834680197709364 1.52497767931099 1.26919079083746 1.02123724295398 0.80610239…
4.72453906217202 4.76963610171476 4.74267249154328 4.72162397177192 4.78062397177192 4.80174527120033 4.80045415257214 4.77044202262929 4.83717516388678 4.82256332205771 4.73863610171476 4.71190830514427 4.49906599440121 4.60684087017422 4.76749054240066 4.85659971188623 4.88287870057159 4.99390296045727 4.74952693222918 0.834699757401143 1.52771603616004 1.26926902960457 1.01403927637931 0.79842…
4.76099333049869 4.81399184838729 4.77999314523477 4.75899314523477 4.8089948126101 4.82499573892972 4.83699333049869 4.80099444208224 4.8579962947215 4.86699184838729 4.77499333049869 4.77398869890057 4.58398443783029 4.69998314098281 4.80399333049869 4.87799610945757 4.89399796209682 5.00499796209682 4.79299203365122 0.836129735072587 1.53077943865031 1.27215946458726 1.00672133945818 0.7890317…
4.80127003470108 4.84043398434102 4.80140505205162 4.78228932289402 4.82526039060461 4.84423145831521 4.87321217012228 4.83938576385869 4.90421217012228 4.90838576385869 4.81229896699048 4.8365882898845 4.6145593575951 4.73054006940216 4.84723145831521 4.89621217012228 4.89706750867527 4.96900964409647 4.81939540795515 0.840011047130637 1.53809291622928 1.27499627794307 1.00463131345319 0.7855308…
4.82870979707358 4.88453360243968 4.84256469561036 4.81168906829312 4.85172016146381 4.86775125463449 4.89477198341495 4.87858542439082 4.92577198341495 4.94758542439082 4.84267870390289 4.89636777219601 4.67139886536669 4.78541959414715 4.87075125463449 4.91777198341495 4.90392744926839 4.96998963560977 4.85957506000059 0.846214393409848 1.54245387846348 1.28579578441967 1.00679709469759 0.78663…
4.85899618008185 4.91099668940427 4.86099770804911 4.83099758071851 4.87999643474306 4.89299681673488 4.92299643474307 4.90799630741246 4.98199286948613 4.99499401546157 4.86899668940427 4.9599919781719 4.73799159618008 NaN 4.90099618008186 4.94399668940427 4.90899936334698 4.96900012733061 4.8809973260573 0.853549074306503 1.54839924874943 1.29049941555252 1.01616880945884 0.796738715234197 0.74…
4.89226370766085 4.94723206274155 4.89722151443511 4.86026370766085 4.90426370766085 4.92528480427372 4.95435864241875 4.95127425596728 5.01546412548309 5.02754851193456 4.90328480427372 5.00149577040239 4.80909702386913 NaN 4.93429535258015 4.97812657967721 NaN NaN 4.91727425596728 0.860928945169357 1.55297312270971 1.29890259529438 1.02382284598773 0.803519997944994 0.748897531079793 1.32490940…
4.91672638495485 4.96875921876027 4.91777016336207 4.88472638495485 4.92872638495485 4.95170449575124 4.98762788353859 4.97671544035304 5.05851843752053 5.07843088070608 4.92970449575124 5.04748560371512 4.91086176141217 NaN 4.96169355114943 4.98986866477833 NaN NaN 4.94271544035304 0.860831094460181 1.55140751136289 1.29728805859298 1.03336329013239 0.812796245174878 0.751451434589286 1.32670986…
4.95100326665677 5.00800430604756 4.95100430604756 4.91400400907876 4.97100252423478 4.98400400907876 5.02000504846955 5.01800386059436 5.10000697876673 5.12500534543835 4.96500267271917 5.09500430604756 4.96501143329869 5.02101336359587 4.99600326665677 4.98900757270433 NaN 4.98502108478459 4.98200386059436 0.860979820333878 1.55396986933373 1.30422948327429 1.04145009354517 0.808550135120803 0.…
4.97341717020033 5.03733770920979 4.98035757445742 4.94130791133834 4.98830791133834 5.01130791133834 5.05440723757651 5.04438737232887 5.1472880460907 5.16142710282414 4.98339730495269 5.12454629430995 5.04305285812463 5.11249982619641 5.01841717020033 NaN NaN 5.12712912410962 5.00835757445742 0.85972490588787 1.55307529971675 1.30075536361686 1.04208764812034 0.809482249077351 0.751365796347941…
5.01454199285078 5.07062923230778 5.01560742244353 4.97166194710415 5.01866194710415 5.04166194710415 5.09455289778291 5.08257470764716 5.1756837569684 5.20353108791866 5.02256380271503 5.17840022873317 5.14684407719483 5.26035335524924 5.05954199285078 NaN NaN 5.13985823588239 5.04360742244353 0.855279508391844 1.55162613929954 1.30128411133665 1.04284160320226 0.811675572952042 0.74996559405293…
5.0419978704493 5.10999692398232 5.05199716059906 5.00699723947131 5.05699700285457 5.0689978704493 5.11499842255504 5.11699731834356 5.22199637187658 5.23799731834356 5.04899794932155 5.21499716059907 5.24399242826417 5.32299518879286 5.0869978704493 NaN NaN 5.06800567880187 5.07799731834356 0.853600128561765 1.54752032258749 1.30118000867595 1.03832035729128 0.805880459036485 0.747940158533219 …
5.07231769693152 5.1344964014555 5.08137726510618 5.03937726510618 5.07237726510618 5.09631769693152 5.17217870452398 5.15934748101885 5.25144676130995 5.27434748101885 5.07931769693152 5.25506949620377 5.33656589765927 5.43967510597947 5.12031769693152 5.01417870452398 4.96897021591267 5.07798014394178 5.11031769693152 0.846095820270461 1.54391120871558 1.29439721758931 1.02640380735524 0.804972…
5.10361788727676 5.18340294886993 5.11854624114115 5.07654624114115 5.10954624114115 5.12761788727675 5.18978506159317 5.19358206420895 5.29546265398294 5.30858206420895 5.11061788727675 5.26191641284179 5.39231936171172 5.5061880104631 5.15161788727675 5.03178506159318 4.9660358230678 5.0760238820452 5.14161788727676 0.841743137550576 1.54107462896554 1.28328565001675 1.02086758618792 0.79932889…
5.14000370007849 5.20400480010182 5.14600390008273 5.10900390008273 5.14300310006576 5.15300320006788 5.23400300006364 5.22900330007 5.32800230004879 5.34000290006152 5.14800330007 NaN 5.41800300006364 5.52900070001485 5.19100320006788 NaN 4.98300020000424 5.09400030000636 5.17800380008061 0.829229683993297 1.53660955599058 1.28045979799571 1.01341942198774 0.791419328985766 0.725109216983391 1.2…
5.18743954882 5.24635530657795 5.2044488406961 5.14834675312926 5.17424768080662 5.18527740250341 5.26443459520387 5.26843942574877 5.35583069233633 5.37136029096189 5.19797400875827 5.35238979728402 5.4372759564164 5.53537927469558 5.23142490334627 NaN 4.98517833018076 5.09715851571623 5.22335059910428 0.822343913049056 1.51603395759818 1.27261304793962 1.00762226605425 0.784685529136306 0.71726…
5.23097291177722 5.28156665555957 5.24894673835663 5.20690782799559 5.21905177426992 5.22961083558171 5.30747847040023 5.31196990054231 5.38859821271824 5.4070618497453 5.24492873175508 5.39102322834616 5.46465333510146 5.57301928941759 5.27349485730734 5.25690181087829 5.00279988957183 5.35199450753748 5.25807823665241 0.822734333551455 1.51195425124096 1.2714293251258 1.01277594947608 0.7902553…
5.26449965859728 5.31949891659131 5.28949939434515 5.24099966344731 5.26899832063653 5.27299869383953 5.33350028985234 5.33450058850474 5.40450093125749 5.42500049850401 5.27949968329747 5.41600002075018 5.47250031365252 5.58650041775335 5.30749943979552 5.24800109400878 5.03000313652522 5.37600051395414 5.29799905644244 0.823955061404995 1.51482000571655 1.27297006310351 0.999841275727743 0.7858…
5.29633892831426 5.34490861443544 5.32431508533633 5.28039301136754 5.31388930543843 5.31689349439776 5.37282992935675 5.37223090021631 5.43437287431874 5.4517993442598 5.31435872034148 5.43824107224719 5.48056411707553 5.58994791807188 5.34232408429384 5.3115464482789 5.07516823223142 5.39858416041532 5.32583439433335 0.829351302900771 1.52118053030802 1.27345203247798 1.01041060109455 0.7955318…
5.33006981508191 5.38548549047256 5.35560329924066 5.31950139928241 5.35251152153731 5.35600295629293 5.40558494369999 5.39520709154105 5.47152476118626 5.48161876319036 5.35004534102768 5.46219574423423 5.48691979203354 5.58457486627166 5.37458817062258 5.36628981431329 5.09179197053908 5.35751328784852 5.35907726817591 0.832479667082443 1.52570263414154 1.27665848793321 0.996436583410419 0.7786…
5.36049717300789 5.41499168500286 5.38449632943777 5.35449510271754 5.39399107324249 5.39449483707206 5.43099532812833 5.42849340597884 5.49699628920307 5.50699613466323 5.38199686392822 5.47449797314383 5.49149950254476 5.59049927073501 5.40299794570707 5.41697311550309 5.19500015453984 5.37401145562699 5.38949390983305 0.840478886798622 1.53538607889568 1.28560259893041 1.01970314562777 0.80238…
5.40372358213403 5.44483850539577 5.42620825903247 5.38542296837169 5.44481636015282 5.45239587128648 5.46624992998699 5.45674161494412 5.53472806640151 5.54174338950308 5.42378618152447 5.49514594129949 5.49700495184226 5.59446393994283 5.45067742691202 5.48901742520929 5.30663590871495 5.29157030683252 5.4232634785296 0.843748564878284 1.53472569411483 1.28897351020697 1.01748838861948 0.803489…
5.42771825899745 5.48353677258232 5.44824245718613 5.43391899437833 5.4790962670974 5.4959840794778 5.49318333860275 5.48318755229882 5.55872009484855 5.56769589665987 5.45463723703926 5.51180074087505 5.49749440941561 5.5954700013574 5.46977554172973 5.54484339694237 5.38799577516962 5.35228886798675 5.45265079605302 0.848917466962747 1.54004597713186 1.2914756977733 1.03158627307615 0.813837607…
5.46050434153188 5.51050823223595 5.49149082678265 5.46900342021337 5.52850206149663 5.54300479891399 5.51601471455798 5.50750422882493 5.58900385105732 5.59749711022893 5.48350558098738 5.52850353947462 5.502495360315 5.59700025850637 5.5010032478758 5.59298708187799 5.45291516004562 5.57380911010265 5.48400483200645 0.855850201908349 1.5437115633846 1.29890080725921 1.02462321748138 0.809257241…
5.49021807829772 5.53940643482765 5.51631225656269 5.50678749532212 5.57085685715245 5.58757988217888 5.55776270096511 5.53030729879517 5.61924285885622 5.62328746772509 5.51422304434435 5.54257433615607 5.50608923153626 5.57309911395486 5.52970320499516 5.63641141191309 NaN NaN 5.52272305538316 0.855387163604468 1.54658287755458 1.29692207513794 1.04273690659438 0.822370293067816 0.7613641311364…
5.51173571356316 5.57950738140006 5.54712154748161 5.53515147322739 5.6060675220836 5.6447972794168 5.58368157248836 5.56062756154996 5.64320568660018 5.65165161782338 5.53622965611601 5.54990994803026 5.51489179014841 5.58287993552688 5.54975375576822 5.67700126611451 5.61012405712159 5.73088813771781 5.54472959827761 0.854120554313853 1.55229490851957 1.29663354714356 1.0444044888458 0.82585221…
5.54348238585092 5.59898959443038 5.57898540170884 5.57147937715894 5.64848182812232 5.69047852981713 5.61098582537974 5.58598644451477 5.66448983696905 5.67848630329113 5.56348496370605 5.55949479721519 5.51599861334037 5.57450855533049 5.58048463418424 5.71897627431787 5.66245786706747 5.66706308430357 5.58347741843883 0.855385194000063 1.54625517275083 1.29706007153347 1.04699557231848 0.83419…
5.57282028984655 5.64671706492951 5.61727437773858 5.60832513096955 5.69387806908033 5.73591757873134 5.64246349083931 5.61381138826752 5.68927453485971 5.70479452289757 5.59529218089664 5.57464726144879 5.51952904673802 5.61277012521787 5.61032591163653 5.75281466805657 5.70189948639715 5.81286575565726 5.60786214149849 0.852832360743021 1.54189593515074 1.2962850950512 1.0554884673504 0.8400053…
5.60261420138398 5.66625006808262 5.64267170491321 5.63860769931648 5.72855324102202 5.77450156284145 5.68544405931221 5.64262754387839 5.71516317268919 5.73214603500263 5.62264501992437 5.58832301750132 5.522460987595 5.58980458209422 5.6406080376759 5.78212036509206 5.80503875449369 5.92142654507048 5.64156353828166 0.847680751209396 1.54352818158673 1.2919370800233 1.05637801735901 0.840712030…
5.63549497759375 5.71499226629397 5.68799292594864 5.68099364349914 5.77649226460147 5.82149275733865 5.71499548511621 5.68449358560331 5.74899486518709 5.76149563724842 5.65949437583491 5.61599534946177 5.5289988890262 5.58949988590084 5.67099537270955 5.80749642917252 5.86949069429327 5.98599078852965 5.68199371618024 0.85221432585287 1.54060529870951 1.29379957119412 1.05662999241926 0.8398400…
5.67127005898508 5.73831515535396 5.71828491803197 5.71335830734868 5.8037892376494 5.85483290887232 5.72925917704563 5.70931101245476 5.77617278469709 5.79319870240165 5.69424466050872 5.62957191999119 5.53409114283507 5.59298704114772 5.7057829736578 5.83735355686215 5.93425278051537 6.04924509137782 5.71128971269805 0.848045661654346 1.53601982845497 1.28496428496101 1.04782018300057 0.8403214…
5.70015013470576 5.77208982145808 5.74863403502047 5.75153938566398 5.83462771879727 5.89056526881137 5.75862102660816 5.74454523192979 5.79574735107211 5.81570945373292 5.72067601785314 5.63691594034317 5.5438807979968 5.59151894866959 5.73564391247404 5.87553226320323 5.96117539959855 6.07518945653709 5.74212843104334 0.835450230178073 1.52897150207607 1.28016195505966 1.03980237003203 0.831480…
5.74799880194156 5.80699993678113 5.78949942657323 5.78900010604305 5.87099974247389 5.91950020259113 5.79100523539588 5.7870043628299 5.8480059625342 5.8520043628299 5.77199820114414 5.66850316002398 5.55350178088334 5.5920034783468 5.78049940273898 5.91250020733861 6.001500456484 6.11400116574663 5.78150020259113 0.833554606411318 1.52613047048949 1.27545545182611 1.03775804788795 0.82206906238…
5.77599733072235 5.83891805121491 5.81996322705218 5.82286445973321 5.90323646069695 5.95171490614735 5.82748719528822 5.81744821966516 5.8892728293614 5.88243847575939 5.79603069591579 5.72865993684026 5.57017105857141 5.61498321827518 5.81198970311871 5.95036372125647 6.03313346077373 6.15062789990816 5.8189187401276 0.830732516990314 1.52440687501985 1.2733612723019 1.019555205819 0.8113219945…
5.8229318365748 5.87852006772565 5.86347401337562 5.85708634555552 5.92523482927898 5.97175821440534 5.87639747427394 5.86244567633202 5.91666258559341 5.92645772684655 5.84589711683661 5.73276853507871 5.58581244172068 5.61253275126281 5.85843690729515 5.98409380261815 6.04486112104722 6.16186690767026 5.85852030635988 0.830773522874687 1.52344564794955 1.27124025473816 1.02536749404294 0.813491…
5.86002131980733 5.90851666761459 5.90801350667135 5.88951678435572 5.95851420218811 5.99051182818252 5.92251884172073 5.89900559718445 5.94900493085296 5.96000519738556 5.8780224068604 5.81953525546285 5.61854070725337 NaN 5.89802102408946 6.0170152600559 6.06350538515737 6.18150525189107 5.89651725078776 0.826530794409702 1.52322632571707 1.27991877780292 1.02015197580554 0.807516160712941 0.74…
5.9087985228487 5.95231442208668 5.93089504247716 5.92322998426073 5.98376053856515 6.01413383936581 5.96634593074997 5.94125443767842 6.00680765665375 5.99933925023789 5.92678114961199 5.89165182359232 5.70133393386832 NaN 5.94734026458224 6.04476848818414 6.07410004725126 6.19109452598986 5.93381737008414 0.831059072904357 1.52903069360118 1.27921455203156 1.01842960032593 0.803272736582466 0.7…
5.93665541543398 5.98114499302416 5.96902432310421 5.94473386514548 6.00868966983954 6.02684210485164 5.99810874716788 5.9676648257652 6.0366276005368 6.03455310102027 5.95317304049944 5.95372814932368 5.73261271371609 NaN 5.97910700464849 6.07018445863463 6.08338530443222 6.19989126243116 5.96363058771289 0.832101483010221 1.52825923440775 1.28011385058346 1.0141023323262 0.796789371320709 0.742…
5.98150531718607 6.01450695329715 5.99650653689025 5.97550477944753 6.02600596091485 6.04650459768333 6.00600599961821 6.00400716621064 6.07200649958639 6.07800716621064 5.99350575648844 6.0135094831211 5.783514246994 NaN 6.02350532474014 6.08200354486846 6.0910006135125 6.20800099993637 6.00000516563815 0.833235614772465 1.53454090935733 1.28001100909869 1.01332130060271 0.796134617961787 0.7434…
5.99532608134231 6.04522726881434 6.04112845628636 6.00722726881434 6.05319762505594 6.07329643758392 6.04232608134231 6.04725691257273 6.1113557251007 6.12145453762867 6.02629643758392 6.08951382514546 5.87083002523497 NaN 6.03232608134231 6.09915810004476 6.08506916876958 6.21403952501119 6.01531620008951 0.852020039008504 1.5442674499481 1.2956068379991 1.03705685707293 0.813711916446535 0.752…
6.02760497094949 6.06772467672237 6.05384438249525 6.02972467672237 6.07276058845424 6.10264088268136 6.07460497094949 6.07268876499051 6.14656905921763 6.16644935344475 6.05564088268136 6.14037752998102 5.9529944715078 NaN 6.06460497094949 6.11480847076339 6.09191620595898 6.21795211769085 6.04661694152678 0.854993609445044 1.54797463151208 1.29529383058473 1.04070534974672 0.816871335035359 0.7…
6.05399636805345 6.10099539022168 6.08399580929244 6.04999720619496 6.0959967871242 6.12299720619496 6.10399594898269 6.11899357424841 6.18599455208017 6.20699441238992 6.08199636805345 6.18699357424841 6.01599133920437 6.04600530822958 6.09399594898269 6.12799818402672 6.09499958092924 6.22199944123899 6.08699441238992 0.856869742969936 1.54979975135135 1.30270896349833 1.0475090556939 0.8338476…
6.08722795370189 6.12729733091551 6.12009911030517 6.08022795370189 6.12929733091551 6.15229733091551 6.141287419885 6.14542617431224 6.24223786473241 6.25649555152586 6.11522795370189 6.22752528461741 6.0810406582043 6.14466505312688 6.12422795370189 6.13715857648827 6.09506937721362 6.15706937721362 6.11632706400706 0.859448602314905 1.55214681832941 1.30681445996373 1.05354298115206 0.82998827…
6.10971968554637 6.15663437245179 6.1298781241506 6.10271968554637 6.15863437245179 6.18163437245179 6.16964656003673 6.18747593384757 6.26570749796143 6.30539062075299 6.13771968554637 6.27935405799817 6.18372030358127 6.30895248573004 6.14671968554637 6.15280499864096 6.10191468690542 6.16391468690542 6.14859780969697 0.858324015722681 1.55084620948797 1.30725451558678 1.04495700699578 0.825871…
6.13896858309866 6.20594691627015 6.18194366624587 6.13896099970868 6.18497183312294 6.21196749975723 6.20596099970868 6.21796749975723 6.31894258290445 6.34595666634298 6.17096424973296 6.32894691627015 6.25692199941736 6.38591874939309 6.17696749975723 6.16199024992717 6.10899241661002 6.17698591656147 6.17896749975723 0.858549739998058 1.5506901516678 1.30468279502088 1.04678789831763 0.825989…
6.16632480245021 6.21946259742908 6.19549212492455 6.15538385744115 6.20225590496077 6.22826574745926 6.22639369993964 6.25426574745926 6.34223621996378 6.37639369993964 6.19128543245624 6.35535432994568 6.35974802988532 6.4854429124321 6.20339369993964 6.16906889748944 6.10905905499095 6.17996063000604 6.2053248024502 0.856885000053833 1.54806122055595 1.30566080723561 1.04458364183211 0.8270613…
6.19860170304714 6.26543272858229 6.24439651976839 6.19352928541935 6.22768619027956 6.25467412067493 6.26551721581471 6.28067412067493 6.36571032948883 6.41551721581471 6.21964998146567 6.39056549423324 6.43408271004795 6.52945686779155 6.24251721581471 6.17591551276758 6.11492758237221 6.17604827841853 6.23760170304714 0.854400656795766 1.54420755424225 1.29878484932056 1.03997684783782 0.82521…
6.23200122632883 6.28200227097931 6.25100240723807 6.22100145342676 6.25500149884634 6.28100104465048 6.30900072671338 6.33000077213296 6.42300090839172 6.45000136258758 6.26000136258758 6.41800104465048 6.50100218014013 6.60900317937103 6.27300104465048 6.18900072671338 6.11900013625876 6.17300027251752 6.27100136258758 0.850589718852762 1.5383299123402 1.29836963982268 1.04122953762861 0.825609…
6.25941764398016 6.33220882199008 6.30429961415968 6.2533631686784 6.28835408946144 6.30429961415968 6.325453960848 6.347453960848 6.44339040632928 6.48033593102752 6.29032685181056 6.44138132711232 6.54920882199008 6.679226980424 6.29648119849888 6.20523605964096 6.12212710903744 6.17906355451872 6.30139040632928 0.844337988948163 1.53638165998174 1.29042683513541 1.03098263221016 0.816489000523…
6.30440783905315 6.35470391952658 6.33657518888596 6.29248507743753 6.32649795050159 6.33657518888596 6.37435634679691 6.39635634679691 6.48544645824534 6.51652369662971 6.32553656969377 6.4824593313094 6.57170391952658 6.70367817339845 6.34831772760472 6.23066530033439 6.13581977710313 6.18590988855157 6.34344645824534 0.837657923027543 1.5344060035894 1.28900866594289 1.02372551813534 0.8088406…
6.33800221513138 6.40500206058733 6.36400283330758 6.32900206058733 6.36300190604328 6.37300139089645 6.40100206058733 6.42300242119011 6.51900139089645 6.54700133938176 6.36500190604328 6.51300149392581 6.59200128786708 6.7140018545286 6.37900221513138 6.26400206058733 6.15200242119011 6.18900700599692 6.37700206058733 0.833959923243122 1.52689028178532 1.28623006233277 1.0245803255728 0.7883314…
6.38129464924899 6.44525536268246 6.41916696790776 6.36938304402369 6.40022589775756 6.40038304402369 6.44129464924899 6.47022589775756 6.54625536268246 6.57322589775756 6.40235357909879 6.54232411417389 6.61716696790776 6.75016696790776 6.42229464924899 6.30451072536492 6.1990294649249 6.32417498210282 6.41732411417389 0.832457624731542 1.53240959929025 1.2874351873956 1.03087701735858 0.8158791…
6.41063633909649 6.47068482721696 6.43579392548801 6.40752724082544 6.42272119330731 6.43852724082544 6.47063633909649 6.49272119330731 6.57168482721696 6.59572119330731 6.43756360691579 6.57459997300614 6.63379392548801 6.76679392548801 6.45163633909649 6.35536965443391 6.20196363390965 6.24201825052983 6.44959997300614 0.831225273757948 1.53734878374791 1.28695593979476 1.02858836555047 0.81280…
6.45992450335143 6.50993991083073 6.49490909587213 6.45492758484729 6.47891371811592 6.4789383700828 6.51692912559522 6.53593374783901 6.6019537775621 6.6159691850414 6.48392912559522 6.61094453307452 6.6639537775621 6.79196148130175 6.50092450335143 6.42189831063662 6.2519229626035 6.3807842952898 6.49592912559522 0.832008767401656 1.54089462278972 1.28214741099754 1.03027734991356 0.81537597864…
6.49033138696939 6.53638512539685 6.51643886382432 6.48543886382432 6.51538512539685 6.5184478202289 6.54134929977854 6.55929556135107 6.62526869213734 6.64226869213734 6.52029556135107 6.64327764854192 6.69 6.78694626157253 6.52834929977854 6.49877920719829 NaN 6.29169276046524 6.52038512539685 0.837129972782209 1.5423905685574 1.2913058528361 1.03243522588778 0.817109314660761 0.737157425905127…
6.52655646020388 6.57848453483154 6.5644126094592 6.5334126094592 6.55748453483154 6.56740062189714 6.57953248507977 6.59160441045211 6.65464037313828 6.67164037313828 6.55260441045211 6.67362838557623 6.69 6.78107192537234 6.56653248507977 6.58395708210102 NaN 6.47673435077119 6.56248453483154 0.839313267736612 1.54354585467677 1.29303878201516 1.0340996211445 0.81812753293546 0.731410366989276 …
6.54997439164611 6.59198552571302 6.57798552571302 6.55098107208626 6.58397105142604 6.60395991735913 6.58998886593309 6.60198886593309 6.67198107208626 6.69197773186619 6.57996993801935 6.67499888659331 6.69299665977993 6.77800334022007 6.58997439164611 6.61996103076582 NaN 6.52694655647884 6.57998107208626 0.842766181015051 1.54696620328318 1.29316987752526 1.03197239382439 0.816641670110036 0.…
6.60213994227754 6.63225989280113 6.62815993403147 6.60022990517023 6.6463898392017 6.65942982270957 6.63315993403147 6.64213994227754 6.71412994640057 6.72822990517024 6.62915993403147 6.69413994227753 6.696 6.7739400247382 6.63616992990843 6.68846980621744 6.47839983507867 6.60517034221176 6.61921990929327 0.847544897979714 1.55056058326049 1.2985268054424 1.03249531430693 0.818550607998685 0.7…
6.61581820224696 6.6576623756015 6.64379223113938 6.62270133226286 6.68449356340225 6.70144162118709 6.64879223113938 6.65581820224696 6.72683118780075 6.75070133226286 6.64479223113938 6.70781820224696 6.696 6.76807791332273 6.6527792455856 6.73438967897194 6.51748057784846 6.52407780096445 6.64071431781665 0.848023637078644 1.55452727865162 1.297237140931 1.02910505987165 0.81665519197435 0.748…
6.65795242289143 6.70694449337334 6.69893769664355 6.67893656385525 6.73494336058504 6.74794789173824 6.68895468846803 6.69195921962123 6.77993996222014 6.78695921962123 6.69893882943184 6.73197281308082 6.70299207048191 6.82992976712545 6.69695015731484 6.79792863433715 6.60190484578287 6.72577004397527 6.68395129010314 0.851146465700507 1.55680747388209 1.29754962617986 1.04382325738894 0.82611…
6.67122899058367 6.72424425662258 6.70929768775876 6.69830532077822 6.76830532077822 6.79138165097278 6.71217555944748 6.70818319246693 6.78717555944748 6.80718319246693 6.71224425662258 6.73503053207782 6.70304579811673 6.76409922925292 6.70719845850584 6.81150377928406 6.66665643967317 6.70070987080936 6.70425188964203 0.854504347843037 1.55963114420841 1.29728129016817 1.04651320289012 0.83750…
6.70061689922343 6.75559135917166 6.74750196899046 6.73748919896458 6.80748919896458 6.84036149870572 6.73470628940463 6.73169351937875 6.80970628940463 6.83069351937875 6.74359135917166 6.73894891989646 6.70892337984469 6.77683398966349 6.73266797932697 6.87615717829155 6.75090177777384 6.79181238759264 6.73657858914578 0.860195806149605 1.56106135576221 1.3102805417565 1.05205772165349 0.844163…
6.72697426164694 6.78597030190031 6.77097723145691 6.77096733209035 6.84096733209035 6.88695446291381 6.77196337234372 6.76496733209035 6.83997030190031 6.85997129183697 6.76697723145691 6.74899010063344 6.71599307044341 6.77999703019003 6.76297030190031 6.91696040253375 6.82792476481413 6.95384062019835 6.76597129183697 0.86375654512107 1.56133974261647 1.31197848539692 1.05581634713374 0.848435…
6.75023719905361 6.82219327330294 6.80720205845308 6.80425476935388 6.89040411690615 6.92736897630561 6.79528990995441 6.78831626540481 6.86325476935388 6.88621084360321 6.79620205845308 6.77206149605094 6.7160263554504 6.78028112480428 6.78626355450401 6.94722841390348 6.90772038231096 6.97822113586858 6.79922841390348 0.863996704280993 1.5617335566981 1.31401814004732 1.05519723139 0.8530535993…
6.77667784714408 6.84373750508036 6.8297255734931 6.83265398396957 6.93545114698621 6.96849887333523 6.82760625762054 6.82357046285877 6.89165398396957 6.90971364190585 6.8187255734931 6.77891647888921 6.71896420523823 6.8116181892078 6.81564205238231 6.97268977873134 6.98802160984498 7.11434150937137 6.82468977873134 0.860285220715701 1.55878591407764 1.3126961076428 1.05154450482047 0.846766600…
6.80597307465911 6.87696936081899 6.86596657543889 6.86896657543889 6.95198514463951 7.00196936081899 6.85797214619908 6.84697864541929 6.91497864541929 6.9359758600392 6.84797307465911 6.78899071539969 6.72499442923982 6.78402599688086 6.84597214619908 7.00696843235896 7.05294057855803 7.18193872163797 6.85697028927902 0.857782284011676 1.55638220045027 1.31238027853801 1.05425743745032 0.850336…
6.84325722849785 6.9063264823242 6.89528690870914 6.90125722849785 6.99129680211291 7.03725722849785 6.8982176548828 6.89022754828656 6.96109893403764 6.96526712190162 6.88422754828656 6.80215829446022 6.72803957361505 6.78772221847474 6.87829680211291 7.02629680211291 7.1581088274414 7.28512861424893 6.88431658892044 0.85042983278072 1.55350100466477 1.30688984810512 1.04982575349858 0.849329064…
6.86866753159468 6.93857802087017 6.9236291698556 6.92666753159468 7.02061638260924 7.06266753159468 6.91971868058011 6.91270589333376 6.97087212753642 6.99165474434832 6.90670589333375 6.81779540405826 6.73194885101457 6.85906653101583 6.90761638260925 7.05561638260925 7.16885934029006 7.29783376579734 6.91559080811653 0.846461916220215 1.55162455151301 1.30094774645786 1.04841841363476 0.842321…
6.91495627495938 6.96897148366916 6.95696863203608 6.962965780403 7.04597623639097 7.09197243421352 6.95996197822555 6.95296197822555 7.01395912659247 7.02796578040299 6.9559534233263 6.86095912659246 6.73799429673383 6.80005703266168 6.95095912659246 7.09296482985863 7.17499429673383 7.30199619782255 6.94896863203608 0.84104510442322 1.5457355796954 1.29869207218671 1.04249561771717 0.8367152470…
6.94135489906727 7.00522653131953 7.00515102087969 6.9952416334075 7.07515102087969 7.11814346983571 6.99630204175938 6.99222653131953 7.04030204175938 7.06127183758344 6.97937000115524 6.88340020533118 6.74820387818758 6.87562244780078 6.98427938862743 7.1261963271436 7.22203020417594 7.34785653016429 6.97929449071539 0.838951499942238 1.54314353872411 1.28941110003466 1.03869378761081 0.8337763…
6.9873978502847 7.03461564911789 7.0247437660786 7.02659002572575 7.09474376607859 7.13675657777467 7.03548753215719 7.02161564911789 7.07948753215719 7.09653877894147 7.02737222689256 6.93532098010828 6.7746540842061 6.82664058480351 7.0205259672454 7.15166689590217 7.22594875321572 7.32924342222533 7.01750034385326 0.836551388655372 1.54100792949743 1.29085116680678 1.03269840757995 0.824215042…
7.02801048982805 7.07100953620731 7.07000635747154 7.06700476810366 7.1270041323565 7.15600317873577 7.07201048982805 7.06800731109227 7.11901176132235 7.13301144344878 7.05701239706951 6.98902066178251 6.81501652942601 6.94301557580528 7.07300858258658 7.19800540385081 7.24200222511504 7.37400222511504 7.05500921833374 0.838830677070719 1.54158152261443 1.29361020343909 1.03142007628966 0.814709…
7.06130219602681 7.10130219602681 7.0904120854911 7.08235714075895 7.14022893638394 7.16616483419644 7.10526556620538 7.09139377058038 7.15630219602681 7.16933882584824 7.09624725129466 7.05463186441969 6.86754028986611 6.99256776223218 7.10032966839288 7.21521062147323 7.24914651928572 7.38111904691965 7.08430219602681 0.840961007320089 1.546375128175 1.29426025635 1.03150642947365 0.81282580653…
7.09360535233983 7.13360535233983 7.13446184409977 7.1205335982198 7.16470102449987 7.18378473763991 7.13365318841985 7.13348576213978 7.18860535233983 7.20555751625981 7.12267710645986 7.12217482761964 6.92529441781969 7.05325854075968 7.13556947527981 7.23772494253988 7.26480865567992 7.39384453273993 7.11660535233983 0.841068684507799 1.5469233029488 1.29535660589759 1.01509055276549 0.8006191…
7.12597193749052 7.16297456835078 7.15498246093157 7.14397983007131 7.183983337885 7.20298333788499 7.16397369139736 7.15997719921105 7.22396930663025 7.24196842967683 7.16096667576999 7.18194825974814 6.97195966014262 7.09995966014262 7.16497456835078 7.24899035351237 7.26899649218631 7.39999473827947 7.1499710605371 0.84462687804582 1.55177574677591 1.29727832501897 1.03067614413594 0.811310485…
7.14936679286764 7.1903568795469 7.17739653282989 7.16434696622615 7.20431722626391 7.22628748630167 7.19336679286764 7.19632713958466 7.26442627279213 7.27545601275437 7.17841635947138 7.24919826641494 7.0185254059996 7.14751549267885 7.19529739962242 7.26926765966017 7.27905947992448 7.40706939324523 7.17636679286764 0.848743494570171 1.55348993822866 1.30174739812713 1.02456447444515 0.8089335…
7.18553609256268 7.22554863060152 7.21649847844614 7.19856116864037 7.23559878275691 7.25463639687345 7.22953609256268 7.22858624471806 7.3064608643296 7.32042325021306 7.21947340236845 7.26874923922307 7.07033548394113 7.19834802197998 7.2246238588346 7.29566147295114 7.28492477176692 7.41391223372807 7.21253609256268 0.851060284847934 1.55644213512268 1.30740740475508 1.0417693305163 0.80829814…
7.20197941010435 7.24197941010435 7.22598841818369 7.20599099192065 7.24898327070978 7.27197812323587 7.24298327070978 7.24897426263043 7.31998327070978 7.35595495960326 7.23298327070978 7.32193179597065 7.13292021415434 7.26092021415434 7.24397554949891 7.30498841818369 7.285 7.414 7.22598327070978 0.854945032687673 1.56185307664759 1.31101544448559 1.04456667987933 0.819445625679096 0.745030850…
7.23217445600964 7.26925030644861 7.25222755131692 7.22517445600963 7.27614411583405 7.29820479618522 7.27615170087794 7.28220479618522 7.37019721114133 7.3992806466242 7.25917445600964 7.36037925219486 7.20259921846788 7.23369782403854 7.27417445600963 7.31504551026338 7.28503034017559 7.417 7.25219721114133 0.860207900703597 1.56471396873872 1.31297982148046 1.05023281872419 0.816012840937301 0…
7.25471108047471 7.3015854632898 7.28162314844527 7.24771108047471 7.29476132734867 7.32466083360075 7.29574876563018 7.30866083360075 7.39567339531924 7.43553521641584 7.28171108047471 7.40937191407546 7.28000762423922 7.32384432189884 7.29671108047471 7.32092462968905 7.28894975312604 7.417 7.27767339531924 0.862520354344362 1.56781030496957 1.31812405097792 1.05188877069575 0.828006244565672 0…
7.27800691606413 7.32201010809373 7.301007980074 7.26500931008633 7.318007980074 7.3480071820666 7.32600585205426 7.3350095760888 7.429007980074 7.4660095760888 7.30500771407153 7.43301303412086 7.34002340821706 7.38304548642178 7.3200071820666 7.32700345803207 7.28500186201727 7.34702048218993 7.2980095760888 0.864509755277731 1.56866956641598 1.32089090972844 1.05312005054047 0.838330109061011 …
7.30422907473401 7.36015271648934 7.33120616726061 7.30018325978721 7.34820616726061 7.37522143890954 7.34827488968081 7.37117562396274 7.45920616726061 7.50223671055847 7.33422143890954 7.48217562396274 7.42865668090415 7.55467958837756 7.34721380308507 7.34007635824467 7.29203054329787 7.42349603558518 7.33419089561167 0.863569154199205 1.56702793539734 1.32427189723591 1.0533286314117 0.838682…
7.33362778295566 7.37975185530378 7.3576650046601 7.32370222636453 7.3746650046601 7.40364019019048 7.3835533395468 7.39371463359934 7.4856650046601 7.53261537572086 7.36264019019048 7.50471463359934 7.51293297780624 7.64189575610181 7.37465259742529 7.34987592765189 7.29595037106076 7.35881887749754 7.35868981912972 0.860893871751034 1.565479603431 1.31938191210171 1.05571972634706 0.83132317833…
7.35898155491322 7.40897860369934 7.38498007930628 7.34998081710975 7.39798303052017 7.4279822927167 7.40698303052017 7.42297860369934 7.51897565248546 7.56197860369934 7.38598303052017 7.55196532323686 7.58594687815009 7.68197122566463 7.40198007930628 7.36199114635835 7.296 7.358 7.39197565248546 0.857682346215038 1.56420092963237 1.31532295121388 1.05341172646012 0.834047919394212 0.7580596975…
7.38623734785762 7.43924647662138 7.41130124920391 7.38324647662138 7.41532863549517 7.45120996156636 7.43618257527509 7.4501825752751 7.54227386291264 7.58623734785762 7.41524647662138 7.56830124920391 7.68232863549517 7.78157511211655 7.42523734785762 7.37818257527509 7.29605477258253 7.355 7.41527386291264 0.852804895899674 1.56352722773812 1.31053328635495 1.04962696188258 0.833477733823816 0…
7.4116574890184 7.46564431551911 7.44356527452335 7.40964431551911 7.45052575402547 7.47369700951628 7.45573653001415 7.46973653001415 7.57160479502123 7.6116574890184 7.44164431551911 7.60056527452335 7.71752575402547 7.84317006954458 7.4506574890184 7.39773653001415 7.30192095900424 7.355 7.44460479502123 0.850116227123054 1.56001729286246 1.31088525754026 1.04394653803089 0.828950993301724 0.7…
7.44199361531352 7.4889951050737 7.47399361531352 7.44299297684487 7.47699446660505 7.49999446660505 7.48299425378217 7.49599446660505 7.58899638201099 7.63199574354234 7.47199361531352 7.62499489225081 7.74499425378217 7.86999446660505 7.48099361531352 7.41399659483388 7.30599914870847 7.37499574354235 7.4679951050737 0.846450772547064 1.5588602362334 1.30587106837087 1.03983085980445 0.82388106…
7.47535660768879 7.52522783269006 7.510297173074 7.4793268903814 7.50735660768879 7.530297173074 7.509297173074 7.5262377384592 7.61516839807526 7.65219811538266 7.50442594807273 7.66425754999746 7.76831698461226 7.896297173074 7.514297173074 7.46090094230867 7.32212877499873 7.37499009423087 7.5052674557666 0.842763740058148 1.5529114713849 1.30168651367351 1.03592562698111 0.81965503263496 0.74…
7.51053195680521 7.54770097240333 7.53960996400434 7.51157096040477 7.54253195680521 7.55960996400434 7.53860996400434 7.54968797120347 7.63177897960246 7.67173997600289 7.54644094840622 7.68966196880376 7.79958396160463 7.92560996400434 7.54360996400434 7.45113001199855 7.33483098440188 7.37401300119986 7.53164896760391 0.838200715603324 1.55009744345558 1.29739707526736 1.0325351141635 0.816205…
7.54399688990633 7.58099688990633 7.57599660717054 7.55199623018949 7.57999651292528 7.59599660717054 7.57299679566107 7.57599754962317 7.65799754962317 7.6879984920758 7.57999688990633 7.73299594745371 7.80699934028316 7.91100141367894 7.57699688990633 7.47799745537791 7.35399820934001 7.38099934028316 7.56499688990633 0.835310266714093 1.54921008010847 1.29366034682257 1.03259998963302 0.815910…
7.57727731797995 7.6112521072545 7.6162521072545 7.585336143006 7.616336143006 7.63231093228055 7.5962521072545 7.60319328222845 7.67215966792785 7.7051344572024 7.61627731797995 7.75632773943085 7.83015966792785 7.954168071503 7.60727731797995 7.50444538948295 7.36810924647695 7.40405882502605 7.5952521072545 0.836270336397435 1.54963479003784 1.29617747892745 1.03087857190108 0.814565294506773 …
7.60957241294319 7.64061128449381 7.64561128449381 7.62448171265842 7.65548171265841 7.66852058420903 7.62561128449381 7.62570198477859 7.69075381351275 7.72079268506337 7.64857241294319 7.79449466984195 7.84875381351275 7.97374085632921 7.63957241294319 7.5563132692724 7.38083155661399 7.41090929971522 7.62461128449381 0.837474062664246 1.55019261440538 1.29588388715506 1.03304136462438 0.816346…
7.64297824310242 7.66998088030212 7.68197626520264 7.66497362800293 7.69897165010315 7.71197165010315 7.6519828582019 7.64598681400146 7.71098681400146 7.73698945120117 7.68197824310242 7.81498681400146 7.85899340700073 7.98299406630066 7.66898088030212 7.59997165010315 7.40098681400146 7.41699604420044 7.65797824310242 0.839248839632129 1.55334792320523 1.29962752762527 1.03462897149211 0.818308…
7.67321512279236 7.69727124178167 7.71133671393586 7.7013741265954 7.74833671393586 7.75839283292517 7.67914965063816 7.66915900380305 7.7271870632977 7.7541870632977 7.71224318228701 7.84115900380305 7.86202805949466 7.936 7.6991870632977 7.68256118989311 7.47653313039845 NaN 7.68824318228701 0.842149743064335 1.55684282960875 1.3028243182287 1.0344588235207 0.820180966862197 0.744452564786654 1…
7.69571986101891 7.72564678128471 7.74656152159481 7.74051280177201 7.78356152159481 7.79948844186061 7.69480512070881 7.68579294075311 7.74675640088601 7.77375640088601 7.73768332115181 7.85779294075311 7.8649634601329 7.936 7.71875640088601 7.74126920265802 7.53230574252512 NaN 7.71368332115181 0.845261267740875 1.56027724835549 1.30536833211518 1.03956642063125 0.824466651794036 0.749951548648…
7.71598470112556 7.74898240629439 7.77397934651951 7.77397475685717 7.82696710741995 7.84296710741995 7.71798240629439 7.70198776090045 7.76298776090045 7.78998776090045 7.76098240629439 7.8669931155065 7.86899694022511 7.93999694022511 7.73798546606928 7.76798011146323 7.56597475685717 NaN 7.73998011146323 0.849057123811605 1.56503638946563 1.30875742978909 1.03549316686701 0.820143350453502 0.7…
7.73516603389295 7.78119533399171 7.81024416748963 7.81032230108631 7.86734183448548 7.87948833497926 7.73518556729212 7.71212696709461 7.77718556729212 7.80715626719337 7.78019533399171 7.87308790029627 7.875 7.99899023330041 7.75413673379419 7.79732230108631 7.60939066798341 NaN 7.7632637008888 0.851097308792416 1.56935219214221 1.31052766149398 1.04025427038515 0.821077194893147 0.758614709749…
7.75177939122821 7.80074046026848 7.8346755753356 7.84257175944299 7.90154580546984 7.92835115067119 7.75375343725505 7.72483129917451 7.79575343725505 7.82279236821478 7.79974046026848 7.88188320712081 7.875 7.99801297698658 7.76781832218793 7.82957175944299 NaN NaN 7.78964962136244 0.854830427911279 1.57357393941799 1.31529667230551 1.05168816925706 0.827800718332356 0.761087168223962 1.3341982…
7.76500087215112 7.82700103567946 7.86500136273613 7.87500179881169 7.94800179881169 7.97400212586837 7.77400109018891 7.73500054509445 7.80900054509445 7.83600070862279 7.81600087215112 7.88900032705667 7.87500016352834 7.99799983647166 7.78100049058501 7.85900158077391 NaN NaN 7.80900125371724 0.85875012973248 1.57778007794851 1.31683022839458 1.06082041045612 0.838740667740705 0.76666043771084…
7.78111958866178 7.84617478342876 7.89021157994008 7.90830357121837 7.98133116860186 8.01335876598535 7.79414718604527 7.74511958866178 7.81916558430093 7.84908279215047 7.83218398255659 7.89506439389481 7.87793560610519 7.99423647239016 7.79011958866178 7.88811038953395 7.76450595203062 NaN 7.83217478342876 0.861149778124833 1.57923667747071 1.32104042206378 1.06836922617716 0.851036547586817 0.…
7.79384178674484 7.86476876524246 7.91272008424087 7.9405983817369 8.01656187098571 8.05152536023451 7.80980527599365 7.75784178674484 7.83678093549285 7.85789046774643 7.85175659499206 7.90191480824722 7.87108519175278 7.91301013078296 7.80284178674484 7.89985395699524 7.81833063622816 NaN 7.85076876524246 0.863253833961646 1.58207470627385 1.32321298204412 1.07041456417667 0.855988418532991 0.7…
7.80700036360111 7.88100029088088 7.94200053328162 7.97000070296214 8.05200070296214 8.08400077568236 7.82600048480147 7.77100031512096 7.85700014544044 7.87400021816066 7.87000038784118 7.90900024240074 7.874 7.91500021816066 NaN 7.91300021816066 7.87700116352354 NaN 7.87100036360111 0.86396998012314 1.58362995030785 1.3217799660639 1.07219004581374 0.859190165559703 0.779490133320405 1.34083991…
7.82212624482658 7.89311653368607 NaN NaN 8.08127191193417 8.11628162307468 7.84609711140506 7.78409711140506 7.86305826684304 7.88302913342152 7.88611653368607 7.91902913342152 7.87403884456202 7.92410682254557 NaN 7.92219422281012 7.92539815676075 NaN 7.88619422281012 0.863138929299823 1.58155950949353 NaN NaN 0.865968628066723 0.784985435763962 1.33733679532363 1.06523047813286 0.8618712500746…
7.834842282979 7.90485441505753 NaN NaN NaN 8.14464816972237 7.85587867921461 7.79387867921461 7.86892720752877 7.88596360376438 7.89785441505753 7.92196360376438 7.87795147168584 7.93486654713607 NaN 7.94175735842922 7.96550258477991 NaN 7.90575735842922 0.862023830569534 1.57949559868572 NaN NaN NaN 0.784525702076913 1.33701400358592 1.06225688151876 0.856960903034265 0.820149429255251 0.859504…
7.846998177671 7.9149984813925 NaN NaN NaN NaN 7.87499711464575 7.80299863325325 7.872999392557 7.88899954441775 NaN 7.9319984813925 7.878 7.935 NaN 7.95099863325325 8.00099468487376 NaN 7.92099772208875 0.858930467731109 1.57892008352341 NaN NaN NaN NaN 1.33150083675273 1.0595504054682 0.851910757785141 0.815120757785141 NaN 0.48153007896759 0.126270095672272 0.0483900501140474 NaN 0.53072965831…
7.86308950575636 7.93005967050424 NaN NaN NaN NaN 7.88718895659676 7.82108950575636 7.87505967050424 7.89102983525212 NaN 7.93805967050424 7.881 7.93902983525212 NaN 7.96415912134465 8.02324862710101 8.14124862710101 7.93708950575636 0.855765147670978 1.57354069615588 NaN NaN NaN NaN 1.32623225020496 1.05305934536843 0.843446018955819 0.807553323402049 NaN 0.487958110434032 0.130940442338242 0.05…
7.87188700492087 7.93592466994725 NaN NaN NaN NaN 7.90576145483294 7.82988700492087 7.88092466994725 7.89396233497362 NaN 7.94392466994725 7.881 7.94196233497362 NaN 7.97979911985932 8.04768612478019 8.16568612478019 7.94588700492087 0.851356623089654 1.57360912114938 NaN NaN NaN NaN 1.3146586513041 1.04513182112131 0.834208644833088 0.800016799117789 NaN 0.487772385451671 0.131966817240768 0.050…
