# Supplementary material for: Quantifying Spatiotemporal Gait Parameters with HoloLens in Healthy Adults and People with Parkinson’s Disease: Test-Retest Reliability, Concurrent Validity, and Face Validity
Source: Sensors (Basel). 2020 Jun 5;20(11):3216. doi: 10.3390/s20113216 (PMC7313704; doi:10.3390/s20113216)
Supplement: Supplementary file 1 [file sensors-20-03216-s001.zip › Data/HYA_09_FWS1.csv]

IWW_x_SpineBase IWW_x_AnkleLeft IWW_x_AnkleRight IWW_x_SpineShoulder IWW_y_SpineBase IWW_y_AnkleLeft IWW_y_AnkleRight IWW_y_SpineShoulder IWW_z_SpineBase IWW_z_AnkleLeft IWW_z_AnkleRight IWW_z_SpineShoulder HoloLens_x_position HoloLens_y_position HoloLens_z_position
-0.287000263180981 -0.314 -0.307000087726994 -0.287 0.82924973067813 0.228479778927976 0.232070060531626 1.3446698482323 1.42000008772699 1.293 1.45499973681902 1.395 -0.254700378592547 0.078 1.39732974101904
-0.287 -0.314 -0.309945937346201 -0.287 0.82905360417692 0.229795852014636 0.232138738538078 1.34455216250615 1.42 1.293 1.4569639582308 1.395 -0.253677701931422 0.078 1.39726845691288
-0.287 -0.314 -0.31 -0.287 0.829386545917472 0.22951314931054 0.232090507953313 1.34586648844188 1.42 1.293 1.457 1.395 -0.252744420586855 0.078 1.39626502386305
-0.287 -0.314 -0.309996289598861 -0.284 0.828120964704296 0.230600680240209 0.232098800303632 1.34493111312034 1.42 1.293 1.45699752639924 1.393 -0.251750475463098 0.078 1.39622223377005
-0.287 -0.314 -0.307065483011624 -0.284 0.828882974416978 0.231137994781202 0.231151172840425 1.34581035509651 1.42 1.293 1.45504365534108 1.393 -0.249779510267753 0.0770198412698402 1.39615084143163
-0.287989802871046 -0.314 -0.307 -0.280040788515817 0.823911393529929 0.230457137990268 0.233208586029196 1.34015842954891 1.41703059138686 1.293 1.455 1.39497960574209 -0.247630771759415 0.077 1.39607300978492
-0.287000033334646 -0.31100010000394 -0.307 -0.28 0.828459846660626 0.226740123671539 0.229700117671302 1.3443398586611 1.41999989999606 1.29200003333465 1.455 1.395 -0.244731236712674 0.077 1.39596191819124
-0.284053365315242 -0.311 -0.307 -0.277053365315242 0.827261701894865 0.22994200969077 0.229778576924927 1.34257201918915 1.41901778843841 1.292 1.455 1.39303557687683 -0.242715041615948 0.0769835897435892 1.39489429631282
-0.284 -0.311 -0.307 -0.277 0.832048214772955 0.230525433779313 0.230117070726351 1.34483009817021 1.419 1.292 1.455 1.393 -0.238663502473467 0.076 1.394707080944
-0.281002237621327 -0.31399328713602 -0.307 -0.27399328713602 0.82778754078387 0.225732215245113 0.232870783167464 1.34173498989556 1.41699328713602 1.29299776237867 1.455 1.39199776237867 -0.235715637313557 0.076 1.39361338421063
-0.281978512196583 -0.31106446341025 -0.307 -0.27106446341025 0.831077586102486 0.226698727074618 0.233212479268804 1.34391208219838 1.41406446341025 1.29202148780342 1.455 1.39102148780342 -0.23178055813319 0.0759839357429714 1.39248084084963
-0.281009068433729 -0.311 -0.307 -0.272981863132542 0.822687444424048 0.228454130240974 0.233566826048195 1.33862878817346 1.41003627373492 1.292 1.455 1.39496372626508 -0.226807345657293 0.0749813780260701 1.39129748585714
-0.276000469155309 -0.311 -0.307 -0.268000469155309 0.82909939103641 0.231159747594444 0.234629900539075 1.3427196115394 1.41099990616894 1.292 1.455 1.38900056298637 -0.22218860742859 0.074050279329609 1.39019847652094
-0.273059538128149 -0.311 -0.304059538128149 -0.261138922299015 0.824973551839836 0.227582438055915 0.233071555207919 1.33837791796923 1.41001984604272 1.292 1.45401984604272 1.38998015395728 -0.217269885598747 0.074 1.3890280873485
-0.269040762102135 -0.311 -0.304 -0.256050952627668 0.830007314982991 0.215859942485531 0.233525006642489 1.34392201590971 1.41197961894893 1.292 1.454 1.3840611431532 -0.209779862239098 0.0729653916211297 1.3876281206613
-0.266000072731901 -0.308000072731901 -0.304 -0.253000072731901 0.824050145706242 0.215869996848284 0.233260006545871 1.34327001721322 1.41000004848793 1.29000004848793 1.454 1.38200004848793 -0.203474747637326 0.0720546448087419 1.38557704851701
-0.260127477896854 -0.306042492632285 -0.301063738948427 -0.250063738948427 0.828689292461485 0.218453909725384 0.229658186443404 1.34639222425151 1.40804249263228 1.29293626105157 1.45204249263228 1.38102124631614 -0.196094830082645 0.0709900793650773 1.38317920582815
-0.256041026637104 -0.306 -0.297041026637104 -0.243071796614931 0.82868112823252 0.217945846295787 0.231579281548263 1.34374810324642 1.40898974334072 1.293 1.45397948668145 1.381 -0.188234769116496 0.0699963470319633 1.38090938586539
-0.25400030302663 -0.306 -0.29100090907989 -0.23700090907989 0.830819675761506 0.217180115150119 0.222411392407365 1.34454987424395 1.40500060605326 1.293 1.45100045453995 1.37900030302663 -0.180087093237262 0.0681698630136965 1.37878657876561
-0.247125607124616 -0.303053831624835 -0.278233270374287 -0.228161494874506 0.828443424177367 0.215471222342405 0.231327069615498 1.34125029141982 1.405 1.29201794387495 1.44903588774989 1.37212560712462 -0.169430138157467 0.0660044004400442 1.37623367964909
-0.241050710080415 -0.301016903360138 -0.266101420160829 -0.219076065120622 0.828231436785612 0.211949749913843 0.224856541739662 1.34390684239661 1.40202535504021 1.29100845168007 1.45098309663986 1.36803380672028 -0.157930924714656 0.0628009389671325 1.37271118840174
-0.235988554301751 -0.301 -0.242970568204502 -0.209977108603502 0.82394516691521 0.213250245264962 0.239957308895882 1.33810621337905 1.397 1.291 1.447 1.364 -0.146738681550072 0.0590450704225304 1.37042661693319
-0.229138944338217 -0.301 -0.225357285441129 -0.196277888676434 0.827037276555891 0.213397022621324 0.244331274115453 1.34182457307354 1.397 1.291 1.447 1.364 -0.134353525976101 0.0557230514096138 1.36913567719968
-0.222060883669101 -0.295052186002087 -0.208147860339246 -0.177165255673275 0.820805230185542 0.218772858644782 0.235121584116596 1.33122367387375 1.3900608836691 1.28802609300104 1.44600869766701 1.35904348833507 -0.1171652169275 0.0538763285024115 1.36833220054857
-0.212982642597578 -0.296 -0.147961201100469 -0.163986726692266 0.827990835385679 0.220939979579527 0.24905519701049 1.33948051886834 1.39299897897633 1.285 1.44399693692898 1.35699693692898 -0.101716411091616 0.0500115942028956 1.36777261361269
-0.19630886505545 -0.296 -0.110690404241593 -0.151236190924756 0.809581023358282 0.220920363370653 0.254047522168692 1.32076665560341 1.39201816853267 1.285 1.44105450559802 1.35405450559802 -0.0840133916326 0.048 1.36819835057838
-0.183132636071253 -0.292040811098847 -0.0575407470597224 -0.130214258268947 0.825957675135119 0.214664481536178 0.246439377587257 1.33462359018289 1.39694898612644 1.28697959445058 1.441 1.35202040554942 -0.0654154065774774 0.0479838872104728 1.36947580870682
-0.174000654575208 -0.289000218191736 -0.00700363652893313 -0.111001381880995 0.811351074957953 0.220539567980363 0.237240663302877 1.31694129678622 1.39300029092231 1.28500014546116 1.44000007273058 1.35399985453884 -0.0441630357358417 0.0459395770392763 1.37072142447137
-0.154438330330699 -0.289 0.0399480072063216 -0.0904602468472343 0.822343658354147 0.220941014228221 0.256958163026655 1.32777716499679 1.39789041741733 1.285 1.43608766606614 1.35497808348347 -0.0199094316310846 0.0419354838709655 1.37185702923749
-0.132224218860402 -0.289989808233618 0.0895006034472872 -0.0662446023931654 0.812454363687751 0.208616989409118 0.25053073085869 1.3189929489094 1.40690827410256 1.29687769880342 1.44292865763533 1.35895923293447 0.00556012543154216 0.0390029325513172 1.37289078679098
-0.110979645832782 -0.278996786184123 0.144025710527013 -0.0489625054814396 0.817413004594109 0.220551971140404 0.263463465888523 1.32332055138132 1.40800214254392 1.29199785745608 1.443 1.35799892872804 0.0326764947710736 0.033 1.37491250087335
-0.0923402985633869 -0.276053731352114 0.16757014918309 -0.0146268657746602 0.811006955243101 0.222357044770704 0.275794865634643 1.31466797017521 1.40996417909859 1.29003582090141 1.443 1.3570179104507 0.0628336974915163 0.0247680311890761 1.37795540985289
-0.0582828585247578 -0.267074874315377 0.214608989686364 0.0246755446333661 0.809650399210469 0.23200930212676 0.274086222768332 1.3096904321303 1.40504159684188 1.2939667225265 1.443 1.36394176442137 0.0931882222339535 0.0179268292682903 1.38076656742518
-0.0279224340352183 -0.255933207085882 0.231047401422922 0.0501012666762427 0.784249456129499 0.237403587762987 0.275303431048079 1.29549747388818 1.41000215461013 1.29599138155947 1.43900215461013 1.36402370071146 0.125915745583615 0.00883030303029718 1.38468926233933
0.00725487425524331 -0.225641636057985 0.252544645378204 0.0960271969443454 0.79307309762569 0.257171280727321 0.267789167138255 1.30342213972806 1.41097930206265 1.29208279174942 1.43997930206265 1.3747723226891 0.160582672800202 0.00193004115226104 1.38950195530848
0.0496272836084911 -0.206168609796159 0.272822516004043 0.124751522405661 0.783001847967908 0.24195003487281 0.262010316712854 1.29590877504843 1.42487576120283 1.30984026440364 1.44594675480121 1.3730177483996 0.198845308885922 0.000294396961073401 1.39438127006031
0.0869974246069575 -0.158003341050434 0.293998538290435 0.173996589344349 0.7930292955952 0.290046642244314 0.258550237353791 1.30864910835717 1.42899972157913 1.30600027842087 1.44699993039478 1.38199937355304 0.23713603002257 0.00512540192927634 1.40060542623949
0.130132882955089 -0.128591216166985 0.302822635149905 0.207329955010751 0.796117922302467 0.269561880596333 0.25929502252377 1.31282604730429 1.43096058558887 1.30992117117774 1.4499408783833 1.3878817567666 0.280960812507598 0.0195395948434785 1.40757627683573
0.169598182606583 -0.0705975745850819 0.314876363878949 0.24956727357632 0.805473254735277 0.294783152038731 0.248967666455416 1.32456863054117 1.431 1.31197939397982 1.45197939397982 1.39393818193947 0.319909485504438 0.0397974217311167 1.41445820491228
0.205996290538145 -0.00600659459885382 0.32199927871575 0.282996599659966 0.801110459561108 0.283011240608909 0.245960298817761 1.32218025863192 1.43199989695939 1.312 1.452 1.39699969087818 0.361905236724728 0.0540743034055752 1.42017325618107
0.248057685553808 0.0682820556245611 0.328846599973876 0.324079599843255 0.810284443964994 0.281272783276281 0.244502652291275 1.3326063936745 1.43102191428945 1.31552706942492 1.452 1.40286851426332 0.399958134081794 0.0558682399213378 1.42284659208861
0.272753811015335 0.148437373832563 0.334938452753834 0.345784584638418 0.807065492245289 0.292730246361948 0.243796975354565 1.33262225673236 1.431 1.32122113138772 1.45694871062819 1.40398974212564 0.434403091996326 0.054238095238103 1.42454607467936
0.323998299829983 0.224996766343301 0.345999633296663 0.396998299829983 0.830929203253659 0.294039654965497 0.250439778311164 1.34905945194519 1.43999969997 1.32599993332667 1.45899993332667 1.40499996666333 0.467818003236807 0.059 1.42619473571316
0.339713162466455 0.298655449061506 0.354636673009448 0.417623525737222 0.827649877335128 0.271383583868681 0.260452666345687 1.34212656706168 1.43607170938339 1.32796414530831 1.4634214261525 1.40303585469169 0.505072597805792 0.0592893258426991 1.42484529908718
0.38163822207207 0.396672282940358 0.35992204524876 0.463603767031314 0.840696126090304 0.246949122955688 0.271400689874752 1.35839752840648 1.44194831743887 1.32957624825545 1.47071298120795 1.40696554495924 0.537030324172556 0.0621076923076932 1.42372364669848
0.409099973301334 0.500193565328115 0.363778411130446 0.489112735850441 0.830307633588682 0.244043177287944 0.282090624857804 1.35489344855813 1.437 1.33300212709152 1.47889565229023 1.39902552509821 0.573009638059939 0.065 1.42344523758572
0.455064709546174 0.589189118483018 0.368128431770349 0.540945310764835 0.838415030683783 0.268492505077752 0.291329247254292 1.35188129137442 1.437 1.33398010020311 1.48599049319654 1.41076120243732 0.610071872100536 0.0645813725490115 1.42310316814224
0.486695505220972 0.689027581189556 0.374894768284317 0.570715150045425 0.843827941215198 0.263821272991823 0.297923333023659 1.35201803551755 1.43402946723668 1.32013751377117 1.4900185577241 1.41199017758777 0.647336391704219 0.0574774509803856 1.42269418467264
0.529996483107709 0.795991330451562 0.386000081788193 0.608996892048673 0.83947036068593 0.212264212909812 0.300679658125354 1.34758036313958 1.43200016357639 1.32099991821181 1.48900089967012 1.40900024536458 0.684583500984849 0.0446725146198589 1.42136550043803
0.567242464160458 0.86362447439662 0.404621232080229 0.656043112623736 0.827826829625625 0.237663280816817 0.300572192866904 1.33858300471071 1.42121928669039 1.32198006484633 1.48409967576836 1.409 0.722605566045993 0.029077972709541 1.42096356253434
0.620459851397334 0.92438851101585 0.433704446990994 0.694612723643372 0.821255225491643 0.24175320874612 0.301173783195328 1.33142184995564 1.42594904258465 1.31903057444921 1.48498980851693 1.40504076593228 0.764530870203753 0.0145287356321587 1.42149042925786
0.664056196426318 0.946046081069581 0.466675375065154 0.744052824640739 0.789815513177548 0.260758401057608 0.292370854579359 1.31626374268199 1.41598988464326 1.32401123928526 1.48462743999714 1.3930168589279 0.805726289037798 0.00303448275861202 1.42095673059039
0.71296518364761 0.98615145059104 0.532571953433702 0.790027272628753 0.812020193376015 0.250663586095133 0.291683899474816 1.31952108123093 1.40718626694343 1.33379303672952 1.45730386860401 1.40768955509428 0.853526432404247 -0.00694477911646483 1.41928344544252
0.759541579557601 1.0097707897788 0.608252575365653 0.832581442204766 0.800124471115773 0.254073525677844 0.308653707442912 1.31468933002587 1.39709965661791 1.33796013735283 1.41639862647165 1.39908969095612 0.902656424997309 -0.00537656099902848 1.41844925663046
0.817989809364842 1.02199789159273 0.559008785030308 0.884990863568479 0.807068757796714 0.260478880787139 0.3124593622068 1.32850756303259 1.4289943775806 1.33200105420364 1.46299174207151 1.39999982429939 0.950761802368338 0.00522857142857906 1.41668772263499
0.870006656046817 1.04260641088647 0.611987913708078 0.930137852417993 0.815724692572319 0.263639649669259 0.326904112773758 1.33758663336666 1.42605622701622 1.32905622701622 1.47085006129009 1.39705622701622 1.00408379317394 0.019447318007661 1.41398460447088
0.923547702220263 1.08365010926473 0.678436761255422 0.978590371822125 0.818894142221272 0.225736763811059 0.30872881625813 1.34562232601145 1.42996586431851 1.33594026255739 1.46505120352223 1.39997439823888 1.05023926401993 0.0521200828157423 1.41510481986099
0.963100681772844 1.08600549173306 0.758019608824854 1.02110251235053 0.808731059857544 0.224181263098605 0.284778814416225 1.34185630035555 1.42703295039839 1.33899633884462 1.46345296709045 1.39600366115538 1.09935257187538 0.0563079178885611 1.41332583669904
1.01688368008617 1.08893910982288 0.856285481524377 1.07586338336046 0.830664744442415 0.224855995259263 0.266360879954937 1.36124751592925 1.44463465893729 1.33704059345141 1.46482617298528 1.39795940654859 1.14035482847384 0.0610805639476361 1.41196157736095
1.06757273784 1.089 0.965938576981506 1.1097180069744 0.839031808959264 0.222520252226384 0.253963572354695 1.36907599612843 1.4658205498928 1.337 1.46753362494983 1.3970085452432 1.18069242228641 0.063182701652092 1.41333580514563
1.09899381099018 1.08400099822739 1.07968309282375 1.15899021737158 0.841669486911121 0.229148672357571 0.248075451095925 1.37400902772652 1.46999920141809 1.34299880212713 1.4699381267272 1.39999940106357 1.22055654299305 0.0671553398058305 1.41097575619904
1.13918339214933 1.09968132376559 1.19022322667863 1.19526306120793 0.842375659569452 0.213380468788226 0.249185075659054 1.37368657269733 1.4621593381172 1.35378091008884 1.47040248206049 1.40098008273535 1.26427622655649 0.075 1.41160824031099
1.17464110071258 1.10296923720394 1.29789253934167 1.24053855805903 0.843864721144621 0.212842255938378 0.254922785381878 1.37316533221798 1.46694872867323 1.35301025426535 1.47198974573464 1.40198974573465 1.30252232189104 0.0748791801510207 1.4130165459604
1.21699529072357 1.11799831811556 1.40698789043205 1.27799585135172 0.83587089812629 0.19275225260389 0.259479497677181 1.36964039468221 1.46200056062815 1.353 1.48299876661808 1.40299988787437 1.34744165528679 0.0660911680911468 1.41451145780251
1.23815862558284 1.11285774452781 1.46790123837082 1.311418182721 0.851184884748273 0.227658286439301 0.273981243276138 1.3502584291793 1.43908738359672 1.3410547213618 1.47942347036744 1.38580302316601 1.387618036135 0.0555366876310123 1.41496347482286
1.28898569589458 1.11497968881156 1.54522584257013 1.35209253629064 0.842008883157266 0.228428868854253 0.280539218020549 1.34982940587727 1.4380103032062 1.34198984440578 1.48048975583859 1.38896944465016 1.43454078642962 0.0418130563798082 1.41535218704796
1.33448692736802 1.12599600917737 1.61347959379312 1.3979865124265 0.834456857382343 0.228424912627761 0.285867919684735 1.34366142049094 1.44549767358746 1.34249976222713 1.47950012120845 1.39699690430865 1.478093379949 0.0269364161849738 1.41575060801838
1.38643827153449 1.14707381686028 1.66788544230306 1.44211944446067 0.827872254630321 0.22971989655458 0.279490131162646 1.33623132716868 1.4445199588488 1.34103482512224 1.47704305553333 1.39503796295798 1.52163471750751 0.0115464994775065 1.41613897172295
1.44297790544395 1.18910677977526 1.70218034204918 1.49648924760112 0.821924610656637 0.241447302650348 0.276536425901785 1.33112003040444 1.44697530796692 1.34594731731844 1.46957242679152 1.39648633929555 1.5698322576832 -0.002 1.41751440067636
1.50010006222047 1.22311727520613 1.75354212775167 1.57210966570556 0.80953990253378 0.22266352445982 0.267200029478549 1.33811242175011 1.45500112674768 1.34698059533678 1.46500608915453 1.41900210895588 1.61884398431807 -0.00145171339562067 1.41872405592932
1.56020733734841 1.29592711033474 1.78139344078656 1.59937382205055 0.826479784097129 0.260401744383224 0.251269338391004 1.33659819509938 1.45304980331247 1.33281219651319 1.46940323022385 1.40398991768521 1.67168439728589 0.00998550724638044 1.42085972339213
1.62038728189072 1.36628435847243 1.79684548762653 1.65443889912279 0.831892537204081 0.274759091978075 0.249232582094568 1.34223483727295 1.46289693519723 1.32903610378556 1.46999489483059 1.41637143762705 1.72199900437274 0.022589743589795 1.42194660281411
1.67352357745203 1.46210197480522 1.80800328135965 1.69902292681885 0.839202805984046 0.268912355253417 0.247427228427809 1.34878998802293 1.46900065063317 1.334 1.47050131536324 1.4154991372334 1.77219546607242 0.0516969696969701 1.42305221325132
1.68910473107019 1.56296726186825 1.8158414792529 1.72692567728423 0.869177319853778 0.291024376436748 0.243273894742948 1.34896646420882 1.45007957946043 1.334 1.47246044958495 1.40886073594425 1.82015503200776 0.0490029498525117 1.42223986949547
1.76704547909141 1.64358288856159 1.8219397483353 1.75672082517083 0.847899671400883 0.28314068791968 0.243793975106362 1.3483377013746 1.47146506080852 1.33247236552287 1.47299518664088 1.40404813359124 1.86223807566794 0.0608371212121273 1.42071553669559
1.8449978119223 1.73813088527438 1.82950129904356 1.82904518658282 0.839959464496773 0.292689178343071 0.237486868646516 1.31559467030726 1.46800126678183 1.3310825823755 1.46999621976691 1.42895792973324 1.90205869780965 0.0731794871794931 1.41927315337056
1.85949540134727 1.82029364382906 1.82195937247212 1.85741090084575 0.867642562628554 0.241953674935557 0.231158771148417 1.36874615006751 1.4520330547928 1.38292337051119 1.4641015688197 1.40254847162637 1.94770307662017 0.0874497041420169 1.41769482166497
1.86471396399186 1.88050364339763 1.84282333070085 1.89766348704924 0.89510761062849 0.210160797536836 0.22635004504114 1.3740344978837 1.43605047694261 1.37309254106146 1.46300841282377 1.40299158717623 1.98998787281283 0.0922994350282442 1.41685516213889
1.91907156939253 2.03824742561418 1.86242259398616 1.95507361423232 0.888564089679573 0.216165106231921 0.226197864096512 1.37279983714626 1.42699386548064 1.32595910320427 1.46343314088713 1.40899795516021 2.03031463916245 0.0809999999999824 1.41162549684097
1.95329892115335 2.15657627027301 1.87388000045771 1.99027889032916 0.89051993835162 0.256866317097212 0.231207721773033 1.36793955319622 1.42406009247257 1.3064006164838 1.46473322026369 1.40802003082419 2.07891032596228 0.0704666666666488 1.40786395135408
2.01151376901035 2.25915328741457 1.88293952903846 2.04950538571742 0.879900120398944 0.277443088637863 0.240842620333809 1.35866754545956 1.44284071743442 1.30699161670708 1.46788573618566 1.40205029975755 2.12886374546645 0.0547757757757414 1.40604051444774
2.07009019512224 2.34408059128454 1.89534515865139 2.10108730722492 0.86620361710491 0.285506514638284 0.254565562041944 1.31734091011559 1.4426521792762 1.30200335797019 1.47386777388524 1.39500503695528 2.17791765008578 0.0386440129449919 1.40326085855163
2.11774683722839 2.39104520931687 1.91684086821948 2.1519656434266 0.855904956765278 0.318440453033452 0.271839549160542 1.33535379799007 1.43072151938409 1.30396021705487 1.48365641859466 1.3979403255823 2.23126161269798 0.0157319884726045 1.40025957903312
2.16255461519254 2.45436228993477 1.9496659613944 2.2094230242267 0.847757478538543 0.267636363863366 0.286607881756891 1.32378207592677 1.4230809790559 1.31290889856211 1.49487853141615 1.39602024476398 2.27948460213286 0.00204662698412764 1.39750346361455
2.22699650921785 2.49799765463074 1.9879979273481 2.26299710919603 0.836510608159703 0.265050112359551 0.283180194720192 1.32159011290499 1.41100065452165 1.32299945456529 1.49699989091306 1.38500059997818 2.33323069982767 0.00333876221498791 1.39356392887766
2.28577540704347 2.53424483434347 2.04232391764015 2.32373458727825 0.841398154685782 0.252119410450437 0.282716421232992 1.3278593767513 1.40806122964783 1.32495918023478 1.49510787477755 1.37716327906087 2.39239297022881 0.0117461607949444 1.38929105788635
2.34835739184932 2.5706268726867 2.11303513538531 2.38338848579209 0.844468906057225 0.193243794430375 0.289179342356764 1.3368670291111 1.40701036464759 1.33489635352408 1.49157994402309 1.37304145859037 2.44027044068553 0.0182636165577635 1.38576885625362
2.38099990300561 2.57399999090678 2.19650957493577 2.43714694759439 0.806660114695862 0.189400009790371 0.299121165221414 1.34419708329497 1.39000005152827 1.33400000303107 1.48680612699827 1.37061285664461 2.49642916206086 0.0413880597015003 1.38391986998973
2.44751368083126 2.58084699655616 2.28912523064369 2.48779783008411 0.848074547741112 0.182464970630976 0.30909409695685 1.35004629423889 1.41249727439881 1.334 1.48117645205168 1.36984699655616 2.54763396753676 0.0555934489402777 1.38388124416694
2.49057449729729 2.58396960694981 2.38726009686128 2.53849344916344 0.856948647935648 0.183606728368082 0.315650344692978 1.35817462523552 1.41695947593308 1.33301013101673 1.47508094753189 1.37098986898327 2.59290275167208 0.0625693581780535 1.38239689875134
2.54199721831669 2.58699983637157 2.48729216794071 2.58599743648793 0.871199227128382 0.188629726740522 0.315342115559706 1.37164926912635 1.41999983637157 1.33200005454281 1.4689096417875 1.37199994545719 2.63853989495108 0.0735975609756173 1.38359041535924
2.58306518276585 2.59091096978722 2.58559943823417 2.62608744031905 0.876078934809562 0.18610742448724 0.30472161668694 1.37629427662233 1.42391096978722 1.34079968202125 1.46305256316707 1.36906677265958 2.68398589702073 0.0809036144578453 1.38194426941653
2.63255338735822 2.59199088545629 2.67855990209385 2.67951692918338 0.882888385684522 0.185871640617868 0.280341055204587 1.38326683621209 1.43192708365032 1.34397265636887 1.45789974001919 1.36800911454371 2.72709195830197 0.0888024691358024 1.38058054125851
2.669981416205 2.59499849320581 2.77195379164486 2.72597689582243 0.848247438631419 0.185060406834431 0.250175218621314 1.35302522866661 1.43399899547054 1.34300050226473 1.45500150679419 1.35900452038257 2.77009308394001 0.0864879518072199 1.38087784327463
2.70619002575776 2.59793432641279 2.88741683890311 2.76708056977907 0.871391616484964 0.185500148961919 0.247147424882868 1.37511525897636 1.42910945597868 1.34202189119574 1.455 1.36584676162985 2.81722069487708 0.0762473118279442 1.38022780086473
2.75055395983633 2.60690876451198 2.98601668418463 2.81452354800699 0.86909878986511 0.183134329463473 0.24969323759018 1.37036372756517 1.42108109821158 1.34496958817066 1.44609123548802 1.36797972544711 2.86335995407877 0.0623566137565923 1.38051802723745
2.80098833591357 2.60999930015481 3.0709804043348 2.85898973560394 0.855893074653183 0.182570125972133 0.262746960339076 1.35836278771666 1.421 1.34400023328173 1.44200093312691 1.36999953343654 2.91388745637292 0.0424913294797636 1.38087297140561
2.84991635035089 2.61684828904912 3.14241787151229 2.91085133137194 0.845911064528419 0.183567893547158 0.252761281258349 1.35012248660091 1.421 1.344 1.44395665401404 1.36902167299298 2.96141155779579 0.0249041533546148 1.38205856211719
2.90247204220827 2.63184770448316 3.18656341951838 2.96248219524273 0.840404217203997 0.180095840211631 0.251926294881363 1.34135802680874 1.41704061213783 1.34498984696554 1.43311168337902 1.37295938786217 3.01344940279914 0.00372832369941961 1.38344313162577
2.9529995454449 2.65699977272245 3.21399975454025 3.0149995272627 0.806640306461046 0.182679976181313 0.233120170912716 1.31452024318698 1.417 1.33800006363771 1.42900003636441 1.36800004545551 3.0640578775885 -0.00634346504558614 1.38548042829033
3.01949493998492 2.71958347292698 3.26680480528214 3.06487120498869 0.83304240264107 0.202872948686596 0.214951235515886 1.34092240264107 1.42384506735139 1.32822133235516 1.4231327994131 1.37973440117381 3.11979229103209 0.00303030303030574 1.38751591342291
3.08236386301638 2.79127152055101 3.29076401369962 3.12142542465995 0.84050879369893 0.221323468219963 0.204998909040679 1.34463768013712 1.43686661643892 1.32008208219144 1.42794869863035 1.38494869863035 3.17432893239294 0.0157490310077626 1.38956790834515
3.13805621762342 2.87507415941812 3.30600837283753 3.17006219822165 0.843633648164924 0.23359654321422 0.198776256145504 1.34584026270657 1.43900717671788 1.31998564656423 1.429 1.38300717671788 3.22758056359395 0.0340275229357729 1.39146597833204
3.18479548681857 2.93566191932436 3.3189311890223 3.22420790277945 0.836559931098387 0.230772371825042 0.20082260530553 1.33456615286875 1.43788817331842 1.30825898335658 1.4310201775039 1.3890025125072 3.27855129892675 0.0488353413654599 1.39234651259719
3.2343421816238 3.01320993509576 3.322133556303 3.26538100115699 0.838444653846208 0.199523310975746 0.192069137104513 1.34134268679068 1.43548973941683 1.30404104233269 1.43507669638838 1.39182719745665 3.32854006596009 0.0493004115226192 1.38997168760281
3.27954403716975 3.20210311749038 3.32900458796722 3.31204868824384 0.828504651065339 0.233660032631948 0.198188594214826 1.33880342657382 1.432999099392 1.30701278072069 1.43950069182128 1.38200469236058 3.37672347902408 0.073655172413796 1.39187486875701
3.3241466596385 3.30848996855339 3.32386800536905 3.36167829160831 0.858307031465892 0.207740113969339 0.193678200411356 1.36417230009279 1.43248487036129 1.3218762475279 1.43106599731547 1.38592163043955 3.42270703000135 0.0794242424242563 1.39028000514821
3.35598338827325 3.41543269361045 3.34478121345972 3.40492087783317 0.861172597399739 0.19078366508314 0.189034175714736 1.3657340251532 1.42848225367265 1.33691913417194 1.42902083681336 1.38847810382797 3.46919751444716 0.0847560975609728 1.38952592830692
3.4075322697259 3.54563119949437 3.30307932609167 3.45754860156831 0.864444484182562 0.211945389502733 0.179853462104381 1.36786197244727 1.41899558870138 1.30648308098998 1.40403266368481 1.38649662779052 3.51570547272373 0.081088319088305 1.38765886040766
3.44057014366855 3.66433060744397 3.3126711871959 3.50978521718048 0.858427571324045 0.230267514860924 0.184450467281296 1.36109373798165 1.41604798177869 1.30216577932011 1.404396900927 1.38799086151842 3.56038531208451 0.0715279441117697 1.38422161057927
3.49476772338399 3.76967658547402 3.35485350461778 3.55334518568348 0.85138999204856 0.25624558340146 0.200805316152463 1.35135633323439 1.41051737765837 1.29658497808889 1.41105697042642 1.38577168241772 3.60833989130604 0.0603862275448776 1.38248459890772
3.54103612993159 3.89690904022115 3.38019686263715 3.60353318216097 0.834557752781675 0.228662397480969 0.218481555562714 1.32990762560292 1.40550327213268 1.30599578889913 1.40295781514918 1.37351085211425 3.65810102917388 0.0451734104046152 1.38064455314057
3.59786692240858 3.91970067559609 3.41475891008677 3.65925238889768 0.832423591431499 0.283324089440922 0.228184136956838 1.33149580821447 1.40894441694604 1.29820211796041 1.42744959663543 1.38696462874208 3.7052487941751 0.0239777034559446 1.37797259144262
3.66295325515139 3.97194333730596 3.45483103524573 3.71135305902594 0.824378901748495 0.253672063954209 0.236807590226341 1.32307744245096 1.40774811772679 1.31311230206023 1.46440428741684 1.3839305123753 3.75894400359428 0.00293779015784454 1.37483484659529
3.72256966134836 4.00304834137706 3.49105619985412 3.7645793032207 0.817786731817837 0.222051202657355 0.250622172744955 1.31591666186748 1.40799946073935 1.31600882738171 1.48200733041575 1.37899035812765 3.80556157884163 -0.00677142857141372 1.37130961785322
3.78465577021274 4.04658891050308 3.53857640941302 3.83454782560196 0.81507255626416 0.225298953916505 0.25973754434815 1.31718734893771 1.40334378118146 1.32287136644304 1.48844767387346 1.37110104829538 3.86243904952895 0.00176397515530378 1.36810745180871
3.85413870232381 4.0647169607224 3.60070413578516 3.89090674444303 0.811997947638293 0.21886072141009 0.262601971671886 1.30578573164625 1.41014760956049 1.31908434832028 1.48890825683925 1.3696415196388 3.91623024354897 0.0116985357450536 1.36422761876413
3.90695420895575 4.09797116860177 3.67596403894568 3.93296353676106 0.810511288933097 0.164627020618587 0.260964723001466 1.29816660578212 1.41699406412389 1.3229966080708 1.48510351555662 1.35301441569912 3.96268021047887 0.0263410852713335 1.36168321588477
3.95260716432242 4.101 3.76288077886971 3.98760716432242 0.833594844678975 0.203337876409045 0.256575066622197 1.32207459337748 1.40305838118485 1.322 1.47874788626908 1.36005838118485 4.01537610384594 0.0526963788300808 1.36173699073893
4.00513646901473 4.1010210457225 3.85997901553236 4.04007333184725 0.840111414127907 0.18373167053054 0.251182270819385 1.33528416976272 1.408 1.32206313716749 1.47155580522011 1.36487372566503 4.06639632088112 0.0508260381593992 1.35999675024335
4.05795864023993 4.10199923407852 3.96578340890876 4.08996093800438 0.848543397756819 0.185668483475464 0.246535603878333 1.34105548106325 1.408 1.32499770223555 1.46524170865322 1.3590045955289 4.1161245693667 0.0727337110481579 1.36148934070772
4.10658665495228 4.111 4.07881861897404 4.14149279015991 0.855801906899084 0.160130234661981 0.244384334084348 1.35040036186072 1.41810559789141 1.339 1.4615200328119 1.35996480070286 4.16089483500299 0.0716876310272627 1.36272797407404
4.15688379709306 4.111 4.19760930570332 4.18413631054822 0.86537853398862 0.16011380640476 0.246477729722735 1.35346605095555 1.42710521393965 1.339 1.46210521393965 1.35702104278793 4.20888591426154 0.0796237816764174 1.36410809141517
4.19796770804599 4.111 4.31890466185007 4.23695848177342 0.833235264609732 0.158431322432402 0.25241533304379 1.33794220174548 1.43199615571976 1.339 1.46699615571976 1.35799923114395 4.25493716343991 0.0834848484848402 1.36527367089591
4.2445664136187 4.128 4.43624842185347 4.28762421092673 0.855830771613507 0.191704623784642 0.253947746970698 1.34824371181624 1.42106935676964 1.336 1.46787284592233 1.356 4.30227828859075 0.0777956989247267 1.36546354934718
4.29409500574524 4.12850538726703 4.54460039301227 4.34201077453407 0.839600935319492 0.192540318656402 0.253204706406415 1.33811890289598 1.42687365318324 1.33610528901397 1.45683153757766 1.35589471098603 4.34838860964055 0.0664945273631487 1.36477305780768
4.34498290166697 4.15199210846168 4.61897501012865 4.38898421692336 0.837320766136845 0.213003124497237 0.26736524206002 1.32970282780123 1.42100197288458 1.34099835592952 1.44900263051277 1.35100164407048 4.39591172897776 0.049461538461488 1.36404068851977
4.39972607992855 4.15612882063248 4.69555041542971 4.44571436896196 0.829429331365729 0.203289485882937 0.25696318188651 1.32479151077098 1.42101171096659 1.343 1.44090631226728 1.35697657806682 4.4407872647175 0.0311465201464937 1.3633315574865
4.46183817486729 4.16836203415935 4.74296390109738 4.50700580984075 0.819678665683877 0.204432394433288 0.25449359943893 1.31617469480459 1.42181141065486 1.34266473005308 1.43291618251327 1.35497904562832 4.49775787762893 0.00895112414464252 1.36453354253056
4.50098144608944 4.23196984989534 4.78797866300286 4.55397773530733 0.800469105331607 0.220422420727536 0.244854568900475 1.30191675826192 1.41300417462988 1.32700742156422 1.42900185539106 1.35400046384776 4.54846469360369 -0.00511464968153059 1.3649007729292
4.5647359780395 4.27181775337723 4.83525700820427 4.60966588489288 0.814576588711367 0.218585770513833 0.221962664339053 1.31238507002652 1.42004672876441 1.31484813151566 1.4319883178089 1.36507009314662 4.60441089083082 -0.00367017543856769 1.36743797915645
4.62832556338122 4.34274637715304 4.85712624413155 4.6671572378725 0.816100142331854 0.228655422613654 0.206848273943583 1.31381044092342 1.42408416275436 1.30183167449127 1.43093687793423 1.37108416275436 4.65322453539791 0.0103858447488712 1.37180297346479
4.68994528169014 4.42392791079812 4.86299478873239 4.72095223004695 0.821685040610329 0.241458630751174 0.201654611971831 1.3208037899061 1.4279965258216 1.29400694835681 1.4280026056338 1.3749965258216 4.71308512747565 0.0253316062176425 1.37474871908854
4.74865599571961 4.50319138784943 4.87204685683711 4.77165599571961 0.832830847717644 0.236302232191989 0.199526442815103 1.33239945363678 1.43004685683712 1.28236573536587 1.42502342841856 1.37314057051135 4.75543424950308 0.0408756476684161 1.37494299675622
4.80475511492299 4.59545149140178 4.87616780331622 4.82773413950846 0.843921389765592 0.223390408008564 0.200175716089218 1.34100562726134 1.43383219668378 1.27780253694094 1.427 1.38460146712398 4.81095215248335 0.0346099290780537 1.3709445406114
4.83998488642802 4.71997355124904 4.88399664142845 4.86198530624947 0.846318971437463 0.220939110418911 0.205107884099923 1.35106568423556 1.42600335857155 1.29799538196412 1.427 1.36600797660743 4.85744386400494 0.0615350877193119 1.36926051696123
4.89644288625372 4.86209418956801 4.87546893838629 4.92254709478401 0.864329739478674 0.217027263818415 0.210269519004891 1.36264230464439 1.429817635072 1.33679158293943 1.42301302606629 1.37097394786743 4.90337445370577 0.0762305295950426 1.36751472917094
4.93092924349365 4.94812563720591 4.87739908740844 4.96511931602644 0.864240517929679 0.168651301519881 0.215615051296498 1.36508577616594 1.41587328497814 1.32004963733604 1.41747133221829 1.36893664248907 4.95090898792019 0.0903431952662736 1.36475989223571
4.97396372193467 5.09287797378027 4.89188064291448 5.01695630142131 0.861022712609885 0.218727785523984 0.220526723334417 1.3648901649003 1.41000494700891 1.27603710256681 1.41152146948801 1.36600247350445 4.99748359976872 0.0919538461538298 1.36197731542764
5.0175251388145 5.20846550366836 4.91034182811177 5.06261062652849 0.858783276757888 0.166347481342721 0.223839530190859 1.36007829817049 1.39197557493886 1.28197557493886 1.4058088568751 1.36197557493886 5.04649306301447 0.0813717948717948 1.35815949273519
5.06105433103829 5.32915083531812 4.92421086620766 5.11309650427982 0.85061417941944 0.141898915062305 0.224388466938034 1.35319271093693 1.38981022041311 1.27989456689617 1.40097891337923 1.35987348027541 5.09486198914923 0.0678700396825158 1.35454464165585
5.10996331825958 5.42892516924955 4.93399266365192 5.16396185098997 0.834572031610857 0.180351160815685 0.225709009593009 1.34032964729773 1.38100660271328 1.27500366817404 1.40000073363481 1.35400440180885 5.1445934624403 0.0488787878787357 1.351642527862
5.17266894879781 5.45691540361805 4.96230513453935 5.21966894879781 0.83251810755988 0.255018977818025 0.238921070924052 1.33391162834303 1.39998826405618 1.26028166265171 1.40701173594382 1.35796479216854 5.19573585972162 0.0285122910520881 1.34788784386575
5.23025506993899 5.5344041750651 4.98855308166803 5.2771274357079 0.824666618258054 0.185254850955657 0.24695482117718 1.32637172164207 1.39904254474369 1.28406381711554 1.40823399609032 1.35493618288446 5.24515774216821 0.00721818181815144 1.34501206990933
5.30298006251902 5.57599491029151 5.01397978577024 5.33898258628515 0.823291843608243 0.200849439602852 0.263726666383061 1.31261227625763 1.37499941388463 1.28549915271945 1.41899144782587 1.34650110242056 5.29792492849202 -0.00866563467491699 1.34118600572085
5.35814694299077 5.60959797622573 5.07034579844377 5.39114318015619 0.822726226595411 0.198855955443497 0.270874352917258 1.3168245169437 1.37306789744519 1.28548271007781 1.42602305322958 1.3445 5.3534516680079 -0.00464125122187722 1.3384215515
5.4100335960389 5.61852190060533 5.10124453400602 5.4370335960389 0.821106578183857 0.197966108116327 0.233471894327407 1.32622326598655 1.39612656278027 1.28417108365047 1.42804218759342 1.34889453101644 5.40796139475892 0.00479374389052187 1.33731179096863
5.45805502684643 5.64300150073218 5.21804596353922 5.49502985095703 0.822349644705447 0.173398216661142 0.282988640348354 1.32773050854059 1.40201100536929 1.29199949975594 1.42650256800697 1.34150049893197 5.46047363243584 0.0139478527608068 1.33569515486502
5.51350994974502 5.64454204881642 5.30417741680536 5.54065595748319 0.832054058610698 0.177191623584887 0.272620185811989 1.33919978504366 1.41288410233068 1.29145795118359 1.42933025165702 1.33551158976693 5.51116732874338 0.0422418506834937 1.33657543109134
5.55401065046904 5.64810237076551 5.44698267159492 5.59635809661363 0.844350144171071 0.18731727373726 0.260294271715493 1.34693615244606 1.36548996338202 1.28808932726898 1.4146286725137 1.33649899770715 5.56368337048764 0.0476347517730949 1.33481867945647
5.60198314820799 5.65299906354648 5.54147254519128 5.63698528742422 0.850802644964624 0.174576872625783 0.238830850718551 1.35490763262352 1.36500032802619 1.29250085092399 1.39751570637495 1.33650085092399 5.60580119715475 0.0691241379310386 1.33423107002406
5.65340124309929 5.65706451699238 5.69415804092347 5.69003999894109 0.852702169017819 0.17713612197415 0.260705455210615 1.35797162254356 1.37004362738515 1.29412316880364 1.40906293700671 1.33810069921074 5.65751329146798 0.0726014492753695 1.3344269132075
5.68695140083717 5.66250883774466 5.74710123894548 5.73499412797192 0.82278140279106 0.173332118763822 0.221678825508953 1.33429155937799 1.37358018558655 1.304447381384 1.41564942595527 1.34585110091302 5.69770892675503 0.0761907692307705 1.3340756668083
5.73294037728376 5.66299671397075 5.87235867508572 5.78294247201595 0.844499585999623 0.162414863275458 0.24231240667379 1.35274932362025 1.37749330457211 1.3019990143186 1.42298554121655 1.33851554727267 5.74306366092004 0.0787306501547926 1.33636060852257
5.77561357266061 5.6695123046352 5.98771917571838 5.83210805784777 0.849317124404045 0.16957027472488 0.231962651617234 1.35798728356865 1.37395527626445 1.29999923499429 1.42310752192104 1.33798642035529 5.78922773584408 0.0751972789115606 1.33673957910227
5.82391972901856 5.67070479080244 6.08339702025852 5.88016696825181 0.83670216248134 0.169339887779206 0.256474334207507 1.34411032259502 1.37045755156918 1.30002256514222 1.4313913886303 1.33696730165251 5.83333422539833 0.0678978328173122 1.33709758031949
5.86599017101473 5.6800007539244 6.16997498324612 5.93348668289013 0.830225627112913 0.161352233527891 0.243969445945831 1.33681183292953 1.36850137507653 1.30100017342853 1.42649982125385 1.33550074328916 5.88054335564012 0.0548223495701588 1.33754913195407
5.92268744157809 5.7122291471927 6.24375618573589 5.99058432534137 0.82891036729594 0.195652905371763 0.269274524455296 1.32066929510172 1.34216040303489 1.29297708528073 1.42 1.33334372078904 5.92597219507261 0.0365181623931311 1.33871759525121
5.9831384613433 5.73290690988364 6.30950169482925 6.03507762253602 0.794939413211238 0.207805392320575 0.213265110727934 1.31689221476198 1.356 1.29092281618012 1.42001929595497 1.34350891950505 5.97686447619509 0.0165315315314955 1.33926830877868
6.04097241320496 5.77897802407853 6.33498784310727 6.08397989436972 0.820817656078152 0.242623391814241 0.240956791068477 1.31779992242409 1.356 1.28700187029119 1.4209995324272 1.34500841631035 6.02550430147202 0.000442424242419774 1.34151813244984
6.09476344095947 5.84970187314015 6.35524627127725 6.14859105106539 0.816963479032268 0.256266762017894 0.236702547683306 1.31449412072373 1.35503694069159 1.28003694069159 1.41901231356386 1.33128321196883 6.07686746460309 -0.00172779369626191 1.34395103052621
6.15692626557986 5.9075497135663 6.37535625599225 6.19687282718102 0.827723260270842 0.234282311361472 0.23017774162279 1.32455937058962 1.35805343839884 1.28298218720039 1.41989312320232 1.35403562559923 6.12737243749461 0.007286624203831 1.34781332450404
6.20800537051381 5.99300650658404 6.395 6.24500475083914 0.830659583785179 0.23054923366899 0.212959792408985 1.33058960960496 1.36100061967467 1.28199969016266 1.414 1.35599989672089 6.18262705810201 0.0224293948127101 1.35089007628955
6.26062900400214 6.05723284784419 6.39503774024013 6.29171706456244 0.826427334910511 0.223251900975614 0.210892634835005 1.32661412815373 1.36703774024013 1.27902516016009 1.414 1.35537740240128 6.23201535012417 0.0474855967078211 1.35297831934662
6.310954395554 6.15635677269458 6.39807790984114 6.34885700825257 0.811374670957339 0.23301224253302 0.20635318760006 1.31222361174443 1.36990261269857 1.28111686476171 1.414 1.384590973334 6.28282494225356 0.0518488372093105 1.35451303574321
6.35894773525307 6.2748709380739 6.40199573349005 6.39195306839051 0.854353196385808 0.242679472386689 0.204502015925953 1.36168613531183 1.36500533313744 1.28699360023507 1.414 1.36402239917726 6.32942300750586 0.0596539682539775 1.35256963975683
6.39253227692564 6.39251018104484 6.40504951413262 6.43865606225718 0.862000548365036 0.205077718640322 0.203806038869391 1.36924489818955 1.36393810733423 1.28191335026792 1.41096286440054 1.36295048586738 6.37564619171732 0.0797412280701811 1.35529505155291
6.43597201640356 6.51542012247417 6.40905951120838 6.49197201640356 0.863622543378875 0.203304562525976 0.203418586549943 1.36805071201751 1.35911902241676 1.27492065172216 1.408 1.35903967413892 6.41448696984604 0.0841933333333342 1.35398489021705
6.48399654223414 6.63499139086868 6.41199978830005 6.53999654223414 0.862760062098652 0.20352998376967 0.199890254039941 1.36857996189401 1.3649995766001 1.2710002822666 1.408 1.3609998588667 6.46166205809745 0.0892499999999901 1.35480610470221
6.51767969854628 6.74848077183296 6.42208496231828 6.5737161109684 0.858347399986072 0.250090045918149 0.198690249142528 1.36242727221828 1.36303641242212 1.28081793788939 1.40501213747404 1.36319419958465 6.50453625038759 0.0832992776057748 1.3504260557266
6.57385596602637 6.87134893002586 6.42905971855998 6.63279624746639 0.825911039884153 0.186238351495061 0.202801100557859 1.32598130872306 1.36584075050672 1.26598009381334 1.406 1.37866159482678 6.55083409125285 0.0756196078431279 1.34694808055259
6.61599064610102 6.98697433116095 6.4319993474024 6.67199129869863 0.842206382433954 0.167944061332416 0.203839769415514 1.34573561454411 1.35800174026027 1.26500021753253 1.406 1.36200369805308 6.59696224551124 0.0641052631578617 1.34538255787017
6.67169854094521 7.01616216129085 6.45141164019986 6.72164864516341 0.830135177493323 0.224237545286267 0.210215258933575 1.33702515664968 1.36503742183635 1.26708731761815 1.4100249478909 1.36098752605455 6.64396037418092 0.0465387840670667 1.34483354512256
6.7280304131041 7.03001059746748 6.48401981563662 6.77385207237454 0.818807124205391 0.245814281736753 0.223635429296 1.32641757132086 1.36798018436338 1.27425760327602 1.41186129054368 1.35998018436338 6.69313061426586 0.0283333333332836 1.346063277973
6.77897035295501 7.07997092309049 6.48499942986452 6.81597548417433 0.825586054662474 0.226251385605549 0.201163078907926 1.32975805583801 1.36700057013548 1.28699258823875 1.40500399094836 1.35900057013548 6.74061218601957 0.0095802816901352 1.3463935695029
6.84570707840452 7.14603787920024 6.56350505600323 6.87264394640412 0.824443835486298 0.1677148723752 0.213023081168212 1.32710683958974 1.363 1.287 1.41884848319903 1.35116414320105 6.78677231523984 0.00244588744589857 1.34685334803882
6.9019721804865 7.14911904250855 6.60442851010261 6.9239523400684 0.804199419999233 0.157901628202129 0.215942525407218 1.30016536783184 1.36303968083618 1.287 1.40721824459901 1.36364287247435 6.84079492014012 0.00717984934087608 1.34895896489988
6.94999769477531 7.15499971772759 6.67499661273107 6.97099774182072 0.83232864979697 0.156500067274925 0.232369211519067 1.33352839857452 1.3649999059092 1.287 1.41799948250058 1.34600084681723 6.88876132626938 0.0134482758620745 1.35005393829877
6.98953847789955 7.16203756822555 6.75311452402465 7.0165259551577 0.836238929660615 0.15040003638696 0.235689135220726 1.34209145240247 1.36393738629075 1.2870500909674 1.4109749545163 1.3510250454837 6.93606292637021 0.0188961038961447 1.35140139957541
7.03265689165993 7.16505971742363 6.84267208786164 7.05879623231507 0.844267324325952 0.151993535949356 0.220466084753784 1.35113718303777 1.35896018838425 1.291 1.40872131868973 1.35298009419212 6.98655316289986 0.0404241545893634 1.35461270687593
7.06500229614151 7.16800038269025 6.94595084064193 7.09800262416173 0.855460469615609 0.152660072164447 0.224520592498321 1.36380033075372 1.35700032802022 1.291 1.40762670696433 1.35200032802022 7.03367296019618 0.0404330218068694 1.35606802129044
7.10735991430461 7.175 7.04401768872338 7.14640955765697 0.863873145557218 0.153974291014479 0.218361137087635 1.36965949363532 1.36309928670472 1.291 1.4111241083809 1.35797517832382 7.07768443926636 0.0654468864468777 1.35957667255496
7.13684123829022 7.17544064862821 7.12706303675934 7.17992135622262 0.850145909173144 0.153041896238393 0.17933441514096 1.35473955261788 1.3710400589662 1.2911602358648 1.4210200294831 1.3560400589662 7.11719558185698 0.062487100103208 1.36282249751609
7.17800497518482 7.19699942594021 7.22802257968497 7.22500554924461 0.867071563356154 0.129651008431693 0.173193385039212 1.3664619881604 1.3730015308261 1.29899942594021 1.4220015308261 1.35800095676631 7.15689806793082 0.0710033444816197 1.36772556520728
7.20461680608546 7.19403776363789 7.34743501823965 7.25457904244758 0.875208278544176 0.135046004671745 0.190810514906291 1.37682167727159 1.38102517575859 1.29603776363789 1.43013846667225 1.36302517575859 7.19826455685357 0.0801822474032109 1.37398791172033
7.25366312332071 7.197 7.46196927531605 7.30064302867463 0.872652883882086 0.144949089913778 0.186410347150716 1.37448907755363 1.38316075716866 1.299 1.4412210411069 1.36518085181474 7.23455313157197 0.0803469785574998 1.38026529684278
7.28601468841784 7.19700084740872 7.55802881189653 7.33201384100912 0.869376853288948 0.145881002766987 0.237613760824204 1.36907757641106 1.39100254222616 1.2990011298783 1.45200423704361 1.3740011298783 7.27199064011107 0.0747701863353819 1.38687583266483
7.3385181170258 7.2 7.66053075402643 7.38145493202265 0.857832077619688 0.149436950350346 0.181104203148012 1.36020189315516 1.40010109600503 1.303 1.46715164400755 1.37806318500315 7.31075362770745 0.0629919191919017 1.39461901742709
7.37985326388407 7.20018154550725 7.70354313681162 7.41770802747827 0.826174223698554 0.150143754047539 0.255244341289256 1.33704561449392 1.40796369089855 1.303 1.47923600915942 1.38327231826087 7.35079236147715 0.0486175548589091 1.40161509118217
7.42598311647395 7.20999640776042 7.78696946596353 7.45598599026562 0.83775576115729 0.158996759799895 0.190603658489905 1.34437731659703 1.40600071844792 1.303 1.49199533008854 1.39799461164062 7.39201283864038 0.0334074074074007 1.41057759486626
7.47173020052314 7.22669307168298 7.79453218004229 7.50254455632234 0.830180890955032 0.164951287544522 0.233428168002005 1.33685532145759 1.41516089164069 1.30398762371995 1.48602475256011 1.40632178328139 7.42962708514373 0.020358381502873 1.41996355814618
7.530952193267 7.282952193267 7.83758297546959 7.54689389572004 0.827093423926923 0.174915852305258 0.225683949839866 1.32941678941908 1.4282914877348 1.30292226993739 1.48807773006261 1.43209716257827 7.46933601317204 0.00965333333332785 1.43148862976398
7.578994234955 7.330994234955 7.86699647038061 7.59199458791694 0.828779797635155 0.189338269309959 0.204692518971704 1.33530929289958 1.44299823519031 1.29900047061592 1.49199952938408 1.4369994117301 7.51378825123534 0.00718579234972818 1.44650030240674
7.62452156223964 7.38554639853677 7.87621110852557 7.63157123483389 0.825446936147742 0.20660613448533 0.201481241814856 1.33081681196626 1.45518627222844 1.29693790925719 1.493 1.44511176333707 7.55233768536782 0.00788818565400822 1.4618951788567
7.66683591505582 7.4305357509165 7.89305831965506 7.67768039597567 0.816036161775118 0.224678062679136 0.201595940705716 1.32143504154516 1.47017495896517 1.29188336068989 1.493 1.45434991793034 7.59525350518824 0.00959516908215724 1.48043517512924
7.70899848214758 7.50799721138742 7.89599989410332 7.71199876453873 0.835009316966413 0.229119840096013 0.202399971054907 1.34236924636863 1.47899968230996 1.28600021179336 1.493 1.47199936461992 7.63302334100026 0.0245239616613476 1.49975662682401
7.73543790298469 7.5781385477602 7.90303753454154 7.74150046055393 0.838913924624686 0.242544966230072 0.198677247466953 1.3479944435074 1.48713762665233 1.29227525330466 1.49403753454155 1.48410009211079 7.67183919636696 0.029066666666673 1.52103927410603
7.77045384516635 7.66896688752832 7.906 7.78157223955758 0.843240247338792 0.260003534136549 0.197927027915514 1.35393491959119 1.4981578591883 1.31398026760146 1.49694080280439 1.4921578591883 7.70334252877922 0.0350697435897476 1.53987056541071
7.79300078987022 7.71700258226802 7.90600009113887 7.81000088100909 0.846730107240072 0.206029459242697 0.171449970835561 1.35716014399942 1.50600033417586 1.3130005164536 1.494 1.50000024303699 7.7287163172518 0.0406474164133723 1.56180112287522
7.81929010436247 7.80327393654825 7.9090504529326 7.83937839699453 0.850199582613207 0.188028945063573 0.170560381840983 1.36189041394281 1.51701261323315 1.330668501357 1.494 1.5080504529326 7.7528616723907 0.0405847457627147 1.58011121565988
7.84247669346113 7.90427753847582 7.91305720321534 7.86953389667646 0.845633410518474 0.172459893549545 0.176095169414747 1.36127785974896 1.51828601607668 1.38362923536869 1.49394279678466 1.51228601607668 7.77300747391407 0.0486925207756315 1.59771857649502
