# Supplementary material for: Quantifying Spatiotemporal Gait Parameters with HoloLens in Healthy Adults and People with Parkinson’s Disease: Test-Retest Reliability, Concurrent Validity, and Face Validity
Source: Sensors (Basel). 2020 Jun 5;20(11):3216. doi: 10.3390/s20113216 (PMC7313704; doi:10.3390/s20113216)
Supplement: Supplementary file 1 [file sensors-20-03216-s001.zip › Data/HYA_09_FWS1_HoloLens_raw.csv]

Time HoloLens_x_position HoloLens_y_position HoloLens_z_position HoloLens_x_orientation HoloLens_y_orientation HoloLens_z_orientation
320.2123 -0.309 0.078 0.529 3.823 359.484 351.78
320.2448 -0.309 0.078 0.53 3.769 359.452 351.973
320.2792 -0.31 0.078 0.531 3.766 359.496 351.889
320.3127 -0.31 0.078 0.532 3.786 359.607 351.827
320.3463 -0.31 0.077 0.534 3.799 359.81 351.795
320.3777 -0.31 0.077 0.536 3.847 0.038 351.758
320.4121 -0.31 0.077 0.539 3.876 0.212 351.686
320.4451 -0.311 0.077 0.541 3.941 0.303 351.667
320.4776 -0.311 0.076 0.545 4.033 0.332 351.589
320.5114 -0.312 0.076 0.548 4.106 0.323 351.552
320.5451 -0.313 0.076 0.552 4.278 0.282 351.552
320.5783 -0.314 0.075 0.557 4.488 0.271 351.582
320.6141 -0.315 0.074 0.562 4.673 0.338 351.561
320.6476 -0.316 0.074 0.567 4.801 0.404 351.566
320.6777 -0.317 0.073 0.574 4.928 0.52 351.429
320.7143 -0.319 0.072 0.581 5.221 0.638 351.456
320.7453 -0.321 0.071 0.588 5.614 0.691 351.479
320.7789 -0.323 0.07 0.596 5.782 0.714 351.332
320.8154 -0.325 0.068 0.605 5.731 0.577 351.126
320.8457 -0.327 0.066 0.615 5.71 0.46 350.766
320.8772 -0.33 0.063 0.626 5.803 0.379 350.556
320.9127 -0.332 0.059 0.638 5.814 0.445 350.222
320.9529 -0.333 0.055 0.653 5.824 0.792 350.148
320.9779 -0.333 0.054 0.667 6.081 1.06 350.311
321.0124 -0.333 0.05 0.683 6.723 1.418 351.063
321.0445 -0.332 0.048 0.7 7.202 1.903 351.463
321.0787 -0.33 0.048 0.719 7.712 2.402 351.749
321.1118 -0.328 0.046 0.74 7.39 2.695 352.128
321.1449 -0.326 0.042 0.764 6.066 2.76 352.025
321.179 -0.324 0.039 0.79 4.983 2.708 351.858
321.2123 -0.321 0.033 0.817 4.503 2.647 351.814
321.2445 -0.317 0.025 0.846 4.512 2.596 351.626
321.2787 -0.313 0.018 0.877 4.563 2.489 351.52
321.3115 -0.308 0.009 0.909 4.436 2.296 351.626
321.3445 -0.302 0.002 0.943 3.946 2.153 351.347
321.3769 -0.296 0 0.98 2.658 1.988 351.238
321.412 -0.288 0.005 1.02 1.012 1.834 351.269
321.4431 -0.28 0.018 1.061 0.273 1.767 351.076
321.4793 -0.271 0.04 1.103 359.069 1.721 351.24
321.5111 -0.264 0.054 1.143 358.86 1.443 351.877
321.5434 -0.26 0.056 1.18 0.974 1.152 352.155
321.5773 -0.257 0.054 1.215 3.432 0.747 352.248
321.6123 -0.254 0.059 1.25 4.298 0.58 352.18
321.6422 -0.254 0.059 1.284 6.161 359.905 352.053
321.6778 -0.254 0.062 1.318 7.504 359.155 351.605
321.7103 -0.253 0.065 1.353 6.787 358.553 352.133
321.7436 -0.252 0.065 1.39 5.039 357.832 352.461
321.7776 -0.251 0.058 1.428 4.07 357.078 352.821
321.8116 -0.251 0.045 1.466 4.426 356.44 352.563
321.8458 -0.25 0.029 1.505 4.97 356.362 352.281
321.8776 -0.248 0.015 1.545 5.266 356.653 352.172
321.9124 -0.247 0.003 1.588 4.748 357.236 352.316
321.9438 -0.247 -0.007 1.633 3.555 358.117 352.243
321.977 -0.246 -0.006 1.682 2.5 359.225 351.46
322.0117 -0.246 0.005 1.732 1.014 0.124 351.115
322.0432 -0.247 0.017 1.783 2.229 1.078 350.125
322.078 -0.244 0.052 1.831 0.785 2.715 348.132
322.1102 -0.244 0.056 1.879 359.648 3.511 351.04
322.1443 -0.244 0.061 1.921 2.526 3.422 351.609
322.1774 -0.241 0.063 1.961 5.346 3.238 353.919
322.2117 -0.242 0.067 2.002 7.168 2.249 353.165
322.2426 -0.24 0.075 2.043 6.151 2.352 352.782
322.2785 -0.237 0.075 2.084 4.74 2.567 352.763
322.3094 -0.234 0.067 2.126 4.034 3.071 352.556
322.3445 -0.232 0.056 2.168 3.527 3.421 352.257
322.3763 -0.23 0.043 2.213 3.33 3.537 352.269
322.41 -0.228 0.028 2.257 3.153 3.503 352.854
322.4446 -0.226 0.012 2.302 3.48 3.356 353.421
322.4765 -0.223 -0.002 2.348 3.901 3.052 353.897
322.5107 -0.22 -0.002 2.398 3.348 2.42 354.185
322.5428 -0.216 0.009 2.449 1.444 1.641 354.9
322.5773 -0.213 0.021 2.501 1.526 0.6 356.017
322.6098 -0.21 0.052 2.55 358.559 359.659 355.687
322.6428 -0.209 0.048 2.598 359.373 359.121 355.508
322.6767 -0.209 0.06 2.641 3.252 358.39 351.86
322.7119 -0.209 0.073 2.683 4.74 358.625 352.319
322.7431 -0.209 0.087 2.726 4.339 358.818 352.273
322.7769 -0.208 0.093 2.769 3.538 359.133 353.859
322.8123 -0.212 0.081 2.812 3.11 358.605 355.008
322.8445 -0.214 0.071 2.859 1.682 357.871 354.876
322.8785 -0.214 0.055 2.91 359.981 357.104 355.159
322.9118 -0.215 0.039 2.959 359.485 356.554 355.307
322.9427 -0.216 0.017 3.009 0.141 356.514 354.611
322.9774 -0.217 0.002 3.059 0.815 356.732 353.725
323.011 -0.219 0.003 3.113 359.181 357.272 353.502
323.0417 -0.221 0.011 3.169 357.053 358.037 353.259
323.0786 -0.223 0.018 3.222 357.071 358.593 353.295
323.1092 -0.223 0.04 3.274 358 359.851 350.188
323.1427 -0.221 0.055 3.326 356.122 1.225 351.004
323.1773 -0.221 0.062 3.373 359.019 1.148 353.626
323.2095 -0.218 0.073 3.417 1.51 1.067 354.832
323.2423 -0.218 0.08 3.462 3.569 0.19 354.183
323.2755 -0.218 0.089 3.505 3.16 359.76 353.425
323.3106 -0.216 0.087 3.55 2.046 359.884 352.888
323.3438 -0.215 0.077 3.597 1.316 0.204 352.683
323.3779 -0.213 0.063 3.644 0.751 0.606 352.934
323.4094 -0.211 0.044 3.692 0.82 0.693 353.154
323.444 -0.208 0.026 3.741 1.149 0.552 353.466
323.4753 -0.205 0.005 3.79 1.978 0.298 354.108
323.5099 -0.201 -0.007 3.842 2.193 359.962 354.414
323.5428 -0.197 0.002 3.897 0.833 359.536 353.941
323.5758 -0.193 0.014 3.951 359.367 359.243 354.212
323.6102 -0.189 0.033 4.006 359.581 358.609 354.779
323.6429 -0.186 0.049 4.056 358.081 357.932 355.707
323.6761 -0.187 0.047 4.106 0.67 357.407 353.619
323.7085 -0.183 0.073 4.153 0.445 357.662 352.748
323.7433 -0.183 0.079 4.201 2.377 357.573 352.344
323.7763 -0.182 0.085 4.247 3.101 357.84 351.859
323.8091 -0.182 0.082 4.293 3.157 357.839 353.62
323.8442 -0.184 0.072 4.34 2.362 357.442 354.661
323.8776 -0.184 0.061 4.388 0.565 357.346 355.92
323.911 -0.184 0.046 4.438 359.226 357.223 356.599
323.9456 -0.185 0.024 4.487 359.036 357.08 356.521
323.9755 -0.186 0.004 4.536 359.54 357.033 355.823
324.0114 -0.188 -0.007 4.586 359.402 357.236 355.196
324.0429 -0.189 0.001 4.64 356.851 357.612 355.167
324.0751 -0.191 0.01 4.693 355.618 357.825 354.338
324.1138 -0.192 0.027 4.747 357.796 358.618 352.566
324.142 -0.19 0.053 4.792 354.611 359.524 351.988
324.1779 -0.19 0.05 4.847 355.585 359.484 355.101
324.2076 -0.187 0.073 4.892 356.875 359.111 355.108
324.2429 -0.184 0.071 4.939 1.835 359.053 355.844
324.2747 -0.181 0.079 4.985 3.447 358.851 354.666
324.3089 -0.178 0.084 5.032 2.855 359.352 354.424
324.3419 -0.176 0.079 5.079 1.519 359.884 354.22
324.376 -0.175 0.068 5.126 0.25 0.144 353.483
324.4095 -0.174 0.051 5.174 359.65 0.081 353.231
324.4459 -0.173 0.031 5.223 359.665 359.886 353.331
324.4746 -0.17 0.011 5.273 359.857 359.562 354.192
324.5087 -0.168 -0.005 5.324 359.748 359.253 354.315
324.5401 -0.164 -0.006 5.378 358.944 359.059 353.994
324.5781 -0.157 0.01 5.433 356.386 359.124 355.435
324.6073 -0.152 0.023 5.488 355.724 359.34 356.618
324.6459 -0.15 0.041 5.537 355.716 358.68 356.131
324.6759 -0.152 0.032 5.588 359.754 358.236 354.515
324.7088 -0.152 0.06 5.634 0.611 357.84 353.284
324.743 -0.152 0.075 5.681 2.04 357.778 354.089
324.7751 -0.153 0.09 5.727 1.627 357.729 353.388
324.8089 -0.154 0.093 5.774 0.337 357.678 354.314
324.8414 -0.156 0.083 5.822 359.821 357.071 354.607
324.8752 -0.158 0.07 5.871 359.035 356.467 355.075
324.9088 -0.159 0.051 5.921 358.567 355.714 355.57
324.9418 -0.161 0.031 5.972 358.496 354.94 355.527
324.9757 -0.162 0.009 6.022 359.323 354.624 355.048
325.0087 -0.164 -0.009 6.074 0.444 354.776 353.979
325.041 -0.165 -0.006 6.128 359.442 355.424 353.103
325.0751 -0.164 0.004 6.184 357.656 356.544 352.835
325.1092 -0.164 0.011 6.238 358.665 357.898 351.652
325.1418 -0.161 0.042 6.287 357.236 359.519 349.983
325.1735 -0.161 0.044 6.339 357.908 359.787 353.442
325.2111 -0.16 0.069 6.386 358.27 359.591 353.987
325.2401 -0.158 0.072 6.433 1.299 359.326 355.163
325.2769 -0.157 0.076 6.477 3.975 358.939 354.182
325.3094 -0.153 0.079 6.521 4.222 359.245 354.396
325.3417 -0.151 0.076 6.566 3.13 359.377 354.629
325.376 -0.149 0.069 6.611 1.815 359.656 353.998
325.4083 -0.147 0.057 6.657 1.008 359.975 353.69
325.4432 -0.144 0.038 6.704 0.621 0.107 353.673
325.4744 -0.142 0.019 6.752 0.983 0.164 353.725
325.5077 -0.138 0.001 6.8 1.563 0.134 354.437
325.5407 -0.134 -0.003 6.851 1.186 359.9 354.76
325.5756 -0.128 0.006 6.903 359.515 359.768 354.949
325.607 -0.123 0.018 6.956 358.796 359.238 356.236
325.6417 -0.119 0.047 7.007 357.837 358.527 356.43
325.6741 -0.115 0.051 7.057 357.202 358.005 357.598
325.7085 -0.116 0.057 7.105 359.822 357.593 353.366
325.74 -0.111 0.079 7.15 359.797 358.011 353.354
325.778 -0.111 0.084 7.194 2.522 358.059 353.977
325.808 -0.108 0.09 7.237 3.138 358.443 354.566
325.8424 -0.111 0.084 7.281 3.236 358.277 355.283
325.8747 -0.113 0.077 7.326 2.646 357.789 355.302
325.9087 -0.113 0.066 7.373 1.574 357.18 355.826
325.9429 -0.112 0.048 7.421 0.984 356.584 356.268
325.9747 -0.109 0.031 7.468 1.115 356.554 356.073
326.0067 -0.107 0.011 7.514 2.123 357.056 354.723
326.0422 -0.105 0.002 7.562 2.363 357.955 353.864
326.073 -0.101 0.006 7.613 0.523 359.191 353.759
326.1084 -0.098 0.013 7.664 358.566 0.573 353.148
326.1432 -0.095 0.017 7.713 359.933 2.151 352.265
326.174 -0.09 0.041 7.76 357.467 3.601 351.17
326.2085 -0.087 0.037 7.809 358.176 4.19 353.081
326.2406 -0.082 0.066 7.852 357.084 4.087 353.107
326.277 -0.077 0.062 7.895 1.857 4.051 354.515
326.3093 -0.071 0.07 7.933 5.946 3.761 353.532
326.3392 -0.064 0.08 7.971 6.15 3.938 354.101
326.3745 -0.056 0.081 8.009 5.108 4.287 354.071
326.4087 -0.048 0.076 8.047 4.18 5.039 353.676
326.4409 -0.039 0.065 8.084 3.571 5.545 353.579
326.4739 -0.031 0.051 8.123 3.339 5.577 353.232
326.5058 -0.021 0.036 8.163 3.432 5.735 353.249
326.5409 -0.01 0.022 8.202 3.926 5.728 353.808
326.5755 0.003 0.01 8.242 3.849 5.617 353.496
326.6055 0.018 0.007 8.283 3.067 5.872 353.101
326.6421 0.036 0.008 8.324 2.164 6.276 353.69
326.6737 0.055 0.007 8.365 1.6 7.229 353.909
326.7082 0.076 0.024 8.403 1.317 9.126 352.337
326.7395 0.098 0.028 8.44 359.693 11.763 353.054
326.774 0.118 0.034 8.473 0.472 15.837 348.853
326.8065 0.141 0.041 8.497 3.348 21.159 348.463
326.8394 0.16 0.039 8.521 7.199 26.05 348.12
326.8748 0.18 0.048 8.542 7.85 32.011 347.77
326.9109 0.196 0.054 8.561 7.57 37.594 347.797
326.9382 0.212 0.055 8.58 7.582 42.147 348.511
326.9767 0.224 0.054 8.597 7.499 46.019 349.832
327.0077 0.239 0.054 8.615 7.271 49.806 350.029
327.0405 0.254 0.054 8.632 6.541 53.731 349.868
327.075 0.269 0.052 8.646 6.065 57.397 350.541
327.1067 0.284 0.049 8.66 6.047 61.031 350.78
327.1389 0.3 0.048 8.67 5.807 65.683 349.681
327.1734 0.319 0.048 8.677 5.145 71.833 348.401
327.2074 0.335 0.045 8.681 4.898 79.255 347.006
327.239 0.35 0.042 8.683 5.553 87.436 345.2
327.2737 0.364 0.038 8.684 6.71 95.46 343.455
327.3049 0.376 0.038 8.685 8.611 103.856 339.58
327.3405 0.386 0.036 8.683 10.486 112.816 337.87
327.3752 0.392 0.034 8.676 10.754 121.996 339.674
327.4073 0.398 0.037 8.668 10.672 130.037 344.51
327.4386 0.402 0.046 8.66 10.406 137.227 348.75
327.4738 0.407 0.054 8.653 10.713 143.332 348.977
327.5041 0.413 0.06 8.645 10.254 148.715 348.51
327.5396 0.419 0.062 8.636 9.467 153.071 347.348
327.5724 0.427 0.058 8.629 9.027 157.137 345.923
327.6059 0.435 0.052 8.621 9.435 160.45 345.396
327.6393 0.444 0.049 8.61 9.355 163.758 344.923
327.6748 0.452 0.047 8.597 8.56 167.011 345.53
327.7061 0.461 0.044 8.584 8.634 169.048 346.214
327.7395 0.472 0.041 8.569 8.721 170.059 346.361
327.7727 0.484 0.038 8.551 8.192 170.352 346.934
327.8062 0.496 0.035 8.533 8.402 170.083 346.996
327.8408 0.506 0.031 8.512 8.883 169.404 347.6
327.8732 0.516 0.031 8.489 9.021 168.868 347.686
327.9101 0.524 0.032 8.463 8.205 167.936 348.637
