# Supplementary material for: Quantifying Spatiotemporal Gait Parameters with HoloLens in Healthy Adults and People with Parkinson’s Disease: Test-Retest Reliability, Concurrent Validity, and Face Validity
Source: Sensors (Basel). 2020 Jun 5;20(11):3216. doi: 10.3390/s20113216 (PMC7313704; doi:10.3390/s20113216)
Supplement: Supplementary file 1 [file sensors-20-03216-s001.zip › Data/HYA_09_FWS1_IWW_raw.csv]

IWW_x_SpineBase IWW_x_Head IWW_x_ShoulderLeft IWW_x_ElbowLeft IWW_x_WristLeft IWW_x_HandLeft IWW_x_ShoulderRight IWW_x_ElbowRight IWW_x_WristRight IWW_x_HandRight IWW_x_HipLeft IWW_x_KneeLeft IWW_x_AnkleLeft IWW_x_FootLeft IWW_x_HipRight IWW_x_KneeRight IWW_x_AnkleRight IWW_x_FootRight IWW_x_SpineShoulder IWW_y_SpineBase IWW_y_Head IWW_y_ShoulderLeft IWW_y_ElbowLeft IWW_y_WristLeft IWW_y_HandLeft…
-0.287000263180981 -0.294000263180981 -0.290999824546013 -0.286000350907974 -0.227 -0.215999912273006 -0.241999736819019 -0.218 -0.16 -0.163999736819019 -0.271 -0.282 -0.314 -0.264994560926397 -0.241000263180981 -0.276 -0.307000087726994 -0.195000175453987 -0.287 0.82924973067813 1.53537989735942 1.28750990174577 1.07707057198 0.83754986928678 0.772990069304325 1.30698943766997 1.05671959382402 0…
-0.287 -0.2959639582308 -0.2919819791154 -0.286 -0.227 -0.2150180208846 -0.2400360417692 -0.2170180208846 -0.16 -0.164 -0.271 -0.282 -0.314 -0.202153336614388 -0.241 -0.276 -0.309945937346201 -0.195 -0.287 0.82905360417692 1.53541927916462 1.28798134997539 1.07924999363619 0.842243860171613 0.777222329987375 1.30338613664648 1.05359730641303 0.834573784385766 0.803848466633856 0.83013540626538 0.…
-0.287 -0.294020318132516 -0.292 -0.288969522801226 -0.23194920466871 -0.215 -0.24 -0.217 -0.16 -0.160040636265032 -0.271 -0.282 -0.314 -0.201 -0.241 -0.276 -0.31 -0.195 -0.287 0.829386545917472 1.53710272958736 1.28803949204669 1.08078465980995 0.847962194912992 0.77940836118887 1.30076621039095 1.05133265471776 0.834490812725301 0.799900636265032 0.830535834782834 0.536149288865362 0.2295131493…
-0.287 -0.296993815998101 -0.28899876319962 -0.286 -0.227 -0.215 -0.236 -0.217 -0.16 -0.165993815998101 -0.270996289598861 -0.282 -0.314 -0.203 -0.241 -0.278 -0.309996289598861 -0.197 -0.284 0.828120964704296 1.53168596137783 1.28665160784049 1.08217332127795 0.847680210256065 0.781081991248612 1.295649987632 1.05247337646504 0.833800086576027 0.802158293215476 0.829101780992547 0.535929962895989…
-0.287 -0.292109138352707 -0.288021827670541 -0.286 -0.227 -0.215 -0.236 -0.217 -0.16 -0.161109138352707 -0.268065483011624 -0.282 -0.314 -0.203 -0.241 -0.278 -0.307065483011624 -0.197 -0.284 0.828882974416978 1.53639479062799 1.2879216240283 1.07689786942092 0.847846289296008 0.782654857450428 1.29564021827671 1.05514041045942 0.833868472063062 0.800810122185347 0.83050856815442 0.53590065483011…
-0.287989802871046 -0.301898028710459 -0.288989802871046 -0.280061182773725 -0.213142759805358 -0.209061182773725 -0.236 -0.214030591386862 -0.16 -0.161 -0.267010197128954 -0.282 -0.314 -0.200030591386862 -0.241989802871046 -0.278 -0.307 -0.197 -0.280040788515817 0.823911393529929 1.52111846338395 1.28590110805693 1.03828656634503 0.789035913402455 0.757390638616068 1.29571918422968 1.04757851789…
-0.287000033334646 -0.287000500019698 -0.285000133338586 -0.275000166673233 -0.225999566649595 -0.21199989999606 -0.235000033334647 -0.214 -0.16 -0.160000033334647 -0.265000066669293 -0.282 -0.31100010000394 -0.2 -0.242 -0.278 -0.307 -0.195000066669293 -0.28 0.828459846660626 1.53556951298081 1.28724995433153 1.03241018267386 0.847338036255974 0.779119266971123 1.30041984332716 1.05138987032823 0…
-0.284053365315242 -0.288964423123172 -0.285 -0.27991105780793 -0.226 -0.209053365315242 -0.235 -0.214 -0.159017788438414 -0.160982211561586 -0.265 -0.282 -0.311 -0.268754809311017 -0.242 -0.275053365315242 -0.307 -0.195 -0.277053365315242 0.827261701894865 1.53416543746693 1.28748573077478 1.08382877524902 0.843862971071986 0.775083110481882 1.29916276920117 1.05028992305102 0.834702350971482 0.…
-0.284 -0.284043077553655 -0.281034462042924 -0.28 -0.224017231021462 -0.206025846532193 -0.236982768978538 -0.214 -0.159991384489269 -0.157034462042924 -0.262025846532193 -0.282 -0.311 -0.198620316772633 -0.242 -0.275 -0.307 -0.195 -0.277 0.832048214772955 1.53582535363176 1.28883828290541 1.07881169306439 0.843938793828498 0.775981556799484 1.30522710076411 1.05473123020171 0.835047070726351 0.…
-0.281002237621327 -0.283977623786735 -0.278997762378674 -0.277 -0.219997762378673 -0.20599328713602 -0.221008950485306 -0.21399328713602 -0.157 -0.155 -0.26199328713602 -0.282 -0.31399328713602 -0.27183889126449 -0.238002237621327 -0.275 -0.307 -0.195 -0.27399328713602 0.82778754078387 1.52080788076173 1.28591613108243 1.07894337664087 0.840488679803417 0.774252394254819 1.29278268731292 1.05048…
-0.281978512196583 -0.274214878034166 -0.278021487803417 -0.277 -0.219021487803417 -0.20306446341025 -0.224914048786333 -0.21106446341025 -0.157 -0.155 -0.25906446341025 -0.282 -0.31106446341025 -0.201547121845997 -0.238978512196583 -0.275 -0.307 -0.195 -0.27106446341025 0.831077586102486 1.53297226196943 1.28859112341864 1.07605360389811 0.839912677804016 0.775297008050344 1.29831816415463 1.051…
-0.281009068433729 -0.28688211036152 -0.278990931566271 -0.274027205301188 -0.216027205301188 -0.198045342168646 -0.216081615903563 -0.211 -0.154027205301188 -0.155 -0.259990931566271 -0.279027205301188 -0.311 -0.271347072771494 -0.236027205301188 -0.272027205301188 -0.307 -0.196981863132542 -0.272981863132542 0.822687444424048 1.49841866476125 1.28644022260722 1.07754576255905 0.838492877175895 …
-0.276000469155309 -0.268001782790173 -0.276000281493185 -0.274 -0.204001125972741 -0.199999812337877 -0.219999624675753 -0.20500056298637 -0.154 -0.154000093831062 -0.255000469155309 -0.278000093831062 -0.311 -0.268000375324247 -0.233000281493185 -0.272 -0.307 -0.195000187662123 -0.268000469155309 0.82909939103641 1.5308769242178 1.28909974853275 1.0782199380715 0.828060977719663 0.7825093159715…
-0.273059538128149 -0.272900769786418 -0.269138922299015 -0.268119076256298 -0.202039692085433 -0.194119076256298 -0.208238152512597 -0.205 -0.154 -0.152039692085433 -0.255 -0.275059538128149 -0.311 -0.201349530904715 -0.230059538128149 -0.268079384170866 -0.304059538128149 -0.193039692085433 -0.261138922299015 0.824973551839836 1.51118870699817 1.2878748075534 1.07921975703643 0.834921077700985 …
-0.269040762102135 -0.259142667357471 -0.267020381051067 -0.268 -0.203979618948933 -0.194 -0.212949047372332 -0.202030571576601 -0.150040762102135 -0.151010190525534 -0.248071333678735 -0.275 -0.311 -0.198020381051067 -0.23 -0.263050952627668 -0.304 -0.193 -0.256050952627668 0.830007314982991 1.53415940169215 1.29403630921541 1.08031889232717 0.839335976929695 0.772077988464847 1.29942393882459 1…
-0.266000072731901 -0.262999903024132 -0.267 -0.262000145463802 -0.204 -0.191000072731901 -0.213 -0.199000072731901 -0.144000145463802 -0.143000193951736 -0.245000072731901 -0.269000145463802 -0.308000072731901 -0.261998448386109 -0.226000096975868 -0.259000096975868 -0.304 -0.193 -0.253000072731901 0.824050145706242 1.51256052948824 1.29132006739823 1.08212995636086 0.838150029820079 0.772579988…
-0.260127477896854 -0.25027620210985 -0.25036118737442 -0.259063738948427 -0.201063738948427 -0.182191216845281 -0.212021246316142 -0.195084985264569 -0.141063738948427 -0.139084985264569 -0.237169970529139 -0.267042492632285 -0.306042492632285 -0.195444749497679 -0.220127477896854 -0.253127477896854 -0.301063738948427 -0.188106231580712 -0.250063738948427 0.828689292461485 1.53487558399195 1.293…
-0.256041026637104 -0.244061539955655 -0.247030769977828 -0.253061539955655 -0.198030769977828 -0.179030769977828 -0.206061539955655 -0.182133336570587 -0.137041026637104 -0.135041026637104 -0.237 -0.263041026637104 -0.306 -0.194 -0.214061539955655 -0.240133336570587 -0.297041026637104 -0.185030769977828 -0.243071796614931 0.82868112823252 1.53278666731412 1.29225292339069 1.08279133336571 0.8416…
-0.25400030302663 -0.237001060593205 -0.240001060593205 -0.246001060593205 -0.195000454539945 -0.178000151513315 -0.19800121210652 -0.182 -0.132000757566575 -0.132000454539945 -0.23100090907989 -0.25900060605326 -0.306 -0.194 -0.211000454539945 -0.225002272699725 -0.29100090907989 -0.18100060605326 -0.23700090907989 0.830819675761506 1.53368985909262 1.29199003787833 1.08278000151513 0.8407501333…
-0.247125607124616 -0.234053831624835 -0.228215326499342 -0.228322989749012 -0.173394765248793 -0.168179438749451 -0.190143550999561 -0.174143550999561 -0.126107663249671 -0.120215326499342 -0.226089719374726 -0.253107663249671 -0.303053831624835 -0.194 -0.208053831624835 -0.199466540748573 -0.278233270374287 -0.165287101999122 -0.228161494874506 0.828443424177367 1.53161786157613 1.2877278764172…
-0.241050710080415 -0.214169033601382 -0.225025355040207 -0.227008451680069 -0.176966193279724 -0.168991548319931 -0.185042258400346 -0.170033806720276 -0.125008451680069 -0.114050710080415 -0.220050710080415 -0.247050710080415 -0.301016903360138 -0.190033806720276 -0.199076065120622 -0.172228195361866 -0.266101420160829 -0.156076065120622 -0.219076065120622 0.828231436785612 1.53290867474871 1.2…
-0.235988554301751 -0.202977108603502 -0.208980378803001 -0.21499509470075 -0.166 -0.161985284102251 -0.18199509470075 -0.1590032701995 -0.112990189401501 -0.103980378803001 -0.213978743703251 -0.243991824501251 -0.301 -0.1899967298005 -0.195993459601 -0.147942771508754 -0.242970568204502 -0.128973838404002 -0.209977108603502 0.82394516691521 1.51849721760037 1.28302227278865 1.03179856111222 0.7…
-0.229138944338217 -0.189277888676434 -0.197238190294086 -0.212059547573522 -0.166 -0.153178642720565 -0.179059547573522 -0.160960301617652 -0.107119095147043 -0.0922381902940862 -0.20125803948526 -0.239099245955869 -0.301 -0.188039698382348 -0.192079396764695 -0.113694721691085 -0.225357285441129 -0.113317587058782 -0.196277888676434 0.827037276555891 1.52880098801694 1.28438240962427 1.03093746…
-0.222060883669101 -0.181069581336116 -0.181139162672232 -0.20307827900313 -0.15707827900313 -0.14407827900313 -0.15025223234342 -0.147121767338203 -0.0941130696711882 -0.0791130696711882 -0.196043488335072 -0.239 -0.295052186002087 -0.184034790668058 -0.182086976670145 -0.0951565580062605 -0.208147860339246 -0.0981304650052171 -0.177165255673275 0.820805230185542 1.49526606858517 1.2766679287793…
-0.212982642597578 -0.159990810786953 -0.173973453384532 -0.18998876873961 -0.152991831810625 -0.137989789763281 -0.153971411337188 -0.142989789763281 -0.0849785585028909 -0.0649877477159377 -0.182993873857969 -0.237989789763281 -0.296 -0.182 -0.173978558502891 -0.0679703903135161 -0.147961201100469 -0.0359612011004693 -0.163986726692266 0.827990835385679 1.52837960227156 1.2816303513263 1.037155…
-0.19630886505545 -0.151163516794062 -0.148472381849511 -0.179199853859409 -0.145145348261388 -0.128181685326735 -0.126508718914858 -0.133181685326735 -0.0643815391861435 -0.053218022392082 -0.177109011196041 -0.228181685326735 -0.296 -0.182 -0.153381539186144 -0.0395268874475316 -0.110690404241593 0.00130959575840694 -0.151236190924756 0.809581023358282 1.47996679877276 1.27236169263376 1.032702…
-0.183132636071253 -0.116357097114911 -0.14206121664827 -0.160193852719523 -0.1281734471701 -0.112163244395388 -0.110163244395388 -0.120132636071253 -0.0560816221976939 -0.0421122305218292 -0.15423466381837 -0.22206121664827 -0.292040811098847 -0.181010202774712 -0.144091824972406 -0.0172244610436583 -0.0575407470597224 0.0534694557149894 -0.130214258268947 0.825957675135119 1.51920627748544 1.27…
-0.174000654575208 -0.116 -0.119001672803309 -0.138001600072731 -0.100002036456203 -0.0980010182281013 -0.0710028364925678 -0.112000581844629 -0.0410010909586799 -0.0230013818809946 -0.155999854538843 -0.215000509114051 -0.289000218191736 -0.179000145461157 -0.12900109095868 0.00599832719669076 -0.00700363652893313 0.100996581662803 -0.111001381880995 0.811351074957953 1.47699310050457 1.26300113…
-0.154438330330699 -0.0749204936944686 -0.0916136624629791 -0.125284914714955 -0.0921753321322797 -0.0764821633637693 -0.0680657495496049 -0.0904821633637693 -0.0282849147149546 -0.0132191651653497 -0.124701328529119 -0.204241081681885 -0.289 -0.176065749549605 -0.118241081681885 0.0206712522519755 0.0399480072063216 0.147948007206322 -0.0904602468472343 0.822343658354147 1.51058716765702 1.27695…
-0.132224218860402 -0.0621223011965827 -0.0741732600284922 -0.103224218860402 -0.0692344106267836 -0.057193643561256 -0.0412751776923111 -0.071193643561256 -0.0101834517948741 0.00976558937321644 -0.111132492962965 -0.193112109430201 -0.289989808233618 -0.179959232934472 -0.0922649859259292 0.0497044387749251 0.0895006034472872 0.199480219914523 -0.0662446023931654 0.812454363687751 1.49783901569…
-0.110979645832782 -0.0219828596486581 -0.0479775032888638 -0.0819625054814396 -0.0459775032888638 -0.0369732182010283 -0.0319625054814396 -0.0379700043851517 0.00305570614186113 0.0240278530709306 -0.081983930920617 -0.170987144736494 -0.278996786184123 -0.165001071271959 -0.0779721469290694 0.0640342807026838 0.144025710527013 0.256024639255054 -0.0489625054814396 0.817413004594109 1.5025207177…
-0.0923402985633869 -0.00628656721127322 -0.0273761194647961 -0.0476268657746602 -0.0253761194647961 -0.0124477612676144 0.00237313422533984 -0.0105014926197281 0.0540686565633621 0.049534328281681 -0.0672686567605686 -0.159214925408455 -0.276053731352114 -0.165982089549295 -0.052465671718319 0.0954268655774536 0.16757014918309 0.278588059633795 -0.0146268657746602 0.811006955243101 1.50317799999…
-0.0582828585247578 0.0396173090547395 0.0126672252649908 -0.0271663873675046 0.00673378021199266 0.0167587383171184 0.0416755446333661 0.0128086545273697 0.0698752094743716 0.0797504189487431 -0.032291177893133 -0.125282858524758 -0.267074874315377 -0.155091513052128 -0.0192745391563826 0.125750418948743 0.214608989686364 0.324617309054739 0.0246755446333661 0.809650399210469 1.49454254489223 1.…
-0.0279224340352183 NaN 0.0411034212863755 0.005073256744516 0.0320711021343832 0.0370689475242504 0.083036628372258 0.0610495560330549 0.0930797205749145 0.109056019863453 -0.00491166098455423 -0.105939670916281 -0.255933207085882 -0.223762992885389 0.012073256744516 0.158071102134383 0.231047401422922 0.341038782982391 0.0501012666762427 0.784249456129499 NaN 1.23652214939217 1.00644361974502 0…
0.00725487425524331 NaN 0.0880064990069911 0.038296270129952 0.0643169680673064 0.0683376660046607 0.099648135064976 0.0835239474408499 0.129234176317889 0.134461853628787 0.0351513845684715 -0.0785795422459219 -0.225641636057985 -0.116276773108979 0.045296270129952 0.190316968067306 0.252544645378204 0.358627437127622 0.0960271969443454 0.79307309762569 NaN 1.246567225204 1.00808522746524 0.7927…
0.0496272836084911 NaN 0.110804767604448 0.0776539062078846 0.0967160256064694 0.103689403007076 0.161449799612535 0.1295917868093 0.174600661009098 0.172662780407682 0.0558225160040434 -0.0353815905913067 -0.206168609796159 -0.0951686097961588 0.101503044811321 0.230645032008087 0.272822516004043 0.379813641804246 0.124751522405661 0.783001847967908 NaN 1.23627406651786 1.00025046114639 0.801649…
0.0869974246069575 0.182996102107828 0.16399631092348 0.110997703027827 0.146996519739132 0.136997703027827 0.192997842238262 0.161997772633044 0.196998468685218 0.209997424606957 0.113995962897393 0.016996380528697 -0.158003341050434 -0.0490032018399988 0.121998607895653 0.256998190264349 0.293998538290435 0.39899867750087 0.173996589344349 0.7930292955952 1.49379792298031 1.2493090860835 1.0077…
0.130132882955089 0.198684684710942 0.186546734271979 0.143349662216317 0.158763513533206 0.167389076627449 0.241034346927259 0.211014639721692 0.234251126188486 0.247251126188486 0.149290540599619 0.0709161036938616 -0.128591216166985 -0.0205715089614184 0.17297522531056 0.289349662216317 0.302822635149905 0.409783220738772 0.207329955010751 0.796117922302467 1.48930045607355 1.25011384009144 1.…
0.169598182606583 0.262340607354392 0.240443637455269 0.178639394646933 0.209474546485531 0.201649697657021 0.280598182606583 0.246639394646933 0.284484849495619 0.284618788626758 0.194536364546057 0.146227274243429 -0.0705975745850819 0.0393818193947429 0.204680606687284 0.308804242808335 0.314876363878949 0.420886666889036 0.24956727357632 0.805473254735277 1.51227983683486 1.26233296388562 1.0…
0.205996290538145 0.279998248309679 0.270996908781787 0.222995466213288 0.236997217903609 0.246995363172681 0.319995981416323 0.288995672294502 0.320996290538145 0.326995672294502 0.216997733106644 0.214992993238718 -0.00600659459885382 0.10199361148236 0.257994538847824 0.341996599659966 0.32199927871575 0.426999381756357 0.282996599659966 0.801110459561108 1.49128218858249 1.25815044410502 1.00…
0.248057685553808 0.337707056922667 0.30816725700104 0.245495971342735 0.276123428422147 0.280254914158825 0.342495971342735 0.325189171290486 0.367948114106577 0.372970028396023 0.269816628369899 0.284444085449311 NaN 0.181224942554848 0.282452142763842 0.346890428552768 0.328846599973876 0.433846599973876 0.324079599843255 0.810284443964994 1.51738510761468 1.27060103109535 1.0253542279326 0.82…
0.272753811015335 0.353846131884585 0.336712779517891 0.281630716523003 0.322528137779393 0.328507622030671 0.405353753915255 0.367569169276837 0.408589685025559 0.423487106281949 0.281887163382029 0.347364011789616 NaN 0.235456332658866 0.33149736415631 0.371743553140974 0.334938452753834 0.439938452753834 0.345784584638418 0.807065492245289 1.50044166695493 1.27394820058948 1.02557184641739 0.7…
0.323998299829983 0.408998166483315 0.364999066573324 0.322998633196653 0.348999133246658 0.357999033236657 0.428999233256659 0.404998766543321 0.457998366503317 0.47399833316665 0.334998233156649 0.416997699769977 0.224996766343301 0.331996799679968 0.367998799879988 0.406998833216655 0.345999633296663 0.44999966663333 0.396998299829983 0.830929203253659 1.52983901390139 1.2863395879588 1.048929…
0.339713162466455 0.418820726541534 0.393480106970449 0.341659380428915 0.390247051474443 0.39826497882029 0.468282906166136 0.439372542895369 0.49826497882029 0.516229124128597 0.347766944503994 0.474942286595051 0.298655449061506 0.402709231099046 0.392551816353835 0.439408397587063 NaN NaN 0.417623525737222 0.827649877335128 1.51454912877483 1.29119143891152 1.05213155685254 0.808199097308369 …
0.38163822207207 0.483440105587727 0.432664063352636 0.380664063352636 0.41578465599528 NaN 0.503698518393391 0.485603767031314 0.546586539510937 0.560620994551692 0.38963822207207 0.516646835832259 NaN 0.393094751362077 0.436620994551692 NaN NaN 0.40578465599528 0.463603767031314 0.840696126090304 1.53846973811379 1.29460114390337 1.0721267772826 0.877414280383522 NaN 1.29934480991173 1.06078047…
0.409099973301334 0.505119117124994 0.454116990033476 0.408093592026781 0.445097846209816 0.467080829477674 0.549082956569192 0.525076575294639 0.596063812745532 0.608093592026781 0.415102100392852 0.589078702386157 0.500193565328115 0.606193565328115 0.467087210752228 NaN NaN 0.481093592026781 0.489112735850441 0.830307633588682 1.51284030838426 1.28717307894297 1.0737480430758 0.86681538955114 …
0.455064709546174 0.559885611374165 0.507905511171055 0.451124408936844 0.490084609343064 0.504243807718184 0.587223907921294 0.560283607311963 0.625403006093303 0.651124408936844 0.462044809749284 0.625263707515073 0.589189118483018 0.695189118483018 0.507184108327514 NaN NaN 0.524124408936844 0.540945310764835 0.838415030683783 1.53137289884894 1.29778408720374 1.07284830781314 0.85550024065001…
0.486695505220972 0.592685682808745 0.535734794869879 0.497548169037571 0.536548169037571 0.552528524213118 0.617705327633199 0.605557991449798 0.678479412151984 0.696557991449798 0.487754439694332 0.694322253556357 0.689027581189556 0.797007936365102 NaN NaN NaN 0.500245560305668 0.570715150045425 0.843827941215198 1.53291840955357 1.29735638456795 1.05574943661091 0.824029897105753 0.7587781329…
0.529996483107709 0.635996483107709 0.585995910590359 0.523997873506987 0.598994929132045 0.594996564895902 0.663996237743131 0.641997055625059 0.709997464566023 0.736996728472287 0.530996483107709 0.741996155954938 0.795991330451562 0.894992066545297 0.582997137413251 NaN 0.386000081788193 0.50699942748265 0.608996892048673 0.83947036068593 1.53225005561597 1.28857071810033 1.0522602715368 0.821…
0.567242464160458 0.67226239931413 0.629122853238425 0.573003242316392 0.606840518770623 0.622441815697179 0.698302269621474 0.68708298293108 0.762923501701703 0.783063047777408 0.569222529006785 0.767481686004524 0.86362447439662 0.945963372009047 0.625142788392097 NaN 0.404621232080229 0.514840518770623 0.656043112623736 0.827826829625625 1.52310599498376 1.28387548938609 1.03921533689538 0.812…
0.620459851397334 0.725459851397334 0.666622915126441 0.608643298092579 0.643622915126441 0.65863310660951 0.748490425846542 0.732541383261887 0.797653489575648 0.824582149194164 0.625429276948127 0.819470042880403 0.92438851101585 1.01232736211744 0.671531191778818 NaN 0.433704446990994 0.540735021440202 0.694612723643372 0.821255225491643 1.51402162143279 1.27497070419932 1.03604986104539 0.811…
0.664056196426318 0.741080922853898 0.709058444283371 0.660057320354845 0.696038213569896 0.703034841784317 0.799044957141055 0.780048328926634 0.848031469998738 0.86603708964137 0.664064063926003 NaN 0.946046081069581 1.05704945285516 0.721050576783686 NaN NaN NaN 0.744052824640739 0.789815513177548 1.48125828928101 1.24351671578107 1.00149836499212 0.800671042905898 0.740491770495556 1.24724693…
0.71296518364761 0.811509864452558 0.759923790993514 0.709944487320562 0.729296324880375 0.733358413861518 0.838172146918088 0.822110057936944 0.875420502842662 0.898317021207423 0.719820309358275 NaN 0.98615145059104 1.1000893616099 0.765068665282849 NaN 0.532571953433702 NaN 0.790027272628753 0.812020193376015 1.50587907344821 1.26676804830607 1.01748182201604 0.82768836744694 0.759439112145084…
0.759541579557601 0.841710995808053 0.803571476542975 0.76446185426327 0.782471819925062 NaN 0.888501716910435 0.877451888601479 0.920551545219392 0.939591407866557 0.763571476542975 0.944332300659983 1.0097707897788 1.12179072110238 0.814511682572227 NaN 0.608252575365653 NaN 0.832581442204766 0.800124471115773 1.49392556733857 1.25741905867821 1.01136497611488 0.821171354138426 NaN 1.2628054258…
0.817989809364842 0.905988755161205 0.867988755161205 0.818990512167267 0.832991214969692 NaN 0.93599174207151 0.914993499077572 0.949994904682421 0.970994553281209 0.825989106562418 0.983993147676359 1.02199789159273 1.13599754019151 0.868990512167267 NaN 0.559008785030308 NaN 0.884990863568479 0.807068757796714 1.51913554774664 1.27658661424932 1.02458766493894 0.805552732144426 NaN 1.264679687…
0.870006656046817 0.952119110079253 0.911175337095471 0.864137852417992 0.885006656046817 0.887969171369339 0.985062883063035 0.953269048789167 0.99219407943421 1.01123156411169 0.879969171369339 1.01834401814412 1.04260641088647 1.15562515322521 0.921006656046817 NaN 0.611987913708078 NaN 0.930137852417993 0.815724692572319 1.52503735854418 1.27847401470962 1.0257576966169 0.806776572076576 0.73…
0.923547702220263 0.993650109264732 0.962564770061008 0.918539168299891 0.940530634379519 0.941547702220263 1.03061597358324 0.99564157534436 1.03067571102585 1.04670131278697 0.932556236140636 1.05766717710548 1.08365010926473 1.16294026255739 0.973556236140636 NaN 0.678436761255422 NaN 0.978590371822125 0.818894142221272 1.53865376800453 1.28961442009183 1.0521331683965 0.852724708808351 0.7835…
0.963100681772844 1.01615742968117 0.997108004083596 0.967102512350532 1.00509702061747 1.00511166523897 1.08707505368521 1.02910251235053 1.08506407021908 1.0950768842629 0.964118987549725 1.08704759501989 1.08600549173306 1.16998718595618 1.01809335946209 NaN NaN NaN 1.02110251235053 0.808731059857544 1.51530551637546 1.29291938581772 1.05788933090039 0.801607020617468 0.748463008484023 1.26920…
1.01688368008617 1.10025448158929 1.05480249318335 1.02186338336046 1.05692427353758 1.06476189973194 1.12716783424605 1.08386338336046 1.11928961460029 1.13614753752035 1.02768071282911 1.11247228513164 1.08893910982288 1.16314207707994 1.067964866989 NaN NaN NaN 1.07586338336046 0.830664744442415 1.55030358018698 1.30327505767477 1.06821566657655 0.853434273537583 0.7821213867012 1.298178608017…
1.06757273784 1.1357094617312 1.095658190272 1.0666240092992 1.117487285408 1.130444559192 1.157743642704 1.1127607331904 1.1586667355152 1.1746752807584 1.07857273784 NaN 1.089 1.1590341809728 1.1116325545424 NaN NaN NaN 1.1097180069744 0.839031808959264 1.55986386188309 1.31304762385555 1.07493394320461 0.845904172710976 0.772082544983856 1.30655300529331 1.06804531457443 0.867585670842352 0.81…
1.09899381099018 1.18499021737158 1.13599201418088 1.11898961843514 1.17398881985323 1.19498722268941 1.2079900177261 1.1629900177261 1.20199141524444 1.22099081630801 1.11299321205375 1.14399840283618 1.08400099822739 1.15999980035452 1.14299381099018 NaN NaN NaN 1.15899021737158 0.841669486911121 1.56502898380452 1.31625937510965 1.07044090838693 0.853368494673096 0.778658668364662 1.3133686523…
1.13918339214933 1.21930289573723 1.18402405403213 1.16800413676748 1.23476512959167 1.26066554326842 1.25504397129678 1.19730289573723 1.24806388856143 1.26608380582608 1.14730289573723 1.15282074461815 1.09968132376559 1.17078091008884 1.18710372309073 NaN 1.19022322667863 NaN 1.19526306120793 0.842375659569452 1.56646092079361 1.32002351770374 1.07865309332223 0.84750910524261 0.77753290485434…
1.17464110071258 1.26849754099761 1.22953855805903 1.2194770324669 1.28944626967084 1.32039499834406 1.28965135497793 1.24154881232439 1.28760008365116 1.30560008365116 1.19055906658974 1.15992822014252 1.10296923720394 1.16605127132677 1.21373338910077 1.35135398128264 1.29789253934167 1.40329779195109 1.24053855805903 0.843864721144621 1.56524292037435 1.31367655018215 1.07559342890506 0.852744…
1.21699529072357 1.29399719685927 1.27299517859794 1.26599484222106 1.34799349671351 1.38299304821099 1.3379946179698 1.29099450584417 1.34299383309039 1.35499450584417 1.22299641197987 1.17799798173867 1.11799831811556 1.17799865449245 1.2619946179698 1.40799372096477 1.40698789043205 1.51098811468331 1.27799585135172 0.83587089812629 1.56765972753472 1.3055109082176 1.07974953019361 0.859999192…
1.23815862558284 1.32677248068601 1.31187426515213 1.3054179820361 1.37740732875684 1.41813377211907 1.35082994621347 1.33306224435726 1.38017128571106 1.39217128571106 1.25919178953 1.19116121923484 1.11285774452781 1.17110949289482 1.27903782718284 1.42066932903333 1.46790123837082 1.57979865116511 1.311418182721 0.851184884748273 1.52905565248351 1.28843979204864 1.06407486221373 0.84924969044…
1.28898569589458 1.37353679861202 1.35358226260684 1.35203133702377 1.4334348293563 1.47393981858622 1.3896126998671 1.3530671177827 1.3990009883307 1.40955176630179 1.30602649540583 1.21822488376183 1.11497968881156 1.17347452244727 1.32850087024111 1.45812273737173 1.54522584257013 1.65327145417693 1.35209253629064 0.842008883157266 1.54327653392998 1.2900972953186 1.06535013622632 0.8505597798…
1.33448692736802 1.4239849039766 1.40098579910789 1.39898603688076 1.49248316503021 1.53348221858275 1.4404837803605 1.39648805562815 1.44098735159759 1.45748485266043 1.3494878784595 1.254989374989 1.12599600917737 1.17849762227129 1.37848514174947 1.50998259614017 1.61347959379312 1.72047953783292 1.3979865124265 0.834456857382343 1.53112903617133 1.28406173669169 1.05524362078396 0.83393430830…
1.38643827153449 1.46761671807755 1.44901810692968 1.44604588473695 1.53269537037663 1.57712062755679 1.48706466048963 1.44941831268569 1.49292849783639 1.50503297320312 1.40584356986585 1.28784603911242 1.14707381686028 1.19417870367962 1.42603492794274 1.5663592077828 1.66788544230306 1.77879583320978 1.44211944446067 0.827872254630321 1.52688693776403 1.27682194031757 1.04674998612773 0.826874…
1.44297790544395 1.51802924964635 1.49903517763759 1.49702167234741 1.57955920043108 1.62752677568479 1.53951295956607 1.49953600229144 1.54254687820579 1.55305641564098 1.4609899168407 1.35041486067335 1.18910677977526 1.25686852464335 1.48445749209441 1.62247806085822 1.70218034204918 1.8141684860667 1.49648924760112 0.821924610656637 1.52312616797647 1.2678822310057 1.04044704129452 0.82352099…
1.50010006222047 1.57813497317608 1.56011177466144 1.54956800382199 1.63255485375666 1.67005145260976 1.59909194683174 1.55909778782124 1.59909308403135 1.6080832628432 1.51160582048829 1.40117676048294 1.22311727520613 1.32709438756818 1.54360128214176 1.68808318012152 1.75354212775167 1.86603936747431 1.57210966570556 0.80953990253378 1.54047520912101 1.27316020734644 1.01241948286255 0.8105800…
1.56020733734841 1.61892793175088 1.59228713458919 1.58964052163913 1.66383233863629 1.70132630969329 1.65431246688421 1.61725111171787 1.65529057969948 1.65792854001238 1.57415778705201 1.50966009536217 1.29592711033474 1.40818336366719 1.60517364529374 1.73744034488232 1.78139344078656 1.89193635387845 1.59937382205055 0.826479784097129 1.53097138704196 1.26922463726267 1.03316093796243 0.82317…
1.62038728189072 1.66701093703252 1.64694431533807 1.62959327011178 1.70062412734344 1.73218589836055 1.70498518497028 1.67441833706065 1.71291303395296 1.7178874232752 1.63587188155178 1.60305307061947 1.36628435847243 1.47532238508694 1.66241816739927 1.78749062946245 1.79684548762653 1.90784035418022 1.65443889912279 0.831892537204081 1.53611555627883 1.27371940844864 1.03447116892901 0.819827…
1.67352357745203 1.71301950408225 1.67899643615845 1.67102090429886 1.73651328091244 1.75851527510264 1.75952299757533 1.73052353502534 1.77602302590512 1.77452439779194 1.68302387443882 1.6855401679179 1.46210197480522 1.61898786596804 1.72002147007866 1.81150533220943 1.80800328135965 1.91950418655293 1.69902292681885 0.839202805984046 1.54262108386116 1.27316957912728 1.0401609138616 0.8148108…
1.68910473107019 1.73598536187955 1.71036336431658 1.71706861083908 1.77178617800774 1.79280631218801 1.80948943023725 1.78539003568344 1.82549945744153 1.83184045806411 1.73053924717174 1.76391543070278 1.56296726186825 1.66310473107019 1.76410856011274 1.82424240378597 1.8158414792529 1.925871481094 1.72692567728423 0.869177319853778 1.54378660330712 1.2851272826457 1.03521627604152 0.809527382…
1.76704547909141 1.79959811462237 1.7615090373694 1.74522685692433 1.79625899334118 1.82023260454166 1.85158803441663 1.83699408923806 1.88590433457981 1.88646365198631 1.77208911074293 1.81724911597672 1.64358288856159 1.74521060910373 1.81747359012396 1.8561813567564 1.8219397483353 1.93095030931175 1.75672082517083 0.847899671400883 1.55518594961153 1.2813589882089 1.04893677121203 0.819514628…
1.8449978119223 1.87099804224626 1.8050716752693 1.79052525069515 1.83751168792083 1.85301800692443 1.94199712095039 1.91599700578841 1.94853350386885 1.94655200023171 1.79108881500761 1.90010595474593 1.73813088527438 1.85913088527438 1.89499740885535 1.88404207026676 1.82950129904356 1.93399959693305 1.82904518658282 0.839959464496773 1.58540967754644 1.26861459785731 1.04473478235235 0.8266869…
1.85949540134727 1.9017660795956 1.85006556685877 1.82183703881949 1.86833987395195 1.86551246966544 1.95054360161024 1.94005160503647 2.00137592320494 2.00917450833014 1.84684211545543 1.96661866405209 1.82029364382906 1.94129364382906 1.90998352170071 1.91045152837363 1.82195937247212 1.94155772276027 1.85741090084575 0.867642562628554 1.57107267573137 1.30288820571155 1.07089097871833 0.842478…
1.86471396399186 1.92257094598779 1.88372237681563 1.84376444093447 1.88465507422548 1.90070555116809 1.94569713834432 1.9546214229304 2.02957935881155 2.04847840492633 1.88171396399186 2.02253729469271 1.88050364339763 1.95688222046724 1.91171396399186 1.92488222046724 1.84282333070085 1.96084856917216 1.89766348704924 0.89510761062849 1.56550698794997 1.3139125066328 1.06632302266251 0.84866600…
1.91907156939253 1.96211246618827 1.93909815230976 1.89407156939253 1.91510019714955 1.93507974875168 2.00007770391189 2.00111860070763 2.08913086974635 2.11413086974635 1.92907361423232 2.08711451102805 2.03824742561418 2.15824333593461 1.96607565907211 1.97805521067424 NaN 1.98307156939253 1.95507361423232 0.888564089679573 1.55493519535994 1.31397605345921 1.05510850726696 0.847919858328101 0.…
1.95329892115335 2.01589830466955 1.98603852043888 1.92829892115335 1.96301848961469 1.97321879785659 2.03723882868078 2.05783821219698 2.15171802725184 2.17671802725184 1.96427889032916 2.14187827384536 2.15657627027301 2.27461633192139 2.00225885950497 NaN NaN 2.01729892115335 1.99027889032916 0.89051993835162 1.54785502316714 1.31208865949069 1.05439462250166 0.838287303618271 0.76486596305996…
2.01151376901035 2.06955568547497 2.03558921864667 1.9765976019396 1.98482395084857 2.0017652677981 2.0974970024245 2.1105640687679 2.21150538571742 2.24047185254572 2.02152215230327 2.17770658474762 2.25915328741457 2.3761616707075 2.06150538571742 NaN NaN 2.10625388692967 2.04950538571742 0.879900120398944 1.54043153337007 1.29777071941812 1.03936692305488 0.831852730912498 0.764006371302623 1.…
NaN 2.13106380143359 NaN 2.02109738113549 2.03407219635907 2.03606380143359 2.1590621224485 2.17206883838888 2.29005708549322 2.29909066519511 NaN 2.25801343188076 2.34408059128454 2.46308227026964 NaN NaN NaN 2.04701846883604 2.10108730722492 NaN 1.48017241462713 NaN 0.990804644213665 0.784384157307988 0.721614398940948 1.26888252194128 1.03265685372283 0.855149835565131 0.837820832741383 NaN 0.…
2.11774683722839 2.16824412404252 2.14268716281069 2.07784629459121 2.07614466667969 2.07324412404252 2.19526401551508 2.21218444962482 2.32332368993278 2.35192586048147 2.13058770544786 2.26584086821948 2.39104520931687 2.5110253178443 2.16200542637173 NaN 1.91684086821948 2.05778119380178 2.1519656434266 0.855904956765278 1.52237208078826 1.27101848233977 1.01682108574449 0.810116854271532 0.72…
2.16255461519254 2.22047363613663 2.19448375851862 2.13443314660868 2.12451412566459 2.11260522710248 2.25836228993477 2.26843314660868 2.37745339137266 2.4015040032826 2.17159510472049 2.36201812894718 2.45436228993477 2.56149388090061 2.20952424804657 NaN 1.9496659613944 2.0906659613944 2.2094230242267 0.847757478538543 1.50575866004208 1.26489217258357 1.01835967517037 0.812411880936242 0.7294…
2.22699650921785 2.26499760008727 2.25699661830479 2.18599721828297 2.18499672739173 2.17099683647867 2.32099661830479 2.32399700010909 2.43099710919603 2.4469975455438 2.23699645467438 NaN 2.49799765463074 2.61599705465256 2.27999618195702 NaN 1.9879979273481 2.12799798189157 2.26299710919603 0.836510608159703 1.49224072760991 1.24925084924185 0.976692273371877 0.768982369913821 0.70184150649067…
2.28577540704347 2.33651007856955 2.31675499716086 2.25163253786521 2.23691827622173 2.21899991575217 2.37487745645651 2.37493868610434 2.47312237504782 2.48912237504782 2.29773458727825 NaN 2.53424483434347 2.65126524422608 2.33289786633912 NaN NaN NaN 2.32373458727825 0.841398154685782 1.50254528803495 1.25825243317882 1.00107199802187 0.786749764729475 0.712644878994824 1.2705651007857 1.02562…
2.34835739184932 2.39440921508728 2.37638848579209 2.31138848579209 2.30034702720173 2.2793781211445 2.42845067367764 2.42845067367764 2.49676161310539 2.52067869592466 2.35639885043969 2.51831593325895 2.5706268726867 2.6876268726867 2.3933781211445 NaN NaN 2.32977772555455 2.38338848579209 0.844468906057225 1.51530857626854 1.26855407330161 0.999056429851359 0.784487569962594 0.716689992460296 …
2.38099990300561 NaN NaN 2.37999979388693 2.36199981510445 2.34999978782478 2.49099981207338 2.47799985147735 2.54399985753949 2.55599989391239 2.38799990603669 2.56099987269487 2.57399999090678 2.68899999696893 2.43199988481917 NaN NaN 2.35599991209884 NaN 0.806660114695862 NaN NaN 1.01240995944422 0.747010113513743 0.712030014246051 1.26592004276846 1.01007005568084 0.809680050103663 0.79319000…
2.44751368083126 2.49455739610093 2.48177597244928 2.42890711825828 2.43731696211775 2.43118581630875 2.53208197933696 2.51516940987629 2.57432241332013 2.58240984385947 2.46429510448292 2.57175956601682 2.58084699655616 2.69878142365166 2.48873225717961 2.54010928817417 NaN 2.32665572904503 2.48779783008411 0.848074547741112 1.52994750142721 1.28713825086096 1.01108950780703 0.800563294492818 0.…
2.49057449729729 2.54648331814671 2.52952384221363 2.4933516149292 2.50829082882882 2.5121895186615 2.57061502136421 2.55361502136421 2.61360489034748 2.6117062005148 2.51252384221363 2.59575685559845 2.58396960694981 2.65247615778637 2.53553397323036 2.58949344916344 NaN NaN 2.53849344916344 0.856948647935648 1.543809816435 1.28879267596139 1.02197825488545 0.796988831500644 0.74500216408494 1.2…
2.54199721831669 2.5969972728595 2.5799972728595 2.54499721831669 2.58499585474644 2.58999580020363 2.62799689105983 2.59499776374479 2.64899809100165 2.65499765465917 2.56399721831669 2.61499896368661 2.58699983637157 2.65799967274314 2.58399738194512 2.63099776374479 NaN NaN 2.58599743648793 0.871199227128382 1.55506939293852 1.3087389129618 1.0448987558785 0.835117917555512 0.762369057500242 1…
2.58306518276585 2.64882034968072 2.62399841010627 2.60464228925517 2.65930842595726 2.66137519861684 2.66710969787224 2.6282432431914 2.68615421297863 2.69019872808502 2.60310969787224 2.63455484893612 2.59091096978722 2.658 2.62702066765946 2.68770906191475 NaN NaN 2.62608744031905 0.876078934809562 1.56546340220955 1.3103923847351 1.05594848964891 0.809591144713895 0.767424928449987 1.31604972…
2.63255338735822 2.70747135646483 2.67454427281451 2.65356250190193 2.71847135646483 2.74326172195951 2.72249870009596 2.67259896007677 2.72861718916419 2.73757161644564 2.65255338735822 2.64788151093177 2.59199088545629 2.65205468726226 2.67556250190193 2.77322526378467 2.67855990209385 NaN 2.67951692918338 0.882888385684522 1.5705355210267 1.31378910169682 1.06676283896405 0.857930014977047 0.7…
2.669981416205 2.69500652944149 2.71497990941081 2.70797287770459 2.78896484146891 2.82196082335107 2.77197538902824 2.7199763935577 2.77897488676351 2.77698041167554 2.68898191846973 2.65399698641162 2.59499849320581 2.65699748867635 2.71597990941081 2.83896735279256 2.77195379164486 NaN 2.72597689582243 0.848247438631419 1.52723178322133 1.28438479169629 1.04767963846017 0.848484972420825 0.786…
2.70619002575776 2.78302979238373 2.76781787543024 2.75788354901745 2.84573031064729 2.89927059553683 2.81014624336628 2.75032137293217 2.80736515532365 2.81710246097481 2.72910246097481 2.66964974086822 2.59793432641279 2.65406567358721 2.74534326412791 2.88692733140892 2.88741683890311 3.0053511653159 2.76708056977907 0.871391616484964 1.54782853359388 1.30671978617742 1.06227316444766 0.866222…
2.75055395983633 2.84043231251896 2.81057423438922 2.80552354800699 2.90639176341318 2.96930052792515 2.86346272434831 2.80841203796607 2.85155395983633 2.86551341073054 2.76959450894212 2.69177697991816 2.60690876451198 2.65894931361776 2.79153368528343 2.94244244979541 2.98601668418463 3.09906737056687 2.81452354800699 0.86909878986511 1.55384312987913 1.30702202745529 1.07364686799485 0.882487…
2.80098833591357 2.89098833591357 2.8669869362232 2.8619869362232 2.96898553653283 3.03498483668764 2.89799206842123 2.85898833591357 2.88599206842123 2.90399113529431 2.81998833591357 2.71799393467506 2.60999930015481 2.68599370139333 2.83998880247703 2.98299066873086 3.0709804043348 3.18098110417998 2.85898973560394 0.855893074653183 1.54863122939471 1.2903638864736 1.07032080248915 0.882430051…
2.84991635035089 2.9408946773579 2.91591635035089 2.9118946773579 3.02085133137194 3.09174296640703 2.95278631239299 2.9088946773579 2.93882965837896 2.94606806130176 2.86891635035089 2.75615475327369 2.61684828904912 2.68502167299298 2.89185133137194 3.03680798538597 3.14241787151229 3.25046121749826 2.91085133137194 0.845911064528419 1.54096969953505 1.28406935734488 1.06788396575253 0.87934826…
2.90247204220827 2.98852280738055 2.96055326648392 2.96447204220827 3.07248219524273 3.15140097096708 3.0084415831049 2.95949234827719 2.98553296041501 2.99847204220827 2.92147204220827 2.81045173613936 2.63184770448316 2.68598984696554 2.94249234827719 3.08056341951838 3.18656341951838 3.29852280738055 2.96248219524273 0.840404217203997 1.53120838290388 1.27770386258673 1.05074524137472 0.862561…
2.9529995454449 3.02299969090253 3.0139995181716 3.02199948180719 3.13599942726058 3.2039995272627 3.06899945453388 3.02699939089617 3.05399938180507 3.05499949089829 NaN 2.85499959999152 2.65699977272245 2.70199985454237 2.9949995272627 3.14899938180507 3.21399975454025 3.32499976363135 3.0149995272627 0.806640306461046 1.48926038046262 1.24271031755219 1.02528022991397 0.841880186458501 0.78063…
3.01949493998492 3.0904728067494 3.0628933382242 3.06404827087281 3.15164586823175 3.22942453587659 3.11495973793075 3.07393760469524 3.09311467057936 3.10682693851766 3.0354728067494 2.94203014203908 2.71958347292698 2.83596774673432 3.06345067351388 3.19887120498869 3.26680480528214 3.37878267204662 3.06487120498869 0.83304240264107 1.5310442468464 1.27115614417884 1.04477866328381 0.8459088110…
3.08236386301638 3.14643568493388 3.11249724657746 3.11349724657746 3.20841516438602 3.2636511506864 3.16053828767318 3.13042542465995 3.1444767260296 3.15550750685139 3.09539464383817 3.03604579452456 2.79127152055101 2.90927152055101 3.12636386301638 3.25245620548174 3.29076401369962 3.40474349315177 3.12142542465995 0.84050879369893 1.53609741986319 1.2791042791784 1.03460009273926 0.837230906…
3.13805621762342 3.19605741374306 3.15606219822165 3.15405860986271 3.24702751075188 3.290020334034 3.21606459046095 3.17906698270024 3.21706698270024 NaN 3.15306698270024 3.12808970897354 2.87507415941812 NaN 3.17506219822165 3.27503827582871 3.30600837283753 3.41701076507682 3.17006219822165 0.843633648164924 1.54792291853194 1.27890697293779 1.03788930669035 0.829010012400946 0.756201591278881…
3.18479548681857 3.24279142168001 3.22125498362189 3.21171337236048 3.2774065018132 3.30833000512503 3.27075357917941 3.24867146472132 3.28471181972912 3.30173984180974 3.21269836805986 3.2013813540214 2.93566191932436 NaN 3.22772808028335 3.31180938305448 3.3189311890223 3.44086925206811 3.22420790277945 0.836559931098387 1.51931359304571 1.27036874682523 1.02730013512811 0.814529981881691 0.744…
3.2343421816238 3.27967989764903 3.26675702074458 3.24726907742009 3.29913620580967 3.31631995362878 3.32124385266933 3.29571084812031 3.33896547734363 3.34695923565229 3.26179045200077 3.29207654751453 3.01320993509576 3.00547198682591 3.2769280271956 3.33272607027331 3.322133556303 3.44013244490325 3.26538100115699 0.838444653846208 1.52796262135781 1.28027754476739 1.0380396994492 0.8205371665…
3.27954403716975 3.3170712736134 3.31305023938663 3.28803639055771 3.32253488305568 3.34152189354827 3.36854724384868 3.34505199931613 3.40405574978222 3.40856436010913 3.30354533588507 3.40804697666362 3.20210311749038 3.22214311048008 3.32954001481008 3.36802070158058 3.32900458796722 3.41649960189268 3.31204868824384 0.828504651065339 1.50811069625001 1.2694388881124 1.01703814749848 0.7936007…
3.3241466596385 3.39150917423797 3.36565765919108 3.32527728157705 3.35973876813184 3.36493539339034 3.41885429045405 3.39983917282428 3.46336942609723 3.47624843101886 3.34910678550984 3.46804507157996 3.30848996855339 3.36758712720305 3.37022915928508 3.39420626412762 3.32386800536905 3.369 3.36167829160831 0.858307031465892 1.55099819592443 1.30474318678748 1.04125328422721 0.815258713342646 0…
3.35598338827325 3.43783744298973 3.40542299655051 3.35871419046692 3.37456046696468 3.38775374537631 3.46727899480433 3.45374562086695 3.52687302323444 3.5403907695618 3.38095522353922 3.5213386775284 3.41543269361045 3.48095431466443 3.40294789561854 3.40964275485946 3.34478121345972 3.41056242691944 3.40492087783317 0.861172597399739 1.55079300317198 1.30597459275613 1.03974642703425 0.8180289…
3.4075322697259 3.4885399064421 3.45505534598727 3.39303986780036 3.42102189815539 3.41802495746019 3.51554650406916 3.4980560914926 3.58906559008675 3.60307466762606 3.42903719090866 3.59607350106588 3.54563119949437 3.65998028063158 3.45403277961004 3.43699286162213 3.30307932609167 3.42291134142696 3.45754860156831 0.864444484182562 1.55363616878168 1.31084290737499 1.04810292661344 0.82213827…
3.44057014366855 3.53291460652719 3.50229012382791 3.43237508841681 3.43560957980248 3.43898256180303 3.55794989280342 3.55228707766738 3.65025068769398 3.66922157571526 3.4644954212584 3.657205159239 3.66433060744397 3.71798073852954 3.48908351398428 3.48744122041915 NaN NaN 3.50978521718048 0.858427571324045 1.55019268531918 1.30889990032718 1.04384064207055 0.821896420604124 0.749599504807398 …
3.49476772338399 3.58462625241942 3.55117336097688 3.47328400064868 3.45873142513259 3.47366976921144 3.61476427691076 3.60392796298501 3.70581028507454 3.73536223108331 3.51428400064868 3.72458714386649 3.76967658547402 3.87190437716703 3.54724330748695 3.52052423559508 3.35485350461778 3.8112543778779 3.55334518568348 0.85138999204856 1.5381885633504 1.29284252706483 1.0272001861944 0.826668821…
3.54103612993159 3.61205942465545 3.59203791111995 3.51903612993159 3.50008637850406 3.50452394625103 3.66352926130415 3.66002955435122 3.76303661647469 3.79403340977503 3.56103612993159 3.75197641783511 3.89690904022115 3.97499790566166 3.59353311672796 3.54497894449564 3.38019686263715 3.54323076832783 3.60353318216097 0.834557752781675 1.5085805177946 1.25663509113423 0.992517290760766 0.81190…
3.59786692240858 3.68007131905045 3.64680797195163 3.57328607522441 3.54445366808157 3.53743598491199 3.71384502814073 3.71374817779941 3.82173975560288 3.84972206997392 3.61834671061253 3.79879499731095 3.91970067559609 4.01030797195163 3.64689976749941 3.60370067559609 NaN 3.58717516889902 3.65925238889768 0.832423591431499 1.51766683848419 1.26585025403739 1.01001009905698 0.784291422092624 0.…
3.66295325515139 3.73179989011313 3.70385007690862 3.62781936840787 3.5998785015553 3.58488867856704 3.76837043093211 3.76788271433242 3.87830006757866 3.90167232253528 3.68099712278121 3.84262504529011 3.97194333730596 4.07534805468593 3.71197571556344 3.65628024348667 3.45483103524573 3.6007187331855 3.71135305902594 0.824378901748495 1.51445896257538 1.26419816564276 0.998314878407941 0.787486…
3.72256966134836 3.77606606214814 3.7595612742158 3.68156264270148 3.65606409192921 3.63806519991928 3.82456164845729 3.82556275644736 3.9290440414321 3.94454233170876 3.74306899360743 3.92506601087487 4.00304834137706 4.10505637253757 3.77356725088027 3.71207574762947 3.49105619985412 3.6320578288354 3.7645793032207 0.817786731817837 1.50667778385492 1.24856604149338 0.985460038531661 0.77377448…
3.78465577021274 3.83569594988734 3.81626656387232 3.7403525681118 3.71534647060826 3.69932538225615 3.88071544061575 3.88372193752522 3.96871914168374 3.98383193237295 3.80464522603668 3.9790510740567 4.04658891050308 4.15912299267413 3.83369999715392 3.8061723736172 NaN 3.70377238732428 3.83454782560196 0.81507255626416 1.50886858628348 1.25432902289038 0.982229062561554 0.770097112268226 0.706…
3.85413870232381 3.89452717700176 3.87526522480423 3.80830739896437 3.79024413772416 3.77051826976508 3.9312863118843 3.94313870232381 4.0020754410836 4.03080130904268 3.87115978940388 4.0320754410836 4.0647169607224 4.18669587364233 3.90605435400353 3.89151826976508 NaN 3.75969587364233 3.89090674444303 0.811997947638293 1.5019712959649 1.24586588247348 0.965097424021221 0.751777943941023 0.7022…
3.90695420895575 3.91897880044248 3.93394912106194 3.86894742509734 3.84794996904424 3.84093894527433 3.99094827307964 3.99595420895575 4.05195675290265 4.06796777667256 3.92495336097345 4.08195675290265 4.09797116860177 4.21897201658407 3.95495760088495 3.96193894527433 NaN 3.79197201658407 3.93296353676106 0.810511288933097 1.47002769510195 1.2275858487892 0.948744178264072 0.738231744554868 0.…
3.95260716432242 3.99850207818969 3.99550207818969 3.93377063163999 3.94487571777272 3.94487571777272 4.02946704947878 4.0285371069006 4.08254878313757 4.09538531581999 3.97463051679636 4.0992685534503 4.101 4.22125272083395 3.99165386927029 4.06070057421817 NaN 3.87205838118485 3.98760716432242 0.833594844678975 1.51656523844861 1.26481963986514 0.994481775222581 0.779359164886654 0.726186706866…
4.00513646901473 4.04222065190471 4.03911542329224 4.00034692623968 4.02078888641208 4.02085202357957 4.07001019467976 4.07482078317731 4.13001019467976 4.12901019467976 4.02913646901473 4.12246300589489 4.1010210457225 4.15797895427751 4.04813646901473 4.12124169762721 NaN NaN 4.04007333184725 0.840111414127907 1.51216529117749 1.27414188098777 1.00248676437807 0.786328753876262 0.71855812250458…
4.05795864023993 4.098955576554 4.09095940616141 4.0629509810251 4.10393489667396 4.10693259890952 4.11696323576883 4.11297012906217 4.17696323576883 4.17596323576883 4.08195864023993 4.14398314972738 4.10199923407852 4.15700076592148 4.10095864023993 4.17895481063252 NaN NaN 4.08996093800438 0.848543397756819 1.52310143699782 1.27608847581625 1.01349138338332 0.798820219182665 0.731020242160309 …
4.10658665495228 4.15244585776373 4.14459838805132 4.1226687866456 4.18584478313128 4.19307944511219 4.16761012115037 4.15450452325896 4.2185397225561 4.2245397225561 4.12670398594273 4.15814079718855 4.111 4.235 4.14558665495228 4.24783305003224 NaN 4.1302410219177 4.14149279015991 0.855801906899084 1.53834875596041 1.28687727452141 1.02942755852212 0.81777193650232 0.756514434449251 1.314480746…
4.15688379709306 4.1908417115172 4.1960521393965 4.18036778121545 4.25864133745854 4.2858938509137 4.22013631054822 4.19803109660857 4.26511526776029 4.27109422497236 4.18675754036548 4.17016834230344 4.111 4.235 4.19590483988099 4.31922048169994 4.19760930570332 4.3215251345516 4.18413631054822 0.86537853398862 1.54347273319474 1.28704515546316 1.04661119241139 0.838034895950023 0.76900384850624…
4.19796770804599 4.22996924575809 4.24496155719761 4.24395002435689 4.33494002922827 4.37393080295569 4.27295848177342 4.24596232605366 4.31695925062946 4.32196001948551 4.22197232118228 4.17799384915162 4.111 4.235 4.23796693918994 4.37595540634923 4.31890466185007 4.43890773727426 4.23695848177342 0.833235264609732 1.51245438042528 1.26636625361685 1.03272091775588 0.832684205642582 0.784058167…
4.2445664136187 4.30357797308031 4.29071668661958 4.29668200823477 4.40304035154456 4.4589363163901 4.32653173523389 4.28262421092674 4.35062421092673 4.36357797308031 4.2705664136187 4.19720807030891 4.128 4.24703467838482 4.28158953254192 4.43749705684907 4.43624842185347 4.5553062191615 4.28762421092673 0.855830771613507 1.53567353949003 1.28542146731262 1.05806526701501 0.864061994948371 0.79…
4.29409500574524 4.35438981498434 4.35311606354803 4.3562002947592 4.49311606354803 4.54036875718155 4.37298971673127 4.33717923695641 4.40507394794244 4.41392654332289 4.32007394794244 4.2164951039983 4.12850538726703 4.25054750287262 4.33311606354803 4.48084231211172 4.54460039301227 4.66860039301227 4.34201077453407 0.839600935319492 1.52474586670886 1.26746575896352 1.05238385884862 0.8404479…
4.34498290166697 4.41897829826962 4.40498257285287 4.41198125759649 4.54498257285287 4.60397862708371 4.41898454573745 4.39198158641058 4.45498323048107 4.45698553217974 4.36998323048107 4.28597665419913 4.15199210846168 4.27599145083348 4.38498257285287 4.51998684743613 4.61897501012865 4.74297501012865 4.38898421692336 0.837320766136845 1.5194417821724 1.26169194000317 1.04559228196983 0.847787…
4.39972607992855 4.4716675250956 4.45657383736289 4.46267923606219 4.59371436896196 4.66971436896196 4.48073779089514 4.44972607992855 4.49770265799537 4.50467923606219 4.42165581412901 4.30457383736289 4.15612882063248 4.27794601300694 4.44074950186173 4.57962068122924 4.69555041542971 4.8145621263963 4.44571436896196 0.829429331365729 1.50591698917241 1.24732363039964 1.03476687206275 0.8591932…
4.46183817486729 4.52860767677879 4.50602676421243 4.52111058169916 4.6552991710443 4.73111058169916 4.54440394290271 4.51234107978766 4.55819439918589 4.56325726230093 4.47785912923897 4.35419439918589 4.16836203415935 4.19243651695589 4.50488008361065 4.63334107978766 4.74296390109738 4.86292199235402 4.50700580984075 0.819678665683877 1.49588778180918 1.24699822569378 1.02472149549768 0.852287…
4.50098144608944 4.55698654841484 4.55397727145956 4.57297541606851 4.71597124143863 4.78297541606851 4.60996892219981 4.5749703137431 4.61397356067745 4.62197216913416 4.51798098224168 4.40997356067745 4.23196984989534 4.35292392896671 4.54598051839391 4.6959703137431 4.78797866300286 4.90597959069838 4.55397773530733 0.800469105331607 1.47290089578398 1.21749398501008 1.00144103493831 0.8320895…
4.5647359780395 4.62867756708399 4.61559579174626 4.62259579174626 4.73358410955516 4.81631541915979 4.6637242958484 4.6377126136573 4.67957242736406 4.68266588489288 4.58270093146619 4.49912149034591 4.27181775337723 4.39284111775943 4.6067359780395 4.7587359780395 4.83525700820427 4.95523364382206 4.60966588489288 0.814576588711367 1.49444488262289 1.23639063057183 1.02105979003147 0.8315921264…
4.62832556338122 4.68698891236377 4.66717827856109 4.67407307511813 4.78365226134632 4.84358913928054 4.72613619718391 4.69913619718391 4.72934660406981 4.74030452269263 4.643388685447 4.5960619874819 4.34274637715304 4.46566221439867 4.67026244131545 4.82165226134631 4.85712624413155 4.97518936619732 4.6671572378725 0.816100142331854 1.50508890258222 1.24165844773093 1.01508086431922 0.825617079…
4.68994528169014 4.73295917840376 4.72195136150235 4.72395570422535 4.81397307511737 4.87097568075117 4.77895309859155 4.75195309859155 4.79194441314554 4.80094615023474 4.70794267605634 4.69191488262911 4.42392791079812 4.54293138497653 4.72894788732394 4.85197307511737 4.86299478873239 4.98399218309859 4.72095223004695 0.821685040610329 1.50875674295775 1.24809428497653 1.01326161549296 0.81478…
4.74865599571961 4.7926091388825 4.76656228204538 4.7606091388825 4.8452225699763 4.88210542788351 4.82264428151033 4.80362085309177 4.85759742467322 4.85966770992889 4.76265599571961 4.77092542253302 NaN 4.70292542253302 4.79066770992889 4.86829285523197 4.87204685683711 4.99048457479173 4.77165599571961 0.832830847717644 1.52215203076282 1.26001126173966 1.013408637217 0.804654505945885 0.74313…
4.80475511492299 4.84429365580338 4.81473413950846 4.81269218867941 4.86454536077771 4.89127268038886 4.87796486906826 4.85715364779901 4.90921657404259 4.91723754945712 4.81867121326488 4.85046827901692 NaN 4.78009805717532 4.84781804116657 4.89388096741015 4.87616780331622 4.94664341795303 4.82773413950846 0.843921389765592 1.53068658604915 1.27444405868496 1.01222367527725 0.801402212155458 0.…
4.83998488642802 4.85799412249979 4.84898530624947 4.84498614589235 4.88998908464246 4.90399454232123 4.92298068821359 4.91097690982059 4.96597565035626 4.97497523053482 4.8499865657138 4.91897061249894 4.71997355124904 4.73801805232208 4.88598362696369 4.93498236749936 4.88399664142845 4.93000713696454 4.86198530624947 0.846318971437463 1.52726146937505 1.2737003190643 1.00166452987338 0.7893751…
4.89644288625372 4.94372945971201 4.90658617298286 4.87742986018743 4.90940380805486 4.92229959952457 4.97058617298286 4.96269038151315 5.02388577250744 5.04380761610973 4.90550801658515 4.99991182464001 4.86209418956801 4.98320841706057 4.93946893838629 4.958182364928 4.87546893838629 4.92735471089373 4.92254709478401 0.864329739478674 1.55342728462062 1.29526210426514 1.01796352729747 0.7899658…
4.93092924349365 4.99990812432334 4.95188700515303 4.91057021759837 4.9404223834062 4.94552797925776 5.01616155436706 5.01597148183427 5.09235162689985 5.10649946109202 4.94478140930148 5.07033050772954 4.94812563720591 5.00347726410576 4.97599260100458 NaN NaN 5.02995776165938 4.96511931602644 0.864240517929679 1.55698170031178 1.29921443502577 1.03480285181657 0.794299471292161 0.74274719129606…
4.97396372193467 5.04196454643616 4.99296537093764 4.93697773845991 4.95998350997031 4.96997938746288 5.06995465241834 5.0609620729317 5.15494723190498 5.17594146039459 4.98096949344507 5.13194805640646 5.09287797378027 5.21082520568525 5.02196124843022 NaN NaN 5.02800164900297 5.01695630142131 0.861022712609885 1.55567110483199 1.29941982685469 1.03030379270683 0.798906116598007 0.74169089046160…
5.0175251388145 5.09656177640621 5.04856177640621 4.98146407616165 4.98729310073367 4.99324425061139 5.12353735134507 5.11172053930361 5.21770832677304 5.23775717689532 5.02156177640621 5.19964726412019 5.20846550366836 5.30255099138235 5.0655251388145 NaN NaN NaN 5.06261062652849 0.858783276757888 1.55060159555374 1.2988342680354 1.04071158127868 0.811558003169907 0.74143587786421 1.314501544803…
5.06105433103829 5.14261151200221 5.09494889793446 5.01994889793446 5.01182237820987 5.01365368524374 5.16828628386672 5.17118085076289 5.27639171697055 5.30020193738365 5.0678645514514 5.25328628386672 5.32915083531812 5.43044604800884 5.10918085076289 4.98659042538144 4.92421086620766 5.04218977958689 5.11309650427982 0.85061417941944 1.54359703664312 1.29135406738837 1.03280362291313 0.8084012…
5.10996331825958 5.17097872459056 5.13896698643363 5.06396698643363 5.04997138824247 5.04397725732094 5.22795524827669 5.22595891645073 5.34095158010265 5.35595818281593 5.10796992097286 5.31295524827669 5.42892516924955 5.54391489836223 5.16395891645073 5.01397945822537 4.93399266365192 5.05099339728672 5.16396185098997 0.834572031610857 1.51284306547837 1.26602899380519 0.997716315480575 0.7820…
5.17266894879781 5.25459853313488 5.18555158935959 5.11157506124724 5.08258679719106 5.07445770180902 5.28062200502252 5.27969242068545 5.38966894879781 5.41255158935959 5.17859853313488 5.34272762851691 5.45691540361805 5.57193887550569 5.22366894879781 5.05668068474163 4.96230513453935 5.07830513453935 5.21966894879781 0.83251810755988 1.52260411245966 1.27298007822258 1.01386584347302 0.798234…
5.23025506993899 5.30593598436128 5.23331888705453 5.16108489096421 5.13278707775835 5.11387216724574 5.33408489096421 5.33914870807975 5.4471274357079 5.45997852910497 5.23036143179822 5.40540397654192 5.5344041750651 5.65119145134662 5.28127634231083 5.11525506993899 4.98855308166803 5.10455308166803 5.2771274357079 0.824666618258054 1.51871404770635 1.26612810930932 0.99490086876196 0.78090064…
5.30298006251902 5.35598697789187 5.32797896009846 5.23298400160555 5.20099008174819 5.17548852680745 5.39098381025054 5.40148181483995 5.49998131058511 5.51798384037642 5.31747831019809 5.49097734137271 5.57599491029151 5.69099911656839 5.33995335177747 5.17295412924785 5.01397978577024 5.12997978577024 5.33898258628515 0.823291843608243 1.49648129198065 1.25567789209235 0.979582009596899 0.7608…
5.35814694299077 5.4171268904704 5.37934110918436 5.29424665768216 5.26720707665575 5.23881305477274 5.44851114810039 5.45119678838841 5.53159131038962 5.55348983333646 5.37221233984494 5.53569581204811 5.60959797622573 5.73190957333954 5.40168007027275 5.24285296949463 5.07034579844377 5.18534579844377 5.39114318015619 0.822726226595411 1.5057678816169 1.26105333704413 0.984340581502917 0.764064…
5.4100335960389 5.4555273449178 5.40709687742903 5.35678812400216 5.32711006957105 5.30710263370839 5.49718125261588 5.49390703325862 5.58057040457589 5.59410437854773 5.41797031464876 5.59388556868563 5.61852190060533 5.72621417235824 5.46099140844547 5.36673395734795 5.10124453400602 5.21400859155453 5.4370335960389 0.821106578183857 1.52399367956278 1.26386993718983 0.983770856599096 0.7572870…
5.45805502684643 5.50204392457734 5.48553175372137 5.41903512185642 5.40504499447632 5.38454889690481 5.54952174621603 5.54502538018571 5.60802458005763 5.62301827724491 5.47803081739576 5.61201144013875 5.64300150073218 5.76050173382951 5.5070530258702 5.45102818653837 5.21804596353922 5.28203719224351 5.49502985095703 0.822349644705447 1.51398055783682 1.26759354798615 1.00485313905215 0.789556…
5.51350994974502 5.56215016259972 5.5421254984337 5.47824952397987 5.47996174531988 5.46615227175818 5.58314351935502 5.57656818586996 5.64005292212264 5.64999716263622 5.52110959841546 5.62989737707545 5.64454204881642 5.76056607671151 5.5604288213765 5.51130157924186 5.30417741680536 5.35843739490066 5.54065595748319 0.832054058610698 1.53130972399266 1.28643739629905 1.02003358737618 0.8033022…
5.55401065046904 5.61747050399712 5.59540677626426 5.54222592976446 5.56222925041328 5.56429197585328 5.63799860926536 5.62474418579087 5.68683852452409 5.69233351305985 5.57305129808739 5.66331112146791 5.64810237076551 5.76607226091156 5.59501265505474 5.6648353302694 5.44698267159492 5.56591041068336 5.59635809661363 0.844350144171071 1.53849455794335 1.298757842229 1.02387576629658 0.80639085…
5.60198314820799 5.66348358557625 5.63848579841575 5.6004800844445 5.6444717202655 5.64947134242857 5.68548331926706 5.65998750026372 5.7264843152519 5.73198791381945 5.62298283208806 5.67799455233795 5.65299906354648 5.76949436183771 5.64298144636002 5.72848202878913 5.54147254519128 5.65696560901615 5.63698528742422 0.850802644964624 1.5435915110345 1.30069815333965 1.02930085255945 0.801801954…
5.65340124309929 5.71620013910485 5.6925072448791 5.66374884252936 5.72147857572486 5.74210145010147 5.73198750673799 5.70608820594873 5.77762511111367 5.77709907927189 5.67394945010693 5.70205407218877 5.65706451699238 5.72404863552719 5.6943526075721 5.79383566878012 5.69415804092347 5.73219020783353 5.69003999894109 0.852702169017819 1.54930721553989 1.30674576238947 1.0358790167215 0.81597918…
5.68695140083717 5.75968761106967 5.73511440635175 5.72563009338424 5.80239201371128 5.83323517336146 5.77313471618254 5.75478482626088 5.82906299872712 5.82688637541481 5.71133996020199 5.70675360945068 5.66250883774466 5.72843768969705 5.72401233032953 5.86265976782798 5.74710123894548 5.90659156808633 5.73499412797192 0.82278140279106 1.56509539330838 1.28438303490764 1.02655759296502 0.817083…
5.73294037728376 5.79390172499852 5.78893242887411 5.77994329320482 5.86942425428724 5.91690069692023 5.82793129926175 5.79246249661493 5.85597818781856 5.86945684855313 5.75194713439635 5.7189853356009 5.66299671397075 5.74852092676036 5.77293698844668 5.91843996605244 5.87235867508572 6.03470942869214 5.78294247201595 0.844499585999623 1.53138562557446 1.29827233101793 1.05711515459293 0.852987…
5.77561357266061 5.85912214749629 5.83917917586703 5.83176234351959 5.94338497509675 5.99793097384181 5.88109753822589 5.83958217356787 5.90698746628583 5.91403897984373 5.79905000946942 5.74426859741521 5.6695123046352 5.75101807444994 5.81462613229771 5.9710977932278 5.98771917571838 6.10951971608887 5.83210805784777 0.849317124404045 1.54571230123364 1.30024059684221 1.06202880869678 0.8661985…
5.82391972901856 5.90812528606489 5.89256963945323 5.89187022656646 6.01299603937112 6.07113658284442 5.92793484280915 5.88566390327623 5.94544574225831 5.95635816354305 5.84252757414436 5.76563425569591 5.67070479080244 5.75350403167092 5.86375930225667 6.01835417449735 6.08339702025852 6.19989702025852 5.88016696825181 0.83670216248134 1.5291565136423 1.28481674870455 1.05782509618048 0.8678436…
5.86599017101473 5.95948759429019 5.94148728105532 5.95448273640668 6.08147911379335 6.14597880055847 5.97049319546287 5.9389838654927 5.98849149651622 5.9954922061832 5.8894891144907 5.79449795247984 5.6800007539244 5.79997441338549 5.90597323472442 6.05896478253214 6.16997498324612 6.28647530179862 5.93348668289013 0.830225627112913 1.52046888686954 1.28430624649104 1.04628483481311 0.861958574…
5.92268744157809 6.01038955022758 6.00963015477991 6.01874472837626 6.15689367405151 6.22971035629736 6.00458432534137 5.98563015477991 6.02674472837626 6.0375614106221 5.96067598421845 5.85665306949918 5.7122291471927 5.83861044977242 5.96159578270101 6.14490513141115 6.24375618573589 6.36872181365699 5.99058432534137 0.82891036729594 1.50817660588781 1.27459529396058 1.03955750295603 0.87055301…
5.9831384613433 NaN 6.06457887864913 6.08355958269416 6.2341350716848 6.29150169482925 NaN 6.04096479774856 6.09155958269416 6.08694550179359 6.01994550179359 5.91338591909942 5.73290690988364 5.8051350716848 6.01419634920821 6.22363676651405 6.30950169482925 6.43157887864913 NaN 0.794939413211238 NaN 1.24077077962145 1.00530661008779 0.848524912621833 0.798209820097115 NaN 0.996205246314274 0.78…
6.04097241320496 6.11096867262258 6.09398597281608 6.11198644038888 6.24099672699042 6.31698784310727 6.10897475106895 6.08997662136014 6.11998644038888 6.13497708893293 6.06797708893293 5.93299064854406 5.77897802407853 5.81199672699042 6.07497101048657 6.25598457009769 6.33498784310727 6.46098597281608 6.08397989436972 0.820817656078152 1.50794476700759 1.25249440782934 1.02951845095191 0.85588…
6.09476344095947 6.13596045798126 6.15764030532084 6.16864030532084 6.29056642393767 6.36027089840497 6.16864030532084 6.14668955957629 6.18371418670402 6.18768955957629 6.12180038165105 6.04716978856692 5.84970187314015 5.98368955957629 6.13468955957629 6.31248022899063 6.35524627127725 6.48128321196883 6.14859105106539 0.816963479032268 1.5055276725747 1.26788052548654 1.02701096771216 0.846190…
6.15692626557986 6.21374813758373 6.20987282718102 6.22076595038334 6.33617812799613 6.38246313278993 6.22099751677831 6.20299751677831 6.24196189117908 6.24399751677831 6.18694407837947 6.142977220757 5.9075497135663 NaN 6.19099751677831 6.35135625599225 6.37535625599225 6.50435625599225 6.19687282718102 0.827723260270842 1.51268130516536 1.26332660364329 1.00873797039787 0.825211896836091 0.773…
6.20800537051381 6.25500340821069 6.25800568035115 6.26300371804802 6.34600361476891 6.40800072295378 6.27600402788536 6.25800568035115 6.29500671314227 6.29900640330493 6.23900537051381 6.2520060934676 5.99300650658404 NaN 6.24600537051381 6.37100206558224 6.395 6.524 6.24500475083914 0.830659583785179 1.51936799431965 1.27526958998193 1.01414079215079 0.814840653756778 0.755150054737929 1.29549…
6.26062900400214 6.28862900400214 6.31365416416222 6.29957868368197 6.38128934184098 6.41497483983991 6.31560384384205 6.31369190440235 6.36079254504269 6.36175480480256 6.29165416416222 6.31199382632338 6.05723284784419 6.18824542792423 6.2985283633618 6.39137740240128 6.39503774024013 6.52338357607791 6.29171706456244 0.826427334910511 1.4998024356611 1.27145611879333 1.02163652069621 0.8209030…
6.310954395554 6.33940237714058 6.36546745904686 6.34550641396743 6.40425320698372 6.41366223364972 6.36405178285543 6.36903230539515 6.42414917015686 6.42234394475972 6.34377909841143 6.39153871936258 6.15635677269458 6.28837625015486 6.34116864761715 6.42144798158657 6.39807790984114 6.476090737776 6.34885700825257 0.811374670957339 1.48947317979479 1.28389133515526 1.0083129410027 0.8000668647…
6.35894773525307 6.40992320282083 6.38897440094028 6.3709722676853 6.41698613384265 6.44696373466539 6.41694240211562 6.42094346874311 6.48193706897818 6.4899264027033 6.38295733490046 6.46891573642841 6.2748709380739 6.40786987144641 6.39993600235069 6.44397546756777 6.40199573349005 6.53094026886065 6.39195306839051 0.854353196385808 1.55249137318739 1.29301006969808 1.02304395792257 0.80594360…
6.39253227692564 6.46253227692564 6.44237135599463 6.40737135599463 6.44423519212993 6.46021043506363 6.45669319785665 6.47161892665772 6.53673033345611 6.55286649732081 6.41653227692564 6.53877984758873 6.39251018104484 6.42748542397853 6.43649514132618 6.45316092093101 6.40504951413262 6.485 6.43865606225718 0.862000548365036 1.559873704286 1.30506763074079 1.04497383734528 0.822833997016408 0.…
6.43597201640356 6.5060513646814 6.47309103882032 6.43777364570896 6.46347608966705 6.47739674138921 6.51291250519518 6.52203152761194 6.59613071295924 6.62321006123708 6.46003152761194 6.602249735376 6.51542012247417 6.5504038294202 6.47697201640356 6.46637690431975 6.40905951120838 6.48494048879162 6.49197201640356 0.863622543378875 1.55621709531989 1.30804401343901 1.04526135315471 0.827981657…
6.48399654223414 6.55799625996754 6.52699611883424 6.47599724790064 6.4869983064004 6.496998588667 6.55799675393409 6.57299633053419 6.65199597770094 6.68299569543434 6.51099633053419 6.66399555430104 6.63499139086868 6.76798433420366 6.52499654223414 6.48499865923365 6.41199978830005 6.48200021169995 6.53999654223414 0.862760062098652 1.55804986804036 1.30676009244231 1.04434006633265 0.83003985…
6.51767969854628 6.59752191138375 6.5607161109684 6.50943694906546 6.51343694906546 6.51724274948081 6.59863114865011 6.61969183602031 6.71372824844244 6.74376466086456 6.54476466086456 6.73059473622799 6.74848077183296 6.87748077183296 6.55863114865011 6.49820633705869 6.42208496231828 6.49503641242212 6.5737161109684 0.858347399986072 1.55188646473332 1.30452696689147 1.04256878111953 0.8290679…
6.57385596602637 6.64117446501293 6.61977634127973 6.54597540314633 6.5493981237332 6.53753746703982 6.65091568458635 6.67653746703982 6.77397540314633 6.80707493407963 6.6075971855998 6.77985596602637 6.87134893002586 7.00044846095916 6.61089577839969 6.51563699797311 6.42905971855998 6.49794028144002 6.63279624746639 0.825911039884153 1.49618508856668 1.28965448460959 1.02378921518772 0.8102900…
6.61599064610102 6.69898716558047 6.65799151623116 6.59398934090582 6.56899564934931 6.56399412662157 6.69598999350342 6.70299412662157 6.82198934090582 6.85998825324315 6.63699347402397 6.82199064610102 6.98697433116095 7.12097324349828 6.65499021103595 6.5469930389589 6.4319993474024 6.4950006525976 6.67199129869863 0.842206382433954 1.53286185775724 1.29085973243498 1.02571957146091 0.81570879…
6.67169854094521 6.74433679652716 6.71373596278156 6.62877338461791 6.61044906203621 6.59744906203621 6.73966111910886 6.76357380149071 6.87662369727251 6.91358627543616 6.70072348883611 6.88461122332706 7.01616216129085 7.15003742183635 6.70466111910886 6.60044906203621 6.45141164019986 6.49352182134492 6.72164864516341 0.830135177493323 1.52589193491228 1.27902135225751 1.01737918967712 0.80707…
6.7280304131041 6.77228801638012 6.77279262546469 6.69097096619425 6.64716912256042 6.63391151928439 6.79287188801116 6.80985207237454 6.92671336291822 6.96091151928439 6.75899078183086 6.93408986001395 7.03001059746748 7.15410967565057 6.75805022874071 6.63693133492101 6.48401981563662 6.61191935815519 6.77385207237454 0.818807124205391 1.5049511838836 1.26578929013244 1.01003484356529 0.8050127…
6.77897035295501 6.83596294119376 6.81197719458077 6.73897206336145 6.70496636200664 6.67897377376789 6.83597491403885 6.85197548417433 6.9619794751227 7.00597377376789 6.80797149322597 6.98796864254857 7.07997092309049 7.20896807241308 6.80996978281953 6.68297320363241 6.48499942986452 6.50905986422547 6.81597548417433 0.825586054662474 1.51885190977753 1.27168656778441 1.00236446416081 0.795755…
6.84570707840452 6.8922651544017 6.87168182560436 6.80282071600525 6.76874495760476 6.74278283680501 6.89263132000404 6.90961869360396 7.01546717680299 7.04641667120266 6.87769445200444 7.04769445200444 7.14603787920024 7.27348231759669 6.8767197048046 6.76979546320509 6.56350505600323 6.69050505600323 6.87264394640412 0.824443835486298 1.51541454006083 1.27291672421214 1.00652200052327 0.7988144…
6.9019721804865 6.91432930801215 6.92601186132268 6.86791265923222 NaN 6.80542851010261 6.94291265923222 6.95867457421512 7.05231744668947 7.07951585087039 6.93291265923222 7.10253569128848 7.14911904250855 7.23307936167237 6.9339721804865 6.83378563762826 6.60442851010261 6.73148803135688 6.9239523400684 0.804199419999233 1.47762789538547 1.32253924716504 1.04566956203604 NaN 0.705414759553933 1…
6.94999769477531 6.97999684795808 6.97599760068451 6.91299783591152 NaN NaN 6.98799783591152 6.99199840045634 7.06799924727357 7.10499877681956 6.97799783591152 7.12899872977415 7.15499971772759 7.23699981181839 6.98199769477531 6.92199576591384 6.67499661273107 6.80499647159487 6.97099774182072 0.83232864979697 1.524947728648 1.27557225441565 1.00168211139763 NaN NaN 1.28603835011776 1.056919299…
6.98953847789955 7.02953847789955 7.0285259551577 6.97273884176915 NaN NaN 7.02861361435065 7.04141325048105 7.11421288661145 7.13121288661145 7.0274508187066 7.15111270467665 7.16203756822555 7.2463255912881 7.0195760461251 7.00891416015505 6.75311452402465 6.8821270467665 7.0165259551577 0.836238929660615 1.5283866573736 1.28347372681642 1.01299382959647 NaN NaN 1.28677114736719 1.0547708241384…
7.03265689165993 7.07297538458596 7.0708559497387 7.03209481943322 NaN NaN 7.07767679746781 7.07465689165993 7.13169670327569 7.14843792777329 7.06371660908356 7.16035830454178 7.16505971742363 7.27160188384247 7.06553745681267 7.08265218205377 6.84267208786164 6.97034310834007 7.05879623231507 0.844267324325952 1.53544931490674 1.29903365776224 1.01662636545779 NaN NaN 1.29352392526405 1.0580845…
7.06500229614151 7.12100229614151 7.11300284284187 7.08600322553212 7.1300041002527 NaN 7.11100246015162 7.10700180411119 7.16600164010108 7.17000196812129 7.0990021321314 7.17800109340072 7.16800038269025 7.25200016401011 7.09200267883176 7.16400377223248 NaN 6.93801295679852 7.09800262416173 0.855460469615609 1.54674049695063 1.31300007817815 1.02531049913743 0.81172034934153 NaN 1.310950652760…
7.10735991430461 7.16339714681888 7.16554607687596 7.14565777441877 7.20589358034248 NaN 7.15642196849506 7.14044679017124 7.19635991430461 7.20640955765697 7.13848402268551 7.19817375173326 7.175 7.25491312413337 7.14128544927607 7.23357089855214 7.04401768872338 7.17598045620911 7.14640955765697 0.863873145557218 1.55542416559446 1.3141876163321 1.03440884879639 0.818237211090423 NaN 1.32275819…
7.13684123829022 7.19566097294231 7.20960088449301 NaN 7.27824182795222 NaN 7.19072106139162 7.17660088449301 7.22572106139161 7.23970103190851 7.17766097294231 7.2121402063817 7.17544064862821 7.248200294831 7.16492135622262 7.28040206381703 7.12706303675934 7.25478114984092 7.17992135622262 0.850145909173144 1.52360529963397 1.29506904883737 NaN 0.829009556136946 NaN 1.3125936764469 1.061851428…
7.17800497518482 7.22800995036965 7.23900746277723 7.24000669736419 7.33900975901638 7.38401377743489 7.2260061233044 7.20600420977177 7.26100420977177 7.27400631465766 7.21000669736419 7.21900191353262 7.19699942594021 7.2580030616522 7.21000497518482 7.34901090713596 7.22802257968497 7.29303520900029 7.22500554924461 0.867071563356154 1.54686381558405 1.30334300424622 1.05737225605496 0.8607943…
7.20461680608546 7.28050351517181 7.27861680608546 7.27569233336124 7.3907930363956 7.45686856367137 7.25854127880969 7.22861680608546 7.28361680608546 7.30755386668899 7.24565456972335 7.22928952122379 7.19403776363789 7.27403776363789 7.23661680608546 7.40662939396476 7.34743501823965 7.47844760611895 7.25457904244758 0.875208278544176 1.56677935587796 1.319015075999 1.06935209103804 0.88386289…
7.25366312332071 7.32076359655112 7.32760283938247 7.33066312332071 7.45410520553452 7.52636643593359 7.30164302867463 7.27752246079814 7.33258274473638 7.35166312332071 7.29758274473638 7.2523416089834 7.197 7.27681914818526 7.28566312332071 7.45658274473638 7.46196927531605 7.59390899137781 7.30064302867463 0.872652883882086 1.56505631162622 1.3169569144656 1.08439447979948 0.903962235131373 0.…
7.28601468841784 7.35801101631338 7.35701299360039 7.36301271113082 7.50801384100911 NaN 7.33301355853954 7.30301468841784 7.36101384100911 7.38401016890466 7.32601412347869 7.26900621433062 7.19700084740872 7.26799915259128 7.31801440594826 7.48501497088741 7.55802881189653 7.68702881189653 7.33201384100912 0.869376853288948 1.55999772329524 1.31192700017313 1.08315058471202 0.916751819104055 Na…
7.3385181170258 7.39741702102077 7.40353075402643 7.40861921303083 NaN NaN 7.38163185003146 7.35556866502832 7.4105181170258 7.42049284302454 7.37645493202265 7.29145493202265 7.2 7.26492417799622 7.36949284302454 7.53849284302454 7.66053075402643 7.78953075402643 7.38145493202265 0.857832077619688 1.55141505899386 1.30097347667324 1.08490634964438 NaN NaN 1.32317023357557 1.06822025034507 0.8519…
7.37985326388407 7.43092588208697 7.4455809456232 7.4575809456232 NaN NaN 7.4315809456232 7.40078064568117 7.45152648197102 7.4596535638261 7.41290772753625 7.3278714184348 7.20018154550725 7.25916339095653 7.40890772753625 7.57807111849277 7.70354313681162 7.83254313681162 7.41770802747827 0.826174223698554 1.51089598232581 1.27492617570783 1.06052145394435 NaN NaN 1.30057175546667 1.04495013813…
7.42598311647395 7.48098167957812 7.47698850483333 7.48898850483333 NaN NaN 7.46298850483333 7.44298455336979 7.4799895825052 7.49498706793749 7.46198203880208 7.37498275724999 7.20999640776042 7.26799676698437 7.45798203880208 7.63597880578645 7.78696946596353 7.91596946596353 7.45598599026562 0.83775576115729 1.53771018600145 1.28823512892312 1.06708759679172 NaN NaN 1.3028291737849 1.053067029…
7.47173020052314 7.51760643772261 7.52651980376224 7.53548267492208 NaN NaN 7.5125569326024 7.48964356656277 7.53044554608192 7.53756930888245 7.50473020052314 7.40785396332368 7.22669307168298 7.2608811945681 7.50473020052314 7.69264356656277 7.79453218004229 7.92353218004229 7.50254455632234 0.830180890955032 1.53304091574187 1.28536539581812 1.06319252448687 NaN NaN 1.29497764816396 1.04211314…
7.530952193267 7.56675786811047 7.56893276075135 7.57499105829831 7.72650524540698 7.80842751534437 7.55783559817309 7.541952193267 7.56708822087657 7.58402992332962 7.56393276075135 7.47728254603311 7.282952193267 7.41197162578266 7.56401049081396 7.74501049081396 7.83758297546959 7.96656354295394 7.54689389572004 0.827093423926923 1.53069920720825 1.28028442653495 1.05681139969003 0.89867811655…
7.578994234955 7.60499541149479 7.61599435260898 7.62499399964704 7.75199694099653 7.82999741161245 7.59999494087887 7.589994234955 7.62199341137714 7.63599376433908 7.61099435260898 7.54199223483734 7.330994234955 7.46099411730102 7.61499388199306 7.79599388199306 7.86699647038061 7.99499658803459 7.59199458791694 0.828779797635155 1.52965012588976 1.28403954938526 1.04679120242367 0.87083334137…
7.62452156223964 7.62762090742814 7.66259607113102 7.66760848927958 7.79339738075401 7.84919869037701 7.64244705334826 7.62958365298246 7.67269541631952 7.68562090742814 7.66250914409108 7.61484443410228 7.38554639853677 7.51457123483389 7.65752156223964 7.8353352900112 7.87621110852557 8.00816143593132 7.63157123483389 0.825446936147742 1.52111996396909 1.27292268918096 1.03847778062187 0.858054…
7.66683591505582 7.67799143413597 7.71062207632061 7.71662207632061 7.82505831965506 7.86503887977004 7.67862207632061 7.67656375666555 7.72875815551574 7.73603031390601 7.70383591505582 7.68334135206631 7.4305357509165 7.56147743126144 7.69975815551574 7.86217495896517 7.89305831965506 8.02113607919513 7.67768039597567 0.816036161775118 1.50120593146975 1.25466527236085 1.02019312371688 0.831327…
7.70899848214758 7.72799819975644 7.74199887043541 7.74799887043541 7.82799989410332 7.86699992940221 7.70999887043541 7.70499897633209 7.76699862334316 7.78799812915865 7.74599848214759 7.75099756437636 7.50799721138742 7.6359973172841 7.73799862334316 7.87099968230996 7.89599989410332 8.02799975290775 7.71199876453873 0.835009316966413 1.5398386092236 1.28569888279002 1.02942966748442 0.8286800…
7.73543790298469 7.75752548358163 7.77548794904009 7.79423771876312 7.85708758059694 7.86715013816618 7.7443628339016 7.7413378108739 7.81457552963702 7.83453799509548 7.77548794904009 7.82761306417857 7.5781385477602 7.70617608230175 7.76440036844315 7.89121269573542 7.90303753454154 8.034 7.74150046055393 0.838913924624686 1.54246924393805 1.28975361375682 1.01577790067588 0.802276353238827 0.7…
7.77045384516635 7.79951304236196 7.81457223955758 7.81357223955757 7.86443411276782 7.87945384516635 7.7735327747605 7.76851304236196 7.86051304236196 7.87776956354295 7.81451304236196 NaN 7.66896688752832 7.7975595349068 7.79645384516635 7.90833545077513 7.906 8.034 7.78157223955758 0.843240247338792 1.55274005001481 1.29961971213587 1.01806188945393 0.800384742529873 0.738986679263367 1.312007…
7.79300078987022 7.82500097214796 7.84300118480533 7.84200069873135 7.88600057721285 7.90200057721285 7.80000057721285 7.79400060759248 7.88600121518495 7.91600130632382 7.84000078987022 NaN 7.71700258226802 7.72600300758275 7.81900057721285 7.92500091138871 7.90600009113887 8.03399583799154 7.81000088100909 0.846730107240072 1.55622014886016 1.3050701531133 1.02213015159432 0.79913027858115 0.73…
7.81929010436247 7.85717658526411 7.88236578376138 7.86529010436247 7.90529010436247 7.92132794406193 7.81937839699453 7.81429010436247 7.92632794406193 7.95945407639343 7.86629010436247 NaN 7.80327393654825 7.82637484241346 7.83834055729508 7.95498738676685 7.9090504529326 7.89876585264114 7.83937839699453 0.850199582613207 1.56090141266949 1.30992357641403 1.02712 0.808373030619944 0.7357311386…
7.84247669346113 7.87189618370692 7.91164830310713 7.88855296441491 7.92857203215335 7.94743855798424 7.8493813547689 7.83736228703046 7.95249576119957 7.99557203215335 7.88966737084558 NaN 7.90427753847582 7.9353538094296 7.86528601607668 7.95424788059979 7.91305720321534 8.03608474855464 7.86953389667646 0.845633410518474 1.54426230788128 1.29564461768434 1.02730533841769 0.814246927487403 0.74…
