# Supplementary material for: Quantifying Spatiotemporal Gait Parameters with HoloLens in Healthy Adults and People with Parkinson’s Disease: Test-Retest Reliability, Concurrent Validity, and Face Validity
Source: Sensors (Basel). 2020 Jun 5;20(11):3216. doi: 10.3390/s20113216 (PMC7313704; doi:10.3390/s20113216)
Supplement: Supplementary file 1 [file sensors-20-03216-s001.zip › Data/HYA_09_FWS2.csv]

IWW_x_SpineBase IWW_x_AnkleLeft IWW_x_AnkleRight IWW_x_SpineShoulder IWW_y_SpineBase IWW_y_AnkleLeft IWW_y_AnkleRight IWW_y_SpineShoulder IWW_z_SpineBase IWW_z_AnkleLeft IWW_z_AnkleRight IWW_z_SpineShoulder HoloLens_x_position HoloLens_y_position HoloLens_z_position
-0.314 -0.332 -0.337 -0.304032641857516 0.850630425055129 0.226754906448266 0.232267062232824 1.36008857534987 1.407 1.283 1.444 1.38801088061917 -0.254755497728179 0.083 1.3753404478739
-0.314 -0.332 -0.337 -0.301000536687275 0.850150087658922 0.226759996422085 0.232349985688339 1.35933013774973 1.407 1.283 1.444 1.38600035779152 -0.25173085863611 0.082 1.37421689814745
-0.314 -0.332 -0.337 -0.301 0.850218285924754 0.227598941361264 0.231667140752459 1.35930073460368 1.407 1.283 1.444 1.386 -0.247857893499271 0.082 1.37310140908882
-0.311038056407047 -0.332 -0.337 -0.298038056407047 0.850338477743718 0.228972620907448 0.238067544451398 1.35917164911097 1.40601268546902 1.283 1.444 1.38501268546902 -0.243722828463967 0.081 1.37191043017715
-0.31199743639471 -0.332 -0.337 -0.296005127210579 0.851357385122605 0.228970051272106 0.237691179258433 1.36231192464334 1.40300769081587 1.283 1.444 1.38400256360529 -0.239981522198634 0.081 1.37083286142646
-0.309066089764941 -0.332 -0.337 -0.293066089764941 0.852054358755631 0.226583753008818 0.237641101496082 1.36238845790548 1.40104405984329 1.283 1.444 1.38204405984329 -0.235847655377232 0.0799804496578684 1.36964716203259
-0.309 -0.332 -0.337 -0.290037748942365 0.852563708509606 0.224367556727927 0.237699245021153 1.36159019221444 1.401 1.283 1.444 1.38101258298079 -0.230997787322394 0.0790029325513206 1.3684970264388
-0.306007381974769 -0.329007381974769 -0.337 -0.287007381974769 0.852200910443555 0.225956013733625 0.237470565951399 1.3617495816881 1.40000246065826 1.28200246065826 1.444 1.38000246065826 -0.226003344429886 0.078996275605214 1.36731260523871
-0.301925380250204 -0.327733823472245 -0.336201273115168 -0.281982220885455 0.849509483719507 0.226586907480742 0.23676971221752 1.35859884813882 1.40114490973877 1.28157786628279 1.44344894383639 1.37532297497931 -0.221383777372062 0.0780651769087529 1.36621708502228
-0.298135245933099 -0.328303346666942 -0.334960195927639 -0.275761085731409 0.846322376839897 0.225825141119603 0.235935620074545 1.35420964051361 1.40289624672915 1.2817676568989 1.44260904589175 1.36930027796404 -0.214859867197657 0.077 1.36483888772262
-0.295007633425924 -0.329 -0.334 -0.27 0.845382900701851 0.22500239180679 0.235504809058332 1.35272399503827 1.40200254447531 1.282 1.442 1.366 -0.209149898177317 0.077 1.36271200549961
-0.29304364475802 -0.329 -0.334 -0.266087289516041 0.847375482346819 0.225498870586705 0.235372836909271 1.35535151602425 1.39710911189505 1.282 1.442 1.36697817762099 -0.203031629766195 0.077 1.36144592245977
-0.292010911117772 -0.329 -0.334 -0.263032733353317 0.847746399331135 0.226825488213363 0.235271091111777 1.35574629021996 1.39304364447109 1.282 1.442 1.36601091111777 -0.1960832316138 0.077 1.35921628914882
-0.2890006367341 -0.3260006367341 -0.3310006367341 -0.2570012734682 0.849309668898268 0.22404059428516 0.239199165878329 1.35746963493912 1.3910004244894 1.2810002122447 1.4410002122447 1.3630006367341 -0.190373665804199 0.077 1.3580553388443
-0.286067866747655 -0.326 -0.331 -0.251135733495311 0.84931 0.223306966686914 0.238603799572023 1.35689334712704 1.39002262224922 1.281 1.441 1.36006786674766 -0.182213193458116 0.0749724596391278 1.35570188164496
-0.280066354654725 -0.326 -0.328033177327363 -0.244077413763846 0.849517677587085 0.225525006413387 0.235712182007542 1.35920401109357 1.38703317732736 1.281 1.43902211821824 1.36098894089088 -0.175637015884635 0.0740227920227928 1.3535681236122
-0.27401492221207 -0.32400497407069 -0.325007461106035 -0.23801492221207 0.850796816594758 0.226018831093388 0.233794700496802 1.35910032331459 1.38500497407069 1.27900497407069 1.43800248703534 1.35800746110603 -0.166362361297755 0.0729610256410261 1.35115332260914
-0.265189289131754 -0.322042064251501 -0.319126192754502 -0.229189289131754 0.846952656254199 0.22602 0.22739733978115 1.35438137484612 1.38010516062875 1.275084128503 1.43506309637725 1.354084128503 -0.156202322776106 0.0709132149901385 1.34874389171208
-0.262037951502667 -0.321012650500889 -0.312088553506224 -0.219126505008892 0.848222668813782 0.220629071734855 0.225690114296414 1.35642254841307 1.37901265050089 1.27796204849733 1.43598734949911 1.35301265050089 -0.146380093304389 0.068939577039273 1.34642066077889
-0.252025424781738 -0.318007627434521 -0.306015254869043 -0.204038137172607 0.838036009551718 0.21918350861988 0.226787152424445 1.34419124705676 1.37800254247817 1.27600508495635 1.43300762743452 1.34601779734722 -0.135361653953173 0.0668574181117583 1.34405341988133
-0.247113453101162 -0.316989996916108 -0.262021077910459 -0.197158834341627 0.842916093086433 0.213815514039446 0.237559949365039 1.35120640062812 1.37995461875954 1.27594222883891 1.4300680718607 1.346 -0.123842369930115 0.063003853564544 1.3426808837053
-0.240076847453126 -0.318 -0.248142716698662 -0.187109782075894 0.840567335736898 0.210119082419018 0.242834230705446 1.34560400295025 1.38 1.276 1.42802195641518 1.33808782566072 -0.109121796586287 0.0589460227272733 1.34110320451239
-0.227033309535766 -0.318997437728018 -0.210097366335316 -0.17203843407973 0.841707002141781 0.211147258368979 0.250510424242058 1.34691646406466 1.37700768681595 1.27300768681595 1.42500768681595 1.338 -0.0959031297196425 0.0579969604863195 1.33968777788202
-0.217207280388772 -0.316062184116632 -0.187476744894176 -0.157310920583158 0.836059600784322 0.206008822204105 0.253115277977364 1.34132835710199 1.37602072803888 1.27202072803888 1.42108291215551 1.33114509627214 -0.0797009006404835 0.0549462055715705 1.33911315466299
-0.202163568187029 -0.309076331820614 -0.128643368202316 -0.140185377278633 0.840568966725647 0.219796791131482 0.253348037181756 1.34383110295363 1.3769890954542 1.272 1.41605452272901 1.3300109045458 -0.0633807098172658 0.0511037463976947 1.33853434784941
-0.189001340328107 -0.309 -0.0720057737210783 -0.118002268247566 0.831980890802681 0.219830012372259 0.25661966285593 1.33493092070231 1.37200051551081 1.272 1.42299927828487 1.33099989689784 -0.0435149085390287 0.0479037487335372 1.33985031329376
-0.17044011824856 -0.309 -0.0182740265089885 -0.0984632823669049 0.841240404158087 0.221129191722601 0.228174539126214 1.34127943323076 1.37688417940827 1.272 1.41909265647338 1.32904632823669 -0.0241826182157356 0.0429080459770132 1.34017671726142
-0.155165666860926 -0.306033133372185 0.0294809105024323 -0.0792098446905061 0.835091126305624 0.223434597747991 0.257059881168462 1.33210414923324 1.37996686662781 1.2710110444574 1.41207731120177 1.33097791108521 -0.00308911201076079 0.0400344827586219 1.34038707814729
-0.130062551811355 -0.305002502072454 0.0788773984497437 -0.0530650538838094 0.835768123445659 0.227011092622063 0.272252719120432 1.33294762303117 1.38698248549282 1.27399249378264 1.41100250207245 1.33399249378264 0.0206030017467653 0.0370769230769255 1.34150826561339
-0.110441609267369 -0.293264965560421 0.135719333124631 -0.0285520115842107 0.831300907717594 0.233552502504699 0.278587801815907 1.32276985762367 1.38504416092674 1.26813248278021 1.42077919536632 1.34084543675642 0.0481151331063859 0.0327744209466309 1.3426818381479
-0.0823576202144307 -0.290038316451546 0.181425253226808 -0.00233207591339992 0.827418917336474 0.236118708231237 0.287832240772248 1.32191804645482 1.38302554430103 1.26701277215052 1.41803831645155 1.33606386075258 0.0744320625151291 0.0256959064327451 1.34476774550544
-0.0590589700694621 -0.278030766992763 0.20992821035022 0.0249307742662836 0.80305250827363 0.235920589700695 0.288917513001418 1.30311830417864 1.38698974433575 1.27697436083936 1.41600512783213 1.34198461650362 0.10183394765207 0.0179052083333241 1.3467378988356
-0.0248567125356082 -0.264342685014243 0.245118809963374 0.0562167199674439 0.814354837113148 0.247889661062517 0.287125038601872 1.31199603086569 1.38602447750102 1.277 1.41795104499797 1.342 0.131180275005868 0.0106909620991298 1.34985158002907
0.00759524518461296 -0.257088540115866 0.266734379652402 0.0970761076451103 0.797430464888506 0.244477558690808 0.281827290488058 1.31593427105361 1.38501264858798 1.277 1.41503794576394 1.34727872040708 0.161533510126717 0.00495121951219352 1.35271787514152
0.0588735772209898 -0.229069408584555 0.306900844879208 0.136888450489109 0.803713837715311 0.248509861388899 0.261470420378923 1.30614211262228 1.38799256336594 1.28298512673188 1.41899008448792 1.35199008448792 0.196283185114083 0.003 1.35758033073496
0.0991665473430995 -0.180996077565564 0.315817046977754 0.171288516024597 0.793776533634003 0.258835944963972 0.261047724683162 1.29715701864496 1.40073573452342 1.29671540640984 1.41410164056791 1.35102032811358 0.231258297535567 0.00309235668789838 1.3623217829836
0.146483897780306 -0.148351388745323 0.332813324729047 0.217494878678598 0.805883287816273 0.275319364223107 0.259180644088788 1.31593938637077 1.40198901910171 1.2742525606607 1.414 1.35891215281367 0.271486953675763 0.00679019073568242 1.36831636254634
0.187991918707964 -0.0750143886419184 0.34599743763911 0.246994283964169 0.801400910623639 0.289237291781644 0.259739885679283 1.31424037646995 1.4079988173719 1.29299625501101 1.41899901447658 1.35999980289532 0.3080522712492 0.0158728428701138 1.37429023835221
0.230616013391824 -0.0310203079185598 0.351863958944192 0.293911671553536 0.800893787750043 0.274687608553497 0.25841083597265 1.30190613968738 1.40815626340063 1.28224940860231 1.4160680205279 1.37075059139769 0.349953402859339 0.0422885572139149 1.38108424836493
0.269582356277039 0.0175665876898724 0.36485712188425 0.326684211631899 0.813205106869316 0.263448846302387 0.252851437589773 1.32024401369121 1.40710990624288 1.28230716652565 1.42094504687856 1.37532415196209 0.388869088953241 0.0520978593272203 1.38560804646045
0.298969775100815 0.0864160346813624 0.37199270433468 0.353970817338718 0.828344616568553 0.26319972452876 0.250262636861894 1.34239191223387 1.4079989577621 1.29488033120731 1.421 1.37299478881049 0.424540513445591 0.0562544378698159 1.38739867921931
0.330338882123983 0.175905023517847 0.377876040398247 0.393173602654979 0.825206524986274 0.270750397082391 0.253472235417708 1.34378086949359 1.400165279469 1.299834720531 1.42589670033187 1.37202065993363 0.458187901708564 0.062152471083071 1.38914096539688
0.368583592989678 0.280849401682006 0.384923293445467 0.428616467227335 0.843229576731085 0.278246198841885 0.25299602694357 1.35684557251589 1.41483562881172 1.30296712576234 1.426 1.37892329344547 0.492786187003267 0.0674508670520182 1.38992933576302
0.39393692369128 0.376760310026864 0.387992430842954 0.45393692369128 0.84148491995208 0.270988594895811 0.251663355659624 1.35399756915705 1.41400252305235 1.34289907790605 1.4240050461047 1.37800252305235 0.525592654943389 0.0731587301587288 1.38969126872817
0.434979675917419 0.460910764973764 0.394848331365642 0.500833915334194 0.852417670643673 0.265330416028507 0.250964769330139 1.37002085893627 1.41692711970839 1.29909320437419 1.42151144727226 1.38092711970839 0.559324635164458 0.0770314650934113 1.38852642568119
0.464631609853938 0.570615361175145 0.407658867749631 0.525695125396362 0.844070898137073 0.257686543624485 0.250859539721929 1.36246238705439 1.41008892175939 1.298 1.41862028176237 1.37705081243394 0.593808108825538 0.0779537037037048 1.38830347296194
0.513874528782167 0.671743936290137 0.426066823588123 0.581856604322477 0.857964048655135 0.256831946084195 0.251284261229421 1.36085386656202 1.4129923180887 1.2950076819113 1.41549077599831 1.38098975745161 0.631900738710056 0.0746597428288778 1.3889654242984
0.545291731124318 0.76098586038478 0.449714982474322 0.604490931745604 0.833885809702322 0.214556826984242 0.252175528247045 1.35316396854259 1.41984506618344 1.29597786659763 1.41228215640339 1.3839335997929 0.669634635582151 0.066665621734594 1.38865215316551
0.59149516174311 0.849045197209796 0.478246128001429 0.659396389040675 0.843447838109013 0.233884907985896 0.253469935169227 1.34904378923141 1.41703292423415 1.29501097474471 1.40915364940088 1.38498902525529 0.711405814568588 0.0561982507288631 1.38925091348357
0.626991403855075 0.922982070897729 0.511303043762648 0.693991649459216 0.839261056097805 0.242507936925218 0.255104076390397 1.34410120346029 1.40800221043727 1.29699950879172 1.40626448141407 1.3800012280207 0.752333525053787 0.0454904330312203 1.38974748399371
0.671956705944231 0.965024746860911 0.548528513351183 0.745797943805309 0.829613854615879 0.251814083491067 0.257014546304982 1.33734672091142 1.40506804091668 1.30286391816664 1.40377387886625 1.38390927877776 0.794463967439537 0.0342600349040016 1.39016184945396
0.72433975161826 0.990682572893394 0.589565320360236 0.784517510797959 0.825144597462336 0.261784552807469 0.259137939307409 1.33203627877986 1.3911777591797 1.30991112041015 1.40184106818071 1.38103809125279 0.832834259014568 0.0202984293193785 1.38880102062279
0.774874686716792 1.01992731829574 0.63405624838301 0.839862155388471 0.821279573934837 0.261511002506266 0.261410849792109 1.32967576441103 1.39000250626566 1.31797994987469 1.40062527578075 1.381 0.885284262339471 0.00796089931573836 1.38794147382218
0.817063900999437 1.04249929588342 0.681644081012707 0.880107440487835 0.806547634650197 0.258614438442829 0.263769872153507 1.32187350486127 1.37043539488398 1.3140870789768 1.40028572808964 1.376108848721 0.932252385766806 0.00710493827160317 1.38627571695972
0.881261411804464 1.07561916546168 0.731971601842532 0.934376816210017 0.826157229314001 0.263304490480929 0.266151600786033 1.34144942199771 1.40163070590223 1.30905770220278 1.40098165153068 1.376 0.983543506349613 0.0133958944281579 1.38441262609856
0.922896619152987 1.09395461328668 0.784681594465687 0.974899140637061 0.820315355838008 0.241395523079298 0.268492630084114 1.34726587968919 1.40499243554778 1.31598234961149 1.40287227252716 1.376 1.03227709249507 0.0228125577100292 1.38178862324297
0.971790056717943 1.09692740340308 0.839416842475375 1.02574165898666 0.838498691155793 0.238529692733046 0.270729554442179 1.35954582025889 1.41085480680615 1.31502419886564 1.40611681750236 1.37795160226872 1.07759153643513 0.0597469990766572 1.38295333994425
1.01645180833368 1.10095016439397 0.895820129464798 1.07045180833368 0.840569567401528 0.239951187058724 0.272798968254656 1.36449144316292 1.41988786988644 1.31598754109849 1.41087451287958 1.37207475340904 1.13020167885458 0.0653380281690092 1.38232484314399
1.071855543337 1.10598686757609 0.953534239027161 1.11887392873047 0.848339592213245 0.234065548789908 0.274637465915972 1.37320720211209 1.43396322921305 1.31799474703044 1.4173045850821 1.37798424109131 1.16962904291789 0.0700612423447015 1.38189627358941
1.07862709336492 1.10444725418488 1.01220195475567 1.13562917350998 0.833160235764707 0.236652570695218 0.276181641820556 1.35598348882466 1.42624384830754 1.31494725418488 1.42556626053321 1.36835454030044 1.20653741667781 0.0788101487313985 1.38583993682747
1.12251294722213 1.11389470900094 1.09303997910196 1.18099706660449 0.863498346021867 0.232925346412646 0.274386115071879 1.37308806529719 1.42551319647797 1.32736017001776 1.43590856943828 1.36652311016297 1.25531704449755 0.0880381471389643 1.38897949264683
1.15996281367501 1.12049353911911 1.24138731322705 1.22995081028151 0.867390841016928 0.227658198499358 0.266003110836963 1.37506830454396 1.42599933940795 1.32600091836827 1.44649176677266 1.36400436636811 1.29447667763273 0.0889464123524074 1.39122601426845
1.20151434616352 1.12343065965075 1.34455439057544 1.2695634292534 0.865800085310485 0.225958168799287 0.271210963083879 1.37120023445471 1.42698164686754 1.32502311344975 1.45235465485729 1.37328756270332 1.34024284662091 0.0839145299145271 1.39283636179714
1.24995894552662 1.12696002109934 1.45823442281109 1.314994510416 0.862970600778072 0.22698319923667 0.263938514779747 1.36783651135723 1.42798802148828 1.32351713381457 1.46337694654699 1.37597237025685 1.38702474332582 0.0731887323943588 1.39336430666368
1.28849279034914 1.13249812008441 1.54746804143489 1.36648192732049 0.856386803331469 0.227242026939756 0.273130549230566 1.35910601970013 1.42750231737613 1.32300014582018 1.46649869549176 1.38049623229546 1.4303251716851 0.0618972746331327 1.39464959526764
1.36680329260581 1.13738738166066 1.61836250383174 1.43200274383818 0.838261857320415 0.228220095871724 0.282199802916231 1.35462925705827 1.44591135500784 1.32299909395043 1.46552352032239 1.39597783875196 1.47864874177098 0.0469904761904587 1.3960839860182
1.41638172002351 1.16121105104638 1.67384355587499 1.48039433798221 0.822520499363806 0.232913810169614 0.290487845856017 1.34330233057418 1.44106308979352 1.32645815082041 1.46500630897935 1.396 1.52680861630809 0.0281797752808982 1.39771542512452
1.44642022447023 1.19145352122616 1.71993135591837 1.51192492186705 0.825138753417509 0.248768610612371 0.277608536384067 1.33246149644719 1.43399002979602 1.32450313159788 1.45950848809558 1.38599505500604 1.57019932359444 0.0114169096209963 1.40082934000197
1.51249819796155 1.24135780943021 1.76889298125738 1.56088192203335 0.825531125194166 0.254152667888872 0.270963280423867 1.33217583830866 1.43546244869229 1.32010435950511 1.4580338648997 1.39137613590177 1.61800972623981 -0.00294161358811303 1.40302737593597
1.5703474949347 1.28896179535864 1.80311707876413 1.61291055277137 0.82568380570477 0.257616141923125 0.249397086317889 1.33626758587961 1.4374771102839 1.31901151893632 1.46343731255468 1.39644299794457 1.67278957380546 0.00296842105262755 1.40540373345334
1.63140345179673 1.37835957955119 1.82046465647896 1.67090821632324 0.832229437282224 0.285407705611923 0.246443739137225 1.34010794504517 1.4529721381818 1.30901495458418 1.46599649314666 1.40598815743066 1.72031477681329 0.017003508771909 1.40898468627395
1.65383143605447 1.46116466879639 1.83223270090636 1.68892308812862 0.843737494165527 0.286592247097245 0.245331057615408 1.32697233946472 1.44281669585168 1.3177988875857 1.46502036064226 1.38820621716686 1.78101942456403 0.0349836223506681 1.41148196319968
1.70839435747044 1.53222354597644 1.84238893895206 1.74240557307284 0.856216552445314 0.263418958339941 0.239301730669383 1.33973419716881 1.4420112156024 1.32343965249086 1.46598914938962 1.40184298156641 1.82660682127294 0.0615925925926106 1.41362788646393
1.78597246565044 1.65142743659772 1.84199343640342 1.7929453033618 0.851753946616615 0.274600847061188 0.2341013455373 1.35363493654584 1.45550209807464 1.31800224009585 1.46000218786553 1.40399781213447 1.87747661487032 0.0509112978524673 1.41284740285249
1.83582936398336 1.75946326110073 1.8449311890935 1.83794489943367 0.859297857438533 0.278151364343114 0.231735507464577 1.361769393789 1.45159194119491 1.32044263824596 1.45804587393767 1.39911468484417 1.91950011555718 0.0658506069094253 1.41229130428958
1.84958955962239 1.8285248572319 1.8499543955136 1.88557131782783 0.884005649183061 0.229934663395621 0.216737543130987 1.37534677667774 1.43503648358912 1.35035072866783 1.4530456044864 1.40098175820544 1.97122603206883 0.0790446927374301 1.41227734582131
1.88901975955104 1.91506466762157 1.86179050802613 1.9370170650668 0.861345882957241 0.199478928751732 0.217436041743548 1.3475064308357 1.43299640735436 1.35898158769108 1.4542402894805 1.40099820367718 2.01320249863821 0.0890596379126751 1.4089475899392
1.93206889034929 2.05595273205223 1.87866098651283 1.97419585984712 0.874162783263085 0.240718039277789 0.235146735184772 1.36151696613186 1.42516929266376 1.31886762490179 1.46067981178485 1.39708464633188 2.06085525448449 0.0903080660835738 1.40611366887459
1.97756675493701 2.17586393516817 1.89619181689774 2.02947047825635 0.882541245675217 0.266656516274602 0.260492742109427 1.36879222121681 1.42103851067227 1.31601925533613 1.46704169327076 1.39898074466387 2.10665732383347 0.0822592592592556 1.40259933453492
2.0330359404195 2.28904769017203 1.91000898510487 2.08103110228611 0.87716400762621 0.279397819267017 0.284097181172281 1.35906489922508 1.4309896325713 1.31699585302852 1.46800345580957 1.39899723535235 2.15606104093461 0.0696706948640553 1.39990833615888
2.08379924479745 2.3717565688225 1.92269981119936 2.12496088492087 0.868700202838579 0.284548178488635 0.294240079873952 1.35186041487298 1.41634637169304 1.31009007611127 1.47288454276899 1.39509236578481 2.20625264652918 0.0540835734870189 1.3981282562801
2.14233558917126 2.43214084806628 1.94969070530386 2.18827831237568 0.851378406819893 0.285762346049731 0.290249028937017 1.33331295512597 1.41698854464088 1.30902291071823 1.50166779458563 1.39796563392265 2.2552343392457 0.0337692307692288 1.39639108679527
2.19992158562009 2.48692571269272 1.96997248618249 2.24492296131097 0.84909287519393 0.280306974752739 0.311900106237273 1.32730797900708 1.41500275138175 1.32098349170949 1.47204127072627 1.38501788398138 2.30459523739049 0.0109774774774575 1.39464159536276
2.25769478178187 2.53784963818063 2.00715935097815 2.30367265943919 0.828026515261331 0.248215834063336 0.302014320554777 1.31369772178668 1.40130971279752 1.32686726594392 1.48471240954516 1.38206636702804 2.36264053530887 -0.009 1.39391504264438
2.32523150668271 2.58644943762343 2.06867752749676 2.36530032697978 0.839837427284568 0.219494831802174 0.297834849123185 1.33225115145532 1.40594264975244 1.33194264975244 1.47876385234112 1.37804588019805 2.41675958630989 -0.00791545189503851 1.39466499744288
2.38092966133798 2.60297953784378 2.13392838245322 2.42292710356845 0.841987429441624 0.212698287173271 0.297183046382302 1.33543620171225 1.39801023107811 1.33599488446094 1.46502941434957 1.37100895219335 2.47234769844916 0.00384552845526734 1.39275860828294
2.44058730335625 2.61667577454078 2.18967993920174 2.47574941608586 0.824709682026688 0.190056593135012 0.286824790221712 1.33106375214695 1.41558313869529 1.34381472830902 1.47379156934764 1.37588420519314 2.53079229655543 0.0189989868287472 1.39178358682018
2.4805569779458 2.62490912368119 2.26395497359157 2.53137522530818 0.845466792251784 0.191764213844538 0.281449597973139 1.34992212402565 1.41105679769926 1.34498864046015 1.48174903161227 1.37006815723911 2.58354836033634 0.0523710144927612 1.3916616932046
2.53493470770592 2.62599879088344 2.36001200736319 2.58293833505559 0.858594402396414 0.183110507222881 0.282276100314244 1.36067724382032 1.41998911795099 1.34799637265033 1.48284554529558 1.37399516353377 2.6363670497898 0.0468405797101484 1.38899788315479
2.57705000450312 2.6289337212444 2.47175544432841 2.62993953991046 0.857143139377798 0.185779465403222 0.285069115518795 1.3620884071265 1.41902209291853 1.34702209291853 1.47919577981642 1.3710662787556 2.68507646405709 0.0612815920397959 1.38942626884592
2.63139181180153 2.63295494902234 2.59308968829905 2.68241433729036 0.870952321578174 0.184089935057617 0.28559346186056 1.3790471818156 1.42888737255584 1.34798873725558 1.47291440459365 1.37396621176675 2.73368011294546 0.0750895953757263 1.3904295935494
2.67394845876246 2.63899263696607 2.71791914308692 2.72494845876247 0.877032722868129 0.171495450099537 0.27961395761331 1.38182682162369 1.43599140979374 1.35299386413839 1.46611608904613 1.37799509131071 2.77977718441271 0.0871368715083821 1.38893168670579
2.71609165287159 2.64193662694453 2.84014821250382 2.78079591194606 0.878919441244499 0.172380565596322 0.262895421050811 1.38389542761765 1.43502112435182 1.35202112435182 1.46091550259271 1.37408449740729 2.82361033098325 0.0899301675977654 1.39017216622015
2.76346851522398 2.64892084269293 2.95472217490022 2.8195702889045 0.87652781813934 0.172874572070373 0.244062318950989 1.37835389125499 1.43697738362655 1.352 1.45902261637345 1.38092084269293 2.87587266995798 0.0832923976608135 1.39151914464884
2.80294718073019 2.65599051961824 3.0568632116346 2.87292821996667 0.86454621145281 0.17792316058173 0.258240470413574 1.37345655500682 1.4350027086805 1.35299864565975 1.459 1.38000135434025 2.92274194574933 0.0723743890518147 1.39184679085005
2.85382040125617 2.66088657704386 3.13616254811058 2.92088845502986 0.845013011286812 0.180246237518791 0.266899468213549 1.35630788773013 1.43109073836491 1.35495463081755 1.45704536918246 1.37706805377368 2.9707731130016 0.0566792452830241 1.39308133546358
2.9044940743113 2.66792917040358 3.19937265214601 2.97446371876998 0.831810326457409 0.179270523254325 0.2578149116592 1.34386314231263 1.431 1.355 1.45601011851377 1.37502023702755 3.02208769809397 0.0376042296072607 1.39440027373314
2.96591914490548 2.69196818815953 3.23295625871936 3.02493372533236 0.832678674506647 0.187888547737431 0.235379651286304 1.34673602351994 1.43000132549335 1.35200397648006 1.44201855690694 1.38298939605318 3.0711314926468 0.015782051282041 1.39566476450159
3.02460420627566 2.73986010179179 3.28574378564809 3.07774378564809 0.83178140217044 0.209583556321993 0.229870506713226 1.34331165393287 1.42902326322874 1.34223263228739 1.43613957937243 1.38495347354252 3.1151572903591 -0.00161721611720356 1.39685233922042
3.09042302557471 2.78758280310787 3.31673370411141 3.13252066740053 0.835238843381034 0.202141278532847 0.225973730812555 1.34352733704111 1.43792011123342 1.33605325917772 1.43798224694076 1.39392011123342 3.17396320008495 0.0021239193083525 1.39817514954569
3.14693161297733 2.85891329502483 3.35195725811083 3.18194016135517 0.833152588937287 0.209311146322958 0.205055535225785 1.34601695921989 1.44199511521267 1.3270109907715 1.43700122119683 1.39499877880317 3.22709732125594 0.0144651898734085 1.39999890767737
3.19679338905627 3.01718303648732 3.36595801853392 3.22877359749094 0.818434271709466 0.258610440715218 0.210122872451982 1.32362005647305 1.44539354869969 1.31601979156533 1.4405329850592 1.39105187592422 3.28319448560801 0.0252509689922312 1.39886036178963
3.24925598755735 3.18391510924289 3.37056959427474 3.28081038051529 0.832066901853625 0.311257472056284 0.202103898922313 1.34226011523441 1.44161119014942 1.30422877731072 1.44401759943139 1.39849120181404 3.33194787224552 0.0458544303797475 1.39615575980442
3.29998540021628 3.16501116186109 3.37799541206581 3.33048261125517 0.843335286009169 0.211782795470703 0.206925170730093 1.3519669135854 1.45149546906631 1.31399482807446 1.44799858702066 1.40100019799761 3.38444326648486 0.0462212560386441 1.39371712147632
3.34568432884566 3.28762188021489 3.3785403332838 3.37775383233436 0.858099969867482 0.220075928879375 0.220581509253493 1.35819979328744 1.45536422856133 1.31945075639561 1.44944508161375 1.39898480508677 3.4283695717257 0.0634479166666632 1.39481018577992
3.38735028642998 3.39720527053453 3.3894294961363 3.42184165847549 0.85995825761898 0.201641160958954 0.215099431532861 1.36528953805051 1.44893531366803 1.31782337709838 1.44479593511896 1.39904587230703 3.4758189065252 0.0697043478260753 1.39312736242455
3.43697793028913 3.56188289636634 3.44295255283808 3.47197966692355 0.859554881703674 0.224890331613638 0.219898560679426 1.36398660310096 1.43450321680475 1.30301716173942 1.42602220930983 1.39949787547365 3.52053450105469 0.0823864118895983 1.39144482934399
3.47540485945404 3.67233638076447 3.37136767192686 3.51972649669359 0.851208517120732 0.252254699561042 0.204728377649524 1.3582054515807 1.42168744085386 1.30504568823126 1.41797907724255 1.3925491545505 3.56790115946266 0.0857112403100795 1.38857203192555
3.52625433286162 3.7897007673871 3.39376067116444 3.57026243522439 0.858816012024426 0.208083466729721 0.210087495198805 1.36192217221632 1.42588330319192 1.30875703323041 1.419 1.39301104394407 3.61366023531477 0.0829427710843397 1.38511929485065
3.5665140945101 3.86498260989438 3.42006242607979 3.61551280459961 0.846332631042508 0.265336774485908 0.229258390733083 1.35163694363003 1.41649668294233 1.2980024843008 1.41498036033445 1.39299813353567 3.66187404755195 0.0727526881720491 1.38252627380025
3.62275033173357 3.93041784357797 3.46129771902911 3.66982340956476 0.838176388457041 0.226827258264607 0.260787539010193 1.33732116216134 1.41316152257413 1.29355393371649 1.45406202479773 1.39497815203312 3.71079042595643 0.0534722222222247 1.3807914207325
3.67643456304508 3.98987602441199 3.48567049731941 3.72584027435954 0.828112634026566 0.220164212486244 0.262784508125309 1.32812255961688 1.41449417273967 1.30649547621957 1.45874856350522 1.38853607882213 3.76052361800283 0.0278247734139069 1.37911829022995
3.73402712213639 4.0100289791026 3.51700851884886 3.77902414497102 0.821975760859391 0.242670756346134 0.253647780184575 1.32168694742599 1.40250204868227 1.30550674688188 1.44700180206418 1.38799844323081 3.81208550695663 0.00456083086052474 1.37829555452427
3.79419043654819 4.07791837858744 3.56378361548328 3.8327356078448 0.810881757208616 0.214404129033871 0.245724513190136 1.31235035488045 1.40493112885452 1.3147999726093 1.43403577108297 1.38351446946908 3.86592573205461 -0.00864166666666878 1.37746997693039
3.85484259215769 4.09674856445976 3.6246802817626 3.89133792924323 0.819621066504602 0.214711462562382 0.240152202905035 1.32224134546026 1.40258099483033 1.31519742004625 1.42222798084193 1.37992513689908 3.9231513457963 -0.00387096774192981 1.37737538342412
3.92800892867974 4.1400011646104 3.69845159767842 3.95900951098495 0.834140526015698 0.148957855297158 0.236901238480659 1.31769251749948 1.42699922359307 1.33099747667746 1.41328478299512 1.37100194101734 3.97254472857671 0.00521806853579589 1.37652165831286
3.97454556990854 4.146 3.78385064322234 4.00860124030736 0.836904111627663 0.189421113407977 0.235942009068397 1.33068349290831 1.42294432960117 1.318 1.40891252919659 1.381 4.03228960540684 0.027240469208229 1.37557689180802
4.0241233162941 4.14595839569281 3.87963049838597 4.06295689906534 0.841822955694018 0.189323211626997 0.237244903819636 1.33307495957169 1.418 1.31810401076797 1.41081757110037 1.38091679138562 4.08227838916256 0.0529056047197676 1.37764624488596
4.07694548751929 4.14400201898077 3.98454424316089 4.10795356344236 0.847134518467218 0.180069549779027 0.240780311885764 1.34741520087098 1.418 1.32299495254808 1.42070626036052 1.37700403796153 4.13342066038408 0.049163333333319 1.37684837738738
4.12563828493363 4.14410258150719 4.09734495753871 4.1656040910979 0.833369638404839 0.166432390527903 0.246518622418169 1.33346644698017 1.42115957123341 1.32303419383573 1.44028494863108 1.3650797856167 4.18521496017972 0.0708014981273358 1.3801761875745
4.18193669396673 4.15314570795038 4.21664355852834 4.21912403276008 0.852543435449394 0.179804242273189 0.255986418389907 1.35235219512179 1.43491673831407 1.32602081542148 1.46522896963631 1.372 4.2320872671196 0.0784320241691886 1.38035388543733
4.22595219916136 4.15999256431399 4.34004951272041 4.27194263899363 0.858343700911708 0.187052128795237 0.27081277889222 1.35762427452177 1.43100424896343 1.32699893775914 1.47453408406312 1.372 4.27959292986371 0.0889044652128802 1.37982158316707
4.27759249428244 4.16007975884571 4.46329892977305 4.32560388840326 0.859216340326891 0.189883531894875 0.269693860164052 1.35257963798599 1.4399316352751 1.32709115296653 1.47094302939592 1.3690683647249 4.33034938402121 0.0862522522522504 1.38199906631933
4.33003738986153 4.16722822576954 4.57790879734522 4.37912038105045 0.850778160607624 0.175938154611507 0.247707562278291 1.34798281162032 1.43418673017508 1.335 1.46614523458061 1.37489626101385 4.3782669376219 0.0767126436781711 1.38237615511279
4.37895010902645 4.17798902398582 4.66790820060867 4.43194611774857 0.836074997226649 0.199426042354502 0.258908574967057 1.33727092612321 1.44299101962476 1.335 1.4729930152637 1.37000498909735 4.42460123438109 0.061320594479837 1.38362070103717
4.42385302254712 4.18936395628677 4.74060280259997 4.48272791257355 0.806420359440973 0.189260149564066 0.265875563646573 1.32012793515011 1.43607961543773 1.33697725273208 1.48087489002642 1.3681478572415 4.47756706971608 0.0442342342342676 1.38510744755994
4.49926837504066 4.22166537707051 4.79374854920432 4.54706044470613 0.819420551268266 0.204252108285168 0.254073351082326 1.31820251450796 1.44316634426763 1.33481286269892 1.47002079303345 1.38124951640144 4.52840956100302 0.0262136752136928 1.38828700927189
4.55895380347839 4.25297576575915 4.82897273647905 4.59696137667865 0.816152529448888 0.213762638849343 0.248584248565348 1.31785027263521 1.45099394143979 1.32600681588024 1.47099924267997 1.39299091215968 4.57628348469888 0.00846455026457209 1.39141413722608
4.60775229630156 4.28424242874046 4.88525076543385 4.64963831201345 0.813300714523083 0.184116001710332 0.224054042199664 1.31911107012304 1.45403419528643 1.32792021099832 1.47402279685762 1.39707978900168 4.62938680120037 -0.00120784313726185 1.39583680783249
4.67420966650321 4.39383535607383 4.90729198846629 4.70616795386517 0.814302579990193 0.238256706055197 0.222510657722681 1.31407967113866 1.45704171263804 1.32131284478531 1.47595828736196 1.40406256895706 4.68271600454728 0.00667924528300619 1.39986448622055
4.73094026268222 4.47990936406958 4.92098558064743 4.76094232258973 0.817706415760933 0.231067570160098 0.215037868846687 1.31781606557666 1.45899794009249 1.33598455069368 1.47400205990751 1.40699691013874 4.73798478219908 0.0147604790419152 1.40390566372227
4.78663908160309 4.56693579806167 4.93409129737187 4.81263908160309 0.814225547219425 0.252978732683831 0.206940784841002 1.31697801518625 1.46215977040077 1.32017118257226 1.47201141217148 1.40115977040077 4.78890923018192 0.0216578249336867 1.40581598544438
4.84304554622822 4.65082519938263 4.94202224566443 4.86906779189265 0.834976364995177 0.229620370142554 0.204335921937448 1.33707858956162 1.476 1.33506673699329 1.47306673699329 1.41482203468456 4.8322691765847 0.0349204244031803 1.40604765343941
4.88895317421945 4.77487347076319 4.9429990037068 4.91595217792625 0.850184487714826 0.235783713389888 0.201083317656367 1.35238438808551 1.476 1.33799701112039 1.47599701112039 1.40700797034563 4.88671309703651 0.0427613038906326 1.4034792325723
4.92748632893406 4.88333457707488 4.93428274938027 4.96249763890928 0.856322733050174 0.212578682441247 0.205158821780664 1.3600729021183 1.46388690024789 1.34329405935548 1.4718982102231 1.40701130997521 4.93521216399016 0.0676015779092535 1.40640984104432
4.97095660778501 5.00252196597867 4.92917773102592 5.0071305364732 0.858388050498823 0.194083615023272 0.196971582154268 1.36739913755312 1.45386955348386 1.36860866045159 1.46517836836095 1.40793477674193 4.98352736671234 0.0815789473684197 1.40480163842429
5.01397922007826 5.11594521656996 4.93479191490812 5.05797544191067 0.861898304547295 0.15376947173121 0.186465550805487 1.37095828093375 1.44800283362569 1.35100850087707 1.45850104981005 1.40500141681285 5.03179659043863 0.0946029850746316 1.40385261500432
5.05560729807022 5.26346966132994 4.95538867076494 5.10565588191584 0.846106843624042 0.130658142516163 0.193791665894309 1.3573170038213 1.4419878540386 1.34593927019298 1.45297570807719 1.405 5.07840990712856 0.0906474543708059 1.40108516241042
5.10600700723688 5.38429472359027 4.98730826752149 5.16004810957308 0.853005796166884 0.155064457926086 0.221672069233086 1.35609333002671 1.4411233070086 1.34071228364661 1.4510411023362 1.4050205511681 5.12457162851728 0.0798128654970947 1.39769281972993
5.1539414720185 5.44592474973807 5.00198208327097 5.2099390831213 0.84518954364433 0.240006286027886 0.226054648870263 1.34815968697816 1.44699283330839 1.32701672228043 1.4529976111028 1.4059988055514 5.17275324861178 0.0658116883116987 1.39598402537196
5.20868368453815 5.50790018464189 5.00331905278447 5.26063810556894 0.832044111016266 0.254355094514062 0.228473432432361 1.33661425679143 1.43606836845381 1.32817092113454 1.44507976319612 1.40503418422691 5.22722000109049 0.046360308285192 1.39418439202875
5.26922713231613 5.58676955755419 5.03149917246758 5.31708154034642 0.825279881934615 0.213619830071824 0.240261732321665 1.32724220290972 1.4418752068831 1.34322878738097 1.45233278164505 1.4078752068831 5.27757008154736 0.0265479876161205 1.39336948429011
5.32693922916202 5.62296188947449 5.05497527965913 5.36794643926144 0.816808919922998 0.194799817473267 0.250219514455413 1.31793979543507 1.43600618008522 1.35398866984377 1.46798351977275 1.40200618008522 5.33015320975202 0.00333333333334567 1.39240298470772
5.40322009705003 5.67705829037501 5.07168593901609 5.43620433169331 0.817285023931371 0.187267266240897 0.207956408767715 1.31254247055154 1.41708899219112 1.35348803756111 1.47656382186918 1.39995021397635 5.3826607197467 -0.00743469785575663 1.39065390119459
5.4640281013582 5.68285371129874 5.13439936983768 5.49553497805095 0.822763941148027 0.208286593338279 0.189295068979326 1.32204160121968 1.42445004392013 1.3525895190698 1.47979803759058 1.39601240245976 5.43711945231739 -0.00202366863907591 1.38960998191603
5.51347810227476 5.69999384074288 5.24125189882457 5.54547972798632 0.813015738426741 0.181057892486748 0.20344541935358 1.31675885844226 1.42200055959337 1.35699921694229 1.4803819791376 1.39649854281921 5.49026699473155 0.00934827264237379 1.38772506770104
5.56109897749117 5.722 5.3727774884238 5.59851972943201 0.833799949794272 0.182725466463541 0.23202654685982 1.33969926002075 1.42092146344875 1.35998150035384 1.48009270231622 1.39435908645364 5.54253844678332 0.0271611111110891 1.38588234273124
5.61120776604155 5.72203123532866 5.50951010108245 5.64106200117447 0.829856176643304 0.17213781220104 0.256657538467391 1.35179034604862 1.43658305946834 1.35851926858903 1.48070726293239 1.40204164710488 5.59734885397661 0.0559027777777785 1.38583130984726
5.66846482818327 5.72349837147887 5.63198369924759 5.69094463028169 0.83676481416558 0.1789233773101 0.258957481145639 1.35885216138498 1.42248551201026 1.3595003487838 1.48400271679207 1.4039978286385 5.6453667006799 0.0554028197381669 1.38330055464889
5.71049992807847 5.72511292656412 5.72548008518618 5.7436289948896 0.850051345662633 0.179890532560005 0.234725948794963 1.36380224235421 1.41954901025129 1.35951915021014 1.48902487538128 1.39192537385616 5.69096090756704 0.0711466208476487 1.38468319114128
5.75039813743153 5.73404147265786 5.80383598831605 5.79346034641833 0.855643393189034 0.165693771194968 0.219108326647024 1.36549868942282 1.42343569117098 1.36102073632893 1.48847996361848 1.38597786377625 5.74083661750407 0.0764722222222158 1.38513684518927
5.79399926451336 5.73599745331319 5.91792339761253 5.84047034535833 0.869009959695332 0.169144312611735 0.209100917740632 1.3639354451043 1.3839999558708 1.36199872665659 1.48750064402657 1.38500253197708 5.78186539130578 0.0853942115768385 1.38546725119356
5.83362027810881 5.74 6.07127777290415 5.88370711704405 0.865205448155751 0.174694956640441 0.233835538704794 1.35516730899008 1.38593797218912 1.362 1.48186353881606 1.36996278331347 5.82616203273345 0.089760124610592 1.38489798584051
5.8838931579816 5.74019847955147 6.17494509960436 5.94091300593674 0.854643949059979 0.179083695089051 0.246805098030929 1.34467296940298 1.38131756728235 1.36207939182059 1.47107939182059 1.36733741523749 5.8741777680138 0.0860052356021063 1.38401615569627
5.92799536926781 5.7499989709484 6.27098991529435 5.98599526636266 0.822743349562947 0.17975992899544 0.197185210088234 1.308773769416 1.39699835351745 1.36599958837936 1.47499958837936 1.38399825061229 5.91600533998592 0.077279232111702 1.38165956307192
5.99165760814691 5.77145210599025 6.35212407700885 6.03773205435222 0.816209116963064 0.20099407272099 0.223285240230119 1.304088248424 1.40495036919646 1.36305251699558 1.45596277689734 1.36903722310266 5.97235267488301 0.0588243626062474 1.37963322524482
6.04508061059655 5.80174041837171 6.36282046360108 6.09712063321124 0.829369830389847 0.210583409810482 0.196845916352565 1.31749480836743 1.40069983038985 1.35183990954125 1.45275986431188 1.372 6.01996231156353 0.0412712418300716 1.37794471667278
6.0979920632821 5.83799456187847 6.40299397397344 6.15199176932958 0.814672204643862 0.19410247214065 0.206928487614311 1.31821989123757 1.38600220464386 1.34400117581006 1.44100176371509 1.372 6.07284601245649 0.0174684418146148 1.37621816859098
6.16174701200938 5.90146992685717 6.44612048580797 6.20363857478221 0.822864336844964 0.232989529973028 0.208473138106046 1.32580228729798 1.38307229148478 1.36080722270726 1.4300120485808 1.3849879514192 6.12369489462892 0.00272978303747803 1.37567197811944
6.22388417311451 6.02209022174638 6.45618044349276 6.25688417311451 0.82107547999425 0.26236739242153 0.222450941599792 1.32070676724908 1.38910826609565 1.34438649212462 1.43094586695217 1.38410826609565 6.17805039639553 0.00307440476187429 1.37682893075586
6.27191095834019 6.02699091411635 6.46598182823269 6.30491095834019 0.793670808261391 0.212252912246242 0.210552060525511 1.30097657976759 1.39498909693962 1.31106178400884 1.42800545153019 1.38998909693962 6.23289046440709 0.0184776739356158 1.37875658337598
6.32958145507326 6.09092936169943 6.47308848229376 6.36170785835006 0.833593018670589 0.202264323676232 0.21168028108882 1.3405147176108 1.38398735967232 1.30648989534012 1.42796207901696 1.38894943868928 6.28714625515675 0.024768670309651 1.37947576980937
6.37591971144755 6.22389909043251 6.48021993099833 6.41799968635604 0.841786753957066 0.229184038724274 0.209395033727481 1.35281673200199 1.38298000627288 1.31080006272879 1.42468010036607 1.38498000627288 6.33151117499892 0.0418211920529854 1.37784269723411
6.42100600586012 6.36601462296376 6.49100039168653 6.46700561417359 0.848981492325677 0.25438082906982 0.172885230320788 1.36344087737783 1.38199986943782 1.30099947775129 1.40900130562176 1.38399934718912 6.386001750011 0.0426597428288762 1.37526212635407
6.46736587616313 6.47921958721044 6.494 6.51051222662839 0.860269625512078 0.260105571348253 0.212940121958721 1.36998169634983 1.38089023715106 1.29681706191843 1.419 1.37907317523263 6.43095544612087 0.0655222222222057 1.3755145773064
6.4979819083978 6.58074533572446 6.494 6.55306206418538 0.84878477605536 0.20966786795463 0.212955009736723 1.35546866134906 1.37191984421242 1.28179961053106 1.419 1.38491984421242 6.47800470877133 0.0772790697674284 1.37470810065372
6.53686299527446 6.71500918598894 6.494 6.60500280682995 0.854931851228871 0.216412874023761 0.2131989393585 1.35198108785925 1.36968316105995 1.27199991494455 1.41899940461183 1.38100008505545 6.52281058979437 0.0915989583333303 1.37299916222722
6.58970360234968 6.82468361990817 6.49408795029371 6.63877898831572 0.86391666976439 0.249562109084045 0.200706127777421 1.36469938847848 1.36994974268931 1.27091204970629 1.412 1.38188692105094 6.56937257093777 0.094907351460227 1.37015466618062
6.64569557202518 6.9583554736901 6.5010535055404 6.70042804432319 0.854883548572858 0.200124680266174 0.19884747847653 1.35906849322679 1.366 1.264 1.41201783518013 1.37307134072053 6.61456601103111 0.0874117647058961 1.36686297383675
6.68397691634937 7.0329550164757 6.50399822433457 6.72398579467654 0.847924196489306 0.238356945943797 0.199809419949292 1.35458270493034 1.366 1.264 1.41299940811152 1.37699763244609 6.65982965077718 0.0769919191919258 1.36525766766258
6.74370003731006 7.1116125326463 6.52021251132627 6.78767503597756 0.834457619010403 0.232947499333749 0.200641251132627 1.33682174849427 1.36898749933375 1.26111250599626 1.41301250066625 1.37592499600249 6.70620643500379 0.0621686274510128 1.36361288305235
6.80003009106307 7.16115441239827 6.53769264743896 6.84194129010936 0.825002971402775 0.231011428212441 0.202110429749238 1.33396306526679 1.36805328057223 1.2701243213352 1.41403552038149 1.36985791847406 6.75232549360977 0.0430577507598933 1.36197723885886
6.85699470229116 7.2249940629125 6.5759964377475 6.89399515899019 0.793092967630351 0.178554878459127 0.19052107780973 1.29929322429521 1.37099972598058 1.27699936062135 1.41599981732038 1.36200073071846 6.79905400286484 0.0218422619047814 1.3604639197239
6.92076857541354 7.22827272030803 6.6196570080148 6.9436570080148 0.81332136130319 0.180970494322872 0.221307138873625 1.32247557760382 1.36695041448945 1.28006198188819 1.41803718913291 1.36095041448945 6.84681311887855 0.00886952380952504 1.35988791527274
6.98297150830343 7.2503965340014 6.67342752240504 6.9969913350035 0.820219327358657 0.185770966367933 0.25203084153258 1.32499039359487 1.36305948010021 1.28494051989979 1.42133705390119 1.35684138639944 6.89590077929739 0.00828246753246308 1.35998134358672
7.03098516378046 7.26999394440019 6.74397819984067 7.04598486100047 0.801405813375821 0.184830290668791 0.246141819707744 1.30919488081345 1.36599909166003 1.28200090833997 1.43799485274016 1.34900242223993 6.94911197005525 0.0113168124392601 1.35900058570841
7.08148598718544 7.28016199572848 6.80792212953135 7.09252337081509 0.831142150405223 0.153632712852704 0.229261311087523 1.33673439390673 1.36098753879012 1.28301246120988 1.42391277153082 1.34802492241977 6.99805345176734 0.013 1.35754594138515
7.12071153427595 7.292940705477 6.88236377402891 7.13484988816294 0.836743189789698 0.170151428273694 0.246863840436426 1.34562310467306 1.359960470318 1.283980235159 1.41692094063601 1.349980235159 7.04826680776845 0.0178837209302089 1.35870694632595
7.15599714186579 7.29000023817785 6.94999452190942 7.17699658611747 0.830950469210367 0.15336135999553 0.250029743561847 1.33685071056392 1.35800015878523 1.28300007939262 1.41300031757047 1.34900007939262 7.09405986834341 0.041 1.36331433381852
7.19944519980348 7.296 7.04413773283112 7.21944519980348 0.85910321063435 0.154445334659898 0.243311332833815 1.36568059663992 1.35702473332242 1.287 1.414 1.35398763333879 7.14427704693066 0.0447731343283202 1.36471571737953
7.23557532037063 7.29605951590041 7.1373012814825 7.2556546749045 0.865120810634175 0.15571939819734 0.212607363067484 1.37066958329636 1.35907935453388 1.28707935453388 1.41417854770123 1.35296032273306 7.1870443549811 0.0646946107784446 1.36718337152514
7.26399181604924 7.29899915338441 7.25096726419698 7.28799068722845 0.873557570213241 0.158159297309056 0.189756581025228 1.3780578721728 1.36299887117921 1.29099887117921 1.42299746015321 1.3510005644104 7.22846143918966 0.0645024875621794 1.3698575545833
7.30936038927954 7.30203728164961 7.34549126598432 7.33347223422837 0.879809495092716 0.146605716519607 0.198078088179981 1.38649692014815 1.36906213608268 1.294 1.41718640824804 1.36012427216536 7.2659242839013 0.0738342857142836 1.37389341675183
7.33877788889423 7.305 7.46629477223797 7.37171954722716 0.877855036914436 0.147084503500168 0.163318023363569 1.37881704291472 1.37413613055649 1.294 1.43221391944591 1.36970829166466 7.30073563002944 0.0793962848297139 1.38034382569118
7.37799588211071 7.305 7.5819878522266 7.40799619095241 0.86147172024825 0.148319870286487 0.181368104741455 1.36455149788223 1.38099927936937 1.294 1.44299886758045 1.35500154420848 7.33834882328332 0.0832654127481712 1.38728412806034
7.4244480511818 7.31104978346464 7.69477164370199 7.45736093011867 0.862291293356239 0.153701531348459 0.190630718652524 1.3637064609253 1.38597510826768 1.298 1.45511201279545 1.36706222933081 7.376640105142 0.0841973559962286 1.39399322066694
7.46096690082648 7.31511839601957 7.75736155422504 7.48698663349641 0.859129229718331 0.155378625054814 0.239014029220777 1.36890915971496 1.38417759402935 1.298 1.46405919800978 1.37223679203914 7.4124811713376 0.0784383116883198 1.39944352321727
7.5089949570541 7.32099938249642 7.82499289870883 7.53599485413683 0.854620473419412 0.153820163638449 0.235240396231464 1.36539036947298 1.39299907374463 1.298 1.46699969124821 1.38399876499284 7.45306645142056 0.0650009718173158 1.40562185420406
7.55260816890117 7.32819858576365 7.88424823220456 7.57248405279889 0.845472037780235 0.153319007071182 0.219492766651002 1.35822304801659 1.39811170449205 1.29896276516932 1.47597517677954 1.39214893932274 7.49025330403102 0.0544645286686244 1.41223606683714
7.60209201553095 7.34503245104744 7.90505230587528 7.61211187035879 0.840418031532383 0.153280106752228 0.222165520931857 1.35169396877077 1.40725811276186 1.29590072586082 1.47403970965567 1.40405956448351 7.52807633615516 0.0439392971246267 1.42002964450482
7.65599741254094 7.39599755367507 7.95699750663036 7.66699736549623 0.818601047215247 0.155259904969686 0.225399844752457 1.33165096206432 1.41999938841877 1.29100023522355 1.47599990591058 1.40699985886587 7.56927970000512 0.0295314009661891 1.43063478654248
7.70548624654856 7.46578547519383 7.97328676078505 7.70252365012922 0.832074987144088 0.188066390629764 0.225322475621258 1.34324990103322 1.43514961432264 1.287 1.47701246786022 1.43213714646242 7.60762962848196 0.0220690690690739 1.44288535555572
7.74477281574405 7.5291096841453 7.99607926315324 7.74471336837912 0.832473368684013 0.206872037363599 0.21834382921324 1.34247239184079 1.44715852630647 1.28703963157662 1.478 1.44317834209478 7.64696101111699 0.0168522727272742 1.45554300732318
7.78299506932929 7.58399292006257 7.99999949429018 7.77999544861165 0.832639978507333 0.21092947659034 0.216060294575968 1.34357985713698 1.45499898858037 1.28899974714509 1.478 1.45199886215291 7.68568133929811 0.0161061571125264 1.46866147426925
7.8194186783551 7.64678950775533 8.00608373567102 7.81535886716151 0.835921217127376 0.200886696695844 0.215265070262946 1.34888514376265 1.46713158462589 1.29595215104513 1.478 1.46305981119359 7.72616760245533 0.018837209302307 1.4841404282634
7.85451370275114 7.71350159265718 8.01305927339436 7.84565200733799 0.830221625247748 0.197110643816961 0.212104181138233 1.34934062458709 1.4780987889906 1.29188145321128 1.47794072660564 1.4680987889906 7.75917767626638 0.030090909090901 1.49942278233055
7.87999625406496 7.78798905034372 8.01599956777673 7.87799524554398 0.829310133989215 0.187221453710946 0.198422011278969 1.35085977668464 1.48299927962788 1.28600086444655 1.47500043222327 1.47299927962788 7.7933418585672 0.0390746965452682 1.51494836330988
