# Supplementary material for: Quantifying Spatiotemporal Gait Parameters with HoloLens in Healthy Adults and People with Parkinson’s Disease: Test-Retest Reliability, Concurrent Validity, and Face Validity
Source: Sensors (Basel). 2020 Jun 5;20(11):3216. doi: 10.3390/s20113216 (PMC7313704; doi:10.3390/s20113216)
Supplement: Supplementary file 1 [file sensors-20-03216-s001.zip › Data/HYA_09_FWS2_HoloLens_raw.csv]

Time HoloLens_x_position HoloLens_y_position HoloLens_z_position HoloLens_x_orientation HoloLens_y_orientation HoloLens_z_orientation
340.462 -0.326 0.083 0.52 4.06 359.662 353.053
340.4948 -0.327 0.082 0.523 4.251 359.782 353.028
340.5289 -0.328 0.082 0.527 4.363 359.95 353.038
340.5607 -0.329 0.081 0.531 4.418 0.001 353.256
340.596 -0.33 0.081 0.535 4.774 359.991 353.487
340.628 -0.331 0.08 0.539 5.006 0.004 353.54
340.6621 -0.332 0.079 0.544 5.033 -0.002 353.434
340.6952 -0.333 0.079 0.549 5.29 359.961 353.306
340.731 -0.334 0.078 0.554 5.74 359.858 353.36
340.7606 -0.335 0.077 0.56 5.803 359.853 353.494
340.7952 -0.337 0.077 0.566 5.581 359.925 353.503
340.8278 -0.338 0.077 0.572 5.258 0.044 353.432
340.8608 -0.34 0.077 0.579 5.022 0.07 353.572
340.8956 -0.341 0.077 0.585 5.032 0.149 353.622
340.9277 -0.343 0.075 0.593 5.199 0.144 353.6
340.9628 -0.345 0.074 0.6 5.359 359.912 353.564
340.9947 -0.347 0.073 0.609 5.451 359.642 353.315
341.0272 -0.349 0.071 0.619 5.488 359.58 353.147
341.061 -0.351 0.069 0.629 5.634 359.721 352.939
341.0941 -0.353 0.067 0.64 6.069 359.912 352.808
341.1287 -0.354 0.063 0.652 6.03 0.28 352.834
341.1601 -0.355 0.059 0.666 5.679 0.724 352.798
341.1953 -0.356 0.058 0.68 5.855 1.175 352.402
341.2282 -0.356 0.055 0.696 5.707 1.679 352.596
341.2629 -0.356 0.051 0.713 6.342 2.166 352.923
341.2947 -0.354 0.048 0.732 7.685 2.824 353.832
341.3276 -0.353 0.043 0.751 8.961 3.275 354.565
341.3624 -0.352 0.04 0.773 8.955 3.515 354.4
341.3962 -0.35 0.037 0.797 7.839 3.507 353.967
341.4276 -0.348 0.033 0.823 6.92 3.552 353.674
341.4607 -0.345 0.026 0.849 6.922 3.481 353.777
341.4949 -0.342 0.018 0.877 7.467 3.256 354.005
341.5269 -0.338 0.011 0.905 7.577 3.194 353.93
341.5612 -0.334 0.005 0.936 6.859 3.142 353.83
341.594 -0.328 0.003 0.97 5.435 2.98 353.839
341.6277 -0.322 0.003 1.005 4.258 2.75 354.087
341.6591 -0.315 0.006 1.043 3.327 2.272 354.635
341.6958 -0.307 0.016 1.083 2.89 2.057 354.515
341.7277 -0.299 0.042 1.123 0.949 2.413 353.594
341.7612 -0.293 0.052 1.162 0.94 2.334 355.072
341.7939 -0.29 0.056 1.197 2.128 2.134 355.52
341.8277 -0.287 0.062 1.231 3.433 1.912 355.459
341.8594 -0.285 0.067 1.264 4.539 1.569 355.773
341.894 -0.284 0.073 1.298 4.891 0.954 355.598
341.9276 -0.284 0.077 1.332 4.814 0.136 355.123
341.9615 -0.283 0.078 1.367 4.42 359.489 354.762
341.9939 -0.281 0.075 1.404 3.906 359.01 354.724
342.0276 -0.28 0.067 1.442 3.524 358.8 354.891
342.0595 -0.278 0.057 1.482 3.033 358.831 355.274
342.0938 -0.276 0.046 1.524 2.608 358.974 355.616
342.1269 -0.274 0.035 1.566 2.341 359.098 355.443
342.1651 -0.274 0.019 1.61 2.691 359.284 355.408
342.194 -0.273 0.008 1.657 1.884 359.39 356.011
342.2281 -0.273 0.007 1.705 0.849 359.506 355.967
342.2605 -0.273 0.013 1.755 0.315 359.885 355.098
342.2946 -0.274 0.022 1.805 1.463 0.342 353.982
342.3307 -0.271 0.062 1.854 358.64 1.535 352.825
342.3596 -0.27 0.065 1.901 358.728 1.604 354.69
342.3951 -0.269 0.07 1.943 0.344 1.435 354.779
342.4332 -0.263 0.08 1.985 0.616 1.897 356.278
342.4606 -0.259 0.088 2.027 0.139 1.885 356.589
342.4973 -0.255 0.089 2.07 359.989 2.032 356.29
342.5284 -0.252 0.084 2.113 0.407 2.138 355.632
342.5596 -0.25 0.074 2.157 0.828 2.179 354.783
342.5951 -0.247 0.062 2.203 0.901 2.197 355.025
342.6269 -0.244 0.048 2.249 1.13 2.228 355.304
342.6584 -0.241 0.03 2.295 1.867 2.067 355.593
342.694 -0.236 0.012 2.341 2.121 1.78 356.183
342.7283 -0.232 -0.003 2.39 2.259 1.499 355.918
342.7597 -0.228 0.002 2.442 1.007 1.274 355.184
342.7977 -0.222 0.018 2.496 358.686 0.751 355.729
342.8263 -0.218 0.033 2.55 358.462 0.334 355.589
342.8609 -0.214 0.062 2.597 355.25 359.793 355.771
342.8933 -0.213 0.05 2.647 358.149 359.45 356.182
342.929 -0.212 0.066 2.692 0.637 359.547 354.052
342.9586 -0.21 0.078 2.739 2.268 0.054 353.672
342.9944 -0.212 0.089 2.784 2.673 359.739 353.581
343.0257 -0.213 0.091 2.829 2.309 359.499 354.967
343.06 -0.215 0.083 2.876 1.701 358.844 355.542
343.0924 -0.216 0.071 2.924 0.715 358.257 355.687
343.1255 -0.216 0.056 2.974 359.577 357.614 356.367
343.1602 -0.216 0.035 3.025 358.941 356.915 356.769
343.1953 -0.216 0.011 3.077 359.453 356.732 355.85
343.2249 -0.215 -0.009 3.129 1.107 357.351 355.28
343.2589 -0.212 -0.009 3.184 0.996 358.032 355.667
343.2932 -0.212 0.003 3.241 358.922 358.684 354.724
343.326 -0.211 0.016 3.299 0.307 0.009 353.338
343.3589 -0.209 0.053 3.351 356.8 1.496 352.123
343.3934 -0.21 0.046 3.406 358.288 1.444 355.61
343.4256 -0.208 0.06 3.453 0.747 1.402 355.016
343.4591 -0.205 0.074 3.502 1.494 1.388 355.63
343.4937 -0.205 0.087 3.55 0.892 0.521 355.15
343.5295 -0.202 0.09 3.597 0.616 0.41 355.153
343.5598 -0.199 0.084 3.645 0.522 0.597 355.111
343.594 -0.197 0.073 3.693 0.011 0.789 354.632
343.6281 -0.194 0.057 3.742 359.638 1.094 354.668
343.6599 -0.191 0.039 3.791 359.495 1.337 354.959
343.693 -0.188 0.017 3.84 0.717 1.223 355.888
343.7294 -0.185 -0.002 3.888 2.557 0.998 355.731
343.759 -0.182 0.001 3.941 2.273 0.832 354.596
343.7937 -0.178 0.014 3.996 1.202 0.659 356.192
343.8253 -0.177 0.023 4.05 1.815 359.696 358.282
343.8597 -0.178 0.046 4.1 359.207 358.045 358.112
343.8913 -0.179 0.044 4.151 359.958 357.768 355.599
343.9258 -0.176 0.063 4.196 1.358 358.108 354.965
343.9578 -0.176 0.068 4.242 4.621 358.319 355.342
343.9923 -0.176 0.082 4.288 4.932 358.648 354.991
344.0237 -0.177 0.086 4.333 4.081 358.571 355.798
344.0581 -0.179 0.084 4.38 2.478 357.862 355.905
344.0913 -0.18 0.075 4.428 0.622 357.22 356.498
344.1254 -0.18 0.056 4.478 359.905 356.535 356.677
344.159 -0.18 0.03 4.528 0.18 356.046 356.413
344.1921 -0.179 0.006 4.579 0.437 356.074 355.795
344.2258 -0.178 -0.009 4.633 0.426 356.368 355.412
344.2578 -0.176 -0.005 4.689 359.304 356.814 355.645
344.295 -0.175 0.005 4.744 358.613 357.674 354.425
344.3271 -0.174 0.026 4.802 359.292 359.041 352.376
344.3612 -0.17 0.053 4.853 356.38 0.466 353.195
344.3951 -0.169 0.049 4.905 359.785 0.451 356.672
344.4251 -0.164 0.07 4.952 359.578 1.128 356.201
344.4607 -0.162 0.078 5.002 0.432 1.211 356.737
344.4938 -0.161 0.089 5.049 359.715 0.844 355.631
344.5259 -0.157 0.087 5.098 359.831 0.92 356.153
344.5592 -0.155 0.078 5.146 0.146 0.884 356.267
344.594 -0.152 0.062 5.194 359.508 0.863 355.862
344.6254 -0.149 0.046 5.244 359.206 0.765 355.761
344.6587 -0.144 0.028 5.295 359.023 0.638 355.858
344.6938 -0.139 0.009 5.345 359.491 0.379 356.448
344.7253 -0.133 -0.002 5.395 0.083 359.992 356.631
344.7593 -0.127 0.006 5.449 358.042 359.502 356.578
344.7911 -0.121 0.014 5.502 356.458 359.106 356.755
344.8245 -0.117 0.02 5.554 357.483 358.527 356.705
344.8622 -0.115 0.035 5.603 355.556 357.473 357.29
344.8931 -0.116 0.041 5.654 357.269 357.298 355.029
344.9248 -0.111 0.066 5.7 357.977 358.097 355.144
344.9586 -0.111 0.08 5.749 0.76 358.45 354.67
344.9909 -0.11 0.095 5.796 1.082 358.945 354.768
345.0244 -0.111 0.092 5.843 1.639 358.474 356.023
345.0591 -0.113 0.081 5.891 1.736 357.603 355.953
345.0933 -0.113 0.067 5.94 0.459 356.97 356.236
345.1241 -0.113 0.049 5.991 359.074 356.23 356.663
345.1587 -0.112 0.029 6.043 358.09 355.829 356.96
345.191 -0.111 0.005 6.094 358.309 355.961 356.579
345.2248 -0.111 -0.008 6.147 358.641 356.668 355.735
345.259 -0.11 -0.003 6.203 356.516 357.389 355.335
345.2928 -0.11 0.008 6.257 355.536 358.05 355.235
345.3285 -0.11 0.027 6.313 357.864 359.498 352.854
345.3585 -0.108 0.056 6.363 355.802 0.442 351.85
345.3945 -0.109 0.055 6.415 357.707 359.872 355.886
345.4276 -0.106 0.071 6.46 359.035 359.935 355.876
345.4567 -0.104 0.075 6.505 1.75 0.104 355.652
345.4927 -0.102 0.085 6.549 1.735 0.131 354.157
345.5261 -0.101 0.09 6.593 0.824 0.581 354.255
345.5582 -0.1 0.087 6.64 0.202 0.908 354.674
345.5964 -0.101 0.077 6.688 359.615 1.029 354.682
345.6244 -0.101 0.061 6.737 359.282 1.031 354.626
345.6597 -0.101 0.043 6.787 359.583 0.953 354.595
345.6903 -0.101 0.02 6.836 0.348 0.734 354.911
345.7241 -0.1 0.003 6.887 0.867 0.346 354.888
345.7579 -0.097 0.001 6.942 0.342 0.043 354.778
345.7915 -0.093 0.018 6.997 358.112 359.842 355.597
345.8236 -0.09 0.022 7.051 358.522 359.261 356.647
345.8602 -0.09 0.042 7.099 357.293 358.26 356.073
345.8904 -0.091 0.039 7.15 358.833 358.088 354.771
345.9241 -0.089 0.064 7.195 359.762 358.115 353.99
345.9571 -0.088 0.075 7.242 2.94 358.193 354.16
345.9915 -0.088 0.091 7.288 3.617 358.375 351.955
346.0235 -0.089 0.096 7.333 2.933 358.629 353
346.0566 -0.091 0.089 7.378 2.491 358.236 354.43
346.0906 -0.091 0.079 7.424 1.263 358.217 355.164
346.1236 -0.091 0.065 7.47 0.073 358.103 355.992
346.1576 -0.091 0.046 7.517 359.533 357.695 356.338
346.1905 -0.091 0.024 7.563 359.745 357.557 355.719
346.2241 -0.09 0.009 7.611 359.555 358.196 354.239
346.2591 -0.088 0.008 7.662 357.925 358.994 354.234
346.2899 -0.087 0.011 7.712 356.488 359.683 353.804
346.3242 -0.087 0.013 7.762 356.312 0.319 352.487
346.356 -0.085 0.013 7.811 358.008 1.679 351.312
346.3904 -0.078 0.041 7.857 355.332 4.082 350.091
346.4234 -0.075 0.041 7.908 354.6 5.419 352.947
346.4569 -0.071 0.065 7.951 353.992 5.388 353.902
346.4903 -0.067 0.063 7.993 359.53 5.361 354.522
346.5238 -0.062 0.073 8.031 3.124 5.66 352.938
346.5588 -0.054 0.079 8.067 5.716 6.525 353.919
346.5911 -0.046 0.083 8.103 5.446 7.655 354.018
346.623 -0.038 0.085 8.14 4.196 8.699 353.83
346.6583 -0.031 0.08 8.177 2.892 9.218 353.422
346.6891 -0.024 0.067 8.215 2.464 9.169 352.702
346.7234 -0.016 0.056 8.253 2.131 8.986 352.139
346.7577 -0.007 0.046 8.291 1.756 8.927 351.553
346.789 0.004 0.031 8.33 1.403 8.843 351.361
346.8235 0.018 0.023 8.369 0.761 8.854 351.352
346.8568 0.032 0.017 8.408 0.355 8.963 351.662
346.892 0.047 0.016 8.448 359.104 8.951 352.412
346.9234 0.063 0.017 8.487 359.453 8.789 352.297
346.9578 0.08 0.029 8.52 357.798 9.256 351.483
346.9886 0.095 0.037 8.553 358.035 10.594 348.352
347.0243 0.115 0.048 8.58 359.269 13.752 346.255
347.0563 0.132 0.052 8.603 2.945 16.66 345.921
347.0909 0.149 0.058 8.624 4.876 20.382 345.891
347.1254 0.167 0.066 8.643 4.416 25.208 346.222
347.1565 0.185 0.07 8.66 3.057 30.247 347.155
347.1894 0.205 0.071 8.677 2.081 36.078 347.179
347.2242 0.227 0.068 8.69 2.262 43.033 347.016
347.2564 0.248 0.064 8.7 2.97 50.43 346.892
347.2905 0.27 0.062 8.708 3.376 59.011 346.069
347.3244 0.29 0.057 8.712 4.468 67.901 346.24
347.3574 0.307 0.052 8.713 5.752 76.939 347.021
347.3902 0.323 0.048 8.713 6.803 86.248 347.684
347.427 0.333 0.046 8.714 7.146 94.728 350.156
347.4619 0.342 0.048 8.72 5.5 100.623 352.117
347.4902 0.35 0.048 8.727 4.768 105.498 352.509
347.523 0.358 0.051 8.734 5.406 109.264 350.541
347.5569 0.367 0.049 8.74 7.156 113.003 347.166
347.5893 0.375 0.048 8.741 8.837 117.644 344.046
347.6239 0.382 0.038 8.738 10.932 122.74 345.654
347.6572 0.387 0.04 8.731 12.915 129.068 347.308
347.6878 0.392 0.042 8.723 14.378 135.698 349.477
347.724 0.396 0.052 8.712 13.162 141.819 350.215
347.7562 0.4 0.059 8.702 11.677 147.06 350.462
347.7888 0.405 0.059 8.692 11.138 151.417 349.581
347.8235 0.411 0.054 8.683 11.497 155.137 348.906
347.8565 0.418 0.05 8.672 11.93 158.802 348.807
347.889 0.426 0.046 8.659 12.082 162.253 349.211
347.9246 0.437 0.043 8.645 11.89 164.648 349.271
347.9603 0.447 0.039 8.631 12.187 166.85 349.555
347.9886 0.459 0.034 8.615 12.27 168.019 350.017
348.0241 0.473 0.028 8.598 12.211 168.297 350.318
348.0573 0.485 0.025 8.579 11.892 168.744 350.136
348.0895 0.499 0.022 8.558 10.93 168.733 349.65
348.1237 0.512 0.022 8.534 9.255 168.547 348.854
348.1555 0.524 0.024 8.507 7.494 168.376 348.201
348.19 0.535 0.036 8.478 6.596 168.66 346.768
348.2227 0.544 0.049 8.447 5.615 169.171 347.071
348.2552 0.554 0.056 8.42 6.022 169.224 347.544
348.2911 0.564 0.056 8.396 7.023 169.003 349.573
348.3233 0.573 0.055 8.372 7.076 169.137 350.666
